# Supplementary material for: Evolution of Phage Tail Sheath Protein
Source: Viruses. 2022 May 26;14(6):1148. doi: 10.3390/v14061148 (PMC9230969; doi:10.3390/v14061148)
Supplement: Supplementary file 1 [file viruses-14-01148-s001.zip › Supplementary_File_S2/AF_models/Brevibacillus__phage__Powder.pdb]

ATOM      1  N   MET A   1       0.468  37.850 -23.030  1.00 39.77           N  
ATOM      2  H   MET A   1       0.895  37.076 -23.519  1.00 39.77           H  
ATOM      3  H2  MET A   1      -0.522  37.809 -23.223  1.00 39.77           H  
ATOM      4  H3  MET A   1       0.635  37.753 -22.038  1.00 39.77           H  
ATOM      5  CA  MET A   1       1.037  39.114 -23.556  1.00 39.77           C  
ATOM      6  HA  MET A   1       0.541  39.954 -23.070  1.00 39.77           H  
ATOM      7  C   MET A   1       0.721  39.217 -25.045  1.00 39.77           C  
ATOM      8  CB  MET A   1       2.544  39.220 -23.281  1.00 39.77           C  
ATOM      9  HB2 MET A   1       2.957  39.975 -23.949  1.00 39.77           H  
ATOM     10  HB3 MET A   1       3.046  38.273 -23.477  1.00 39.77           H  
ATOM     11  O   MET A   1       0.273  38.226 -25.599  1.00 39.77           O  
ATOM     12  CG  MET A   1       2.822  39.686 -21.848  1.00 39.77           C  
ATOM     13  HG2 MET A   1       2.083  40.442 -21.582  1.00 39.77           H  
ATOM     14  HG3 MET A   1       2.723  38.851 -21.155  1.00 39.77           H  
ATOM     15  SD  MET A   1       4.450  40.456 -21.661  1.00 39.77           S  
ATOM     16  CE  MET A   1       5.429  39.067 -21.029  1.00 39.77           C  
ATOM     17  HE1 MET A   1       5.397  38.237 -21.735  1.00 39.77           H  
ATOM     18  HE2 MET A   1       6.463  39.383 -20.897  1.00 39.77           H  
ATOM     19  HE3 MET A   1       5.031  38.741 -20.068  1.00 39.77           H  
ATOM     20  N   MET A   2       0.846  40.411 -25.640  1.00 43.89           N  
ATOM     21  H   MET A   2       1.276  41.155 -25.108  1.00 43.89           H  
ATOM     22  CA  MET A   2       0.431  40.774 -27.011  1.00 43.89           C  
ATOM     23  HA  MET A   2      -0.609  41.098 -26.995  1.00 43.89           H  
ATOM     24  C   MET A   2       0.562  39.626 -28.028  1.00 43.89           C  
ATOM     25  CB  MET A   2       1.300  41.950 -27.501  1.00 43.89           C  
ATOM     26  HB2 MET A   2       2.345  41.643 -27.523  1.00 43.89           H  
ATOM     27  HB3 MET A   2       1.004  42.201 -28.520  1.00 43.89           H  
ATOM     28  O   MET A   2       1.669  39.304 -28.450  1.00 43.89           O  
ATOM     29  CG  MET A   2       1.193  43.217 -26.646  1.00 43.89           C  
ATOM     30  HG2 MET A   2       0.159  43.561 -26.632  1.00 43.89           H  
ATOM     31  HG3 MET A   2       1.497  42.982 -25.626  1.00 43.89           H  
ATOM     32  SD  MET A   2       2.253  44.555 -27.253  1.00 43.89           S  
ATOM     33  CE  MET A   2       2.348  45.587 -25.765  1.00 43.89           C  
ATOM     34  HE1 MET A   2       1.347  45.905 -25.472  1.00 43.89           H  
ATOM     35  HE2 MET A   2       2.957  46.467 -25.973  1.00 43.89           H  
ATOM     36  HE3 MET A   2       2.804  45.022 -24.952  1.00 43.89           H  
ATOM     37  N   GLN A   3      -0.566  39.042 -28.437  1.00 49.54           N  
ATOM     38  H   GLN A   3      -1.443  39.325 -28.023  1.00 49.54           H  
ATOM     39  CA  GLN A   3      -0.635  38.023 -29.484  1.00 49.54           C  
ATOM     40  HA  GLN A   3       0.358  37.607 -29.652  1.00 49.54           H  
ATOM     41  C   GLN A   3      -1.104  38.712 -30.773  1.00 49.54           C  
ATOM     42  CB  GLN A   3      -1.553  36.881 -29.004  1.00 49.54           C  
ATOM     43  HB2 GLN A   3      -2.597  37.178 -29.107  1.00 49.54           H  
ATOM     44  HB3 GLN A   3      -1.364  36.699 -27.946  1.00 49.54           H  
ATOM     45  O   GLN A   3      -2.288  38.724 -31.093  1.00 49.54           O  
ATOM     46  CG  GLN A   3      -1.296  35.560 -29.744  1.00 49.54           C  
ATOM     47  HG2 GLN A   3      -0.281  35.224 -29.529  1.00 49.54           H  
ATOM     48  HG3 GLN A   3      -1.385  35.718 -30.819  1.00 49.54           H  
ATOM     49  CD  GLN A   3      -2.289  34.470 -29.342  1.00 49.54           C  
ATOM     50  NE2 GLN A   3      -1.878  33.224 -29.254  1.00 49.54           N  
ATOM     51 HE21 GLN A   3      -0.924  32.963 -29.455  1.00 49.54           H  
ATOM     52 HE22 GLN A   3      -2.584  32.546 -29.006  1.00 49.54           H  
ATOM     53  OE1 GLN A   3      -3.459  34.718 -29.111  1.00 49.54           O  
ATOM     54  N   ASN A   4      -0.202  39.407 -31.472  1.00 54.55           N  
ATOM     55  H   ASN A   4       0.753  39.426 -31.142  1.00 54.55           H  
ATOM     56  CA  ASN A   4      -0.627  40.307 -32.555  1.00 54.55           C  
ATOM     57  HA  ASN A   4      -1.663  40.595 -32.372  1.00 54.55           H  
ATOM     58  C   ASN A   4      -0.700  39.655 -33.942  1.00 54.55           C  
ATOM     59  CB  ASN A   4       0.213  41.597 -32.522  1.00 54.55           C  
ATOM     60  HB2 ASN A   4       0.250  42.034 -33.520  1.00 54.55           H  
ATOM     61  HB3 ASN A   4       1.234  41.370 -32.212  1.00 54.55           H  
ATOM     62  O   ASN A   4      -1.297  40.245 -34.853  1.00 54.55           O  
ATOM     63  CG  ASN A   4      -0.379  42.659 -31.607  1.00 54.55           C  
ATOM     64  ND2 ASN A   4       0.393  43.654 -31.250  1.00 54.55           N  
ATOM     65 HD21 ASN A   4      -0.018  44.319 -30.612  1.00 54.55           H  
ATOM     66 HD22 ASN A   4       1.391  43.587 -31.391  1.00 54.55           H  
ATOM     67  OD1 ASN A   4      -1.536  42.644 -31.230  1.00 54.55           O  
ATOM     68  N   TRP A   5      -0.113  38.472 -34.136  1.00 63.68           N  
ATOM     69  H   TRP A   5       0.373  38.019 -33.375  1.00 63.68           H  
ATOM     70  CA  TRP A   5      -0.130  37.787 -35.428  1.00 63.68           C  
ATOM     71  HA  TRP A   5      -1.153  37.782 -35.803  1.00 63.68           H  
ATOM     72  C   TRP A   5       0.335  36.327 -35.345  1.00 63.68           C  
ATOM     73  CB  TRP A   5       0.746  38.571 -36.414  1.00 63.68           C  
ATOM     74  HB2 TRP A   5       0.783  38.022 -37.356  1.00 63.68           H  
ATOM     75  HB3 TRP A   5       0.273  39.529 -36.628  1.00 63.68           H  
ATOM     76  O   TRP A   5       1.212  35.994 -34.556  1.00 63.68           O  
ATOM     77  CG  TRP A   5       2.146  38.869 -35.989  1.00 63.68           C  
ATOM     78  CD1 TRP A   5       2.576  39.924 -35.254  1.00 63.68           C  
ATOM     79  HD1 TRP A   5       1.940  40.703 -34.861  1.00 63.68           H  
ATOM     80  CD2 TRP A   5       3.329  38.085 -36.295  1.00 63.68           C  
ATOM     81  CE2 TRP A   5       4.460  38.729 -35.715  1.00 63.68           C  
ATOM     82  CE3 TRP A   5       3.547  36.889 -37.008  1.00 63.68           C  
ATOM     83  HE3 TRP A   5       2.707  36.361 -37.435  1.00 63.68           H  
ATOM     84  NE1 TRP A   5       3.949  39.851 -35.097  1.00 63.68           N  
ATOM     85  HE1 TRP A   5       4.515  40.540 -34.622  1.00 63.68           H  
ATOM     86  CH2 TRP A   5       5.940  37.011 -36.551  1.00 63.68           C  
ATOM     87  HH2 TRP A   5       6.929  36.584 -36.637  1.00 63.68           H  
ATOM     88  CZ2 TRP A   5       5.753  38.209 -35.840  1.00 63.68           C  
ATOM     89  HZ2 TRP A   5       6.594  38.716 -35.390  1.00 63.68           H  
ATOM     90  CZ3 TRP A   5       4.840  36.353 -37.132  1.00 63.68           C  
ATOM     91  HZ3 TRP A   5       4.987  35.417 -37.650  1.00 63.68           H  
ATOM     92  N   ILE A   6      -0.256  35.484 -36.198  1.00 64.44           N  
ATOM     93  H   ILE A   6      -1.033  35.838 -36.737  1.00 64.44           H  
ATOM     94  CA  ILE A   6       0.110  34.069 -36.418  1.00 64.44           C  
ATOM     95  HA  ILE A   6       0.822  33.760 -35.653  1.00 64.44           H  
ATOM     96  C   ILE A   6       0.801  33.907 -37.787  1.00 64.44           C  
ATOM     97  CB  ILE A   6      -1.139  33.150 -36.325  1.00 64.44           C  
ATOM     98  HB  ILE A   6      -1.657  33.190 -37.284  1.00 64.44           H  
ATOM     99  O   ILE A   6       1.612  33.016 -37.994  1.00 64.44           O  
ATOM    100  CG1 ILE A   6      -2.151  33.590 -35.235  1.00 64.44           C  
ATOM    101 HG12 ILE A   6      -1.684  33.514 -34.253  1.00 64.44           H  
ATOM    102 HG13 ILE A   6      -2.444  34.628 -35.394  1.00 64.44           H  
ATOM    103  CG2 ILE A   6      -0.693  31.696 -36.079  1.00 64.44           C  
ATOM    104 HG21 ILE A   6       0.026  31.378 -36.834  1.00 64.44           H  
ATOM    105 HG22 ILE A   6      -1.541  31.014 -36.140  1.00 64.44           H  
ATOM    106 HG23 ILE A   6      -0.230  31.601 -35.097  1.00 64.44           H  
ATOM    107  CD1 ILE A   6      -3.459  32.789 -35.232  1.00 64.44           C  
ATOM    108 HD11 ILE A   6      -4.156  33.244 -34.528  1.00 64.44           H  
ATOM    109 HD12 ILE A   6      -3.280  31.761 -34.917  1.00 64.44           H  
ATOM    110 HD13 ILE A   6      -3.904  32.796 -36.226  1.00 64.44           H  
ATOM    111  N   ALA A   7       0.516  34.825 -38.715  1.00 62.39           N  
ATOM    112  H   ALA A   7      -0.124  35.567 -38.469  1.00 62.39           H  
ATOM    113  CA  ALA A   7       1.145  34.932 -40.024  1.00 62.39           C  
ATOM    114  HA  ALA A   7       2.037  34.306 -40.050  1.00 62.39           H  
ATOM    115  C   ALA A   7       1.569  36.385 -40.281  1.00 62.39           C  
ATOM    116  CB  ALA A   7       0.165  34.422 -41.088  1.00 62.39           C  
ATOM    117  HB1 ALA A   7      -0.738  35.031 -41.091  1.00 62.39           H  
ATOM    118  HB2 ALA A   7      -0.099  33.386 -40.874  1.00 62.39           H  
ATOM    119  HB3 ALA A   7       0.632  34.466 -42.072  1.00 62.39           H  
ATOM    120  O   ALA A   7       0.935  37.324 -39.792  1.00 62.39           O  
ATOM    121  N   GLN A   8       2.626  36.576 -41.072  1.00 73.85           N  
ATOM    122  H   GLN A   8       3.086  35.762 -41.455  1.00 73.85           H  
ATOM    123  CA  GLN A   8       3.196  37.888 -41.407  1.00 73.85           C  
ATOM    124  HA  GLN A   8       3.172  38.511 -40.513  1.00 73.85           H  
ATOM    125  C   GLN A   8       2.375  38.623 -42.486  1.00 73.85           C  
ATOM    126  CB  GLN A   8       4.666  37.729 -41.821  1.00 73.85           C  
ATOM    127  HB2 GLN A   8       4.724  37.086 -42.699  1.00 73.85           H  
ATOM    128  HB3 GLN A   8       5.054  38.712 -42.092  1.00 73.85           H  
ATOM    129  O   GLN A   8       2.889  39.039 -43.516  1.00 73.85           O  
ATOM    130  CG  GLN A   8       5.568  37.154 -40.718  1.00 73.85           C  
ATOM    131  HG2 GLN A   8       5.517  37.793 -39.836  1.00 73.85           H  
ATOM    132  HG3 GLN A   8       5.225  36.157 -40.443  1.00 73.85           H  
ATOM    133  CD  GLN A   8       7.025  37.055 -41.164  1.00 73.85           C  
ATOM    134  NE2 GLN A   8       7.875  36.418 -40.392  1.00 73.85           N  
ATOM    135 HE21 GLN A   8       7.579  35.969 -39.537  1.00 73.85           H  
ATOM    136 HE22 GLN A   8       8.818  36.349 -40.747  1.00 73.85           H  
ATOM    137  OE1 GLN A   8       7.430  37.541 -42.204  1.00 73.85           O  
ATOM    138  N   ASN A   9       1.070  38.779 -42.271  1.00 76.25           N  
ATOM    139  H   ASN A   9       0.694  38.433 -41.400  1.00 76.25           H  
ATOM    140  CA  ASN A   9       0.130  39.351 -43.243  1.00 76.25           C  
ATOM    141  HA  ASN A   9       0.596  39.336 -44.228  1.00 76.25           H  
ATOM    142  C   ASN A   9      -0.219  40.826 -42.970  1.00 76.25           C  
ATOM    143  CB  ASN A   9      -1.106  38.442 -43.314  1.00 76.25           C  
ATOM    144  HB2 ASN A   9      -0.791  37.426 -43.552  1.00 76.25           H  
ATOM    145  HB3 ASN A   9      -1.750  38.788 -44.122  1.00 76.25           H  
ATOM    146  O   ASN A   9      -1.255  41.326 -43.414  1.00 76.25           O  
ATOM    147  CG  ASN A   9      -1.927  38.406 -42.033  1.00 76.25           C  
ATOM    148  ND2 ASN A   9      -3.028  37.695 -42.060  1.00 76.25           N  
ATOM    149 HD21 ASN A   9      -3.571  37.641 -41.210  1.00 76.25           H  
ATOM    150 HD22 ASN A   9      -3.297  37.207 -42.903  1.00 76.25           H  
ATOM    151  OD1 ASN A   9      -1.606  38.985 -41.002  1.00 76.25           O  
ATOM    152  N   LYS A  10       0.603  41.533 -42.189  1.00 74.60           N  
ATOM    153  H   LYS A  10       1.485  41.114 -41.929  1.00 74.60           H  
ATOM    154  CA  LYS A  10       0.318  42.916 -41.799  1.00 74.60           C  
ATOM    155  HA  LYS A  10      -0.754  42.999 -41.620  1.00 74.60           H  
ATOM    156  C   LYS A  10       0.646  43.875 -42.941  1.00 74.60           C  
ATOM    157  CB  LYS A  10       1.049  43.285 -40.503  1.00 74.60           C  
ATOM    158  HB2 LYS A  10       2.125  43.237 -40.672  1.00 74.60           H  
ATOM    159  HB3 LYS A  10       0.790  44.314 -40.254  1.00 74.60           H  
ATOM    160  O   LYS A  10       1.785  43.978 -43.373  1.00 74.60           O  
ATOM    161  CG  LYS A  10       0.699  42.386 -39.306  1.00 74.60           C  
ATOM    162  HG2 LYS A  10       1.288  42.718 -38.451  1.00 74.60           H  
ATOM    163  HG3 LYS A  10       0.994  41.361 -39.530  1.00 74.60           H  
ATOM    164  CD  LYS A  10      -0.790  42.413 -38.919  1.00 74.60           C  
ATOM    165  HD2 LYS A  10      -1.080  43.427 -38.645  1.00 74.60           H  
ATOM    166  HD3 LYS A  10      -1.400  42.057 -39.749  1.00 74.60           H  
ATOM    167  CE  LYS A  10      -0.961  41.467 -37.734  1.00 74.60           C  
ATOM    168  HE2 LYS A  10      -0.305  41.794 -36.928  1.00 74.60           H  
ATOM    169  HE3 LYS A  10      -0.624  40.483 -38.060  1.00 74.60           H  
ATOM    170  NZ  LYS A  10      -2.352  41.359 -37.235  1.00 74.60           N  
ATOM    171  HZ1 LYS A  10      -2.333  40.810 -36.387  1.00 74.60           H  
ATOM    172  HZ2 LYS A  10      -2.940  40.892 -37.911  1.00 74.60           H  
ATOM    173  HZ3 LYS A  10      -2.734  42.264 -37.002  1.00 74.60           H  
ATOM    174  N   VAL A  11      -0.379  44.597 -43.394  1.00 73.24           N  
ATOM    175  H   VAL A  11      -1.293  44.338 -43.050  1.00 73.24           H  
ATOM    176  CA  VAL A  11      -0.330  45.475 -44.576  1.00 73.24           C  
ATOM    177  HA  VAL A  11       0.289  45.003 -45.340  1.00 73.24           H  
ATOM    178  C   VAL A  11       0.296  46.840 -44.277  1.00 73.24           C  
ATOM    179  CB  VAL A  11      -1.756  45.644 -45.147  1.00 73.24           C  
ATOM    180  HB  VAL A  11      -2.378  46.124 -44.392  1.00 73.24           H  
ATOM    181  O   VAL A  11       0.918  47.442 -45.148  1.00 73.24           O  
ATOM    182  CG1 VAL A  11      -1.798  46.504 -46.415  1.00 73.24           C  
ATOM    183 HG11 VAL A  11      -1.493  47.528 -46.197  1.00 73.24           H  
ATOM    184 HG12 VAL A  11      -2.811  46.533 -46.817  1.00 73.24           H  
ATOM    185 HG13 VAL A  11      -1.130  46.088 -47.169  1.00 73.24           H  
ATOM    186  CG2 VAL A  11      -2.386  44.285 -45.489  1.00 73.24           C  
ATOM    187 HG21 VAL A  11      -2.500  43.666 -44.599  1.00 73.24           H  
ATOM    188 HG22 VAL A  11      -3.374  44.431 -45.924  1.00 73.24           H  
ATOM    189 HG23 VAL A  11      -1.761  43.756 -46.208  1.00 73.24           H  
ATOM    190  N   ARG A  12       0.136  47.365 -43.054  1.00 76.71           N  
ATOM    191  H   ARG A  12      -0.288  46.793 -42.337  1.00 76.71           H  
ATOM    192  CA  ARG A  12       0.684  48.683 -42.707  1.00 76.71           C  
ATOM    193  HA  ARG A  12       0.652  49.291 -43.612  1.00 76.71           H  
ATOM    194  C   ARG A  12       2.140  48.586 -42.246  1.00 76.71           C  
ATOM    195  CB  ARG A  12      -0.131  49.415 -41.641  1.00 76.71           C  
ATOM    196  HB2 ARG A  12       0.342  50.387 -41.507  1.00 76.71           H  
ATOM    197  HB3 ARG A  12      -0.070  48.876 -40.695  1.00 76.71           H  
ATOM    198  O   ARG A  12       2.443  47.691 -41.453  1.00 76.71           O  
ATOM    199  CG  ARG A  12      -1.609  49.629 -41.997  1.00 76.71           C  
ATOM    200  HG2 ARG A  12      -1.716  49.770 -43.073  1.00 76.71           H  
ATOM    201  HG3 ARG A  12      -2.174  48.742 -41.708  1.00 76.71           H  
ATOM    202  CD  ARG A  12      -2.189  50.864 -41.288  1.00 76.71           C  
ATOM    203  HD2 ARG A  12      -1.891  51.749 -41.850  1.00 76.71           H  
ATOM    204  HD3 ARG A  12      -3.277  50.797 -41.320  1.00 76.71           H  
ATOM    205  NE  ARG A  12      -1.695  51.007 -39.900  1.00 76.71           N  
ATOM    206  HE  ARG A  12      -0.713  50.816 -39.760  1.00 76.71           H  
ATOM    207  NH1 ARG A  12      -3.630  51.705 -38.876  1.00 76.71           N  
ATOM    208 HH11 ARG A  12      -4.120  51.637 -39.757  1.00 76.71           H  
ATOM    209 HH12 ARG A  12      -4.114  52.029 -38.051  1.00 76.71           H  
ATOM    210  NH2 ARG A  12      -1.741  51.541 -37.696  1.00 76.71           N  
ATOM    211 HH21 ARG A  12      -0.751  51.347 -37.632  1.00 76.71           H  
ATOM    212 HH22 ARG A  12      -2.237  51.868 -36.880  1.00 76.71           H  
ATOM    213  CZ  ARG A  12      -2.359  51.415 -38.836  1.00 76.71           C  
ATOM    214  N   PRO A  13       2.992  49.564 -42.594  1.00 64.31           N  
ATOM    215  CA  PRO A  13       4.273  49.754 -41.926  1.00 64.31           C  
ATOM    216  HA  PRO A  13       4.902  48.884 -42.114  1.00 64.31           H  
ATOM    217  C   PRO A  13       4.070  49.945 -40.415  1.00 64.31           C  
ATOM    218  CB  PRO A  13       4.905  50.991 -42.579  1.00 64.31           C  
ATOM    219  HB2 PRO A  13       4.706  51.879 -41.979  1.00 64.31           H  
ATOM    220  HB3 PRO A  13       5.979  50.866 -42.718  1.00 64.31           H  
ATOM    221  O   PRO A  13       3.227  50.740 -39.991  1.00 64.31           O  
ATOM    222  CG  PRO A  13       4.178  51.123 -43.916  1.00 64.31           C  
ATOM    223  HG2 PRO A  13       4.660  50.485 -44.657  1.00 64.31           H  
ATOM    224  HG3 PRO A  13       4.145  52.156 -44.262  1.00 64.31           H  
ATOM    225  CD  PRO A  13       2.786  50.583 -43.610  1.00 64.31           C  
ATOM    226  HD2 PRO A  13       2.352  50.166 -44.519  1.00 64.31           H  
ATOM    227  HD3 PRO A  13       2.158  51.379 -43.211  1.00 64.31           H  
ATOM    228  N   GLY A  14       4.817  49.198 -39.603  1.00 79.46           N  
ATOM    229  H   GLY A  14       5.437  48.508 -40.002  1.00 79.46           H  
ATOM    230  CA  GLY A  14       4.768  49.274 -38.144  1.00 79.46           C  
ATOM    231  HA2 GLY A  14       3.733  49.216 -37.807  1.00 79.46           H  
ATOM    232  HA3 GLY A  14       5.184  50.229 -37.824  1.00 79.46           H  
ATOM    233  C   GLY A  14       5.553  48.145 -37.479  1.00 79.46           C  
ATOM    234  O   GLY A  14       5.832  47.123 -38.102  1.00 79.46           O  
ATOM    235  N   THR A  15       5.900  48.326 -36.205  1.00 74.80           N  
ATOM    236  H   THR A  15       5.701  49.210 -35.757  1.00 74.80           H  
ATOM    237  CA  THR A  15       6.523  47.275 -35.391  1.00 74.80           C  
ATOM    238  HA  THR A  15       7.137  46.644 -36.033  1.00 74.80           H  
ATOM    239  C   THR A  15       5.432  46.421 -34.756  1.00 74.80           C  
ATOM    240  CB  THR A  15       7.446  47.861 -34.313  1.00 74.80           C  
ATOM    241  HB  THR A  15       6.863  48.450 -33.604  1.00 74.80           H  
ATOM    242  O   THR A  15       4.667  46.903 -33.921  1.00 74.80           O  
ATOM    243  CG2 THR A  15       8.218  46.778 -33.560  1.00 74.80           C  
ATOM    244 HG21 THR A  15       8.884  47.239 -32.831  1.00 74.80           H  
ATOM    245 HG22 THR A  15       7.527  46.125 -33.027  1.00 74.80           H  
ATOM    246 HG23 THR A  15       8.808  46.185 -34.259  1.00 74.80           H  
ATOM    247  OG1 THR A  15       8.400  48.694 -34.927  1.00 74.80           O  
ATOM    248  HG1 THR A  15       9.064  48.923 -34.272  1.00 74.80           H  
ATOM    249  N   TYR A  16       5.361  45.146 -35.135  1.00 79.43           N  
ATOM    250  H   TYR A  16       5.999  44.815 -35.845  1.00 79.43           H  
ATOM    251  CA  TYR A  16       4.395  44.195 -34.587  1.00 79.43           C  
ATOM    252  HA  TYR A  16       3.630  44.734 -34.027  1.00 79.43           H  
ATOM    253  C   TYR A  16       5.092  43.235 -33.629  1.00 79.43           C  
ATOM    254  CB  TYR A  16       3.675  43.452 -35.716  1.00 79.43           C  
ATOM    255  HB2 TYR A  16       4.395  42.850 -36.271  1.00 79.43           H  
ATOM    256  HB3 TYR A  16       2.948  42.771 -35.273  1.00 79.43           H  
ATOM    257  O   TYR A  16       5.738  42.279 -34.050  1.00 79.43           O  
ATOM    258  CG  TYR A  16       2.951  44.364 -36.680  1.00 79.43           C  
ATOM    259  CD1 TYR A  16       1.660  44.840 -36.375  1.00 79.43           C  
ATOM    260  HD1 TYR A  16       1.185  44.559 -35.447  1.00 79.43           H  
ATOM    261  CD2 TYR A  16       3.584  44.752 -37.875  1.00 79.43           C  
ATOM    262  HD2 TYR A  16       4.579  44.402 -38.105  1.00 79.43           H  
ATOM    263  CE1 TYR A  16       1.001  45.701 -37.274  1.00 79.43           C  
ATOM    264  HE1 TYR A  16       0.016  46.082 -37.052  1.00 79.43           H  
ATOM    265  CE2 TYR A  16       2.934  45.620 -38.768  1.00 79.43           C  
ATOM    266  HE2 TYR A  16       3.429  45.923 -39.679  1.00 79.43           H  
ATOM    267  OH  TYR A  16       1.001  46.908 -39.343  1.00 79.43           O  
ATOM    268  HH  TYR A  16       1.581  47.113 -40.080  1.00 79.43           H  
ATOM    269  CZ  TYR A  16       1.642  46.094 -38.468  1.00 79.43           C  
ATOM    270  N   VAL A  17       4.943  43.482 -32.331  1.00 72.68           N  
ATOM    271  H   VAL A  17       4.433  44.306 -32.048  1.00 72.68           H  
ATOM    272  CA  VAL A  17       5.538  42.646 -31.284  1.00 72.68           C  
ATOM    273  HA  VAL A  17       6.489  42.257 -31.649  1.00 72.68           H  
ATOM    274  C   VAL A  17       4.619  41.459 -30.986  1.00 72.68           C  
ATOM    275  CB  VAL A  17       5.838  43.474 -30.020  1.00 72.68           C  
ATOM    276  HB  VAL A  17       4.899  43.780 -29.558  1.00 72.68           H  
ATOM    277  O   VAL A  17       3.420  41.647 -30.771  1.00 72.68           O  
ATOM    278  CG1 VAL A  17       6.644  42.657 -29.008  1.00 72.68           C  
ATOM    279 HG11 VAL A  17       7.620  42.398 -29.419  1.00 72.68           H  
ATOM    280 HG12 VAL A  17       6.785  43.232 -28.093  1.00 72.68           H  
ATOM    281 HG13 VAL A  17       6.113  41.738 -28.761  1.00 72.68           H  
ATOM    282  CG2 VAL A  17       6.654  44.734 -30.349  1.00 72.68           C  
ATOM    283 HG21 VAL A  17       7.568  44.462 -30.877  1.00 72.68           H  
ATOM    284 HG22 VAL A  17       6.070  45.421 -30.962  1.00 72.68           H  
ATOM    285 HG23 VAL A  17       6.919  45.252 -29.427  1.00 72.68           H  
ATOM    286  N   ASN A  18       5.187  40.252 -30.967  1.00 69.92           N  
ATOM    287  H   ASN A  18       6.174  40.180 -31.171  1.00 69.92           H  
ATOM    288  CA  ASN A  18       4.569  39.061 -30.395  1.00 69.92           C  
ATOM    289  HA  ASN A  18       3.583  39.311 -30.004  1.00 69.92           H  
ATOM    290  C   ASN A  18       5.447  38.598 -29.230  1.00 69.92           C  
ATOM    291  CB  ASN A  18       4.402  37.974 -31.474  1.00 69.92           C  
ATOM    292  HB2 ASN A  18       3.874  38.385 -32.335  1.00 69.92           H  
ATOM    293  HB3 ASN A  18       5.384  37.633 -31.802  1.00 69.92           H  
ATOM    294  O   ASN A  18       6.637  38.356 -29.421  1.00 69.92           O  
ATOM    295  CG  ASN A  18       3.608  36.778 -30.971  1.00 69.92           C  
ATOM    296  ND2 ASN A  18       3.682  35.657 -31.644  1.00 69.92           N  
ATOM    297 HD21 ASN A  18       3.150  34.873 -31.294  1.00 69.92           H  
ATOM    298 HD22 ASN A  18       4.239  35.586 -32.483  1.00 69.92           H  
ATOM    299  OD1 ASN A  18       2.884  36.848 -29.993  1.00 69.92           O  
ATOM    300  N   VAL A  19       4.875  38.521 -28.030  1.00 66.15           N  
ATOM    301  H   VAL A  19       3.874  38.647 -27.974  1.00 66.15           H  
ATOM    302  CA  VAL A  19       5.588  38.038 -26.842  1.00 66.15           C  
ATOM    303  HA  VAL A  19       6.616  37.792 -27.106  1.00 66.15           H  
ATOM    304  C   VAL A  19       4.908  36.762 -26.388  1.00 66.15           C  
ATOM    305  CB  VAL A  19       5.658  39.075 -25.706  1.00 66.15           C  
ATOM    306  HB  VAL A  19       4.656  39.258 -25.317  1.00 66.15           H  
ATOM    307  O   VAL A  19       3.858  36.802 -25.740  1.00 66.15           O  
ATOM    308  CG1 VAL A  19       6.544  38.562 -24.563  1.00 66.15           C  
ATOM    309 HG11 VAL A  19       6.131  37.646 -24.143  1.00 66.15           H  
ATOM    310 HG12 VAL A  19       6.603  39.310 -23.773  1.00 66.15           H  
ATOM    311 HG13 VAL A  19       7.550  38.359 -24.932  1.00 66.15           H  
ATOM    312  CG2 VAL A  19       6.221  40.417 -26.179  1.00 66.15           C  
ATOM    313 HG21 VAL A  19       6.392  41.075 -25.327  1.00 66.15           H  
ATOM    314 HG22 VAL A  19       7.160  40.264 -26.711  1.00 66.15           H  
ATOM    315 HG23 VAL A  19       5.493  40.894 -26.835  1.00 66.15           H  
ATOM    316  N   VAL A  20       5.525  35.639 -26.733  1.00 67.71           N  
ATOM    317  H   VAL A  20       6.389  35.701 -27.253  1.00 67.71           H  
ATOM    318  CA  VAL A  20       5.166  34.319 -26.220  1.00 67.71           C  
ATOM    319  HA  VAL A  20       4.223  34.390 -25.678  1.00 67.71           H  
ATOM    320  C   VAL A  20       6.218  33.871 -25.216  1.00 67.71           C  
ATOM    321  CB  VAL A  20       4.957  33.289 -27.344  1.00 67.71           C  
ATOM    322  HB  VAL A  20       4.773  32.318 -26.884  1.00 67.71           H  
ATOM    323  O   VAL A  20       7.388  34.240 -25.319  1.00 67.71           O  
ATOM    324  CG1 VAL A  20       3.723  33.659 -28.175  1.00 67.71           C  
ATOM    325 HG11 VAL A  20       2.848  33.715 -27.527  1.00 67.71           H  
ATOM    326 HG12 VAL A  20       3.868  34.618 -28.671  1.00 67.71           H  
ATOM    327 HG13 VAL A  20       3.551  32.887 -28.925  1.00 67.71           H  
ATOM    328  CG2 VAL A  20       6.161  33.152 -28.281  1.00 67.71           C  
ATOM    329 HG21 VAL A  20       7.046  32.866 -27.712  1.00 67.71           H  
ATOM    330 HG22 VAL A  20       5.964  32.369 -29.014  1.00 67.71           H  
ATOM    331 HG23 VAL A  20       6.352  34.088 -28.806  1.00 67.71           H  
ATOM    332  N   SER A  21       5.790  33.099 -24.223  1.00 56.49           N  
ATOM    333  H   SER A  21       4.824  32.805 -24.200  1.00 56.49           H  
ATOM    334  CA  SER A  21       6.727  32.401 -23.351  1.00 56.49           C  
ATOM    335  HA  SER A  21       7.502  33.093 -23.019  1.00 56.49           H  
ATOM    336  C   SER A  21       7.377  31.269 -24.135  1.00 56.49           C  
ATOM    337  CB  SER A  21       6.019  31.840 -22.119  1.00 56.49           C  
ATOM    338  HB2 SER A  21       6.741  31.297 -21.509  1.00 56.49           H  
ATOM    339  HB3 SER A  21       5.236  31.149 -22.431  1.00 56.49           H  
ATOM    340  O   SER A  21       6.698  30.563 -24.878  1.00 56.49           O  
ATOM    341  OG  SER A  21       5.454  32.892 -21.354  1.00 56.49           O  
ATOM    342  HG  SER A  21       5.061  32.497 -20.572  1.00 56.49           H  
ATOM    343  N   GLU A  22       8.678  31.078 -23.949  1.00 55.75           N  
ATOM    344  H   GLU A  22       9.200  31.705 -23.354  1.00 55.75           H  
ATOM    345  CA  GLU A  22       9.337  29.854 -24.394  1.00 55.75           C  
ATOM    346  HA  GLU A  22       9.147  29.711 -25.458  1.00 55.75           H  
ATOM    347  C   GLU A  22       8.745  28.670 -23.617  1.00 55.75           C  
ATOM    348  CB  GLU A  22      10.848  30.000 -24.179  1.00 55.75           C  
ATOM    349  HB2 GLU A  22      11.170  30.940 -24.628  1.00 55.75           H  
ATOM    350  HB3 GLU A  22      11.046  30.044 -23.108  1.00 55.75           H  
ATOM    351  O   GLU A  22       8.621  28.738 -22.389  1.00 55.75           O  
ATOM    352  CG  GLU A  22      11.663  28.863 -24.811  1.00 55.75           C  
ATOM    353  HG2 GLU A  22      11.378  27.921 -24.342  1.00 55.75           H  
ATOM    354  HG3 GLU A  22      11.416  28.806 -25.872  1.00 55.75           H  
ATOM    355  CD  GLU A  22      13.178  29.072 -24.640  1.00 55.75           C  
ATOM    356  OE1 GLU A  22      13.940  28.465 -25.425  1.00 55.75           O  
ATOM    357  OE2 GLU A  22      13.569  29.818 -23.707  1.00 55.75           O  
ATOM    358  N   ALA A  23       8.358  27.605 -24.324  1.00 56.13           N  
ATOM    359  H   ALA A  23       8.478  27.602 -25.327  1.00 56.13           H  
ATOM    360  CA  ALA A  23       7.981  26.352 -23.688  1.00 56.13           C  
ATOM    361  HA  ALA A  23       7.191  26.540 -22.962  1.00 56.13           H  
ATOM    362  C   ALA A  23       9.215  25.813 -22.957  1.00 56.13           C  
ATOM    363  CB  ALA A  23       7.444  25.378 -24.745  1.00 56.13           C  
ATOM    364  HB1 ALA A  23       6.563  25.801 -25.229  1.00 56.13           H  
ATOM    365  HB2 ALA A  23       8.208  25.177 -25.495  1.00 56.13           H  
ATOM    366  HB3 ALA A  23       7.167  24.438 -24.267  1.00 56.13           H  
ATOM    367  O   ALA A  23      10.205  25.427 -23.578  1.00 56.13           O  
ATOM    368  N   LYS A  24       9.186  25.863 -21.625  1.00 54.88           N  
ATOM    369  H   LYS A  24       8.338  26.180 -21.177  1.00 54.88           H  
ATOM    370  CA  LYS A  24      10.260  25.328 -20.792  1.00 54.88           C  
ATOM    371  HA  LYS A  24      11.159  25.240 -21.403  1.00 54.88           H  
ATOM    372  C   LYS A  24       9.859  23.948 -20.309  1.00 54.88           C  
ATOM    373  CB  LYS A  24      10.581  26.250 -19.615  1.00 54.88           C  
ATOM    374  HB2 LYS A  24      11.236  25.718 -18.924  1.00 54.88           H  
ATOM    375  HB3 LYS A  24       9.665  26.523 -19.092  1.00 54.88           H  
ATOM    376  O   LYS A  24       8.730  23.815 -19.837  1.00 54.88           O  
ATOM    377  CG  LYS A  24      11.302  27.501 -20.120  1.00 54.88           C  
ATOM    378  HG2 LYS A  24      12.166  27.203 -20.714  1.00 54.88           H  
ATOM    379  HG3 LYS A  24      10.628  28.083 -20.749  1.00 54.88           H  
ATOM    380  CD  LYS A  24      11.777  28.365 -18.954  1.00 54.88           C  
ATOM    381  HD2 LYS A  24      12.461  27.787 -18.332  1.00 54.88           H  
ATOM    382  HD3 LYS A  24      10.918  28.684 -18.364  1.00 54.88           H  
ATOM    383  CE  LYS A  24      12.496  29.578 -19.545  1.00 54.88           C  
ATOM    384  HE2 LYS A  24      13.283  29.225 -20.211  1.00 54.88           H  
ATOM    385  HE3 LYS A  24      11.790  30.135 -20.161  1.00 54.88           H  
ATOM    386  NZ  LYS A  24      13.066  30.440 -18.485  1.00 54.88           N  
ATOM    387  HZ1 LYS A  24      13.737  29.916 -17.942  1.00 54.88           H  
ATOM    388  HZ2 LYS A  24      12.333  30.783 -17.881  1.00 54.88           H  
ATOM    389  HZ3 LYS A  24      13.541  31.221 -18.915  1.00 54.88           H  
ATOM    390  N   PRO A  25      10.784  22.976 -20.332  1.00 56.67           N  
ATOM    391  CA  PRO A  25      10.533  21.701 -19.702  1.00 56.67           C  
ATOM    392  HA  PRO A  25       9.711  21.245 -20.254  1.00 56.67           H  
ATOM    393  C   PRO A  25      10.130  21.909 -18.248  1.00 56.67           C  
ATOM    394  CB  PRO A  25      11.832  20.904 -19.849  1.00 56.67           C  
ATOM    395  HB2 PRO A  25      11.651  19.837 -19.983  1.00 56.67           H  
ATOM    396  HB3 PRO A  25      12.477  21.066 -18.985  1.00 56.67           H  
ATOM    397  O   PRO A  25      10.805  22.665 -17.533  1.00 56.67           O  
ATOM    398  CG  PRO A  25      12.498  21.514 -21.074  1.00 56.67           C  
ATOM    399  HG2 PRO A  25      13.581  21.397 -21.047  1.00 56.67           H  
ATOM    400  HG3 PRO A  25      12.081  21.065 -21.976  1.00 56.67           H  
ATOM    401  CD  PRO A  25      12.082  22.979 -20.988  1.00 56.67           C  
ATOM    402  HD2 PRO A  25      12.023  23.398 -21.993  1.00 56.67           H  
ATOM    403  HD3 PRO A  25      12.797  23.535 -20.381  1.00 56.67           H  
ATOM    404  N   GLN A  26       9.031  21.304 -17.805  1.00 59.69           N  
ATOM    405  H   GLN A  26       8.607  20.602 -18.394  1.00 59.69           H  
ATOM    406  CA  GLN A  26       8.549  21.479 -16.437  1.00 59.69           C  
ATOM    407  HA  GLN A  26       8.731  22.514 -16.145  1.00 59.69           H  
ATOM    408  C   GLN A  26       9.341  20.589 -15.483  1.00 59.69           C  
ATOM    409  CB  GLN A  26       7.033  21.260 -16.350  1.00 59.69           C  
ATOM    410  HB2 GLN A  26       6.553  21.908 -17.083  1.00 59.69           H  
ATOM    411  HB3 GLN A  26       6.792  20.224 -16.590  1.00 59.69           H  
ATOM    412  O   GLN A  26       9.754  21.083 -14.432  1.00 59.69           O  
ATOM    413  CG  GLN A  26       6.496  21.604 -14.945  1.00 59.69           C  
ATOM    414  HG2 GLN A  26       6.857  20.863 -14.232  1.00 59.69           H  
ATOM    415  HG3 GLN A  26       6.872  22.582 -14.643  1.00 59.69           H  
ATOM    416  CD  GLN A  26       4.972  21.644 -14.868  1.00 59.69           C  
ATOM    417  NE2 GLN A  26       4.403  21.785 -13.692  1.00 59.69           N  
ATOM    418 HE21 GLN A  26       4.944  21.710 -12.842  1.00 59.69           H  
ATOM    419 HE22 GLN A  26       3.397  21.691 -13.706  1.00 59.69           H  
ATOM    420  OE1 GLN A  26       4.258  21.593 -15.849  1.00 59.69           O  
ATOM    421  N   GLY A  27       9.673  19.363 -15.891  1.00 60.02           N  
ATOM    422  H   GLY A  27       9.372  19.069 -16.810  1.00 60.02           H  
ATOM    423  CA  GLY A  27      10.340  18.353 -15.077  1.00 60.02           C  
ATOM    424  HA2 GLY A  27      11.368  18.647 -14.862  1.00 60.02           H  
ATOM    425  HA3 GLY A  27      10.345  17.405 -15.615  1.00 60.02           H  
ATOM    426  C   GLY A  27       9.589  18.174 -13.765  1.00 60.02           C  
ATOM    427  O   GLY A  27      10.002  18.721 -12.743  1.00 60.02           O  
ATOM    428  N   ALA A  28       8.429  17.525 -13.812  1.00 70.80           N  
ATOM    429  H   ALA A  28       8.144  17.077 -14.672  1.00 70.80           H  
ATOM    430  CA  ALA A  28       7.660  17.220 -12.615  1.00 70.80           C  
ATOM    431  HA  ALA A  28       7.956  17.884 -11.803  1.00 70.80           H  
ATOM    432  C   ALA A  28       7.968  15.784 -12.187  1.00 70.80           C  
ATOM    433  CB  ALA A  28       6.172  17.468 -12.878  1.00 70.80           C  
ATOM    434  HB1 ALA A  28       5.822  16.815 -13.678  1.00 70.80           H  
ATOM    435  HB2 ALA A  28       6.009  18.507 -13.165  1.00 70.80           H  
ATOM    436  HB3 ALA A  28       5.599  17.249 -11.977  1.00 70.80           H  
ATOM    437  O   ALA A  28       7.772  14.852 -12.961  1.00 70.80           O  
ATOM    438  N   ILE A  29       8.458  15.624 -10.960  1.00 79.32           N  
ATOM    439  H   ILE A  29       8.578  16.438 -10.373  1.00 79.32           H  
ATOM    440  CA  ILE A  29       8.590  14.311 -10.331  1.00 79.32           C  
ATOM    441  HA  ILE A  29       8.773  13.561 -11.100  1.00 79.32           H  
ATOM    442  C   ILE A  29       7.255  13.990  -9.682  1.00 79.32           C  
ATOM    443  CB  ILE A  29       9.774  14.280  -9.344  1.00 79.32           C  
ATOM    444  HB  ILE A  29       9.677  15.108  -8.642  1.00 79.32           H  
ATOM    445  O   ILE A  29       6.768  14.782  -8.867  1.00 79.32           O  
ATOM    446  CG1 ILE A  29      11.055  14.477 -10.182  1.00 79.32           C  
ATOM    447 HG12 ILE A  29      11.038  15.470 -10.631  1.00 79.32           H  
ATOM    448 HG13 ILE A  29      11.062  13.753 -10.997  1.00 79.32           H  
ATOM    449  CG2 ILE A  29       9.797  12.968  -8.533  1.00 79.32           C  
ATOM    450 HG21 ILE A  29       8.864  12.840  -7.984  1.00 79.32           H  
ATOM    451 HG22 ILE A  29      10.602  12.977  -7.799  1.00 79.32           H  
ATOM    452 HG23 ILE A  29       9.923  12.119  -9.205  1.00 79.32           H  
ATOM    453  CD1 ILE A  29      12.365  14.348  -9.421  1.00 79.32           C  
ATOM    454 HD11 ILE A  29      13.189  14.411 -10.132  1.00 79.32           H  
ATOM    455 HD12 ILE A  29      12.440  13.368  -8.949  1.00 79.32           H  
ATOM    456 HD13 ILE A  29      12.437  15.154  -8.690  1.00 79.32           H  
ATOM    457  N   SER A  30       6.655  12.862 -10.057  1.00 84.25           N  
ATOM    458  H   SER A  30       7.100  12.254 -10.729  1.00 84.25           H  
ATOM    459  CA  SER A  30       5.379  12.456  -9.482  1.00 84.25           C  
ATOM    460  HA  SER A  30       4.707  13.311  -9.565  1.00 84.25           H  
ATOM    461  C   SER A  30       5.523  12.141  -7.997  1.00 84.25           C  
ATOM    462  CB  SER A  30       4.714  11.310 -10.257  1.00 84.25           C  
ATOM    463  HB2 SER A  30       4.522  11.644 -11.277  1.00 84.25           H  
ATOM    464  HB3 SER A  30       3.757  11.082  -9.788  1.00 84.25           H  
ATOM    465  O   SER A  30       6.527  11.600  -7.524  1.00 84.25           O  
ATOM    466  OG  SER A  30       5.487  10.128 -10.307  1.00 84.25           O  
ATOM    467  HG  SER A  30       6.187  10.321 -10.935  1.00 84.25           H  
ATOM    468  N   GLU A  31       4.495  12.499  -7.232  1.00 84.11           N  
ATOM    469  H   GLU A  31       3.696  12.957  -7.645  1.00 84.11           H  
ATOM    470  CA  GLU A  31       4.446  12.116  -5.832  1.00 84.11           C  
ATOM    471  HA  GLU A  31       5.425  12.317  -5.396  1.00 84.11           H  
ATOM    472  C   GLU A  31       4.184  10.616  -5.680  1.00 84.11           C  
ATOM    473  CB  GLU A  31       3.415  12.935  -5.049  1.00 84.11           C  
ATOM    474  HB2 GLU A  31       2.437  12.866  -5.524  1.00 84.11           H  
ATOM    475  HB3 GLU A  31       3.352  12.483  -4.059  1.00 84.11           H  
ATOM    476  O   GLU A  31       3.472   9.993  -6.472  1.00 84.11           O  
ATOM    477  CG  GLU A  31       3.833  14.410  -4.916  1.00 84.11           C  
ATOM    478  HG2 GLU A  31       4.904  14.452  -4.718  1.00 84.11           H  
ATOM    479  HG3 GLU A  31       3.642  14.919  -5.861  1.00 84.11           H  
ATOM    480  CD  GLU A  31       3.117  15.138  -3.767  1.00 84.11           C  
ATOM    481  OE1 GLU A  31       3.128  16.387  -3.780  1.00 84.11           O  
ATOM    482  OE2 GLU A  31       2.695  14.451  -2.799  1.00 84.11           O  
ATOM    483  N   ARG A  32       4.749  10.057  -4.608  1.00 91.06           N  
ATOM    484  H   ARG A  32       5.324  10.648  -4.024  1.00 91.06           H  
ATOM    485  CA  ARG A  32       4.465   8.707  -4.124  1.00 91.06           C  
ATOM    486  HA  ARG A  32       3.804   8.201  -4.826  1.00 91.06           H  
ATOM    487  C   ARG A  32       3.737   8.756  -2.789  1.00 91.06           C  
ATOM    488  CB  ARG A  32       5.755   7.886  -4.013  1.00 91.06           C  
ATOM    489  HB2 ARG A  32       6.411   8.327  -3.262  1.00 91.06           H  
ATOM    490  HB3 ARG A  32       5.483   6.884  -3.681  1.00 91.06           H  
ATOM    491  O   ARG A  32       3.745   9.785  -2.099  1.00 91.06           O  
ATOM    492  CG  ARG A  32       6.505   7.789  -5.349  1.00 91.06           C  
ATOM    493  HG2 ARG A  32       6.989   8.742  -5.563  1.00 91.06           H  
ATOM    494  HG3 ARG A  32       5.804   7.568  -6.153  1.00 91.06           H  
ATOM    495  CD  ARG A  32       7.567   6.690  -5.286  1.00 91.06           C  
ATOM    496  HD2 ARG A  32       8.180   6.819  -4.394  1.00 91.06           H  
ATOM    497  HD3 ARG A  32       8.208   6.786  -6.162  1.00 91.06           H  
ATOM    498  NE  ARG A  32       6.930   5.362  -5.318  1.00 91.06           N  
ATOM    499  HE  ARG A  32       6.219   5.236  -6.024  1.00 91.06           H  
ATOM    500  NH1 ARG A  32       7.394   4.575  -3.192  1.00 91.06           N  
ATOM    501 HH11 ARG A  32       7.264   3.850  -2.501  1.00 91.06           H  
ATOM    502 HH12 ARG A  32       7.781   5.453  -2.877  1.00 91.06           H  
ATOM    503  NH2 ARG A  32       6.450   3.261  -4.644  1.00 91.06           N  
ATOM    504 HH21 ARG A  32       6.405   2.577  -3.902  1.00 91.06           H  
ATOM    505 HH22 ARG A  32       5.910   3.162  -5.492  1.00 91.06           H  
ATOM    506  CZ  ARG A  32       6.928   4.433  -4.386  1.00 91.06           C  
ATOM    507  N   GLY A  33       3.164   7.624  -2.411  1.00 93.68           N  
ATOM    508  H   GLY A  33       3.201   6.858  -3.068  1.00 93.68           H  
ATOM    509  CA  GLY A  33       2.555   7.412  -1.101  1.00 93.68           C  
ATOM    510  HA2 GLY A  33       3.210   6.774  -0.507  1.00 93.68           H  
ATOM    511  HA3 GLY A  33       2.447   8.364  -0.581  1.00 93.68           H  
ATOM    512  C   GLY A  33       1.183   6.760  -1.147  1.00 93.68           C  
ATOM    513  O   GLY A  33       0.557   6.659  -0.092  1.00 93.68           O  
ATOM    514  N   THR A  34       0.713   6.325  -2.317  1.00 97.93           N  
ATOM    515  H   THR A  34       1.278   6.429  -3.148  1.00 97.93           H  
ATOM    516  CA  THR A  34      -0.611   5.711  -2.453  1.00 97.93           C  
ATOM    517  HA  THR A  34      -1.238   6.049  -1.627  1.00 97.93           H  
ATOM    518  C   THR A  34      -0.494   4.196  -2.377  1.00 97.93           C  
ATOM    519  CB  THR A  34      -1.325   6.162  -3.731  1.00 97.93           C  
ATOM    520  HB  THR A  34      -0.763   5.831  -4.604  1.00 97.93           H  
ATOM    521  O   THR A  34       0.095   3.559  -3.250  1.00 97.93           O  
ATOM    522  CG2 THR A  34      -2.758   5.635  -3.786  1.00 97.93           C  
ATOM    523 HG21 THR A  34      -2.764   4.546  -3.821  1.00 97.93           H  
ATOM    524 HG22 THR A  34      -3.257   6.013  -4.678  1.00 97.93           H  
ATOM    525 HG23 THR A  34      -3.310   5.965  -2.906  1.00 97.93           H  
ATOM    526  OG1 THR A  34      -1.415   7.565  -3.752  1.00 97.93           O  
ATOM    527  HG1 THR A  34      -1.875   7.808  -4.558  1.00 97.93           H  
ATOM    528  N   VAL A  35      -1.067   3.603  -1.336  1.00 98.67           N  
ATOM    529  H   VAL A  35      -1.575   4.185  -0.684  1.00 98.67           H  
ATOM    530  CA  VAL A  35      -1.185   2.151  -1.178  1.00 98.67           C  
ATOM    531  HA  VAL A  35      -0.563   1.668  -1.931  1.00 98.67           H  
ATOM    532  C   VAL A  35      -2.625   1.731  -1.435  1.00 98.67           C  
ATOM    533  CB  VAL A  35      -0.655   1.699   0.196  1.00 98.67           C  
ATOM    534  HB  VAL A  35       0.341   2.121   0.324  1.00 98.67           H  
ATOM    535  O   VAL A  35      -3.555   2.490  -1.179  1.00 98.67           O  
ATOM    536  CG1 VAL A  35      -1.518   2.178   1.363  1.00 98.67           C  
ATOM    537 HG11 VAL A  35      -2.488   1.682   1.335  1.00 98.67           H  
ATOM    538 HG12 VAL A  35      -1.674   3.255   1.305  1.00 98.67           H  
ATOM    539 HG13 VAL A  35      -1.024   1.946   2.306  1.00 98.67           H  
ATOM    540  CG2 VAL A  35      -0.518   0.175   0.301  1.00 98.67           C  
ATOM    541 HG21 VAL A  35      -0.052  -0.078   1.253  1.00 98.67           H  
ATOM    542 HG22 VAL A  35      -1.493  -0.310   0.256  1.00 98.67           H  
ATOM    543 HG23 VAL A  35       0.114  -0.192  -0.508  1.00 98.67           H  
ATOM    544  N   THR A  36      -2.833   0.516  -1.921  1.00 98.82           N  
ATOM    545  H   THR A  36      -2.036  -0.050  -2.175  1.00 98.82           H  
ATOM    546  CA  THR A  36      -4.170  -0.068  -2.018  1.00 98.82           C  
ATOM    547  HA  THR A  36      -4.870   0.592  -1.508  1.00 98.82           H  
ATOM    548  C   THR A  36      -4.259  -1.403  -1.295  1.00 98.82           C  
ATOM    549  CB  THR A  36      -4.633  -0.145  -3.471  1.00 98.82           C  
ATOM    550  HB  THR A  36      -4.561   0.846  -3.919  1.00 98.82           H  
ATOM    551  O   THR A  36      -3.274  -2.134  -1.170  1.00 98.82           O  
ATOM    552  CG2 THR A  36      -3.806  -1.119  -4.305  1.00 98.82           C  
ATOM    553 HG21 THR A  36      -4.163  -1.101  -5.335  1.00 98.82           H  
ATOM    554 HG22 THR A  36      -3.900  -2.129  -3.907  1.00 98.82           H  
ATOM    555 HG23 THR A  36      -2.758  -0.822  -4.290  1.00 98.82           H  
ATOM    556  OG1 THR A  36      -5.973  -0.555  -3.487  1.00 98.82           O  
ATOM    557  HG1 THR A  36      -6.485   0.010  -2.904  1.00 98.82           H  
ATOM    558  N   MET A  37      -5.442  -1.712  -0.781  1.00 98.57           N  
ATOM    559  H   MET A  37      -6.221  -1.095  -0.958  1.00 98.57           H  
ATOM    560  CA  MET A  37      -5.719  -2.956  -0.080  1.00 98.57           C  
ATOM    561  HA  MET A  37      -5.133  -3.762  -0.523  1.00 98.57           H  
ATOM    562  C   MET A  37      -7.201  -3.283  -0.213  1.00 98.57           C  
ATOM    563  CB  MET A  37      -5.312  -2.785   1.387  1.00 98.57           C  
ATOM    564  HB2 MET A  37      -4.283  -2.428   1.434  1.00 98.57           H  
ATOM    565  HB3 MET A  37      -5.958  -2.032   1.837  1.00 98.57           H  
ATOM    566  O   MET A  37      -8.044  -2.389  -0.180  1.00 98.57           O  
ATOM    567  CG  MET A  37      -5.410  -4.079   2.200  1.00 98.57           C  
ATOM    568  HG2 MET A  37      -4.887  -4.873   1.668  1.00 98.57           H  
ATOM    569  HG3 MET A  37      -6.458  -4.366   2.281  1.00 98.57           H  
ATOM    570  SD  MET A  37      -4.708  -3.962   3.870  1.00 98.57           S  
ATOM    571  CE  MET A  37      -5.457  -2.417   4.460  1.00 98.57           C  
ATOM    572  HE1 MET A  37      -5.322  -2.336   5.539  1.00 98.57           H  
ATOM    573  HE2 MET A  37      -6.521  -2.402   4.225  1.00 98.57           H  
ATOM    574  HE3 MET A  37      -4.971  -1.566   3.983  1.00 98.57           H  
ATOM    575  N   ALA A  38      -7.526  -4.567  -0.314  1.00 98.05           N  
ATOM    576  H   ALA A  38      -6.796  -5.264  -0.276  1.00 98.05           H  
ATOM    577  CA  ALA A  38      -8.900  -5.036  -0.230  1.00 98.05           C  
ATOM    578  HA  ALA A  38      -9.570  -4.178  -0.180  1.00 98.05           H  
ATOM    579  C   ALA A  38      -9.082  -5.852   1.045  1.00 98.05           C  
ATOM    580  CB  ALA A  38      -9.246  -5.808  -1.497  1.00 98.05           C  
ATOM    581  HB1 ALA A  38      -9.078  -5.156  -2.354  1.00 98.05           H  
ATOM    582  HB2 ALA A  38     -10.304  -6.071  -1.483  1.00 98.05           H  
ATOM    583  HB3 ALA A  38      -8.635  -6.707  -1.577  1.00 98.05           H  
ATOM    584  O   ALA A  38      -8.227  -6.681   1.355  1.00 98.05           O  
ATOM    585  N   LEU A  39     -10.166  -5.597   1.777  1.00 97.03           N  
ATOM    586  H   LEU A  39     -10.839  -4.934   1.419  1.00 97.03           H  
ATOM    587  CA  LEU A  39     -10.459  -6.239   3.056  1.00 97.03           C  
ATOM    588  HA  LEU A  39      -9.879  -7.157   3.146  1.00 97.03           H  
ATOM    589  C   LEU A  39     -11.932  -6.625   3.151  1.00 97.03           C  
ATOM    590  CB  LEU A  39     -10.109  -5.293   4.224  1.00 97.03           C  
ATOM    591  HB2 LEU A  39     -10.657  -4.362   4.082  1.00 97.03           H  
ATOM    592  HB3 LEU A  39     -10.469  -5.745   5.149  1.00 97.03           H  
ATOM    593  O   LEU A  39     -12.811  -5.916   2.652  1.00 97.03           O  
ATOM    594  CG  LEU A  39      -8.620  -4.960   4.403  1.00 97.03           C  
ATOM    595  HG  LEU A  39      -8.249  -4.450   3.515  1.00 97.03           H  
ATOM    596  CD1 LEU A  39      -8.452  -4.028   5.604  1.00 97.03           C  
ATOM    597 HD11 LEU A  39      -8.982  -3.091   5.431  1.00 97.03           H  
ATOM    598 HD12 LEU A  39      -8.852  -4.501   6.502  1.00 97.03           H  
ATOM    599 HD13 LEU A  39      -7.395  -3.812   5.758  1.00 97.03           H  
ATOM    600  CD2 LEU A  39      -7.779  -6.206   4.674  1.00 97.03           C  
ATOM    601 HD21 LEU A  39      -6.757  -5.908   4.905  1.00 97.03           H  
ATOM    602 HD22 LEU A  39      -8.201  -6.765   5.509  1.00 97.03           H  
ATOM    603 HD23 LEU A  39      -7.756  -6.852   3.797  1.00 97.03           H  
ATOM    604  N   SER A  40     -12.202  -7.705   3.878  1.00 95.27           N  
ATOM    605  H   SER A  40     -11.437  -8.279   4.202  1.00 95.27           H  
ATOM    606  CA  SER A  40     -13.508  -7.892   4.501  1.00 95.27           C  
ATOM    607  HA  SER A  40     -14.280  -7.638   3.774  1.00 95.27           H  
ATOM    608  C   SER A  40     -13.640  -6.960   5.705  1.00 95.27           C  
ATOM    609  CB  SER A  40     -13.723  -9.344   4.913  1.00 95.27           C  
ATOM    610  HB2 SER A  40     -12.816  -9.762   5.350  1.00 95.27           H  
ATOM    611  HB3 SER A  40     -14.529  -9.393   5.645  1.00 95.27           H  
ATOM    612  O   SER A  40     -12.825  -7.006   6.623  1.00 95.27           O  
ATOM    613  OG  SER A  40     -14.115 -10.076   3.776  1.00 95.27           O  
ATOM    614  HG  SER A  40     -13.337 -10.415   3.327  1.00 95.27           H  
ATOM    615  N   LEU A  41     -14.659  -6.102   5.692  1.00 95.54           N  
ATOM    616  H   LEU A  41     -15.315  -6.178   4.928  1.00 95.54           H  
ATOM    617  CA  LEU A  41     -14.927  -5.100   6.725  1.00 95.54           C  
ATOM    618  HA  LEU A  41     -14.248  -5.249   7.564  1.00 95.54           H  
ATOM    619  C   LEU A  41     -16.351  -5.245   7.252  1.00 95.54           C  
ATOM    620  CB  LEU A  41     -14.725  -3.677   6.170  1.00 95.54           C  
ATOM    621  HB2 LEU A  41     -14.901  -2.957   6.969  1.00 95.54           H  
ATOM    622  HB3 LEU A  41     -15.488  -3.497   5.413  1.00 95.54           H  
ATOM    623  O   LEU A  41     -17.250  -5.688   6.534  1.00 95.54           O  
ATOM    624  CG  LEU A  41     -13.339  -3.403   5.565  1.00 95.54           C  
ATOM    625  HG  LEU A  41     -13.090  -4.173   4.835  1.00 95.54           H  
ATOM    626  CD1 LEU A  41     -13.356  -2.065   4.834  1.00 95.54           C  
ATOM    627 HD11 LEU A  41     -13.406  -1.251   5.557  1.00 95.54           H  
ATOM    628 HD12 LEU A  41     -12.453  -1.980   4.229  1.00 95.54           H  
ATOM    629 HD13 LEU A  41     -14.218  -2.006   4.170  1.00 95.54           H  
ATOM    630  CD2 LEU A  41     -12.255  -3.354   6.643  1.00 95.54           C  
ATOM    631 HD21 LEU A  41     -11.303  -3.071   6.194  1.00 95.54           H  
ATOM    632 HD22 LEU A  41     -12.515  -2.625   7.411  1.00 95.54           H  
ATOM    633 HD23 LEU A  41     -12.143  -4.336   7.103  1.00 95.54           H  
ATOM    634  N   SER A  42     -16.587  -4.792   8.478  1.00 95.32           N  
ATOM    635  H   SER A  42     -15.803  -4.539   9.062  1.00 95.32           H  
ATOM    636  CA  SER A  42     -17.912  -4.858   9.106  1.00 95.32           C  
ATOM    637  HA  SER A  42     -18.437  -5.709   8.672  1.00 95.32           H  
ATOM    638  C   SER A  42     -18.803  -3.640   8.844  1.00 95.32           C  
ATOM    639  CB  SER A  42     -17.776  -5.128  10.602  1.00 95.32           C  
ATOM    640  HB2 SER A  42     -17.314  -4.266  11.083  1.00 95.32           H  
ATOM    641  HB3 SER A  42     -18.767  -5.273  11.033  1.00 95.32           H  
ATOM    642  O   SER A  42     -19.930  -3.581   9.335  1.00 95.32           O  
ATOM    643  OG  SER A  42     -16.965  -6.263  10.835  1.00 95.32           O  
ATOM    644  HG  SER A  42     -17.399  -7.051  10.500  1.00 95.32           H  
ATOM    645  N   TRP A  43     -18.312  -2.658   8.083  1.00 94.97           N  
ATOM    646  H   TRP A  43     -17.371  -2.750   7.729  1.00 94.97           H  
ATOM    647  CA  TRP A  43     -19.043  -1.452   7.688  1.00 94.97           C  
ATOM    648  HA  TRP A  43     -20.059  -1.724   7.401  1.00 94.97           H  
ATOM    649  C   TRP A  43     -18.358  -0.745   6.509  1.00 94.97           C  
ATOM    650  CB  TRP A  43     -19.098  -0.494   8.874  1.00 94.97           C  
ATOM    651  HB2 TRP A  43     -18.092  -0.103   9.029  1.00 94.97           H  
ATOM    652  HB3 TRP A  43     -19.350  -1.047   9.779  1.00 94.97           H  
ATOM    653  O   TRP A  43     -17.210  -1.042   6.183  1.00 94.97           O  
ATOM    654  CG  TRP A  43     -20.057   0.646   8.749  1.00 94.97           C  
ATOM    655  CD1 TRP A  43     -19.744   1.915   8.401  1.00 94.97           C  
ATOM    656  HD1 TRP A  43     -18.752   2.266   8.159  1.00 94.97           H  
ATOM    657  CD2 TRP A  43     -21.500   0.631   8.933  1.00 94.97           C  
ATOM    658  CE2 TRP A  43     -21.994   1.948   8.701  1.00 94.97           C  
ATOM    659  CE3 TRP A  43     -22.444  -0.373   9.232  1.00 94.97           C  
ATOM    660  HE3 TRP A  43     -22.108  -1.388   9.383  1.00 94.97           H  
ATOM    661  NE1 TRP A  43     -20.876   2.701   8.427  1.00 94.97           N  
ATOM    662  HE1 TRP A  43     -20.866   3.698   8.268  1.00 94.97           H  
ATOM    663  CH2 TRP A  43     -24.268   1.246   9.087  1.00 94.97           C  
ATOM    664  HH2 TRP A  43     -25.317   1.486   9.177  1.00 94.97           H  
ATOM    665  CZ2 TRP A  43     -23.356   2.254   8.752  1.00 94.97           C  
ATOM    666  HZ2 TRP A  43     -23.691   3.259   8.543  1.00 94.97           H  
ATOM    667  CZ3 TRP A  43     -23.812  -0.064   9.320  1.00 94.97           C  
ATOM    668  HZ3 TRP A  43     -24.513  -0.854   9.546  1.00 94.97           H  
ATOM    669  N   GLY A  44     -19.065   0.203   5.893  1.00 94.02           N  
ATOM    670  H   GLY A  44     -19.974   0.427   6.272  1.00 94.02           H  
ATOM    671  CA  GLY A  44     -18.590   1.022   4.777  1.00 94.02           C  
ATOM    672  HA2 GLY A  44     -17.506   0.956   4.684  1.00 94.02           H  
ATOM    673  HA3 GLY A  44     -18.842   2.063   4.980  1.00 94.02           H  
ATOM    674  C   GLY A  44     -19.220   0.630   3.442  1.00 94.02           C  
ATOM    675  O   GLY A  44     -19.840  -0.436   3.335  1.00 94.02           O  
ATOM    676  N   PRO A  45     -19.104   1.479   2.416  1.00 93.87           N  
ATOM    677  CA  PRO A  45     -19.649   1.160   1.110  1.00 93.87           C  
ATOM    678  HA  PRO A  45     -20.714   0.946   1.197  1.00 93.87           H  
ATOM    679  C   PRO A  45     -18.941  -0.067   0.521  1.00 93.87           C  
ATOM    680  CB  PRO A  45     -19.471   2.422   0.288  1.00 93.87           C  
ATOM    681  HB2 PRO A  45     -20.318   3.091   0.439  1.00 93.87           H  
ATOM    682  HB3 PRO A  45     -19.373   2.164  -0.766  1.00 93.87           H  
ATOM    683  O   PRO A  45     -17.742  -0.275   0.694  1.00 93.87           O  
ATOM    684  CG  PRO A  45     -18.212   3.046   0.884  1.00 93.87           C  
ATOM    685  HG2 PRO A  45     -17.350   2.528   0.464  1.00 93.87           H  
ATOM    686  HG3 PRO A  45     -18.156   4.119   0.698  1.00 93.87           H  
ATOM    687  CD  PRO A  45     -18.354   2.725   2.372  1.00 93.87           C  
ATOM    688  HD2 PRO A  45     -17.373   2.625   2.837  1.00 93.87           H  
ATOM    689  HD3 PRO A  45     -18.924   3.512   2.866  1.00 93.87           H  
ATOM    690  N   SER A  46     -19.723  -0.941  -0.107  1.00 93.03           N  
ATOM    691  H   SER A  46     -20.659  -0.647  -0.349  1.00 93.03           H  
ATOM    692  CA  SER A  46     -19.261  -2.227  -0.626  1.00 93.03           C  
ATOM    693  HA  SER A  46     -18.261  -2.446  -0.252  1.00 93.03           H  
ATOM    694  C   SER A  46     -19.205  -2.180  -2.142  1.00 93.03           C  
ATOM    695  CB  SER A  46     -20.194  -3.339  -0.158  1.00 93.03           C  
ATOM    696  HB2 SER A  46     -20.291  -3.298   0.927  1.00 93.03           H  
ATOM    697  HB3 SER A  46     -21.177  -3.190  -0.607  1.00 93.03           H  
ATOM    698  O   SER A  46     -20.123  -1.655  -2.768  1.00 93.03           O  
ATOM    699  OG  SER A  46     -19.697  -4.606  -0.534  1.00 93.03           O  
ATOM    700  HG  SER A  46     -19.055  -4.879   0.126  1.00 93.03           H  
ATOM    701  N   GLY A  47     -18.159  -2.760  -2.728  1.00 91.00           N  
ATOM    702  H   GLY A  47     -17.450  -3.199  -2.158  1.00 91.00           H  
ATOM    703  CA  GLY A  47     -18.012  -2.795  -4.181  1.00 91.00           C  
ATOM    704  HA2 GLY A  47     -18.986  -2.963  -4.641  1.00 91.00           H  
ATOM    705  HA3 GLY A  47     -17.375  -3.643  -4.431  1.00 91.00           H  
ATOM    706  C   GLY A  47     -17.422  -1.527  -4.805  1.00 91.00           C  
ATOM    707  O   GLY A  47     -17.419  -1.406  -6.026  1.00 91.00           O  
ATOM    708  N   GLU A  48     -16.919  -0.593  -3.997  1.00 94.17           N  
ATOM    709  H   GLU A  48     -16.934  -0.745  -2.998  1.00 94.17           H  
ATOM    710  CA  GLU A  48     -16.281   0.639  -4.464  1.00 94.17           C  
ATOM    711  HA  GLU A  48     -16.024   0.513  -5.516  1.00 94.17           H  
ATOM    712  C   GLU A  48     -14.960   0.913  -3.736  1.00 94.17           C  
ATOM    713  CB  GLU A  48     -17.257   1.826  -4.400  1.00 94.17           C  
ATOM    714  HB2 GLU A  48     -16.781   2.694  -4.856  1.00 94.17           H  
ATOM    715  HB3 GLU A  48     -18.129   1.570  -5.003  1.00 94.17           H  
ATOM    716  O   GLU A  48     -14.685   0.361  -2.666  1.00 94.17           O  
ATOM    717  CG  GLU A  48     -17.714   2.203  -2.983  1.00 94.17           C  
ATOM    718  HG2 GLU A  48     -18.167   1.329  -2.515  1.00 94.17           H  
ATOM    719  HG3 GLU A  48     -16.842   2.486  -2.393  1.00 94.17           H  
ATOM    720  CD  GLU A  48     -18.734   3.359  -2.987  1.00 94.17           C  
ATOM    721  OE1 GLU A  48     -18.710   4.160  -2.025  1.00 94.17           O  
ATOM    722  OE2 GLU A  48     -19.577   3.411  -3.910  1.00 94.17           O  
ATOM    723  N   VAL A  49     -14.121   1.746  -4.356  1.00 97.69           N  
ATOM    724  H   VAL A  49     -14.449   2.229  -5.180  1.00 97.69           H  
ATOM    725  CA  VAL A  49     -12.835   2.171  -3.797  1.00 97.69           C  
ATOM    726  HA  VAL A  49     -12.415   1.349  -3.217  1.00 97.69           H  
ATOM    727  C   VAL A  49     -13.071   3.347  -2.850  1.00 97.69           C  
ATOM    728  CB  VAL A  49     -11.824   2.526  -4.906  1.00 97.69           C  
ATOM    729  HB  VAL A  49     -12.229   3.328  -5.523  1.00 97.69           H  
ATOM    730  O   VAL A  49     -13.533   4.409  -3.255  1.00 97.69           O  
ATOM    731  CG1 VAL A  49     -10.484   2.982  -4.316  1.00 97.69           C  
ATOM    732 HG11 VAL A  49     -10.082   2.214  -3.655  1.00 97.69           H  
ATOM    733 HG12 VAL A  49     -10.617   3.908  -3.757  1.00 97.69           H  
ATOM    734 HG13 VAL A  49      -9.779   3.182  -5.123  1.00 97.69           H  
ATOM    735  CG2 VAL A  49     -11.536   1.314  -5.808  1.00 97.69           C  
ATOM    736 HG21 VAL A  49     -12.455   0.974  -6.286  1.00 97.69           H  
ATOM    737 HG22 VAL A  49     -11.106   0.503  -5.221  1.00 97.69           H  
ATOM    738 HG23 VAL A  49     -10.832   1.600  -6.589  1.00 97.69           H  
ATOM    739  N   ILE A  50     -12.724   3.146  -1.585  1.00 97.11           N  
ATOM    740  H   ILE A  50     -12.365   2.233  -1.346  1.00 97.11           H  
ATOM    741  CA  ILE A  50     -12.776   4.124  -0.505  1.00 97.11           C  
ATOM    742  HA  ILE A  50     -13.482   4.912  -0.766  1.00 97.11           H  
ATOM    743  C   ILE A  50     -11.381   4.721  -0.350  1.00 97.11           C  
ATOM    744  CB  ILE A  50     -13.236   3.465   0.816  1.00 97.11           C  
ATOM    745  HB  ILE A  50     -12.468   2.761   1.135  1.00 97.11           H  
ATOM    746  O   ILE A  50     -10.452   4.058   0.110  1.00 97.11           O  
ATOM    747  CG1 ILE A  50     -14.553   2.678   0.652  1.00 97.11           C  
ATOM    748 HG12 ILE A  50     -15.363   3.389   0.490  1.00 97.11           H  
ATOM    749 HG13 ILE A  50     -14.500   2.022  -0.216  1.00 97.11           H  
ATOM    750  CG2 ILE A  50     -13.392   4.545   1.905  1.00 97.11           C  
ATOM    751 HG21 ILE A  50     -13.619   4.083   2.866  1.00 97.11           H  
ATOM    752 HG22 ILE A  50     -14.192   5.234   1.635  1.00 97.11           H  
ATOM    753 HG23 ILE A  50     -12.463   5.105   2.022  1.00 97.11           H  
ATOM    754  CD1 ILE A  50     -14.866   1.779   1.856  1.00 97.11           C  
ATOM    755 HD11 ILE A  50     -15.078   2.378   2.741  1.00 97.11           H  
ATOM    756 HD12 ILE A  50     -14.021   1.121   2.056  1.00 97.11           H  
ATOM    757 HD13 ILE A  50     -15.738   1.163   1.633  1.00 97.11           H  
ATOM    758  N   GLU A  51     -11.227   5.989  -0.704  1.00 97.26           N  
ATOM    759  H   GLU A  51     -11.995   6.475  -1.145  1.00 97.26           H  
ATOM    760  CA  GLU A  51      -9.996   6.725  -0.435  1.00 97.26           C  
ATOM    761  HA  GLU A  51      -9.143   6.076  -0.632  1.00 97.26           H  
ATOM    762  C   GLU A  51      -9.946   7.160   1.034  1.00 97.26           C  
ATOM    763  CB  GLU A  51      -9.911   7.915  -1.391  1.00 97.26           C  
ATOM    764  HB2 GLU A  51     -10.049   7.546  -2.407  1.00 97.26           H  
ATOM    765  HB3 GLU A  51     -10.707   8.624  -1.164  1.00 97.26           H  
ATOM    766  O   GLU A  51     -10.925   7.699   1.550  1.00 97.26           O  
ATOM    767  CG  GLU A  51      -8.553   8.618  -1.295  1.00 97.26           C  
ATOM    768  HG2 GLU A  51      -7.764   7.901  -1.520  1.00 97.26           H  
ATOM    769  HG3 GLU A  51      -8.405   8.972  -0.275  1.00 97.26           H  
ATOM    770  CD  GLU A  51      -8.455   9.802  -2.261  1.00 97.26           C  
ATOM    771  OE1 GLU A  51      -7.831  10.806  -1.851  1.00 97.26           O  
ATOM    772  OE2 GLU A  51      -8.995   9.706  -3.383  1.00 97.26           O  
ATOM    773  N   ILE A  52      -8.822   6.934   1.711  1.00 96.95           N  
ATOM    774  H   ILE A  52      -8.088   6.415   1.250  1.00 96.95           H  
ATOM    775  CA  ILE A  52      -8.578   7.352   3.095  1.00 96.95           C  
ATOM    776  HA  ILE A  52      -9.328   8.087   3.388  1.00 96.95           H  
ATOM    777  C   ILE A  52      -7.211   8.022   3.160  1.00 96.95           C  
ATOM    778  CB  ILE A  52      -8.667   6.161   4.077  1.00 96.95           C  
ATOM    779  HB  ILE A  52      -7.872   5.455   3.838  1.00 96.95           H  
ATOM    780  O   ILE A  52      -6.194   7.410   2.824  1.00 96.95           O  
ATOM    781  CG1 ILE A  52     -10.021   5.430   3.931  1.00 96.95           C  
ATOM    782 HG12 ILE A  52     -10.834   6.115   4.167  1.00 96.95           H  
ATOM    783 HG13 ILE A  52     -10.142   5.098   2.900  1.00 96.95           H  
ATOM    784  CG2 ILE A  52      -8.464   6.656   5.523  1.00 96.95           C  
ATOM    785 HG21 ILE A  52      -9.253   7.356   5.797  1.00 96.95           H  
ATOM    786 HG22 ILE A  52      -8.464   5.819   6.222  1.00 96.95           H  
ATOM    787 HG23 ILE A  52      -7.503   7.160   5.628  1.00 96.95           H  
ATOM    788  CD1 ILE A  52     -10.154   4.177   4.795  1.00 96.95           C  
ATOM    789 HD11 ILE A  52     -10.216   4.446   5.849  1.00 96.95           H  
ATOM    790 HD12 ILE A  52     -11.068   3.657   4.510  1.00 96.95           H  
ATOM    791 HD13 ILE A  52      -9.303   3.516   4.630  1.00 96.95           H  
ATOM    792  N   GLN A  53      -7.185   9.272   3.604  1.00 95.05           N  
ATOM    793  H   GLN A  53      -8.055   9.704   3.882  1.00 95.05           H  
ATOM    794  CA  GLN A  53      -5.948  10.026   3.791  1.00 95.05           C  
ATOM    795  HA  GLN A  53      -5.218   9.708   3.046  1.00 95.05           H  
ATOM    796  C   GLN A  53      -5.336   9.736   5.168  1.00 95.05           C  
ATOM    797  CB  GLN A  53      -6.231  11.521   3.570  1.00 95.05           C  
ATOM    798  HB2 GLN A  53      -5.341  12.098   3.822  1.00 95.05           H  
ATOM    799  HB3 GLN A  53      -7.034  11.838   4.236  1.00 95.05           H  
ATOM    800  O   GLN A  53      -6.043   9.492   6.148  1.00 95.05           O  
ATOM    801  CG  GLN A  53      -6.645  11.833   2.115  1.00 95.05           C  
ATOM    802  HG2 GLN A  53      -6.917  12.886   2.040  1.00 95.05           H  
ATOM    803  HG3 GLN A  53      -7.520  11.244   1.841  1.00 95.05           H  
ATOM    804  CD  GLN A  53      -5.518  11.562   1.125  1.00 95.05           C  
ATOM    805  NE2 GLN A  53      -5.783  11.173  -0.096  1.00 95.05           N  
ATOM    806 HE21 GLN A  53      -6.705  11.113  -0.502  1.00 95.05           H  
ATOM    807 HE22 GLN A  53      -4.971  10.928  -0.645  1.00 95.05           H  
ATOM    808  OE1 GLN A  53      -4.348  11.703   1.434  1.00 95.05           O  
ATOM    809  N   ALA A  54      -4.009   9.776   5.274  1.00 91.77           N  
ATOM    810  H   ALA A  54      -3.454   9.927   4.444  1.00 91.77           H  
ATOM    811  CA  ALA A  54      -3.331   9.639   6.558  1.00 91.77           C  
ATOM    812  HA  ALA A  54      -3.611   8.677   6.988  1.00 91.77           H  
ATOM    813  C   ALA A  54      -3.775  10.751   7.528  1.00 91.77           C  
ATOM    814  CB  ALA A  54      -1.817   9.632   6.335  1.00 91.77           C  
ATOM    815  HB1 ALA A  54      -1.553   8.812   5.667  1.00 91.77           H  
ATOM    816  HB2 ALA A  54      -1.502  10.575   5.887  1.00 91.77           H  
ATOM    817  HB3 ALA A  54      -1.302   9.491   7.285  1.00 91.77           H  
ATOM    818  O   ALA A  54      -3.733  11.937   7.202  1.00 91.77           O  
ATOM    819  N   GLY A  55      -4.204  10.360   8.731  1.00 89.79           N  
ATOM    820  H   GLY A  55      -4.261   9.368   8.914  1.00 89.79           H  
ATOM    821  CA  GLY A  55      -4.756  11.275   9.737  1.00 89.79           C  
ATOM    822  HA2 GLY A  55      -4.182  12.202   9.735  1.00 89.79           H  
ATOM    823  HA3 GLY A  55      -4.659  10.814  10.720  1.00 89.79           H  
ATOM    824  C   GLY A  55      -6.234  11.637   9.541  1.00 89.79           C  
ATOM    825  O   GLY A  55      -6.778  12.385  10.353  1.00 89.79           O  
ATOM    826  N   GLU A  56      -6.900  11.115   8.507  1.00 91.33           N  
ATOM    827  H   GLU A  56      -6.418  10.517   7.851  1.00 91.33           H  
ATOM    828  CA  GLU A  56      -8.348  11.252   8.342  1.00 91.33           C  
ATOM    829  HA  GLU A  56      -8.601  12.303   8.483  1.00 91.33           H  
ATOM    830  C   GLU A  56      -9.112  10.431   9.394  1.00 91.33           C  
ATOM    831  CB  GLU A  56      -8.754  10.852   6.913  1.00 91.33           C  
ATOM    832  HB2 GLU A  56      -8.095  11.362   6.211  1.00 91.33           H  
ATOM    833  HB3 GLU A  56      -8.643   9.775   6.793  1.00 91.33           H  
ATOM    834  O   GLU A  56      -8.717   9.322   9.754  1.00 91.33           O  
ATOM    835  CG  GLU A  56     -10.200  11.250   6.589  1.00 91.33           C  
ATOM    836  HG2 GLU A  56     -10.870  10.783   7.311  1.00 91.33           H  
ATOM    837  HG3 GLU A  56     -10.296  12.331   6.696  1.00 91.33           H  
ATOM    838  CD  GLU A  56     -10.661  10.837   5.186  1.00 91.33           C  
ATOM    839  OE1 GLU A  56     -11.878  10.951   4.923  1.00 91.33           O  
ATOM    840  OE2 GLU A  56      -9.857  10.384   4.339  1.00 91.33           O  
ATOM    841  N   ASN A  57     -10.244  10.960   9.869  1.00 89.90           N  
ATOM    842  H   ASN A  57     -10.562  11.842   9.494  1.00 89.90           H  
ATOM    843  CA  ASN A  57     -11.147  10.206  10.730  1.00 89.90           C  
ATOM    844  HA  ASN A  57     -10.551   9.701  11.491  1.00 89.90           H  
ATOM    845  C   ASN A  57     -11.883   9.126   9.917  1.00 89.90           C  
ATOM    846  CB  ASN A  57     -12.102  11.175  11.448  1.00 89.90           C  
ATOM    847  HB2 ASN A  57     -11.511  11.944  11.947  1.00 89.90           H  
ATOM    848  HB3 ASN A  57     -12.761  11.651  10.722  1.00 89.90           H  
ATOM    849  O   ASN A  57     -12.630   9.427   8.985  1.00 89.90           O  
ATOM    850  CG  ASN A  57     -12.960  10.477  12.491  1.00 89.90           C  
ATOM    851  ND2 ASN A  57     -13.464  11.195  13.463  1.00 89.90           N  
ATOM    852 HD21 ASN A  57     -13.255  12.179  13.544  1.00 89.90           H  
ATOM    853 HD22 ASN A  57     -13.958  10.673  14.173  1.00 89.90           H  
ATOM    854  OD1 ASN A  57     -13.195   9.284  12.458  1.00 89.90           O  
ATOM    855  N   THR A  58     -11.708   7.864  10.301  1.00 92.99           N  
ATOM    856  H   THR A  58     -11.075   7.667  11.063  1.00 92.99           H  
ATOM    857  CA  THR A  58     -12.297   6.711   9.612  1.00 92.99           C  
ATOM    858  HA  THR A  58     -12.341   6.936   8.546  1.00 92.99           H  
ATOM    859  C   THR A  58     -13.728   6.389  10.035  1.00 92.99           C  
ATOM    860  CB  THR A  58     -11.407   5.474   9.778  1.00 92.99           C  
ATOM    861  HB  THR A  58     -11.923   4.588   9.409  1.00 92.99           H  
ATOM    862  O   THR A  58     -14.374   5.593   9.355  1.00 92.99           O  
ATOM    863  CG2 THR A  58     -10.111   5.645   8.985  1.00 92.99           C  
ATOM    864 HG21 THR A  58     -10.347   5.837   7.938  1.00 92.99           H  
ATOM    865 HG22 THR A  58      -9.522   4.730   9.049  1.00 92.99           H  
ATOM    866 HG23 THR A  58      -9.530   6.479   9.377  1.00 92.99           H  
ATOM    867  OG1 THR A  58     -11.063   5.289  11.130  1.00 92.99           O  
ATOM    868  HG1 THR A  58     -11.793   4.854  11.578  1.00 92.99           H  
ATOM    869  N   LEU A  59     -14.263   7.007  11.093  1.00 92.57           N  
ATOM    870  H   LEU A  59     -13.693   7.671  11.598  1.00 92.57           H  
ATOM    871  CA  LEU A  59     -15.590   6.697  11.638  1.00 92.57           C  
ATOM    872  HA  LEU A  59     -15.587   5.653  11.951  1.00 92.57           H  
ATOM    873  C   LEU A  59     -16.699   6.871  10.592  1.00 92.57           C  
ATOM    874  CB  LEU A  59     -15.828   7.588  12.873  1.00 92.57           C  
ATOM    875  HB2 LEU A  59     -15.018   7.423  13.583  1.00 92.57           H  
ATOM    876  HB3 LEU A  59     -15.791   8.631  12.557  1.00 92.57           H  
ATOM    877  O   LEU A  59     -17.554   6.002  10.448  1.00 92.57           O  
ATOM    878  CG  LEU A  59     -17.168   7.357  13.594  1.00 92.57           C  
ATOM    879  HG  LEU A  59     -17.984   7.537  12.894  1.00 92.57           H  
ATOM    880  CD1 LEU A  59     -17.292   5.940  14.152  1.00 92.57           C  
ATOM    881 HD11 LEU A  59     -16.436   5.706  14.785  1.00 92.57           H  
ATOM    882 HD12 LEU A  59     -17.341   5.233  13.324  1.00 92.57           H  
ATOM    883 HD13 LEU A  59     -18.209   5.847  14.734  1.00 92.57           H  
ATOM    884  CD2 LEU A  59     -17.331   8.349  14.742  1.00 92.57           C  
ATOM    885 HD21 LEU A  59     -17.298   9.366  14.351  1.00 92.57           H  
ATOM    886 HD22 LEU A  59     -16.528   8.212  15.467  1.00 92.57           H  
ATOM    887 HD23 LEU A  59     -18.291   8.192  15.232  1.00 92.57           H  
ATOM    888  N   ASP A  60     -16.652   7.950   9.812  1.00 88.85           N  
ATOM    889  H   ASP A  60     -15.922   8.626   9.984  1.00 88.85           H  
ATOM    890  CA  ASP A  60     -17.674   8.252   8.803  1.00 88.85           C  
ATOM    891  HA  ASP A  60     -18.663   8.212   9.260  1.00 88.85           H  
ATOM    892  C   ASP A  60     -17.672   7.261   7.629  1.00 88.85           C  
ATOM    893  CB  ASP A  60     -17.424   9.664   8.257  1.00 88.85           C  
ATOM    894  HB2 ASP A  60     -16.365   9.780   8.026  1.00 88.85           H  
ATOM    895  HB3 ASP A  60     -17.974   9.777   7.323  1.00 88.85           H  
ATOM    896  O   ASP A  60     -18.722   6.955   7.065  1.00 88.85           O  
ATOM    897  CG  ASP A  60     -17.870  10.797   9.181  1.00 88.85           C  
ATOM    898  OD1 ASP A  60     -18.708  10.575  10.076  1.00 88.85           O  
ATOM    899  OD2 ASP A  60     -17.523  11.957   8.859  1.00 88.85           O  
ATOM    900  N   LYS A  61     -16.489   6.769   7.243  1.00 92.20           N  
ATOM    901  H   LYS A  61     -15.681   7.037   7.788  1.00 92.20           H  
ATOM    902  CA  LYS A  61     -16.307   5.895   6.073  1.00 92.20           C  
ATOM    903  HA  LYS A  61     -17.114   6.071   5.362  1.00 92.20           H  
ATOM    904  C   LYS A  61     -16.397   4.416   6.438  1.00 92.20           C  
ATOM    905  CB  LYS A  61     -14.971   6.223   5.380  1.00 92.20           C  
ATOM    906  HB2 LYS A  61     -14.168   6.232   6.118  1.00 92.20           H  
ATOM    907  HB3 LYS A  61     -14.754   5.442   4.651  1.00 92.20           H  
ATOM    908  O   LYS A  61     -17.008   3.637   5.712  1.00 92.20           O  
ATOM    909  CG  LYS A  61     -15.014   7.572   4.642  1.00 92.20           C  
ATOM    910  HG2 LYS A  61     -15.289   8.365   5.338  1.00 92.20           H  
ATOM    911  HG3 LYS A  61     -15.769   7.517   3.857  1.00 92.20           H  
ATOM    912  CD  LYS A  61     -13.654   7.914   4.012  1.00 92.20           C  
ATOM    913  HD2 LYS A  61     -13.307   7.083   3.399  1.00 92.20           H  
ATOM    914  HD3 LYS A  61     -12.932   8.091   4.809  1.00 92.20           H  
ATOM    915  CE  LYS A  61     -13.762   9.171   3.140  1.00 92.20           C  
ATOM    916  HE2 LYS A  61     -14.397   8.951   2.281  1.00 92.20           H  
ATOM    917  HE3 LYS A  61     -14.221   9.965   3.730  1.00 92.20           H  
ATOM    918  NZ  LYS A  61     -12.429   9.630   2.686  1.00 92.20           N  
ATOM    919  HZ1 LYS A  61     -11.912   9.989   3.476  1.00 92.20           H  
ATOM    920  HZ2 LYS A  61     -12.471  10.390   2.022  1.00 92.20           H  
ATOM    921  HZ3 LYS A  61     -11.872   8.880   2.301  1.00 92.20           H  
ATOM    922  N   LEU A  62     -15.792   4.032   7.559  1.00 94.77           N  
ATOM    923  H   LEU A  62     -15.337   4.749   8.106  1.00 94.77           H  
ATOM    924  CA  LEU A  62     -15.594   2.646   7.985  1.00 94.77           C  
ATOM    925  HA  LEU A  62     -15.985   1.972   7.222  1.00 94.77           H  
ATOM    926  C   LEU A  62     -16.339   2.290   9.269  1.00 94.77           C  
ATOM    927  CB  LEU A  62     -14.092   2.355   8.158  1.00 94.77           C  
ATOM    928  HB2 LEU A  62     -13.719   2.926   9.008  1.00 94.77           H  
ATOM    929  HB3 LEU A  62     -13.988   1.298   8.406  1.00 94.77           H  
ATOM    930  O   LEU A  62     -16.261   1.148   9.699  1.00 94.77           O  
ATOM    931  CG  LEU A  62     -13.199   2.649   6.944  1.00 94.77           C  
ATOM    932  HG  LEU A  62     -13.140   3.726   6.788  1.00 94.77           H  
ATOM    933  CD1 LEU A  62     -11.798   2.115   7.245  1.00 94.77           C  
ATOM    934 HD11 LEU A  62     -11.382   2.630   8.111  1.00 94.77           H  
ATOM    935 HD12 LEU A  62     -11.140   2.273   6.390  1.00 94.77           H  
ATOM    936 HD13 LEU A  62     -11.840   1.045   7.449  1.00 94.77           H  
ATOM    937  CD2 LEU A  62     -13.713   1.994   5.661  1.00 94.77           C  
ATOM    938 HD21 LEU A  62     -14.714   2.349   5.416  1.00 94.77           H  
ATOM    939 HD22 LEU A  62     -13.738   0.910   5.777  1.00 94.77           H  
ATOM    940 HD23 LEU A  62     -13.066   2.271   4.829  1.00 94.77           H  
ATOM    941  N   GLY A  63     -17.051   3.225   9.900  1.00 92.49           N  
ATOM    942  H   GLY A  63     -17.047   4.173   9.553  1.00 92.49           H  
ATOM    943  CA  GLY A  63     -17.832   2.961  11.113  1.00 92.49           C  
ATOM    944  HA2 GLY A  63     -18.502   3.803  11.286  1.00 92.49           H  
ATOM    945  HA3 GLY A  63     -18.435   2.065  10.961  1.00 92.49           H  
ATOM    946  C   GLY A  63     -16.999   2.756  12.379  1.00 92.49           C  
ATOM    947  O   GLY A  63     -17.579   2.580  13.451  1.00 92.49           O  
ATOM    948  N   TYR A  64     -15.673   2.808  12.271  1.00 94.48           N  
ATOM    949  H   TYR A  64     -15.280   2.998  11.360  1.00 94.48           H  
ATOM    950  CA  TYR A  64     -14.719   2.581  13.351  1.00 94.48           C  
ATOM    951  HA  TYR A  64     -15.242   2.529  14.306  1.00 94.48           H  
ATOM    952  C   TYR A  64     -13.719   3.730  13.427  1.00 94.48           C  
ATOM    953  CB  TYR A  64     -13.995   1.249  13.124  1.00 94.48           C  
ATOM    954  HB2 TYR A  64     -13.504   1.270  12.151  1.00 94.48           H  
ATOM    955  HB3 TYR A  64     -13.215   1.143  13.878  1.00 94.48           H  
ATOM    956  O   TYR A  64     -13.250   4.220  12.392  1.00 94.48           O  
ATOM    957  CG  TYR A  64     -14.897   0.035  13.208  1.00 94.48           C  
ATOM    958  CD1 TYR A  64     -15.390  -0.377  14.455  1.00 94.48           C  
ATOM    959  HD1 TYR A  64     -15.120   0.178  15.341  1.00 94.48           H  
ATOM    960  CD2 TYR A  64     -15.264  -0.671  12.049  1.00 94.48           C  
ATOM    961  HD2 TYR A  64     -14.887  -0.356  11.087  1.00 94.48           H  
ATOM    962  CE1 TYR A  64     -16.242  -1.488  14.561  1.00 94.48           C  
ATOM    963  HE1 TYR A  64     -16.618  -1.778  15.531  1.00 94.48           H  
ATOM    964  CE2 TYR A  64     -16.125  -1.779  12.142  1.00 94.48           C  
ATOM    965  HE2 TYR A  64     -16.414  -2.311  11.248  1.00 94.48           H  
ATOM    966  OH  TYR A  64     -17.429  -3.272  13.503  1.00 94.48           O  
ATOM    967  HH  TYR A  64     -17.717  -3.417  14.407  1.00 94.48           H  
ATOM    968  CZ  TYR A  64     -16.607  -2.196  13.401  1.00 94.48           C  
ATOM    969  N   ASP A  65     -13.384   4.144  14.646  1.00 92.47           N  
ATOM    970  H   ASP A  65     -13.765   3.655  15.444  1.00 92.47           H  
ATOM    971  CA  ASP A  65     -12.274   5.070  14.870  1.00 92.47           C  
ATOM    972  HA  ASP A  65     -12.408   5.938  14.225  1.00 92.47           H  
ATOM    973  C   ASP A  65     -10.937   4.412  14.502  1.00 92.47           C  
ATOM    974  CB  ASP A  65     -12.271   5.567  16.320  1.00 92.47           C  
ATOM    975  HB2 ASP A  65     -12.179   4.720  17.001  1.00 92.47           H  
ATOM    976  HB3 ASP A  65     -13.213   6.076  16.528  1.00 92.47           H  
ATOM    977  O   ASP A  65     -10.778   3.194  14.614  1.00 92.47           O  
ATOM    978  CG  ASP A  65     -11.111   6.536  16.541  1.00 92.47           C  
ATOM    979  OD1 ASP A  65     -10.066   6.081  17.064  1.00 92.47           O  
ATOM    980  OD2 ASP A  65     -11.224   7.688  16.074  1.00 92.47           O  
ATOM    981  N   ILE A  66      -9.960   5.225  14.091  1.00 89.54           N  
ATOM    982  H   ILE A  66     -10.127   6.221  14.116  1.00 89.54           H  
ATOM    983  CA  ILE A  66      -8.637   4.753  13.666  1.00 89.54           C  
ATOM    984  HA  ILE A  66      -8.803   4.038  12.860  1.00 89.54           H  
ATOM    985  C   ILE A  66      -7.893   3.996  14.770  1.00 89.54           C  
ATOM    986  CB  ILE A  66      -7.804   5.918  13.086  1.00 89.54           C  
ATOM    987  HB  ILE A  66      -8.453   6.490  12.423  1.00 89.54           H  
ATOM    988  O   ILE A  66      -6.925   3.324  14.465  1.00 89.54           O  
ATOM    989  CG1 ILE A  66      -6.580   5.477  12.245  1.00 89.54           C  
ATOM    990 HG12 ILE A  66      -6.076   6.374  11.885  1.00 89.54           H  
ATOM    991 HG13 ILE A  66      -5.867   4.939  12.870  1.00 89.54           H  
ATOM    992  CG2 ILE A  66      -7.330   6.863  14.205  1.00 89.54           C  
ATOM    993 HG21 ILE A  66      -6.593   6.369  14.838  1.00 89.54           H  
ATOM    994 HG22 ILE A  66      -6.881   7.754  13.766  1.00 89.54           H  
ATOM    995 HG23 ILE A  66      -8.175   7.174  14.819  1.00 89.54           H  
ATOM    996  CD1 ILE A  66      -6.914   4.618  11.016  1.00 89.54           C  
ATOM    997 HD11 ILE A  66      -7.610   5.155  10.372  1.00 89.54           H  
ATOM    998 HD12 ILE A  66      -5.999   4.421  10.458  1.00 89.54           H  
ATOM    999 HD13 ILE A  66      -7.347   3.664  11.316  1.00 89.54           H  
ATOM   1000  N   SER A  67      -8.306   4.065  16.035  1.00 88.01           N  
ATOM   1001  H   SER A  67      -9.072   4.687  16.251  1.00 88.01           H  
ATOM   1002  CA  SER A  67      -7.724   3.280  17.132  1.00 88.01           C  
ATOM   1003  HA  SER A  67      -6.669   3.113  16.916  1.00 88.01           H  
ATOM   1004  C   SER A  67      -8.350   1.889  17.322  1.00 88.01           C  
ATOM   1005  CB  SER A  67      -7.790   4.091  18.429  1.00 88.01           C  
ATOM   1006  HB2 SER A  67      -7.311   3.523  19.227  1.00 88.01           H  
ATOM   1007  HB3 SER A  67      -7.250   5.028  18.296  1.00 88.01           H  
ATOM   1008  O   SER A  67      -7.787   1.059  18.039  1.00 88.01           O  
ATOM   1009  OG  SER A  67      -9.121   4.375  18.809  1.00 88.01           O  
ATOM   1010  HG  SER A  67      -9.476   5.030  18.203  1.00 88.01           H  
ATOM   1011  N   GLU A  68      -9.484   1.590  16.680  1.00 92.33           N  
ATOM   1012  H   GLU A  68      -9.887   2.277  16.059  1.00 92.33           H  
ATOM   1013  CA  GLU A  68     -10.234   0.349  16.906  1.00 92.33           C  
ATOM   1014  HA  GLU A  68     -10.192   0.152  17.977  1.00 92.33           H  
ATOM   1015  C   GLU A  68      -9.629  -0.867  16.165  1.00 92.33           C  
ATOM   1016  CB  GLU A  68     -11.718   0.530  16.544  1.00 92.33           C  
ATOM   1017  HB2 GLU A  68     -12.199  -0.448  16.573  1.00 92.33           H  
ATOM   1018  HB3 GLU A  68     -11.797   0.911  15.526  1.00 92.33           H  
ATOM   1019  O   GLU A  68      -9.283  -0.778  14.981  1.00 92.33           O  
ATOM   1020  CG  GLU A  68     -12.479   1.453  17.509  1.00 92.33           C  
ATOM   1021  HG2 GLU A  68     -12.278   1.133  18.531  1.00 92.33           H  
ATOM   1022  HG3 GLU A  68     -12.104   2.471  17.398  1.00 92.33           H  
ATOM   1023  CD  GLU A  68     -14.001   1.418  17.270  1.00 92.33           C  
ATOM   1024  OE1 GLU A  68     -14.554   2.369  16.668  1.00 92.33           O  
ATOM   1025  OE2 GLU A  68     -14.657   0.423  17.663  1.00 92.33           O  
ATOM   1026  N   PRO A  69      -9.535  -2.048  16.813  1.00 93.30           N  
ATOM   1027  CA  PRO A  69      -8.839  -3.220  16.266  1.00 93.30           C  
ATOM   1028  HA  PRO A  69      -7.811  -2.946  16.028  1.00 93.30           H  
ATOM   1029  C   PRO A  69      -9.471  -3.802  14.991  1.00 93.30           C  
ATOM   1030  CB  PRO A  69      -8.834  -4.247  17.406  1.00 93.30           C  
ATOM   1031  HB2 PRO A  69      -7.923  -4.126  17.993  1.00 93.30           H  
ATOM   1032  HB3 PRO A  69      -8.912  -5.272  17.042  1.00 93.30           H  
ATOM   1033  O   PRO A  69      -8.789  -4.484  14.226  1.00 93.30           O  
ATOM   1034  CG  PRO A  69     -10.040  -3.859  18.261  1.00 93.30           C  
ATOM   1035  HG2 PRO A  69      -9.925  -4.182  19.296  1.00 93.30           H  
ATOM   1036  HG3 PRO A  69     -10.949  -4.276  17.827  1.00 93.30           H  
ATOM   1037  CD  PRO A  69     -10.053  -2.339  18.142  1.00 93.30           C  
ATOM   1038  HD2 PRO A  69     -11.067  -1.962  18.272  1.00 93.30           H  
ATOM   1039  HD3 PRO A  69      -9.391  -1.903  18.890  1.00 93.30           H  
ATOM   1040  N   GLN A  70     -10.751  -3.529  14.728  1.00 93.71           N  
ATOM   1041  H   GLN A  70     -11.258  -2.972  15.402  1.00 93.71           H  
ATOM   1042  CA  GLN A  70     -11.479  -3.985  13.539  1.00 93.71           C  
ATOM   1043  HA  GLN A  70     -11.418  -5.072  13.484  1.00 93.71           H  
ATOM   1044  C   GLN A  70     -10.878  -3.432  12.241  1.00 93.71           C  
ATOM   1045  CB  GLN A  70     -12.964  -3.577  13.623  1.00 93.71           C  
ATOM   1046  HB2 GLN A  70     -13.046  -2.492  13.686  1.00 93.71           H  
ATOM   1047  HB3 GLN A  70     -13.438  -3.883  12.691  1.00 93.71           H  
ATOM   1048  O   GLN A  70     -11.006  -4.062  11.192  1.00 93.71           O  
ATOM   1049  CG  GLN A  70     -13.764  -4.222  14.771  1.00 93.71           C  
ATOM   1050  HG2 GLN A  70     -14.803  -4.296  14.450  1.00 93.71           H  
ATOM   1051  HG3 GLN A  70     -13.406  -5.235  14.956  1.00 93.71           H  
ATOM   1052  CD  GLN A  70     -13.730  -3.427  16.076  1.00 93.71           C  
ATOM   1053  NE2 GLN A  70     -14.798  -3.383  16.837  1.00 93.71           N  
ATOM   1054 HE21 GLN A  70     -15.657  -3.840  16.567  1.00 93.71           H  
ATOM   1055 HE22 GLN A  70     -14.748  -2.704  17.583  1.00 93.71           H  
ATOM   1056  OE1 GLN A  70     -12.735  -2.847  16.463  1.00 93.71           O  
ATOM   1057  N   ILE A  71     -10.193  -2.286  12.306  1.00 95.08           N  
ATOM   1058  H   ILE A  71     -10.127  -1.819  13.199  1.00 95.08           H  
ATOM   1059  CA  ILE A  71      -9.508  -1.671  11.164  1.00 95.08           C  
ATOM   1060  HA  ILE A  71      -9.655  -2.316  10.298  1.00 95.08           H  
ATOM   1061  C   ILE A  71      -7.984  -1.645  11.341  1.00 95.08           C  
ATOM   1062  CB  ILE A  71     -10.143  -0.316  10.785  1.00 95.08           C  
ATOM   1063  HB  ILE A  71      -9.596   0.076   9.928  1.00 95.08           H  
ATOM   1064  O   ILE A  71      -7.301  -0.849  10.703  1.00 95.08           O  
ATOM   1065  CG1 ILE A  71     -10.062   0.720  11.925  1.00 95.08           C  
ATOM   1066 HG12 ILE A  71     -10.723   0.434  12.743  1.00 95.08           H  
ATOM   1067 HG13 ILE A  71      -9.042   0.770  12.305  1.00 95.08           H  
ATOM   1068  CG2 ILE A  71     -11.595  -0.540  10.320  1.00 95.08           C  
ATOM   1069 HG21 ILE A  71     -11.996   0.364   9.861  1.00 95.08           H  
ATOM   1070 HG22 ILE A  71     -12.224  -0.816  11.166  1.00 95.08           H  
ATOM   1071 HG23 ILE A  71     -11.629  -1.339   9.579  1.00 95.08           H  
ATOM   1072  CD1 ILE A  71     -10.452   2.114  11.427  1.00 95.08           C  
ATOM   1073 HD11 ILE A  71      -9.789   2.424  10.620  1.00 95.08           H  
ATOM   1074 HD12 ILE A  71     -10.370   2.829  12.246  1.00 95.08           H  
ATOM   1075 HD13 ILE A  71     -11.485   2.134  11.079  1.00 95.08           H  
ATOM   1076  N   LEU A  72      -7.423  -2.559  12.143  1.00 96.98           N  
ATOM   1077  H   LEU A  72      -8.039  -3.165  12.667  1.00 96.98           H  
ATOM   1078  CA  LEU A  72      -5.981  -2.661  12.415  1.00 96.98           C  
ATOM   1079  HA  LEU A  72      -5.688  -1.813  13.034  1.00 96.98           H  
ATOM   1080  C   LEU A  72      -5.117  -2.626  11.144  1.00 96.98           C  
ATOM   1081  CB  LEU A  72      -5.736  -3.960  13.203  1.00 96.98           C  
ATOM   1082  HB2 LEU A  72      -6.151  -4.792  12.635  1.00 96.98           H  
ATOM   1083  HB3 LEU A  72      -6.277  -3.895  14.148  1.00 96.98           H  
ATOM   1084  O   LEU A  72      -4.115  -1.927  11.098  1.00 96.98           O  
ATOM   1085  CG  LEU A  72      -4.260  -4.269  13.516  1.00 96.98           C  
ATOM   1086  HG  LEU A  72      -3.684  -4.321  12.593  1.00 96.98           H  
ATOM   1087  CD1 LEU A  72      -3.638  -3.223  14.440  1.00 96.98           C  
ATOM   1088 HD11 LEU A  72      -4.210  -3.137  15.364  1.00 96.98           H  
ATOM   1089 HD12 LEU A  72      -2.607  -3.489  14.672  1.00 96.98           H  
ATOM   1090 HD13 LEU A  72      -3.617  -2.251  13.947  1.00 96.98           H  
ATOM   1091  CD2 LEU A  72      -4.179  -5.640  14.191  1.00 96.98           C  
ATOM   1092 HD21 LEU A  72      -3.138  -5.878  14.412  1.00 96.98           H  
ATOM   1093 HD22 LEU A  72      -4.591  -6.400  13.528  1.00 96.98           H  
ATOM   1094 HD23 LEU A  72      -4.745  -5.623  15.122  1.00 96.98           H  
ATOM   1095  N   LEU A  73      -5.501  -3.337  10.081  1.00 97.95           N  
ATOM   1096  H   LEU A  73      -6.351  -3.878  10.146  1.00 97.95           H  
ATOM   1097  CA  LEU A  73      -4.719  -3.347   8.836  1.00 97.95           C  
ATOM   1098  HA  LEU A  73      -3.676  -3.555   9.077  1.00 97.95           H  
ATOM   1099  C   LEU A  73      -4.712  -1.984   8.126  1.00 97.95           C  
ATOM   1100  CB  LEU A  73      -5.247  -4.447   7.904  1.00 97.95           C  
ATOM   1101  HB2 LEU A  73      -6.297  -4.249   7.692  1.00 97.95           H  
ATOM   1102  HB3 LEU A  73      -4.694  -4.396   6.966  1.00 97.95           H  
ATOM   1103  O   LEU A  73      -3.717  -1.622   7.501  1.00 97.95           O  
ATOM   1104  CG  LEU A  73      -5.123  -5.873   8.465  1.00 97.95           C  
ATOM   1105  HG  LEU A  73      -5.737  -5.965   9.362  1.00 97.95           H  
ATOM   1106  CD1 LEU A  73      -5.631  -6.876   7.435  1.00 97.95           C  
ATOM   1107 HD11 LEU A  73      -5.524  -7.893   7.812  1.00 97.95           H  
ATOM   1108 HD12 LEU A  73      -5.070  -6.777   6.506  1.00 97.95           H  
ATOM   1109 HD13 LEU A  73      -6.689  -6.690   7.248  1.00 97.95           H  
ATOM   1110  CD2 LEU A  73      -3.687  -6.245   8.821  1.00 97.95           C  
ATOM   1111 HD21 LEU A  73      -3.326  -5.632   9.647  1.00 97.95           H  
ATOM   1112 HD22 LEU A  73      -3.037  -6.106   7.956  1.00 97.95           H  
ATOM   1113 HD23 LEU A  73      -3.661  -7.289   9.133  1.00 97.95           H  
ATOM   1114  N   VAL A  74      -5.797  -1.212   8.246  1.00 97.97           N  
ATOM   1115  H   VAL A  74      -6.527  -1.515   8.875  1.00 97.97           H  
ATOM   1116  CA  VAL A  74      -5.859   0.173   7.756  1.00 97.97           C  
ATOM   1117  HA  VAL A  74      -5.543   0.198   6.713  1.00 97.97           H  
ATOM   1118  C   VAL A  74      -4.879   1.042   8.543  1.00 97.97           C  
ATOM   1119  CB  VAL A  74      -7.297   0.729   7.840  1.00 97.97           C  
ATOM   1120  HB  VAL A  74      -7.663   0.646   8.864  1.00 97.97           H  
ATOM   1121  O   VAL A  74      -4.125   1.801   7.935  1.00 97.97           O  
ATOM   1122  CG1 VAL A  74      -7.381   2.215   7.483  1.00 97.97           C  
ATOM   1123 HG11 VAL A  74      -6.961   2.807   8.296  1.00 97.97           H  
ATOM   1124 HG12 VAL A  74      -8.419   2.518   7.352  1.00 97.97           H  
ATOM   1125 HG13 VAL A  74      -6.817   2.424   6.574  1.00 97.97           H  
ATOM   1126  CG2 VAL A  74      -8.242  -0.072   6.934  1.00 97.97           C  
ATOM   1127 HG21 VAL A  74      -8.272  -1.116   7.248  1.00 97.97           H  
ATOM   1128 HG22 VAL A  74      -7.905  -0.015   5.899  1.00 97.97           H  
ATOM   1129 HG23 VAL A  74      -9.251   0.332   7.008  1.00 97.97           H  
ATOM   1130  N   GLN A  75      -4.822   0.869   9.869  1.00 96.18           N  
ATOM   1131  H   GLN A  75      -5.460   0.214  10.298  1.00 96.18           H  
ATOM   1132  CA  GLN A  75      -3.846   1.549  10.728  1.00 96.18           C  
ATOM   1133  HA  GLN A  75      -3.984   2.626  10.635  1.00 96.18           H  
ATOM   1134  C   GLN A  75      -2.414   1.215  10.303  1.00 96.18           C  
ATOM   1135  CB  GLN A  75      -4.013   1.155  12.204  1.00 96.18           C  
ATOM   1136  HB2 GLN A  75      -3.342   1.778  12.796  1.00 96.18           H  
ATOM   1137  HB3 GLN A  75      -3.702   0.121  12.353  1.00 96.18           H  
ATOM   1138  O   GLN A  75      -1.601   2.114  10.098  1.00 96.18           O  
ATOM   1139  CG  GLN A  75      -5.430   1.320  12.756  1.00 96.18           C  
ATOM   1140  HG2 GLN A  75      -6.143   0.774  12.138  1.00 96.18           H  
ATOM   1141  HG3 GLN A  75      -5.686   2.378  12.705  1.00 96.18           H  
ATOM   1142  CD  GLN A  75      -5.555   0.793  14.189  1.00 96.18           C  
ATOM   1143  NE2 GLN A  75      -6.743   0.554  14.688  1.00 96.18           N  
ATOM   1144 HE21 GLN A  75      -6.778   0.269  15.656  1.00 96.18           H  
ATOM   1145 HE22 GLN A  75      -7.582   0.857  14.213  1.00 96.18           H  
ATOM   1146  OE1 GLN A  75      -4.586   0.512  14.876  1.00 96.18           O  
ATOM   1147  N   GLU A  76      -2.113  -0.075  10.123  1.00 97.98           N  
ATOM   1148  H   GLU A  76      -2.813  -0.763  10.361  1.00 97.98           H  
ATOM   1149  CA  GLU A  76      -0.770  -0.529   9.766  1.00 97.98           C  
ATOM   1150  HA  GLU A  76      -0.076  -0.137  10.509  1.00 97.98           H  
ATOM   1151  C   GLU A  76      -0.301   0.035   8.419  1.00 97.98           C  
ATOM   1152  CB  GLU A  76      -0.681  -2.065   9.793  1.00 97.98           C  
ATOM   1153  HB2 GLU A  76       0.268  -2.364   9.349  1.00 97.98           H  
ATOM   1154  HB3 GLU A  76      -1.475  -2.483   9.173  1.00 97.98           H  
ATOM   1155  O   GLU A  76       0.842   0.476   8.312  1.00 97.98           O  
ATOM   1156  CG  GLU A  76      -0.763  -2.691  11.198  1.00 97.98           C  
ATOM   1157  HG2 GLU A  76      -1.783  -2.608  11.573  1.00 97.98           H  
ATOM   1158  HG3 GLU A  76      -0.539  -3.755  11.112  1.00 97.98           H  
ATOM   1159  CD  GLU A  76       0.199  -2.055  12.214  1.00 97.98           C  
ATOM   1160  OE1 GLU A  76      -0.221  -1.664  13.318  1.00 97.98           O  
ATOM   1161  OE2 GLU A  76       1.406  -1.892  11.927  1.00 97.98           O  
ATOM   1162  N   ALA A  77      -1.178   0.098   7.413  1.00 98.33           N  
ATOM   1163  H   ALA A  77      -2.108  -0.269   7.558  1.00 98.33           H  
ATOM   1164  CA  ALA A  77      -0.853   0.697   6.119  1.00 98.33           C  
ATOM   1165  HA  ALA A  77       0.080   0.263   5.759  1.00 98.33           H  
ATOM   1166  C   ALA A  77      -0.630   2.222   6.208  1.00 98.33           C  
ATOM   1167  CB  ALA A  77      -1.971   0.333   5.133  1.00 98.33           C  
ATOM   1168  HB1 ALA A  77      -2.922   0.737   5.479  1.00 98.33           H  
ATOM   1169  HB2 ALA A  77      -2.052  -0.751   5.051  1.00 98.33           H  
ATOM   1170  HB3 ALA A  77      -1.742   0.745   4.151  1.00 98.33           H  
ATOM   1171  O   ALA A  77       0.346   2.748   5.660  1.00 98.33           O  
ATOM   1172  N   LEU A  78      -1.502   2.937   6.927  1.00 97.45           N  
ATOM   1173  H   LEU A  78      -2.264   2.450   7.377  1.00 97.45           H  
ATOM   1174  CA  LEU A  78      -1.465   4.402   7.049  1.00 97.45           C  
ATOM   1175  HA  LEU A  78      -1.221   4.824   6.074  1.00 97.45           H  
ATOM   1176  C   LEU A  78      -0.368   4.928   7.991  1.00 97.45           C  
ATOM   1177  CB  LEU A  78      -2.853   4.921   7.462  1.00 97.45           C  
ATOM   1178  HB2 LEU A  78      -2.766   5.970   7.746  1.00 97.45           H  
ATOM   1179  HB3 LEU A  78      -3.180   4.371   8.345  1.00 97.45           H  
ATOM   1180  O   LEU A  78      -0.098   6.126   7.982  1.00 97.45           O  
ATOM   1181  CG  LEU A  78      -3.930   4.816   6.366  1.00 97.45           C  
ATOM   1182  HG  LEU A  78      -4.006   3.787   6.016  1.00 97.45           H  
ATOM   1183  CD1 LEU A  78      -5.281   5.229   6.946  1.00 97.45           C  
ATOM   1184 HD11 LEU A  78      -5.503   4.628   7.828  1.00 97.45           H  
ATOM   1185 HD12 LEU A  78      -5.269   6.283   7.222  1.00 97.45           H  
ATOM   1186 HD13 LEU A  78      -6.061   5.064   6.202  1.00 97.45           H  
ATOM   1187  CD2 LEU A  78      -3.631   5.726   5.169  1.00 97.45           C  
ATOM   1188 HD21 LEU A  78      -4.495   5.770   4.506  1.00 97.45           H  
ATOM   1189 HD22 LEU A  78      -3.411   6.738   5.510  1.00 97.45           H  
ATOM   1190 HD23 LEU A  78      -2.780   5.345   4.605  1.00 97.45           H  
ATOM   1191  N   LYS A  79       0.331   4.065   8.746  1.00 96.81           N  
ATOM   1192  H   LYS A  79      -0.010   3.117   8.816  1.00 96.81           H  
ATOM   1193  CA  LYS A  79       1.555   4.451   9.482  1.00 96.81           C  
ATOM   1194  HA  LYS A  79       1.309   5.225  10.210  1.00 96.81           H  
ATOM   1195  C   LYS A  79       2.623   5.056   8.565  1.00 96.81           C  
ATOM   1196  CB  LYS A  79       2.145   3.228  10.208  1.00 96.81           C  
ATOM   1197  HB2 LYS A  79       3.197   3.411  10.423  1.00 96.81           H  
ATOM   1198  HB3 LYS A  79       2.090   2.359   9.551  1.00 96.81           H  
ATOM   1199  O   LYS A  79       3.421   5.878   9.012  1.00 96.81           O  
ATOM   1200  CG  LYS A  79       1.446   2.927  11.542  1.00 96.81           C  
ATOM   1201  HG2 LYS A  79       1.716   3.702  12.259  1.00 96.81           H  
ATOM   1202  HG3 LYS A  79       0.364   2.939  11.414  1.00 96.81           H  
ATOM   1203  CD  LYS A  79       1.875   1.557  12.083  1.00 96.81           C  
ATOM   1204  HD2 LYS A  79       2.962   1.469  12.061  1.00 96.81           H  
ATOM   1205  HD3 LYS A  79       1.487   0.781  11.424  1.00 96.81           H  
ATOM   1206  CE  LYS A  79       1.351   1.314  13.502  1.00 96.81           C  
ATOM   1207  HE2 LYS A  79       0.262   1.311  13.468  1.00 96.81           H  
ATOM   1208  HE3 LYS A  79       1.675   2.126  14.153  1.00 96.81           H  
ATOM   1209  NZ  LYS A  79       1.824   0.015  14.037  1.00 96.81           N  
ATOM   1210  HZ1 LYS A  79       1.535  -0.724  13.412  1.00 96.81           H  
ATOM   1211  HZ2 LYS A  79       2.825  -0.011  14.172  1.00 96.81           H  
ATOM   1212  HZ3 LYS A  79       1.352  -0.211  14.901  1.00 96.81           H  
ATOM   1213  N   ARG A  80       2.672   4.622   7.298  1.00 96.66           N  
ATOM   1214  H   ARG A  80       1.973   3.946   7.026  1.00 96.66           H  
ATOM   1215  CA  ARG A  80       3.706   5.032   6.332  1.00 96.66           C  
ATOM   1216  HA  ARG A  80       4.230   5.906   6.720  1.00 96.66           H  
ATOM   1217  C   ARG A  80       3.174   5.498   4.979  1.00 96.66           C  
ATOM   1218  CB  ARG A  80       4.708   3.883   6.148  1.00 96.66           C  
ATOM   1219  HB2 ARG A  80       4.163   3.004   5.803  1.00 96.66           H  
ATOM   1220  HB3 ARG A  80       5.418   4.180   5.376  1.00 96.66           H  
ATOM   1221  O   ARG A  80       3.875   6.254   4.310  1.00 96.66           O  
ATOM   1222  CG  ARG A  80       5.498   3.492   7.404  1.00 96.66           C  
ATOM   1223  HG2 ARG A  80       6.117   2.627   7.167  1.00 96.66           H  
ATOM   1224  HG3 ARG A  80       4.817   3.208   8.206  1.00 96.66           H  
ATOM   1225  CD  ARG A  80       6.406   4.632   7.872  1.00 96.66           C  
ATOM   1226  HD2 ARG A  80       5.797   5.486   8.169  1.00 96.66           H  
ATOM   1227  HD3 ARG A  80       7.058   4.922   7.048  1.00 96.66           H  
ATOM   1228  NE  ARG A  80       7.209   4.204   9.019  1.00 96.66           N  
ATOM   1229  HE  ARG A  80       6.798   3.494   9.609  1.00 96.66           H  
ATOM   1230  NH1 ARG A  80       8.759   5.882   9.038  1.00 96.66           N  
ATOM   1231 HH11 ARG A  80       8.240   6.313   8.287  1.00 96.66           H  
ATOM   1232 HH12 ARG A  80       9.542   6.334   9.488  1.00 96.66           H  
ATOM   1233  NH2 ARG A  80       8.833   4.263  10.576  1.00 96.66           N  
ATOM   1234 HH21 ARG A  80       9.505   4.784  11.122  1.00 96.66           H  
ATOM   1235 HH22 ARG A  80       8.249   3.601  11.066  1.00 96.66           H  
ATOM   1236  CZ  ARG A  80       8.264   4.785   9.537  1.00 96.66           C  
ATOM   1237  N   ALA A  81       1.978   5.076   4.568  1.00 97.22           N  
ATOM   1238  H   ALA A  81       1.438   4.456   5.155  1.00 97.22           H  
ATOM   1239  CA  ALA A  81       1.341   5.594   3.360  1.00 97.22           C  
ATOM   1240  HA  ALA A  81       2.091   5.668   2.572  1.00 97.22           H  
ATOM   1241  C   ALA A  81       0.750   6.994   3.587  1.00 97.22           C  
ATOM   1242  CB  ALA A  81       0.267   4.615   2.893  1.00 97.22           C  
ATOM   1243  HB1 ALA A  81      -0.503   4.509   3.658  1.00 97.22           H  
ATOM   1244  HB2 ALA A  81      -0.194   4.987   1.978  1.00 97.22           H  
ATOM   1245  HB3 ALA A  81       0.718   3.643   2.693  1.00 97.22           H  
ATOM   1246  O   ALA A  81       0.314   7.315   4.689  1.00 97.22           O  
ATOM   1247  N   LYS A  82       0.689   7.806   2.525  1.00 94.73           N  
ATOM   1248  H   LYS A  82       0.979   7.427   1.635  1.00 94.73           H  
ATOM   1249  CA  LYS A  82      -0.058   9.075   2.520  1.00 94.73           C  
ATOM   1250  HA  LYS A  82       0.027   9.565   3.490  1.00 94.73           H  
ATOM   1251  C   LYS A  82      -1.548   8.836   2.281  1.00 94.73           C  
ATOM   1252  CB  LYS A  82       0.464  10.015   1.426  1.00 94.73           C  
ATOM   1253  HB2 LYS A  82      -0.215  10.865   1.373  1.00 94.73           H  
ATOM   1254  HB3 LYS A  82       0.414   9.498   0.467  1.00 94.73           H  
ATOM   1255  O   LYS A  82      -2.376   9.399   2.986  1.00 94.73           O  
ATOM   1256  CG  LYS A  82       1.887  10.554   1.635  1.00 94.73           C  
ATOM   1257  HG2 LYS A  82       1.944  11.105   2.574  1.00 94.73           H  
ATOM   1258  HG3 LYS A  82       2.603   9.732   1.644  1.00 94.73           H  
ATOM   1259  CD  LYS A  82       2.184  11.492   0.455  1.00 94.73           C  
ATOM   1260  HD2 LYS A  82       1.448  12.297   0.446  1.00 94.73           H  
ATOM   1261  HD3 LYS A  82       2.058  10.923  -0.466  1.00 94.73           H  
ATOM   1262  CE  LYS A  82       3.580  12.115   0.459  1.00 94.73           C  
ATOM   1263  HE2 LYS A  82       3.638  12.855   1.258  1.00 94.73           H  
ATOM   1264  HE3 LYS A  82       4.312  11.329   0.645  1.00 94.73           H  
ATOM   1265  NZ  LYS A  82       3.844  12.743  -0.866  1.00 94.73           N  
ATOM   1266  HZ1 LYS A  82       3.147  13.415  -1.156  1.00 94.73           H  
ATOM   1267  HZ2 LYS A  82       3.807  12.035  -1.585  1.00 94.73           H  
ATOM   1268  HZ3 LYS A  82       4.736  13.213  -0.917  1.00 94.73           H  
ATOM   1269  N   THR A  83      -1.857   7.972   1.315  1.00 97.75           N  
ATOM   1270  H   THR A  83      -1.098   7.539   0.808  1.00 97.75           H  
ATOM   1271  CA  THR A  83      -3.220   7.659   0.875  1.00 97.75           C  
ATOM   1272  HA  THR A  83      -3.944   8.102   1.559  1.00 97.75           H  
ATOM   1273  C   THR A  83      -3.408   6.149   0.850  1.00 97.75           C  
ATOM   1274  CB  THR A  83      -3.489   8.212  -0.536  1.00 97.75           C  
ATOM   1275  HB  THR A  83      -2.857   7.683  -1.249  1.00 97.75           H  
ATOM   1276  O   THR A  83      -2.574   5.433   0.291  1.00 97.75           O  
ATOM   1277  CG2 THR A  83      -4.949   8.040  -0.954  1.00 97.75           C  
ATOM   1278 HG21 THR A  83      -5.141   8.581  -1.881  1.00 97.75           H  
ATOM   1279 HG22 THR A  83      -5.607   8.424  -0.175  1.00 97.75           H  
ATOM   1280 HG23 THR A  83      -5.173   6.987  -1.121  1.00 97.75           H  
ATOM   1281  OG1 THR A  83      -3.175   9.580  -0.626  1.00 97.75           O  
ATOM   1282  HG1 THR A  83      -3.182   9.814  -1.557  1.00 97.75           H  
ATOM   1283  N   LEU A  84      -4.515   5.661   1.403  1.00 98.53           N  
ATOM   1284  H   LEU A  84      -5.140   6.308   1.862  1.00 98.53           H  
ATOM   1285  CA  LEU A  84      -4.987   4.291   1.236  1.00 98.53           C  
ATOM   1286  HA  LEU A  84      -4.201   3.698   0.769  1.00 98.53           H  
ATOM   1287  C   LEU A  84      -6.214   4.278   0.318  1.00 98.53           C  
ATOM   1288  CB  LEU A  84      -5.273   3.670   2.614  1.00 98.53           C  
ATOM   1289  HB2 LEU A  84      -4.335   3.576   3.161  1.00 98.53           H  
ATOM   1290  HB3 LEU A  84      -5.921   4.352   3.165  1.00 98.53           H  
ATOM   1291  O   LEU A  84      -7.233   4.884   0.629  1.00 98.53           O  
ATOM   1292  CG  LEU A  84      -5.966   2.296   2.554  1.00 98.53           C  
ATOM   1293  HG  LEU A  84      -6.883   2.380   1.971  1.00 98.53           H  
ATOM   1294  CD1 LEU A  84      -5.108   1.192   1.941  1.00 98.53           C  
ATOM   1295 HD11 LEU A  84      -4.800   1.474   0.934  1.00 98.53           H  
ATOM   1296 HD12 LEU A  84      -4.235   1.008   2.568  1.00 98.53           H  
ATOM   1297 HD13 LEU A  84      -5.700   0.280   1.869  1.00 98.53           H  
ATOM   1298  CD2 LEU A  84      -6.348   1.849   3.960  1.00 98.53           C  
ATOM   1299 HD21 LEU A  84      -6.823   0.869   3.922  1.00 98.53           H  
ATOM   1300 HD22 LEU A  84      -7.058   2.568   4.367  1.00 98.53           H  
ATOM   1301 HD23 LEU A  84      -5.463   1.807   4.596  1.00 98.53           H  
ATOM   1302  N   LEU A  85      -6.136   3.527  -0.775  1.00 98.66           N  
ATOM   1303  H   LEU A  85      -5.241   3.111  -0.990  1.00 98.66           H  
ATOM   1304  CA  LEU A  85      -7.281   3.143  -1.596  1.00 98.66           C  
ATOM   1305  HA  LEU A  85      -8.089   3.865  -1.475  1.00 98.66           H  
ATOM   1306  C   LEU A  85      -7.795   1.786  -1.108  1.00 98.66           C  
ATOM   1307  CB  LEU A  85      -6.867   3.114  -3.074  1.00 98.66           C  
ATOM   1308  HB2 LEU A  85      -7.729   2.799  -3.661  1.00 98.66           H  
ATOM   1309  HB3 LEU A  85      -6.081   2.369  -3.198  1.00 98.66           H  
ATOM   1310  O   LEU A  85      -7.268   0.735  -1.486  1.00 98.66           O  
ATOM   1311  CG  LEU A  85      -6.345   4.443  -3.640  1.00 98.66           C  
ATOM   1312  HG  LEU A  85      -5.429   4.723  -3.121  1.00 98.66           H  
ATOM   1313  CD1 LEU A  85      -6.025   4.241  -5.119  1.00 98.66           C  
ATOM   1314 HD11 LEU A  85      -5.291   3.444  -5.236  1.00 98.66           H  
ATOM   1315 HD12 LEU A  85      -6.936   3.979  -5.655  1.00 98.66           H  
ATOM   1316 HD13 LEU A  85      -5.612   5.161  -5.535  1.00 98.66           H  
ATOM   1317  CD2 LEU A  85      -7.355   5.580  -3.505  1.00 98.66           C  
ATOM   1318 HD21 LEU A  85      -7.531   5.799  -2.452  1.00 98.66           H  
ATOM   1319 HD22 LEU A  85      -6.966   6.483  -3.975  1.00 98.66           H  
ATOM   1320 HD23 LEU A  85      -8.298   5.313  -3.983  1.00 98.66           H  
ATOM   1321  N   LEU A  86      -8.783   1.812  -0.221  1.00 98.53           N  
ATOM   1322  H   LEU A  86      -9.197   2.705   0.002  1.00 98.53           H  
ATOM   1323  CA  LEU A  86      -9.357   0.632   0.413  1.00 98.53           C  
ATOM   1324  HA  LEU A  86      -8.597  -0.149   0.445  1.00 98.53           H  
ATOM   1325  C   LEU A  86     -10.561   0.128  -0.380  1.00 98.53           C  
ATOM   1326  CB  LEU A  86      -9.736   0.999   1.855  1.00 98.53           C  
ATOM   1327  HB2 LEU A  86     -10.466   1.808   1.823  1.00 98.53           H  
ATOM   1328  HB3 LEU A  86      -8.850   1.380   2.363  1.00 98.53           H  
ATOM   1329  O   LEU A  86     -11.443   0.903  -0.718  1.00 98.53           O  
ATOM   1330  CG  LEU A  86     -10.319  -0.150   2.694  1.00 98.53           C  
ATOM   1331  HG  LEU A  86     -11.229  -0.531   2.232  1.00 98.53           H  
ATOM   1332  CD1 LEU A  86      -9.337  -1.305   2.890  1.00 98.53           C  
ATOM   1333 HD11 LEU A  86      -9.769  -2.031   3.578  1.00 98.53           H  
ATOM   1334 HD12 LEU A  86      -8.391  -0.935   3.287  1.00 98.53           H  
ATOM   1335 HD13 LEU A  86      -9.166  -1.810   1.939  1.00 98.53           H  
ATOM   1336  CD2 LEU A  86     -10.666   0.411   4.068  1.00 98.53           C  
ATOM   1337 HD21 LEU A  86     -11.018  -0.374   4.738  1.00 98.53           H  
ATOM   1338 HD22 LEU A  86      -9.791   0.886   4.513  1.00 98.53           H  
ATOM   1339 HD23 LEU A  86     -11.450   1.158   3.945  1.00 98.53           H  
ATOM   1340  N   TYR A  87     -10.656  -1.173  -0.626  1.00 98.26           N  
ATOM   1341  H   TYR A  87      -9.877  -1.767  -0.382  1.00 98.26           H  
ATOM   1342  CA  TYR A  87     -11.844  -1.772  -1.234  1.00 98.26           C  
ATOM   1343  HA  TYR A  87     -12.586  -1.003  -1.452  1.00 98.26           H  
ATOM   1344  C   TYR A  87     -12.483  -2.777  -0.285  1.00 98.26           C  
ATOM   1345  CB  TYR A  87     -11.464  -2.404  -2.564  1.00 98.26           C  
ATOM   1346  HB2 TYR A  87     -10.924  -1.661  -3.150  1.00 98.26           H  
ATOM   1347  HB3 TYR A  87     -10.785  -3.235  -2.372  1.00 98.26           H  
ATOM   1348  O   TYR A  87     -11.833  -3.720   0.178  1.00 98.26           O  
ATOM   1349  CG  TYR A  87     -12.639  -2.904  -3.382  1.00 98.26           C  
ATOM   1350  CD1 TYR A  87     -13.197  -4.170  -3.118  1.00 98.26           C  
ATOM   1351  HD1 TYR A  87     -12.814  -4.768  -2.305  1.00 98.26           H  
ATOM   1352  CD2 TYR A  87     -13.144  -2.118  -4.436  1.00 98.26           C  
ATOM   1353  HD2 TYR A  87     -12.742  -1.133  -4.619  1.00 98.26           H  
ATOM   1354  CE1 TYR A  87     -14.233  -4.667  -3.931  1.00 98.26           C  
ATOM   1355  HE1 TYR A  87     -14.652  -5.643  -3.736  1.00 98.26           H  
ATOM   1356  CE2 TYR A  87     -14.171  -2.616  -5.258  1.00 98.26           C  
ATOM   1357  HE2 TYR A  87     -14.559  -2.031  -6.079  1.00 98.26           H  
ATOM   1358  OH  TYR A  87     -15.641  -4.411  -5.849  1.00 98.26           O  
ATOM   1359  HH  TYR A  87     -15.919  -5.289  -5.578  1.00 98.26           H  
ATOM   1360  CZ  TYR A  87     -14.701  -3.898  -5.017  1.00 98.26           C  
ATOM   1361  N   ARG A  88     -13.775  -2.606  -0.016  1.00 96.81           N  
ATOM   1362  H   ARG A  88     -14.260  -1.830  -0.443  1.00 96.81           H  
ATOM   1363  CA  ARG A  88     -14.526  -3.541   0.821  1.00 96.81           C  
ATOM   1364  HA  ARG A  88     -13.860  -3.924   1.594  1.00 96.81           H  
ATOM   1365  C   ARG A  88     -15.015  -4.727  -0.013  1.00 96.81           C  
ATOM   1366  CB  ARG A  88     -15.658  -2.787   1.518  1.00 96.81           C  
ATOM   1367  HB2 ARG A  88     -15.260  -1.910   2.028  1.00 96.81           H  
ATOM   1368  HB3 ARG A  88     -16.383  -2.460   0.773  1.00 96.81           H  
ATOM   1369  O   ARG A  88     -15.846  -4.563  -0.906  1.00 96.81           O  
ATOM   1370  CG  ARG A  88     -16.329  -3.706   2.535  1.00 96.81           C  
ATOM   1371  HG2 ARG A  88     -15.592  -4.017   3.275  1.00 96.81           H  
ATOM   1372  HG3 ARG A  88     -16.691  -4.600   2.027  1.00 96.81           H  
ATOM   1373  CD  ARG A  88     -17.505  -3.018   3.226  1.00 96.81           C  
ATOM   1374  HD2 ARG A  88     -17.149  -2.129   3.747  1.00 96.81           H  
ATOM   1375  HD3 ARG A  88     -18.235  -2.719   2.474  1.00 96.81           H  
ATOM   1376  NE  ARG A  88     -18.117  -3.947   4.185  1.00 96.81           N  
ATOM   1377  HE  ARG A  88     -17.619  -4.807   4.365  1.00 96.81           H  
ATOM   1378  NH1 ARG A  88     -20.083  -2.821   4.626  1.00 96.81           N  
ATOM   1379 HH11 ARG A  88     -19.823  -2.045   4.035  1.00 96.81           H  
ATOM   1380 HH12 ARG A  88     -20.962  -2.850   5.123  1.00 96.81           H  
ATOM   1381  NH2 ARG A  88     -19.680  -4.738   5.608  1.00 96.81           N  
ATOM   1382 HH21 ARG A  88     -20.579  -4.627   6.055  1.00 96.81           H  
ATOM   1383 HH22 ARG A  88     -19.017  -5.441   5.901  1.00 96.81           H  
ATOM   1384  CZ  ARG A  88     -19.280  -3.825   4.784  1.00 96.81           C  
ATOM   1385  N   LEU A  89     -14.518  -5.924   0.299  1.00 96.31           N  
ATOM   1386  H   LEU A  89     -13.851  -5.967   1.056  1.00 96.31           H  
ATOM   1387  CA  LEU A  89     -14.803  -7.152  -0.456  1.00 96.31           C  
ATOM   1388  HA  LEU A  89     -14.791  -6.921  -1.521  1.00 96.31           H  
ATOM   1389  C   LEU A  89     -16.185  -7.739  -0.162  1.00 96.31           C  
ATOM   1390  CB  LEU A  89     -13.718  -8.196  -0.148  1.00 96.31           C  
ATOM   1391  HB2 LEU A  89     -13.616  -8.284   0.934  1.00 96.31           H  
ATOM   1392  HB3 LEU A  89     -14.029  -9.169  -0.526  1.00 96.31           H  
ATOM   1393  O   LEU A  89     -16.790  -8.349  -1.037  1.00 96.31           O  
ATOM   1394  CG  LEU A  89     -12.358  -7.843  -0.766  1.00 96.31           C  
ATOM   1395  HG  LEU A  89     -12.129  -6.799  -0.551  1.00 96.31           H  
ATOM   1396  CD1 LEU A  89     -11.281  -8.710  -0.143  1.00 96.31           C  
ATOM   1397 HD11 LEU A  89     -10.305  -8.502  -0.583  1.00 96.31           H  
ATOM   1398 HD12 LEU A  89     -11.521  -9.767  -0.257  1.00 96.31           H  
ATOM   1399 HD13 LEU A  89     -11.237  -8.476   0.920  1.00 96.31           H  
ATOM   1400  CD2 LEU A  89     -12.328  -8.069  -2.280  1.00 96.31           C  
ATOM   1401 HD21 LEU A  89     -12.550  -9.115  -2.492  1.00 96.31           H  
ATOM   1402 HD22 LEU A  89     -13.053  -7.426  -2.778  1.00 96.31           H  
ATOM   1403 HD23 LEU A  89     -11.336  -7.835  -2.668  1.00 96.31           H  
ATOM   1404  N   ASN A  90     -16.691  -7.556   1.052  1.00 95.05           N  
ATOM   1405  H   ASN A  90     -16.148  -7.034   1.726  1.00 95.05           H  
ATOM   1406  CA  ASN A  90     -17.962  -8.100   1.511  1.00 95.05           C  
ATOM   1407  HA  ASN A  90     -18.294  -8.860   0.803  1.00 95.05           H  
ATOM   1408  C   ASN A  90     -19.054  -7.016   1.575  1.00 95.05           C  
ATOM   1409  CB  ASN A  90     -17.722  -8.800   2.856  1.00 95.05           C  
ATOM   1410  HB2 ASN A  90     -16.923  -9.534   2.755  1.00 95.05           H  
ATOM   1411  HB3 ASN A  90     -18.627  -9.336   3.142  1.00 95.05           H  
ATOM   1412  O   ASN A  90     -18.770  -5.833   1.757  1.00 95.05           O  
ATOM   1413  CG  ASN A  90     -17.332  -7.834   3.962  1.00 95.05           C  
ATOM   1414  ND2 ASN A  90     -17.878  -7.993   5.134  1.00 95.05           N  
ATOM   1415 HD21 ASN A  90     -18.589  -8.700   5.263  1.00 95.05           H  
ATOM   1416 HD22 ASN A  90     -17.579  -7.374   5.874  1.00 95.05           H  
ATOM   1417  OD1 ASN A  90     -16.562  -6.902   3.786  1.00 95.05           O  
ATOM   1418  N   THR A  91     -20.320  -7.406   1.424  1.00 91.57           N  
ATOM   1419  H   THR A  91     -20.492  -8.370   1.180  1.00 91.57           H  
ATOM   1420  CA  THR A  91     -21.467  -6.477   1.517  1.00 91.57           C  
ATOM   1421  HA  THR A  91     -21.110  -5.448   1.559  1.00 91.57           H  
ATOM   1422  C   THR A  91     -22.267  -6.697   2.793  1.00 91.57           C  
ATOM   1423  CB  THR A  91     -22.387  -6.594   0.291  1.00 91.57           C  
ATOM   1424  HB  THR A  91     -22.897  -7.557   0.321  1.00 91.57           H  
ATOM   1425  O   THR A  91     -22.549  -5.745   3.518  1.00 91.57           O  
ATOM   1426  CG2 THR A  91     -23.443  -5.492   0.237  1.00 91.57           C  
ATOM   1427 HG21 THR A  91     -22.967  -4.512   0.273  1.00 91.57           H  
ATOM   1428 HG22 THR A  91     -24.009  -5.581  -0.691  1.00 91.57           H  
ATOM   1429 HG23 THR A  91     -24.132  -5.593   1.076  1.00 91.57           H  
ATOM   1430  OG1 THR A  91     -21.645  -6.541  -0.904  1.00 91.57           O  
ATOM   1431  HG1 THR A  91     -21.021  -5.813  -0.855  1.00 91.57           H  
ATOM   1432  N   GLY A  92     -22.606  -7.956   3.080  1.00 92.91           N  
ATOM   1433  H   GLY A  92     -22.311  -8.694   2.456  1.00 92.91           H  
ATOM   1434  CA  GLY A  92     -23.376  -8.316   4.261  1.00 92.91           C  
ATOM   1435  HA2 GLY A  92     -23.329  -9.393   4.423  1.00 92.91           H  
ATOM   1436  HA3 GLY A  92     -22.901  -7.816   5.105  1.00 92.91           H  
ATOM   1437  C   GLY A  92     -24.848  -7.893   4.222  1.00 92.91           C  
ATOM   1438  O   GLY A  92     -25.350  -7.402   3.210  1.00 92.91           O  
ATOM   1439  N   SER A  93     -25.546  -8.092   5.341  1.00 96.25           N  
ATOM   1440  H   SER A  93     -25.032  -8.423   6.145  1.00 96.25           H  
ATOM   1441  CA  SER A  93     -26.935  -7.648   5.542  1.00 96.25           C  
ATOM   1442  HA  SER A  93     -27.382  -7.423   4.574  1.00 96.25           H  
ATOM   1443  C   SER A  93     -26.976  -6.381   6.392  1.00 96.25           C  
ATOM   1444  CB  SER A  93     -27.796  -8.736   6.189  1.00 96.25           C  
ATOM   1445  HB2 SER A  93     -27.448  -8.927   7.204  1.00 96.25           H  
ATOM   1446  HB3 SER A  93     -28.832  -8.400   6.235  1.00 96.25           H  
ATOM   1447  O   SER A  93     -26.204  -6.249   7.344  1.00 96.25           O  
ATOM   1448  OG  SER A  93     -27.723  -9.922   5.424  1.00 96.25           O  
ATOM   1449  HG  SER A  93     -26.817 -10.238   5.454  1.00 96.25           H  
ATOM   1450  N   LYS A  94     -27.873  -5.450   6.048  1.00 97.10           N  
ATOM   1451  H   LYS A  94     -28.508  -5.665   5.293  1.00 97.10           H  
ATOM   1452  CA  LYS A  94     -28.108  -4.212   6.805  1.00 97.10           C  
ATOM   1453  HA  LYS A  94     -27.158  -3.767   7.102  1.00 97.10           H  
ATOM   1454  C   LYS A  94     -28.879  -4.529   8.080  1.00 97.10           C  
ATOM   1455  CB  LYS A  94     -28.878  -3.192   5.949  1.00 97.10           C  
ATOM   1456  HB2 LYS A  94     -29.807  -3.642   5.600  1.00 97.10           H  
ATOM   1457  HB3 LYS A  94     -29.128  -2.331   6.568  1.00 97.10           H  
ATOM   1458  O   LYS A  94     -29.897  -5.212   8.019  1.00 97.10           O  
ATOM   1459  CG  LYS A  94     -28.054  -2.708   4.747  1.00 97.10           C  
ATOM   1460  HG2 LYS A  94     -27.735  -3.559   4.145  1.00 97.10           H  
ATOM   1461  HG3 LYS A  94     -27.174  -2.187   5.122  1.00 97.10           H  
ATOM   1462  CD  LYS A  94     -28.853  -1.746   3.861  1.00 97.10           C  
ATOM   1463  HD2 LYS A  94     -29.204  -0.911   4.466  1.00 97.10           H  
ATOM   1464  HD3 LYS A  94     -29.722  -2.258   3.449  1.00 97.10           H  
ATOM   1465  CE  LYS A  94     -27.962  -1.238   2.723  1.00 97.10           C  
ATOM   1466  HE2 LYS A  94     -26.937  -1.172   3.087  1.00 97.10           H  
ATOM   1467  HE3 LYS A  94     -27.987  -1.961   1.907  1.00 97.10           H  
ATOM   1468  NZ  LYS A  94     -28.381   0.104   2.259  1.00 97.10           N  
ATOM   1469  HZ1 LYS A  94     -29.381   0.170   2.133  1.00 97.10           H  
ATOM   1470  HZ2 LYS A  94     -27.892   0.363   1.414  1.00 97.10           H  
ATOM   1471  HZ3 LYS A  94     -28.084   0.770   2.957  1.00 97.10           H  
ATOM   1472  N   ALA A  95     -28.413  -4.007   9.210  1.00 97.05           N  
ATOM   1473  H   ALA A  95     -27.568  -3.454   9.189  1.00 97.05           H  
ATOM   1474  CA  ALA A  95     -29.189  -4.043  10.440  1.00 97.05           C  
ATOM   1475  HA  ALA A  95     -29.530  -5.066  10.597  1.00 97.05           H  
ATOM   1476  C   ALA A  95     -30.425  -3.136  10.311  1.00 97.05           C  
ATOM   1477  CB  ALA A  95     -28.291  -3.650  11.615  1.00 97.05           C  
ATOM   1478  HB1 ALA A  95     -27.365  -4.224  11.594  1.00 97.05           H  
ATOM   1479  HB2 ALA A  95     -28.059  -2.586  11.565  1.00 97.05           H  
ATOM   1480  HB3 ALA A  95     -28.800  -3.867  12.554  1.00 97.05           H  
ATOM   1481  O   ALA A  95     -30.373  -2.094   9.649  1.00 97.05           O  
ATOM   1482  N   GLN A  96     -31.534  -3.523  10.929  1.00 97.27           N  
ATOM   1483  H   GLN A  96     -31.524  -4.383  11.459  1.00 97.27           H  
ATOM   1484  CA  GLN A  96     -32.791  -2.785  10.855  1.00 97.27           C  
ATOM   1485  HA  GLN A  96     -32.568  -1.733  10.679  1.00 97.27           H  
ATOM   1486  C   GLN A  96     -33.543  -2.881  12.182  1.00 97.27           C  
ATOM   1487  CB  GLN A  96     -33.621  -3.316   9.669  1.00 97.27           C  
ATOM   1488  HB2 GLN A  96     -33.952  -4.331   9.890  1.00 97.27           H  
ATOM   1489  HB3 GLN A  96     -32.983  -3.352   8.787  1.00 97.27           H  
ATOM   1490  O   GLN A  96     -33.375  -3.836  12.943  1.00 97.27           O  
ATOM   1491  CG  GLN A  96     -34.842  -2.444   9.331  1.00 97.27           C  
ATOM   1492  HG2 GLN A  96     -34.508  -1.420   9.162  1.00 97.27           H  
ATOM   1493  HG3 GLN A  96     -35.553  -2.448  10.156  1.00 97.27           H  
ATOM   1494  CD  GLN A  96     -35.579  -2.926   8.088  1.00 97.27           C  
ATOM   1495  NE2 GLN A  96     -35.852  -2.063   7.138  1.00 97.27           N  
ATOM   1496 HE21 GLN A  96     -35.425  -1.148   7.158  1.00 97.27           H  
ATOM   1497 HE22 GLN A  96     -36.355  -2.424   6.340  1.00 97.27           H  
ATOM   1498  OE1 GLN A  96     -35.914  -4.086   7.929  1.00 97.27           O  
ATOM   1499  N   ALA A  97     -34.371  -1.880  12.458  1.00 95.61           N  
ATOM   1500  H   ALA A  97     -34.397  -1.084  11.837  1.00 95.61           H  
ATOM   1501  CA  ALA A  97     -35.363  -1.924  13.518  1.00 95.61           C  
ATOM   1502  HA  ALA A  97     -35.724  -2.947  13.624  1.00 95.61           H  
ATOM   1503  C   ALA A  97     -36.560  -1.037  13.170  1.00 95.61           C  
ATOM   1504  CB  ALA A  97     -34.703  -1.506  14.831  1.00 95.61           C  
ATOM   1505  HB1 ALA A  97     -34.173  -0.564  14.697  1.00 95.61           H  
ATOM   1506  HB2 ALA A  97     -35.456  -1.409  15.613  1.00 95.61           H  
ATOM   1507  HB3 ALA A  97     -33.997  -2.280  15.133  1.00 95.61           H  
ATOM   1508  O   ALA A  97     -36.419  -0.014  12.496  1.00 95.61           O  
ATOM   1509  N   SER A  98     -37.733  -1.426  13.659  1.00 91.49           N  
ATOM   1510  H   SER A  98     -37.773  -2.253  14.237  1.00 91.49           H  
ATOM   1511  CA  SER A  98     -38.971  -0.668  13.501  1.00 91.49           C  
ATOM   1512  HA  SER A  98     -38.752   0.277  13.004  1.00 91.49           H  
ATOM   1513  C   SER A  98     -39.561  -0.351  14.871  1.00 91.49           C  
ATOM   1514  CB  SER A  98     -39.980  -1.423  12.628  1.00 91.49           C  
ATOM   1515  HB2 SER A  98     -40.887  -0.829  12.521  1.00 91.49           H  
ATOM   1516  HB3 SER A  98     -40.232  -2.366  13.113  1.00 91.49           H  
ATOM   1517  O   SER A  98     -39.610  -1.218  15.741  1.00 91.49           O  
ATOM   1518  OG  SER A  98     -39.439  -1.697  11.346  1.00 91.49           O  
ATOM   1519  HG  SER A  98     -39.637  -0.967  10.755  1.00 91.49           H  
ATOM   1520  N   SER A  99     -40.014   0.887  15.052  1.00 88.27           N  
ATOM   1521  H   SER A  99     -39.937   1.531  14.278  1.00 88.27           H  
ATOM   1522  CA  SER A  99     -40.790   1.344  16.205  1.00 88.27           C  
ATOM   1523  HA  SER A  99     -41.097   0.491  16.811  1.00 88.27           H  
ATOM   1524  C   SER A  99     -42.026   2.056  15.674  1.00 88.27           C  
ATOM   1525  CB  SER A  99     -39.956   2.281  17.078  1.00 88.27           C  
ATOM   1526  HB2 SER A  99     -39.004   1.796  17.295  1.00 88.27           H  
ATOM   1527  HB3 SER A  99     -39.764   3.211  16.542  1.00 88.27           H  
ATOM   1528  O   SER A  99     -41.916   3.115  15.054  1.00 88.27           O  
ATOM   1529  OG  SER A  99     -40.606   2.562  18.303  1.00 88.27           O  
ATOM   1530  HG  SER A  99     -41.436   3.019  18.147  1.00 88.27           H  
ATOM   1531  N   ASP A 100     -43.195   1.454  15.880  1.00 88.88           N  
ATOM   1532  H   ASP A 100     -43.219   0.624  16.456  1.00 88.88           H  
ATOM   1533  CA  ASP A 100     -44.462   1.903  15.301  1.00 88.88           C  
ATOM   1534  HA  ASP A 100     -45.195   1.112  15.459  1.00 88.88           H  
ATOM   1535  C   ASP A 100     -44.360   2.086  13.775  1.00 88.88           C  
ATOM   1536  CB  ASP A 100     -44.985   3.137  16.061  1.00 88.88           C  
ATOM   1537  HB2 ASP A 100     -45.971   3.401  15.677  1.00 88.88           H  
ATOM   1538  HB3 ASP A 100     -44.322   3.987  15.901  1.00 88.88           H  
ATOM   1539  O   ASP A 100     -44.099   1.128  13.047  1.00 88.88           O  
ATOM   1540  CG  ASP A 100     -45.103   2.858  17.556  1.00 88.88           C  
ATOM   1541  OD1 ASP A 100     -45.899   1.956  17.899  1.00 88.88           O  
ATOM   1542  OD2 ASP A 100     -44.379   3.527  18.325  1.00 88.88           O  
ATOM   1543  N   ASN A 101     -44.536   3.315  13.281  1.00 89.82           N  
ATOM   1544  H   ASN A 101     -44.700   4.062  13.941  1.00 89.82           H  
ATOM   1545  CA  ASN A 101     -44.467   3.633  11.855  1.00 89.82           C  
ATOM   1546  HA  ASN A 101     -44.785   2.760  11.285  1.00 89.82           H  
ATOM   1547  C   ASN A 101     -43.049   3.974  11.374  1.00 89.82           C  
ATOM   1548  CB  ASN A 101     -45.440   4.782  11.559  1.00 89.82           C  
ATOM   1549  HB2 ASN A 101     -45.343   5.069  10.512  1.00 89.82           H  
ATOM   1550  HB3 ASN A 101     -45.179   5.644  12.174  1.00 89.82           H  
ATOM   1551  O   ASN A 101     -42.845   4.118  10.169  1.00 89.82           O  
ATOM   1552  CG  ASN A 101     -46.892   4.412  11.792  1.00 89.82           C  
ATOM   1553  ND2 ASN A 101     -47.697   5.354  12.217  1.00 89.82           N  
ATOM   1554 HD21 ASN A 101     -48.652   5.075  12.390  1.00 89.82           H  
ATOM   1555 HD22 ASN A 101     -47.332   6.278  12.400  1.00 89.82           H  
ATOM   1556  OD1 ASN A 101     -47.334   3.295  11.588  1.00 89.82           O  
ATOM   1557  N   LEU A 102     -42.079   4.137  12.280  1.00 91.82           N  
ATOM   1558  H   LEU A 102     -42.277   3.911  13.244  1.00 91.82           H  
ATOM   1559  CA  LEU A 102     -40.701   4.480  11.941  1.00 91.82           C  
ATOM   1560  HA  LEU A 102     -40.698   5.042  11.007  1.00 91.82           H  
ATOM   1561  C   LEU A 102     -39.885   3.205  11.743  1.00 91.82           C  
ATOM   1562  CB  LEU A 102     -40.109   5.373  13.048  1.00 91.82           C  
ATOM   1563  HB2 LEU A 102     -40.177   4.838  13.995  1.00 91.82           H  
ATOM   1564  HB3 LEU A 102     -40.712   6.278  13.134  1.00 91.82           H  
ATOM   1565  O   LEU A 102     -39.729   2.411  12.666  1.00 91.82           O  
ATOM   1566  CG  LEU A 102     -38.636   5.766  12.824  1.00 91.82           C  
ATOM   1567  HG  LEU A 102     -38.024   4.871  12.709  1.00 91.82           H  
ATOM   1568  CD1 LEU A 102     -38.467   6.644  11.585  1.00 91.82           C  
ATOM   1569 HD11 LEU A 102     -39.104   7.523  11.681  1.00 91.82           H  
ATOM   1570 HD12 LEU A 102     -37.433   6.979  11.507  1.00 91.82           H  
ATOM   1571 HD13 LEU A 102     -38.729   6.092  10.682  1.00 91.82           H  
ATOM   1572  CD2 LEU A 102     -38.114   6.546  14.030  1.00 91.82           C  
ATOM   1573 HD21 LEU A 102     -37.063   6.796  13.886  1.00 91.82           H  
ATOM   1574 HD22 LEU A 102     -38.208   5.936  14.928  1.00 91.82           H  
ATOM   1575 HD23 LEU A 102     -38.687   7.463  14.163  1.00 91.82           H  
ATOM   1576  N   THR A 103     -39.304   3.037  10.560  1.00 94.95           N  
ATOM   1577  H   THR A 103     -39.486   3.718   9.836  1.00 94.95           H  
ATOM   1578  CA  THR A 103     -38.318   1.989  10.281  1.00 94.95           C  
ATOM   1579  HA  THR A 103     -38.217   1.336  11.147  1.00 94.95           H  
ATOM   1580  C   THR A 103     -36.960   2.620  10.018  1.00 94.95           C  
ATOM   1581  CB  THR A 103     -38.774   1.103   9.123  1.00 94.95           C  
ATOM   1582  HB  THR A 103     -38.986   1.714   8.245  1.00 94.95           H  
ATOM   1583  O   THR A 103     -36.797   3.420   9.092  1.00 94.95           O  
ATOM   1584  CG2 THR A 103     -37.742   0.033   8.774  1.00 94.95           C  
ATOM   1585 HG21 THR A 103     -36.859   0.496   8.333  1.00 94.95           H  
ATOM   1586 HG22 THR A 103     -37.456  -0.518   9.670  1.00 94.95           H  
ATOM   1587 HG23 THR A 103     -38.172  -0.659   8.050  1.00 94.95           H  
ATOM   1588  OG1 THR A 103     -39.954   0.438   9.512  1.00 94.95           O  
ATOM   1589  HG1 THR A 103     -40.619   1.115   9.658  1.00 94.95           H  
ATOM   1590  N   VAL A 104     -35.978   2.230  10.826  1.00 96.39           N  
ATOM   1591  H   VAL A 104     -36.188   1.528  11.522  1.00 96.39           H  
ATOM   1592  CA  VAL A 104     -34.586   2.665  10.733  1.00 96.39           C  
ATOM   1593  HA  VAL A 104     -34.521   3.529  10.071  1.00 96.39           H  
ATOM   1594  C   VAL A 104     -33.760   1.527  10.154  1.00 96.39           C  
ATOM   1595  CB  VAL A 104     -34.019   3.070  12.104  1.00 96.39           C  
ATOM   1596  HB  VAL A 104     -33.870   2.177  12.711  1.00 96.39           H  
ATOM   1597  O   VAL A 104     -33.764   0.418  10.685  1.00 96.39           O  
ATOM   1598  CG1 VAL A 104     -32.665   3.757  11.902  1.00 96.39           C  
ATOM   1599 HG11 VAL A 104     -32.203   3.924  12.874  1.00 96.39           H  
ATOM   1600 HG12 VAL A 104     -32.793   4.710  11.387  1.00 96.39           H  
ATOM   1601 HG13 VAL A 104     -31.988   3.123  11.330  1.00 96.39           H  
ATOM   1602  CG2 VAL A 104     -34.944   4.015  12.880  1.00 96.39           C  
ATOM   1603 HG21 VAL A 104     -34.449   4.353  13.791  1.00 96.39           H  
ATOM   1604 HG22 VAL A 104     -35.854   3.489  13.169  1.00 96.39           H  
ATOM   1605 HG23 VAL A 104     -35.208   4.877  12.267  1.00 96.39           H  
ATOM   1606  N   THR A 105     -33.032   1.802   9.076  1.00 97.22           N  
ATOM   1607  H   THR A 105     -33.057   2.742   8.707  1.00 97.22           H  
ATOM   1608  CA  THR A 105     -32.160   0.819   8.420  1.00 97.22           C  
ATOM   1609  HA  THR A 105     -32.149  -0.109   8.992  1.00 97.22           H  
ATOM   1610  C   THR A 105     -30.738   1.350   8.358  1.00 97.22           C  
ATOM   1611  CB  THR A 105     -32.662   0.487   7.008  1.00 97.22           C  
ATOM   1612  HB  THR A 105     -32.500   1.344   6.355  1.00 97.22           H  
ATOM   1613  O   THR A 105     -30.522   2.476   7.906  1.00 97.22           O  
ATOM   1614  CG2 THR A 105     -31.960  -0.731   6.410  1.00 97.22           C  
ATOM   1615 HG21 THR A 105     -32.404  -0.965   5.443  1.00 97.22           H  
ATOM   1616 HG22 THR A 105     -32.073  -1.588   7.073  1.00 97.22           H  
ATOM   1617 HG23 THR A 105     -30.900  -0.519   6.271  1.00 97.22           H  
ATOM   1618  OG1 THR A 105     -34.047   0.215   7.036  1.00 97.22           O  
ATOM   1619  HG1 THR A 105     -34.466   1.040   7.291  1.00 97.22           H  
ATOM   1620  N   ALA A 106     -29.770   0.536   8.768  1.00 96.80           N  
ATOM   1621  H   ALA A 106     -30.026  -0.373   9.127  1.00 96.80           H  
ATOM   1622  CA  ALA A 106     -28.347   0.818   8.632  1.00 96.80           C  
ATOM   1623  HA  ALA A 106     -28.083   1.660   9.272  1.00 96.80           H  
ATOM   1624  C   ALA A 106     -27.989   1.171   7.179  1.00 96.80           C  
ATOM   1625  CB  ALA A 106     -27.582  -0.421   9.103  1.00 96.80           C  
ATOM   1626  HB1 ALA A 106     -26.527  -0.324   8.849  1.00 96.80           H  
ATOM   1627  HB2 ALA A 106     -27.963  -1.306   8.592  1.00 96.80           H  
ATOM   1628  HB3 ALA A 106     -27.690  -0.543  10.181  1.00 96.80           H  
ATOM   1629  O   ALA A 106     -28.474   0.542   6.235  1.00 96.80           O  
ATOM   1630  N   LEU A 107     -27.129   2.171   6.984  1.00 96.14           N  
ATOM   1631  H   LEU A 107     -26.788   2.681   7.786  1.00 96.14           H  
ATOM   1632  CA  LEU A 107     -26.725   2.617   5.652  1.00 96.14           C  
ATOM   1633  HA  LEU A 107     -27.631   2.863   5.099  1.00 96.14           H  
ATOM   1634  C   LEU A 107     -26.001   1.498   4.894  1.00 96.14           C  
ATOM   1635  CB  LEU A 107     -25.859   3.884   5.776  1.00 96.14           C  
ATOM   1636  HB2 LEU A 107     -24.963   3.648   6.350  1.00 96.14           H  
ATOM   1637  HB3 LEU A 107     -26.419   4.644   6.321  1.00 96.14           H  
ATOM   1638  O   LEU A 107     -26.321   1.240   3.729  1.00 96.14           O  
ATOM   1639  CG  LEU A 107     -25.431   4.474   4.418  1.00 96.14           C  
ATOM   1640  HG  LEU A 107     -24.867   3.728   3.858  1.00 96.14           H  
ATOM   1641  CD1 LEU A 107     -26.631   4.917   3.577  1.00 96.14           C  
ATOM   1642 HD11 LEU A 107     -27.238   4.058   3.292  1.00 96.14           H  
ATOM   1643 HD12 LEU A 107     -27.233   5.631   4.139  1.00 96.14           H  
ATOM   1644 HD13 LEU A 107     -26.273   5.398   2.666  1.00 96.14           H  
ATOM   1645  CD2 LEU A 107     -24.535   5.688   4.635  1.00 96.14           C  
ATOM   1646 HD21 LEU A 107     -24.199   6.078   3.674  1.00 96.14           H  
ATOM   1647 HD22 LEU A 107     -23.658   5.395   5.213  1.00 96.14           H  
ATOM   1648 HD23 LEU A 107     -25.077   6.466   5.173  1.00 96.14           H  
ATOM   1649  N   TYR A 108     -25.102   0.786   5.575  1.00 95.99           N  
ATOM   1650  H   TYR A 108     -24.934   1.026   6.541  1.00 95.99           H  
ATOM   1651  CA  TYR A 108     -24.320  -0.314   5.017  1.00 95.99           C  
ATOM   1652  HA  TYR A 108     -24.597  -0.449   3.972  1.00 95.99           H  
ATOM   1653  C   TYR A 108     -24.611  -1.642   5.720  1.00 95.99           C  
ATOM   1654  CB  TYR A 108     -22.831   0.046   5.047  1.00 95.99           C  
ATOM   1655  HB2 TYR A 108     -22.265  -0.752   4.566  1.00 95.99           H  
ATOM   1656  HB3 TYR A 108     -22.507   0.102   6.086  1.00 95.99           H  
ATOM   1657  O   TYR A 108     -25.077  -1.683   6.859  1.00 95.99           O  
ATOM   1658  CG  TYR A 108     -22.502   1.352   4.342  1.00 95.99           C  
ATOM   1659  CD1 TYR A 108     -22.879   1.556   2.999  1.00 95.99           C  
ATOM   1660  HD1 TYR A 108     -23.385   0.778   2.446  1.00 95.99           H  
ATOM   1661  CD2 TYR A 108     -21.828   2.371   5.036  1.00 95.99           C  
ATOM   1662  HD2 TYR A 108     -21.533   2.216   6.063  1.00 95.99           H  
ATOM   1663  CE1 TYR A 108     -22.594   2.781   2.367  1.00 95.99           C  
ATOM   1664  HE1 TYR A 108     -22.871   2.955   1.337  1.00 95.99           H  
ATOM   1665  CE2 TYR A 108     -21.528   3.592   4.406  1.00 95.99           C  
ATOM   1666  HE2 TYR A 108     -21.009   4.370   4.947  1.00 95.99           H  
ATOM   1667  OH  TYR A 108     -21.652   4.977   2.451  1.00 95.99           O  
ATOM   1668  HH  TYR A 108     -21.138   5.572   3.002  1.00 95.99           H  
ATOM   1669  CZ  TYR A 108     -21.918   3.800   3.068  1.00 95.99           C  
ATOM   1670  N   GLY A 109     -24.367  -2.744   5.007  1.00 94.26           N  
ATOM   1671  H   GLY A 109     -23.937  -2.655   4.098  1.00 94.26           H  
ATOM   1672  CA  GLY A 109     -24.419  -4.078   5.597  1.00 94.26           C  
ATOM   1673  HA2 GLY A 109     -25.319  -4.163   6.206  1.00 94.26           H  
ATOM   1674  HA3 GLY A 109     -24.456  -4.839   4.818  1.00 94.26           H  
ATOM   1675  C   GLY A 109     -23.211  -4.332   6.493  1.00 94.26           C  
ATOM   1676  O   GLY A 109     -22.157  -3.721   6.300  1.00 94.26           O  
ATOM   1677  N   GLY A 110     -23.362  -5.226   7.465  1.00 95.99           N  
ATOM   1678  H   GLY A 110     -24.267  -5.659   7.584  1.00 95.99           H  
ATOM   1679  CA  GLY A 110     -22.298  -5.615   8.390  1.00 95.99           C  
ATOM   1680  HA2 GLY A 110     -21.421  -4.983   8.250  1.00 95.99           H  
ATOM   1681  HA3 GLY A 110     -21.987  -6.632   8.156  1.00 95.99           H  
ATOM   1682  C   GLY A 110     -22.702  -5.572   9.861  1.00 95.99           C  
ATOM   1683  O   GLY A 110     -23.713  -4.969  10.234  1.00 95.99           O  
ATOM   1684  N   VAL A 111     -21.916  -6.234  10.708  1.00 96.36           N  
ATOM   1685  H   VAL A 111     -21.094  -6.685  10.332  1.00 96.36           H  
ATOM   1686  CA  VAL A 111     -22.210  -6.384  12.142  1.00 96.36           C  
ATOM   1687  HA  VAL A 111     -23.239  -6.732  12.230  1.00 96.36           H  
ATOM   1688  C   VAL A 111     -22.145  -5.060  12.896  1.00 96.36           C  
ATOM   1689  CB  VAL A 111     -21.317  -7.430  12.835  1.00 96.36           C  
ATOM   1690  HB  VAL A 111     -21.622  -7.485  13.880  1.00 96.36           H  
ATOM   1691  O   VAL A 111     -22.856  -4.912  13.886  1.00 96.36           O  
ATOM   1692  CG1 VAL A 111     -21.527  -8.820  12.225  1.00 96.36           C  
ATOM   1693 HG11 VAL A 111     -20.940  -9.552  12.780  1.00 96.36           H  
ATOM   1694 HG12 VAL A 111     -21.203  -8.829  11.185  1.00 96.36           H  
ATOM   1695 HG13 VAL A 111     -22.581  -9.092  12.288  1.00 96.36           H  
ATOM   1696  CG2 VAL A 111     -19.823  -7.099  12.805  1.00 96.36           C  
ATOM   1697 HG21 VAL A 111     -19.444  -7.172  11.785  1.00 96.36           H  
ATOM   1698 HG22 VAL A 111     -19.277  -7.820  13.414  1.00 96.36           H  
ATOM   1699 HG23 VAL A 111     -19.631  -6.104  13.206  1.00 96.36           H  
ATOM   1700  N   ARG A 112     -21.388  -4.068  12.399  1.00 95.47           N  
ATOM   1701  H   ARG A 112     -20.847  -4.253  11.567  1.00 95.47           H  
ATOM   1702  CA  ARG A 112     -21.332  -2.722  12.996  1.00 95.47           C  
ATOM   1703  HA  ARG A 112     -21.031  -2.821  14.039  1.00 95.47           H  
ATOM   1704  C   ARG A 112     -22.692  -2.031  12.995  1.00 95.47           C  
ATOM   1705  CB  ARG A 112     -20.316  -1.869  12.226  1.00 95.47           C  
ATOM   1706  HB2 ARG A 112     -20.722  -1.708  11.227  1.00 95.47           H  
ATOM   1707  HB3 ARG A 112     -19.387  -2.430  12.120  1.00 95.47           H  
ATOM   1708  O   ARG A 112     -22.962  -1.214  13.866  1.00 95.47           O  
ATOM   1709  CG  ARG A 112     -19.991  -0.494  12.841  1.00 95.47           C  
ATOM   1710  HG2 ARG A 112     -20.821   0.192  12.670  1.00 95.47           H  
ATOM   1711  HG3 ARG A 112     -19.112  -0.097  12.333  1.00 95.47           H  
ATOM   1712  CD  ARG A 112     -19.711  -0.567  14.348  1.00 95.47           C  
ATOM   1713  HD2 ARG A 112     -20.656  -0.696  14.877  1.00 95.47           H  
ATOM   1714  HD3 ARG A 112     -19.086  -1.435  14.554  1.00 95.47           H  
ATOM   1715  NE  ARG A 112     -19.042   0.641  14.854  1.00 95.47           N  
ATOM   1716  HE  ARG A 112     -18.826   1.374  14.194  1.00 95.47           H  
ATOM   1717  NH1 ARG A 112     -18.507  -0.154  16.946  1.00 95.47           N  
ATOM   1718 HH11 ARG A 112     -19.190  -0.894  16.869  1.00 95.47           H  
ATOM   1719 HH12 ARG A 112     -17.943  -0.055  17.778  1.00 95.47           H  
ATOM   1720  NH2 ARG A 112     -17.637   1.771  16.209  1.00 95.47           N  
ATOM   1721 HH21 ARG A 112     -16.891   1.716  16.888  1.00 95.47           H  
ATOM   1722 HH22 ARG A 112     -17.467   2.381  15.422  1.00 95.47           H  
ATOM   1723  CZ  ARG A 112     -18.415   0.748  16.009  1.00 95.47           C  
ATOM   1724  N   GLY A 113     -23.576  -2.397  12.064  1.00 94.89           N  
ATOM   1725  H   GLY A 113     -23.309  -3.109  11.399  1.00 94.89           H  
ATOM   1726  CA  GLY A 113     -24.952  -1.908  12.054  1.00 94.89           C  
ATOM   1727  HA2 GLY A 113     -25.474  -2.342  11.201  1.00 94.89           H  
ATOM   1728  HA3 GLY A 113     -24.945  -0.823  11.950  1.00 94.89           H  
ATOM   1729  C   GLY A 113     -25.734  -2.264  13.321  1.00 94.89           C  
ATOM   1730  O   GLY A 113     -26.665  -1.545  13.664  1.00 94.89           O  
ATOM   1731  N   ASN A 114     -25.346  -3.330  14.031  1.00 96.49           N  
ATOM   1732  H   ASN A 114     -24.525  -3.841  13.740  1.00 96.49           H  
ATOM   1733  CA  ASN A 114     -25.980  -3.741  15.287  1.00 96.49           C  
ATOM   1734  HA  ASN A 114     -27.061  -3.638  15.186  1.00 96.49           H  
ATOM   1735  C   ASN A 114     -25.563  -2.871  16.485  1.00 96.49           C  
ATOM   1736  CB  ASN A 114     -25.652  -5.213  15.571  1.00 96.49           C  
ATOM   1737  HB2 ASN A 114     -24.585  -5.305  15.773  1.00 96.49           H  
ATOM   1738  HB3 ASN A 114     -26.183  -5.519  16.473  1.00 96.49           H  
ATOM   1739  O   ASN A 114     -26.236  -2.885  17.510  1.00 96.49           O  
ATOM   1740  CG  ASN A 114     -26.055  -6.156  14.457  1.00 96.49           C  
ATOM   1741  ND2 ASN A 114     -25.199  -7.094  14.125  1.00 96.49           N  
ATOM   1742 HD21 ASN A 114     -25.415  -7.703  13.349  1.00 96.49           H  
ATOM   1743 HD22 ASN A 114     -24.289  -7.084  14.562  1.00 96.49           H  
ATOM   1744  OD1 ASN A 114     -27.132  -6.079  13.887  1.00 96.49           O  
ATOM   1745  N   ASP A 115     -24.480  -2.098  16.358  1.00 95.80           N  
ATOM   1746  H   ASP A 115     -23.945  -2.131  15.501  1.00 95.80           H  
ATOM   1747  CA  ASP A 115     -24.048  -1.145  17.388  1.00 95.80           C  
ATOM   1748  HA  ASP A 115     -24.269  -1.563  18.370  1.00 95.80           H  
ATOM   1749  C   ASP A 115     -24.798   0.195  17.276  1.00 95.80           C  
ATOM   1750  CB  ASP A 115     -22.530  -0.909  17.309  1.00 95.80           C  
ATOM   1751  HB2 ASP A 115     -22.249  -0.194  18.082  1.00 95.80           H  
ATOM   1752  HB3 ASP A 115     -22.299  -0.452  16.347  1.00 95.80           H  
ATOM   1753  O   ASP A 115     -24.536   1.126  18.044  1.00 95.80           O  
ATOM   1754  CG  ASP A 115     -21.664  -2.157  17.507  1.00 95.80           C  
ATOM   1755  OD1 ASP A 115     -22.094  -3.079  18.232  1.00 95.80           O  
ATOM   1756  OD2 ASP A 115     -20.530  -2.141  16.961  1.00 95.80           O  
ATOM   1757  N   ILE A 116     -25.704   0.322  16.299  1.00 96.75           N  
ATOM   1758  H   ILE A 116     -25.906  -0.491  15.734  1.00 96.75           H  
ATOM   1759  CA  ILE A 116     -26.463   1.541  16.043  1.00 96.75           C  
ATOM   1760  HA  ILE A 116     -25.850   2.378  16.376  1.00 96.75           H  
ATOM   1761  C   ILE A 116     -27.754   1.528  16.858  1.00 96.75           C  
ATOM   1762  CB  ILE A 116     -26.733   1.758  14.541  1.00 96.75           C  
ATOM   1763  HB  ILE A 116     -27.372   0.951  14.181  1.00 96.75           H  
ATOM   1764  O   ILE A 116     -28.536   0.581  16.810  1.00 96.75           O  
ATOM   1765  CG1 ILE A 116     -25.412   1.740  13.740  1.00 96.75           C  
ATOM   1766 HG12 ILE A 116     -24.906   0.788  13.903  1.00 96.75           H  
ATOM   1767 HG13 ILE A 116     -24.761   2.529  14.116  1.00 96.75           H  
ATOM   1768  CG2 ILE A 116     -27.470   3.096  14.344  1.00 96.75           C  
ATOM   1769 HG21 ILE A 116     -28.429   3.096  14.862  1.00 96.75           H  
ATOM   1770 HG22 ILE A 116     -27.679   3.242  13.284  1.00 96.75           H  
ATOM   1771 HG23 ILE A 116     -26.858   3.920  14.710  1.00 96.75           H  
ATOM   1772  CD1 ILE A 116     -25.565   1.907  12.225  1.00 96.75           C  
ATOM   1773 HD11 ILE A 116     -25.921   2.907  11.978  1.00 96.75           H  
ATOM   1774 HD12 ILE A 116     -24.590   1.765  11.761  1.00 96.75           H  
ATOM   1775 HD13 ILE A 116     -26.263   1.165  11.836  1.00 96.75           H  
ATOM   1776  N   THR A 117     -28.014   2.618  17.572  1.00 96.59           N  
ATOM   1777  H   THR A 117     -27.334   3.364  17.552  1.00 96.59           H  
ATOM   1778  CA  THR A 117     -29.281   2.851  18.275  1.00 96.59           C  
ATOM   1779  HA  THR A 117     -30.020   2.117  17.954  1.00 96.59           H  
ATOM   1780  C   THR A 117     -29.811   4.233  17.926  1.00 96.59           C  
ATOM   1781  CB  THR A 117     -29.097   2.701  19.790  1.00 96.59           C  
ATOM   1782  HB  THR A 117     -28.355   3.420  20.138  1.00 96.59           H  
ATOM   1783  O   THR A 117     -29.065   5.209  17.964  1.00 96.59           O  
ATOM   1784  CG2 THR A 117     -30.394   2.889  20.576  1.00 96.59           C  
ATOM   1785 HG21 THR A 117     -31.149   2.189  20.217  1.00 96.59           H  
ATOM   1786 HG22 THR A 117     -30.205   2.696  21.632  1.00 96.59           H  
ATOM   1787 HG23 THR A 117     -30.757   3.911  20.473  1.00 96.59           H  
ATOM   1788  OG1 THR A 117     -28.647   1.399  20.080  1.00 96.59           O  
ATOM   1789  HG1 THR A 117     -28.015   1.147  19.403  1.00 96.59           H  
ATOM   1790  N   VAL A 118     -31.102   4.333  17.608  1.00 95.77           N  
ATOM   1791  H   VAL A 118     -31.658   3.492  17.566  1.00 95.77           H  
ATOM   1792  CA  VAL A 118     -31.770   5.628  17.406  1.00 95.77           C  
ATOM   1793  HA  VAL A 118     -31.012   6.407  17.325  1.00 95.77           H  
ATOM   1794  C   VAL A 118     -32.626   5.969  18.613  1.00 95.77           C  
ATOM   1795  CB  VAL A 118     -32.570   5.664  16.097  1.00 95.77           C  
ATOM   1796  HB  VAL A 118     -33.241   4.807  16.047  1.00 95.77           H  
ATOM   1797  O   VAL A 118     -33.464   5.175  19.022  1.00 95.77           O  
ATOM   1798  CG1 VAL A 118     -33.399   6.947  15.955  1.00 95.77           C  
ATOM   1799 HG11 VAL A 118     -32.747   7.819  15.998  1.00 95.77           H  
ATOM   1800 HG12 VAL A 118     -33.937   6.941  15.007  1.00 95.77           H  
ATOM   1801 HG13 VAL A 118     -34.143   7.014  16.750  1.00 95.77           H  
ATOM   1802  CG2 VAL A 118     -31.592   5.614  14.918  1.00 95.77           C  
ATOM   1803 HG21 VAL A 118     -31.088   4.648  14.888  1.00 95.77           H  
ATOM   1804 HG22 VAL A 118     -32.130   5.778  13.985  1.00 95.77           H  
ATOM   1805 HG23 VAL A 118     -30.846   6.403  15.017  1.00 95.77           H  
ATOM   1806  N   VAL A 119     -32.431   7.155  19.174  1.00 95.02           N  
ATOM   1807  H   VAL A 119     -31.754   7.774  18.751  1.00 95.02           H  
ATOM   1808  CA  VAL A 119     -33.210   7.672  20.305  1.00 95.02           C  
ATOM   1809  HA  VAL A 119     -33.843   6.884  20.713  1.00 95.02           H  
ATOM   1810  C   VAL A 119     -34.117   8.787  19.797  1.00 95.02           C  
ATOM   1811  CB  VAL A 119     -32.274   8.144  21.431  1.00 95.02           C  
ATOM   1812  HB  VAL A 119     -31.618   8.925  21.048  1.00 95.02           H  
ATOM   1813  O   VAL A 119     -33.660   9.653  19.051  1.00 95.02           O  
ATOM   1814  CG1 VAL A 119     -33.059   8.711  22.613  1.00 95.02           C  
ATOM   1815 HG11 VAL A 119     -32.378   9.006  23.411  1.00 95.02           H  
ATOM   1816 HG12 VAL A 119     -33.606   9.599  22.296  1.00 95.02           H  
ATOM   1817 HG13 VAL A 119     -33.758   7.969  23.001  1.00 95.02           H  
ATOM   1818  CG2 VAL A 119     -31.401   6.994  21.953  1.00 95.02           C  
ATOM   1819 HG21 VAL A 119     -32.031   6.209  22.371  1.00 95.02           H  
ATOM   1820 HG22 VAL A 119     -30.737   7.364  22.735  1.00 95.02           H  
ATOM   1821 HG23 VAL A 119     -30.792   6.579  21.151  1.00 95.02           H  
ATOM   1822  N   VAL A 120     -35.391   8.765  20.192  1.00 93.26           N  
ATOM   1823  H   VAL A 120     -35.667   8.070  20.870  1.00 93.26           H  
ATOM   1824  CA  VAL A 120     -36.391   9.779  19.824  1.00 93.26           C  
ATOM   1825  HA  VAL A 120     -35.919  10.560  19.228  1.00 93.26           H  
ATOM   1826  C   VAL A 120     -36.915  10.414  21.105  1.00 93.26           C  
ATOM   1827  CB  VAL A 120     -37.538   9.179  18.984  1.00 93.26           C  
ATOM   1828  HB  VAL A 120     -38.066   8.433  19.578  1.00 93.26           H  
ATOM   1829  O   VAL A 120     -37.633   9.780  21.875  1.00 93.26           O  
ATOM   1830  CG1 VAL A 120     -38.539  10.262  18.559  1.00 93.26           C  
ATOM   1831 HG11 VAL A 120     -38.036  11.057  18.008  1.00 93.26           H  
ATOM   1832 HG12 VAL A 120     -39.025  10.685  19.438  1.00 93.26           H  
ATOM   1833 HG13 VAL A 120     -39.313   9.819  17.932  1.00 93.26           H  
ATOM   1834  CG2 VAL A 120     -37.019   8.485  17.717  1.00 93.26           C  
ATOM   1835 HG21 VAL A 120     -36.437   9.185  17.116  1.00 93.26           H  
ATOM   1836 HG22 VAL A 120     -37.859   8.113  17.130  1.00 93.26           H  
ATOM   1837 HG23 VAL A 120     -36.392   7.636  17.987  1.00 93.26           H  
ATOM   1838  N   GLU A 121     -36.567  11.670  21.337  1.00 92.26           N  
ATOM   1839  H   GLU A 121     -35.984  12.142  20.660  1.00 92.26           H  
ATOM   1840  CA  GLU A 121     -36.966  12.430  22.523  1.00 92.26           C  
ATOM   1841  HA  GLU A 121     -37.511  11.791  23.217  1.00 92.26           H  
ATOM   1842  C   GLU A 121     -37.889  13.577  22.122  1.00 92.26           C  
ATOM   1843  CB  GLU A 121     -35.719  12.960  23.244  1.00 92.26           C  
ATOM   1844  HB2 GLU A 121     -36.016  13.721  23.966  1.00 92.26           H  
ATOM   1845  HB3 GLU A 121     -35.068  13.424  22.502  1.00 92.26           H  
ATOM   1846  O   GLU A 121     -37.712  14.181  21.067  1.00 92.26           O  
ATOM   1847  CG  GLU A 121     -34.955  11.854  23.991  1.00 92.26           C  
ATOM   1848  HG2 GLU A 121     -35.523  11.576  24.879  1.00 92.26           H  
ATOM   1849  HG3 GLU A 121     -34.894  10.973  23.352  1.00 92.26           H  
ATOM   1850  CD  GLU A 121     -33.531  12.274  24.401  1.00 92.26           C  
ATOM   1851  OE1 GLU A 121     -32.732  11.410  24.820  1.00 92.26           O  
ATOM   1852  OE2 GLU A 121     -33.141  13.454  24.230  1.00 92.26           O  
ATOM   1853  N   GLN A 122     -38.875  13.906  22.955  1.00 89.00           N  
ATOM   1854  H   GLN A 122     -38.956  13.435  23.845  1.00 89.00           H  
ATOM   1855  CA  GLN A 122     -39.661  15.119  22.742  1.00 89.00           C  
ATOM   1856  HA  GLN A 122     -39.973  15.152  21.698  1.00 89.00           H  
ATOM   1857  C   GLN A 122     -38.785  16.344  23.025  1.00 89.00           C  
ATOM   1858  CB  GLN A 122     -40.921  15.084  23.612  1.00 89.00           C  
ATOM   1859  HB2 GLN A 122     -40.646  15.171  24.663  1.00 89.00           H  
ATOM   1860  HB3 GLN A 122     -41.424  14.129  23.459  1.00 89.00           H  
ATOM   1861  O   GLN A 122     -38.068  16.384  24.026  1.00 89.00           O  
ATOM   1862  CG  GLN A 122     -41.896  16.210  23.233  1.00 89.00           C  
ATOM   1863  HG2 GLN A 122     -42.099  16.161  22.163  1.00 89.00           H  
ATOM   1864  HG3 GLN A 122     -41.449  17.179  23.453  1.00 89.00           H  
ATOM   1865  CD  GLN A 122     -43.222  16.118  23.981  1.00 89.00           C  
ATOM   1866  NE2 GLN A 122     -44.248  16.788  23.503  1.00 89.00           N  
ATOM   1867 HE21 GLN A 122     -45.075  16.822  24.082  1.00 89.00           H  
ATOM   1868 HE22 GLN A 122     -44.166  17.340  22.661  1.00 89.00           H  
ATOM   1869  OE1 GLN A 122     -43.365  15.441  24.989  1.00 89.00           O  
ATOM   1870  N   ASN A 123     -38.831  17.341  22.144  1.00 88.64           N  
ATOM   1871  H   ASN A 123     -39.472  17.298  21.365  1.00 88.64           H  
ATOM   1872  CA  ASN A 123     -38.117  18.588  22.364  1.00 88.64           C  
ATOM   1873  HA  ASN A 123     -37.116  18.362  22.732  1.00 88.64           H  
ATOM   1874  C   ASN A 123     -38.847  19.429  23.423  1.00 88.64           C  
ATOM   1875  CB  ASN A 123     -37.988  19.320  21.028  1.00 88.64           C  
ATOM   1876  HB2 ASN A 123     -38.991  19.602  20.707  1.00 88.64           H  
ATOM   1877  HB3 ASN A 123     -37.552  18.662  20.276  1.00 88.64           H  
ATOM   1878  O   ASN A 123     -40.037  19.703  23.293  1.00 88.64           O  
ATOM   1879  CG  ASN A 123     -37.146  20.574  21.118  1.00 88.64           C  
ATOM   1880  ND2 ASN A 123     -37.093  21.345  20.062  1.00 88.64           N  
ATOM   1881 HD21 ASN A 123     -37.728  21.156  19.300  1.00 88.64           H  
ATOM   1882 HD22 ASN A 123     -36.599  22.218  20.175  1.00 88.64           H  
ATOM   1883  OD1 ASN A 123     -36.534  20.876  22.127  1.00 88.64           O  
ATOM   1884  N   ILE A 124     -38.122  19.846  24.459  1.00 86.75           N  
ATOM   1885  H   ILE A 124     -37.135  19.628  24.464  1.00 86.75           H  
ATOM   1886  CA  ILE A 124     -38.669  20.620  25.582  1.00 86.75           C  
ATOM   1887  HA  ILE A 124     -39.634  20.195  25.859  1.00 86.75           H  
ATOM   1888  C   ILE A 124     -38.930  22.079  25.169  1.00 86.75           C  
ATOM   1889  CB  ILE A 124     -37.722  20.512  26.805  1.00 86.75           C  
ATOM   1890  HB  ILE A 124     -36.771  20.971  26.536  1.00 86.75           H  
ATOM   1891  O   ILE A 124     -39.837  22.713  25.700  1.00 86.75           O  
ATOM   1892  CG1 ILE A 124     -37.459  19.031  27.188  1.00 86.75           C  
ATOM   1893 HG12 ILE A 124     -37.145  18.468  26.309  1.00 86.75           H  
ATOM   1894 HG13 ILE A 124     -38.382  18.582  27.553  1.00 86.75           H  
ATOM   1895  CG2 ILE A 124     -38.300  21.268  28.017  1.00 86.75           C  
ATOM   1896 HG21 ILE A 124     -38.401  22.328  27.784  1.00 86.75           H  
ATOM   1897 HG22 ILE A 124     -37.634  21.193  28.877  1.00 86.75           H  
ATOM   1898 HG23 ILE A 124     -39.281  20.869  28.273  1.00 86.75           H  
ATOM   1899  CD1 ILE A 124     -36.355  18.836  28.236  1.00 86.75           C  
ATOM   1900 HD11 ILE A 124     -35.448  19.352  27.921  1.00 86.75           H  
ATOM   1901 HD12 ILE A 124     -36.141  17.771  28.335  1.00 86.75           H  
ATOM   1902 HD13 ILE A 124     -36.674  19.212  29.208  1.00 86.75           H  
ATOM   1903  N   ASP A 125     -38.170  22.603  24.201  1.00 86.20           N  
ATOM   1904  H   ASP A 125     -37.433  22.040  23.799  1.00 86.20           H  
ATOM   1905  CA  ASP A 125     -38.296  23.994  23.743  1.00 86.20           C  
ATOM   1906  HA  ASP A 125     -38.480  24.637  24.604  1.00 86.20           H  
ATOM   1907  C   ASP A 125     -39.467  24.196  22.759  1.00 86.20           C  
ATOM   1908  CB  ASP A 125     -36.975  24.436  23.090  1.00 86.20           C  
ATOM   1909  HB2 ASP A 125     -37.106  25.441  22.690  1.00 86.20           H  
ATOM   1910  HB3 ASP A 125     -36.758  23.773  22.252  1.00 86.20           H  
ATOM   1911  O   ASP A 125     -40.040  25.283  22.679  1.00 86.20           O  
ATOM   1912  CG  ASP A 125     -35.773  24.463  24.045  1.00 86.20           C  
ATOM   1913  OD1 ASP A 125     -35.952  24.838  25.226  1.00 86.20           O  
ATOM   1914  OD2 ASP A 125     -34.658  24.155  23.565  1.00 86.20           O  
ATOM   1915  N   ASP A 126     -39.832  23.152  22.006  1.00 84.79           N  
ATOM   1916  H   ASP A 126     -39.361  22.278  22.192  1.00 84.79           H  
ATOM   1917  CA  ASP A 126     -40.985  23.116  21.097  1.00 84.79           C  
ATOM   1918  HA  ASP A 126     -41.734  23.830  21.442  1.00 84.79           H  
ATOM   1919  C   ASP A 126     -41.612  21.718  21.142  1.00 84.79           C  
ATOM   1920  CB  ASP A 126     -40.577  23.525  19.659  1.00 84.79           C  
ATOM   1921  HB2 ASP A 126     -40.212  24.551  19.684  1.00 84.79           H  
ATOM   1922  HB3 ASP A 126     -39.753  22.894  19.326  1.00 84.79           H  
ATOM   1923  O   ASP A 126     -41.166  20.808  20.437  1.00 84.79           O  
ATOM   1924  CG  ASP A 126     -41.720  23.445  18.618  1.00 84.79           C  
ATOM   1925  OD1 ASP A 126     -42.870  23.091  18.976  1.00 84.79           O  
ATOM   1926  OD2 ASP A 126     -41.482  23.711  17.413  1.00 84.79           O  
ATOM   1927  N   GLU A 127     -42.681  21.567  21.932  1.00 80.33           N  
ATOM   1928  H   GLU A 127     -42.936  22.343  22.526  1.00 80.33           H  
ATOM   1929  CA  GLU A 127     -43.401  20.300  22.138  1.00 80.33           C  
ATOM   1930  HA  GLU A 127     -42.706  19.577  22.566  1.00 80.33           H  
ATOM   1931  C   GLU A 127     -43.960  19.682  20.842  1.00 80.33           C  
ATOM   1932  CB  GLU A 127     -44.568  20.506  23.122  1.00 80.33           C  
ATOM   1933  HB2 GLU A 127     -45.213  21.298  22.742  1.00 80.33           H  
ATOM   1934  HB3 GLU A 127     -45.147  19.583  23.157  1.00 80.33           H  
ATOM   1935  O   GLU A 127     -44.356  18.514  20.847  1.00 80.33           O  
ATOM   1936  CG  GLU A 127     -44.138  20.845  24.560  1.00 80.33           C  
ATOM   1937  HG2 GLU A 127     -43.433  20.085  24.896  1.00 80.33           H  
ATOM   1938  HG3 GLU A 127     -43.627  21.808  24.556  1.00 80.33           H  
ATOM   1939  CD  GLU A 127     -45.325  20.903  25.544  1.00 80.33           C  
ATOM   1940  OE1 GLU A 127     -45.070  21.092  26.755  1.00 80.33           O  
ATOM   1941  OE2 GLU A 127     -46.490  20.764  25.097  1.00 80.33           O  
ATOM   1942  N   THR A 128     -43.986  20.432  19.730  1.00 82.62           N  
ATOM   1943  H   THR A 128     -43.608  21.367  19.789  1.00 82.62           H  
ATOM   1944  CA  THR A 128     -44.384  19.930  18.403  1.00 82.62           C  
ATOM   1945  HA  THR A 128     -45.137  19.156  18.557  1.00 82.62           H  
ATOM   1946  C   THR A 128     -43.246  19.259  17.631  1.00 82.62           C  
ATOM   1947  CB  THR A 128     -45.033  21.018  17.528  1.00 82.62           C  
ATOM   1948  HB  THR A 128     -45.502  20.514  16.682  1.00 82.62           H  
ATOM   1949  O   THR A 128     -43.475  18.746  16.533  1.00 82.62           O  
ATOM   1950  CG2 THR A 128     -46.128  21.797  18.254  1.00 82.62           C  
ATOM   1951 HG21 THR A 128     -46.644  22.447  17.547  1.00 82.62           H  
ATOM   1952 HG22 THR A 128     -46.843  21.101  18.693  1.00 82.62           H  
ATOM   1953 HG23 THR A 128     -45.693  22.408  19.045  1.00 82.62           H  
ATOM   1954  OG1 THR A 128     -44.117  21.955  16.993  1.00 82.62           O  
ATOM   1955  HG1 THR A 128     -43.677  22.375  17.735  1.00 82.62           H  
ATOM   1956  N   THR A 129     -42.025  19.276  18.169  1.00 88.78           N  
ATOM   1957  H   THR A 129     -41.926  19.671  19.093  1.00 88.78           H  
ATOM   1958  CA  THR A 129     -40.825  18.695  17.555  1.00 88.78           C  
ATOM   1959  HA  THR A 129     -41.102  18.229  16.609  1.00 88.78           H  
ATOM   1960  C   THR A 129     -40.228  17.592  18.423  1.00 88.78           C  
ATOM   1961  CB  THR A 129     -39.754  19.754  17.237  1.00 88.78           C  
ATOM   1962  HB  THR A 129     -38.884  19.246  16.820  1.00 88.78           H  
ATOM   1963  O   THR A 129     -40.346  17.586  19.647  1.00 88.78           O  
ATOM   1964  CG2 THR A 129     -40.198  20.799  16.216  1.00 88.78           C  
ATOM   1965 HG21 THR A 129     -41.201  21.159  16.448  1.00 88.78           H  
ATOM   1966 HG22 THR A 129     -40.164  20.355  15.222  1.00 88.78           H  
ATOM   1967 HG23 THR A 129     -39.511  21.644  16.238  1.00 88.78           H  
ATOM   1968  OG1 THR A 129     -39.320  20.455  18.373  1.00 88.78           O  
ATOM   1969  HG1 THR A 129     -40.063  20.562  18.972  1.00 88.78           H  
ATOM   1970  N   PHE A 130     -39.545  16.659  17.770  1.00 91.74           N  
ATOM   1971  H   PHE A 130     -39.524  16.690  16.761  1.00 91.74           H  
ATOM   1972  CA  PHE A 130     -38.761  15.604  18.392  1.00 91.74           C  
ATOM   1973  HA  PHE A 130     -38.845  15.678  19.476  1.00 91.74           H  
ATOM   1974  C   PHE A 130     -37.286  15.761  18.023  1.00 91.74           C  
ATOM   1975  CB  PHE A 130     -39.297  14.232  17.968  1.00 91.74           C  
ATOM   1976  HB2 PHE A 130     -39.353  14.195  16.880  1.00 91.74           H  
ATOM   1977  HB3 PHE A 130     -38.586  13.469  18.285  1.00 91.74           H  
ATOM   1978  O   PHE A 130     -36.949  16.163  16.907  1.00 91.74           O  
ATOM   1979  CG  PHE A 130     -40.654  13.895  18.553  1.00 91.74           C  
ATOM   1980  CD1 PHE A 130     -40.739  13.117  19.722  1.00 91.74           C  
ATOM   1981  HD1 PHE A 130     -39.839  12.765  20.203  1.00 91.74           H  
ATOM   1982  CD2 PHE A 130     -41.831  14.367  17.941  1.00 91.74           C  
ATOM   1983  HD2 PHE A 130     -41.773  14.970  17.047  1.00 91.74           H  
ATOM   1984  CE1 PHE A 130     -41.993  12.805  20.273  1.00 91.74           C  
ATOM   1985  HE1 PHE A 130     -42.058  12.212  21.174  1.00 91.74           H  
ATOM   1986  CE2 PHE A 130     -43.085  14.056  18.494  1.00 91.74           C  
ATOM   1987  HE2 PHE A 130     -43.987  14.418  18.023  1.00 91.74           H  
ATOM   1988  CZ  PHE A 130     -43.167  13.272  19.658  1.00 91.74           C  
ATOM   1989  HZ  PHE A 130     -44.132  13.029  20.077  1.00 91.74           H  
ATOM   1990  N   ILE A 131     -36.419  15.414  18.968  1.00 92.59           N  
ATOM   1991  H   ILE A 131     -36.805  15.061  19.833  1.00 92.59           H  
ATOM   1992  CA  ILE A 131     -34.977  15.286  18.802  1.00 92.59           C  
ATOM   1993  HA  ILE A 131     -34.655  15.896  17.958  1.00 92.59           H  
ATOM   1994  C   ILE A 131     -34.683  13.817  18.497  1.00 92.59           C  
ATOM   1995  CB  ILE A 131     -34.229  15.768  20.068  1.00 92.59           C  
ATOM   1996  HB  ILE A 131     -34.426  15.069  20.880  1.00 92.59           H  
ATOM   1997  O   ILE A 131     -34.900  12.946  19.342  1.00 92.59           O  
ATOM   1998  CG1 ILE A 131     -34.697  17.169  20.525  1.00 92.59           C  
ATOM   1999 HG12 ILE A 131     -34.551  17.883  19.715  1.00 92.59           H  
ATOM   2000 HG13 ILE A 131     -35.760  17.128  20.759  1.00 92.59           H  
ATOM   2001  CG2 ILE A 131     -32.721  15.771  19.780  1.00 92.59           C  
ATOM   2002 HG21 ILE A 131     -32.161  15.998  20.688  1.00 92.59           H  
ATOM   2003 HG22 ILE A 131     -32.497  16.518  19.019  1.00 92.59           H  
ATOM   2004 HG23 ILE A 131     -32.400  14.795  19.416  1.00 92.59           H  
ATOM   2005  CD1 ILE A 131     -33.993  17.716  21.771  1.00 92.59           C  
ATOM   2006 HD11 ILE A 131     -34.054  16.988  22.580  1.00 92.59           H  
ATOM   2007 HD12 ILE A 131     -32.950  17.944  21.556  1.00 92.59           H  
ATOM   2008 HD13 ILE A 131     -34.488  18.635  22.086  1.00 92.59           H  
ATOM   2009  N   VAL A 132     -34.191  13.536  17.294  1.00 93.70           N  
ATOM   2010  H   VAL A 132     -34.024  14.305  16.660  1.00 93.70           H  
ATOM   2011  CA  VAL A 132     -33.809  12.191  16.856  1.00 93.70           C  
ATOM   2012  HA  VAL A 132     -34.171  11.470  17.589  1.00 93.70           H  
ATOM   2013  C   VAL A 132     -32.292  12.094  16.817  1.00 93.70           C  
ATOM   2014  CB  VAL A 132     -34.466  11.811  15.518  1.00 93.70           C  
ATOM   2015  HB  VAL A 132     -34.131  12.485  14.730  1.00 93.70           H  
ATOM   2016  O   VAL A 132     -31.635  12.728  15.990  1.00 93.70           O  
ATOM   2017  CG1 VAL A 132     -34.109  10.370  15.128  1.00 93.70           C  
ATOM   2018 HG11 VAL A 132     -34.406   9.686  15.923  1.00 93.70           H  
ATOM   2019 HG12 VAL A 132     -34.623  10.099  14.206  1.00 93.70           H  
ATOM   2020 HG13 VAL A 132     -33.036  10.283  14.955  1.00 93.70           H  
ATOM   2021  CG2 VAL A 132     -35.993  11.912  15.648  1.00 93.70           C  
ATOM   2022 HG21 VAL A 132     -36.294  12.959  15.659  1.00 93.70           H  
ATOM   2023 HG22 VAL A 132     -36.488  11.408  14.817  1.00 93.70           H  
ATOM   2024 HG23 VAL A 132     -36.315  11.443  16.578  1.00 93.70           H  
ATOM   2025  N   LYS A 133     -31.730  11.294  17.722  1.00 95.69           N  
ATOM   2026  H   LYS A 133     -32.351  10.776  18.327  1.00 95.69           H  
ATOM   2027  CA  LYS A 133     -30.287  11.078  17.859  1.00 95.69           C  
ATOM   2028  HA  LYS A 133     -29.749  11.834  17.286  1.00 95.69           H  
ATOM   2029  C   LYS A 133     -29.926   9.711  17.302  1.00 95.69           C  
ATOM   2030  CB  LYS A 133     -29.864  11.200  19.330  1.00 95.69           C  
ATOM   2031  HB2 LYS A 133     -30.408  10.449  19.904  1.00 95.69           H  
ATOM   2032  HB3 LYS A 133     -28.799  10.985  19.412  1.00 95.69           H  
ATOM   2033  O   LYS A 133     -30.522   8.711  17.694  1.00 95.69           O  
ATOM   2034  CG  LYS A 133     -30.129  12.588  19.932  1.00 95.69           C  
ATOM   2035  HG2 LYS A 133     -31.146  12.903  19.699  1.00 95.69           H  
ATOM   2036  HG3 LYS A 133     -29.427  13.308  19.513  1.00 95.69           H  
ATOM   2037  CD  LYS A 133     -29.984  12.536  21.459  1.00 95.69           C  
ATOM   2038  HD2 LYS A 133     -30.692  11.801  21.842  1.00 95.69           H  
ATOM   2039  HD3 LYS A 133     -28.974  12.226  21.728  1.00 95.69           H  
ATOM   2040  CE  LYS A 133     -30.302  13.898  22.083  1.00 95.69           C  
ATOM   2041  HE2 LYS A 133     -29.469  14.577  21.902  1.00 95.69           H  
ATOM   2042  HE3 LYS A 133     -31.187  14.300  21.590  1.00 95.69           H  
ATOM   2043  NZ  LYS A 133     -30.583  13.774  23.536  1.00 95.69           N  
ATOM   2044  HZ1 LYS A 133     -29.900  13.230  24.043  1.00 95.69           H  
ATOM   2045  HZ2 LYS A 133     -31.471  13.314  23.683  1.00 95.69           H  
ATOM   2046  HZ3 LYS A 133     -30.752  14.667  23.976  1.00 95.69           H  
ATOM   2047  N   THR A 134     -28.922   9.654  16.435  1.00 96.15           N  
ATOM   2048  H   THR A 134     -28.442  10.516  16.218  1.00 96.15           H  
ATOM   2049  CA  THR A 134     -28.306   8.387  16.019  1.00 96.15           C  
ATOM   2050  HA  THR A 134     -28.989   7.559  16.212  1.00 96.15           H  
ATOM   2051  C   THR A 134     -27.046   8.173  16.840  1.00 96.15           C  
ATOM   2052  CB  THR A 134     -27.979   8.370  14.524  1.00 96.15           C  
ATOM   2053  HB  THR A 134     -27.201   9.105  14.318  1.00 96.15           H  
ATOM   2054  O   THR A 134     -26.171   9.040  16.865  1.00 96.15           O  
ATOM   2055  CG2 THR A 134     -27.502   7.000  14.044  1.00 96.15           C  
ATOM   2056 HG21 THR A 134     -27.296   7.045  12.974  1.00 96.15           H  
ATOM   2057 HG22 THR A 134     -26.583   6.716  14.557  1.00 96.15           H  
ATOM   2058 HG23 THR A 134     -28.270   6.250  14.232  1.00 96.15           H  
ATOM   2059  OG1 THR A 134     -29.136   8.685  13.781  1.00 96.15           O  
ATOM   2060  HG1 THR A 134     -29.419   9.560  14.056  1.00 96.15           H  
ATOM   2061  N   LEU A 135     -26.962   7.036  17.525  1.00 95.85           N  
ATOM   2062  H   LEU A 135     -27.733   6.384  17.488  1.00 95.85           H  
ATOM   2063  CA  LEU A 135     -25.820   6.646  18.340  1.00 95.85           C  
ATOM   2064  HA  LEU A 135     -25.105   7.468  18.349  1.00 95.85           H  
ATOM   2065  C   LEU A 135     -25.138   5.428  17.718  1.00 95.85           C  
ATOM   2066  CB  LEU A 135     -26.237   6.348  19.794  1.00 95.85           C  
ATOM   2067  HB2 LEU A 135     -25.365   5.922  20.290  1.00 95.85           H  
ATOM   2068  HB3 LEU A 135     -27.016   5.585  19.798  1.00 95.85           H  
ATOM   2069  O   LEU A 135     -25.821   4.503  17.286  1.00 95.85           O  
ATOM   2070  CG  LEU A 135     -26.700   7.555  20.633  1.00 95.85           C  
ATOM   2071  HG  LEU A 135     -25.964   8.354  20.544  1.00 95.85           H  
ATOM   2072  CD1 LEU A 135     -28.080   8.091  20.242  1.00 95.85           C  
ATOM   2073 HD11 LEU A 135     -28.777   7.264  20.101  1.00 95.85           H  
ATOM   2074 HD12 LEU A 135     -28.463   8.757  21.014  1.00 95.85           H  
ATOM   2075 HD13 LEU A 135     -28.005   8.661  19.316  1.00 95.85           H  
ATOM   2076  CD2 LEU A 135     -26.786   7.152  22.104  1.00 95.85           C  
ATOM   2077 HD21 LEU A 135     -25.822   6.777  22.446  1.00 95.85           H  
ATOM   2078 HD22 LEU A 135     -27.049   8.017  22.713  1.00 95.85           H  
ATOM   2079 HD23 LEU A 135     -27.540   6.375  22.236  1.00 95.85           H  
ATOM   2080  N   VAL A 136     -23.808   5.404  17.730  1.00 94.95           N  
ATOM   2081  H   VAL A 136     -23.329   6.210  18.107  1.00 94.95           H  
ATOM   2082  CA  VAL A 136     -22.977   4.244  17.373  1.00 94.95           C  
ATOM   2083  HA  VAL A 136     -23.610   3.400  17.096  1.00 94.95           H  
ATOM   2084  C   VAL A 136     -22.169   3.869  18.606  1.00 94.95           C  
ATOM   2085  CB  VAL A 136     -22.043   4.554  16.188  1.00 94.95           C  
ATOM   2086  HB  VAL A 136     -21.407   5.400  16.449  1.00 94.95           H  
ATOM   2087  O   VAL A 136     -21.444   4.707  19.142  1.00 94.95           O  
ATOM   2088  CG1 VAL A 136     -21.149   3.354  15.841  1.00 94.95           C  
ATOM   2089 HG11 VAL A 136     -20.558   3.581  14.953  1.00 94.95           H  
ATOM   2090 HG12 VAL A 136     -21.758   2.470  15.651  1.00 94.95           H  
ATOM   2091 HG13 VAL A 136     -20.460   3.148  16.660  1.00 94.95           H  
ATOM   2092  CG2 VAL A 136     -22.831   4.918  14.928  1.00 94.95           C  
ATOM   2093 HG21 VAL A 136     -23.594   5.663  15.151  1.00 94.95           H  
ATOM   2094 HG22 VAL A 136     -23.312   4.031  14.514  1.00 94.95           H  
ATOM   2095 HG23 VAL A 136     -22.146   5.330  14.187  1.00 94.95           H  
ATOM   2096  N   ALA A 137     -22.337   2.640  19.098  1.00 91.24           N  
ATOM   2097  H   ALA A 137     -22.979   2.019  18.626  1.00 91.24           H  
ATOM   2098  CA  ALA A 137     -21.714   2.163  20.337  1.00 91.24           C  
ATOM   2099  HA  ALA A 137     -22.232   1.246  20.614  1.00 91.24           H  
ATOM   2100  C   ALA A 137     -21.907   3.137  21.527  1.00 91.24           C  
ATOM   2101  CB  ALA A 137     -20.254   1.779  20.049  1.00 91.24           C  
ATOM   2102  HB1 ALA A 137     -19.815   1.317  20.933  1.00 91.24           H  
ATOM   2103  HB2 ALA A 137     -20.213   1.069  19.223  1.00 91.24           H  
ATOM   2104  HB3 ALA A 137     -19.677   2.667  19.791  1.00 91.24           H  
ATOM   2105  O   ALA A 137     -21.010   3.353  22.339  1.00 91.24           O  
ATOM   2106  N   GLY A 138     -23.086   3.767  21.604  1.00 90.00           N  
ATOM   2107  H   GLY A 138     -23.762   3.565  20.882  1.00 90.00           H  
ATOM   2108  CA  GLY A 138     -23.462   4.714  22.662  1.00 90.00           C  
ATOM   2109  HA2 GLY A 138     -23.048   4.370  23.610  1.00 90.00           H  
ATOM   2110  HA3 GLY A 138     -24.548   4.725  22.751  1.00 90.00           H  
ATOM   2111  C   GLY A 138     -22.998   6.162  22.461  1.00 90.00           C  
ATOM   2112  O   GLY A 138     -23.420   7.035  23.216  1.00 90.00           O  
ATOM   2113  N   SER A 139     -22.193   6.452  21.438  1.00 93.04           N  
ATOM   2114  H   SER A 139     -21.891   5.709  20.824  1.00 93.04           H  
ATOM   2115  CA  SER A 139     -21.763   7.817  21.117  1.00 93.04           C  
ATOM   2116  HA  SER A 139     -21.834   8.441  22.008  1.00 93.04           H  
ATOM   2117  C   SER A 139     -22.659   8.436  20.049  1.00 93.04           C  
ATOM   2118  CB  SER A 139     -20.298   7.810  20.685  1.00 93.04           C  
ATOM   2119  HB2 SER A 139     -20.020   8.800  20.323  1.00 93.04           H  
ATOM   2120  HB3 SER A 139     -20.145   7.084  19.887  1.00 93.04           H  
ATOM   2121  O   SER A 139     -22.938   7.806  19.032  1.00 93.04           O  
ATOM   2122  OG  SER A 139     -19.496   7.471  21.799  1.00 93.04           O  
ATOM   2123  HG  SER A 139     -19.583   6.529  21.964  1.00 93.04           H  
ATOM   2124  N   ILE A 140     -23.122   9.670  20.272  1.00 93.09           N  
ATOM   2125  H   ILE A 140     -22.814  10.156  21.102  1.00 93.09           H  
ATOM   2126  CA  ILE A 140     -23.987  10.391  19.325  1.00 93.09           C  
ATOM   2127  HA  ILE A 140     -24.791   9.728  19.006  1.00 93.09           H  
ATOM   2128  C   ILE A 140     -23.160  10.767  18.092  1.00 93.09           C  
ATOM   2129  CB  ILE A 140     -24.630  11.637  19.980  1.00 93.09           C  
ATOM   2130  HB  ILE A 140     -23.832  12.298  20.318  1.00 93.09           H  
ATOM   2131  O   ILE A 140     -22.166  11.480  18.211  1.00 93.09           O  
ATOM   2132  CG1 ILE A 140     -25.496  11.247  21.204  1.00 93.09           C  
ATOM   2133 HG12 ILE A 140     -24.934  10.578  21.856  1.00 93.09           H  
ATOM   2134 HG13 ILE A 140     -26.384  10.714  20.865  1.00 93.09           H  
ATOM   2135  CG2 ILE A 140     -25.490  12.396  18.948  1.00 93.09           C  
ATOM   2136 HG21 ILE A 140     -26.273  11.746  18.557  1.00 93.09           H  
ATOM   2137 HG22 ILE A 140     -24.875  12.740  18.116  1.00 93.09           H  
ATOM   2138 HG23 ILE A 140     -25.946  13.280  19.393  1.00 93.09           H  
ATOM   2139  CD1 ILE A 140     -25.932  12.442  22.062  1.00 93.09           C  
ATOM   2140 HD11 ILE A 140     -26.615  13.086  21.508  1.00 93.09           H  
ATOM   2141 HD12 ILE A 140     -26.446  12.076  22.951  1.00 93.09           H  
ATOM   2142 HD13 ILE A 140     -25.058  13.016  22.370  1.00 93.09           H  
ATOM   2143  N   VAL A 141     -23.599  10.315  16.918  1.00 93.16           N  
ATOM   2144  H   VAL A 141     -24.412   9.717  16.918  1.00 93.16           H  
ATOM   2145  CA  VAL A 141     -22.959  10.603  15.621  1.00 93.16           C  
ATOM   2146  HA  VAL A 141     -22.016  11.122  15.793  1.00 93.16           H  
ATOM   2147  C   VAL A 141     -23.792  11.530  14.738  1.00 93.16           C  
ATOM   2148  CB  VAL A 141     -22.628   9.308  14.857  1.00 93.16           C  
ATOM   2149  HB  VAL A 141     -22.203   9.585  13.892  1.00 93.16           H  
ATOM   2150  O   VAL A 141     -23.256  12.161  13.833  1.00 93.16           O  
ATOM   2151  CG1 VAL A 141     -21.579   8.476  15.602  1.00 93.16           C  
ATOM   2152 HG11 VAL A 141     -20.702   9.091  15.807  1.00 93.16           H  
ATOM   2153 HG12 VAL A 141     -21.980   8.102  16.543  1.00 93.16           H  
ATOM   2154 HG13 VAL A 141     -21.274   7.633  14.981  1.00 93.16           H  
ATOM   2155  CG2 VAL A 141     -23.862   8.432  14.599  1.00 93.16           C  
ATOM   2156 HG21 VAL A 141     -23.577   7.602  13.953  1.00 93.16           H  
ATOM   2157 HG22 VAL A 141     -24.641   9.004  14.095  1.00 93.16           H  
ATOM   2158 HG23 VAL A 141     -24.243   8.027  15.536  1.00 93.16           H  
ATOM   2159  N   ASP A 142     -25.096  11.632  14.997  1.00 94.75           N  
ATOM   2160  H   ASP A 142     -25.481  11.091  15.758  1.00 94.75           H  
ATOM   2161  CA  ASP A 142     -26.004  12.524  14.279  1.00 94.75           C  
ATOM   2162  HA  ASP A 142     -25.462  13.420  13.978  1.00 94.75           H  
ATOM   2163  C   ASP A 142     -27.167  12.947  15.182  1.00 94.75           C  
ATOM   2164  CB  ASP A 142     -26.516  11.828  13.013  1.00 94.75           C  
ATOM   2165  HB2 ASP A 142     -25.671  11.498  12.409  1.00 94.75           H  
ATOM   2166  HB3 ASP A 142     -27.092  10.948  13.301  1.00 94.75           H  
ATOM   2167  O   ASP A 142     -27.591  12.190  16.063  1.00 94.75           O  
ATOM   2168  CG  ASP A 142     -27.392  12.746  12.166  1.00 94.75           C  
ATOM   2169  OD1 ASP A 142     -26.889  13.801  11.735  1.00 94.75           O  
ATOM   2170  OD2 ASP A 142     -28.565  12.370  11.937  1.00 94.75           O  
ATOM   2171  N   ASN A 143     -27.679  14.157  14.965  1.00 94.23           N  
ATOM   2172  H   ASN A 143     -27.355  14.678  14.162  1.00 94.23           H  
ATOM   2173  CA  ASN A 143     -28.767  14.734  15.746  1.00 94.23           C  
ATOM   2174  HA  ASN A 143     -29.379  13.931  16.158  1.00 94.23           H  
ATOM   2175  C   ASN A 143     -29.663  15.601  14.849  1.00 94.23           C  
ATOM   2176  CB  ASN A 143     -28.150  15.535  16.909  1.00 94.23           C  
ATOM   2177  HB2 ASN A 143     -27.615  16.396  16.510  1.00 94.23           H  
ATOM   2178  HB3 ASN A 143     -27.445  14.901  17.446  1.00 94.23           H  
ATOM   2179  O   ASN A 143     -29.187  16.567  14.249  1.00 94.23           O  
ATOM   2180  CG  ASN A 143     -29.190  16.013  17.901  1.00 94.23           C  
ATOM   2181  ND2 ASN A 143     -28.809  16.833  18.852  1.00 94.23           N  
ATOM   2182 HD21 ASN A 143     -27.863  17.187  18.868  1.00 94.23           H  
ATOM   2183 HD22 ASN A 143     -29.549  17.192  19.438  1.00 94.23           H  
ATOM   2184  OD1 ASN A 143     -30.346  15.647  17.865  1.00 94.23           O  
ATOM   2185  N   GLN A 144     -30.951  15.267  14.764  1.00 94.23           N  
ATOM   2186  H   GLN A 144     -31.276  14.482  15.311  1.00 94.23           H  
ATOM   2187  CA  GLN A 144     -31.926  15.925  13.891  1.00 94.23           C  
ATOM   2188  HA  GLN A 144     -31.472  16.815  13.456  1.00 94.23           H  
ATOM   2189  C   GLN A 144     -33.162  16.378  14.670  1.00 94.23           C  
ATOM   2190  CB  GLN A 144     -32.332  14.990  12.737  1.00 94.23           C  
ATOM   2191  HB2 GLN A 144     -32.757  14.073  13.145  1.00 94.23           H  
ATOM   2192  HB3 GLN A 144     -33.097  15.487  12.140  1.00 94.23           H  
ATOM   2193  O   GLN A 144     -33.601  15.713  15.604  1.00 94.23           O  
ATOM   2194  CG  GLN A 144     -31.147  14.638  11.826  1.00 94.23           C  
ATOM   2195  HG2 GLN A 144     -30.400  14.100  12.410  1.00 94.23           H  
ATOM   2196  HG3 GLN A 144     -30.687  15.551  11.450  1.00 94.23           H  
ATOM   2197  CD  GLN A 144     -31.557  13.782  10.631  1.00 94.23           C  
ATOM   2198  NE2 GLN A 144     -30.848  12.711  10.369  1.00 94.23           N  
ATOM   2199 HE21 GLN A 144     -30.024  12.539  10.926  1.00 94.23           H  
ATOM   2200 HE22 GLN A 144     -31.089  12.179   9.545  1.00 94.23           H  
ATOM   2201  OE1 GLN A 144     -32.495  14.076   9.899  1.00 94.23           O  
ATOM   2202  N   LEU A 145     -33.757  17.492  14.243  1.00 92.71           N  
ATOM   2203  H   LEU A 145     -33.373  17.953  13.430  1.00 92.71           H  
ATOM   2204  CA  LEU A 145     -35.068  17.950  14.705  1.00 92.71           C  
ATOM   2205  HA  LEU A 145     -35.343  17.420  15.617  1.00 92.71           H  
ATOM   2206  C   LEU A 145     -36.118  17.624  13.642  1.00 92.71           C  
ATOM   2207  CB  LEU A 145     -35.032  19.460  14.996  1.00 92.71           C  
ATOM   2208  HB2 LEU A 145     -34.645  19.971  14.114  1.00 92.71           H  
ATOM   2209  HB3 LEU A 145     -36.052  19.808  15.157  1.00 92.71           H  
ATOM   2210  O   LEU A 145     -35.950  18.004  12.482  1.00 92.71           O  
ATOM   2211  CG  LEU A 145     -34.186  19.859  16.217  1.00 92.71           C  
ATOM   2212  HG  LEU A 145     -33.186  19.433  16.131  1.00 92.71           H  
ATOM   2213  CD1 LEU A 145     -34.058  21.381  16.278  1.00 92.71           C  
ATOM   2214 HD11 LEU A 145     -33.573  21.748  15.373  1.00 92.71           H  
ATOM   2215 HD12 LEU A 145     -35.044  21.836  16.375  1.00 92.71           H  
ATOM   2216 HD13 LEU A 145     -33.452  21.662  17.140  1.00 92.71           H  
ATOM   2217  CD2 LEU A 145     -34.825  19.387  17.519  1.00 92.71           C  
ATOM   2218 HD21 LEU A 145     -34.867  18.298  17.535  1.00 92.71           H  
ATOM   2219 HD22 LEU A 145     -35.836  19.783  17.615  1.00 92.71           H  
ATOM   2220 HD23 LEU A 145     -34.229  19.730  18.365  1.00 92.71           H  
ATOM   2221  N   ALA A 146     -37.202  16.959  14.032  1.00 92.07           N  
ATOM   2222  H   ALA A 146     -37.260  16.657  14.994  1.00 92.07           H  
ATOM   2223  CA  ALA A 146     -38.273  16.551  13.122  1.00 92.07           C  
ATOM   2224  HA  ALA A 146     -38.292  17.211  12.255  1.00 92.07           H  
ATOM   2225  C   ALA A 146     -39.644  16.634  13.804  1.00 92.07           C  
ATOM   2226  CB  ALA A 146     -37.965  15.130  12.638  1.00 92.07           C  
ATOM   2227  HB1 ALA A 146     -37.788  14.478  13.493  1.00 92.07           H  
ATOM   2228  HB2 ALA A 146     -38.803  14.737  12.062  1.00 92.07           H  
ATOM   2229  HB3 ALA A 146     -37.076  15.146  12.007  1.00 92.07           H  
ATOM   2230  O   ALA A 146     -39.762  16.349  14.995  1.00 92.07           O  
ATOM   2231  N   LYS A 147     -40.698  17.013  13.069  1.00 89.51           N  
ATOM   2232  H   LYS A 147     -40.567  17.209  12.086  1.00 89.51           H  
ATOM   2233  CA  LYS A 147     -42.082  16.993  13.592  1.00 89.51           C  
ATOM   2234  HA  LYS A 147     -42.076  17.083  14.678  1.00 89.51           H  
ATOM   2235  C   LYS A 147     -42.773  15.668  13.290  1.00 89.51           C  
ATOM   2236  CB  LYS A 147     -42.893  18.170  13.023  1.00 89.51           C  
ATOM   2237  HB2 LYS A 147     -43.903  18.112  13.428  1.00 89.51           H  
ATOM   2238  HB3 LYS A 147     -42.947  18.103  11.936  1.00 89.51           H  
ATOM   2239  O   LYS A 147     -43.591  15.184  14.068  1.00 89.51           O  
ATOM   2240  CG  LYS A 147     -42.274  19.512  13.428  1.00 89.51           C  
ATOM   2241  HG2 LYS A 147     -41.358  19.671  12.860  1.00 89.51           H  
ATOM   2242  HG3 LYS A 147     -42.028  19.461  14.488  1.00 89.51           H  
ATOM   2243  CD  LYS A 147     -43.216  20.704  13.220  1.00 89.51           C  
ATOM   2244  HD2 LYS A 147     -43.529  20.762  12.178  1.00 89.51           H  
ATOM   2245  HD3 LYS A 147     -44.087  20.562  13.860  1.00 89.51           H  
ATOM   2246  CE  LYS A 147     -42.458  21.978  13.622  1.00 89.51           C  
ATOM   2247  HE2 LYS A 147     -41.610  21.681  14.239  1.00 89.51           H  
ATOM   2248  HE3 LYS A 147     -42.055  22.460  12.731  1.00 89.51           H  
ATOM   2249  NZ  LYS A 147     -43.278  22.920  14.419  1.00 89.51           N  
ATOM   2250  HZ1 LYS A 147     -42.698  23.632  14.838  1.00 89.51           H  
ATOM   2251  HZ2 LYS A 147     -44.047  23.326  13.906  1.00 89.51           H  
ATOM   2252  HZ3 LYS A 147     -43.639  22.448  15.236  1.00 89.51           H  
ATOM   2253  N   LYS A 148     -42.432  15.080  12.149  1.00 91.15           N  
ATOM   2254  H   LYS A 148     -41.769  15.568  11.564  1.00 91.15           H  
ATOM   2255  CA  LYS A 148     -42.985  13.830  11.622  1.00 91.15           C  
ATOM   2256  HA  LYS A 148     -43.383  13.232  12.442  1.00 91.15           H  
ATOM   2257  C   LYS A 148     -41.881  13.004  10.964  1.00 91.15           C  
ATOM   2258  CB  LYS A 148     -44.139  14.165  10.662  1.00 91.15           C  
ATOM   2259  HB2 LYS A 148     -44.931  14.664  11.222  1.00 91.15           H  
ATOM   2260  HB3 LYS A 148     -44.548  13.243  10.247  1.00 91.15           H  
ATOM   2261  O   LYS A 148     -40.798  13.519  10.690  1.00 91.15           O  
ATOM   2262  CG  LYS A 148     -43.676  15.080   9.523  1.00 91.15           C  
ATOM   2263  HG2 LYS A 148     -42.881  14.582   8.969  1.00 91.15           H  
ATOM   2264  HG3 LYS A 148     -43.295  16.012   9.940  1.00 91.15           H  
ATOM   2265  CD  LYS A 148     -44.804  15.463   8.573  1.00 91.15           C  
ATOM   2266  HD2 LYS A 148     -45.358  14.576   8.268  1.00 91.15           H  
ATOM   2267  HD3 LYS A 148     -45.481  16.162   9.065  1.00 91.15           H  
ATOM   2268  CE  LYS A 148     -44.126  16.119   7.373  1.00 91.15           C  
ATOM   2269  HE2 LYS A 148     -43.705  17.078   7.675  1.00 91.15           H  
ATOM   2270  HE3 LYS A 148     -43.281  15.496   7.082  1.00 91.15           H  
ATOM   2271  NZ  LYS A 148     -45.068  16.250   6.248  1.00 91.15           N  
ATOM   2272  HZ1 LYS A 148     -45.393  15.323   6.012  1.00 91.15           H  
ATOM   2273  HZ2 LYS A 148     -44.574  16.639   5.457  1.00 91.15           H  
ATOM   2274  HZ3 LYS A 148     -45.848  16.835   6.512  1.00 91.15           H  
ATOM   2275  N   ILE A 149     -42.151  11.726  10.713  1.00 91.72           N  
ATOM   2276  H   ILE A 149     -43.082  11.388  10.912  1.00 91.72           H  
ATOM   2277  CA  ILE A 149     -41.154  10.779  10.190  1.00 91.72           C  
ATOM   2278  HA  ILE A 149     -40.309  10.750  10.877  1.00 91.72           H  
ATOM   2279  C   ILE A 149     -40.598  11.238   8.834  1.00 91.72           C  
ATOM   2280  CB  ILE A 149     -41.767   9.361  10.114  1.00 91.72           C  
ATOM   2281  HB  ILE A 149     -42.698   9.416   9.549  1.00 91.72           H  
ATOM   2282  O   ILE A 149     -39.407  11.073   8.581  1.00 91.72           O  
ATOM   2283  CG1 ILE A 149     -42.081   8.839  11.536  1.00 91.72           C  
ATOM   2284 HG12 ILE A 149     -41.149   8.568  12.031  1.00 91.72           H  
ATOM   2285 HG13 ILE A 149     -42.558   9.619  12.129  1.00 91.72           H  
ATOM   2286  CG2 ILE A 149     -40.814   8.394   9.383  1.00 91.72           C  
ATOM   2287 HG21 ILE A 149     -41.141   7.359   9.481  1.00 91.72           H  
ATOM   2288 HG22 ILE A 149     -39.803   8.490   9.778  1.00 91.72           H  
ATOM   2289 HG23 ILE A 149     -40.787   8.632   8.320  1.00 91.72           H  
ATOM   2290  CD1 ILE A 149     -43.021   7.630  11.556  1.00 91.72           C  
ATOM   2291 HD11 ILE A 149     -43.202   7.334  12.589  1.00 91.72           H  
ATOM   2292 HD12 ILE A 149     -43.972   7.895  11.094  1.00 91.72           H  
ATOM   2293 HD13 ILE A 149     -42.582   6.786  11.022  1.00 91.72           H  
ATOM   2294  N   GLU A 150     -41.420  11.864   7.987  1.00 92.28           N  
ATOM   2295  H   GLU A 150     -42.381  12.023   8.253  1.00 92.28           H  
ATOM   2296  CA  GLU A 150     -41.002  12.305   6.649  1.00 92.28           C  
ATOM   2297  HA  GLU A 150     -40.490  11.474   6.164  1.00 92.28           H  
ATOM   2298  C   GLU A 150     -40.009  13.478   6.666  1.00 92.28           C  
ATOM   2299  CB  GLU A 150     -42.219  12.688   5.784  1.00 92.28           C  
ATOM   2300  HB2 GLU A 150     -42.624  13.645   6.113  1.00 92.28           H  
ATOM   2301  HB3 GLU A 150     -41.853  12.839   4.768  1.00 92.28           H  
ATOM   2302  O   GLU A 150     -39.399  13.770   5.638  1.00 92.28           O  
ATOM   2303  CG  GLU A 150     -43.347  11.639   5.707  1.00 92.28           C  
ATOM   2304  HG2 GLU A 150     -43.839  11.758   4.742  1.00 92.28           H  
ATOM   2305  HG3 GLU A 150     -42.916  10.638   5.733  1.00 92.28           H  
ATOM   2306  CD  GLU A 150     -44.417  11.780   6.802  1.00 92.28           C  
ATOM   2307  OE1 GLU A 150     -45.494  11.157   6.677  1.00 92.28           O  
ATOM   2308  OE2 GLU A 150     -44.191  12.527   7.775  1.00 92.28           O  
ATOM   2309  N   ASP A 151     -39.845  14.159   7.805  1.00 92.91           N  
ATOM   2310  H   ASP A 151     -40.348  13.862   8.629  1.00 92.91           H  
ATOM   2311  CA  ASP A 151     -38.876  15.250   7.941  1.00 92.91           C  
ATOM   2312  HA  ASP A 151     -38.871  15.837   7.023  1.00 92.91           H  
ATOM   2313  C   ASP A 151     -37.444  14.723   8.166  1.00 92.91           C  
ATOM   2314  CB  ASP A 151     -39.270  16.183   9.098  1.00 92.91           C  
ATOM   2315  HB2 ASP A 151     -39.204  15.618  10.027  1.00 92.91           H  
ATOM   2316  HB3 ASP A 151     -38.536  16.988   9.155  1.00 92.91           H  
ATOM   2317  O   ASP A 151     -36.476  15.467   7.979  1.00 92.91           O  
ATOM   2318  CG  ASP A 151     -40.660  16.826   9.019  1.00 92.91           C  
ATOM   2319  OD1 ASP A 151     -41.233  16.984   7.911  1.00 92.91           O  
ATOM   2320  OD2 ASP A 151     -41.153  17.192  10.115  1.00 92.91           O  
ATOM   2321  N   LEU A 152     -37.299  13.451   8.565  1.00 93.11           N  
ATOM   2322  H   LEU A 152     -38.124  12.869   8.611  1.00 93.11           H  
ATOM   2323  CA  LEU A 152     -36.006  12.832   8.848  1.00 93.11           C  
ATOM   2324  HA  LEU A 152     -35.426  13.522   9.461  1.00 93.11           H  
ATOM   2325  C   LEU A 152     -35.212  12.600   7.564  1.00 93.11           C  
ATOM   2326  CB  LEU A 152     -36.184  11.508   9.611  1.00 93.11           C  
ATOM   2327  HB2 LEU A 152     -35.210  11.025   9.687  1.00 93.11           H  
ATOM   2328  HB3 LEU A 152     -36.832  10.854   9.027  1.00 93.11           H  
ATOM   2329  O   LEU A 152     -35.696  12.013   6.594  1.00 93.11           O  
ATOM   2330  CG  LEU A 152     -36.754  11.651  11.030  1.00 93.11           C  
ATOM   2331  HG  LEU A 152     -37.691  12.207  11.001  1.00 93.11           H  
ATOM   2332  CD1 LEU A 152     -37.025  10.263  11.612  1.00 93.11           C  
ATOM   2333 HD11 LEU A 152     -37.779   9.758  11.008  1.00 93.11           H  
ATOM   2334 HD12 LEU A 152     -36.107   9.676  11.616  1.00 93.11           H  
ATOM   2335 HD13 LEU A 152     -37.387  10.359  12.636  1.00 93.11           H  
ATOM   2336  CD2 LEU A 152     -35.770  12.368  11.958  1.00 93.11           C  
ATOM   2337 HD21 LEU A 152     -36.239  12.517  12.931  1.00 93.11           H  
ATOM   2338 HD22 LEU A 152     -34.858  11.782  12.071  1.00 93.11           H  
ATOM   2339 HD23 LEU A 152     -35.514  13.352  11.567  1.00 93.11           H  
ATOM   2340  N   LYS A 153     -33.945  13.013   7.580  1.00 93.86           N  
ATOM   2341  H   LYS A 153     -33.589  13.430   8.428  1.00 93.86           H  
ATOM   2342  CA  LYS A 153     -33.018  12.809   6.466  1.00 93.86           C  
ATOM   2343  HA  LYS A 153     -33.590  12.543   5.577  1.00 93.86           H  
ATOM   2344  C   LYS A 153     -32.088  11.647   6.768  1.00 93.86           C  
ATOM   2345  CB  LYS A 153     -32.252  14.101   6.172  1.00 93.86           C  
ATOM   2346  HB2 LYS A 153     -31.504  13.906   5.403  1.00 93.86           H  
ATOM   2347  HB3 LYS A 153     -31.743  14.434   7.077  1.00 93.86           H  
ATOM   2348  O   LYS A 153     -31.649  11.460   7.901  1.00 93.86           O  
ATOM   2349  CG  LYS A 153     -33.211  15.194   5.679  1.00 93.86           C  
ATOM   2350  HG2 LYS A 153     -33.721  14.850   4.780  1.00 93.86           H  
ATOM   2351  HG3 LYS A 153     -33.954  15.405   6.448  1.00 93.86           H  
ATOM   2352  CD  LYS A 153     -32.448  16.481   5.369  1.00 93.86           C  
ATOM   2353  HD2 LYS A 153     -31.922  16.802   6.269  1.00 93.86           H  
ATOM   2354  HD3 LYS A 153     -31.729  16.297   4.571  1.00 93.86           H  
ATOM   2355  CE  LYS A 153     -33.454  17.552   4.945  1.00 93.86           C  
ATOM   2356  HE2 LYS A 153     -34.209  17.636   5.727  1.00 93.86           H  
ATOM   2357  HE3 LYS A 153     -33.956  17.220   4.036  1.00 93.86           H  
ATOM   2358  NZ  LYS A 153     -32.783  18.855   4.735  1.00 93.86           N  
ATOM   2359  HZ1 LYS A 153     -33.462  19.556   4.474  1.00 93.86           H  
ATOM   2360  HZ2 LYS A 153     -32.080  18.776   4.015  1.00 93.86           H  
ATOM   2361  HZ3 LYS A 153     -32.339  19.143   5.595  1.00 93.86           H  
ATOM   2362  N   ALA A 154     -31.757  10.882   5.730  1.00 93.28           N  
ATOM   2363  H   ALA A 154     -32.141  11.099   4.821  1.00 93.28           H  
ATOM   2364  CA  ALA A 154     -30.683   9.904   5.823  1.00 93.28           C  
ATOM   2365  HA  ALA A 154     -30.946   9.163   6.577  1.00 93.28           H  
ATOM   2366  C   ALA A 154     -29.387  10.599   6.262  1.00 93.28           C  
ATOM   2367  CB  ALA A 154     -30.514   9.201   4.474  1.00 93.28           C  
ATOM   2368  HB1 ALA A 154     -31.428   8.667   4.214  1.00 93.28           H  
ATOM   2369  HB2 ALA A 154     -29.686   8.495   4.543  1.00 93.28           H  
ATOM   2370  HB3 ALA A 154     -30.283   9.933   3.699  1.00 93.28           H  
ATOM   2371  O   ALA A 154     -29.051  11.674   5.758  1.00 93.28           O  
ATOM   2372  N   ASN A 155     -28.676   9.977   7.193  1.00 93.94           N  
ATOM   2373  H   ASN A 155     -28.977   9.061   7.493  1.00 93.94           H  
ATOM   2374  CA  ASN A 155     -27.374  10.439   7.655  1.00 93.94           C  
ATOM   2375  HA  ASN A 155     -27.125  11.375   7.154  1.00 93.94           H  
ATOM   2376  C   ASN A 155     -26.288   9.435   7.237  1.00 93.94           C  
ATOM   2377  CB  ASN A 155     -27.465  10.756   9.162  1.00 93.94           C  
ATOM   2378  HB2 ASN A 155     -26.547  11.234   9.506  1.00 93.94           H  
ATOM   2379  HB3 ASN A 155     -28.269  11.477   9.312  1.00 93.94           H  
ATOM   2380  O   ASN A 155     -26.539   8.498   6.478  1.00 93.94           O  
ATOM   2381  CG  ASN A 155     -27.725   9.551  10.045  1.00 93.94           C  
ATOM   2382  ND2 ASN A 155     -28.456   9.725  11.115  1.00 93.94           N  
ATOM   2383 HD21 ASN A 155     -28.621   8.954  11.746  1.00 93.94           H  
ATOM   2384 HD22 ASN A 155     -28.714  10.666  11.379  1.00 93.94           H  
ATOM   2385  OD1 ASN A 155     -27.242   8.460   9.795  1.00 93.94           O  
ATOM   2386  N   LYS A 156     -25.061   9.633   7.726  1.00 92.03           N  
ATOM   2387  H   LYS A 156     -24.920  10.401   8.367  1.00 92.03           H  
ATOM   2388  CA  LYS A 156     -23.907   8.784   7.383  1.00 92.03           C  
ATOM   2389  HA  LYS A 156     -23.847   8.689   6.299  1.00 92.03           H  
ATOM   2390  C   LYS A 156     -24.014   7.341   7.908  1.00 92.03           C  
ATOM   2391  CB  LYS A 156     -22.616   9.450   7.884  1.00 92.03           C  
ATOM   2392  HB2 LYS A 156     -21.777   8.785   7.678  1.00 92.03           H  
ATOM   2393  HB3 LYS A 156     -22.678   9.582   8.964  1.00 92.03           H  
ATOM   2394  O   LYS A 156     -23.213   6.499   7.516  1.00 92.03           O  
ATOM   2395  CG  LYS A 156     -22.336  10.807   7.214  1.00 92.03           C  
ATOM   2396  HG2 LYS A 156     -22.240  10.669   6.137  1.00 92.03           H  
ATOM   2397  HG3 LYS A 156     -23.152  11.501   7.418  1.00 92.03           H  
ATOM   2398  CD  LYS A 156     -21.035  11.384   7.778  1.00 92.03           C  
ATOM   2399  HD2 LYS A 156     -20.223  10.684   7.577  1.00 92.03           H  
ATOM   2400  HD3 LYS A 156     -21.136  11.484   8.859  1.00 92.03           H  
ATOM   2401  CE  LYS A 156     -20.687  12.745   7.171  1.00 92.03           C  
ATOM   2402  HE2 LYS A 156     -20.433  12.607   6.120  1.00 92.03           H  
ATOM   2403  HE3 LYS A 156     -21.560  13.394   7.241  1.00 92.03           H  
ATOM   2404  NZ  LYS A 156     -19.548  13.348   7.905  1.00 92.03           N  
ATOM   2405  HZ1 LYS A 156     -19.744  13.422   8.893  1.00 92.03           H  
ATOM   2406  HZ2 LYS A 156     -18.748  12.733   7.923  1.00 92.03           H  
ATOM   2407  HZ3 LYS A 156     -19.243  14.238   7.536  1.00 92.03           H  
ATOM   2408  N   PHE A 157     -24.992   7.045   8.766  1.00 94.96           N  
ATOM   2409  H   PHE A 157     -25.643   7.776   9.016  1.00 94.96           H  
ATOM   2410  CA  PHE A 157     -25.128   5.757   9.449  1.00 94.96           C  
ATOM   2411  HA  PHE A 157     -24.346   5.086   9.095  1.00 94.96           H  
ATOM   2412  C   PHE A 157     -26.456   5.048   9.202  1.00 94.96           C  
ATOM   2413  CB  PHE A 157     -24.899   5.961  10.948  1.00 94.96           C  
ATOM   2414  HB2 PHE A 157     -25.181   5.054  11.483  1.00 94.96           H  
ATOM   2415  HB3 PHE A 157     -25.530   6.770  11.313  1.00 94.96           H  
ATOM   2416  O   PHE A 157     -26.479   3.818   9.144  1.00 94.96           O  
ATOM   2417  CG  PHE A 157     -23.451   6.259  11.252  1.00 94.96           C  
ATOM   2418  CD1 PHE A 157     -22.539   5.196  11.385  1.00 94.96           C  
ATOM   2419  HD1 PHE A 157     -22.879   4.173  11.320  1.00 94.96           H  
ATOM   2420  CD2 PHE A 157     -23.004   7.591  11.325  1.00 94.96           C  
ATOM   2421  HD2 PHE A 157     -23.702   8.408  11.217  1.00 94.96           H  
ATOM   2422  CE1 PHE A 157     -21.178   5.468  11.592  1.00 94.96           C  
ATOM   2423  HE1 PHE A 157     -20.472   4.657  11.690  1.00 94.96           H  
ATOM   2424  CE2 PHE A 157     -21.640   7.861  11.528  1.00 94.96           C  
ATOM   2425  HE2 PHE A 157     -21.281   8.878  11.567  1.00 94.96           H  
ATOM   2426  CZ  PHE A 157     -20.732   6.798  11.653  1.00 94.96           C  
ATOM   2427  HZ  PHE A 157     -19.678   7.004  11.766  1.00 94.96           H  
ATOM   2428  N   VAL A 158     -27.556   5.783   9.047  1.00 96.36           N  
ATOM   2429  H   VAL A 158     -27.476   6.787   9.110  1.00 96.36           H  
ATOM   2430  CA  VAL A 158     -28.902   5.223   8.906  1.00 96.36           C  
ATOM   2431  HA  VAL A 158     -28.805   4.196   8.555  1.00 96.36           H  
ATOM   2432  C   VAL A 158     -29.735   5.955   7.864  1.00 96.36           C  
ATOM   2433  CB  VAL A 158     -29.668   5.168  10.244  1.00 96.36           C  
ATOM   2434  HB  VAL A 158     -30.659   4.761  10.043  1.00 96.36           H  
ATOM   2435  O   VAL A 158     -29.566   7.140   7.576  1.00 96.36           O  
ATOM   2436  CG1 VAL A 158     -28.987   4.235  11.244  1.00 96.36           C  
ATOM   2437 HG11 VAL A 158     -28.014   4.638  11.526  1.00 96.36           H  
ATOM   2438 HG12 VAL A 158     -28.858   3.246  10.804  1.00 96.36           H  
ATOM   2439 HG13 VAL A 158     -29.605   4.144  12.137  1.00 96.36           H  
ATOM   2440  CG2 VAL A 158     -29.846   6.532  10.912  1.00 96.36           C  
ATOM   2441 HG21 VAL A 158     -28.875   6.932  11.206  1.00 96.36           H  
ATOM   2442 HG22 VAL A 158     -30.331   7.230  10.230  1.00 96.36           H  
ATOM   2443 HG23 VAL A 158     -30.465   6.429  11.803  1.00 96.36           H  
ATOM   2444  N   THR A 159     -30.693   5.211   7.329  1.00 96.56           N  
ATOM   2445  H   THR A 159     -30.768   4.263   7.670  1.00 96.56           H  
ATOM   2446  CA  THR A 159     -31.791   5.698   6.500  1.00 96.56           C  
ATOM   2447  HA  THR A 159     -31.661   6.764   6.318  1.00 96.56           H  
ATOM   2448  C   THR A 159     -33.099   5.504   7.256  1.00 96.56           C  
ATOM   2449  CB  THR A 159     -31.828   4.991   5.137  1.00 96.56           C  
ATOM   2450  HB  THR A 159     -32.699   5.336   4.580  1.00 96.56           H  
ATOM   2451  O   THR A 159     -33.302   4.480   7.917  1.00 96.56           O  
ATOM   2452  CG2 THR A 159     -30.576   5.267   4.306  1.00 96.56           C  
ATOM   2453 HG21 THR A 159     -29.685   4.913   4.824  1.00 96.56           H  
ATOM   2454 HG22 THR A 159     -30.660   4.755   3.347  1.00 96.56           H  
ATOM   2455 HG23 THR A 159     -30.484   6.338   4.123  1.00 96.56           H  
ATOM   2456  OG1 THR A 159     -31.904   3.593   5.287  1.00 96.56           O  
ATOM   2457  HG1 THR A 159     -31.320   3.348   6.008  1.00 96.56           H  
ATOM   2458  N   PHE A 160     -33.979   6.496   7.163  1.00 95.67           N  
ATOM   2459  H   PHE A 160     -33.763   7.298   6.589  1.00 95.67           H  
ATOM   2460  CA  PHE A 160     -35.296   6.478   7.788  1.00 95.67           C  
ATOM   2461  HA  PHE A 160     -35.347   5.665   8.512  1.00 95.67           H  
ATOM   2462  C   PHE A 160     -36.365   6.230   6.728  1.00 95.67           C  
ATOM   2463  CB  PHE A 160     -35.527   7.789   8.547  1.00 95.67           C  
ATOM   2464  HB2 PHE A 160     -35.532   8.617   7.838  1.00 95.67           H  
ATOM   2465  HB3 PHE A 160     -36.510   7.757   9.017  1.00 95.67           H  
ATOM   2466  O   PHE A 160     -36.270   6.718   5.602  1.00 95.67           O  
ATOM   2467  CG  PHE A 160     -34.487   8.053   9.619  1.00 95.67           C  
ATOM   2468  CD1 PHE A 160     -34.553   7.364  10.841  1.00 95.67           C  
ATOM   2469  HD1 PHE A 160     -35.343   6.646  11.006  1.00 95.67           H  
ATOM   2470  CD2 PHE A 160     -33.442   8.966   9.392  1.00 95.67           C  
ATOM   2471  HD2 PHE A 160     -33.383   9.504   8.458  1.00 95.67           H  
ATOM   2472  CE1 PHE A 160     -33.601   7.607  11.844  1.00 95.67           C  
ATOM   2473  HE1 PHE A 160     -33.664   7.081  12.786  1.00 95.67           H  
ATOM   2474  CE2 PHE A 160     -32.484   9.206  10.393  1.00 95.67           C  
ATOM   2475  HE2 PHE A 160     -31.690   9.917  10.222  1.00 95.67           H  
ATOM   2476  CZ  PHE A 160     -32.567   8.531  11.623  1.00 95.67           C  
ATOM   2477  HZ  PHE A 160     -31.833   8.720  12.392  1.00 95.67           H  
ATOM   2478  N   SER A 161     -37.384   5.460   7.089  1.00 94.03           N  
ATOM   2479  H   SER A 161     -37.390   5.071   8.022  1.00 94.03           H  
ATOM   2480  CA  SER A 161     -38.553   5.199   6.253  1.00 94.03           C  
ATOM   2481  HA  SER A 161     -38.701   6.041   5.576  1.00 94.03           H  
ATOM   2482  C   SER A 161     -39.799   5.080   7.126  1.00 94.03           C  
ATOM   2483  CB  SER A 161     -38.332   3.940   5.408  1.00 94.03           C  
ATOM   2484  HB2 SER A 161     -39.209   3.752   4.788  1.00 94.03           H  
ATOM   2485  HB3 SER A 161     -37.472   4.097   4.757  1.00 94.03           H  
ATOM   2486  O   SER A 161     -39.702   4.728   8.302  1.00 94.03           O  
ATOM   2487  OG  SER A 161     -38.088   2.818   6.229  1.00 94.03           O  
ATOM   2488  HG  SER A 161     -37.568   3.111   6.982  1.00 94.03           H  
ATOM   2489  N   GLY A 162     -40.960   5.394   6.556  1.00 92.10           N  
ATOM   2490  H   GLY A 162     -40.953   5.778   5.622  1.00 92.10           H  
ATOM   2491  CA  GLY A 162     -42.226   5.458   7.283  1.00 92.10           C  
ATOM   2492  HA2 GLY A 162     -42.042   5.383   8.355  1.00 92.10           H  
ATOM   2493  HA3 GLY A 162     -42.867   4.629   6.984  1.00 92.10           H  
ATOM   2494  C   GLY A 162     -42.961   6.772   7.050  1.00 92.10           C  
ATOM   2495  O   GLY A 162     -42.446   7.677   6.396  1.00 92.10           O  
ATOM   2496  N   THR A 163     -44.175   6.866   7.583  1.00 90.44           N  
ATOM   2497  H   THR A 163     -44.520   6.095   8.136  1.00 90.44           H  
ATOM   2498  CA  THR A 163     -45.032   8.057   7.478  1.00 90.44           C  
ATOM   2499  HA  THR A 163     -44.411   8.936   7.304  1.00 90.44           H  
ATOM   2500  C   THR A 163     -45.799   8.278   8.774  1.00 90.44           C  
ATOM   2501  CB  THR A 163     -46.044   7.951   6.324  1.00 90.44           C  
ATOM   2502  HB  THR A 163     -46.719   8.805   6.372  1.00 90.44           H  
ATOM   2503  O   THR A 163     -46.189   7.309   9.429  1.00 90.44           O  
ATOM   2504  CG2 THR A 163     -45.383   7.940   4.947  1.00 90.44           C  
ATOM   2505 HG21 THR A 163     -44.753   8.824   4.843  1.00 90.44           H  
ATOM   2506 HG22 THR A 163     -46.155   7.960   4.178  1.00 90.44           H  
ATOM   2507 HG23 THR A 163     -44.775   7.044   4.825  1.00 90.44           H  
ATOM   2508  OG1 THR A 163     -46.809   6.767   6.439  1.00 90.44           O  
ATOM   2509  HG1 THR A 163     -46.995   6.635   7.372  1.00 90.44           H  
ATOM   2510  N   GLY A 164     -46.079   9.535   9.112  1.00 90.22           N  
ATOM   2511  H   GLY A 164     -45.769  10.273   8.495  1.00 90.22           H  
ATOM   2512  CA  GLY A 164     -46.862   9.904  10.294  1.00 90.22           C  
ATOM   2513  HA2 GLY A 164     -47.570  10.681  10.008  1.00 90.22           H  
ATOM   2514  HA3 GLY A 164     -47.439   9.045  10.637  1.00 90.22           H  
ATOM   2515  C   GLY A 164     -46.040  10.434  11.473  1.00 90.22           C  
ATOM   2516  O   GLY A 164     -44.892  10.853  11.328  1.00 90.22           O  
ATOM   2517  N   ALA A 165     -46.680  10.481  12.646  1.00 87.36           N  
ATOM   2518  H   ALA A 165     -47.601  10.074  12.717  1.00 87.36           H  
ATOM   2519  CA  ALA A 165     -46.115  11.088  13.848  1.00 87.36           C  
ATOM   2520  HA  ALA A 165     -45.739  12.077  13.585  1.00 87.36           H  
ATOM   2521  C   ALA A 165     -44.937  10.278  14.408  1.00 87.36           C  
ATOM   2522  CB  ALA A 165     -47.222  11.266  14.894  1.00 87.36           C  
ATOM   2523  HB1 ALA A 165     -47.617  10.293  15.186  1.00 87.36           H  
ATOM   2524  HB2 ALA A 165     -46.811  11.755  15.778  1.00 87.36           H  
ATOM   2525  HB3 ALA A 165     -48.024  11.883  14.490  1.00 87.36           H  
ATOM   2526  O   ALA A 165     -44.947   9.046  14.382  1.00 87.36           O  
ATOM   2527  N   LEU A 166     -43.946  10.989  14.945  1.00 87.84           N  
ATOM   2528  H   LEU A 166     -44.037  11.993  14.990  1.00 87.84           H  
ATOM   2529  CA  LEU A 166     -42.879  10.383  15.732  1.00 87.84           C  
ATOM   2530  HA  LEU A 166     -42.570   9.456  15.249  1.00 87.84           H  
ATOM   2531  C   LEU A 166     -43.409  10.016  17.121  1.00 87.84           C  
ATOM   2532  CB  LEU A 166     -41.679  11.345  15.802  1.00 87.84           C  
ATOM   2533  HB2 LEU A 166     -40.993  11.017  16.583  1.00 87.84           H  
ATOM   2534  HB3 LEU A 166     -42.047  12.332  16.081  1.00 87.84           H  
ATOM   2535  O   LEU A 166     -44.184  10.760  17.720  1.00 87.84           O  
ATOM   2536  CG  LEU A 166     -40.911  11.445  14.473  1.00 87.84           C  
ATOM   2537  HG  LEU A 166     -41.618  11.567  13.653  1.00 87.84           H  
ATOM   2538  CD1 LEU A 166     -39.975  12.650  14.470  1.00 87.84           C  
ATOM   2539 HD11 LEU A 166     -40.543  13.562  14.652  1.00 87.84           H  
ATOM   2540 HD12 LEU A 166     -39.215  12.537  15.243  1.00 87.84           H  
ATOM   2541 HD13 LEU A 166     -39.490  12.727  13.496  1.00 87.84           H  
ATOM   2542  CD2 LEU A 166     -40.061  10.199  14.217  1.00 87.84           C  
ATOM   2543 HD21 LEU A 166     -39.287  10.108  14.979  1.00 87.84           H  
ATOM   2544 HD22 LEU A 166     -39.594  10.279  13.235  1.00 87.84           H  
ATOM   2545 HD23 LEU A 166     -40.679   9.301  14.232  1.00 87.84           H  
ATOM   2546  N   VAL A 167     -42.977   8.862  17.621  1.00 88.29           N  
ATOM   2547  H   VAL A 167     -42.327   8.310  17.080  1.00 88.29           H  
ATOM   2548  CA  VAL A 167     -43.276   8.387  18.974  1.00 88.29           C  
ATOM   2549  HA  VAL A 167     -43.979   9.069  19.453  1.00 88.29           H  
ATOM   2550  C   VAL A 167     -41.976   8.410  19.766  1.00 88.29           C  
ATOM   2551  CB  VAL A 167     -43.924   6.988  18.953  1.00 88.29           C  
ATOM   2552  HB  VAL A 167     -43.236   6.280  18.490  1.00 88.29           H  
ATOM   2553  O   VAL A 167     -40.943   7.949  19.277  1.00 88.29           O  
ATOM   2554  CG1 VAL A 167     -44.256   6.506  20.371  1.00 88.29           C  
ATOM   2555 HG11 VAL A 167     -44.738   5.530  20.312  1.00 88.29           H  
ATOM   2556 HG12 VAL A 167     -43.341   6.382  20.951  1.00 88.29           H  
ATOM   2557 HG13 VAL A 167     -44.922   7.210  20.871  1.00 88.29           H  
ATOM   2558  CG2 VAL A 167     -45.232   7.008  18.147  1.00 88.29           C  
ATOM   2559 HG21 VAL A 167     -45.029   7.258  17.105  1.00 88.29           H  
ATOM   2560 HG22 VAL A 167     -45.925   7.736  18.568  1.00 88.29           H  
ATOM   2561 HG23 VAL A 167     -45.684   6.016  18.172  1.00 88.29           H  
ATOM   2562  N   ALA A 168     -42.019   8.973  20.975  1.00 87.42           N  
ATOM   2563  H   ALA A 168     -42.900   9.316  21.329  1.00 87.42           H  
ATOM   2564  CA  ALA A 168     -40.855   9.005  21.850  1.00 87.42           C  
ATOM   2565  HA  ALA A 168     -40.055   9.529  21.327  1.00 87.42           H  
ATOM   2566  C   ALA A 168     -40.379   7.576  22.157  1.00 87.42           C  
ATOM   2567  CB  ALA A 168     -41.185   9.783  23.129  1.00 87.42           C  
ATOM   2568  HB1 ALA A 168     -40.300   9.822  23.765  1.00 87.42           H  
ATOM   2569  HB2 ALA A 168     -41.485  10.802  22.884  1.00 87.42           H  
ATOM   2570  HB3 ALA A 168     -41.990   9.286  23.669  1.00 87.42           H  
ATOM   2571  O   ALA A 168     -41.172   6.712  22.530  1.00 87.42           O  
ATOM   2572  N   SER A 169     -39.077   7.341  22.023  1.00 90.76           N  
ATOM   2573  H   SER A 169     -38.477   8.119  21.790  1.00 90.76           H  
ATOM   2574  CA  SER A 169     -38.444   6.050  22.267  1.00 90.76           C  
ATOM   2575  HA  SER A 169     -39.077   5.460  22.931  1.00 90.76           H  
ATOM   2576  C   SER A 169     -37.091   6.249  22.935  1.00 90.76           C  
ATOM   2577  CB  SER A 169     -38.291   5.269  20.961  1.00 90.76           C  
ATOM   2578  HB2 SER A 169     -37.683   5.835  20.255  1.00 90.76           H  
ATOM   2579  HB3 SER A 169     -39.276   5.095  20.528  1.00 90.76           H  
ATOM   2580  O   SER A 169     -36.241   6.990  22.437  1.00 90.76           O  
ATOM   2581  OG  SER A 169     -37.668   4.029  21.243  1.00 90.76           O  
ATOM   2582  HG  SER A 169     -37.924   3.408  20.558  1.00 90.76           H  
ATOM   2583  N   ALA A 170     -36.878   5.543  24.049  1.00 87.09           N  
ATOM   2584  H   ALA A 170     -37.618   4.937  24.374  1.00 87.09           H  
ATOM   2585  CA  ALA A 170     -35.625   5.566  24.805  1.00 87.09           C  
ATOM   2586  HA  ALA A 170     -35.353   6.605  24.994  1.00 87.09           H  
ATOM   2587  C   ALA A 170     -34.445   4.925  24.047  1.00 87.09           C  
ATOM   2588  CB  ALA A 170     -35.870   4.872  26.152  1.00 87.09           C  
ATOM   2589  HB1 ALA A 170     -36.130   3.826  25.991  1.00 87.09           H  
ATOM   2590  HB2 ALA A 170     -36.677   5.373  26.686  1.00 87.09           H  
ATOM   2591  HB3 ALA A 170     -34.964   4.924  26.755  1.00 87.09           H  
ATOM   2592  O   ALA A 170     -33.300   5.039  24.479  1.00 87.09           O  
ATOM   2593  N   GLY A 171     -34.715   4.249  22.929  1.00 90.01           N  
ATOM   2594  H   GLY A 171     -35.678   4.180  22.632  1.00 90.01           H  
ATOM   2595  CA  GLY A 171     -33.710   3.630  22.082  1.00 90.01           C  
ATOM   2596  HA2 GLY A 171     -33.248   4.397  21.460  1.00 90.01           H  
ATOM   2597  HA3 GLY A 171     -32.934   3.171  22.694  1.00 90.01           H  
ATOM   2598  C   GLY A 171     -34.322   2.550  21.199  1.00 90.01           C  
ATOM   2599  O   GLY A 171     -34.988   1.636  21.677  1.00 90.01           O  
ATOM   2600  N   ILE A 172     -34.063   2.651  19.904  1.00 93.44           N  
ATOM   2601  H   ILE A 172     -33.604   3.496  19.594  1.00 93.44           H  
ATOM   2602  CA  ILE A 172     -34.430   1.690  18.872  1.00 93.44           C  
ATOM   2603  HA  ILE A 172     -35.094   0.932  19.286  1.00 93.44           H  
ATOM   2604  C   ILE A 172     -33.114   1.037  18.422  1.00 93.44           C  
ATOM   2605  CB  ILE A 172     -35.186   2.400  17.721  1.00 93.44           C  
ATOM   2606  HB  ILE A 172     -34.499   3.089  17.228  1.00 93.44           H  
ATOM   2607  O   ILE A 172     -32.444   1.586  17.540  1.00 93.44           O  
ATOM   2608  CG1 ILE A 172     -36.396   3.223  18.222  1.00 93.44           C  
ATOM   2609 HG12 ILE A 172     -36.084   3.876  19.037  1.00 93.44           H  
ATOM   2610 HG13 ILE A 172     -37.165   2.550  18.603  1.00 93.44           H  
ATOM   2611  CG2 ILE A 172     -35.643   1.348  16.698  1.00 93.44           C  
ATOM   2612 HG21 ILE A 172     -34.774   0.787  16.353  1.00 93.44           H  
ATOM   2613 HG22 ILE A 172     -36.093   1.824  15.827  1.00 93.44           H  
ATOM   2614 HG23 ILE A 172     -36.361   0.664  17.149  1.00 93.44           H  
ATOM   2615  CD1 ILE A 172     -36.998   4.141  17.152  1.00 93.44           C  
ATOM   2616 HD11 ILE A 172     -36.234   4.823  16.779  1.00 93.44           H  
ATOM   2617 HD12 ILE A 172     -37.805   4.726  17.594  1.00 93.44           H  
ATOM   2618 HD13 ILE A 172     -37.402   3.562  16.321  1.00 93.44           H  
ATOM   2619  N   PRO A 173     -32.669  -0.056  19.073  1.00 96.13           N  
ATOM   2620  CA  PRO A 173     -31.440  -0.740  18.694  1.00 96.13           C  
ATOM   2621  HA  PRO A 173     -30.624  -0.027  18.572  1.00 96.13           H  
ATOM   2622  C   PRO A 173     -31.652  -1.493  17.381  1.00 96.13           C  
ATOM   2623  CB  PRO A 173     -31.114  -1.677  19.858  1.00 96.13           C  
ATOM   2624  HB2 PRO A 173     -30.582  -2.571  19.531  1.00 96.13           H  
ATOM   2625  HB3 PRO A 173     -30.526  -1.137  20.601  1.00 96.13           H  
ATOM   2626  O   PRO A 173     -32.603  -2.266  17.244  1.00 96.13           O  
ATOM   2627  CG  PRO A 173     -32.489  -2.009  20.437  1.00 96.13           C  
ATOM   2628  HG2 PRO A 173     -32.429  -2.273  21.493  1.00 96.13           H  
ATOM   2629  HG3 PRO A 173     -32.945  -2.819  19.867  1.00 96.13           H  
ATOM   2630  CD  PRO A 173     -33.279  -0.718  20.222  1.00 96.13           C  
ATOM   2631  HD2 PRO A 173     -33.172  -0.084  21.102  1.00 96.13           H  
ATOM   2632  HD3 PRO A 173     -34.330  -0.950  20.045  1.00 96.13           H  
ATOM   2633  N   LEU A 174     -30.768  -1.275  16.411  1.00 97.20           N  
ATOM   2634  H   LEU A 174     -29.980  -0.670  16.593  1.00 97.20           H  
ATOM   2635  CA  LEU A 174     -30.792  -2.008  15.149  1.00 97.20           C  
ATOM   2636  HA  LEU A 174     -31.825  -2.108  14.816  1.00 97.20           H  
ATOM   2637  C   LEU A 174     -30.249  -3.422  15.368  1.00 97.20           C  
ATOM   2638  CB  LEU A 174     -30.016  -1.243  14.066  1.00 97.20           C  
ATOM   2639  HB2 LEU A 174     -29.097  -0.840  14.490  1.00 97.20           H  
ATOM   2640  HB3 LEU A 174     -29.737  -1.958  13.292  1.00 97.20           H  
ATOM   2641  O   LEU A 174     -29.316  -3.636  16.137  1.00 97.20           O  
ATOM   2642  CG  LEU A 174     -30.815  -0.124  13.376  1.00 97.20           C  
ATOM   2643  HG  LEU A 174     -31.730  -0.547  12.962  1.00 97.20           H  
ATOM   2644  CD1 LEU A 174     -31.188   1.026  14.310  1.00 97.20           C  
ATOM   2645 HD11 LEU A 174     -30.300   1.391  14.826  1.00 97.20           H  
ATOM   2646 HD12 LEU A 174     -31.640   1.839  13.742  1.00 97.20           H  
ATOM   2647 HD13 LEU A 174     -31.915   0.685  15.047  1.00 97.20           H  
ATOM   2648  CD2 LEU A 174     -29.996   0.450  12.220  1.00 97.20           C  
ATOM   2649 HD21 LEU A 174     -29.095   0.929  12.603  1.00 97.20           H  
ATOM   2650 HD22 LEU A 174     -29.712  -0.356  11.543  1.00 97.20           H  
ATOM   2651 HD23 LEU A 174     -30.594   1.180  11.674  1.00 97.20           H  
ATOM   2652  N   THR A 175     -30.829  -4.406  14.681  1.00 97.12           N  
ATOM   2653  H   THR A 175     -31.592  -4.188  14.056  1.00 97.12           H  
ATOM   2654  CA  THR A 175     -30.398  -5.810  14.780  1.00 97.12           C  
ATOM   2655  HA  THR A 175     -29.371  -5.839  15.147  1.00 97.12           H  
ATOM   2656  C   THR A 175     -30.392  -6.489  13.410  1.00 97.12           C  
ATOM   2657  CB  THR A 175     -31.262  -6.599  15.781  1.00 97.12           C  
ATOM   2658  HB  THR A 175     -30.884  -7.620  15.830  1.00 97.12           H  
ATOM   2659  O   THR A 175     -30.916  -5.951  12.434  1.00 97.12           O  
ATOM   2660  CG2 THR A 175     -31.247  -6.030  17.200  1.00 97.12           C  
ATOM   2661 HG21 THR A 175     -31.716  -5.046  17.224  1.00 97.12           H  
ATOM   2662 HG22 THR A 175     -31.794  -6.698  17.865  1.00 97.12           H  
ATOM   2663 HG23 THR A 175     -30.219  -5.941  17.550  1.00 97.12           H  
ATOM   2664  OG1 THR A 175     -32.602  -6.646  15.358  1.00 97.12           O  
ATOM   2665  HG1 THR A 175     -32.907  -5.740  15.270  1.00 97.12           H  
ATOM   2666  N   GLY A 176     -29.778  -7.673  13.312  1.00 95.88           N  
ATOM   2667  H   GLY A 176     -29.302  -8.028  14.129  1.00 95.88           H  
ATOM   2668  CA  GLY A 176     -29.756  -8.484  12.085  1.00 95.88           C  
ATOM   2669  HA2 GLY A 176     -29.647  -9.533  12.362  1.00 95.88           H  
ATOM   2670  HA3 GLY A 176     -30.707  -8.370  11.564  1.00 95.88           H  
ATOM   2671  C   GLY A 176     -28.638  -8.146  11.090  1.00 95.88           C  
ATOM   2672  O   GLY A 176     -28.551  -8.770  10.032  1.00 95.88           O  
ATOM   2673  N   GLY A 177     -27.754  -7.204  11.421  1.00 96.81           N  
ATOM   2674  H   GLY A 177     -27.847  -6.748  12.317  1.00 96.81           H  
ATOM   2675  CA  GLY A 177     -26.563  -6.900  10.634  1.00 96.81           C  
ATOM   2676  HA2 GLY A 177     -26.054  -6.032  11.053  1.00 96.81           H  
ATOM   2677  HA3 GLY A 177     -26.870  -6.664   9.616  1.00 96.81           H  
ATOM   2678  C   GLY A 177     -25.579  -8.069  10.623  1.00 96.81           C  
ATOM   2679  O   GLY A 177     -25.248  -8.621  11.674  1.00 96.81           O  
ATOM   2680  N   THR A 178     -25.102  -8.448   9.439  1.00 97.19           N  
ATOM   2681  H   THR A 178     -25.380  -7.916   8.627  1.00 97.19           H  
ATOM   2682  CA  THR A 178     -24.119  -9.528   9.243  1.00 97.19           C  
ATOM   2683  HA  THR A 178     -23.584  -9.707  10.176  1.00 97.19           H  
ATOM   2684  C   THR A 178     -23.099  -9.113   8.195  1.00 97.19           C  
ATOM   2685  CB  THR A 178     -24.773 -10.851   8.802  1.00 97.19           C  
ATOM   2686  HB  THR A 178     -23.985 -11.588   8.645  1.00 97.19           H  
ATOM   2687  O   THR A 178     -23.461  -8.408   7.260  1.00 97.19           O  
ATOM   2688  CG2 THR A 178     -25.754 -11.407   9.831  1.00 97.19           C  
ATOM   2689 HG21 THR A 178     -25.249 -11.524  10.789  1.00 97.19           H  
ATOM   2690 HG22 THR A 178     -26.601 -10.733   9.961  1.00 97.19           H  
ATOM   2691 HG23 THR A 178     -26.116 -12.381   9.503  1.00 97.19           H  
ATOM   2692  OG1 THR A 178     -25.496 -10.704   7.601  1.00 97.19           O  
ATOM   2693  HG1 THR A 178     -26.407 -10.563   7.870  1.00 97.19           H  
ATOM   2694  N   ASP A 179     -21.844  -9.552   8.310  1.00 93.96           N  
ATOM   2695  H   ASP A 179     -21.571 -10.056   9.142  1.00 93.96           H  
ATOM   2696  CA  ASP A 179     -20.767  -9.162   7.381  1.00 93.96           C  
ATOM   2697  HA  ASP A 179     -20.843  -8.096   7.167  1.00 93.96           H  
ATOM   2698  C   ASP A 179     -20.866  -9.845   6.012  1.00 93.96           C  
ATOM   2699  CB  ASP A 179     -19.404  -9.413   8.056  1.00 93.96           C  
ATOM   2700  HB2 ASP A 179     -18.616  -9.379   7.304  1.00 93.96           H  
ATOM   2701  HB3 ASP A 179     -19.398 -10.408   8.503  1.00 93.96           H  
ATOM   2702  O   ASP A 179     -20.305  -9.361   5.031  1.00 93.96           O  
ATOM   2703  CG  ASP A 179     -19.085  -8.366   9.128  1.00 93.96           C  
ATOM   2704  OD1 ASP A 179     -19.869  -7.402   9.262  1.00 93.96           O  
ATOM   2705  OD2 ASP A 179     -18.066  -8.503   9.829  1.00 93.96           O  
ATOM   2706  N   GLY A 180     -21.621 -10.939   5.910  1.00 90.57           N  
ATOM   2707  H   GLY A 180     -22.050 -11.291   6.754  1.00 90.57           H  
ATOM   2708  CA  GLY A 180     -21.618 -11.781   4.719  1.00 90.57           C  
ATOM   2709  HA2 GLY A 180     -21.808 -11.168   3.838  1.00 90.57           H  
ATOM   2710  HA3 GLY A 180     -22.403 -12.533   4.796  1.00 90.57           H  
ATOM   2711  C   GLY A 180     -20.277 -12.496   4.539  1.00 90.57           C  
ATOM   2712  O   GLY A 180     -19.483 -12.609   5.470  1.00 90.57           O  
ATOM   2713  N   THR A 181     -20.040 -13.010   3.337  1.00 90.36           N  
ATOM   2714  H   THR A 181     -20.708 -12.868   2.593  1.00 90.36           H  
ATOM   2715  CA  THR A 181     -18.845 -13.795   3.012  1.00 90.36           C  
ATOM   2716  HA  THR A 181     -18.142 -13.771   3.845  1.00 90.36           H  
ATOM   2717  C   THR A 181     -18.156 -13.179   1.804  1.00 90.36           C  
ATOM   2718  CB  THR A 181     -19.227 -15.262   2.748  1.00 90.36           C  
ATOM   2719  HB  THR A 181     -19.826 -15.323   1.839  1.00 90.36           H  
ATOM   2720  O   THR A 181     -18.819 -12.889   0.809  1.00 90.36           O  
ATOM   2721  CG2 THR A 181     -18.023 -16.187   2.611  1.00 90.36           C  
ATOM   2722 HG21 THR A 181     -18.357 -17.224   2.584  1.00 90.36           H  
ATOM   2723 HG22 THR A 181     -17.336 -16.048   3.446  1.00 90.36           H  
ATOM   2724 HG23 THR A 181     -17.505 -15.974   1.676  1.00 90.36           H  
ATOM   2725  OG1 THR A 181     -19.996 -15.763   3.822  1.00 90.36           O  
ATOM   2726  HG1 THR A 181     -19.516 -15.565   4.629  1.00 90.36           H  
ATOM   2727  N   GLU A 182     -16.840 -12.979   1.884  1.00 88.78           N  
ATOM   2728  H   GLU A 182     -16.343 -13.221   2.729  1.00 88.78           H  
ATOM   2729  CA  GLU A 182     -16.026 -12.679   0.704  1.00 88.78           C  
ATOM   2730  HA  GLU A 182     -16.539 -11.916   0.119  1.00 88.78           H  
ATOM   2731  C   GLU A 182     -15.900 -13.927  -0.178  1.00 88.78           C  
ATOM   2732  CB  GLU A 182     -14.648 -12.099   1.080  1.00 88.78           C  
ATOM   2733  HB2 GLU A 182     -14.808 -11.126   1.546  1.00 88.78           H  
ATOM   2734  HB3 GLU A 182     -14.080 -11.938   0.164  1.00 88.78           H  
ATOM   2735  O   GLU A 182     -15.671 -15.040   0.294  1.00 88.78           O  
ATOM   2736  CG  GLU A 182     -13.831 -13.001   2.022  1.00 88.78           C  
ATOM   2737  HG2 GLU A 182     -13.731 -13.986   1.566  1.00 88.78           H  
ATOM   2738  HG3 GLU A 182     -14.379 -13.124   2.957  1.00 88.78           H  
ATOM   2739  CD  GLU A 182     -12.423 -12.477   2.346  1.00 88.78           C  
ATOM   2740  OE1 GLU A 182     -11.546 -13.337   2.552  1.00 88.78           O  
ATOM   2741  OE2 GLU A 182     -12.220 -11.240   2.468  1.00 88.78           O  
ATOM   2742  N   ILE A 183     -16.075 -13.749  -1.481  1.00 89.54           N  
ATOM   2743  H   ILE A 183     -16.311 -12.821  -1.801  1.00 89.54           H  
ATOM   2744  CA  ILE A 183     -15.975 -14.805  -2.489  1.00 89.54           C  
ATOM   2745  HA  ILE A 183     -15.493 -15.673  -2.039  1.00 89.54           H  
ATOM   2746  C   ILE A 183     -15.056 -14.351  -3.627  1.00 89.54           C  
ATOM   2747  CB  ILE A 183     -17.381 -15.244  -2.971  1.00 89.54           C  
ATOM   2748  HB  ILE A 183     -17.247 -15.907  -3.826  1.00 89.54           H  
ATOM   2749  O   ILE A 183     -14.812 -13.161  -3.821  1.00 89.54           O  
ATOM   2750  CG1 ILE A 183     -18.260 -14.053  -3.409  1.00 89.54           C  
ATOM   2751 HG12 ILE A 183     -17.673 -13.395  -4.050  1.00 89.54           H  
ATOM   2752 HG13 ILE A 183     -18.554 -13.479  -2.531  1.00 89.54           H  
ATOM   2753  CG2 ILE A 183     -18.095 -16.046  -1.869  1.00 89.54           C  
ATOM   2754 HG21 ILE A 183     -18.344 -15.392  -1.033  1.00 89.54           H  
ATOM   2755 HG22 ILE A 183     -17.441 -16.836  -1.500  1.00 89.54           H  
ATOM   2756 HG23 ILE A 183     -19.008 -16.501  -2.252  1.00 89.54           H  
ATOM   2757  CD1 ILE A 183     -19.541 -14.462  -4.147  1.00 89.54           C  
ATOM   2758 HD11 ILE A 183     -20.035 -13.570  -4.532  1.00 89.54           H  
ATOM   2759 HD12 ILE A 183     -20.226 -14.965  -3.463  1.00 89.54           H  
ATOM   2760 HD13 ILE A 183     -19.305 -15.130  -4.975  1.00 89.54           H  
ATOM   2761  N   GLY A 184     -14.543 -15.290  -4.430  1.00 89.43           N  
ATOM   2762  H   GLY A 184     -14.730 -16.256  -4.201  1.00 89.43           H  
ATOM   2763  CA  GLY A 184     -13.529 -15.000  -5.459  1.00 89.43           C  
ATOM   2764  HA2 GLY A 184     -13.315 -15.918  -6.007  1.00 89.43           H  
ATOM   2765  HA3 GLY A 184     -12.611 -14.679  -4.966  1.00 89.43           H  
ATOM   2766  C   GLY A 184     -13.920 -13.920  -6.486  1.00 89.43           C  
ATOM   2767  O   GLY A 184     -13.053 -13.203  -6.996  1.00 89.43           O  
ATOM   2768  N   VAL A 185     -15.219 -13.740  -6.755  1.00 92.92           N  
ATOM   2769  H   VAL A 185     -15.892 -14.321  -6.275  1.00 92.92           H  
ATOM   2770  CA  VAL A 185     -15.714 -12.650  -7.615  1.00 92.92           C  
ATOM   2771  HA  VAL A 185     -15.143 -12.676  -8.543  1.00 92.92           H  
ATOM   2772  C   VAL A 185     -15.461 -11.267  -7.001  1.00 92.92           C  
ATOM   2773  CB  VAL A 185     -17.192 -12.856  -8.008  1.00 92.92           C  
ATOM   2774  HB  VAL A 185     -17.267 -13.833  -8.486  1.00 92.92           H  
ATOM   2775  O   VAL A 185     -15.161 -10.337  -7.742  1.00 92.92           O  
ATOM   2776  CG1 VAL A 185     -18.139 -12.858  -6.811  1.00 92.92           C  
ATOM   2777 HG11 VAL A 185     -18.068 -11.928  -6.247  1.00 92.92           H  
ATOM   2778 HG12 VAL A 185     -17.886 -13.710  -6.181  1.00 92.92           H  
ATOM   2779 HG13 VAL A 185     -19.166 -12.982  -7.154  1.00 92.92           H  
ATOM   2780  CG2 VAL A 185     -17.678 -11.821  -9.025  1.00 92.92           C  
ATOM   2781 HG21 VAL A 185     -18.675 -12.086  -9.376  1.00 92.92           H  
ATOM   2782 HG22 VAL A 185     -17.718 -10.828  -8.576  1.00 92.92           H  
ATOM   2783 HG23 VAL A 185     -17.004 -11.794  -9.882  1.00 92.92           H  
ATOM   2784  N   ASN A 186     -15.458 -11.125  -5.670  1.00 94.89           N  
ATOM   2785  H   ASN A 186     -15.606 -11.932  -5.081  1.00 94.89           H  
ATOM   2786  CA  ASN A 186     -15.173  -9.847  -5.012  1.00 94.89           C  
ATOM   2787  HA  ASN A 186     -15.802  -9.078  -5.459  1.00 94.89           H  
ATOM   2788  C   ASN A 186     -13.721  -9.409  -5.227  1.00 94.89           C  
ATOM   2789  CB  ASN A 186     -15.487  -9.924  -3.510  1.00 94.89           C  
ATOM   2790  HB2 ASN A 186     -15.332  -8.938  -3.072  1.00 94.89           H  
ATOM   2791  HB3 ASN A 186     -14.805 -10.618  -3.018  1.00 94.89           H  
ATOM   2792  O   ASN A 186     -13.469  -8.244  -5.523  1.00 94.89           O  
ATOM   2793  CG  ASN A 186     -16.906 -10.354  -3.199  1.00 94.89           C  
ATOM   2794  ND2 ASN A 186     -17.905  -9.704  -3.747  1.00 94.89           N  
ATOM   2795 HD21 ASN A 186     -18.816  -9.953  -3.389  1.00 94.89           H  
ATOM   2796 HD22 ASN A 186     -17.740  -8.816  -4.198  1.00 94.89           H  
ATOM   2797  OD1 ASN A 186     -17.136 -11.305  -2.478  1.00 94.89           O  
ATOM   2798  N   HIS A 187     -12.769 -10.346  -5.162  1.00 96.84           N  
ATOM   2799  H   HIS A 187     -13.027 -11.277  -4.868  1.00 96.84           H  
ATOM   2800  CA  HIS A 187     -11.370 -10.052  -5.483  1.00 96.84           C  
ATOM   2801  HA  HIS A 187     -11.033  -9.216  -4.870  1.00 96.84           H  
ATOM   2802  C   HIS A 187     -11.190  -9.651  -6.950  1.00 96.84           C  
ATOM   2803  CB  HIS A 187     -10.491 -11.269  -5.178  1.00 96.84           C  
ATOM   2804  HB2 HIS A 187     -10.904 -12.157  -5.656  1.00 96.84           H  
ATOM   2805  HB3 HIS A 187      -9.496 -11.095  -5.588  1.00 96.84           H  
ATOM   2806  O   HIS A 187     -10.318  -8.845  -7.266  1.00 96.84           O  
ATOM   2807  CG  HIS A 187     -10.323 -11.524  -3.709  1.00 96.84           C  
ATOM   2808  CD2 HIS A 187     -11.041 -12.397  -2.941  1.00 96.84           C  
ATOM   2809  HD2 HIS A 187     -11.849 -13.033  -3.271  1.00 96.84           H  
ATOM   2810  ND1 HIS A 187      -9.408 -10.914  -2.882  1.00 96.84           N  
ATOM   2811  HD1 HIS A 187      -8.764 -10.177  -3.130  1.00 96.84           H  
ATOM   2812  CE1 HIS A 187      -9.566 -11.408  -1.644  1.00 96.84           C  
ATOM   2813  HE1 HIS A 187      -9.011 -11.111  -0.767  1.00 96.84           H  
ATOM   2814  NE2 HIS A 187     -10.548 -12.319  -1.644  1.00 96.84           N  
ATOM   2815  N   THR A 188     -11.989 -10.225  -7.853  1.00 96.57           N  
ATOM   2816  H   THR A 188     -12.708 -10.853  -7.522  1.00 96.57           H  
ATOM   2817  CA  THR A 188     -11.966  -9.867  -9.278  1.00 96.57           C  
ATOM   2818  HA  THR A 188     -10.931  -9.832  -9.616  1.00 96.57           H  
ATOM   2819  C   THR A 188     -12.500  -8.458  -9.497  1.00 96.57           C  
ATOM   2820  CB  THR A 188     -12.695 -10.918 -10.122  1.00 96.57           C  
ATOM   2821  HB  THR A 188     -13.743 -10.978  -9.828  1.00 96.57           H  
ATOM   2822  O   THR A 188     -11.787  -7.648 -10.082  1.00 96.57           O  
ATOM   2823  CG2 THR A 188     -12.612 -10.631 -11.618  1.00 96.57           C  
ATOM   2824 HG21 THR A 188     -13.053 -11.456 -12.177  1.00 96.57           H  
ATOM   2825 HG22 THR A 188     -11.575 -10.496 -11.928  1.00 96.57           H  
ATOM   2826 HG23 THR A 188     -13.169  -9.726 -11.859  1.00 96.57           H  
ATOM   2827  OG1 THR A 188     -12.066 -12.168  -9.874  1.00 96.57           O  
ATOM   2828  HG1 THR A 188     -12.538 -12.575  -9.144  1.00 96.57           H  
ATOM   2829  N   ALA A 189     -13.653  -8.133  -8.908  1.00 97.17           N  
ATOM   2830  H   ALA A 189     -14.193  -8.851  -8.447  1.00 97.17           H  
ATOM   2831  CA  ALA A 189     -14.220  -6.787  -8.942  1.00 97.17           C  
ATOM   2832  HA  ALA A 189     -14.412  -6.512  -9.980  1.00 97.17           H  
ATOM   2833  C   ALA A 189     -13.265  -5.734  -8.352  1.00 97.17           C  
ATOM   2834  CB  ALA A 189     -15.555  -6.821  -8.190  1.00 97.17           C  
ATOM   2835  HB1 ALA A 189     -15.394  -7.089  -7.146  1.00 97.17           H  
ATOM   2836  HB2 ALA A 189     -16.222  -7.546  -8.656  1.00 97.17           H  
ATOM   2837  HB3 ALA A 189     -16.019  -5.837  -8.244  1.00 97.17           H  
ATOM   2838  O   ALA A 189     -13.097  -4.664  -8.926  1.00 97.17           O  
ATOM   2839  N   TYR A 190     -12.558  -6.057  -7.261  1.00 98.17           N  
ATOM   2840  H   TYR A 190     -12.783  -6.909  -6.769  1.00 98.17           H  
ATOM   2841  CA  TYR A 190     -11.522  -5.173  -6.724  1.00 98.17           C  
ATOM   2842  HA  TYR A 190     -11.976  -4.216  -6.468  1.00 98.17           H  
ATOM   2843  C   TYR A 190     -10.409  -4.893  -7.737  1.00 98.17           C  
ATOM   2844  CB  TYR A 190     -10.912  -5.776  -5.461  1.00 98.17           C  
ATOM   2845  HB2 TYR A 190     -11.635  -5.711  -4.647  1.00 98.17           H  
ATOM   2846  HB3 TYR A 190     -10.724  -6.836  -5.633  1.00 98.17           H  
ATOM   2847  O   TYR A 190     -10.045  -3.737  -7.923  1.00 98.17           O  
ATOM   2848  CG  TYR A 190      -9.618  -5.109  -5.028  1.00 98.17           C  
ATOM   2849  CD1 TYR A 190      -8.451  -5.881  -4.923  1.00 98.17           C  
ATOM   2850  HD1 TYR A 190      -8.494  -6.906  -5.261  1.00 98.17           H  
ATOM   2851  CD2 TYR A 190      -9.562  -3.727  -4.770  1.00 98.17           C  
ATOM   2852  HD2 TYR A 190     -10.429  -3.110  -4.951  1.00 98.17           H  
ATOM   2853  CE1 TYR A 190      -7.266  -5.315  -4.413  1.00 98.17           C  
ATOM   2854  HE1 TYR A 190      -6.372  -5.905  -4.275  1.00 98.17           H  
ATOM   2855  CE2 TYR A 190      -8.378  -3.145  -4.274  1.00 98.17           C  
ATOM   2856  HE2 TYR A 190      -8.331  -2.093  -4.035  1.00 98.17           H  
ATOM   2857  OH  TYR A 190      -6.119  -3.441  -3.508  1.00 98.17           O  
ATOM   2858  HH  TYR A 190      -5.421  -4.093  -3.409  1.00 98.17           H  
ATOM   2859  CZ  TYR A 190      -7.243  -3.951  -4.061  1.00 98.17           C  
ATOM   2860  N   ARG A 191      -9.861  -5.925  -8.395  1.00 97.39           N  
ATOM   2861  H   ARG A 191     -10.255  -6.844  -8.254  1.00 97.39           H  
ATOM   2862  CA  ARG A 191      -8.782  -5.736  -9.380  1.00 97.39           C  
ATOM   2863  HA  ARG A 191      -7.970  -5.179  -8.913  1.00 97.39           H  
ATOM   2864  C   ARG A 191      -9.232  -4.877 -10.560  1.00 97.39           C  
ATOM   2865  CB  ARG A 191      -8.236  -7.076  -9.874  1.00 97.39           C  
ATOM   2866  HB2 ARG A 191      -7.595  -6.890 -10.736  1.00 97.39           H  
ATOM   2867  HB3 ARG A 191      -9.065  -7.707 -10.193  1.00 97.39           H  
ATOM   2868  O   ARG A 191      -8.457  -4.040 -11.002  1.00 97.39           O  
ATOM   2869  CG  ARG A 191      -7.405  -7.786  -8.795  1.00 97.39           C  
ATOM   2870  HG2 ARG A 191      -8.045  -8.082  -7.964  1.00 97.39           H  
ATOM   2871  HG3 ARG A 191      -6.652  -7.096  -8.415  1.00 97.39           H  
ATOM   2872  CD  ARG A 191      -6.683  -9.015  -9.360  1.00 97.39           C  
ATOM   2873  HD2 ARG A 191      -5.944  -8.652 -10.074  1.00 97.39           H  
ATOM   2874  HD3 ARG A 191      -6.152  -9.527  -8.557  1.00 97.39           H  
ATOM   2875  NE  ARG A 191      -7.583  -9.948 -10.067  1.00 97.39           N  
ATOM   2876  HE  ARG A 191      -7.621  -9.856 -11.072  1.00 97.39           H  
ATOM   2877  NH1 ARG A 191      -8.496 -10.986  -8.237  1.00 97.39           N  
ATOM   2878 HH11 ARG A 191      -9.134 -11.670  -7.855  1.00 97.39           H  
ATOM   2879 HH12 ARG A 191      -8.024 -10.326  -7.636  1.00 97.39           H  
ATOM   2880  NH2 ARG A 191      -9.160 -11.567 -10.289  1.00 97.39           N  
ATOM   2881 HH21 ARG A 191      -9.149 -11.431 -11.290  1.00 97.39           H  
ATOM   2882 HH22 ARG A 191      -9.949 -12.066  -9.903  1.00 97.39           H  
ATOM   2883  CZ  ARG A 191      -8.404 -10.828  -9.526  1.00 97.39           C  
ATOM   2884  N   GLU A 192     -10.465  -5.062 -11.023  1.00 97.07           N  
ATOM   2885  H   GLU A 192     -11.036  -5.785 -10.609  1.00 97.07           H  
ATOM   2886  CA  GLU A 192     -11.062  -4.251 -12.091  1.00 97.07           C  
ATOM   2887  HA  GLU A 192     -10.398  -4.235 -12.956  1.00 97.07           H  
ATOM   2888  C   GLU A 192     -11.262  -2.793 -11.654  1.00 97.07           C  
ATOM   2889  CB  GLU A 192     -12.405  -4.876 -12.509  1.00 97.07           C  
ATOM   2890  HB2 GLU A 192     -12.924  -4.189 -13.177  1.00 97.07           H  
ATOM   2891  HB3 GLU A 192     -13.015  -5.019 -11.617  1.00 97.07           H  
ATOM   2892  O   GLU A 192     -10.896  -1.873 -12.382  1.00 97.07           O  
ATOM   2893  CG  GLU A 192     -12.224  -6.221 -13.235  1.00 97.07           C  
ATOM   2894  HG2 GLU A 192     -11.565  -6.863 -12.650  1.00 97.07           H  
ATOM   2895  HG3 GLU A 192     -11.732  -6.033 -14.189  1.00 97.07           H  
ATOM   2896  CD  GLU A 192     -13.540  -6.981 -13.482  1.00 97.07           C  
ATOM   2897  OE1 GLU A 192     -13.455  -8.056 -14.121  1.00 97.07           O  
ATOM   2898  OE2 GLU A 192     -14.606  -6.539 -12.997  1.00 97.07           O  
ATOM   2899  N   ALA A 193     -11.781  -2.565 -10.444  1.00 97.99           N  
ATOM   2900  H   ALA A 193     -12.107  -3.350  -9.899  1.00 97.99           H  
ATOM   2901  CA  ALA A 193     -12.018  -1.220  -9.921  1.00 97.99           C  
ATOM   2902  HA  ALA A 193     -12.564  -0.646 -10.669  1.00 97.99           H  
ATOM   2903  C   ALA A 193     -10.711  -0.466  -9.622  1.00 97.99           C  
ATOM   2904  CB  ALA A 193     -12.892  -1.343  -8.666  1.00 97.99           C  
ATOM   2905  HB1 ALA A 193     -13.823  -1.852  -8.913  1.00 97.99           H  
ATOM   2906  HB2 ALA A 193     -12.369  -1.911  -7.896  1.00 97.99           H  
ATOM   2907  HB3 ALA A 193     -13.125  -0.349  -8.285  1.00 97.99           H  
ATOM   2908  O   ALA A 193     -10.575   0.721  -9.932  1.00 97.99           O  
ATOM   2909  N   ILE A 194      -9.731  -1.144  -9.021  1.00 97.91           N  
ATOM   2910  H   ILE A 194      -9.893  -2.111  -8.777  1.00 97.91           H  
ATOM   2911  CA  ILE A 194      -8.491  -0.502  -8.583  1.00 97.91           C  
ATOM   2912  HA  ILE A 194      -8.780   0.470  -8.185  1.00 97.91           H  
ATOM   2913  C   ILE A 194      -7.529  -0.216  -9.738  1.00 97.91           C  
ATOM   2914  CB  ILE A 194      -7.841  -1.317  -7.448  1.00 97.91           C  
ATOM   2915  HB  ILE A 194      -8.634  -1.680  -6.794  1.00 97.91           H  
ATOM   2916  O   ILE A 194      -6.713   0.696  -9.648  1.00 97.91           O  
ATOM   2917  CG1 ILE A 194      -6.902  -0.456  -6.593  1.00 97.91           C  
ATOM   2918 HG12 ILE A 194      -6.421  -1.115  -5.871  1.00 97.91           H  
ATOM   2919 HG13 ILE A 194      -6.128  -0.017  -7.223  1.00 97.91           H  
ATOM   2920  CG2 ILE A 194      -7.056  -2.533  -7.972  1.00 97.91           C  
ATOM   2921 HG21 ILE A 194      -6.838  -3.206  -7.143  1.00 97.91           H  
ATOM   2922 HG22 ILE A 194      -7.657  -3.058  -8.713  1.00 97.91           H  
ATOM   2923 HG23 ILE A 194      -6.123  -2.216  -8.438  1.00 97.91           H  
ATOM   2924  CD1 ILE A 194      -7.577   0.695  -5.839  1.00 97.91           C  
ATOM   2925 HD11 ILE A 194      -6.825   1.209  -5.241  1.00 97.91           H  
ATOM   2926 HD12 ILE A 194      -8.358   0.309  -5.185  1.00 97.91           H  
ATOM   2927 HD13 ILE A 194      -8.001   1.429  -6.525  1.00 97.91           H  
ATOM   2928  N   GLU A 195      -7.640  -0.940 -10.851  1.00 95.96           N  
ATOM   2929  H   GLU A 195      -8.323  -1.683 -10.881  1.00 95.96           H  
ATOM   2930  CA  GLU A 195      -6.854  -0.691 -12.064  1.00 95.96           C  
ATOM   2931  HA  GLU A 195      -5.793  -0.747 -11.818  1.00 95.96           H  
ATOM   2932  C   GLU A 195      -7.099   0.702 -12.660  1.00 95.96           C  
ATOM   2933  CB  GLU A 195      -7.178  -1.813 -13.050  1.00 95.96           C  
ATOM   2934  HB2 GLU A 195      -6.897  -2.741 -12.552  1.00 95.96           H  
ATOM   2935  HB3 GLU A 195      -8.249  -1.827 -13.251  1.00 95.96           H  
ATOM   2936  O   GLU A 195      -6.196   1.269 -13.272  1.00 95.96           O  
ATOM   2937  CG  GLU A 195      -6.421  -1.742 -14.381  1.00 95.96           C  
ATOM   2938  HG2 GLU A 195      -5.365  -1.568 -14.176  1.00 95.96           H  
ATOM   2939  HG3 GLU A 195      -6.805  -0.912 -14.973  1.00 95.96           H  
ATOM   2940  CD  GLU A 195      -6.568  -3.049 -15.171  1.00 95.96           C  
ATOM   2941  OE1 GLU A 195      -6.006  -3.174 -16.277  1.00 95.96           O  
ATOM   2942  OE2 GLU A 195      -7.067  -4.064 -14.644  1.00 95.96           O  
ATOM   2943  N   LEU A 196      -8.269   1.293 -12.402  1.00 95.17           N  
ATOM   2944  H   LEU A 196      -8.961   0.766 -11.889  1.00 95.17           H  
ATOM   2945  CA  LEU A 196      -8.610   2.660 -12.809  1.00 95.17           C  
ATOM   2946  HA  LEU A 196      -8.263   2.818 -13.831  1.00 95.17           H  
ATOM   2947  C   LEU A 196      -7.937   3.751 -11.959  1.00 95.17           C  
ATOM   2948  CB  LEU A 196     -10.139   2.826 -12.770  1.00 95.17           C  
ATOM   2949  HB2 LEU A 196     -10.470   2.733 -11.735  1.00 95.17           H  
ATOM   2950  HB3 LEU A 196     -10.384   3.835 -13.101  1.00 95.17           H  
ATOM   2951  O   LEU A 196      -8.062   4.929 -12.280  1.00 95.17           O  
ATOM   2952  CG  LEU A 196     -10.927   1.825 -13.631  1.00 95.17           C  
ATOM   2953  HG  LEU A 196     -10.729   0.808 -13.291  1.00 95.17           H  
ATOM   2954  CD1 LEU A 196     -12.423   2.094 -13.473  1.00 95.17           C  
ATOM   2955 HD11 LEU A 196     -12.664   3.099 -13.819  1.00 95.17           H  
ATOM   2956 HD12 LEU A 196     -12.989   1.361 -14.050  1.00 95.17           H  
ATOM   2957 HD13 LEU A 196     -12.699   1.995 -12.423  1.00 95.17           H  
ATOM   2958  CD2 LEU A 196     -10.567   1.930 -15.115  1.00 95.17           C  
ATOM   2959 HD21 LEU A 196     -10.706   2.954 -15.463  1.00 95.17           H  
ATOM   2960 HD22 LEU A 196     -11.202   1.258 -15.693  1.00 95.17           H  
ATOM   2961 HD23 LEU A 196      -9.530   1.631 -15.266  1.00 95.17           H  
ATOM   2962  N   HIS A 197      -7.250   3.376 -10.879  1.00 95.68           N  
ATOM   2963  H   HIS A 197      -7.140   2.389 -10.694  1.00 95.68           H  
ATOM   2964  CA  HIS A 197      -6.620   4.305  -9.946  1.00 95.68           C  
ATOM   2965  HA  HIS A 197      -6.853   5.331 -10.229  1.00 95.68           H  
ATOM   2966  C   HIS A 197      -5.105   4.140  -9.962  1.00 95.68           C  
ATOM   2967  CB  HIS A 197      -7.158   4.069  -8.531  1.00 95.68           C  
ATOM   2968  HB2 HIS A 197      -6.908   3.057  -8.212  1.00 95.68           H  
ATOM   2969  HB3 HIS A 197      -6.659   4.768  -7.861  1.00 95.68           H  
ATOM   2970  O   HIS A 197      -4.604   3.017 -10.065  1.00 95.68           O  
ATOM   2971  CG  HIS A 197      -8.645   4.266  -8.401  1.00 95.68           C  
ATOM   2972  CD2 HIS A 197      -9.273   5.356  -7.858  1.00 95.68           C  
ATOM   2973  HD2 HIS A 197      -8.791   6.228  -7.441  1.00 95.68           H  
ATOM   2974  ND1 HIS A 197      -9.631   3.393  -8.812  1.00 95.68           N  
ATOM   2975  HD1 HIS A 197      -9.512   2.510  -9.287  1.00 95.68           H  
ATOM   2976  CE1 HIS A 197     -10.818   3.953  -8.537  1.00 95.68           C  
ATOM   2977  HE1 HIS A 197     -11.777   3.510  -8.761  1.00 95.68           H  
ATOM   2978  NE2 HIS A 197     -10.651   5.144  -7.946  1.00 95.68           N  
ATOM   2979  N   ASP A 198      -4.370   5.235  -9.783  1.00 92.44           N  
ATOM   2980  H   ASP A 198      -4.828   6.133  -9.720  1.00 92.44           H  
ATOM   2981  CA  ASP A 198      -2.920   5.200  -9.619  1.00 92.44           C  
ATOM   2982  HA  ASP A 198      -2.520   4.397 -10.238  1.00 92.44           H  
ATOM   2983  C   ASP A 198      -2.534   4.896  -8.173  1.00 92.44           C  
ATOM   2984  CB  ASP A 198      -2.282   6.510 -10.092  1.00 92.44           C  
ATOM   2985  HB2 ASP A 198      -2.829   7.355  -9.673  1.00 92.44           H  
ATOM   2986  HB3 ASP A 198      -1.258   6.554  -9.723  1.00 92.44           H  
ATOM   2987  O   ASP A 198      -2.982   5.542  -7.227  1.00 92.44           O  
ATOM   2988  CG  ASP A 198      -2.230   6.613 -11.616  1.00 92.44           C  
ATOM   2989  OD1 ASP A 198      -1.975   5.564 -12.254  1.00 92.44           O  
ATOM   2990  OD2 ASP A 198      -2.356   7.751 -12.109  1.00 92.44           O  
ATOM   2991  N   PHE A 199      -1.664   3.905  -8.001  1.00 96.40           N  
ATOM   2992  H   PHE A 199      -1.288   3.447  -8.818  1.00 96.40           H  
ATOM   2993  CA  PHE A 199      -1.102   3.538  -6.708  1.00 96.40           C  
ATOM   2994  HA  PHE A 199      -0.982   4.448  -6.120  1.00 96.40           H  
ATOM   2995  C   PHE A 199       0.288   2.928  -6.882  1.00 96.40           C  
ATOM   2996  CB  PHE A 199      -2.060   2.607  -5.947  1.00 96.40           C  
ATOM   2997  HB2 PHE A 199      -3.003   3.131  -5.792  1.00 96.40           H  
ATOM   2998  HB3 PHE A 199      -1.647   2.401  -4.960  1.00 96.40           H  
ATOM   2999  O   PHE A 199       0.631   2.415  -7.947  1.00 96.40           O  
ATOM   3000  CG  PHE A 199      -2.343   1.290  -6.634  1.00 96.40           C  
ATOM   3001  CD1 PHE A 199      -3.491   1.133  -7.431  1.00 96.40           C  
ATOM   3002  HD1 PHE A 199      -4.185   1.952  -7.554  1.00 96.40           H  
ATOM   3003  CD2 PHE A 199      -1.457   0.213  -6.468  1.00 96.40           C  
ATOM   3004  HD2 PHE A 199      -0.589   0.322  -5.835  1.00 96.40           H  
ATOM   3005  CE1 PHE A 199      -3.724  -0.089  -8.089  1.00 96.40           C  
ATOM   3006  HE1 PHE A 199      -4.581  -0.198  -8.737  1.00 96.40           H  
ATOM   3007  CE2 PHE A 199      -1.708  -1.010  -7.105  1.00 96.40           C  
ATOM   3008  HE2 PHE A 199      -1.034  -1.836  -6.933  1.00 96.40           H  
ATOM   3009  CZ  PHE A 199      -2.828  -1.155  -7.940  1.00 96.40           C  
ATOM   3010  HZ  PHE A 199      -3.014  -2.086  -8.455  1.00 96.40           H  
ATOM   3011  N   ASP A 200       1.077   2.987  -5.817  1.00 96.50           N  
ATOM   3012  H   ASP A 200       0.699   3.410  -4.981  1.00 96.50           H  
ATOM   3013  CA  ASP A 200       2.479   2.586  -5.770  1.00 96.50           C  
ATOM   3014  HA  ASP A 200       2.951   2.716  -6.743  1.00 96.50           H  
ATOM   3015  C   ASP A 200       2.672   1.135  -5.320  1.00 96.50           C  
ATOM   3016  CB  ASP A 200       3.155   3.489  -4.740  1.00 96.50           C  
ATOM   3017  HB2 ASP A 200       2.546   3.543  -3.837  1.00 96.50           H  
ATOM   3018  HB3 ASP A 200       4.085   3.011  -4.430  1.00 96.50           H  
ATOM   3019  O   ASP A 200       3.528   0.410  -5.839  1.00 96.50           O  
ATOM   3020  CG  ASP A 200       3.436   4.895  -5.251  1.00 96.50           C  
ATOM   3021  OD1 ASP A 200       4.231   4.998  -6.216  1.00 96.50           O  
ATOM   3022  OD2 ASP A 200       2.943   5.843  -4.599  1.00 96.50           O  
ATOM   3023  N   ALA A 201       1.895   0.725  -4.316  1.00 98.33           N  
ATOM   3024  H   ALA A 201       1.204   1.365  -3.952  1.00 98.33           H  
ATOM   3025  CA  ALA A 201       1.985  -0.598  -3.723  1.00 98.33           C  
ATOM   3026  HA  ALA A 201       2.423  -1.254  -4.476  1.00 98.33           H  
ATOM   3027  C   ALA A 201       0.610  -1.166  -3.371  1.00 98.33           C  
ATOM   3028  CB  ALA A 201       2.915  -0.560  -2.502  1.00 98.33           C  
ATOM   3029  HB1 ALA A 201       2.441  -0.001  -1.695  1.00 98.33           H  
ATOM   3030  HB2 ALA A 201       3.111  -1.575  -2.156  1.00 98.33           H  
ATOM   3031  HB3 ALA A 201       3.862  -0.090  -2.769  1.00 98.33           H  
ATOM   3032  O   ALA A 201      -0.346  -0.424  -3.148  1.00 98.33           O  
ATOM   3033  N   MET A 202       0.521  -2.492  -3.293  1.00 98.81           N  
ATOM   3034  H   MET A 202       1.356  -3.030  -3.473  1.00 98.81           H  
ATOM   3035  CA  MET A 202      -0.695  -3.205  -2.902  1.00 98.81           C  
ATOM   3036  HA  MET A 202      -1.441  -2.485  -2.566  1.00 98.81           H  
ATOM   3037  C   MET A 202      -0.403  -4.167  -1.754  1.00 98.81           C  
ATOM   3038  CB  MET A 202      -1.272  -3.937  -4.117  1.00 98.81           C  
ATOM   3039  HB2 MET A 202      -0.501  -4.608  -4.496  1.00 98.81           H  
ATOM   3040  HB3 MET A 202      -1.518  -3.204  -4.885  1.00 98.81           H  
ATOM   3041  O   MET A 202       0.456  -5.039  -1.886  1.00 98.81           O  
ATOM   3042  CG  MET A 202      -2.509  -4.789  -3.806  1.00 98.81           C  
ATOM   3043  HG2 MET A 202      -2.235  -5.546  -3.071  1.00 98.81           H  
ATOM   3044  HG3 MET A 202      -3.280  -4.162  -3.359  1.00 98.81           H  
ATOM   3045  SD  MET A 202      -3.203  -5.658  -5.243  1.00 98.81           S  
ATOM   3046  CE  MET A 202      -3.870  -4.272  -6.205  1.00 98.81           C  
ATOM   3047  HE1 MET A 202      -4.546  -3.677  -5.591  1.00 98.81           H  
ATOM   3048  HE2 MET A 202      -4.425  -4.656  -7.060  1.00 98.81           H  
ATOM   3049  HE3 MET A 202      -3.055  -3.639  -6.555  1.00 98.81           H  
ATOM   3050  N   ALA A 203      -1.147  -4.052  -0.657  1.00 98.87           N  
ATOM   3051  H   ALA A 203      -1.873  -3.351  -0.638  1.00 98.87           H  
ATOM   3052  CA  ALA A 203      -1.152  -5.067   0.388  1.00 98.87           C  
ATOM   3053  HA  ALA A 203      -0.146  -5.469   0.509  1.00 98.87           H  
ATOM   3054  C   ALA A 203      -2.094  -6.211  -0.005  1.00 98.87           C  
ATOM   3055  CB  ALA A 203      -1.570  -4.443   1.721  1.00 98.87           C  
ATOM   3056  HB1 ALA A 203      -1.530  -5.196   2.508  1.00 98.87           H  
ATOM   3057  HB2 ALA A 203      -2.588  -4.061   1.645  1.00 98.87           H  
ATOM   3058  HB3 ALA A 203      -0.908  -3.618   1.983  1.00 98.87           H  
ATOM   3059  O   ALA A 203      -3.249  -5.979  -0.373  1.00 98.87           O  
ATOM   3060  N   VAL A 204      -1.614  -7.446   0.115  1.00 98.60           N  
ATOM   3061  H   VAL A 204      -0.640  -7.570   0.350  1.00 98.60           H  
ATOM   3062  CA  VAL A 204      -2.413  -8.664  -0.050  1.00 98.60           C  
ATOM   3063  HA  VAL A 204      -3.456  -8.401  -0.230  1.00 98.60           H  
ATOM   3064  C   VAL A 204      -2.336  -9.453   1.261  1.00 98.60           C  
ATOM   3065  CB  VAL A 204      -1.939  -9.476  -1.269  1.00 98.60           C  
ATOM   3066  HB  VAL A 204      -0.923  -9.822  -1.082  1.00 98.60           H  
ATOM   3067  O   VAL A 204      -1.552 -10.399   1.365  1.00 98.60           O  
ATOM   3068  CG1 VAL A 204      -2.851 -10.687  -1.522  1.00 98.60           C  
ATOM   3069 HG11 VAL A 204      -3.876 -10.357  -1.688  1.00 98.60           H  
ATOM   3070 HG12 VAL A 204      -2.499 -11.233  -2.398  1.00 98.60           H  
ATOM   3071 HG13 VAL A 204      -2.824 -11.368  -0.671  1.00 98.60           H  
ATOM   3072  CG2 VAL A 204      -1.916  -8.637  -2.555  1.00 98.60           C  
ATOM   3073 HG21 VAL A 204      -2.910  -8.242  -2.766  1.00 98.60           H  
ATOM   3074 HG22 VAL A 204      -1.213  -7.810  -2.452  1.00 98.60           H  
ATOM   3075 HG23 VAL A 204      -1.582  -9.256  -3.388  1.00 98.60           H  
ATOM   3076  N   PRO A 205      -3.126  -9.073   2.284  1.00 97.95           N  
ATOM   3077  CA  PRO A 205      -3.098  -9.689   3.612  1.00 97.95           C  
ATOM   3078  HA  PRO A 205      -2.068  -9.901   3.899  1.00 97.95           H  
ATOM   3079  C   PRO A 205      -3.872 -11.018   3.639  1.00 97.95           C  
ATOM   3080  CB  PRO A 205      -3.662  -8.615   4.549  1.00 97.95           C  
ATOM   3081  HB2 PRO A 205      -4.087  -9.022   5.466  1.00 97.95           H  
ATOM   3082  HB3 PRO A 205      -2.883  -7.892   4.792  1.00 97.95           H  
ATOM   3083  O   PRO A 205      -4.729 -11.243   4.488  1.00 97.95           O  
ATOM   3084  CG  PRO A 205      -4.714  -7.947   3.668  1.00 97.95           C  
ATOM   3085  HG2 PRO A 205      -5.621  -8.552   3.645  1.00 97.95           H  
ATOM   3086  HG3 PRO A 205      -4.931  -6.933   4.004  1.00 97.95           H  
ATOM   3087  CD  PRO A 205      -4.054  -7.945   2.292  1.00 97.95           C  
ATOM   3088  HD2 PRO A 205      -4.812  -8.039   1.514  1.00 97.95           H  
ATOM   3089  HD3 PRO A 205      -3.500  -7.014   2.172  1.00 97.95           H  
ATOM   3090  N   TYR A 206      -3.563 -11.909   2.696  1.00 97.31           N  
ATOM   3091  H   TYR A 206      -2.801 -11.680   2.073  1.00 97.31           H  
ATOM   3092  CA  TYR A 206      -4.194 -13.215   2.528  1.00 97.31           C  
ATOM   3093  HA  TYR A 206      -4.790 -13.452   3.410  1.00 97.31           H  
ATOM   3094  C   TYR A 206      -3.126 -14.286   2.358  1.00 97.31           C  
ATOM   3095  CB  TYR A 206      -5.123 -13.195   1.308  1.00 97.31           C  
ATOM   3096  HB2 TYR A 206      -5.463 -14.211   1.108  1.00 97.31           H  
ATOM   3097  HB3 TYR A 206      -4.565 -12.861   0.433  1.00 97.31           H  
ATOM   3098  O   TYR A 206      -2.227 -14.141   1.530  1.00 97.31           O  
ATOM   3099  CG  TYR A 206      -6.338 -12.316   1.496  1.00 97.31           C  
ATOM   3100  CD1 TYR A 206      -7.466 -12.842   2.147  1.00 97.31           C  
ATOM   3101  HD1 TYR A 206      -7.482 -13.868   2.484  1.00 97.31           H  
ATOM   3102  CD2 TYR A 206      -6.332 -10.971   1.070  1.00 97.31           C  
ATOM   3103  HD2 TYR A 206      -5.456 -10.558   0.592  1.00 97.31           H  
ATOM   3104  CE1 TYR A 206      -8.585 -12.030   2.376  1.00 97.31           C  
ATOM   3105  HE1 TYR A 206      -9.443 -12.430   2.897  1.00 97.31           H  
ATOM   3106  CE2 TYR A 206      -7.459 -10.155   1.303  1.00 97.31           C  
ATOM   3107  HE2 TYR A 206      -7.472  -9.117   1.004  1.00 97.31           H  
ATOM   3108  OH  TYR A 206      -9.702  -9.939   2.169  1.00 97.31           O  
ATOM   3109  HH  TYR A 206     -10.458 -10.488   2.386  1.00 97.31           H  
ATOM   3110  CZ  TYR A 206      -8.594 -10.690   1.954  1.00 97.31           C  
ATOM   3111  N   ASP A 207      -3.239 -15.380   3.112  1.00 95.96           N  
ATOM   3112  H   ASP A 207      -3.966 -15.426   3.812  1.00 95.96           H  
ATOM   3113  CA  ASP A 207      -2.289 -16.494   3.015  1.00 95.96           C  
ATOM   3114  HA  ASP A 207      -1.367 -16.094   2.594  1.00 95.96           H  
ATOM   3115  C   ASP A 207      -2.740 -17.604   2.050  1.00 95.96           C  
ATOM   3116  CB  ASP A 207      -1.952 -17.025   4.414  1.00 95.96           C  
ATOM   3117  HB2 ASP A 207      -1.898 -16.185   5.108  1.00 95.96           H  
ATOM   3118  HB3 ASP A 207      -2.748 -17.689   4.750  1.00 95.96           H  
ATOM   3119  O   ASP A 207      -1.971 -18.512   1.735  1.00 95.96           O  
ATOM   3120  CG  ASP A 207      -0.600 -17.753   4.456  1.00 95.96           C  
ATOM   3121  OD1 ASP A 207       0.283 -17.437   3.616  1.00 95.96           O  
ATOM   3122  OD2 ASP A 207      -0.427 -18.594   5.362  1.00 95.96           O  
ATOM   3123  N   ASP A 208      -3.962 -17.509   1.517  1.00 95.84           N  
ATOM   3124  H   ASP A 208      -4.541 -16.721   1.769  1.00 95.84           H  
ATOM   3125  CA  ASP A 208      -4.462 -18.451   0.519  1.00 95.84           C  
ATOM   3126  HA  ASP A 208      -4.401 -19.444   0.963  1.00 95.84           H  
ATOM   3127  C   ASP A 208      -3.605 -18.392  -0.767  1.00 95.84           C  
ATOM   3128  CB  ASP A 208      -5.943 -18.191   0.221  1.00 95.84           C  
ATOM   3129  HB2 ASP A 208      -6.518 -18.275   1.142  1.00 95.84           H  
ATOM   3130  HB3 ASP A 208      -6.061 -17.179  -0.168  1.00 95.84           H  
ATOM   3131  O   ASP A 208      -3.451 -17.322  -1.370  1.00 95.84           O  
ATOM   3132  CG  ASP A 208      -6.459 -19.200  -0.807  1.00 95.84           C  
ATOM   3133  OD1 ASP A 208      -6.164 -19.002  -2.008  1.00 95.84           O  
ATOM   3134  OD2 ASP A 208      -7.048 -20.219  -0.402  1.00 95.84           O  
ATOM   3135  N   PRO A 209      -3.033 -19.522  -1.225  1.00 95.35           N  
ATOM   3136  CA  PRO A 209      -2.133 -19.540  -2.376  1.00 95.35           C  
ATOM   3137  HA  PRO A 209      -1.315 -18.837  -2.213  1.00 95.35           H  
ATOM   3138  C   PRO A 209      -2.829 -19.160  -3.689  1.00 95.35           C  
ATOM   3139  CB  PRO A 209      -1.571 -20.965  -2.419  1.00 95.35           C  
ATOM   3140  HB2 PRO A 209      -0.654 -21.007  -1.831  1.00 95.35           H  
ATOM   3141  HB3 PRO A 209      -1.382 -21.306  -3.436  1.00 95.35           H  
ATOM   3142  O   PRO A 209      -2.190 -18.571  -4.563  1.00 95.35           O  
ATOM   3143  CG  PRO A 209      -2.648 -21.805  -1.731  1.00 95.35           C  
ATOM   3144  HG2 PRO A 209      -3.438 -22.046  -2.443  1.00 95.35           H  
ATOM   3145  HG3 PRO A 209      -2.237 -22.713  -1.291  1.00 95.35           H  
ATOM   3146  CD  PRO A 209      -3.190 -20.857  -0.668  1.00 95.35           C  
ATOM   3147  HD2 PRO A 209      -4.236 -21.088  -0.469  1.00 95.35           H  
ATOM   3148  HD3 PRO A 209      -2.601 -20.942   0.245  1.00 95.35           H  
ATOM   3149  N   THR A 210      -4.125 -19.446  -3.830  1.00 94.96           N  
ATOM   3150  H   THR A 210      -4.644 -19.751  -3.018  1.00 94.96           H  
ATOM   3151  CA  THR A 210      -4.915 -19.067  -5.008  1.00 94.96           C  
ATOM   3152  HA  THR A 210      -4.390 -19.399  -5.903  1.00 94.96           H  
ATOM   3153  C   THR A 210      -5.052 -17.553  -5.058  1.00 94.96           C  
ATOM   3154  CB  THR A 210      -6.313 -19.708  -5.008  1.00 94.96           C  
ATOM   3155  HB  THR A 210      -6.948 -19.235  -4.259  1.00 94.96           H  
ATOM   3156  O   THR A 210      -4.719 -16.949  -6.078  1.00 94.96           O  
ATOM   3157  CG2 THR A 210      -7.004 -19.559  -6.361  1.00 94.96           C  
ATOM   3158 HG21 THR A 210      -7.973 -20.056  -6.326  1.00 94.96           H  
ATOM   3159 HG22 THR A 210      -6.394 -20.016  -7.140  1.00 94.96           H  
ATOM   3160 HG23 THR A 210      -7.158 -18.504  -6.591  1.00 94.96           H  
ATOM   3161  OG1 THR A 210      -6.227 -21.083  -4.722  1.00 94.96           O  
ATOM   3162  HG1 THR A 210      -6.381 -21.152  -3.777  1.00 94.96           H  
ATOM   3163  N   ILE A 211      -5.438 -16.924  -3.943  1.00 96.14           N  
ATOM   3164  H   ILE A 211      -5.666 -17.491  -3.139  1.00 96.14           H  
ATOM   3165  CA  ILE A 211      -5.540 -15.463  -3.836  1.00 96.14           C  
ATOM   3166  HA  ILE A 211      -6.224 -15.112  -4.609  1.00 96.14           H  
ATOM   3167  C   ILE A 211      -4.180 -14.812  -4.122  1.00 96.14           C  
ATOM   3168  CB  ILE A 211      -6.125 -15.048  -2.464  1.00 96.14           C  
ATOM   3169  HB  ILE A 211      -5.503 -15.460  -1.670  1.00 96.14           H  
ATOM   3170  O   ILE A 211      -4.094 -13.936  -4.989  1.00 96.14           O  
ATOM   3171  CG1 ILE A 211      -7.568 -15.589  -2.316  1.00 96.14           C  
ATOM   3172 HG12 ILE A 211      -7.548 -16.678  -2.371  1.00 96.14           H  
ATOM   3173 HG13 ILE A 211      -8.177 -15.226  -3.144  1.00 96.14           H  
ATOM   3174  CG2 ILE A 211      -6.127 -13.518  -2.332  1.00 96.14           C  
ATOM   3175 HG21 ILE A 211      -5.117 -13.115  -2.402  1.00 96.14           H  
ATOM   3176 HG22 ILE A 211      -6.518 -13.218  -1.360  1.00 96.14           H  
ATOM   3177 HG23 ILE A 211      -6.763 -13.103  -3.114  1.00 96.14           H  
ATOM   3178  CD1 ILE A 211      -8.269 -15.214  -1.003  1.00 96.14           C  
ATOM   3179 HD11 ILE A 211      -9.200 -15.774  -0.919  1.00 96.14           H  
ATOM   3180 HD12 ILE A 211      -7.634 -15.454  -0.150  1.00 96.14           H  
ATOM   3181 HD13 ILE A 211      -8.511 -14.151  -0.984  1.00 96.14           H  
ATOM   3182  N   LYS A 212      -3.102 -15.286  -3.479  1.00 97.73           N  
ATOM   3183  H   LYS A 212      -3.247 -15.999  -2.778  1.00 97.73           H  
ATOM   3184  CA  LYS A 212      -1.734 -14.782  -3.711  1.00 97.73           C  
ATOM   3185  HA  LYS A 212      -1.704 -13.724  -3.452  1.00 97.73           H  
ATOM   3186  C   LYS A 212      -1.342 -14.863  -5.188  1.00 97.73           C  
ATOM   3187  CB  LYS A 212      -0.723 -15.531  -2.816  1.00 97.73           C  
ATOM   3188  HB2 LYS A 212      -0.849 -16.607  -2.932  1.00 97.73           H  
ATOM   3189  HB3 LYS A 212       0.286 -15.265  -3.131  1.00 97.73           H  
ATOM   3190  O   LYS A 212      -0.892 -13.868  -5.757  1.00 97.73           O  
ATOM   3191  CG  LYS A 212      -0.884 -15.139  -1.337  1.00 97.73           C  
ATOM   3192  HG2 LYS A 212      -0.836 -14.053  -1.268  1.00 97.73           H  
ATOM   3193  HG3 LYS A 212      -1.866 -15.442  -0.973  1.00 97.73           H  
ATOM   3194  CD  LYS A 212       0.190 -15.703  -0.394  1.00 97.73           C  
ATOM   3195  HD2 LYS A 212       1.172 -15.388  -0.745  1.00 97.73           H  
ATOM   3196  HD3 LYS A 212       0.027 -15.242   0.580  1.00 97.73           H  
ATOM   3197  CE  LYS A 212       0.173 -17.224  -0.203  1.00 97.73           C  
ATOM   3198  HE2 LYS A 212      -0.855 -17.546  -0.038  1.00 97.73           H  
ATOM   3199  HE3 LYS A 212       0.540 -17.697  -1.114  1.00 97.73           H  
ATOM   3200  NZ  LYS A 212       1.007 -17.608   0.971  1.00 97.73           N  
ATOM   3201  HZ1 LYS A 212       0.544 -17.379   1.839  1.00 97.73           H  
ATOM   3202  HZ2 LYS A 212       1.162 -18.603   1.047  1.00 97.73           H  
ATOM   3203  HZ3 LYS A 212       1.879 -17.101   1.017  1.00 97.73           H  
ATOM   3204  N   SER A 213      -1.570 -16.006  -5.837  1.00 97.48           N  
ATOM   3205  H   SER A 213      -1.935 -16.788  -5.311  1.00 97.48           H  
ATOM   3206  CA  SER A 213      -1.214 -16.209  -7.249  1.00 97.48           C  
ATOM   3207  HA  SER A 213      -0.145 -16.022  -7.354  1.00 97.48           H  
ATOM   3208  C   SER A 213      -1.938 -15.248  -8.199  1.00 97.48           C  
ATOM   3209  CB  SER A 213      -1.471 -17.663  -7.662  1.00 97.48           C  
ATOM   3210  HB2 SER A 213      -0.959 -17.851  -8.606  1.00 97.48           H  
ATOM   3211  HB3 SER A 213      -1.055 -18.336  -6.912  1.00 97.48           H  
ATOM   3212  O   SER A 213      -1.333 -14.735  -9.143  1.00 97.48           O  
ATOM   3213  OG  SER A 213      -2.846 -17.942  -7.845  1.00 97.48           O  
ATOM   3214  HG  SER A 213      -3.341 -17.696  -7.060  1.00 97.48           H  
ATOM   3215  N   VAL A 214      -3.208 -14.946  -7.922  1.00 97.17           N  
ATOM   3216  H   VAL A 214      -3.646 -15.398  -7.133  1.00 97.17           H  
ATOM   3217  CA  VAL A 214      -4.029 -14.061  -8.753  1.00 97.17           C  
ATOM   3218  HA  VAL A 214      -3.927 -14.366  -9.795  1.00 97.17           H  
ATOM   3219  C   VAL A 214      -3.544 -12.611  -8.667  1.00 97.17           C  
ATOM   3220  CB  VAL A 214      -5.506 -14.211  -8.353  1.00 97.17           C  
ATOM   3221  HB  VAL A 214      -5.607 -14.098  -7.274  1.00 97.17           H  
ATOM   3222  O   VAL A 214      -3.471 -11.928  -9.690  1.00 97.17           O  
ATOM   3223  CG1 VAL A 214      -6.378 -13.164  -9.034  1.00 97.17           C  
ATOM   3224 HG11 VAL A 214      -6.220 -13.184 -10.112  1.00 97.17           H  
ATOM   3225 HG12 VAL A 214      -7.423 -13.383  -8.816  1.00 97.17           H  
ATOM   3226 HG13 VAL A 214      -6.124 -12.178  -8.645  1.00 97.17           H  
ATOM   3227  CG2 VAL A 214      -6.066 -15.577  -8.771  1.00 97.17           C  
ATOM   3228 HG21 VAL A 214      -7.068 -15.708  -8.363  1.00 97.17           H  
ATOM   3229 HG22 VAL A 214      -6.102 -15.655  -9.857  1.00 97.17           H  
ATOM   3230 HG23 VAL A 214      -5.435 -16.382  -8.395  1.00 97.17           H  
ATOM   3231  N   TYR A 215      -3.158 -12.139  -7.479  1.00 98.34           N  
ATOM   3232  H   TYR A 215      -3.249 -12.728  -6.663  1.00 98.34           H  
ATOM   3233  CA  TYR A 215      -2.590 -10.796  -7.329  1.00 98.34           C  
ATOM   3234  HA  TYR A 215      -3.206 -10.098  -7.896  1.00 98.34           H  
ATOM   3235  C   TYR A 215      -1.174 -10.683  -7.901  1.00 98.34           C  
ATOM   3236  CB  TYR A 215      -2.639 -10.361  -5.867  1.00 98.34           C  
ATOM   3237  HB2 TYR A 215      -2.225 -11.146  -5.234  1.00 98.34           H  
ATOM   3238  HB3 TYR A 215      -2.012  -9.477  -5.748  1.00 98.34           H  
ATOM   3239  O   TYR A 215      -0.852  -9.670  -8.520  1.00 98.34           O  
ATOM   3240  CG  TYR A 215      -4.035  -9.995  -5.411  1.00 98.34           C  
ATOM   3241  CD1 TYR A 215      -4.639  -8.822  -5.900  1.00 98.34           C  
ATOM   3242  HD1 TYR A 215      -4.105  -8.190  -6.595  1.00 98.34           H  
ATOM   3243  CD2 TYR A 215      -4.719 -10.801  -4.486  1.00 98.34           C  
ATOM   3244  HD2 TYR A 215      -4.245 -11.686  -4.087  1.00 98.34           H  
ATOM   3245  CE1 TYR A 215      -5.914  -8.442  -5.447  1.00 98.34           C  
ATOM   3246  HE1 TYR A 215      -6.356  -7.529  -5.819  1.00 98.34           H  
ATOM   3247  CE2 TYR A 215      -5.989 -10.419  -4.023  1.00 98.34           C  
ATOM   3248  HE2 TYR A 215      -6.492 -10.985  -3.253  1.00 98.34           H  
ATOM   3249  OH  TYR A 215      -7.771  -8.848  -3.962  1.00 98.34           O  
ATOM   3250  HH  TYR A 215      -7.945  -7.914  -4.103  1.00 98.34           H  
ATOM   3251  CZ  TYR A 215      -6.580  -9.232  -4.486  1.00 98.34           C  
ATOM   3252  N   VAL A 216      -0.355 -11.734  -7.791  1.00 98.18           N  
ATOM   3253  H   VAL A 216      -0.651 -12.517  -7.226  1.00 98.18           H  
ATOM   3254  CA  VAL A 216       0.952 -11.803  -8.471  1.00 98.18           C  
ATOM   3255  HA  VAL A 216       1.565 -10.950  -8.181  1.00 98.18           H  
ATOM   3256  C   VAL A 216       0.780 -11.694  -9.984  1.00 98.18           C  
ATOM   3257  CB  VAL A 216       1.707 -13.085  -8.073  1.00 98.18           C  
ATOM   3258  HB  VAL A 216       1.044 -13.942  -8.194  1.00 98.18           H  
ATOM   3259  O   VAL A 216       1.450 -10.884 -10.624  1.00 98.18           O  
ATOM   3260  CG1 VAL A 216       2.951 -13.320  -8.940  1.00 98.18           C  
ATOM   3261 HG11 VAL A 216       3.553 -12.412  -8.979  1.00 98.18           H  
ATOM   3262 HG12 VAL A 216       2.650 -13.597  -9.951  1.00 98.18           H  
ATOM   3263 HG13 VAL A 216       3.547 -14.132  -8.524  1.00 98.18           H  
ATOM   3264  CG2 VAL A 216       2.162 -13.032  -6.610  1.00 98.18           C  
ATOM   3265 HG21 VAL A 216       2.470 -14.026  -6.285  1.00 98.18           H  
ATOM   3266 HG22 VAL A 216       3.005 -12.351  -6.498  1.00 98.18           H  
ATOM   3267 HG23 VAL A 216       1.352 -12.701  -5.960  1.00 98.18           H  
ATOM   3268  N   ALA A 217      -0.151 -12.452 -10.567  1.00 97.24           N  
ATOM   3269  H   ALA A 217      -0.668 -13.114 -10.007  1.00 97.24           H  
ATOM   3270  CA  ALA A 217      -0.449 -12.363 -11.995  1.00 97.24           C  
ATOM   3271  HA  ALA A 217       0.463 -12.566 -12.555  1.00 97.24           H  
ATOM   3272  C   ALA A 217      -0.932 -10.958 -12.394  1.00 97.24           C  
ATOM   3273  CB  ALA A 217      -1.483 -13.437 -12.342  1.00 97.24           C  
ATOM   3274  HB1 ALA A 217      -2.410 -13.260 -11.796  1.00 97.24           H  
ATOM   3275  HB2 ALA A 217      -1.690 -13.414 -13.412  1.00 97.24           H  
ATOM   3276  HB3 ALA A 217      -1.098 -14.422 -12.076  1.00 97.24           H  
ATOM   3277  O   ALA A 217      -0.534 -10.442 -13.439  1.00 97.24           O  
ATOM   3278  N   PHE A 218      -1.737 -10.312 -11.547  1.00 97.53           N  
ATOM   3279  H   PHE A 218      -2.053 -10.800 -10.721  1.00 97.53           H  
ATOM   3280  CA  PHE A 218      -2.189  -8.939 -11.757  1.00 97.53           C  
ATOM   3281  HA  PHE A 218      -2.682  -8.883 -12.727  1.00 97.53           H  
ATOM   3282  C   PHE A 218      -1.027  -7.938 -11.795  1.00 97.53           C  
ATOM   3283  CB  PHE A 218      -3.219  -8.596 -10.681  1.00 97.53           C  
ATOM   3284  HB2 PHE A 218      -2.797  -8.781  -9.694  1.00 97.53           H  
ATOM   3285  HB3 PHE A 218      -4.062  -9.276 -10.803  1.00 97.53           H  
ATOM   3286  O   PHE A 218      -0.938  -7.168 -12.749  1.00 97.53           O  
ATOM   3287  CG  PHE A 218      -3.717  -7.168 -10.714  1.00 97.53           C  
ATOM   3288  CD1 PHE A 218      -3.217  -6.231  -9.789  1.00 97.53           C  
ATOM   3289  HD1 PHE A 218      -2.459  -6.517  -9.074  1.00 97.53           H  
ATOM   3290  CD2 PHE A 218      -4.698  -6.781 -11.646  1.00 97.53           C  
ATOM   3291  HD2 PHE A 218      -5.110  -7.504 -12.334  1.00 97.53           H  
ATOM   3292  CE1 PHE A 218      -3.706  -4.915  -9.794  1.00 97.53           C  
ATOM   3293  HE1 PHE A 218      -3.317  -4.194  -9.091  1.00 97.53           H  
ATOM   3294  CE2 PHE A 218      -5.193  -5.463 -11.640  1.00 97.53           C  
ATOM   3295  HE2 PHE A 218      -5.984  -5.160 -12.309  1.00 97.53           H  
ATOM   3296  CZ  PHE A 218      -4.697  -4.533 -10.714  1.00 97.53           C  
ATOM   3297  HZ  PHE A 218      -5.092  -3.528 -10.706  1.00 97.53           H  
ATOM   3298  N   ALA A 219      -0.100  -7.993 -10.834  1.00 97.21           N  
ATOM   3299  H   ALA A 219      -0.224  -8.653 -10.079  1.00 97.21           H  
ATOM   3300  CA  ALA A 219       1.072  -7.115 -10.795  1.00 97.21           C  
ATOM   3301  HA  ALA A 219       0.738  -6.079 -10.733  1.00 97.21           H  
ATOM   3302  C   ALA A 219       1.947  -7.260 -12.048  1.00 97.21           C  
ATOM   3303  CB  ALA A 219       1.874  -7.455  -9.539  1.00 97.21           C  
ATOM   3304  HB1 ALA A 219       2.396  -8.405  -9.658  1.00 97.21           H  
ATOM   3305  HB2 ALA A 219       2.607  -6.672  -9.344  1.00 97.21           H  
ATOM   3306  HB3 ALA A 219       1.188  -7.547  -8.697  1.00 97.21           H  
ATOM   3307  O   ALA A 219       2.286  -6.271 -12.703  1.00 97.21           O  
ATOM   3308  N   LYS A 220       2.237  -8.509 -12.438  1.00 96.38           N  
ATOM   3309  H   LYS A 220       1.946  -9.266 -11.837  1.00 96.38           H  
ATOM   3310  CA  LYS A 220       3.009  -8.811 -13.651  1.00 96.38           C  
ATOM   3311  HA  LYS A 220       3.955  -8.271 -13.604  1.00 96.38           H  
ATOM   3312  C   LYS A 220       2.296  -8.329 -14.913  1.00 96.38           C  
ATOM   3313  CB  LYS A 220       3.302 -10.318 -13.735  1.00 96.38           C  
ATOM   3314  HB2 LYS A 220       2.365 -10.875 -13.705  1.00 96.38           H  
ATOM   3315  HB3 LYS A 220       3.791 -10.520 -14.688  1.00 96.38           H  
ATOM   3316  O   LYS A 220       2.953  -7.876 -15.847  1.00 96.38           O  
ATOM   3317  CG  LYS A 220       4.223 -10.809 -12.606  1.00 96.38           C  
ATOM   3318  HG2 LYS A 220       3.714 -10.714 -11.647  1.00 96.38           H  
ATOM   3319  HG3 LYS A 220       5.115 -10.183 -12.576  1.00 96.38           H  
ATOM   3320  CD  LYS A 220       4.648 -12.272 -12.816  1.00 96.38           C  
ATOM   3321  HD2 LYS A 220       3.774 -12.883 -13.045  1.00 96.38           H  
ATOM   3322  HD3 LYS A 220       5.339 -12.306 -13.659  1.00 96.38           H  
ATOM   3323  CE  LYS A 220       5.325 -12.823 -11.550  1.00 96.38           C  
ATOM   3324  HE2 LYS A 220       5.582 -11.977 -10.913  1.00 96.38           H  
ATOM   3325  HE3 LYS A 220       4.613 -13.441 -11.003  1.00 96.38           H  
ATOM   3326  NZ  LYS A 220       6.568 -13.586 -11.830  1.00 96.38           N  
ATOM   3327  HZ1 LYS A 220       7.248 -12.926 -12.180  1.00 96.38           H  
ATOM   3328  HZ2 LYS A 220       6.981 -13.948 -10.982  1.00 96.38           H  
ATOM   3329  HZ3 LYS A 220       6.445 -14.340 -12.490  1.00 96.38           H  
ATOM   3330  N   ARG A 221       0.964  -8.418 -14.966  1.00 96.36           N  
ATOM   3331  H   ARG A 221       0.485  -8.835 -14.181  1.00 96.36           H  
ATOM   3332  CA  ARG A 221       0.173  -7.925 -16.101  1.00 96.36           C  
ATOM   3333  HA  ARG A 221       0.590  -8.327 -17.025  1.00 96.36           H  
ATOM   3334  C   ARG A 221       0.252  -6.404 -16.219  1.00 96.36           C  
ATOM   3335  CB  ARG A 221      -1.274  -8.408 -15.965  1.00 96.36           C  
ATOM   3336  HB2 ARG A 221      -1.287  -9.490 -15.834  1.00 96.36           H  
ATOM   3337  HB3 ARG A 221      -1.705  -7.949 -15.075  1.00 96.36           H  
ATOM   3338  O   ARG A 221       0.531  -5.921 -17.312  1.00 96.36           O  
ATOM   3339  CG  ARG A 221      -2.103  -8.057 -17.210  1.00 96.36           C  
ATOM   3340  HG2 ARG A 221      -1.779  -8.707 -18.022  1.00 96.36           H  
ATOM   3341  HG3 ARG A 221      -1.946  -7.019 -17.504  1.00 96.36           H  
ATOM   3342  CD  ARG A 221      -3.602  -8.259 -16.984  1.00 96.36           C  
ATOM   3343  HD2 ARG A 221      -4.137  -8.005 -17.900  1.00 96.36           H  
ATOM   3344  HD3 ARG A 221      -3.789  -9.310 -16.766  1.00 96.36           H  
ATOM   3345  NE  ARG A 221      -4.077  -7.436 -15.861  1.00 96.36           N  
ATOM   3346  HE  ARG A 221      -3.991  -7.827 -14.934  1.00 96.36           H  
ATOM   3347  NH1 ARG A 221      -4.769  -5.537 -16.992  1.00 96.36           N  
ATOM   3348 HH11 ARG A 221      -4.547  -5.903 -17.906  1.00 96.36           H  
ATOM   3349 HH12 ARG A 221      -5.190  -4.625 -16.881  1.00 96.36           H  
ATOM   3350  NH2 ARG A 221      -4.903  -5.640 -14.799  1.00 96.36           N  
ATOM   3351 HH21 ARG A 221      -5.557  -4.874 -14.874  1.00 96.36           H  
ATOM   3352 HH22 ARG A 221      -4.703  -6.001 -13.877  1.00 96.36           H  
ATOM   3353  CZ  ARG A 221      -4.574  -6.215 -15.904  1.00 96.36           C  
ATOM   3354  N   LEU A 222       0.066  -5.665 -15.121  1.00 95.23           N  
ATOM   3355  H   LEU A 222      -0.152  -6.130 -14.251  1.00 95.23           H  
ATOM   3356  CA  LEU A 222       0.193  -4.202 -15.128  1.00 95.23           C  
ATOM   3357  HA  LEU A 222      -0.527  -3.780 -15.829  1.00 95.23           H  
ATOM   3358  C   LEU A 222       1.587  -3.772 -15.613  1.00 95.23           C  
ATOM   3359  CB  LEU A 222      -0.080  -3.628 -13.726  1.00 95.23           C  
ATOM   3360  HB2 LEU A 222       0.152  -2.564 -13.764  1.00 95.23           H  
ATOM   3361  HB3 LEU A 222       0.608  -4.086 -13.015  1.00 95.23           H  
ATOM   3362  O   LEU A 222       1.701  -2.932 -16.508  1.00 95.23           O  
ATOM   3363  CG  LEU A 222      -1.513  -3.764 -13.183  1.00 95.23           C  
ATOM   3364  HG  LEU A 222      -1.763  -4.814 -13.034  1.00 95.23           H  
ATOM   3365  CD1 LEU A 222      -1.586  -3.043 -11.841  1.00 95.23           C  
ATOM   3366 HD11 LEU A 222      -0.959  -3.580 -11.129  1.00 95.23           H  
ATOM   3367 HD12 LEU A 222      -2.613  -3.025 -11.478  1.00 95.23           H  
ATOM   3368 HD13 LEU A 222      -1.236  -2.016 -11.942  1.00 95.23           H  
ATOM   3369  CD2 LEU A 222      -2.565  -3.148 -14.089  1.00 95.23           C  
ATOM   3370 HD21 LEU A 222      -2.613  -3.689 -15.033  1.00 95.23           H  
ATOM   3371 HD22 LEU A 222      -2.329  -2.101 -14.279  1.00 95.23           H  
ATOM   3372 HD23 LEU A 222      -3.547  -3.205 -13.621  1.00 95.23           H  
ATOM   3373  N   ALA A 223       2.639  -4.416 -15.099  1.00 92.78           N  
ATOM   3374  H   ALA A 223       2.487  -5.055 -14.332  1.00 92.78           H  
ATOM   3375  CA  ALA A 223       4.011  -4.099 -15.478  1.00 92.78           C  
ATOM   3376  HA  ALA A 223       4.172  -3.031 -15.331  1.00 92.78           H  
ATOM   3377  C   ALA A 223       4.294  -4.397 -16.962  1.00 92.78           C  
ATOM   3378  CB  ALA A 223       4.961  -4.855 -14.541  1.00 92.78           C  
ATOM   3379  HB1 ALA A 223       4.821  -5.931 -14.647  1.00 92.78           H  
ATOM   3380  HB2 ALA A 223       5.993  -4.603 -14.786  1.00 92.78           H  
ATOM   3381  HB3 ALA A 223       4.764  -4.568 -13.508  1.00 92.78           H  
ATOM   3382  O   ALA A 223       4.812  -3.537 -17.667  1.00 92.78           O  
ATOM   3383  N   ASN A 224       3.931  -5.590 -17.449  1.00 91.14           N  
ATOM   3384  H   ASN A 224       3.497  -6.248 -16.817  1.00 91.14           H  
ATOM   3385  CA  ASN A 224       4.326  -6.053 -18.784  1.00 91.14           C  
ATOM   3386  HA  ASN A 224       5.311  -5.649 -19.019  1.00 91.14           H  
ATOM   3387  C   ASN A 224       3.396  -5.598 -19.919  1.00 91.14           C  
ATOM   3388  CB  ASN A 224       4.424  -7.587 -18.775  1.00 91.14           C  
ATOM   3389  HB2 ASN A 224       3.462  -8.007 -18.482  1.00 91.14           H  
ATOM   3390  HB3 ASN A 224       4.647  -7.931 -19.785  1.00 91.14           H  
ATOM   3391  O   ASN A 224       3.834  -5.544 -21.063  1.00 91.14           O  
ATOM   3392  CG  ASN A 224       5.523  -8.123 -17.874  1.00 91.14           C  
ATOM   3393  ND2 ASN A 224       5.239  -9.143 -17.102  1.00 91.14           N  
ATOM   3394 HD21 ASN A 224       4.263  -9.340 -16.937  1.00 91.14           H  
ATOM   3395 HD22 ASN A 224       5.966  -9.406 -16.452  1.00 91.14           H  
ATOM   3396  OD1 ASN A 224       6.649  -7.662 -17.850  1.00 91.14           O  
ATOM   3397  N   GLN A 225       2.113  -5.340 -19.643  1.00 90.85           N  
ATOM   3398  H   GLN A 225       1.792  -5.437 -18.691  1.00 90.85           H  
ATOM   3399  CA  GLN A 225       1.121  -5.018 -20.683  1.00 90.85           C  
ATOM   3400  HA  GLN A 225       1.557  -5.176 -21.670  1.00 90.85           H  
ATOM   3401  C   GLN A 225       0.669  -3.561 -20.654  1.00 90.85           C  
ATOM   3402  CB  GLN A 225      -0.103  -5.937 -20.568  1.00 90.85           C  
ATOM   3403  HB2 GLN A 225      -0.815  -5.656 -21.343  1.00 90.85           H  
ATOM   3404  HB3 GLN A 225      -0.586  -5.791 -19.602  1.00 90.85           H  
ATOM   3405  O   GLN A 225       0.257  -3.037 -21.684  1.00 90.85           O  
ATOM   3406  CG  GLN A 225       0.249  -7.419 -20.755  1.00 90.85           C  
ATOM   3407  HG2 GLN A 225       0.918  -7.743 -19.958  1.00 90.85           H  
ATOM   3408  HG3 GLN A 225       0.763  -7.542 -21.709  1.00 90.85           H  
ATOM   3409  CD  GLN A 225      -0.980  -8.321 -20.742  1.00 90.85           C  
ATOM   3410  NE2 GLN A 225      -0.830  -9.576 -21.104  1.00 90.85           N  
ATOM   3411 HE21 GLN A 225      -1.677 -10.125 -21.137  1.00 90.85           H  
ATOM   3412 HE22 GLN A 225       0.059  -9.903 -21.455  1.00 90.85           H  
ATOM   3413  OE1 GLN A 225      -2.086  -7.949 -20.387  1.00 90.85           O  
ATOM   3414  N   GLN A 226       0.732  -2.906 -19.493  1.00 86.48           N  
ATOM   3415  H   GLN A 226       1.063  -3.389 -18.670  1.00 86.48           H  
ATOM   3416  CA  GLN A 226       0.270  -1.525 -19.329  1.00 86.48           C  
ATOM   3417  HA  GLN A 226      -0.147  -1.164 -20.269  1.00 86.48           H  
ATOM   3418  C   GLN A 226       1.400  -0.553 -18.997  1.00 86.48           C  
ATOM   3419  CB  GLN A 226      -0.853  -1.479 -18.290  1.00 86.48           C  
ATOM   3420  HB2 GLN A 226      -0.500  -1.872 -17.337  1.00 86.48           H  
ATOM   3421  HB3 GLN A 226      -1.163  -0.445 -18.145  1.00 86.48           H  
ATOM   3422  O   GLN A 226       1.142   0.629 -18.784  1.00 86.48           O  
ATOM   3423  CG  GLN A 226      -2.063  -2.284 -18.775  1.00 86.48           C  
ATOM   3424  HG2 GLN A 226      -2.369  -1.915 -19.754  1.00 86.48           H  
ATOM   3425  HG3 GLN A 226      -1.807  -3.340 -18.864  1.00 86.48           H  
ATOM   3426  CD  GLN A 226      -3.232  -2.167 -17.825  1.00 86.48           C  
ATOM   3427  NE2 GLN A 226      -4.408  -2.511 -18.283  1.00 86.48           N  
ATOM   3428 HE21 GLN A 226      -4.572  -2.720 -19.257  1.00 86.48           H  
ATOM   3429 HE22 GLN A 226      -5.147  -2.492 -17.594  1.00 86.48           H  
ATOM   3430  OE1 GLN A 226      -3.099  -1.798 -16.674  1.00 86.48           O  
ATOM   3431  N   ASN A 227       2.651  -1.033 -18.968  1.00 86.31           N  
ATOM   3432  H   ASN A 227       2.794  -2.009 -19.183  1.00 86.31           H  
ATOM   3433  CA  ASN A 227       3.832  -0.251 -18.592  1.00 86.31           C  
ATOM   3434  HA  ASN A 227       4.653  -0.955 -18.458  1.00 86.31           H  
ATOM   3435  C   ASN A 227       3.656   0.453 -17.238  1.00 86.31           C  
ATOM   3436  CB  ASN A 227       4.219   0.694 -19.741  1.00 86.31           C  
ATOM   3437  HB2 ASN A 227       3.444   1.449 -19.870  1.00 86.31           H  
ATOM   3438  HB3 ASN A 227       5.150   1.204 -19.492  1.00 86.31           H  
ATOM   3439  O   ASN A 227       4.161   1.553 -17.019  1.00 86.31           O  
ATOM   3440  CG  ASN A 227       4.435  -0.058 -21.037  1.00 86.31           C  
ATOM   3441  ND2 ASN A 227       3.754   0.312 -22.095  1.00 86.31           N  
ATOM   3442 HD21 ASN A 227       3.911  -0.231 -22.931  1.00 86.31           H  
ATOM   3443 HD22 ASN A 227       3.082   1.064 -22.039  1.00 86.31           H  
ATOM   3444  OD1 ASN A 227       5.196  -1.005 -21.110  1.00 86.31           O  
ATOM   3445  N   ARG A 228       2.903  -0.182 -16.334  1.00 89.55           N  
ATOM   3446  H   ARG A 228       2.512  -1.076 -16.594  1.00 89.55           H  
ATOM   3447  CA  ARG A 228       2.568   0.347 -15.019  1.00 89.55           C  
ATOM   3448  HA  ARG A 228       3.021   1.330 -14.895  1.00 89.55           H  
ATOM   3449  C   ARG A 228       3.136  -0.578 -13.960  1.00 89.55           C  
ATOM   3450  CB  ARG A 228       1.051   0.519 -14.925  1.00 89.55           C  
ATOM   3451  HB2 ARG A 228       0.564  -0.447 -15.063  1.00 89.55           H  
ATOM   3452  HB3 ARG A 228       0.713   1.196 -15.709  1.00 89.55           H  
ATOM   3453  O   ARG A 228       2.584  -1.636 -13.667  1.00 89.55           O  
ATOM   3454  CG  ARG A 228       0.684   1.100 -13.560  1.00 89.55           C  
ATOM   3455  HG2 ARG A 228       1.133   2.084 -13.431  1.00 89.55           H  
ATOM   3456  HG3 ARG A 228       1.052   0.437 -12.777  1.00 89.55           H  
ATOM   3457  CD  ARG A 228      -0.828   1.208 -13.434  1.00 89.55           C  
ATOM   3458  HD2 ARG A 228      -1.304   0.385 -13.967  1.00 89.55           H  
ATOM   3459  HD3 ARG A 228      -1.161   2.151 -13.866  1.00 89.55           H  
ATOM   3460  NE  ARG A 228      -1.195   1.126 -12.023  1.00 89.55           N  
ATOM   3461  HE  ARG A 228      -0.449   1.055 -11.346  1.00 89.55           H  
ATOM   3462  NH1 ARG A 228      -3.456   1.490 -12.276  1.00 89.55           N  
ATOM   3463 HH11 ARG A 228      -3.391   1.585 -13.280  1.00 89.55           H  
ATOM   3464 HH12 ARG A 228      -4.320   1.776 -11.840  1.00 89.55           H  
ATOM   3465  NH2 ARG A 228      -2.555   1.266 -10.269  1.00 89.55           N  
ATOM   3466 HH21 ARG A 228      -3.439   1.615  -9.927  1.00 89.55           H  
ATOM   3467 HH22 ARG A 228      -1.799   1.096  -9.620  1.00 89.55           H  
ATOM   3468  CZ  ARG A 228      -2.401   1.290 -11.545  1.00 89.55           C  
ATOM   3469  N   PHE A 229       4.253  -0.173 -13.379  1.00 91.44           N  
ATOM   3470  H   PHE A 229       4.665   0.706 -13.655  1.00 91.44           H  
ATOM   3471  CA  PHE A 229       4.914  -0.975 -12.366  1.00 91.44           C  
ATOM   3472  HA  PHE A 229       4.703  -2.026 -12.561  1.00 91.44           H  
ATOM   3473  C   PHE A 229       4.386  -0.634 -10.971  1.00 91.44           C  
ATOM   3474  CB  PHE A 229       6.425  -0.807 -12.490  1.00 91.44           C  
ATOM   3475  HB2 PHE A 229       6.721   0.150 -12.061  1.00 91.44           H  
ATOM   3476  HB3 PHE A 229       6.693  -0.787 -13.546  1.00 91.44           H  
ATOM   3477  O   PHE A 229       4.508   0.497 -10.508  1.00 91.44           O  
ATOM   3478  CG  PHE A 229       7.195  -1.926 -11.822  1.00 91.44           C  
ATOM   3479  CD1 PHE A 229       7.158  -2.085 -10.425  1.00 91.44           C  
ATOM   3480  HD1 PHE A 229       6.561  -1.426  -9.812  1.00 91.44           H  
ATOM   3481  CD2 PHE A 229       7.978  -2.799 -12.598  1.00 91.44           C  
ATOM   3482  HD2 PHE A 229       8.006  -2.692 -13.672  1.00 91.44           H  
ATOM   3483  CE1 PHE A 229       7.971  -3.039  -9.799  1.00 91.44           C  
ATOM   3484  HE1 PHE A 229       7.965  -3.138  -8.724  1.00 91.44           H  
ATOM   3485  CE2 PHE A 229       8.768  -3.779 -11.973  1.00 91.44           C  
ATOM   3486  HE2 PHE A 229       9.384  -4.436 -12.570  1.00 91.44           H  
ATOM   3487  CZ  PHE A 229       8.783  -3.877 -10.572  1.00 91.44           C  
ATOM   3488  HZ  PHE A 229       9.405  -4.608 -10.077  1.00 91.44           H  
ATOM   3489  N   ILE A 230       3.863  -1.647 -10.285  1.00 95.59           N  
ATOM   3490  H   ILE A 230       3.839  -2.555 -10.727  1.00 95.59           H  
ATOM   3491  CA  ILE A 230       3.487  -1.597  -8.870  1.00 95.59           C  
ATOM   3492  HA  ILE A 230       3.768  -0.631  -8.450  1.00 95.59           H  
ATOM   3493  C   ILE A 230       4.257  -2.669  -8.098  1.00 95.59           C  
ATOM   3494  CB  ILE A 230       1.961  -1.761  -8.692  1.00 95.59           C  
ATOM   3495  HB  ILE A 230       1.753  -1.712  -7.624  1.00 95.59           H  
ATOM   3496  O   ILE A 230       4.685  -3.666  -8.685  1.00 95.59           O  
ATOM   3497  CG1 ILE A 230       1.455  -3.123  -9.231  1.00 95.59           C  
ATOM   3498 HG12 ILE A 230       2.155  -3.916  -8.970  1.00 95.59           H  
ATOM   3499 HG13 ILE A 230       1.389  -3.089 -10.319  1.00 95.59           H  
ATOM   3500  CG2 ILE A 230       1.228  -0.589  -9.368  1.00 95.59           C  
ATOM   3501 HG21 ILE A 230       0.172  -0.598  -9.099  1.00 95.59           H  
ATOM   3502 HG22 ILE A 230       1.665   0.352  -9.033  1.00 95.59           H  
ATOM   3503 HG23 ILE A 230       1.324  -0.653 -10.452  1.00 95.59           H  
ATOM   3504  CD1 ILE A 230       0.104  -3.545  -8.654  1.00 95.59           C  
ATOM   3505 HD11 ILE A 230      -0.159  -4.532  -9.034  1.00 95.59           H  
ATOM   3506 HD12 ILE A 230       0.170  -3.601  -7.567  1.00 95.59           H  
ATOM   3507 HD13 ILE A 230      -0.668  -2.837  -8.952  1.00 95.59           H  
ATOM   3508  N   GLN A 231       4.403  -2.497  -6.785  1.00 98.09           N  
ATOM   3509  H   GLN A 231       4.060  -1.646  -6.362  1.00 98.09           H  
ATOM   3510  CA  GLN A 231       4.895  -3.566  -5.913  1.00 98.09           C  
ATOM   3511  HA  GLN A 231       5.260  -4.390  -6.528  1.00 98.09           H  
ATOM   3512  C   GLN A 231       3.764  -4.127  -5.057  1.00 98.09           C  
ATOM   3513  CB  GLN A 231       6.088  -3.100  -5.071  1.00 98.09           C  
ATOM   3514  HB2 GLN A 231       6.346  -3.892  -4.368  1.00 98.09           H  
ATOM   3515  HB3 GLN A 231       5.819  -2.206  -4.508  1.00 98.09           H  
ATOM   3516  O   GLN A 231       3.149  -3.409  -4.271  1.00 98.09           O  
ATOM   3517  CG  GLN A 231       7.305  -2.813  -5.959  1.00 98.09           C  
ATOM   3518  HG2 GLN A 231       7.128  -1.918  -6.556  1.00 98.09           H  
ATOM   3519  HG3 GLN A 231       7.453  -3.659  -6.630  1.00 98.09           H  
ATOM   3520  CD  GLN A 231       8.573  -2.618  -5.141  1.00 98.09           C  
ATOM   3521  NE2 GLN A 231       9.407  -3.635  -5.069  1.00 98.09           N  
ATOM   3522 HE21 GLN A 231      10.204  -3.582  -4.451  1.00 98.09           H  
ATOM   3523 HE22 GLN A 231       9.234  -4.475  -5.603  1.00 98.09           H  
ATOM   3524  OE1 GLN A 231       8.820  -1.569  -4.563  1.00 98.09           O  
ATOM   3525  N   ILE A 232       3.485  -5.417  -5.189  1.00 98.52           N  
ATOM   3526  H   ILE A 232       4.052  -5.973  -5.812  1.00 98.52           H  
ATOM   3527  CA  ILE A 232       2.542  -6.106  -4.313  1.00 98.52           C  
ATOM   3528  HA  ILE A 232       1.864  -5.367  -3.887  1.00 98.52           H  
ATOM   3529  C   ILE A 232       3.287  -6.745  -3.148  1.00 98.52           C  
ATOM   3530  CB  ILE A 232       1.650  -7.104  -5.067  1.00 98.52           C  
ATOM   3531  HB  ILE A 232       0.860  -7.408  -4.381  1.00 98.52           H  
ATOM   3532  O   ILE A 232       4.430  -7.187  -3.288  1.00 98.52           O  
ATOM   3533  CG1 ILE A 232       2.431  -8.359  -5.496  1.00 98.52           C  
ATOM   3534 HG12 ILE A 232       2.974  -8.778  -4.650  1.00 98.52           H  
ATOM   3535 HG13 ILE A 232       3.145  -8.103  -6.279  1.00 98.52           H  
ATOM   3536  CG2 ILE A 232       0.995  -6.417  -6.277  1.00 98.52           C  
ATOM   3537 HG21 ILE A 232       0.597  -5.439  -6.004  1.00 98.52           H  
ATOM   3538 HG22 ILE A 232       1.747  -6.241  -7.047  1.00 98.52           H  
ATOM   3539 HG23 ILE A 232       0.182  -7.028  -6.669  1.00 98.52           H  
ATOM   3540  CD1 ILE A 232       1.506  -9.459  -5.989  1.00 98.52           C  
ATOM   3541 HD11 ILE A 232       0.722  -9.654  -5.258  1.00 98.52           H  
ATOM   3542 HD12 ILE A 232       1.065  -9.162  -6.941  1.00 98.52           H  
ATOM   3543 HD13 ILE A 232       2.097 -10.365  -6.122  1.00 98.52           H  
ATOM   3544  N   VAL A 233       2.619  -6.826  -2.007  1.00 98.90           N  
ATOM   3545  H   VAL A 233       1.705  -6.399  -1.955  1.00 98.90           H  
ATOM   3546  CA  VAL A 233       3.170  -7.386  -0.779  1.00 98.90           C  
ATOM   3547  HA  VAL A 233       4.171  -7.769  -0.973  1.00 98.90           H  
ATOM   3548  C   VAL A 233       2.292  -8.539  -0.324  1.00 98.90           C  
ATOM   3549  CB  VAL A 233       3.296  -6.309   0.301  1.00 98.90           C  
ATOM   3550  HB  VAL A 233       2.304  -6.009   0.641  1.00 98.90           H  
ATOM   3551  O   VAL A 233       1.116  -8.349  -0.019  1.00 98.90           O  
ATOM   3552  CG1 VAL A 233       4.072  -6.876   1.483  1.00 98.90           C  
ATOM   3553 HG11 VAL A 233       4.040  -6.135   2.282  1.00 98.90           H  
ATOM   3554 HG12 VAL A 233       3.608  -7.792   1.848  1.00 98.90           H  
ATOM   3555 HG13 VAL A 233       5.105  -7.076   1.199  1.00 98.90           H  
ATOM   3556  CG2 VAL A 233       4.039  -5.067  -0.211  1.00 98.90           C  
ATOM   3557 HG21 VAL A 233       4.951  -5.360  -0.731  1.00 98.90           H  
ATOM   3558 HG22 VAL A 233       4.305  -4.422   0.626  1.00 98.90           H  
ATOM   3559 HG23 VAL A 233       3.402  -4.508  -0.896  1.00 98.90           H  
ATOM   3560  N   VAL A 234       2.873  -9.734  -0.291  1.00 98.69           N  
ATOM   3561  H   VAL A 234       3.859  -9.781  -0.502  1.00 98.69           H  
ATOM   3562  CA  VAL A 234       2.200 -11.005   0.011  1.00 98.69           C  
ATOM   3563  HA  VAL A 234       1.179 -10.800   0.333  1.00 98.69           H  
ATOM   3564  C   VAL A 234       2.930 -11.724   1.150  1.00 98.69           C  
ATOM   3565  CB  VAL A 234       2.135 -11.917  -1.234  1.00 98.69           C  
ATOM   3566  HB  VAL A 234       1.828 -12.914  -0.918  1.00 98.69           H  
ATOM   3567  O   VAL A 234       4.152 -11.606   1.255  1.00 98.69           O  
ATOM   3568  CG1 VAL A 234       1.106 -11.427  -2.259  1.00 98.69           C  
ATOM   3569 HG11 VAL A 234       1.276 -10.378  -2.502  1.00 98.69           H  
ATOM   3570 HG12 VAL A 234       0.108 -11.557  -1.841  1.00 98.69           H  
ATOM   3571 HG13 VAL A 234       1.167 -12.023  -3.169  1.00 98.69           H  
ATOM   3572  CG2 VAL A 234       3.482 -12.046  -1.955  1.00 98.69           C  
ATOM   3573 HG21 VAL A 234       4.245 -12.406  -1.265  1.00 98.69           H  
ATOM   3574 HG22 VAL A 234       3.796 -11.078  -2.345  1.00 98.69           H  
ATOM   3575 HG23 VAL A 234       3.392 -12.743  -2.788  1.00 98.69           H  
ATOM   3576  N   PRO A 235       2.236 -12.490   2.006  1.00 98.62           N  
ATOM   3577  CA  PRO A 235       2.900 -13.280   3.034  1.00 98.62           C  
ATOM   3578  HA  PRO A 235       3.720 -12.714   3.476  1.00 98.62           H  
ATOM   3579  C   PRO A 235       3.440 -14.597   2.461  1.00 98.62           C  
ATOM   3580  CB  PRO A 235       1.833 -13.504   4.100  1.00 98.62           C  
ATOM   3581  HB2 PRO A 235       1.816 -12.635   4.758  1.00 98.62           H  
ATOM   3582  HB3 PRO A 235       2.001 -14.415   4.674  1.00 98.62           H  
ATOM   3583  O   PRO A 235       2.757 -15.279   1.687  1.00 98.62           O  
ATOM   3584  CG  PRO A 235       0.538 -13.568   3.287  1.00 98.62           C  
ATOM   3585  HG2 PRO A 235      -0.328 -13.259   3.872  1.00 98.62           H  
ATOM   3586  HG3 PRO A 235       0.396 -14.581   2.909  1.00 98.62           H  
ATOM   3587  CD  PRO A 235       0.787 -12.613   2.122  1.00 98.62           C  
ATOM   3588  HD2 PRO A 235       0.342 -11.647   2.361  1.00 98.62           H  
ATOM   3589  HD3 PRO A 235       0.344 -13.005   1.206  1.00 98.62           H  
ATOM   3590  N   ASN A 236       4.645 -14.987   2.887  1.00 97.78           N  
ATOM   3591  H   ASN A 236       5.131 -14.369   3.522  1.00 97.78           H  
ATOM   3592  CA  ASN A 236       5.229 -16.319   2.673  1.00 97.78           C  
ATOM   3593  HA  ASN A 236       6.296 -16.247   2.887  1.00 97.78           H  
ATOM   3594  C   ASN A 236       5.102 -16.827   1.218  1.00 97.78           C  
ATOM   3595  CB  ASN A 236       4.615 -17.297   3.692  1.00 97.78           C  
ATOM   3596  HB2 ASN A 236       3.558 -17.437   3.467  1.00 97.78           H  
ATOM   3597  HB3 ASN A 236       5.109 -18.266   3.606  1.00 97.78           H  
ATOM   3598  O   ASN A 236       4.487 -17.867   0.958  1.00 97.78           O  
ATOM   3599  CG  ASN A 236       4.761 -16.834   5.125  1.00 97.78           C  
ATOM   3600  ND2 ASN A 236       3.671 -16.679   5.840  1.00 97.78           N  
ATOM   3601 HD21 ASN A 236       2.767 -16.913   5.455  1.00 97.78           H  
ATOM   3602 HD22 ASN A 236       3.806 -16.386   6.797  1.00 97.78           H  
ATOM   3603  OD1 ASN A 236       5.850 -16.610   5.617  1.00 97.78           O  
ATOM   3604  N   TYR A 237       5.610 -16.064   0.248  1.00 98.01           N  
ATOM   3605  H   TYR A 237       6.098 -15.220   0.512  1.00 98.01           H  
ATOM   3606  CA  TYR A 237       5.441 -16.338  -1.184  1.00 98.01           C  
ATOM   3607  HA  TYR A 237       5.275 -17.409  -1.296  1.00 98.01           H  
ATOM   3608  C   TYR A 237       6.705 -16.025  -2.011  1.00 98.01           C  
ATOM   3609  CB  TYR A 237       4.179 -15.626  -1.684  1.00 98.01           C  
ATOM   3610  HB2 TYR A 237       3.434 -15.616  -0.888  1.00 98.01           H  
ATOM   3611  HB3 TYR A 237       4.430 -14.589  -1.910  1.00 98.01           H  
ATOM   3612  O   TYR A 237       6.653 -15.375  -3.056  1.00 98.01           O  
ATOM   3613  CG  TYR A 237       3.549 -16.287  -2.892  1.00 98.01           C  
ATOM   3614  CD1 TYR A 237       3.763 -15.759  -4.175  1.00 98.01           C  
ATOM   3615  HD1 TYR A 237       4.355 -14.862  -4.271  1.00 98.01           H  
ATOM   3616  CD2 TYR A 237       2.773 -17.448  -2.731  1.00 98.01           C  
ATOM   3617  HD2 TYR A 237       2.627 -17.853  -1.741  1.00 98.01           H  
ATOM   3618  CE1 TYR A 237       3.254 -16.421  -5.310  1.00 98.01           C  
ATOM   3619  HE1 TYR A 237       3.472 -16.045  -6.298  1.00 98.01           H  
ATOM   3620  CE2 TYR A 237       2.213 -18.085  -3.857  1.00 98.01           C  
ATOM   3621  HE2 TYR A 237       1.605 -18.971  -3.748  1.00 98.01           H  
ATOM   3622  OH  TYR A 237       1.998 -18.241  -6.237  1.00 98.01           O  
ATOM   3623  HH  TYR A 237       2.284 -17.828  -7.055  1.00 98.01           H  
ATOM   3624  CZ  TYR A 237       2.477 -17.586  -5.149  1.00 98.01           C  
ATOM   3625  N   ALA A 238       7.860 -16.493  -1.531  1.00 96.52           N  
ATOM   3626  H   ALA A 238       7.834 -16.998  -0.657  1.00 96.52           H  
ATOM   3627  CA  ALA A 238       9.174 -16.277  -2.147  1.00 96.52           C  
ATOM   3628  HA  ALA A 238       9.391 -15.208  -2.162  1.00 96.52           H  
ATOM   3629  C   ALA A 238       9.280 -16.805  -3.590  1.00 96.52           C  
ATOM   3630  CB  ALA A 238      10.206 -16.967  -1.254  1.00 96.52           C  
ATOM   3631  HB1 ALA A 238      11.210 -16.712  -1.594  1.00 96.52           H  
ATOM   3632  HB2 ALA A 238      10.082 -18.049  -1.299  1.00 96.52           H  
ATOM   3633  HB3 ALA A 238      10.084 -16.640  -0.221  1.00 96.52           H  
ATOM   3634  O   ALA A 238       9.996 -16.255  -4.420  1.00 96.52           O  
ATOM   3635  N   GLN A 239       8.515 -17.846  -3.922  1.00 96.74           N  
ATOM   3636  H   GLN A 239       7.919 -18.234  -3.205  1.00 96.74           H  
ATOM   3637  CA  GLN A 239       8.523 -18.495  -5.233  1.00 96.74           C  
ATOM   3638  HA  GLN A 239       9.564 -18.694  -5.486  1.00 96.74           H  
ATOM   3639  C   GLN A 239       7.966 -17.637  -6.383  1.00 96.74           C  
ATOM   3640  CB  GLN A 239       7.798 -19.852  -5.151  1.00 96.74           C  
ATOM   3641  HB2 GLN A 239       8.216 -20.441  -4.334  1.00 96.74           H  
ATOM   3642  HB3 GLN A 239       8.018 -20.390  -6.073  1.00 96.74           H  
ATOM   3643  O   GLN A 239       7.946 -18.105  -7.519  1.00 96.74           O  
ATOM   3644  CG  GLN A 239       6.263 -19.787  -5.010  1.00 96.74           C  
ATOM   3645  HG2 GLN A 239       5.844 -19.001  -5.639  1.00 96.74           H  
ATOM   3646  HG3 GLN A 239       5.866 -20.733  -5.378  1.00 96.74           H  
ATOM   3647  CD  GLN A 239       5.753 -19.607  -3.583  1.00 96.74           C  
ATOM   3648  NE2 GLN A 239       4.521 -19.964  -3.320  1.00 96.74           N  
ATOM   3649 HE21 GLN A 239       4.219 -19.801  -2.370  1.00 96.74           H  
ATOM   3650 HE22 GLN A 239       3.898 -20.253  -4.060  1.00 96.74           H  
ATOM   3651  OE1 GLN A 239       6.432 -19.173  -2.669  1.00 96.74           O  
ATOM   3652  N   ALA A 240       7.467 -16.421  -6.120  1.00 97.32           N  
ATOM   3653  H   ALA A 240       7.504 -16.075  -5.172  1.00 97.32           H  
ATOM   3654  CA  ALA A 240       7.002 -15.518  -7.176  1.00 97.32           C  
ATOM   3655  HA  ALA A 240       6.241 -16.028  -7.766  1.00 97.32           H  
ATOM   3656  C   ALA A 240       8.113 -15.089  -8.144  1.00 97.32           C  
ATOM   3657  CB  ALA A 240       6.382 -14.277  -6.537  1.00 97.32           C  
ATOM   3658  HB1 ALA A 240       5.454 -14.548  -6.034  1.00 97.32           H  
ATOM   3659  HB2 ALA A 240       6.160 -13.544  -7.312  1.00 97.32           H  
ATOM   3660  HB3 ALA A 240       7.076 -13.835  -5.822  1.00 97.32           H  
ATOM   3661  O   ALA A 240       7.806 -14.826  -9.316  1.00 97.32           O  
ATOM   3662  N   ASP A 241       9.351 -15.020  -7.636  1.00 97.02           N  
ATOM   3663  H   ASP A 241       9.473 -15.262  -6.664  1.00 97.02           H  
ATOM   3664  CA  ASP A 241      10.573 -14.703  -8.376  1.00 97.02           C  
ATOM   3665  HA  ASP A 241      11.322 -14.414  -7.638  1.00 97.02           H  
ATOM   3666  C   ASP A 241      10.420 -13.491  -9.305  1.00 97.02           C  
ATOM   3667  CB  ASP A 241      11.110 -15.972  -9.037  1.00 97.02           C  
ATOM   3668  HB2 ASP A 241      10.407 -16.299  -9.803  1.00 97.02           H  
ATOM   3669  HB3 ASP A 241      11.183 -16.758  -8.285  1.00 97.02           H  
ATOM   3670  O   ASP A 241      10.616 -13.562 -10.520  1.00 97.02           O  
ATOM   3671  CG  ASP A 241      12.490 -15.774  -9.658  1.00 97.02           C  
ATOM   3672  OD1 ASP A 241      13.295 -14.945  -9.170  1.00 97.02           O  
ATOM   3673  OD2 ASP A 241      12.772 -16.505 -10.630  1.00 97.02           O  
ATOM   3674  N   ASP A 242       9.968 -12.368  -8.739  1.00 96.91           N  
ATOM   3675  H   ASP A 242       9.781 -12.365  -7.746  1.00 96.91           H  
ATOM   3676  CA  ASP A 242       9.610 -11.184  -9.515  1.00 96.91           C  
ATOM   3677  HA  ASP A 242      10.173 -11.221 -10.447  1.00 96.91           H  
ATOM   3678  C   ASP A 242       9.898  -9.865  -8.779  1.00 96.91           C  
ATOM   3679  CB  ASP A 242       8.131 -11.258  -9.884  1.00 96.91           C  
ATOM   3680  HB2 ASP A 242       7.519 -10.937  -9.041  1.00 96.91           H  
ATOM   3681  HB3 ASP A 242       7.872 -12.295 -10.100  1.00 96.91           H  
ATOM   3682  O   ASP A 242       9.538  -9.729  -7.604  1.00 96.91           O  
ATOM   3683  CG  ASP A 242       7.837 -10.401 -11.108  1.00 96.91           C  
ATOM   3684  OD1 ASP A 242       7.721  -9.168 -10.937  1.00 96.91           O  
ATOM   3685  OD2 ASP A 242       7.707 -10.993 -12.205  1.00 96.91           O  
ATOM   3686  N   PRO A 243      10.463  -8.848  -9.463  1.00 96.29           N  
ATOM   3687  CA  PRO A 243      10.710  -7.536  -8.863  1.00 96.29           C  
ATOM   3688  HA  PRO A 243      11.375  -7.674  -8.010  1.00 96.29           H  
ATOM   3689  C   PRO A 243       9.441  -6.811  -8.385  1.00 96.29           C  
ATOM   3690  CB  PRO A 243      11.450  -6.735  -9.938  1.00 96.29           C  
ATOM   3691  HB2 PRO A 243      10.741  -6.197 -10.567  1.00 96.29           H  
ATOM   3692  HB3 PRO A 243      12.179  -6.051  -9.504  1.00 96.29           H  
ATOM   3693  O   PRO A 243       9.512  -5.930  -7.523  1.00 96.29           O  
ATOM   3694  CG  PRO A 243      12.117  -7.803 -10.795  1.00 96.29           C  
ATOM   3695  HG2 PRO A 243      13.030  -8.147 -10.307  1.00 96.29           H  
ATOM   3696  HG3 PRO A 243      12.326  -7.447 -11.803  1.00 96.29           H  
ATOM   3697  CD  PRO A 243      11.074  -8.913 -10.785  1.00 96.29           C  
ATOM   3698  HD2 PRO A 243      10.318  -8.727 -11.548  1.00 96.29           H  
ATOM   3699  HD3 PRO A 243      11.575  -9.865 -10.966  1.00 96.29           H  
ATOM   3700  N   THR A 244       8.275  -7.167  -8.936  1.00 96.97           N  
ATOM   3701  H   THR A 244       8.276  -7.887  -9.645  1.00 96.97           H  
ATOM   3702  CA  THR A 244       6.969  -6.610  -8.545  1.00 96.97           C  
ATOM   3703  HA  THR A 244       7.087  -5.543  -8.358  1.00 96.97           H  
ATOM   3704  C   THR A 244       6.412  -7.223  -7.259  1.00 96.97           C  
ATOM   3705  CB  THR A 244       5.912  -6.754  -9.657  1.00 96.97           C  
ATOM   3706  HB  THR A 244       4.994  -6.269  -9.324  1.00 96.97           H  
ATOM   3707  O   THR A 244       5.388  -6.752  -6.771  1.00 96.97           O  
ATOM   3708  CG2 THR A 244       6.312  -6.126 -10.990  1.00 96.97           C  
ATOM   3709 HG21 THR A 244       7.292  -6.477 -11.314  1.00 96.97           H  
ATOM   3710 HG22 THR A 244       6.321  -5.041 -10.881  1.00 96.97           H  
ATOM   3711 HG23 THR A 244       5.572  -6.384 -11.747  1.00 96.97           H  
ATOM   3712  OG1 THR A 244       5.607  -8.104  -9.915  1.00 96.97           O  
ATOM   3713  HG1 THR A 244       6.373  -8.473 -10.361  1.00 96.97           H  
ATOM   3714  N   VAL A 245       7.044  -8.254  -6.684  1.00 98.71           N  
ATOM   3715  H   VAL A 245       7.899  -8.596  -7.100  1.00 98.71           H  
ATOM   3716  CA  VAL A 245       6.486  -9.013  -5.554  1.00 98.71           C  
ATOM   3717  HA  VAL A 245       5.554  -8.549  -5.231  1.00 98.71           H  
ATOM   3718  C   VAL A 245       7.436  -9.002  -4.363  1.00 98.71           C  
ATOM   3719  CB  VAL A 245       6.146 -10.458  -5.967  1.00 98.71           C  
ATOM   3720  HB  VAL A 245       7.063 -10.986  -6.227  1.00 98.71           H  
ATOM   3721  O   VAL A 245       8.552  -9.512  -4.447  1.00 98.71           O  
ATOM   3722  CG1 VAL A 245       5.448 -11.200  -4.819  1.00 98.71           C  
ATOM   3723 HG11 VAL A 245       5.159 -12.201  -5.138  1.00 98.71           H  
ATOM   3724 HG12 VAL A 245       4.556 -10.653  -4.516  1.00 98.71           H  
ATOM   3725 HG13 VAL A 245       6.119 -11.301  -3.966  1.00 98.71           H  
ATOM   3726  CG2 VAL A 245       5.221 -10.512  -7.188  1.00 98.71           C  
ATOM   3727 HG21 VAL A 245       4.284  -9.997  -6.978  1.00 98.71           H  
ATOM   3728 HG22 VAL A 245       5.022 -11.551  -7.449  1.00 98.71           H  
ATOM   3729 HG23 VAL A 245       5.694 -10.033  -8.046  1.00 98.71           H  
ATOM   3730  N   ILE A 246       6.969  -8.478  -3.232  1.00 98.87           N  
ATOM   3731  H   ILE A 246       6.044  -8.074  -3.248  1.00 98.87           H  
ATOM   3732  CA  ILE A 246       7.641  -8.540  -1.930  1.00 98.87           C  
ATOM   3733  HA  ILE A 246       8.689  -8.804  -2.073  1.00 98.87           H  
ATOM   3734  C   ILE A 246       6.974  -9.643  -1.101  1.00 98.87           C  
ATOM   3735  CB  ILE A 246       7.595  -7.164  -1.227  1.00 98.87           C  
ATOM   3736  HB  ILE A 246       6.549  -6.893  -1.084  1.00 98.87           H  
ATOM   3737  O   ILE A 246       5.762  -9.615  -0.887  1.00 98.87           O  
ATOM   3738  CG1 ILE A 246       8.274  -6.074  -2.094  1.00 98.87           C  
ATOM   3739 HG12 ILE A 246       9.334  -6.303  -2.198  1.00 98.87           H  
ATOM   3740 HG13 ILE A 246       7.833  -6.072  -3.091  1.00 98.87           H  
ATOM   3741  CG2 ILE A 246       8.267  -7.247   0.157  1.00 98.87           C  
ATOM   3742 HG21 ILE A 246       7.781  -7.994   0.784  1.00 98.87           H  
ATOM   3743 HG22 ILE A 246       8.190  -6.293   0.678  1.00 98.87           H  
ATOM   3744 HG23 ILE A 246       9.322  -7.499   0.042  1.00 98.87           H  
ATOM   3745  CD1 ILE A 246       8.124  -4.647  -1.548  1.00 98.87           C  
ATOM   3746 HD11 ILE A 246       8.667  -4.533  -0.609  1.00 98.87           H  
ATOM   3747 HD12 ILE A 246       8.537  -3.941  -2.268  1.00 98.87           H  
ATOM   3748 HD13 ILE A 246       7.071  -4.416  -1.391  1.00 98.87           H  
ATOM   3749  N   SER A 247       7.764 -10.611  -0.630  1.00 98.76           N  
ATOM   3750  H   SER A 247       8.755 -10.562  -0.818  1.00 98.76           H  
ATOM   3751  CA  SER A 247       7.287 -11.712   0.214  1.00 98.76           C  
ATOM   3752  HA  SER A 247       6.201 -11.785   0.144  1.00 98.76           H  
ATOM   3753  C   SER A 247       7.675 -11.480   1.669  1.00 98.76           C  
ATOM   3754  CB  SER A 247       7.849 -13.044  -0.281  1.00 98.76           C  
ATOM   3755  HB2 SER A 247       8.929 -12.966  -0.406  1.00 98.76           H  
ATOM   3756  HB3 SER A 247       7.392 -13.290  -1.240  1.00 98.76           H  
ATOM   3757  O   SER A 247       8.852 -11.598   1.995  1.00 98.76           O  
ATOM   3758  OG  SER A 247       7.569 -14.068   0.653  1.00 98.76           O  
ATOM   3759  HG  SER A 247       8.210 -13.986   1.363  1.00 98.76           H  
ATOM   3760  N   VAL A 248       6.706 -11.209   2.541  1.00 98.83           N  
ATOM   3761  H   VAL A 248       5.755 -11.193   2.202  1.00 98.83           H  
ATOM   3762  CA  VAL A 248       6.940 -11.011   3.981  1.00 98.83           C  
ATOM   3763  HA  VAL A 248       7.921 -10.555   4.110  1.00 98.83           H  
ATOM   3764  C   VAL A 248       6.933 -12.362   4.699  1.00 98.83           C  
ATOM   3765  CB  VAL A 248       5.910 -10.039   4.587  1.00 98.83           C  
ATOM   3766  HB  VAL A 248       4.911 -10.470   4.512  1.00 98.83           H  
ATOM   3767  O   VAL A 248       5.937 -13.081   4.615  1.00 98.83           O  
ATOM   3768  CG1 VAL A 248       6.222  -9.756   6.057  1.00 98.83           C  
ATOM   3769 HG11 VAL A 248       5.539  -8.999   6.443  1.00 98.83           H  
ATOM   3770 HG12 VAL A 248       7.249  -9.408   6.172  1.00 98.83           H  
ATOM   3771 HG13 VAL A 248       6.078 -10.667   6.637  1.00 98.83           H  
ATOM   3772  CG2 VAL A 248       5.917  -8.698   3.844  1.00 98.83           C  
ATOM   3773 HG21 VAL A 248       5.623  -8.848   2.805  1.00 98.83           H  
ATOM   3774 HG22 VAL A 248       5.206  -8.015   4.309  1.00 98.83           H  
ATOM   3775 HG23 VAL A 248       6.916  -8.263   3.874  1.00 98.83           H  
ATOM   3776  N   SER A 249       8.022 -12.729   5.381  1.00 97.88           N  
ATOM   3777  H   SER A 249       8.834 -12.129   5.358  1.00 97.88           H  
ATOM   3778  CA  SER A 249       8.175 -14.069   5.988  1.00 97.88           C  
ATOM   3779  HA  SER A 249       7.416 -14.729   5.569  1.00 97.88           H  
ATOM   3780  C   SER A 249       7.982 -14.127   7.505  1.00 97.88           C  
ATOM   3781  CB  SER A 249       9.517 -14.676   5.592  1.00 97.88           C  
ATOM   3782  HB2 SER A 249       9.573 -15.703   5.950  1.00 97.88           H  
ATOM   3783  HB3 SER A 249       9.582 -14.683   4.504  1.00 97.88           H  
ATOM   3784  O   SER A 249       7.826 -15.205   8.079  1.00 97.88           O  
ATOM   3785  OG  SER A 249      10.593 -13.931   6.121  1.00 97.88           O  
ATOM   3786  HG  SER A 249      11.382 -14.266   5.689  1.00 97.88           H  
ATOM   3787  N   ASN A 250       7.955 -12.981   8.184  1.00 98.40           N  
ATOM   3788  H   ASN A 250       8.085 -12.116   7.679  1.00 98.40           H  
ATOM   3789  CA  ASN A 250       7.679 -12.898   9.615  1.00 98.40           C  
ATOM   3790  HA  ASN A 250       7.000 -13.708   9.879  1.00 98.40           H  
ATOM   3791  C   ASN A 250       6.952 -11.591   9.971  1.00 98.40           C  
ATOM   3792  CB  ASN A 250       8.989 -13.125  10.393  1.00 98.40           C  
ATOM   3793  HB2 ASN A 250       8.749 -13.358  11.430  1.00 98.40           H  
ATOM   3794  HB3 ASN A 250       9.507 -13.993   9.985  1.00 98.40           H  
ATOM   3795  O   ASN A 250       6.500 -10.860   9.094  1.00 98.40           O  
ATOM   3796  CG  ASN A 250       9.950 -11.955  10.386  1.00 98.40           C  
ATOM   3797  ND2 ASN A 250      10.979 -12.047  11.192  1.00 98.40           N  
ATOM   3798 HD21 ASN A 250      11.092 -12.888  11.741  1.00 98.40           H  
ATOM   3799 HD22 ASN A 250      11.630 -11.277  11.230  1.00 98.40           H  
ATOM   3800  OD1 ASN A 250       9.792 -10.969   9.689  1.00 98.40           O  
ATOM   3801  N   GLY A 251       6.782 -11.321  11.262  1.00 98.51           N  
ATOM   3802  H   GLY A 251       7.248 -11.891  11.954  1.00 98.51           H  
ATOM   3803  CA  GLY A 251       6.010 -10.181  11.734  1.00 98.51           C  
ATOM   3804  HA2 GLY A 251       5.920  -9.420  10.959  1.00 98.51           H  
ATOM   3805  HA3 GLY A 251       5.011 -10.554  11.959  1.00 98.51           H  
ATOM   3806  C   GLY A 251       6.601  -9.517  12.972  1.00 98.51           C  
ATOM   3807  O   GLY A 251       7.761  -9.727  13.333  1.00 98.51           O  
ATOM   3808  N   VAL A 252       5.785  -8.725  13.660  1.00 98.74           N  
ATOM   3809  H   VAL A 252       4.817  -8.685  13.373  1.00 98.74           H  
ATOM   3810  CA  VAL A 252       6.175  -7.938  14.833  1.00 98.74           C  
ATOM   3811  HA  VAL A 252       7.108  -8.338  15.230  1.00 98.74           H  
ATOM   3812  C   VAL A 252       5.149  -8.043  15.964  1.00 98.74           C  
ATOM   3813  CB  VAL A 252       6.459  -6.470  14.458  1.00 98.74           C  
ATOM   3814  HB  VAL A 252       6.898  -5.992  15.333  1.00 98.74           H  
ATOM   3815  O   VAL A 252       4.020  -8.497  15.782  1.00 98.74           O  
ATOM   3816  CG1 VAL A 252       7.468  -6.353  13.307  1.00 98.74           C  
ATOM   3817 HG11 VAL A 252       8.308  -7.028  13.468  1.00 98.74           H  
ATOM   3818 HG12 VAL A 252       7.833  -5.328  13.246  1.00 98.74           H  
ATOM   3819 HG13 VAL A 252       6.998  -6.607  12.357  1.00 98.74           H  
ATOM   3820  CG2 VAL A 252       5.205  -5.682  14.073  1.00 98.74           C  
ATOM   3821 HG21 VAL A 252       5.477  -4.637  13.927  1.00 98.74           H  
ATOM   3822 HG22 VAL A 252       4.789  -6.064  13.140  1.00 98.74           H  
ATOM   3823 HG23 VAL A 252       4.453  -5.726  14.861  1.00 98.74           H  
ATOM   3824  N   ILE A 253       5.553  -7.616  17.154  1.00 98.70           N  
ATOM   3825  H   ILE A 253       6.505  -7.286  17.233  1.00 98.70           H  
ATOM   3826  CA  ILE A 253       4.693  -7.427  18.321  1.00 98.70           C  
ATOM   3827  HA  ILE A 253       3.665  -7.680  18.061  1.00 98.70           H  
ATOM   3828  C   ILE A 253       4.750  -5.944  18.680  1.00 98.70           C  
ATOM   3829  CB  ILE A 253       5.129  -8.326  19.498  1.00 98.70           C  
ATOM   3830  HB  ILE A 253       6.108  -7.987  19.836  1.00 98.70           H  
ATOM   3831  O   ILE A 253       5.844  -5.404  18.874  1.00 98.70           O  
ATOM   3832  CG1 ILE A 253       5.253  -9.805  19.057  1.00 98.70           C  
ATOM   3833 HG12 ILE A 253       5.993  -9.874  18.259  1.00 98.70           H  
ATOM   3834 HG13 ILE A 253       4.296 -10.146  18.662  1.00 98.70           H  
ATOM   3835  CG2 ILE A 253       4.138  -8.165  20.665  1.00 98.70           C  
ATOM   3836 HG21 ILE A 253       4.093  -7.124  20.985  1.00 98.70           H  
ATOM   3837 HG22 ILE A 253       4.455  -8.752  21.527  1.00 98.70           H  
ATOM   3838 HG23 ILE A 253       3.140  -8.481  20.359  1.00 98.70           H  
ATOM   3839  CD1 ILE A 253       5.713 -10.774  20.152  1.00 98.70           C  
ATOM   3840 HD11 ILE A 253       5.915 -11.748  19.706  1.00 98.70           H  
ATOM   3841 HD12 ILE A 253       6.625 -10.404  20.621  1.00 98.70           H  
ATOM   3842 HD13 ILE A 253       4.935 -10.894  20.905  1.00 98.70           H  
ATOM   3843  N   LEU A 254       3.586  -5.298  18.742  1.00 98.13           N  
ATOM   3844  H   LEU A 254       2.740  -5.826  18.586  1.00 98.13           H  
ATOM   3845  CA  LEU A 254       3.447  -3.879  19.075  1.00 98.13           C  
ATOM   3846  HA  LEU A 254       4.261  -3.326  18.605  1.00 98.13           H  
ATOM   3847  C   LEU A 254       3.554  -3.629  20.587  1.00 98.13           C  
ATOM   3848  CB  LEU A 254       2.120  -3.338  18.514  1.00 98.13           C  
ATOM   3849  HB2 LEU A 254       1.301  -3.852  19.017  1.00 98.13           H  
ATOM   3850  HB3 LEU A 254       2.050  -2.279  18.764  1.00 98.13           H  
ATOM   3851  O   LEU A 254       3.453  -4.562  21.390  1.00 98.13           O  
ATOM   3852  CG  LEU A 254       1.923  -3.488  16.996  1.00 98.13           C  
ATOM   3853  HG  LEU A 254       1.832  -4.547  16.757  1.00 98.13           H  
ATOM   3854  CD1 LEU A 254       0.629  -2.789  16.584  1.00 98.13           C  
ATOM   3855 HD11 LEU A 254      -0.217  -3.212  17.126  1.00 98.13           H  
ATOM   3856 HD12 LEU A 254       0.690  -1.724  16.810  1.00 98.13           H  
ATOM   3857 HD13 LEU A 254       0.454  -2.920  15.516  1.00 98.13           H  
ATOM   3858  CD2 LEU A 254       3.071  -2.901  16.171  1.00 98.13           C  
ATOM   3859 HD21 LEU A 254       3.987  -3.464  16.347  1.00 98.13           H  
ATOM   3860 HD22 LEU A 254       3.230  -1.858  16.446  1.00 98.13           H  
ATOM   3861 HD23 LEU A 254       2.827  -2.968  15.111  1.00 98.13           H  
ATOM   3862  N   SER A 255       3.730  -2.371  20.992  1.00 96.61           N  
ATOM   3863  H   SER A 255       3.808  -1.647  20.291  1.00 96.61           H  
ATOM   3864  CA  SER A 255       3.871  -1.979  22.404  1.00 96.61           C  
ATOM   3865  HA  SER A 255       4.733  -2.500  22.821  1.00 96.61           H  
ATOM   3866  C   SER A 255       2.657  -2.353  23.263  1.00 96.61           C  
ATOM   3867  CB  SER A 255       4.133  -0.475  22.501  1.00 96.61           C  
ATOM   3868  HB2 SER A 255       4.393  -0.224  23.530  1.00 96.61           H  
ATOM   3869  HB3 SER A 255       4.965  -0.202  21.852  1.00 96.61           H  
ATOM   3870  O   SER A 255       2.804  -2.699  24.436  1.00 96.61           O  
ATOM   3871  OG  SER A 255       2.984   0.253  22.134  1.00 96.61           O  
ATOM   3872  HG  SER A 255       3.176   0.701  21.307  1.00 96.61           H  
ATOM   3873  N   ASN A 256       1.465  -2.385  22.662  1.00 95.61           N  
ATOM   3874  H   ASN A 256       1.430  -2.042  21.713  1.00 95.61           H  
ATOM   3875  CA  ASN A 256       0.217  -2.829  23.287  1.00 95.61           C  
ATOM   3876  HA  ASN A 256       0.253  -2.530  24.335  1.00 95.61           H  
ATOM   3877  C   ASN A 256       0.029  -4.365  23.292  1.00 95.61           C  
ATOM   3878  CB  ASN A 256      -0.957  -2.072  22.637  1.00 95.61           C  
ATOM   3879  HB2 ASN A 256      -1.857  -2.241  23.227  1.00 95.61           H  
ATOM   3880  HB3 ASN A 256      -0.744  -1.003  22.639  1.00 95.61           H  
ATOM   3881  O   ASN A 256      -1.069  -4.846  23.563  1.00 95.61           O  
ATOM   3882  CG  ASN A 256      -1.246  -2.506  21.211  1.00 95.61           C  
ATOM   3883  ND2 ASN A 256      -2.213  -1.902  20.566  1.00 95.61           N  
ATOM   3884 HD21 ASN A 256      -2.363  -2.156  19.600  1.00 95.61           H  
ATOM   3885 HD22 ASN A 256      -2.704  -1.123  20.981  1.00 95.61           H  
ATOM   3886  OD1 ASN A 256      -0.636  -3.412  20.664  1.00 95.61           O  
ATOM   3887  N   SER A 257       1.080  -5.139  22.998  1.00 96.86           N  
ATOM   3888  H   SER A 257       1.936  -4.672  22.736  1.00 96.86           H  
ATOM   3889  CA  SER A 257       1.078  -6.610  22.880  1.00 96.86           C  
ATOM   3890  HA  SER A 257       2.113  -6.897  22.691  1.00 96.86           H  
ATOM   3891  C   SER A 257       0.288  -7.186  21.695  1.00 96.86           C  
ATOM   3892  CB  SER A 257       0.681  -7.286  24.201  1.00 96.86           C  
ATOM   3893  HB2 SER A 257       0.834  -8.362  24.120  1.00 96.86           H  
ATOM   3894  HB3 SER A 257      -0.373  -7.103  24.411  1.00 96.86           H  
ATOM   3895  O   SER A 257       0.142  -8.407  21.597  1.00 96.86           O  
ATOM   3896  OG  SER A 257       1.470  -6.790  25.266  1.00 96.86           O  
ATOM   3897  HG  SER A 257       1.430  -5.832  25.223  1.00 96.86           H  
ATOM   3898  N   THR A 258      -0.186  -6.353  20.763  1.00 97.78           N  
ATOM   3899  H   THR A 258      -0.068  -5.358  20.887  1.00 97.78           H  
ATOM   3900  CA  THR A 258      -0.832  -6.832  19.530  1.00 97.78           C  
ATOM   3901  HA  THR A 258      -1.617  -7.535  19.809  1.00 97.78           H  
ATOM   3902  C   THR A 258       0.181  -7.552  18.646  1.00 97.78           C  
ATOM   3903  CB  THR A 258      -1.495  -5.696  18.740  1.00 97.78           C  
ATOM   3904  HB  THR A 258      -0.743  -4.960  18.455  1.00 97.78           H  
ATOM   3905  O   THR A 258       1.251  -7.020  18.345  1.00 97.78           O  
ATOM   3906  CG2 THR A 258      -2.227  -6.173  17.486  1.00 97.78           C  
ATOM   3907 HG21 THR A 258      -1.516  -6.569  16.760  1.00 97.78           H  
ATOM   3908 HG22 THR A 258      -2.959  -6.937  17.746  1.00 97.78           H  
ATOM   3909 HG23 THR A 258      -2.742  -5.326  17.031  1.00 97.78           H  
ATOM   3910  OG1 THR A 258      -2.463  -5.084  19.551  1.00 97.78           O  
ATOM   3911  HG1 THR A 258      -1.978  -4.467  20.105  1.00 97.78           H  
ATOM   3912  N   VAL A 259      -0.168  -8.762  18.202  1.00 98.41           N  
ATOM   3913  H   VAL A 259      -1.057  -9.140  18.497  1.00 98.41           H  
ATOM   3914  CA  VAL A 259       0.649  -9.551  17.274  1.00 98.41           C  
ATOM   3915  HA  VAL A 259       1.696  -9.284  17.417  1.00 98.41           H  
ATOM   3916  C   VAL A 259       0.275  -9.220  15.833  1.00 98.41           C  
ATOM   3917  CB  VAL A 259       0.529 -11.061  17.547  1.00 98.41           C  
ATOM   3918  HB  VAL A 259      -0.516 -11.362  17.479  1.00 98.41           H  
ATOM   3919  O   VAL A 259      -0.829  -9.521  15.368  1.00 98.41           O  
ATOM   3920  CG1 VAL A 259       1.342 -11.874  16.531  1.00 98.41           C  
ATOM   3921 HG11 VAL A 259       0.910 -11.783  15.535  1.00 98.41           H  
ATOM   3922 HG12 VAL A 259       2.371 -11.517  16.508  1.00 98.41           H  
ATOM   3923 HG13 VAL A 259       1.328 -12.929  16.804  1.00 98.41           H  
ATOM   3924  CG2 VAL A 259       1.045 -11.406  18.951  1.00 98.41           C  
ATOM   3925 HG21 VAL A 259       0.958 -12.478  19.125  1.00 98.41           H  
ATOM   3926 HG22 VAL A 259       0.457 -10.887  19.708  1.00 98.41           H  
ATOM   3927 HG23 VAL A 259       2.089 -11.108  19.050  1.00 98.41           H  
ATOM   3928  N   ILE A 260       1.241  -8.668  15.110  1.00 98.53           N  
ATOM   3929  H   ILE A 260       2.125  -8.474  15.558  1.00 98.53           H  
ATOM   3930  CA  ILE A 260       1.205  -8.491  13.664  1.00 98.53           C  
ATOM   3931  HA  ILE A 260       0.179  -8.554  13.300  1.00 98.53           H  
ATOM   3932  C   ILE A 260       2.011  -9.643  13.066  1.00 98.53           C  
ATOM   3933  CB  ILE A 260       1.772  -7.105  13.288  1.00 98.53           C  
ATOM   3934  HB  ILE A 260       2.830  -7.101  13.550  1.00 98.53           H  
ATOM   3935  O   ILE A 260       3.229  -9.573  12.980  1.00 98.53           O  
ATOM   3936  CG1 ILE A 260       1.124  -5.929  14.049  1.00 98.53           C  
ATOM   3937 HG12 ILE A 260       1.356  -6.030  15.109  1.00 98.53           H  
ATOM   3938 HG13 ILE A 260       1.579  -4.998  13.710  1.00 98.53           H  
ATOM   3939  CG2 ILE A 260       1.670  -6.882  11.776  1.00 98.53           C  
ATOM   3940 HG21 ILE A 260       2.135  -7.714  11.247  1.00 98.53           H  
ATOM   3941 HG22 ILE A 260       0.632  -6.781  11.459  1.00 98.53           H  
ATOM   3942 HG23 ILE A 260       2.204  -5.970  11.507  1.00 98.53           H  
ATOM   3943  CD1 ILE A 260      -0.397  -5.806  13.905  1.00 98.53           C  
ATOM   3944 HD11 ILE A 260      -0.740  -4.974  14.519  1.00 98.53           H  
ATOM   3945 HD12 ILE A 260      -0.887  -6.718  14.246  1.00 98.53           H  
ATOM   3946 HD13 ILE A 260      -0.673  -5.605  12.869  1.00 98.53           H  
ATOM   3947  N   ASP A 261       1.352 -10.744  12.705  1.00 98.54           N  
ATOM   3948  H   ASP A 261       0.345 -10.747  12.780  1.00 98.54           H  
ATOM   3949  CA  ASP A 261       2.002 -11.848  11.986  1.00 98.54           C  
ATOM   3950  HA  ASP A 261       2.925 -12.099  12.508  1.00 98.54           H  
ATOM   3951  C   ASP A 261       2.400 -11.441  10.548  1.00 98.54           C  
ATOM   3952  CB  ASP A 261       1.096 -13.092  12.024  1.00 98.54           C  
ATOM   3953  HB2 ASP A 261       1.586 -13.918  11.509  1.00 98.54           H  
ATOM   3954  HB3 ASP A 261       0.960 -13.388  13.064  1.00 98.54           H  
ATOM   3955  O   ASP A 261       2.144 -10.317  10.119  1.00 98.54           O  
ATOM   3956  CG  ASP A 261      -0.272 -12.838  11.384  1.00 98.54           C  
ATOM   3957  OD1 ASP A 261      -0.309 -12.228  10.299  1.00 98.54           O  
ATOM   3958  OD2 ASP A 261      -1.299 -13.145  12.028  1.00 98.54           O  
ATOM   3959  N   ALA A 262       3.016 -12.350   9.785  1.00 98.52           N  
ATOM   3960  H   ALA A 262       3.183 -13.275  10.155  1.00 98.52           H  
ATOM   3961  CA  ALA A 262       3.455 -12.068   8.415  1.00 98.52           C  
ATOM   3962  HA  ALA A 262       4.179 -11.253   8.438  1.00 98.52           H  
ATOM   3963  C   ALA A 262       2.313 -11.622   7.484  1.00 98.52           C  
ATOM   3964  CB  ALA A 262       4.141 -13.322   7.860  1.00 98.52           C  
ATOM   3965  HB1 ALA A 262       3.431 -14.146   7.798  1.00 98.52           H  
ATOM   3966  HB2 ALA A 262       4.980 -13.606   8.495  1.00 98.52           H  
ATOM   3967  HB3 ALA A 262       4.522 -13.111   6.860  1.00 98.52           H  
ATOM   3968  O   ALA A 262       2.527 -10.788   6.606  1.00 98.52           O  
ATOM   3969  N   VAL A 263       1.097 -12.141   7.692  1.00 98.74           N  
ATOM   3970  H   VAL A 263       0.944 -12.680   8.533  1.00 98.74           H  
ATOM   3971  CA  VAL A 263      -0.089 -11.781   6.905  1.00 98.74           C  
ATOM   3972  HA  VAL A 263       0.149 -11.842   5.843  1.00 98.74           H  
ATOM   3973  C   VAL A 263      -0.472 -10.336   7.192  1.00 98.74           C  
ATOM   3974  CB  VAL A 263      -1.268 -12.734   7.189  1.00 98.74           C  
ATOM   3975  HB  VAL A 263      -1.599 -12.625   8.222  1.00 98.74           H  
ATOM   3976  O   VAL A 263      -0.594  -9.536   6.263  1.00 98.74           O  
ATOM   3977  CG1 VAL A 263      -2.460 -12.414   6.289  1.00 98.74           C  
ATOM   3978 HG11 VAL A 263      -3.279 -13.103   6.495  1.00 98.74           H  
ATOM   3979 HG12 VAL A 263      -2.170 -12.510   5.243  1.00 98.74           H  
ATOM   3980 HG13 VAL A 263      -2.820 -11.403   6.477  1.00 98.74           H  
ATOM   3981  CG2 VAL A 263      -0.882 -14.201   6.959  1.00 98.74           C  
ATOM   3982 HG21 VAL A 263      -0.520 -14.348   5.941  1.00 98.74           H  
ATOM   3983 HG22 VAL A 263      -0.107 -14.503   7.663  1.00 98.74           H  
ATOM   3984 HG23 VAL A 263      -1.750 -14.839   7.127  1.00 98.74           H  
ATOM   3985  N   LYS A 264      -0.588  -9.970   8.472  1.00 98.71           N  
ATOM   3986  H   LYS A 264      -0.434 -10.676   9.177  1.00 98.71           H  
ATOM   3987  CA  LYS A 264      -0.933  -8.600   8.879  1.00 98.71           C  
ATOM   3988  HA  LYS A 264      -1.802  -8.280   8.304  1.00 98.71           H  
ATOM   3989  C   LYS A 264       0.178  -7.600   8.551  1.00 98.71           C  
ATOM   3990  CB  LYS A 264      -1.282  -8.564  10.373  1.00 98.71           C  
ATOM   3991  HB2 LYS A 264      -1.538  -7.539  10.641  1.00 98.71           H  
ATOM   3992  HB3 LYS A 264      -0.407  -8.867  10.949  1.00 98.71           H  
ATOM   3993  O   LYS A 264      -0.111  -6.474   8.152  1.00 98.71           O  
ATOM   3994  CG  LYS A 264      -2.456  -9.483  10.745  1.00 98.71           C  
ATOM   3995  HG2 LYS A 264      -3.294  -9.317  10.068  1.00 98.71           H  
ATOM   3996  HG3 LYS A 264      -2.144 -10.523  10.650  1.00 98.71           H  
ATOM   3997  CD  LYS A 264      -2.912  -9.220  12.185  1.00 98.71           C  
ATOM   3998  HD2 LYS A 264      -3.417  -8.254  12.214  1.00 98.71           H  
ATOM   3999  HD3 LYS A 264      -2.054  -9.175  12.855  1.00 98.71           H  
ATOM   4000  CE  LYS A 264      -3.886 -10.304  12.661  1.00 98.71           C  
ATOM   4001  HE2 LYS A 264      -4.563 -10.557  11.845  1.00 98.71           H  
ATOM   4002  HE3 LYS A 264      -4.478  -9.893  13.478  1.00 98.71           H  
ATOM   4003  NZ  LYS A 264      -3.163 -11.512  13.138  1.00 98.71           N  
ATOM   4004  HZ1 LYS A 264      -2.586 -11.929  12.421  1.00 98.71           H  
ATOM   4005  HZ2 LYS A 264      -3.794 -12.242  13.436  1.00 98.71           H  
ATOM   4006  HZ3 LYS A 264      -2.532 -11.282  13.893  1.00 98.71           H  
ATOM   4007  N   ALA A 265       1.440  -8.017   8.648  1.00 98.77           N  
ATOM   4008  H   ALA A 265       1.610  -8.944   9.011  1.00 98.77           H  
ATOM   4009  CA  ALA A 265       2.598  -7.170   8.373  1.00 98.77           C  
ATOM   4010  HA  ALA A 265       2.523  -6.269   8.982  1.00 98.77           H  
ATOM   4011  C   ALA A 265       2.674  -6.718   6.907  1.00 98.77           C  
ATOM   4012  CB  ALA A 265       3.869  -7.918   8.777  1.00 98.77           C  
ATOM   4013  HB1 ALA A 265       4.724  -7.275   8.566  1.00 98.77           H  
ATOM   4014  HB2 ALA A 265       3.958  -8.845   8.211  1.00 98.77           H  
ATOM   4015  HB3 ALA A 265       3.858  -8.148   9.843  1.00 98.77           H  
ATOM   4016  O   ALA A 265       3.284  -5.686   6.622  1.00 98.77           O  
ATOM   4017  N   THR A 266       2.019  -7.428   5.978  1.00 98.85           N  
ATOM   4018  H   THR A 266       1.567  -8.289   6.250  1.00 98.85           H  
ATOM   4019  CA  THR A 266       1.928  -6.984   4.577  1.00 98.85           C  
ATOM   4020  HA  THR A 266       2.939  -6.936   4.174  1.00 98.85           H  
ATOM   4021  C   THR A 266       1.324  -5.590   4.433  1.00 98.85           C  
ATOM   4022  CB  THR A 266       1.114  -7.931   3.691  1.00 98.85           C  
ATOM   4023  HB  THR A 266       1.132  -7.527   2.679  1.00 98.85           H  
ATOM   4024  O   THR A 266       1.762  -4.842   3.561  1.00 98.85           O  
ATOM   4025  CG2 THR A 266       1.688  -9.339   3.637  1.00 98.85           C  
ATOM   4026 HG21 THR A 266       1.419  -9.903   4.530  1.00 98.85           H  
ATOM   4027 HG22 THR A 266       1.273  -9.827   2.755  1.00 98.85           H  
ATOM   4028 HG23 THR A 266       2.773  -9.305   3.541  1.00 98.85           H  
ATOM   4029  OG1 THR A 266      -0.228  -7.999   4.108  1.00 98.85           O  
ATOM   4030  HG1 THR A 266      -0.295  -8.594   4.858  1.00 98.85           H  
ATOM   4031  N   ALA A 267       0.384  -5.206   5.306  1.00 98.80           N  
ATOM   4032  H   ALA A 267       0.079  -5.861   6.012  1.00 98.80           H  
ATOM   4033  CA  ALA A 267      -0.222  -3.879   5.295  1.00 98.80           C  
ATOM   4034  HA  ALA A 267      -0.635  -3.687   4.305  1.00 98.80           H  
ATOM   4035  C   ALA A 267       0.819  -2.786   5.576  1.00 98.80           C  
ATOM   4036  CB  ALA A 267      -1.377  -3.859   6.301  1.00 98.80           C  
ATOM   4037  HB1 ALA A 267      -2.119  -4.610   6.029  1.00 98.80           H  
ATOM   4038  HB2 ALA A 267      -1.849  -2.877   6.285  1.00 98.80           H  
ATOM   4039  HB3 ALA A 267      -1.011  -4.061   7.308  1.00 98.80           H  
ATOM   4040  O   ALA A 267       0.954  -1.848   4.788  1.00 98.80           O  
ATOM   4041  N   TRP A 268       1.621  -2.952   6.634  1.00 98.76           N  
ATOM   4042  H   TRP A 268       1.486  -3.758   7.227  1.00 98.76           H  
ATOM   4043  CA  TRP A 268       2.697  -2.013   6.958  1.00 98.76           C  
ATOM   4044  HA  TRP A 268       2.284  -1.006   7.009  1.00 98.76           H  
ATOM   4045  C   TRP A 268       3.781  -1.992   5.884  1.00 98.76           C  
ATOM   4046  CB  TRP A 268       3.301  -2.343   8.324  1.00 98.76           C  
ATOM   4047  HB2 TRP A 268       2.495  -2.366   9.057  1.00 98.76           H  
ATOM   4048  HB3 TRP A 268       3.756  -3.333   8.294  1.00 98.76           H  
ATOM   4049  O   TRP A 268       4.200  -0.920   5.461  1.00 98.76           O  
ATOM   4050  CG  TRP A 268       4.325  -1.354   8.797  1.00 98.76           C  
ATOM   4051  CD1 TRP A 268       4.070  -0.299   9.603  1.00 98.76           C  
ATOM   4052  HD1 TRP A 268       3.093  -0.068  10.000  1.00 98.76           H  
ATOM   4053  CD2 TRP A 268       5.748  -1.271   8.474  1.00 98.76           C  
ATOM   4054  CE2 TRP A 268       6.288  -0.117   9.114  1.00 98.76           C  
ATOM   4055  CE3 TRP A 268       6.634  -2.038   7.686  1.00 98.76           C  
ATOM   4056  HE3 TRP A 268       6.260  -2.927   7.201  1.00 98.76           H  
ATOM   4057  NE1 TRP A 268       5.228   0.432   9.800  1.00 98.76           N  
ATOM   4058  HE1 TRP A 268       5.283   1.288  10.334  1.00 98.76           H  
ATOM   4059  CH2 TRP A 268       8.482  -0.518   8.176  1.00 98.76           C  
ATOM   4060  HH2 TRP A 268       9.521  -0.243   8.064  1.00 98.76           H  
ATOM   4061  CZ2 TRP A 268       7.630   0.264   8.975  1.00 98.76           C  
ATOM   4062  HZ2 TRP A 268       8.000   1.142   9.482  1.00 98.76           H  
ATOM   4063  CZ3 TRP A 268       7.982  -1.662   7.529  1.00 98.76           C  
ATOM   4064  HZ3 TRP A 268       8.639  -2.260   6.913  1.00 98.76           H  
ATOM   4065  N   VAL A 269       4.211  -3.155   5.383  1.00 98.91           N  
ATOM   4066  H   VAL A 269       3.831  -4.009   5.766  1.00 98.91           H  
ATOM   4067  CA  VAL A 269       5.262  -3.230   4.352  1.00 98.91           C  
ATOM   4068  HA  VAL A 269       6.121  -2.652   4.693  1.00 98.91           H  
ATOM   4069  C   VAL A 269       4.803  -2.593   3.040  1.00 98.91           C  
ATOM   4070  CB  VAL A 269       5.724  -4.683   4.143  1.00 98.91           C  
ATOM   4071  HB  VAL A 269       4.846  -5.307   3.978  1.00 98.91           H  
ATOM   4072  O   VAL A 269       5.591  -1.897   2.396  1.00 98.91           O  
ATOM   4073  CG1 VAL A 269       6.706  -4.841   2.972  1.00 98.91           C  
ATOM   4074 HG11 VAL A 269       7.052  -5.873   2.917  1.00 98.91           H  
ATOM   4075 HG12 VAL A 269       6.225  -4.598   2.024  1.00 98.91           H  
ATOM   4076 HG13 VAL A 269       7.569  -4.190   3.115  1.00 98.91           H  
ATOM   4077  CG2 VAL A 269       6.424  -5.211   5.392  1.00 98.91           C  
ATOM   4078 HG21 VAL A 269       5.728  -5.209   6.231  1.00 98.91           H  
ATOM   4079 HG22 VAL A 269       7.283  -4.584   5.628  1.00 98.91           H  
ATOM   4080 HG23 VAL A 269       6.763  -6.235   5.234  1.00 98.91           H  
ATOM   4081  N   ALA A 270       3.537  -2.765   2.649  1.00 98.89           N  
ATOM   4082  H   ALA A 270       2.927  -3.357   3.195  1.00 98.89           H  
ATOM   4083  CA  ALA A 270       2.972  -2.088   1.484  1.00 98.89           C  
ATOM   4084  HA  ALA A 270       3.617  -2.258   0.621  1.00 98.89           H  
ATOM   4085  C   ALA A 270       2.891  -0.576   1.707  1.00 98.89           C  
ATOM   4086  CB  ALA A 270       1.596  -2.676   1.181  1.00 98.89           C  
ATOM   4087  HB1 ALA A 270       0.921  -2.445   2.006  1.00 98.89           H  
ATOM   4088  HB2 ALA A 270       1.205  -2.243   0.260  1.00 98.89           H  
ATOM   4089  HB3 ALA A 270       1.664  -3.757   1.060  1.00 98.89           H  
ATOM   4090  O   ALA A 270       3.311   0.187   0.837  1.00 98.89           O  
ATOM   4091  N   GLY A 271       2.435  -0.145   2.888  1.00 98.64           N  
ATOM   4092  H   GLY A 271       2.090  -0.820   3.555  1.00 98.64           H  
ATOM   4093  CA  GLY A 271       2.409   1.265   3.266  1.00 98.64           C  
ATOM   4094  HA2 GLY A 271       2.002   1.356   4.273  1.00 98.64           H  
ATOM   4095  HA3 GLY A 271       1.768   1.804   2.568  1.00 98.64           H  
ATOM   4096  C   GLY A 271       3.802   1.899   3.246  1.00 98.64           C  
ATOM   4097  O   GLY A 271       3.996   2.955   2.649  1.00 98.64           O  
ATOM   4098  N   ALA A 272       4.803   1.220   3.809  1.00 98.71           N  
ATOM   4099  H   ALA A 272       4.572   0.376   4.313  1.00 98.71           H  
ATOM   4100  CA  ALA A 272       6.200   1.645   3.807  1.00 98.71           C  
ATOM   4101  HA  ALA A 272       6.268   2.663   4.192  1.00 98.71           H  
ATOM   4102  C   ALA A 272       6.796   1.671   2.393  1.00 98.71           C  
ATOM   4103  CB  ALA A 272       6.987   0.721   4.745  1.00 98.71           C  
ATOM   4104  HB1 ALA A 272       8.017   1.068   4.827  1.00 98.71           H  
ATOM   4105  HB2 ALA A 272       6.981  -0.299   4.361  1.00 98.71           H  
ATOM   4106  HB3 ALA A 272       6.536   0.722   5.738  1.00 98.71           H  
ATOM   4107  O   ALA A 272       7.509   2.606   2.035  1.00 98.71           O  
ATOM   4108  N   THR A 273       6.470   0.684   1.558  1.00 98.63           N  
ATOM   4109  H   THR A 273       5.898  -0.066   1.917  1.00 98.63           H  
ATOM   4110  CA  THR A 273       6.930   0.614   0.162  1.00 98.63           C  
ATOM   4111  HA  THR A 273       8.010   0.760   0.146  1.00 98.63           H  
ATOM   4112  C   THR A 273       6.315   1.717  -0.700  1.00 98.63           C  
ATOM   4113  CB  THR A 273       6.626  -0.771  -0.424  1.00 98.63           C  
ATOM   4114  HB  THR A 273       5.566  -1.000  -0.308  1.00 98.63           H  
ATOM   4115  O   THR A 273       7.008   2.277  -1.556  1.00 98.63           O  
ATOM   4116  CG2 THR A 273       7.009  -0.925  -1.894  1.00 98.63           C  
ATOM   4117 HG21 THR A 273       6.822  -1.953  -2.203  1.00 98.63           H  
ATOM   4118 HG22 THR A 273       6.402  -0.271  -2.521  1.00 98.63           H  
ATOM   4119 HG23 THR A 273       8.065  -0.702  -2.042  1.00 98.63           H  
ATOM   4120  OG1 THR A 273       7.393  -1.718   0.277  1.00 98.63           O  
ATOM   4121  HG1 THR A 273       6.916  -1.907   1.089  1.00 98.63           H  
ATOM   4122  N   ALA A 274       5.045   2.061  -0.477  1.00 97.73           N  
ATOM   4123  H   ALA A 274       4.507   1.536   0.198  1.00 97.73           H  
ATOM   4124  CA  ALA A 274       4.391   3.200  -1.118  1.00 97.73           C  
ATOM   4125  HA  ALA A 274       4.571   3.161  -2.192  1.00 97.73           H  
ATOM   4126  C   ALA A 274       4.947   4.538  -0.608  1.00 97.73           C  
ATOM   4127  CB  ALA A 274       2.879   3.104  -0.884  1.00 97.73           C  
ATOM   4128  HB1 ALA A 274       2.660   3.095   0.184  1.00 97.73           H  
ATOM   4129  HB2 ALA A 274       2.482   2.198  -1.342  1.00 97.73           H  
ATOM   4130  HB3 ALA A 274       2.386   3.963  -1.338  1.00 97.73           H  
ATOM   4131  O   ALA A 274       5.204   5.432  -1.406  1.00 97.73           O  
ATOM   4132  N   GLY A 275       5.173   4.664   0.702  1.00 95.05           N  
ATOM   4133  H   GLY A 275       4.880   3.914   1.311  1.00 95.05           H  
ATOM   4134  CA  GLY A 275       5.647   5.896   1.338  1.00 95.05           C  
ATOM   4135  HA2 GLY A 275       5.480   5.810   2.412  1.00 95.05           H  
ATOM   4136  HA3 GLY A 275       5.064   6.742   0.972  1.00 95.05           H  
ATOM   4137  C   GLY A 275       7.130   6.213   1.127  1.00 95.05           C  
ATOM   4138  O   GLY A 275       7.514   7.378   1.191  1.00 95.05           O  
ATOM   4139  N   ALA A 276       7.976   5.211   0.867  1.00 96.04           N  
ATOM   4140  H   ALA A 276       7.634   4.262   0.924  1.00 96.04           H  
ATOM   4141  CA  ALA A 276       9.399   5.426   0.612  1.00 96.04           C  
ATOM   4142  HA  ALA A 276       9.821   5.977   1.453  1.00 96.04           H  
ATOM   4143  C   ALA A 276       9.618   6.259  -0.661  1.00 96.04           C  
ATOM   4144  CB  ALA A 276      10.110   4.069   0.517  1.00 96.04           C  
ATOM   4145  HB1 ALA A 276      10.008   3.535   1.462  1.00 96.04           H  
ATOM   4146  HB2 ALA A 276       9.667   3.474  -0.282  1.00 96.04           H  
ATOM   4147  HB3 ALA A 276      11.168   4.221   0.307  1.00 96.04           H  
ATOM   4148  O   ALA A 276       9.104   5.934  -1.729  1.00 96.04           O  
ATOM   4149  N   ASN A 277      10.433   7.306  -0.597  1.00 92.25           N  
ATOM   4150  H   ASN A 277      10.821   7.571   0.297  1.00 92.25           H  
ATOM   4151  CA  ASN A 277      10.830   8.023  -1.807  1.00 92.25           C  
ATOM   4152  HA  ASN A 277       9.930   8.267  -2.372  1.00 92.25           H  
ATOM   4153  C   ASN A 277      11.702   7.138  -2.710  1.00 92.25           C  
ATOM   4154  CB  ASN A 277      11.525   9.335  -1.429  1.00 92.25           C  
ATOM   4155  HB2 ASN A 277      12.335   9.132  -0.729  1.00 92.25           H  
ATOM   4156  HB3 ASN A 277      11.954   9.800  -2.317  1.00 92.25           H  
ATOM   4157  O   ASN A 277      12.311   6.163  -2.267  1.00 92.25           O  
ATOM   4158  CG  ASN A 277      10.553  10.332  -0.832  1.00 92.25           C  
ATOM   4159  ND2 ASN A 277      10.914  10.976   0.251  1.00 92.25           N  
ATOM   4160 HD21 ASN A 277      11.770  10.727   0.725  1.00 92.25           H  
ATOM   4161 HD22 ASN A 277      10.213  11.591   0.638  1.00 92.25           H  
ATOM   4162  OD1 ASN A 277       9.470  10.559  -1.336  1.00 92.25           O  
ATOM   4163  N   VAL A 278      11.816   7.513  -3.984  1.00 92.68           N  
ATOM   4164  H   VAL A 278      11.286   8.314  -4.298  1.00 92.68           H  
ATOM   4165  CA  VAL A 278      12.638   6.801  -4.980  1.00 92.68           C  
ATOM   4166  HA  VAL A 278      12.233   5.797  -5.112  1.00 92.68           H  
ATOM   4167  C   VAL A 278      14.096   6.622  -4.533  1.00 92.68           C  
ATOM   4168  CB  VAL A 278      12.566   7.523  -6.340  1.00 92.68           C  
ATOM   4169  HB  VAL A 278      13.238   7.019  -7.035  1.00 92.68           H  
ATOM   4170  O   VAL A 278      14.719   5.608  -4.814  1.00 92.68           O  
ATOM   4171  CG1 VAL A 278      11.143   7.451  -6.906  1.00 92.68           C  
ATOM   4172 HG11 VAL A 278      11.113   7.920  -7.889  1.00 92.68           H  
ATOM   4173 HG12 VAL A 278      10.438   7.979  -6.263  1.00 92.68           H  
ATOM   4174 HG13 VAL A 278      10.833   6.412  -7.010  1.00 92.68           H  
ATOM   4175  CG2 VAL A 278      12.986   8.998  -6.263  1.00 92.68           C  
ATOM   4176 HG21 VAL A 278      12.944   9.443  -7.257  1.00 92.68           H  
ATOM   4177 HG22 VAL A 278      12.315   9.567  -5.619  1.00 92.68           H  
ATOM   4178 HG23 VAL A 278      14.008   9.090  -5.896  1.00 92.68           H  
ATOM   4179  N   ASN A 279      14.635   7.559  -3.752  1.00 90.81           N  
ATOM   4180  H   ASN A 279      14.056   8.342  -3.483  1.00 90.81           H  
ATOM   4181  CA  ASN A 279      15.997   7.518  -3.219  1.00 90.81           C  
ATOM   4182  HA  ASN A 279      16.606   6.929  -3.906  1.00 90.81           H  
ATOM   4183  C   ASN A 279      16.120   6.837  -1.839  1.00 90.81           C  
ATOM   4184  CB  ASN A 279      16.564   8.949  -3.211  1.00 90.81           C  
ATOM   4185  HB2 ASN A 279      16.487   9.387  -4.206  1.00 90.81           H  
ATOM   4186  HB3 ASN A 279      17.620   8.913  -2.946  1.00 90.81           H  
ATOM   4187  O   ASN A 279      17.213   6.832  -1.273  1.00 90.81           O  
ATOM   4188  CG  ASN A 279      15.860   9.878  -2.235  1.00 90.81           C  
ATOM   4189  ND2 ASN A 279      16.437  11.016  -1.950  1.00 90.81           N  
ATOM   4190 HD21 ASN A 279      17.262  11.300  -2.460  1.00 90.81           H  
ATOM   4191 HD22 ASN A 279      15.921  11.659  -1.367  1.00 90.81           H  
ATOM   4192  OD1 ASN A 279      14.779   9.615  -1.733  1.00 90.81           O  
ATOM   4193  N   GLN A 280      15.044   6.273  -1.285  1.00 94.55           N  
ATOM   4194  H   GLN A 280      14.179   6.254  -1.806  1.00 94.55           H  
ATOM   4195  CA  GLN A 280      15.025   5.683   0.055  1.00 94.55           C  
ATOM   4196  HA  GLN A 280      15.944   5.956   0.574  1.00 94.55           H  
ATOM   4197  C   GLN A 280      14.984   4.151   0.002  1.00 94.55           C  
ATOM   4198  CB  GLN A 280      13.864   6.261   0.878  1.00 94.55           C  
ATOM   4199  HB2 GLN A 280      13.741   5.671   1.786  1.00 94.55           H  
ATOM   4200  HB3 GLN A 280      12.943   6.192   0.299  1.00 94.55           H  
ATOM   4201  O   GLN A 280      14.195   3.543  -0.723  1.00 94.55           O  
ATOM   4202  CG  GLN A 280      14.131   7.721   1.282  1.00 94.55           C  
ATOM   4203  HG2 GLN A 280      15.004   7.749   1.934  1.00 94.55           H  
ATOM   4204  HG3 GLN A 280      14.352   8.317   0.397  1.00 94.55           H  
ATOM   4205  CD  GLN A 280      12.954   8.369   2.002  1.00 94.55           C  
ATOM   4206  NE2 GLN A 280      13.180   9.393   2.795  1.00 94.55           N  
ATOM   4207 HE21 GLN A 280      12.372   9.740   3.293  1.00 94.55           H  
ATOM   4208 HE22 GLN A 280      14.120   9.719   2.964  1.00 94.55           H  
ATOM   4209  OE1 GLN A 280      11.804   8.005   1.847  1.00 94.55           O  
ATOM   4210  N   SER A 281      15.847   3.529   0.807  1.00 97.46           N  
ATOM   4211  H   SER A 281      16.392   4.100   1.438  1.00 97.46           H  
ATOM   4212  CA  SER A 281      15.777   2.102   1.122  1.00 97.46           C  
ATOM   4213  HA  SER A 281      15.208   1.575   0.356  1.00 97.46           H  
ATOM   4214  C   SER A 281      15.060   1.917   2.451  1.00 97.46           C  
ATOM   4215  CB  SER A 281      17.175   1.480   1.184  1.00 97.46           C  
ATOM   4216  HB2 SER A 281      17.780   2.000   1.927  1.00 97.46           H  
ATOM   4217  HB3 SER A 281      17.648   1.556   0.205  1.00 97.46           H  
ATOM   4218  O   SER A 281      15.280   2.695   3.381  1.00 97.46           O  
ATOM   4219  OG  SER A 281      17.067   0.119   1.533  1.00 97.46           O  
ATOM   4220  HG  SER A 281      17.884  -0.356   1.365  1.00 97.46           H  
ATOM   4221  N   LEU A 282      14.244   0.871   2.547  1.00 98.31           N  
ATOM   4222  H   LEU A 282      14.102   0.298   1.727  1.00 98.31           H  
ATOM   4223  CA  LEU A 282      13.656   0.446   3.813  1.00 98.31           C  
ATOM   4224  HA  LEU A 282      13.429   1.338   4.398  1.00 98.31           H  
ATOM   4225  C   LEU A 282      14.627  -0.371   4.673  1.00 98.31           C  
ATOM   4226  CB  LEU A 282      12.335  -0.305   3.577  1.00 98.31           C  
ATOM   4227  HB2 LEU A 282      11.955  -0.643   4.541  1.00 98.31           H  
ATOM   4228  HB3 LEU A 282      12.529  -1.196   2.981  1.00 98.31           H  
ATOM   4229  O   LEU A 282      14.296  -0.642   5.820  1.00 98.31           O  
ATOM   4230  CG  LEU A 282      11.237   0.534   2.902  1.00 98.31           C  
ATOM   4231  HG  LEU A 282      11.588   0.906   1.940  1.00 98.31           H  
ATOM   4232  CD1 LEU A 282      10.017  -0.351   2.656  1.00 98.31           C  
ATOM   4233 HD11 LEU A 282       9.610  -0.706   3.603  1.00 98.31           H  
ATOM   4234 HD12 LEU A 282       9.254   0.219   2.125  1.00 98.31           H  
ATOM   4235 HD13 LEU A 282      10.299  -1.210   2.047  1.00 98.31           H  
ATOM   4236  CD2 LEU A 282      10.811   1.717   3.777  1.00 98.31           C  
ATOM   4237 HD21 LEU A 282      10.573   1.372   4.783  1.00 98.31           H  
ATOM   4238 HD22 LEU A 282      11.612   2.454   3.826  1.00 98.31           H  
ATOM   4239 HD23 LEU A 282       9.930   2.195   3.350  1.00 98.31           H  
ATOM   4240  N   THR A 283      15.818  -0.735   4.183  1.00 98.53           N  
ATOM   4241  H   THR A 283      16.046  -0.493   3.230  1.00 98.53           H  
ATOM   4242  CA  THR A 283      16.808  -1.508   4.949  1.00 98.53           C  
ATOM   4243  HA  THR A 283      16.387  -2.490   5.167  1.00 98.53           H  
ATOM   4244  C   THR A 283      17.109  -0.809   6.276  1.00 98.53           C  
ATOM   4245  CB  THR A 283      18.096  -1.719   4.135  1.00 98.53           C  
ATOM   4246  HB  THR A 283      18.505  -0.754   3.837  1.00 98.53           H  
ATOM   4247  O   THR A 283      17.436   0.378   6.302  1.00 98.53           O  
ATOM   4248  CG2 THR A 283      19.159  -2.496   4.907  1.00 98.53           C  
ATOM   4249 HG21 THR A 283      18.718  -3.394   5.340  1.00 98.53           H  
ATOM   4250 HG22 THR A 283      19.969  -2.793   4.241  1.00 98.53           H  
ATOM   4251 HG23 THR A 283      19.572  -1.878   5.704  1.00 98.53           H  
ATOM   4252  OG1 THR A 283      17.794  -2.471   2.978  1.00 98.53           O  
ATOM   4253  HG1 THR A 283      18.583  -2.546   2.436  1.00 98.53           H  
ATOM   4254  N   HIS A 284      16.976  -1.542   7.382  1.00 97.14           N  
ATOM   4255  H   HIS A 284      16.691  -2.506   7.286  1.00 97.14           H  
ATOM   4256  CA  HIS A 284      17.106  -1.066   8.763  1.00 97.14           C  
ATOM   4257  HA  HIS A 284      16.835  -1.917   9.388  1.00 97.14           H  
ATOM   4258  C   HIS A 284      16.129   0.049   9.188  1.00 97.14           C  
ATOM   4259  CB  HIS A 284      18.573  -0.760   9.087  1.00 97.14           C  
ATOM   4260  HB2 HIS A 284      18.624  -0.134   9.978  1.00 97.14           H  
ATOM   4261  HB3 HIS A 284      19.033  -0.197   8.275  1.00 97.14           H  
ATOM   4262  O   HIS A 284      16.305   0.665  10.244  1.00 97.14           O  
ATOM   4263  CG  HIS A 284      19.398  -1.985   9.368  1.00 97.14           C  
ATOM   4264  CD2 HIS A 284      19.506  -3.122   8.611  1.00 97.14           C  
ATOM   4265  HD2 HIS A 284      18.978  -3.354   7.698  1.00 97.14           H  
ATOM   4266  ND1 HIS A 284      20.233  -2.132  10.448  1.00 97.14           N  
ATOM   4267  HD1 HIS A 284      20.446  -1.406  11.116  1.00 97.14           H  
ATOM   4268  CE1 HIS A 284      20.841  -3.328  10.337  1.00 97.14           C  
ATOM   4269  HE1 HIS A 284      21.595  -3.736  10.994  1.00 97.14           H  
ATOM   4270  NE2 HIS A 284      20.447  -3.942   9.227  1.00 97.14           N  
ATOM   4271  N   THR A 285      15.061   0.293   8.424  1.00 97.92           N  
ATOM   4272  H   THR A 285      14.934  -0.249   7.581  1.00 97.92           H  
ATOM   4273  CA  THR A 285      13.964   1.162   8.869  1.00 97.92           C  
ATOM   4274  HA  THR A 285      14.392   2.094   9.239  1.00 97.92           H  
ATOM   4275  C   THR A 285      13.215   0.486  10.010  1.00 97.92           C  
ATOM   4276  CB  THR A 285      13.014   1.519   7.721  1.00 97.92           C  
ATOM   4277  HB  THR A 285      12.620   0.613   7.261  1.00 97.92           H  
ATOM   4278  O   THR A 285      12.852  -0.686   9.913  1.00 97.92           O  
ATOM   4279  CG2 THR A 285      11.847   2.409   8.154  1.00 97.92           C  
ATOM   4280 HG21 THR A 285      11.180   1.860   8.819  1.00 97.92           H  
ATOM   4281 HG22 THR A 285      11.279   2.706   7.273  1.00 97.92           H  
ATOM   4282 HG23 THR A 285      12.220   3.300   8.658  1.00 97.92           H  
ATOM   4283  OG1 THR A 285      13.744   2.264   6.777  1.00 97.92           O  
ATOM   4284  HG1 THR A 285      14.426   1.686   6.427  1.00 97.92           H  
ATOM   4285  N   ALA A 286      12.995   1.222  11.101  1.00 98.12           N  
ATOM   4286  H   ALA A 286      13.299   2.186  11.105  1.00 98.12           H  
ATOM   4287  CA  ALA A 286      12.271   0.718  12.259  1.00 98.12           C  
ATOM   4288  HA  ALA A 286      12.649  -0.278  12.489  1.00 98.12           H  
ATOM   4289  C   ALA A 286      10.772   0.585  11.968  1.00 98.12           C  
ATOM   4290  CB  ALA A 286      12.543   1.616  13.472  1.00 98.12           C  
ATOM   4291  HB1 ALA A 286      12.165   2.620  13.281  1.00 98.12           H  
ATOM   4292  HB2 ALA A 286      12.033   1.204  14.342  1.00 98.12           H  
ATOM   4293  HB3 ALA A 286      13.614   1.653  13.670  1.00 98.12           H  
ATOM   4294  O   ALA A 286      10.164   1.492  11.396  1.00 98.12           O  
ATOM   4295  N   TYR A 287      10.187  -0.520  12.416  1.00 98.54           N  
ATOM   4296  H   TYR A 287      10.747  -1.198  12.913  1.00 98.54           H  
ATOM   4297  CA  TYR A 287       8.745  -0.717  12.399  1.00 98.54           C  
ATOM   4298  HA  TYR A 287       8.358  -0.406  11.429  1.00 98.54           H  
ATOM   4299  C   TYR A 287       8.100   0.154  13.487  1.00 98.54           C  
ATOM   4300  CB  TYR A 287       8.453  -2.212  12.563  1.00 98.54           C  
ATOM   4301  HB2 TYR A 287       9.110  -2.758  11.885  1.00 98.54           H  
ATOM   4302  HB3 TYR A 287       8.714  -2.532  13.571  1.00 98.54           H  
ATOM   4303  O   TYR A 287       8.498   0.097  14.653  1.00 98.54           O  
ATOM   4304  CG  TYR A 287       7.022  -2.610  12.256  1.00 98.54           C  
ATOM   4305  CD1 TYR A 287       5.939  -2.079  12.981  1.00 98.54           C  
ATOM   4306  HD1 TYR A 287       6.110  -1.428  13.826  1.00 98.54           H  
ATOM   4307  CD2 TYR A 287       6.774  -3.527  11.221  1.00 98.54           C  
ATOM   4308  HD2 TYR A 287       7.601  -3.957  10.675  1.00 98.54           H  
ATOM   4309  CE1 TYR A 287       4.618  -2.400  12.624  1.00 98.54           C  
ATOM   4310  HE1 TYR A 287       3.784  -1.972  13.160  1.00 98.54           H  
ATOM   4311  CE2 TYR A 287       5.461  -3.897  10.894  1.00 98.54           C  
ATOM   4312  HE2 TYR A 287       5.265  -4.601  10.099  1.00 98.54           H  
ATOM   4313  OH  TYR A 287       3.119  -3.657  11.231  1.00 98.54           O  
ATOM   4314  HH  TYR A 287       2.483  -3.020  11.565  1.00 98.54           H  
ATOM   4315  CZ  TYR A 287       4.380  -3.315  11.580  1.00 98.54           C  
ATOM   4316  N   ASP A 288       7.105   0.965  13.122  1.00 97.21           N  
ATOM   4317  H   ASP A 288       6.811   0.984  12.156  1.00 97.21           H  
ATOM   4318  CA  ASP A 288       6.442   1.886  14.053  1.00 97.21           C  
ATOM   4319  HA  ASP A 288       7.210   2.507  14.514  1.00 97.21           H  
ATOM   4320  C   ASP A 288       5.689   1.135  15.153  1.00 97.21           C  
ATOM   4321  CB  ASP A 288       5.464   2.821  13.335  1.00 97.21           C  
ATOM   4322  HB2 ASP A 288       4.596   2.244  13.013  1.00 97.21           H  
ATOM   4323  HB3 ASP A 288       5.122   3.587  14.030  1.00 97.21           H  
ATOM   4324  O   ASP A 288       4.820   0.305  14.872  1.00 97.21           O  
ATOM   4325  CG  ASP A 288       6.099   3.471  12.125  1.00 97.21           C  
ATOM   4326  OD1 ASP A 288       6.644   4.584  12.262  1.00 97.21           O  
ATOM   4327  OD2 ASP A 288       6.173   2.791  11.074  1.00 97.21           O  
ATOM   4328  N   ASP A 289       5.996   1.487  16.404  1.00 96.17           N  
ATOM   4329  H   ASP A 289       6.707   2.193  16.530  1.00 96.17           H  
ATOM   4330  CA  ASP A 289       5.402   0.919  17.621  1.00 96.17           C  
ATOM   4331  HA  ASP A 289       5.823   1.477  18.457  1.00 96.17           H  
ATOM   4332  C   ASP A 289       5.764  -0.556  17.912  1.00 96.17           C  
ATOM   4333  CB  ASP A 289       3.890   1.216  17.626  1.00 96.17           C  
ATOM   4334  HB2 ASP A 289       3.383   0.597  16.886  1.00 96.17           H  
ATOM   4335  HB3 ASP A 289       3.730   2.262  17.364  1.00 96.17           H  
ATOM   4336  O   ASP A 289       5.288  -1.144  18.881  1.00 96.17           O  
ATOM   4337  CG  ASP A 289       3.257   0.968  18.987  1.00 96.17           C  
ATOM   4338  OD1 ASP A 289       3.833   1.440  19.992  1.00 96.17           O  
ATOM   4339  OD2 ASP A 289       2.208   0.295  19.034  1.00 96.17           O  
ATOM   4340  N   ALA A 290       6.655  -1.169  17.127  1.00 98.08           N  
ATOM   4341  H   ALA A 290       7.055  -0.661  16.351  1.00 98.08           H  
ATOM   4342  CA  ALA A 290       7.095  -2.540  17.373  1.00 98.08           C  
ATOM   4343  HA  ALA A 290       6.229  -3.128  17.677  1.00 98.08           H  
ATOM   4344  C   ALA A 290       8.148  -2.631  18.490  1.00 98.08           C  
ATOM   4345  CB  ALA A 290       7.609  -3.145  16.073  1.00 98.08           C  
ATOM   4346  HB1 ALA A 290       7.968  -4.157  16.255  1.00 98.08           H  
ATOM   4347  HB2 ALA A 290       6.803  -3.176  15.340  1.00 98.08           H  
ATOM   4348  HB3 ALA A 290       8.427  -2.525  15.706  1.00 98.08           H  
ATOM   4349  O   ALA A 290       9.168  -1.938  18.474  1.00 98.08           O  
ATOM   4350  N   VAL A 291       7.934  -3.560  19.425  1.00 97.87           N  
ATOM   4351  H   VAL A 291       7.065  -4.073  19.370  1.00 97.87           H  
ATOM   4352  CA  VAL A 291       8.828  -3.828  20.567  1.00 97.87           C  
ATOM   4353  HA  VAL A 291       9.626  -3.086  20.569  1.00 97.87           H  
ATOM   4354  C   VAL A 291       9.526  -5.186  20.483  1.00 97.87           C  
ATOM   4355  CB  VAL A 291       8.084  -3.682  21.908  1.00 97.87           C  
ATOM   4356  HB  VAL A 291       8.794  -3.875  22.712  1.00 97.87           H  
ATOM   4357  O   VAL A 291      10.573  -5.380  21.100  1.00 97.87           O  
ATOM   4358  CG1 VAL A 291       7.561  -2.253  22.090  1.00 97.87           C  
ATOM   4359 HG11 VAL A 291       6.797  -2.028  21.346  1.00 97.87           H  
ATOM   4360 HG12 VAL A 291       8.380  -1.543  21.977  1.00 97.87           H  
ATOM   4361 HG13 VAL A 291       7.132  -2.140  23.086  1.00 97.87           H  
ATOM   4362  CG2 VAL A 291       6.917  -4.666  22.065  1.00 97.87           C  
ATOM   4363 HG21 VAL A 291       6.162  -4.483  21.301  1.00 97.87           H  
ATOM   4364 HG22 VAL A 291       6.454  -4.534  23.043  1.00 97.87           H  
ATOM   4365 HG23 VAL A 291       7.267  -5.695  21.986  1.00 97.87           H  
ATOM   4366  N   ALA A 292       8.985  -6.132  19.711  1.00 98.04           N  
ATOM   4367  H   ALA A 292       8.125  -5.921  19.225  1.00 98.04           H  
ATOM   4368  CA  ALA A 292       9.607  -7.433  19.475  1.00 98.04           C  
ATOM   4369  HA  ALA A 292      10.689  -7.311  19.518  1.00 98.04           H  
ATOM   4370  C   ALA A 292       9.272  -7.990  18.083  1.00 98.04           C  
ATOM   4371  CB  ALA A 292       9.190  -8.398  20.594  1.00 98.04           C  
ATOM   4372  HB1 ALA A 292       9.505  -7.999  21.559  1.00 98.04           H  
ATOM   4373  HB2 ALA A 292       9.658  -9.371  20.446  1.00 98.04           H  
ATOM   4374  HB3 ALA A 292       8.107  -8.521  20.601  1.00 98.04           H  
ATOM   4375  O   ALA A 292       8.320  -7.562  17.437  1.00 98.04           O  
ATOM   4376  N   VAL A 293      10.059  -8.965  17.623  1.00 98.42           N  
ATOM   4377  H   VAL A 293      10.802  -9.297  18.221  1.00 98.42           H  
ATOM   4378  CA  VAL A 293       9.812  -9.694  16.369  1.00 98.42           C  
ATOM   4379  HA  VAL A 293       9.297  -9.042  15.663  1.00 98.42           H  
ATOM   4380  C   VAL A 293       8.919 -10.899  16.653  1.00 98.42           C  
ATOM   4381  CB  VAL A 293      11.131 -10.136  15.711  1.00 98.42           C  
ATOM   4382  HB  VAL A 293      11.697 -10.744  16.416  1.00 98.42           H  
ATOM   4383  O   VAL A 293       9.236 -11.712  17.525  1.00 98.42           O  
ATOM   4384  CG1 VAL A 293      10.910 -10.951  14.432  1.00 98.42           C  
ATOM   4385 HG11 VAL A 293      10.378 -11.878  14.644  1.00 98.42           H  
ATOM   4386 HG12 VAL A 293      11.869 -11.197  13.975  1.00 98.42           H  
ATOM   4387 HG13 VAL A 293      10.331 -10.371  13.712  1.00 98.42           H  
ATOM   4388  CG2 VAL A 293      11.983  -8.928  15.322  1.00 98.42           C  
ATOM   4389 HG21 VAL A 293      12.194  -8.296  16.185  1.00 98.42           H  
ATOM   4390 HG22 VAL A 293      12.924  -9.278  14.898  1.00 98.42           H  
ATOM   4391 HG23 VAL A 293      11.458  -8.349  14.562  1.00 98.42           H  
ATOM   4392  N   HIS A 294       7.840 -11.047  15.888  1.00 98.31           N  
ATOM   4393  H   HIS A 294       7.717 -10.405  15.119  1.00 98.31           H  
ATOM   4394  CA  HIS A 294       7.019 -12.254  15.872  1.00 98.31           C  
ATOM   4395  HA  HIS A 294       7.093 -12.753  16.838  1.00 98.31           H  
ATOM   4396  C   HIS A 294       7.538 -13.206  14.787  1.00 98.31           C  
ATOM   4397  CB  HIS A 294       5.549 -11.886  15.652  1.00 98.31           C  
ATOM   4398  HB2 HIS A 294       5.441 -11.339  14.715  1.00 98.31           H  
ATOM   4399  HB3 HIS A 294       5.205 -11.242  16.461  1.00 98.31           H  
ATOM   4400  O   HIS A 294       7.621 -12.833  13.620  1.00 98.31           O  
ATOM   4401  CG  HIS A 294       4.676 -13.107  15.592  1.00 98.31           C  
ATOM   4402  CD2 HIS A 294       4.120 -13.772  16.650  1.00 98.31           C  
ATOM   4403  HD2 HIS A 294       4.198 -13.491  17.690  1.00 98.31           H  
ATOM   4404  ND1 HIS A 294       4.346 -13.802  14.453  1.00 98.31           N  
ATOM   4405  HD1 HIS A 294       4.617 -13.558  13.511  1.00 98.31           H  
ATOM   4406  CE1 HIS A 294       3.591 -14.853  14.813  1.00 98.31           C  
ATOM   4407  HE1 HIS A 294       3.166 -15.578  14.134  1.00 98.31           H  
ATOM   4408  NE2 HIS A 294       3.441 -14.883  16.146  1.00 98.31           N  
ATOM   4409  N   GLY A 295       7.886 -14.443  15.152  1.00 96.55           N  
ATOM   4410  H   GLY A 295       7.709 -14.735  16.103  1.00 96.55           H  
ATOM   4411  CA  GLY A 295       8.591 -15.352  14.239  1.00 96.55           C  
ATOM   4412  HA2 GLY A 295       8.539 -16.369  14.629  1.00 96.55           H  
ATOM   4413  HA3 GLY A 295       8.118 -15.336  13.257  1.00 96.55           H  
ATOM   4414  C   GLY A 295      10.066 -14.972  14.074  1.00 96.55           C  
ATOM   4415  O   GLY A 295      10.570 -14.857  12.959  1.00 96.55           O  
ATOM   4416  N   ARG A 296      10.756 -14.720  15.196  1.00 95.47           N  
ATOM   4417  H   ARG A 296      10.274 -14.812  16.079  1.00 95.47           H  
ATOM   4418  CA  ARG A 296      12.184 -14.381  15.205  1.00 95.47           C  
ATOM   4419  HA  ARG A 296      12.323 -13.517  14.555  1.00 95.47           H  
ATOM   4420  C   ARG A 296      13.016 -15.529  14.627  1.00 95.47           C  
ATOM   4421  CB  ARG A 296      12.628 -14.010  16.628  1.00 95.47           C  
ATOM   4422  HB2 ARG A 296      11.952 -13.248  17.016  1.00 95.47           H  
ATOM   4423  HB3 ARG A 296      12.565 -14.889  17.270  1.00 95.47           H  
ATOM   4424  O   ARG A 296      12.859 -16.677  15.034  1.00 95.47           O  
ATOM   4425  CG  ARG A 296      14.061 -13.459  16.650  1.00 95.47           C  
ATOM   4426  HG2 ARG A 296      14.761 -14.230  16.327  1.00 95.47           H  
ATOM   4427  HG3 ARG A 296      14.128 -12.612  15.966  1.00 95.47           H  
ATOM   4428  CD  ARG A 296      14.446 -12.997  18.057  1.00 95.47           C  
ATOM   4429  HD2 ARG A 296      13.708 -12.271  18.397  1.00 95.47           H  
ATOM   4430  HD3 ARG A 296      14.436 -13.857  18.726  1.00 95.47           H  
ATOM   4431  NE  ARG A 296      15.785 -12.378  18.059  1.00 95.47           N  
ATOM   4432  HE  ARG A 296      16.313 -12.444  17.200  1.00 95.47           H  
ATOM   4433  NH1 ARG A 296      15.751 -11.573  20.206  1.00 95.47           N  
ATOM   4434 HH11 ARG A 296      14.846 -12.002  20.336  1.00 95.47           H  
ATOM   4435 HH12 ARG A 296      16.185 -11.037  20.944  1.00 95.47           H  
ATOM   4436  NH2 ARG A 296      17.504 -11.141  18.881  1.00 95.47           N  
ATOM   4437 HH21 ARG A 296      17.934 -10.585  19.606  1.00 95.47           H  
ATOM   4438 HH22 ARG A 296      17.939 -11.150  17.969  1.00 95.47           H  
ATOM   4439  CZ  ARG A 296      16.342 -11.705  19.048  1.00 95.47           C  
ATOM   4440  N   LEU A 297      13.929 -15.184  13.726  1.00 96.50           N  
ATOM   4441  H   LEU A 297      14.004 -14.211  13.466  1.00 96.50           H  
ATOM   4442  CA  LEU A 297      14.845 -16.106  13.062  1.00 96.50           C  
ATOM   4443  HA  LEU A 297      14.536 -17.135  13.248  1.00 96.50           H  
ATOM   4444  C   LEU A 297      16.265 -15.955  13.627  1.00 96.50           C  
ATOM   4445  CB  LEU A 297      14.778 -15.840  11.548  1.00 96.50           C  
ATOM   4446  HB2 LEU A 297      15.500 -16.482  11.043  1.00 96.50           H  
ATOM   4447  HB3 LEU A 297      15.076 -14.806  11.375  1.00 96.50           H  
ATOM   4448  O   LEU A 297      16.614 -14.910  14.178  1.00 96.50           O  
ATOM   4449  CG  LEU A 297      13.394 -16.043  10.899  1.00 96.50           C  
ATOM   4450  HG  LEU A 297      12.693 -15.318  11.313  1.00 96.50           H  
ATOM   4451  CD1 LEU A 297      13.497 -15.790   9.395  1.00 96.50           C  
ATOM   4452 HD11 LEU A 297      14.168 -16.511   8.928  1.00 96.50           H  
ATOM   4453 HD12 LEU A 297      12.510 -15.868   8.939  1.00 96.50           H  
ATOM   4454 HD13 LEU A 297      13.875 -14.784   9.215  1.00 96.50           H  
ATOM   4455  CD2 LEU A 297      12.836 -17.451  11.122  1.00 96.50           C  
ATOM   4456 HD21 LEU A 297      13.548 -18.199  10.776  1.00 96.50           H  
ATOM   4457 HD22 LEU A 297      12.621 -17.602  12.179  1.00 96.50           H  
ATOM   4458 HD23 LEU A 297      11.901 -17.557  10.570  1.00 96.50           H  
ATOM   4459  N   ASN A 298      17.075 -17.008  13.516  1.00 96.35           N  
ATOM   4460  H   ASN A 298      16.711 -17.835  13.065  1.00 96.35           H  
ATOM   4461  CA  ASN A 298      18.516 -16.933  13.772  1.00 96.35           C  
ATOM   4462  HA  ASN A 298      18.698 -16.132  14.488  1.00 96.35           H  
ATOM   4463  C   ASN A 298      19.297 -16.552  12.501  1.00 96.35           C  
ATOM   4464  CB  ASN A 298      18.986 -18.248  14.422  1.00 96.35           C  
ATOM   4465  HB2 ASN A 298      20.010 -18.126  14.774  1.00 96.35           H  
ATOM   4466  HB3 ASN A 298      18.357 -18.445  15.291  1.00 96.35           H  
ATOM   4467  O   ASN A 298      18.757 -16.607  11.401  1.00 96.35           O  
ATOM   4468  CG  ASN A 298      18.961 -19.462  13.503  1.00 96.35           C  
ATOM   4469  ND2 ASN A 298      18.656 -20.622  14.033  1.00 96.35           N  
ATOM   4470 HD21 ASN A 298      18.343 -20.676  14.992  1.00 96.35           H  
ATOM   4471 HD22 ASN A 298      18.636 -21.409  13.400  1.00 96.35           H  
ATOM   4472  OD1 ASN A 298      19.266 -19.421  12.324  1.00 96.35           O  
ATOM   4473  N   ASP A 299      20.585 -16.239  12.643  1.00 95.59           N  
ATOM   4474  H   ASP A 299      20.959 -16.149  13.577  1.00 95.59           H  
ATOM   4475  CA  ASP A 299      21.463 -15.790  11.548  1.00 95.59           C  
ATOM   4476  HA  ASP A 299      21.161 -14.795  11.223  1.00 95.59           H  
ATOM   4477  C   ASP A 299      21.452 -16.711  10.307  1.00 95.59           C  
ATOM   4478  CB  ASP A 299      22.877 -15.692  12.134  1.00 95.59           C  
ATOM   4479  HB2 ASP A 299      23.173 -16.665  12.525  1.00 95.59           H  
ATOM   4480  HB3 ASP A 299      22.871 -14.987  12.966  1.00 95.59           H  
ATOM   4481  O   ASP A 299      21.325 -16.252   9.170  1.00 95.59           O  
ATOM   4482  CG  ASP A 299      23.897 -15.229  11.096  1.00 95.59           C  
ATOM   4483  OD1 ASP A 299      23.947 -14.011  10.845  1.00 95.59           O  
ATOM   4484  OD2 ASP A 299      24.623 -16.115  10.590  1.00 95.59           O  
ATOM   4485  N   SER A 300      21.486 -18.033  10.510  1.00 98.09           N  
ATOM   4486  H   SER A 300      21.517 -18.362  11.465  1.00 98.09           H  
ATOM   4487  CA  SER A 300      21.444 -19.001   9.407  1.00 98.09           C  
ATOM   4488  HA  SER A 300      22.211 -18.722   8.684  1.00 98.09           H  
ATOM   4489  C   SER A 300      20.094 -18.992   8.681  1.00 98.09           C  
ATOM   4490  CB  SER A 300      21.760 -20.402   9.937  1.00 98.09           C  
ATOM   4491  HB2 SER A 300      21.030 -20.679  10.698  1.00 98.09           H  
ATOM   4492  HB3 SER A 300      22.752 -20.396  10.388  1.00 98.09           H  
ATOM   4493  O   SER A 300      20.047 -19.088   7.452  1.00 98.09           O  
ATOM   4494  OG  SER A 300      21.729 -21.358   8.894  1.00 98.09           O  
ATOM   4495  HG  SER A 300      22.185 -20.983   8.137  1.00 98.09           H  
ATOM   4496  N   GLN A 301      18.995 -18.852   9.424  1.00 98.30           N  
ATOM   4497  H   GLN A 301      19.109 -18.710  10.418  1.00 98.30           H  
ATOM   4498  CA  GLN A 301      17.647 -18.750   8.867  1.00 98.30           C  
ATOM   4499  HA  GLN A 301      17.499 -19.543   8.134  1.00 98.30           H  
ATOM   4500  C   GLN A 301      17.431 -17.419   8.141  1.00 98.30           C  
ATOM   4501  CB  GLN A 301      16.615 -18.910   9.986  1.00 98.30           C  
ATOM   4502  HB2 GLN A 301      15.632 -18.637   9.604  1.00 98.30           H  
ATOM   4503  HB3 GLN A 301      16.872 -18.225  10.795  1.00 98.30           H  
ATOM   4504  O   GLN A 301      16.868 -17.431   7.049  1.00 98.30           O  
ATOM   4505  CG  GLN A 301      16.537 -20.337  10.540  1.00 98.30           C  
ATOM   4506  HG2 GLN A 301      17.533 -20.702  10.792  1.00 98.30           H  
ATOM   4507  HG3 GLN A 301      16.117 -20.989   9.775  1.00 98.30           H  
ATOM   4508  CD  GLN A 301      15.677 -20.396  11.797  1.00 98.30           C  
ATOM   4509  NE2 GLN A 301      14.838 -21.398  11.944  1.00 98.30           N  
ATOM   4510 HE21 GLN A 301      14.702 -22.075  11.207  1.00 98.30           H  
ATOM   4511 HE22 GLN A 301      14.241 -21.345  12.757  1.00 98.30           H  
ATOM   4512  OE1 GLN A 301      15.746 -19.556  12.681  1.00 98.30           O  
ATOM   4513  N   ILE A 302      17.919 -16.306   8.696  1.00 98.29           N  
ATOM   4514  H   ILE A 302      18.361 -16.374   9.602  1.00 98.29           H  
ATOM   4515  CA  ILE A 302      17.881 -14.982   8.060  1.00 98.29           C  
ATOM   4516  HA  ILE A 302      16.849 -14.737   7.808  1.00 98.29           H  
ATOM   4517  C   ILE A 302      18.664 -15.016   6.751  1.00 98.29           C  
ATOM   4518  CB  ILE A 302      18.413 -13.896   9.024  1.00 98.29           C  
ATOM   4519  HB  ILE A 302      19.381 -14.208   9.416  1.00 98.29           H  
ATOM   4520  O   ILE A 302      18.128 -14.669   5.704  1.00 98.29           O  
ATOM   4521  CG1 ILE A 302      17.423 -13.759  10.200  1.00 98.29           C  
ATOM   4522 HG12 ILE A 302      17.302 -14.729  10.683  1.00 98.29           H  
ATOM   4523 HG13 ILE A 302      16.449 -13.453   9.819  1.00 98.29           H  
ATOM   4524  CG2 ILE A 302      18.602 -12.557   8.290  1.00 98.29           C  
ATOM   4525 HG21 ILE A 302      18.905 -11.774   8.985  1.00 98.29           H  
ATOM   4526 HG22 ILE A 302      19.394 -12.626   7.543  1.00 98.29           H  
ATOM   4527 HG23 ILE A 302      17.674 -12.257   7.804  1.00 98.29           H  
ATOM   4528  CD1 ILE A 302      17.852 -12.773  11.285  1.00 98.29           C  
ATOM   4529 HD11 ILE A 302      17.707 -11.759  10.913  1.00 98.29           H  
ATOM   4530 HD12 ILE A 302      18.896 -12.932  11.556  1.00 98.29           H  
ATOM   4531 HD13 ILE A 302      17.225 -12.906  12.167  1.00 98.29           H  
ATOM   4532  N   THR A 303      19.889 -15.550   6.769  1.00 97.95           N  
ATOM   4533  H   THR A 303      20.295 -15.773   7.666  1.00 97.95           H  
ATOM   4534  CA  THR A 303      20.704 -15.717   5.558  1.00 97.95           C  
ATOM   4535  HA  THR A 303      20.925 -14.732   5.146  1.00 97.95           H  
ATOM   4536  C   THR A 303      19.961 -16.516   4.488  1.00 97.95           C  
ATOM   4537  CB  THR A 303      22.030 -16.415   5.887  1.00 97.95           C  
ATOM   4538  HB  THR A 303      21.838 -17.375   6.367  1.00 97.95           H  
ATOM   4539  O   THR A 303      19.945 -16.124   3.321  1.00 97.95           O  
ATOM   4540  CG2 THR A 303      22.899 -16.640   4.646  1.00 97.95           C  
ATOM   4541 HG21 THR A 303      23.878 -17.006   4.955  1.00 97.95           H  
ATOM   4542 HG22 THR A 303      22.441 -17.381   3.991  1.00 97.95           H  
ATOM   4543 HG23 THR A 303      23.020 -15.700   4.108  1.00 97.95           H  
ATOM   4544  OG1 THR A 303      22.802 -15.619   6.748  1.00 97.95           O  
ATOM   4545  HG1 THR A 303      22.438 -15.651   7.636  1.00 97.95           H  
ATOM   4546  N   LYS A 304      19.316 -17.625   4.871  1.00 98.37           N  
ATOM   4547  H   LYS A 304      19.354 -17.886   5.846  1.00 98.37           H  
ATOM   4548  CA  LYS A 304      18.525 -18.441   3.943  1.00 98.37           C  
ATOM   4549  HA  LYS A 304      19.151 -18.698   3.088  1.00 98.37           H  
ATOM   4550  C   LYS A 304      17.332 -17.665   3.372  1.00 98.37           C  
ATOM   4551  CB  LYS A 304      18.092 -19.730   4.651  1.00 98.37           C  
ATOM   4552  HB2 LYS A 304      18.976 -20.232   5.046  1.00 98.37           H  
ATOM   4553  HB3 LYS A 304      17.431 -19.485   5.481  1.00 98.37           H  
ATOM   4554  O   LYS A 304      17.124 -17.711   2.165  1.00 98.37           O  
ATOM   4555  CG  LYS A 304      17.369 -20.677   3.685  1.00 98.37           C  
ATOM   4556  HG2 LYS A 304      18.035 -20.930   2.860  1.00 98.37           H  
ATOM   4557  HG3 LYS A 304      16.482 -20.186   3.285  1.00 98.37           H  
ATOM   4558  CD  LYS A 304      16.934 -21.956   4.402  1.00 98.37           C  
ATOM   4559  HD2 LYS A 304      17.813 -22.484   4.772  1.00 98.37           H  
ATOM   4560  HD3 LYS A 304      16.287 -21.690   5.238  1.00 98.37           H  
ATOM   4561  CE  LYS A 304      16.167 -22.829   3.406  1.00 98.37           C  
ATOM   4562  HE2 LYS A 304      15.355 -22.233   2.990  1.00 98.37           H  
ATOM   4563  HE3 LYS A 304      16.834 -23.093   2.586  1.00 98.37           H  
ATOM   4564  NZ  LYS A 304      15.622 -24.045   4.054  1.00 98.37           N  
ATOM   4565  HZ1 LYS A 304      15.113 -24.596   3.378  1.00 98.37           H  
ATOM   4566  HZ2 LYS A 304      14.981 -23.779   4.788  1.00 98.37           H  
ATOM   4567  HZ3 LYS A 304      16.367 -24.602   4.447  1.00 98.37           H  
ATOM   4568  N   ALA A 305      16.593 -16.947   4.213  1.00 98.36           N  
ATOM   4569  H   ALA A 305      16.834 -16.944   5.193  1.00 98.36           H  
ATOM   4570  CA  ALA A 305      15.446 -16.140   3.802  1.00 98.36           C  
ATOM   4571  HA  ALA A 305      14.724 -16.777   3.291  1.00 98.36           H  
ATOM   4572  C   ALA A 305      15.858 -15.026   2.818  1.00 98.36           C  
ATOM   4573  CB  ALA A 305      14.792 -15.599   5.079  1.00 98.36           C  
ATOM   4574  HB1 ALA A 305      13.915 -15.002   4.831  1.00 98.36           H  
ATOM   4575  HB2 ALA A 305      15.500 -14.980   5.630  1.00 98.36           H  
ATOM   4576  HB3 ALA A 305      14.474 -16.429   5.711  1.00 98.36           H  
ATOM   4577  O   ALA A 305      15.265 -14.888   1.749  1.00 98.36           O  
ATOM   4578  N   LEU A 306      16.949 -14.307   3.101  1.00 98.08           N  
ATOM   4579  H   LEU A 306      17.386 -14.435   4.002  1.00 98.08           H  
ATOM   4580  CA  LEU A 306      17.476 -13.273   2.203  1.00 98.08           C  
ATOM   4581  HA  LEU A 306      16.680 -12.558   1.992  1.00 98.08           H  
ATOM   4582  C   LEU A 306      17.925 -13.841   0.848  1.00 98.08           C  
ATOM   4583  CB  LEU A 306      18.650 -12.545   2.881  1.00 98.08           C  
ATOM   4584  HB2 LEU A 306      19.101 -11.877   2.148  1.00 98.08           H  
ATOM   4585  HB3 LEU A 306      19.398 -13.285   3.166  1.00 98.08           H  
ATOM   4586  O   LEU A 306      17.719 -13.210  -0.188  1.00 98.08           O  
ATOM   4587  CG  LEU A 306      18.289 -11.708   4.123  1.00 98.08           C  
ATOM   4588  HG  LEU A 306      17.860 -12.345   4.897  1.00 98.08           H  
ATOM   4589  CD1 LEU A 306      19.572 -11.077   4.665  1.00 98.08           C  
ATOM   4590 HD11 LEU A 306      19.991 -10.383   3.936  1.00 98.08           H  
ATOM   4591 HD12 LEU A 306      20.295 -11.853   4.912  1.00 98.08           H  
ATOM   4592 HD13 LEU A 306      19.349 -10.528   5.580  1.00 98.08           H  
ATOM   4593  CD2 LEU A 306      17.284 -10.603   3.808  1.00 98.08           C  
ATOM   4594 HD21 LEU A 306      16.318 -11.034   3.546  1.00 98.08           H  
ATOM   4595 HD22 LEU A 306      17.650  -9.986   2.986  1.00 98.08           H  
ATOM   4596 HD23 LEU A 306      17.138  -9.979   4.689  1.00 98.08           H  
ATOM   4597  N   LEU A 307      18.526 -15.037   0.831  1.00 97.42           N  
ATOM   4598  H   LEU A 307      18.679 -15.506   1.713  1.00 97.42           H  
ATOM   4599  CA  LEU A 307      18.900 -15.720  -0.414  1.00 97.42           C  
ATOM   4600  HA  LEU A 307      19.423 -15.012  -1.057  1.00 97.42           H  
ATOM   4601  C   LEU A 307      17.684 -16.185  -1.227  1.00 97.42           C  
ATOM   4602  CB  LEU A 307      19.824 -16.909  -0.102  1.00 97.42           C  
ATOM   4603  HB2 LEU A 307      19.361 -17.509   0.681  1.00 97.42           H  
ATOM   4604  HB3 LEU A 307      19.897 -17.535  -0.992  1.00 97.42           H  
ATOM   4605  O   LEU A 307      17.783 -16.256  -2.450  1.00 97.42           O  
ATOM   4606  CG  LEU A 307      21.247 -16.519   0.332  1.00 97.42           C  
ATOM   4607  HG  LEU A 307      21.210 -15.823   1.170  1.00 97.42           H  
ATOM   4608  CD1 LEU A 307      22.003 -17.776   0.770  1.00 97.42           C  
ATOM   4609 HD11 LEU A 307      21.469 -18.240   1.599  1.00 97.42           H  
ATOM   4610 HD12 LEU A 307      22.068 -18.482  -0.058  1.00 97.42           H  
ATOM   4611 HD13 LEU A 307      23.003 -17.507   1.110  1.00 97.42           H  
ATOM   4612  CD2 LEU A 307      22.045 -15.855  -0.795  1.00 97.42           C  
ATOM   4613 HD21 LEU A 307      21.589 -14.899  -1.051  1.00 97.42           H  
ATOM   4614 HD22 LEU A 307      23.068 -15.680  -0.462  1.00 97.42           H  
ATOM   4615 HD23 LEU A 307      22.048 -16.502  -1.673  1.00 97.42           H  
ATOM   4616  N   ASN A 308      16.558 -16.459  -0.569  1.00 97.89           N  
ATOM   4617  H   ASN A 308      16.569 -16.407   0.440  1.00 97.89           H  
ATOM   4618  CA  ASN A 308      15.290 -16.806  -1.207  1.00 97.89           C  
ATOM   4619  HA  ASN A 308      15.482 -17.413  -2.092  1.00 97.89           H  
ATOM   4620  C   ASN A 308      14.479 -15.581  -1.676  1.00 97.89           C  
ATOM   4621  CB  ASN A 308      14.454 -17.624  -0.215  1.00 97.89           C  
ATOM   4622  HB2 ASN A 308      13.445 -17.739  -0.612  1.00 97.89           H  
ATOM   4623  HB3 ASN A 308      14.364 -17.066   0.716  1.00 97.89           H  
ATOM   4624  O   ASN A 308      13.419 -15.762  -2.267  1.00 97.89           O  
ATOM   4625  CG  ASN A 308      14.950 -19.016   0.103  1.00 97.89           C  
ATOM   4626  ND2 ASN A 308      14.353 -19.589   1.120  1.00 97.89           N  
ATOM   4627 HD21 ASN A 308      14.541 -20.567   1.289  1.00 97.89           H  
ATOM   4628 HD22 ASN A 308      13.665 -19.038   1.614  1.00 97.89           H  
ATOM   4629  OD1 ASN A 308      15.791 -19.628  -0.544  1.00 97.89           O  
ATOM   4630  N   GLY A 309      14.927 -14.347  -1.412  1.00 98.21           N  
ATOM   4631  H   GLY A 309      15.799 -14.241  -0.912  1.00 98.21           H  
ATOM   4632  CA  GLY A 309      14.166 -13.138  -1.758  1.00 98.21           C  
ATOM   4633  HA2 GLY A 309      13.735 -13.252  -2.752  1.00 98.21           H  
ATOM   4634  HA3 GLY A 309      14.848 -12.287  -1.786  1.00 98.21           H  
ATOM   4635  C   GLY A 309      13.034 -12.808  -0.774  1.00 98.21           C  
ATOM   4636  O   GLY A 309      12.017 -12.228  -1.155  1.00 98.21           O  
ATOM   4637  N   GLU A 310      13.175 -13.204   0.492  1.00 98.70           N  
ATOM   4638  H   GLU A 310      14.010 -13.708   0.757  1.00 98.70           H  
ATOM   4639  CA  GLU A 310      12.181 -12.958   1.539  1.00 98.70           C  
ATOM   4640  HA  GLU A 310      11.200 -12.839   1.077  1.00 98.70           H  
ATOM   4641  C   GLU A 310      12.488 -11.667   2.312  1.00 98.70           C  
ATOM   4642  CB  GLU A 310      12.089 -14.166   2.482  1.00 98.70           C  
ATOM   4643  HB2 GLU A 310      13.065 -14.331   2.939  1.00 98.70           H  
ATOM   4644  HB3 GLU A 310      11.378 -13.933   3.275  1.00 98.70           H  
ATOM   4645  O   GLU A 310      13.589 -11.471   2.827  1.00 98.70           O  
ATOM   4646  CG  GLU A 310      11.636 -15.449   1.766  1.00 98.70           C  
ATOM   4647  HG2 GLU A 310      12.275 -15.640   0.904  1.00 98.70           H  
ATOM   4648  HG3 GLU A 310      10.621 -15.280   1.408  1.00 98.70           H  
ATOM   4649  CD  GLU A 310      11.650 -16.680   2.687  1.00 98.70           C  
ATOM   4650  OE1 GLU A 310      12.442 -17.628   2.434  1.00 98.70           O  
ATOM   4651  OE2 GLU A 310      10.846 -16.679   3.644  1.00 98.70           O  
ATOM   4652  N   PHE A 311      11.487 -10.798   2.427  1.00 98.76           N  
ATOM   4653  H   PHE A 311      10.588 -11.068   2.057  1.00 98.76           H  
ATOM   4654  CA  PHE A 311      11.504  -9.607   3.268  1.00 98.76           C  
ATOM   4655  HA  PHE A 311      12.504  -9.174   3.262  1.00 98.76           H  
ATOM   4656  C   PHE A 311      11.131  -9.998   4.702  1.00 98.76           C  
ATOM   4657  CB  PHE A 311      10.521  -8.588   2.679  1.00 98.76           C  
ATOM   4658  HB2 PHE A 311      10.761  -8.467   1.623  1.00 98.76           H  
ATOM   4659  HB3 PHE A 311       9.510  -8.990   2.737  1.00 98.76           H  
ATOM   4660  O   PHE A 311      10.108 -10.646   4.931  1.00 98.76           O  
ATOM   4661  CG  PHE A 311      10.530  -7.220   3.334  1.00 98.76           C  
ATOM   4662  CD1 PHE A 311       9.966  -7.032   4.611  1.00 98.76           C  
ATOM   4663  HD1 PHE A 311       9.542  -7.865   5.152  1.00 98.76           H  
ATOM   4664  CD2 PHE A 311      11.063  -6.118   2.638  1.00 98.76           C  
ATOM   4665  HD2 PHE A 311      11.500  -6.257   1.660  1.00 98.76           H  
ATOM   4666  CE1 PHE A 311       9.931  -5.751   5.184  1.00 98.76           C  
ATOM   4667  HE1 PHE A 311       9.500  -5.615   6.164  1.00 98.76           H  
ATOM   4668  CE2 PHE A 311      11.001  -4.831   3.198  1.00 98.76           C  
ATOM   4669  HE2 PHE A 311      11.384  -3.984   2.648  1.00 98.76           H  
ATOM   4670  CZ  PHE A 311      10.419  -4.648   4.462  1.00 98.76           C  
ATOM   4671  HZ  PHE A 311      10.345  -3.652   4.875  1.00 98.76           H  
ATOM   4672  N   LEU A 312      11.935  -9.588   5.681  1.00 98.73           N  
ATOM   4673  H   LEU A 312      12.741  -9.021   5.457  1.00 98.73           H  
ATOM   4674  CA  LEU A 312      11.723  -9.949   7.082  1.00 98.73           C  
ATOM   4675  HA  LEU A 312      10.655 -10.092   7.248  1.00 98.73           H  
ATOM   4676  C   LEU A 312      12.165  -8.845   8.040  1.00 98.73           C  
ATOM   4677  CB  LEU A 312      12.416 -11.295   7.363  1.00 98.73           C  
ATOM   4678  HB2 LEU A 312      12.057 -11.999   6.612  1.00 98.73           H  
ATOM   4679  HB3 LEU A 312      12.083 -11.674   8.329  1.00 98.73           H  
ATOM   4680  O   LEU A 312      12.928  -7.946   7.678  1.00 98.73           O  
ATOM   4681  CG  LEU A 312      13.957 -11.261   7.316  1.00 98.73           C  
ATOM   4682  HG  LEU A 312      14.299 -10.312   6.902  1.00 98.73           H  
ATOM   4683  CD1 LEU A 312      14.546 -11.438   8.715  1.00 98.73           C  
ATOM   4684 HD11 LEU A 312      15.634 -11.376   8.666  1.00 98.73           H  
ATOM   4685 HD12 LEU A 312      14.199 -10.633   9.362  1.00 98.73           H  
ATOM   4686 HD13 LEU A 312      14.249 -12.398   9.139  1.00 98.73           H  
ATOM   4687  CD2 LEU A 312      14.496 -12.377   6.425  1.00 98.73           C  
ATOM   4688 HD21 LEU A 312      15.585 -12.332   6.397  1.00 98.73           H  
ATOM   4689 HD22 LEU A 312      14.175 -13.344   6.813  1.00 98.73           H  
ATOM   4690 HD23 LEU A 312      14.121 -12.246   5.410  1.00 98.73           H  
ATOM   4691  N   PHE A 313      11.684  -8.943   9.273  1.00 98.73           N  
ATOM   4692  H   PHE A 313      11.024  -9.686   9.459  1.00 98.73           H  
ATOM   4693  CA  PHE A 313      12.049  -8.075  10.381  1.00 98.73           C  
ATOM   4694  HA  PHE A 313      12.540  -7.194   9.969  1.00 98.73           H  
ATOM   4695  C   PHE A 313      13.026  -8.765  11.335  1.00 98.73           C  
ATOM   4696  CB  PHE A 313      10.793  -7.613  11.127  1.00 98.73           C  
ATOM   4697  HB2 PHE A 313      10.345  -8.468  11.632  1.00 98.73           H  
ATOM   4698  HB3 PHE A 313      11.087  -6.895  11.892  1.00 98.73           H  
ATOM   4699  O   PHE A 313      12.867  -9.945  11.663  1.00 98.73           O  
ATOM   4700  CG  PHE A 313       9.758  -6.968  10.233  1.00 98.73           C  
ATOM   4701  CD1 PHE A 313       9.950  -5.656   9.762  1.00 98.73           C  
ATOM   4702  HD1 PHE A 313      10.831  -5.103  10.052  1.00 98.73           H  
ATOM   4703  CD2 PHE A 313       8.622  -7.698   9.839  1.00 98.73           C  
ATOM   4704  HD2 PHE A 313       8.488  -8.718  10.167  1.00 98.73           H  
ATOM   4705  CE1 PHE A 313       8.991  -5.065   8.924  1.00 98.73           C  
ATOM   4706  HE1 PHE A 313       9.119  -4.046   8.590  1.00 98.73           H  
ATOM   4707  CE2 PHE A 313       7.668  -7.108   8.998  1.00 98.73           C  
ATOM   4708  HE2 PHE A 313       6.814  -7.690   8.684  1.00 98.73           H  
ATOM   4709  CZ  PHE A 313       7.838  -5.783   8.565  1.00 98.73           C  
ATOM   4710  HZ  PHE A 313       7.078  -5.310   7.960  1.00 98.73           H  
ATOM   4711  N   GLU A 314      13.988  -8.004  11.846  1.00 98.03           N  
ATOM   4712  H   GLU A 314      14.050  -7.047  11.530  1.00 98.03           H  
ATOM   4713  CA  GLU A 314      14.938  -8.426  12.874  1.00 98.03           C  
ATOM   4714  HA  GLU A 314      14.620  -9.396  13.257  1.00 98.03           H  
ATOM   4715  C   GLU A 314      14.927  -7.448  14.064  1.00 98.03           C  
ATOM   4716  CB  GLU A 314      16.344  -8.642  12.270  1.00 98.03           C  
ATOM   4717  HB2 GLU A 314      16.680  -7.730  11.777  1.00 98.03           H  
ATOM   4718  HB3 GLU A 314      16.284  -9.449  11.539  1.00 98.03           H  
ATOM   4719  O   GLU A 314      14.578  -6.274  13.942  1.00 98.03           O  
ATOM   4720  CG  GLU A 314      17.338  -9.020  13.384  1.00 98.03           C  
ATOM   4721  HG2 GLU A 314      16.861  -9.757  14.031  1.00 98.03           H  
ATOM   4722  HG3 GLU A 314      17.537  -8.127  13.977  1.00 98.03           H  
ATOM   4723  CD  GLU A 314      18.695  -9.587  12.971  1.00 98.03           C  
ATOM   4724  OE1 GLU A 314      19.454  -9.879  13.928  1.00 98.03           O  
ATOM   4725  OE2 GLU A 314      18.925  -9.820  11.777  1.00 98.03           O  
ATOM   4726  N   LEU A 315      15.301  -7.939  15.251  1.00 96.99           N  
ATOM   4727  H   LEU A 315      15.682  -8.874  15.247  1.00 96.99           H  
ATOM   4728  CA  LEU A 315      15.590  -7.101  16.409  1.00 96.99           C  
ATOM   4729  HA  LEU A 315      14.977  -6.201  16.351  1.00 96.99           H  
ATOM   4730  C   LEU A 315      17.067  -6.687  16.396  1.00 96.99           C  
ATOM   4731  CB  LEU A 315      15.222  -7.866  17.692  1.00 96.99           C  
ATOM   4732  HB2 LEU A 315      14.185  -8.196  17.630  1.00 96.99           H  
ATOM   4733  HB3 LEU A 315      15.853  -8.752  17.758  1.00 96.99           H  
ATOM   4734  O   LEU A 315      17.928  -7.461  16.814  1.00 96.99           O  
ATOM   4735  CG  LEU A 315      15.404  -7.017  18.965  1.00 96.99           C  
ATOM   4736  HG  LEU A 315      16.379  -6.529  18.963  1.00 96.99           H  
ATOM   4737  CD1 LEU A 315      14.320  -5.947  19.089  1.00 96.99           C  
ATOM   4738 HD11 LEU A 315      14.444  -5.388  20.017  1.00 96.99           H  
ATOM   4739 HD12 LEU A 315      14.385  -5.247  18.256  1.00 96.99           H  
ATOM   4740 HD13 LEU A 315      13.330  -6.403  19.089  1.00 96.99           H  
ATOM   4741  CD2 LEU A 315      15.336  -7.916  20.199  1.00 96.99           C  
ATOM   4742 HD21 LEU A 315      16.153  -8.637  20.164  1.00 96.99           H  
ATOM   4743 HD22 LEU A 315      14.377  -8.433  20.227  1.00 96.99           H  
ATOM   4744 HD23 LEU A 315      15.439  -7.307  21.098  1.00 96.99           H  
ATOM   4745  N   HIS A 316      17.344  -5.443  16.019  1.00 95.45           N  
ATOM   4746  H   HIS A 316      16.579  -4.853  15.724  1.00 95.45           H  
ATOM   4747  CA  HIS A 316      18.690  -4.879  15.985  1.00 95.45           C  
ATOM   4748  HA  HIS A 316      19.408  -5.644  16.281  1.00 95.45           H  
ATOM   4749  C   HIS A 316      18.810  -3.701  16.959  1.00 95.45           C  
ATOM   4750  CB  HIS A 316      19.020  -4.496  14.543  1.00 95.45           C  
ATOM   4751  HB2 HIS A 316      18.977  -5.389  13.920  1.00 95.45           H  
ATOM   4752  HB3 HIS A 316      18.259  -3.801  14.187  1.00 95.45           H  
ATOM   4753  O   HIS A 316      18.038  -2.744  16.910  1.00 95.45           O  
ATOM   4754  CG  HIS A 316      20.369  -3.853  14.356  1.00 95.45           C  
ATOM   4755  CD2 HIS A 316      21.525  -4.051  15.066  1.00 95.45           C  
ATOM   4756  HD2 HIS A 316      21.656  -4.722  15.902  1.00 95.45           H  
ATOM   4757  ND1 HIS A 316      20.665  -2.987  13.343  1.00 95.45           N  
ATOM   4758  HD1 HIS A 316      20.059  -2.836  12.550  1.00 95.45           H  
ATOM   4759  CE1 HIS A 316      21.966  -2.661  13.433  1.00 95.45           C  
ATOM   4760  HE1 HIS A 316      22.506  -2.051  12.724  1.00 95.45           H  
ATOM   4761  NE2 HIS A 316      22.526  -3.258  14.492  1.00 95.45           N  
ATOM   4762  N   ASN A 317      19.781  -3.768  17.880  1.00 92.26           N  
ATOM   4763  H   ASN A 317      20.417  -4.551  17.838  1.00 92.26           H  
ATOM   4764  CA  ASN A 317      20.029  -2.745  18.909  1.00 92.26           C  
ATOM   4765  HA  ASN A 317      20.679  -3.196  19.659  1.00 92.26           H  
ATOM   4766  C   ASN A 317      18.763  -2.329  19.687  1.00 92.26           C  
ATOM   4767  CB  ASN A 317      20.803  -1.564  18.294  1.00 92.26           C  
ATOM   4768  HB2 ASN A 317      20.935  -0.781  19.041  1.00 92.26           H  
ATOM   4769  HB3 ASN A 317      20.232  -1.151  17.462  1.00 92.26           H  
ATOM   4770  O   ASN A 317      18.542  -1.150  19.962  1.00 92.26           O  
ATOM   4771  CG  ASN A 317      22.184  -1.967  17.818  1.00 92.26           C  
ATOM   4772  ND2 ASN A 317      22.712  -1.293  16.828  1.00 92.26           N  
ATOM   4773 HD21 ASN A 317      23.485  -1.765  16.380  1.00 92.26           H  
ATOM   4774 HD22 ASN A 317      22.149  -0.628  16.318  1.00 92.26           H  
ATOM   4775  OD1 ASN A 317      22.794  -2.894  18.323  1.00 92.26           O  
ATOM   4776  N   GLY A 318      17.913  -3.307  20.019  1.00 92.41           N  
ATOM   4777  H   GLY A 318      18.130  -4.246  19.716  1.00 92.41           H  
ATOM   4778  CA  GLY A 318      16.672  -3.089  20.770  1.00 92.41           C  
ATOM   4779  HA2 GLY A 318      16.873  -2.424  21.610  1.00 92.41           H  
ATOM   4780  HA3 GLY A 318      16.328  -4.044  21.169  1.00 92.41           H  
ATOM   4781  C   GLY A 318      15.519  -2.483  19.962  1.00 92.41           C  
ATOM   4782  O   GLY A 318      14.491  -2.169  20.550  1.00 92.41           O  
ATOM   4783  N   LYS A 319      15.662  -2.326  18.641  1.00 96.95           N  
ATOM   4784  H   LYS A 319      16.539  -2.584  18.211  1.00 96.95           H  
ATOM   4785  CA  LYS A 319      14.597  -1.869  17.738  1.00 96.95           C  
ATOM   4786  HA  LYS A 319      13.698  -1.645  18.312  1.00 96.95           H  
ATOM   4787  C   LYS A 319      14.244  -2.964  16.745  1.00 96.95           C  
ATOM   4788  CB  LYS A 319      15.033  -0.600  16.995  1.00 96.95           C  
ATOM   4789  HB2 LYS A 319      15.943  -0.808  16.433  1.00 96.95           H  
ATOM   4790  HB3 LYS A 319      14.250  -0.321  16.290  1.00 96.95           H  
ATOM   4791  O   LYS A 319      15.131  -3.651  16.244  1.00 96.95           O  
ATOM   4792  CG  LYS A 319      15.278   0.566  17.960  1.00 96.95           C  
ATOM   4793  HG2 LYS A 319      16.088   0.315  18.645  1.00 96.95           H  
ATOM   4794  HG3 LYS A 319      14.371   0.755  18.534  1.00 96.95           H  
ATOM   4795  CD  LYS A 319      15.660   1.825  17.180  1.00 96.95           C  
ATOM   4796  HD2 LYS A 319      16.555   1.623  16.592  1.00 96.95           H  
ATOM   4797  HD3 LYS A 319      14.841   2.092  16.511  1.00 96.95           H  
ATOM   4798  CE  LYS A 319      15.927   2.964  18.165  1.00 96.95           C  
ATOM   4799  HE2 LYS A 319      15.036   3.107  18.776  1.00 96.95           H  
ATOM   4800  HE3 LYS A 319      16.740   2.664  18.827  1.00 96.95           H  
ATOM   4801  NZ  LYS A 319      16.270   4.217  17.451  1.00 96.95           N  
ATOM   4802  HZ1 LYS A 319      15.507   4.487  16.848  1.00 96.95           H  
ATOM   4803  HZ2 LYS A 319      16.439   4.963  18.111  1.00 96.95           H  
ATOM   4804  HZ3 LYS A 319      17.095   4.081  16.884  1.00 96.95           H  
ATOM   4805  N   VAL A 320      12.958  -3.116  16.453  1.00 98.56           N  
ATOM   4806  H   VAL A 320      12.275  -2.512  16.888  1.00 98.56           H  
ATOM   4807  CA  VAL A 320      12.503  -4.005  15.382  1.00 98.56           C  
ATOM   4808  HA  VAL A 320      13.146  -4.885  15.351  1.00 98.56           H  
ATOM   4809  C   VAL A 320      12.630  -3.261  14.062  1.00 98.56           C  
ATOM   4810  CB  VAL A 320      11.071  -4.486  15.621  1.00 98.56           C  
ATOM   4811  HB  VAL A 320      10.397  -3.629  15.620  1.00 98.56           H  
ATOM   4812  O   VAL A 320      12.033  -2.198  13.892  1.00 98.56           O  
ATOM   4813  CG1 VAL A 320      10.656  -5.457  14.516  1.00 98.56           C  
ATOM   4814 HG11 VAL A 320       9.760  -5.997  14.822  1.00 98.56           H  
ATOM   4815 HG12 VAL A 320      11.461  -6.166  14.320  1.00 98.56           H  
ATOM   4816 HG13 VAL A 320      10.441  -4.909  13.599  1.00 98.56           H  
ATOM   4817  CG2 VAL A 320      10.944  -5.202  16.970  1.00 98.56           C  
ATOM   4818 HG21 VAL A 320      11.580  -6.086  16.987  1.00 98.56           H  
ATOM   4819 HG22 VAL A 320       9.902  -5.487  17.111  1.00 98.56           H  
ATOM   4820 HG23 VAL A 320      11.216  -4.535  17.788  1.00 98.56           H  
ATOM   4821  N   VAL A 321      13.440  -3.786  13.152  1.00 98.59           N  
ATOM   4822  H   VAL A 321      13.872  -4.679  13.342  1.00 98.59           H  
ATOM   4823  CA  VAL A 321      13.776  -3.147  11.879  1.00 98.59           C  
ATOM   4824  HA  VAL A 321      13.103  -2.304  11.720  1.00 98.59           H  
ATOM   4825  C   VAL A 321      13.553  -4.102  10.719  1.00 98.59           C  
ATOM   4826  CB  VAL A 321      15.218  -2.603  11.865  1.00 98.59           C  
ATOM   4827  HB  VAL A 321      15.349  -2.068  10.924  1.00 98.59           H  
ATOM   4828  O   VAL A 321      13.576  -5.316  10.892  1.00 98.59           O  
ATOM   4829  CG1 VAL A 321      15.477  -1.595  12.994  1.00 98.59           C  
ATOM   4830 HG11 VAL A 321      14.730  -0.802  12.958  1.00 98.59           H  
ATOM   4831 HG12 VAL A 321      15.436  -2.095  13.961  1.00 98.59           H  
ATOM   4832 HG13 VAL A 321      16.464  -1.151  12.861  1.00 98.59           H  
ATOM   4833  CG2 VAL A 321      16.292  -3.696  11.945  1.00 98.59           C  
ATOM   4834 HG21 VAL A 321      16.205  -4.378  11.099  1.00 98.59           H  
ATOM   4835 HG22 VAL A 321      16.184  -4.270  12.866  1.00 98.59           H  
ATOM   4836 HG23 VAL A 321      17.285  -3.250  11.906  1.00 98.59           H  
ATOM   4837  N   VAL A 322      13.363  -3.549   9.527  1.00 98.69           N  
ATOM   4838  H   VAL A 322      13.291  -2.543   9.475  1.00 98.69           H  
ATOM   4839  CA  VAL A 322      13.473  -4.297   8.270  1.00 98.69           C  
ATOM   4840  HA  VAL A 322      12.807  -5.160   8.283  1.00 98.69           H  
ATOM   4841  C   VAL A 322      14.914  -4.775   8.108  1.00 98.69           C  
ATOM   4842  CB  VAL A 322      13.100  -3.379   7.101  1.00 98.69           C  
ATOM   4843  HB  VAL A 322      13.731  -2.493   7.183  1.00 98.69           H  
ATOM   4844  O   VAL A 322      15.826  -3.950   8.120  1.00 98.69           O  
ATOM   4845  CG1 VAL A 322      13.350  -4.030   5.735  1.00 98.69           C  
ATOM   4846 HG11 VAL A 322      12.984  -3.380   4.940  1.00 98.69           H  
ATOM   4847 HG12 VAL A 322      14.419  -4.173   5.577  1.00 98.69           H  
ATOM   4848 HG13 VAL A 322      12.850  -4.997   5.681  1.00 98.69           H  
ATOM   4849  CG2 VAL A 322      11.641  -2.919   7.200  1.00 98.69           C  
ATOM   4850 HG21 VAL A 322      11.416  -2.239   6.379  1.00 98.69           H  
ATOM   4851 HG22 VAL A 322      11.469  -2.386   8.134  1.00 98.69           H  
ATOM   4852 HG23 VAL A 322      10.984  -3.788   7.158  1.00 98.69           H  
ATOM   4853  N   GLU A 323      15.123  -6.073   7.913  1.00 98.14           N  
ATOM   4854  H   GLU A 323      14.341  -6.712   7.929  1.00 98.14           H  
ATOM   4855  CA  GLU A 323      16.466  -6.634   7.724  1.00 98.14           C  
ATOM   4856  HA  GLU A 323      17.113  -6.281   8.528  1.00 98.14           H  
ATOM   4857  C   GLU A 323      17.081  -6.157   6.403  1.00 98.14           C  
ATOM   4858  CB  GLU A 323      16.371  -8.169   7.786  1.00 98.14           C  
ATOM   4859  HB2 GLU A 323      15.634  -8.494   7.051  1.00 98.14           H  
ATOM   4860  HB3 GLU A 323      16.012  -8.465   8.771  1.00 98.14           H  
ATOM   4861  O   GLU A 323      18.173  -5.595   6.363  1.00 98.14           O  
ATOM   4862  CG  GLU A 323      17.684  -8.907   7.482  1.00 98.14           C  
ATOM   4863  HG2 GLU A 323      17.957  -8.710   6.445  1.00 98.14           H  
ATOM   4864  HG3 GLU A 323      17.493  -9.977   7.566  1.00 98.14           H  
ATOM   4865  CD  GLU A 323      18.860  -8.524   8.391  1.00 98.14           C  
ATOM   4866  OE1 GLU A 323      19.999  -8.858   7.984  1.00 98.14           O  
ATOM   4867  OE2 GLU A 323      18.610  -7.847   9.412  1.00 98.14           O  
ATOM   4868  N   GLN A 324      16.343  -6.310   5.301  1.00 98.22           N  
ATOM   4869  H   GLN A 324      15.444  -6.763   5.377  1.00 98.22           H  
ATOM   4870  CA  GLN A 324      16.782  -5.845   3.991  1.00 98.22           C  
ATOM   4871  HA  GLN A 324      17.352  -4.927   4.136  1.00 98.22           H  
ATOM   4872  C   GLN A 324      15.596  -5.526   3.081  1.00 98.22           C  
ATOM   4873  CB  GLN A 324      17.698  -6.907   3.362  1.00 98.22           C  
ATOM   4874  HB2 GLN A 324      17.097  -7.659   2.851  1.00 98.22           H  
ATOM   4875  HB3 GLN A 324      18.273  -7.402   4.145  1.00 98.22           H  
ATOM   4876  O   GLN A 324      14.632  -6.284   3.003  1.00 98.22           O  
ATOM   4877  CG  GLN A 324      18.694  -6.274   2.387  1.00 98.22           C  
ATOM   4878  HG2 GLN A 324      18.176  -5.824   1.540  1.00 98.22           H  
ATOM   4879  HG3 GLN A 324      19.220  -5.476   2.910  1.00 98.22           H  
ATOM   4880  CD  GLN A 324      19.730  -7.280   1.894  1.00 98.22           C  
ATOM   4881  NE2 GLN A 324      20.941  -6.858   1.616  1.00 98.22           N  
ATOM   4882 HE21 GLN A 324      21.142  -5.881   1.772  1.00 98.22           H  
ATOM   4883 HE22 GLN A 324      21.634  -7.578   1.764  1.00 98.22           H  
ATOM   4884  OE1 GLN A 324      19.515  -8.454   1.671  1.00 98.22           O  
ATOM   4885  N   ASP A 325      15.684  -4.420   2.345  1.00 98.41           N  
ATOM   4886  H   ASP A 325      16.473  -3.806   2.495  1.00 98.41           H  
ATOM   4887  CA  ASP A 325      14.645  -3.962   1.419  1.00 98.41           C  
ATOM   4888  HA  ASP A 325      13.674  -4.213   1.846  1.00 98.41           H  
ATOM   4889  C   ASP A 325      14.740  -4.663   0.055  1.00 98.41           C  
ATOM   4890  CB  ASP A 325      14.725  -2.442   1.330  1.00 98.41           C  
ATOM   4891  HB2 ASP A 325      15.663  -2.154   0.855  1.00 98.41           H  
ATOM   4892  HB3 ASP A 325      14.714  -2.052   2.347  1.00 98.41           H  
ATOM   4893  O   ASP A 325      15.182  -4.095  -0.954  1.00 98.41           O  
ATOM   4894  CG  ASP A 325      13.557  -1.805   0.592  1.00 98.41           C  
ATOM   4895  OD1 ASP A 325      12.457  -2.395   0.494  1.00 98.41           O  
ATOM   4896  OD2 ASP A 325      13.723  -0.651   0.143  1.00 98.41           O  
ATOM   4897  N   ILE A 326      14.359  -5.940   0.047  1.00 98.57           N  
ATOM   4898  H   ILE A 326      14.044  -6.336   0.921  1.00 98.57           H  
ATOM   4899  CA  ILE A 326      14.407  -6.826  -1.122  1.00 98.57           C  
ATOM   4900  HA  ILE A 326      14.787  -6.249  -1.965  1.00 98.57           H  
ATOM   4901  C   ILE A 326      13.020  -7.307  -1.558  1.00 98.57           C  
ATOM   4902  CB  ILE A 326      15.386  -8.003  -0.900  1.00 98.57           C  
ATOM   4903  HB  ILE A 326      15.357  -8.632  -1.790  1.00 98.57           H  
ATOM   4904  O   ILE A 326      12.040  -7.225  -0.814  1.00 98.57           O  
ATOM   4905  CG1 ILE A 326      14.988  -8.883   0.305  1.00 98.57           C  
ATOM   4906 HG12 ILE A 326      13.946  -9.188   0.200  1.00 98.57           H  
ATOM   4907 HG13 ILE A 326      15.083  -8.319   1.233  1.00 98.57           H  
ATOM   4908  CG2 ILE A 326      16.820  -7.459  -0.776  1.00 98.57           C  
ATOM   4909 HG21 ILE A 326      17.039  -6.849  -1.652  1.00 98.57           H  
ATOM   4910 HG22 ILE A 326      16.890  -6.855   0.129  1.00 98.57           H  
ATOM   4911 HG23 ILE A 326      17.532  -8.283  -0.723  1.00 98.57           H  
ATOM   4912  CD1 ILE A 326      15.834 -10.156   0.416  1.00 98.57           C  
ATOM   4913 HD11 ILE A 326      15.417 -10.800   1.190  1.00 98.57           H  
ATOM   4914 HD12 ILE A 326      15.824 -10.695  -0.532  1.00 98.57           H  
ATOM   4915 HD13 ILE A 326      16.862  -9.913   0.685  1.00 98.57           H  
ATOM   4916  N   ASN A 327      12.949  -7.795  -2.791  1.00 98.55           N  
ATOM   4917  H   ASN A 327      13.807  -7.837  -3.322  1.00 98.55           H  
ATOM   4918  CA  ASN A 327      11.797  -8.494  -3.356  1.00 98.55           C  
ATOM   4919  HA  ASN A 327      10.987  -8.521  -2.627  1.00 98.55           H  
ATOM   4920  C   ASN A 327      12.157  -9.954  -3.665  1.00 98.55           C  
ATOM   4921  CB  ASN A 327      11.295  -7.734  -4.597  1.00 98.55           C  
ATOM   4922  HB2 ASN A 327      10.863  -6.778  -4.302  1.00 98.55           H  
ATOM   4923  HB3 ASN A 327      10.494  -8.281  -5.095  1.00 98.55           H  
ATOM   4924  O   ASN A 327      13.283 -10.398  -3.438  1.00 98.55           O  
ATOM   4925  CG  ASN A 327      12.370  -7.544  -5.636  1.00 98.55           C  
ATOM   4926  ND2 ASN A 327      12.779  -6.327  -5.901  1.00 98.55           N  
ATOM   4927 HD21 ASN A 327      12.389  -5.566  -5.364  1.00 98.55           H  
ATOM   4928 HD22 ASN A 327      13.412  -6.217  -6.680  1.00 98.55           H  
ATOM   4929  OD1 ASN A 327      12.847  -8.497  -6.222  1.00 98.55           O  
ATOM   4930  N   THR A 328      11.191 -10.684  -4.212  1.00 98.60           N  
ATOM   4931  H   THR A 328      10.298 -10.242  -4.376  1.00 98.60           H  
ATOM   4932  CA  THR A 328      11.320 -12.117  -4.504  1.00 98.60           C  
ATOM   4933  HA  THR A 328      11.761 -12.605  -3.635  1.00 98.60           H  
ATOM   4934  C   THR A 328      12.242 -12.452  -5.676  1.00 98.60           C  
ATOM   4935  CB  THR A 328       9.946 -12.758  -4.731  1.00 98.60           C  
ATOM   4936  HB  THR A 328      10.088 -13.811  -4.973  1.00 98.60           H  
ATOM   4937  O   THR A 328      12.545 -13.624  -5.872  1.00 98.60           O  
ATOM   4938  CG2 THR A 328       9.068 -12.671  -3.484  1.00 98.60           C
[truncated: 141,354 more chars]
