# Supplementary material for: Evolution of Phage Tail Sheath Protein
Source: Viruses. 2022 May 26;14(6):1148. doi: 10.3390/v14061148 (PMC9230969; doi:10.3390/v14061148)
Supplement: Supplementary file 1 [file viruses-14-01148-s001.zip › Supplementary_File_S2/AF_models/Burkholderia__phage__BEK.pdb]

ATOM      1  N   MET A   1     -11.304  -1.454 -15.063  1.00 91.65           N  
ATOM      2  H   MET A   1     -11.520  -1.673 -14.101  1.00 91.65           H  
ATOM      3  H2  MET A   1     -10.298  -1.380 -15.128  1.00 91.65           H  
ATOM      4  H3  MET A   1     -11.625  -2.208 -15.653  1.00 91.65           H  
ATOM      5  CA  MET A   1     -11.935  -0.165 -15.437  1.00 91.65           C  
ATOM      6  HA  MET A   1     -11.644   0.079 -16.459  1.00 91.65           H  
ATOM      7  C   MET A   1     -11.393   0.932 -14.539  1.00 91.65           C  
ATOM      8  CB  MET A   1     -13.476  -0.213 -15.374  1.00 91.65           C  
ATOM      9  HB2 MET A   1     -13.866   0.721 -15.777  1.00 91.65           H  
ATOM     10  HB3 MET A   1     -13.823  -1.023 -16.017  1.00 91.65           H  
ATOM     11  O   MET A   1     -11.056   0.622 -13.403  1.00 91.65           O  
ATOM     12  CG  MET A   1     -14.060  -0.406 -13.961  1.00 91.65           C  
ATOM     13  HG2 MET A   1     -13.702  -1.351 -13.552  1.00 91.65           H  
ATOM     14  HG3 MET A   1     -13.697   0.397 -13.320  1.00 91.65           H  
ATOM     15  SD  MET A   1     -15.873  -0.395 -13.848  1.00 91.65           S  
ATOM     16  CE  MET A   1     -16.297  -1.926 -14.725  1.00 91.65           C  
ATOM     17  HE1 MET A   1     -17.375  -2.083 -14.678  1.00 91.65           H  
ATOM     18  HE2 MET A   1     -15.789  -2.771 -14.261  1.00 91.65           H  
ATOM     19  HE3 MET A   1     -16.000  -1.849 -15.771  1.00 91.65           H  
ATOM     20  N   LEU A   2     -11.320   2.175 -15.020  1.00 94.04           N  
ATOM     21  H   LEU A   2     -11.631   2.382 -15.958  1.00 94.04           H  
ATOM     22  CA  LEU A   2     -10.916   3.328 -14.213  1.00 94.04           C  
ATOM     23  HA  LEU A   2     -10.340   2.983 -13.354  1.00 94.04           H  
ATOM     24  C   LEU A   2     -12.149   4.073 -13.694  1.00 94.04           C  
ATOM     25  CB  LEU A   2     -10.009   4.245 -15.056  1.00 94.04           C  
ATOM     26  HB2 LEU A   2      -9.150   3.670 -15.400  1.00 94.04           H  
ATOM     27  HB3 LEU A   2     -10.563   4.577 -15.934  1.00 94.04           H  
ATOM     28  O   LEU A   2     -13.036   4.424 -14.471  1.00 94.04           O  
ATOM     29  CG  LEU A   2      -9.487   5.492 -14.315  1.00 94.04           C  
ATOM     30  HG  LEU A   2     -10.325   6.128 -14.030  1.00 94.04           H  
ATOM     31  CD1 LEU A   2      -8.707   5.111 -13.057  1.00 94.04           C  
ATOM     32 HD11 LEU A   2      -9.390   4.816 -12.260  1.00 94.04           H  
ATOM     33 HD12 LEU A   2      -8.029   4.286 -13.279  1.00 94.04           H  
ATOM     34 HD13 LEU A   2      -8.129   5.967 -12.709  1.00 94.04           H  
ATOM     35  CD2 LEU A   2      -8.578   6.291 -15.245  1.00 94.04           C  
ATOM     36 HD21 LEU A   2      -7.701   5.706 -15.523  1.00 94.04           H  
ATOM     37 HD22 LEU A   2      -9.115   6.572 -16.150  1.00 94.04           H  
ATOM     38 HD23 LEU A   2      -8.242   7.201 -14.748  1.00 94.04           H  
ATOM     39  N   LEU A   3     -12.197   4.316 -12.389  1.00 93.21           N  
ATOM     40  H   LEU A   3     -11.457   3.954 -11.805  1.00 93.21           H  
ATOM     41  CA  LEU A   3     -13.171   5.187 -11.747  1.00 93.21           C  
ATOM     42  HA  LEU A   3     -13.987   5.404 -12.436  1.00 93.21           H  
ATOM     43  C   LEU A   3     -12.486   6.502 -11.381  1.00 93.21           C  
ATOM     44  CB  LEU A   3     -13.753   4.511 -10.496  1.00 93.21           C  
ATOM     45  HB2 LEU A   3     -14.510   5.172 -10.075  1.00 93.21           H  
ATOM     46  HB3 LEU A   3     -12.958   4.411  -9.758  1.00 93.21           H  
ATOM     47  O   LEU A   3     -11.553   6.513 -10.581  1.00 93.21           O  
ATOM     48  CG  LEU A   3     -14.369   3.120 -10.715  1.00 93.21           C  
ATOM     49  HG  LEU A   3     -13.602   2.419 -11.044  1.00 93.21           H  
ATOM     50  CD1 LEU A   3     -14.922   2.631  -9.379  1.00 93.21           C  
ATOM     51 HD11 LEU A   3     -15.604   3.367  -8.955  1.00 93.21           H  
ATOM     52 HD12 LEU A   3     -14.096   2.496  -8.681  1.00 93.21           H  
ATOM     53 HD13 LEU A   3     -15.445   1.683  -9.510  1.00 93.21           H  
ATOM     54  CD2 LEU A   3     -15.494   3.128 -11.753  1.00 93.21           C  
ATOM     55 HD21 LEU A   3     -16.243   3.874 -11.486  1.00 93.21           H  
ATOM     56 HD22 LEU A   3     -15.085   3.364 -12.735  1.00 93.21           H  
ATOM     57 HD23 LEU A   3     -15.957   2.143 -11.801  1.00 93.21           H  
ATOM     58  N   THR A   4     -12.974   7.607 -11.938  1.00 91.18           N  
ATOM     59  H   THR A   4     -13.676   7.537 -12.661  1.00 91.18           H  
ATOM     60  CA  THR A   4     -12.517   8.960 -11.583  1.00 91.18           C  
ATOM     61  HA  THR A   4     -11.459   8.921 -11.326  1.00 91.18           H  
ATOM     62  C   THR A   4     -13.246   9.527 -10.365  1.00 91.18           C  
ATOM     63  CB  THR A   4     -12.679   9.912 -12.772  1.00 91.18           C  
ATOM     64  HB  THR A   4     -12.415  10.925 -12.466  1.00 91.18           H  
ATOM     65  O   THR A   4     -12.792  10.489  -9.757  1.00 91.18           O  
ATOM     66  CG2 THR A   4     -11.801   9.504 -13.955  1.00 91.18           C  
ATOM     67 HG21 THR A   4     -12.091   8.524 -14.335  1.00 91.18           H  
ATOM     68 HG22 THR A   4     -10.757   9.471 -13.643  1.00 91.18           H  
ATOM     69 HG23 THR A   4     -11.896  10.240 -14.753  1.00 91.18           H  
ATOM     70  OG1 THR A   4     -14.018   9.883 -13.218  1.00 91.18           O  
ATOM     71  HG1 THR A   4     -14.088  10.546 -13.909  1.00 91.18           H  
ATOM     72  N   ASN A   5     -14.379   8.925  -9.992  1.00 89.90           N  
ATOM     73  H   ASN A   5     -14.707   8.159 -10.562  1.00 89.90           H  
ATOM     74  CA  ASN A   5     -15.155   9.280  -8.812  1.00 89.90           C  
ATOM     75  HA  ASN A   5     -14.490   9.715  -8.066  1.00 89.90           H  
ATOM     76  C   ASN A   5     -15.794   8.020  -8.213  1.00 89.90           C  
ATOM     77  CB  ASN A   5     -16.184  10.348  -9.219  1.00 89.90           C  
ATOM     78  HB2 ASN A   5     -16.853   9.947  -9.981  1.00 89.90           H  
ATOM     79  HB3 ASN A   5     -15.648  11.193  -9.651  1.00 89.90           H  
ATOM     80  O   ASN A   5     -16.761   7.475  -8.752  1.00 89.90           O  
ATOM     81  CG  ASN A   5     -17.022  10.861  -8.062  1.00 89.90           C  
ATOM     82  ND2 ASN A   5     -17.607  12.025  -8.213  1.00 89.90           N  
ATOM     83 HD21 ASN A   5     -17.459  12.559  -9.058  1.00 89.90           H  
ATOM     84 HD22 ASN A   5     -18.204  12.348  -7.465  1.00 89.90           H  
ATOM     85  OD1 ASN A   5     -17.193  10.234  -7.027  1.00 89.90           O  
ATOM     86  N   VAL A   6     -15.251   7.569  -7.082  1.00 91.03           N  
ATOM     87  H   VAL A   6     -14.426   8.034  -6.730  1.00 91.03           H  
ATOM     88  CA  VAL A   6     -15.707   6.365  -6.367  1.00 91.03           C  
ATOM     89  HA  VAL A   6     -15.696   5.526  -7.063  1.00 91.03           H  
ATOM     90  C   VAL A   6     -17.144   6.478  -5.855  1.00 91.03           C  
ATOM     91  CB  VAL A   6     -14.753   6.015  -5.207  1.00 91.03           C  
ATOM     92  HB  VAL A   6     -15.151   5.148  -4.680  1.00 91.03           H  
ATOM     93  O   VAL A   6     -17.885   5.501  -5.915  1.00 91.03           O  
ATOM     94  CG1 VAL A   6     -13.376   5.637  -5.756  1.00 91.03           C  
ATOM     95 HG11 VAL A   6     -12.742   5.291  -4.939  1.00 91.03           H  
ATOM     96 HG12 VAL A   6     -12.892   6.491  -6.230  1.00 91.03           H  
ATOM     97 HG13 VAL A   6     -13.470   4.827  -6.478  1.00 91.03           H  
ATOM     98  CG2 VAL A   6     -14.580   7.161  -4.200  1.00 91.03           C  
ATOM     99 HG21 VAL A   6     -15.523   7.349  -3.685  1.00 91.03           H  
ATOM    100 HG22 VAL A   6     -14.237   8.070  -4.693  1.00 91.03           H  
ATOM    101 HG23 VAL A   6     -13.848   6.874  -3.445  1.00 91.03           H  
ATOM    102  N   VAL A   7     -17.578   7.674  -5.439  1.00 90.44           N  
ATOM    103  H   VAL A   7     -16.946   8.459  -5.503  1.00 90.44           H  
ATOM    104  CA  VAL A   7     -18.929   7.906  -4.902  1.00 90.44           C  
ATOM    105  HA  VAL A   7     -19.153   7.130  -4.170  1.00 90.44           H  
ATOM    106  C   VAL A   7     -19.970   7.795  -6.013  1.00 90.44           C  
ATOM    107  CB  VAL A   7     -19.024   9.273  -4.194  1.00 90.44           C  
ATOM    108  HB  VAL A   7     -18.804  10.067  -4.907  1.00 90.44           H  
ATOM    109  O   VAL A   7     -20.963   7.088  -5.872  1.00 90.44           O  
ATOM    110  CG1 VAL A   7     -20.425   9.523  -3.623  1.00 90.44           C  
ATOM    111 HG11 VAL A   7     -20.449  10.471  -3.086  1.00 90.44           H  
ATOM    112 HG12 VAL A   7     -20.692   8.723  -2.934  1.00 90.44           H  
ATOM    113 HG13 VAL A   7     -21.166   9.565  -4.421  1.00 90.44           H  
ATOM    114  CG2 VAL A   7     -18.018   9.374  -3.039  1.00 90.44           C  
ATOM    115 HG21 VAL A   7     -18.179   8.556  -2.337  1.00 90.44           H  
ATOM    116 HG22 VAL A   7     -16.996   9.322  -3.413  1.00 90.44           H  
ATOM    117 HG23 VAL A   7     -18.148  10.316  -2.506  1.00 90.44           H  
ATOM    118  N   ALA A   8     -19.720   8.425  -7.165  1.00 90.64           N  
ATOM    119  H   ALA A   8     -18.870   8.965  -7.242  1.00 90.64           H  
ATOM    120  CA  ALA A   8     -20.615   8.319  -8.320  1.00 90.64           C  
ATOM    121  HA  ALA A   8     -21.617   8.621  -8.016  1.00 90.64           H  
ATOM    122  C   ALA A   8     -20.706   6.875  -8.851  1.00 90.64           C  
ATOM    123  CB  ALA A   8     -20.119   9.281  -9.404  1.00 90.64           C  
ATOM    124  HB1 ALA A   8     -19.122   8.990  -9.735  1.00 90.64           H  
ATOM    125  HB2 ALA A   8     -20.090  10.298  -9.013  1.00 90.64           H  
ATOM    126  HB3 ALA A   8     -20.800   9.252 -10.255  1.00 90.64           H  
ATOM    127  O   ALA A   8     -21.751   6.442  -9.341  1.00 90.64           O  
ATOM    128  N   ALA A   9     -19.622   6.104  -8.729  1.00 92.63           N  
ATOM    129  H   ALA A   9     -18.786   6.505  -8.329  1.00 92.63           H  
ATOM    130  CA  ALA A   9     -19.575   4.716  -9.166  1.00 92.63           C  
ATOM    131  HA  ALA A   9     -19.962   4.670 -10.184  1.00 92.63           H  
ATOM    132  C   ALA A   9     -20.443   3.766  -8.318  1.00 92.63           C  
ATOM    133  CB  ALA A   9     -18.113   4.277  -9.201  1.00 92.63           C  
ATOM    134  HB1 ALA A   9     -17.538   4.960  -9.826  1.00 92.63           H  
ATOM    135  HB2 ALA A   9     -18.043   3.268  -9.606  1.00 92.63           H  
ATOM    136  HB3 ALA A   9     -17.701   4.287  -8.193  1.00 92.63           H  
ATOM    137  O   ALA A   9     -20.795   2.692  -8.815  1.00 92.63           O  
ATOM    138  N   LEU A  10     -20.858   4.155  -7.103  1.00 88.83           N  
ATOM    139  H   LEU A  10     -20.531   5.039  -6.739  1.00 88.83           H  
ATOM    140  CA  LEU A  10     -21.747   3.353  -6.248  1.00 88.83           C  
ATOM    141  HA  LEU A  10     -21.249   2.414  -6.007  1.00 88.83           H  
ATOM    142  C   LEU A  10     -23.056   2.981  -6.951  1.00 88.83           C  
ATOM    143  CB  LEU A  10     -22.070   4.115  -4.948  1.00 88.83           C  
ATOM    144  HB2 LEU A  10     -22.467   5.098  -5.203  1.00 88.83           H  
ATOM    145  HB3 LEU A  10     -22.854   3.580  -4.414  1.00 88.83           H  
ATOM    146  O   LEU A  10     -23.495   1.835  -6.864  1.00 88.83           O  
ATOM    147  CG  LEU A  10     -20.879   4.285  -3.992  1.00 88.83           C  
ATOM    148  HG  LEU A  10     -20.043   4.743  -4.521  1.00 88.83           H  
ATOM    149  CD1 LEU A  10     -21.267   5.182  -2.819  1.00 88.83           C  
ATOM    150 HD11 LEU A  10     -20.417   5.304  -2.148  1.00 88.83           H  
ATOM    151 HD12 LEU A  10     -22.087   4.741  -2.252  1.00 88.83           H  
ATOM    152 HD13 LEU A  10     -21.568   6.164  -3.184  1.00 88.83           H  
ATOM    153  CD2 LEU A  10     -20.443   2.934  -3.437  1.00 88.83           C  
ATOM    154 HD21 LEU A  10     -21.251   2.471  -2.871  1.00 88.83           H  
ATOM    155 HD22 LEU A  10     -20.107   2.267  -4.231  1.00 88.83           H  
ATOM    156 HD23 LEU A  10     -19.604   3.103  -2.761  1.00 88.83           H  
ATOM    157  N   GLY A  11     -23.636   3.906  -7.724  1.00 87.42           N  
ATOM    158  H   GLY A  11     -23.219   4.825  -7.761  1.00 87.42           H  
ATOM    159  CA  GLY A  11     -24.865   3.651  -8.485  1.00 87.42           C  
ATOM    160  HA2 GLY A  11     -25.657   3.347  -7.801  1.00 87.42           H  
ATOM    161  HA3 GLY A  11     -25.171   4.574  -8.978  1.00 87.42           H  
ATOM    162  C   GLY A  11     -24.709   2.565  -9.556  1.00 87.42           C  
ATOM    163  O   GLY A  11     -25.678   1.899  -9.908  1.00 87.42           O  
ATOM    164  N   LYS A  12     -23.481   2.337 -10.041  1.00 88.34           N  
ATOM    165  H   LYS A  12     -22.724   2.875  -9.643  1.00 88.34           H  
ATOM    166  CA  LYS A  12     -23.145   1.309 -11.041  1.00 88.34           C  
ATOM    167  HA  LYS A  12     -24.062   0.959 -11.514  1.00 88.34           H  
ATOM    168  C   LYS A  12     -22.499   0.065 -10.423  1.00 88.34           C  
ATOM    169  CB  LYS A  12     -22.246   1.920 -12.131  1.00 88.34           C  
ATOM    170  HB2 LYS A  12     -21.336   2.303 -11.669  1.00 88.34           H  
ATOM    171  HB3 LYS A  12     -21.968   1.137 -12.836  1.00 88.34           H  
ATOM    172  O   LYS A  12     -22.232  -0.904 -11.134  1.00 88.34           O  
ATOM    173  CG  LYS A  12     -22.938   3.049 -12.912  1.00 88.34           C  
ATOM    174  HG2 LYS A  12     -23.848   2.662 -13.371  1.00 88.34           H  
ATOM    175  HG3 LYS A  12     -23.204   3.858 -12.231  1.00 88.34           H  
ATOM    176  CD  LYS A  12     -22.015   3.606 -14.004  1.00 88.34           C  
ATOM    177  HD2 LYS A  12     -21.104   3.985 -13.540  1.00 88.34           H  
ATOM    178  HD3 LYS A  12     -21.759   2.808 -14.700  1.00 88.34           H  
ATOM    179  CE  LYS A  12     -22.719   4.743 -14.756  1.00 88.34           C  
ATOM    180  HE2 LYS A  12     -23.004   5.510 -14.035  1.00 88.34           H  
ATOM    181  HE3 LYS A  12     -23.636   4.351 -15.196  1.00 88.34           H  
ATOM    182  NZ  LYS A  12     -21.859   5.335 -15.814  1.00 88.34           N  
ATOM    183  HZ1 LYS A  12     -21.018   5.730 -15.417  1.00 88.34           H  
ATOM    184  HZ2 LYS A  12     -21.602   4.639 -16.500  1.00 88.34           H  
ATOM    185  HZ3 LYS A  12     -22.353   6.074 -16.293  1.00 88.34           H  
ATOM    186  N   ALA A  13     -22.212   0.064  -9.120  1.00 88.24           N  
ATOM    187  H   ALA A  13     -22.418   0.892  -8.579  1.00 88.24           H  
ATOM    188  CA  ALA A  13     -21.562  -1.055  -8.440  1.00 88.24           C  
ATOM    189  HA  ALA A  13     -20.636  -1.301  -8.960  1.00 88.24           H  
ATOM    190  C   ALA A  13     -22.451  -2.311  -8.429  1.00 88.24           C  
ATOM    191  CB  ALA A  13     -21.150  -0.613  -7.036  1.00 88.24           C  
ATOM    192  HB1 ALA A  13     -20.519   0.274  -7.094  1.00 88.24           H  
ATOM    193  HB2 ALA A  13     -22.033  -0.388  -6.439  1.00 88.24           H  
ATOM    194  HB3 ALA A  13     -20.591  -1.414  -6.553  1.00 88.24           H  
ATOM    195  O   ALA A  13     -21.946  -3.422  -8.590  1.00 88.24           O  
ATOM    196  N   GLY A  14     -23.772  -2.120  -8.348  1.00 87.80           N  
ATOM    197  H   GLY A  14     -24.085  -1.166  -8.241  1.00 87.80           H  
ATOM    198  CA  GLY A  14     -24.731  -3.177  -8.026  1.00 87.80           C  
ATOM    199  HA2 GLY A  14     -25.713  -2.895  -8.405  1.00 87.80           H  
ATOM    200  HA3 GLY A  14     -24.432  -4.114  -8.496  1.00 87.80           H  
ATOM    201  C   GLY A  14     -24.822  -3.391  -6.511  1.00 87.80           C  
ATOM    202  O   GLY A  14     -24.000  -2.879  -5.760  1.00 87.80           O  
ATOM    203  N   LYS A  15     -25.844  -4.119  -6.049  1.00 86.18           N  
ATOM    204  H   LYS A  15     -26.513  -4.481  -6.715  1.00 86.18           H  
ATOM    205  CA  LYS A  15     -26.080  -4.376  -4.611  1.00 86.18           C  
ATOM    206  HA  LYS A  15     -25.568  -3.619  -4.017  1.00 86.18           H  
ATOM    207  C   LYS A  15     -25.507  -5.709  -4.107  1.00 86.18           C  
ATOM    208  CB  LYS A  15     -27.581  -4.273  -4.290  1.00 86.18           C  
ATOM    209  HB2 LYS A  15     -27.727  -4.538  -3.243  1.00 86.18           H  
ATOM    210  HB3 LYS A  15     -28.132  -4.990  -4.898  1.00 86.18           H  
ATOM    211  O   LYS A  15     -25.516  -5.954  -2.910  1.00 86.18           O  
ATOM    212  CG  LYS A  15     -28.155  -2.863  -4.508  1.00 86.18           C  
ATOM    213  HG2 LYS A  15     -27.576  -2.148  -3.923  1.00 86.18           H  
ATOM    214  HG3 LYS A  15     -28.091  -2.595  -5.563  1.00 86.18           H  
ATOM    215  CD  LYS A  15     -29.623  -2.810  -4.058  1.00 86.18           C  
ATOM    216  HD2 LYS A  15     -29.676  -3.110  -3.011  1.00 86.18           H  
ATOM    217  HD3 LYS A  15     -30.210  -3.511  -4.652  1.00 86.18           H  
ATOM    218  CE  LYS A  15     -30.200  -1.397  -4.204  1.00 86.18           C  
ATOM    219  HE2 LYS A  15     -29.538  -0.703  -3.686  1.00 86.18           H  
ATOM    220  HE3 LYS A  15     -30.216  -1.125  -5.259  1.00 86.18           H  
ATOM    221  NZ  LYS A  15     -31.565  -1.303  -3.622  1.00 86.18           N  
ATOM    222  HZ1 LYS A  15     -31.539  -1.529  -2.638  1.00 86.18           H  
ATOM    223  HZ2 LYS A  15     -31.926  -0.363  -3.697  1.00 86.18           H  
ATOM    224  HZ3 LYS A  15     -32.208  -1.937  -4.073  1.00 86.18           H  
ATOM    225  N   LYS A  16     -25.040  -6.575  -5.012  1.00 86.33           N  
ATOM    226  H   LYS A  16     -24.952  -6.246  -5.963  1.00 86.33           H  
ATOM    227  CA  LYS A  16     -24.443  -7.880  -4.687  1.00 86.33           C  
ATOM    228  HA  LYS A  16     -24.772  -8.183  -3.693  1.00 86.33           H  
ATOM    229  C   LYS A  16     -22.915  -7.789  -4.627  1.00 86.33           C  
ATOM    230  CB  LYS A  16     -24.900  -8.953  -5.691  1.00 86.33           C  
ATOM    231  HB2 LYS A  16     -24.618  -8.648  -6.699  1.00 86.33           H  
ATOM    232  HB3 LYS A  16     -24.372  -9.880  -5.464  1.00 86.33           H  
ATOM    233  O   LYS A  16     -22.322  -6.914  -5.260  1.00 86.33           O  
ATOM    234  CG  LYS A  16     -26.411  -9.236  -5.642  1.00 86.33           C  
ATOM    235  HG2 LYS A  16     -26.963  -8.358  -5.978  1.00 86.33           H  
ATOM    236  HG3 LYS A  16     -26.700  -9.467  -4.617  1.00 86.33           H  
ATOM    237  CD  LYS A  16     -26.755 -10.433  -6.543  1.00 86.33           C  
ATOM    238  HD2 LYS A  16     -26.173 -11.293  -6.212  1.00 86.33           H  
ATOM    239  HD3 LYS A  16     -26.477 -10.202  -7.572  1.00 86.33           H  
ATOM    240  CE  LYS A  16     -28.247 -10.784  -6.477  1.00 86.33           C  
ATOM    241  HE2 LYS A  16     -28.828  -9.956  -6.882  1.00 86.33           H  
ATOM    242  HE3 LYS A  16     -28.522 -10.911  -5.430  1.00 86.33           H  
ATOM    243  NZ  LYS A  16     -28.535 -12.038  -7.222  1.00 86.33           N  
ATOM    244  HZ1 LYS A  16     -28.289 -11.956  -8.198  1.00 86.33           H  
ATOM    245  HZ2 LYS A  16     -29.509 -12.294  -7.149  1.00 86.33           H  
ATOM    246  HZ3 LYS A  16     -27.995 -12.801  -6.839  1.00 86.33           H  
ATOM    247  N   GLY A  17     -22.296  -8.727  -3.913  1.00 89.67           N  
ATOM    248  H   GLY A  17     -22.857  -9.413  -3.428  1.00 89.67           H  
ATOM    249  CA  GLY A  17     -20.842  -8.846  -3.792  1.00 89.67           C  
ATOM    250  HA2 GLY A  17     -20.591  -9.845  -3.433  1.00 89.67           H  
ATOM    251  HA3 GLY A  17     -20.393  -8.731  -4.779  1.00 89.67           H  
ATOM    252  C   GLY A  17     -20.209  -7.825  -2.840  1.00 89.67           C  
ATOM    253  O   GLY A  17     -20.848  -7.312  -1.916  1.00 89.67           O  
ATOM    254  N   THR A  18     -18.922  -7.549  -3.056  1.00 92.79           N  
ATOM    255  H   THR A  18     -18.420  -8.083  -3.751  1.00 92.79           H  
ATOM    256  CA  THR A  18     -18.095  -6.711  -2.167  1.00 92.79           C  
ATOM    257  HA  THR A  18     -18.576  -6.624  -1.193  1.00 92.79           H  
ATOM    258  C   THR A  18     -17.894  -5.284  -2.682  1.00 92.79           C  
ATOM    259  CB  THR A  18     -16.733  -7.381  -1.929  1.00 92.79           C  
ATOM    260  HB  THR A  18     -16.111  -6.727  -1.319  1.00 92.79           H  
ATOM    261  O   THR A  18     -17.780  -4.354  -1.886  1.00 92.79           O  
ATOM    262  CG2 THR A  18     -16.887  -8.732  -1.228  1.00 92.79           C  
ATOM    263 HG21 THR A  18     -17.474  -8.614  -0.317  1.00 92.79           H  
ATOM    264 HG22 THR A  18     -15.903  -9.104  -0.946  1.00 92.79           H  
ATOM    265 HG23 THR A  18     -17.366  -9.462  -1.880  1.00 92.79           H  
ATOM    266  OG1 THR A  18     -16.105  -7.621  -3.167  1.00 92.79           O  
ATOM    267  HG1 THR A  18     -15.246  -7.990  -2.947  1.00 92.79           H  
ATOM    268  N   LEU A  19     -17.944  -5.071  -4.005  1.00 93.78           N  
ATOM    269  H   LEU A  19     -18.018  -5.896  -4.583  1.00 93.78           H  
ATOM    270  CA  LEU A  19     -17.518  -3.818  -4.642  1.00 93.78           C  
ATOM    271  HA  LEU A  19     -16.453  -3.702  -4.437  1.00 93.78           H  
ATOM    272  C   LEU A  19     -18.217  -2.564  -4.102  1.00 93.78           C  
ATOM    273  CB  LEU A  19     -17.728  -3.932  -6.163  1.00 93.78           C  
ATOM    274  HB2 LEU A  19     -17.153  -4.781  -6.534  1.00 93.78           H  
ATOM    275  HB3 LEU A  19     -18.783  -4.128  -6.355  1.00 93.78           H  
ATOM    276  O   LEU A  19     -17.557  -1.555  -3.871  1.00 93.78           O  
ATOM    277  CG  LEU A  19     -17.311  -2.667  -6.941  1.00 93.78           C  
ATOM    278  HG  LEU A  19     -17.876  -1.806  -6.585  1.00 93.78           H  
ATOM    279  CD1 LEU A  19     -15.817  -2.374  -6.813  1.00 93.78           C  
ATOM    280 HD11 LEU A  19     -15.554  -1.496  -7.404  1.00 93.78           H  
ATOM    281 HD12 LEU A  19     -15.232  -3.233  -7.144  1.00 93.78           H  
ATOM    282 HD13 LEU A  19     -15.563  -2.158  -5.775  1.00 93.78           H  
ATOM    283  CD2 LEU A  19     -17.642  -2.843  -8.419  1.00 93.78           C  
ATOM    284 HD21 LEU A  19     -17.062  -3.672  -8.823  1.00 93.78           H  
ATOM    285 HD22 LEU A  19     -17.404  -1.923  -8.952  1.00 93.78           H  
ATOM    286 HD23 LEU A  19     -18.707  -3.055  -8.512  1.00 93.78           H  
ATOM    287  N   ARG A  20     -19.542  -2.596  -3.917  1.00 92.78           N  
ATOM    288  H   ARG A  20     -20.029  -3.462  -4.100  1.00 92.78           H  
ATOM    289  CA  ARG A  20     -20.293  -1.422  -3.442  1.00 92.78           C  
ATOM    290  HA  ARG A  20     -20.089  -0.579  -4.103  1.00 92.78           H  
ATOM    291  C   ARG A  20     -19.822  -0.981  -2.058  1.00 92.78           C  
ATOM    292  CB  ARG A  20     -21.797  -1.719  -3.467  1.00 92.78           C  
ATOM    293  HB2 ARG A  20     -22.021  -2.552  -2.800  1.00 92.78           H  
ATOM    294  HB3 ARG A  20     -22.063  -2.008  -4.483  1.00 92.78           H  
ATOM    295  O   ARG A  20     -19.537   0.196  -1.872  1.00 92.78           O  
ATOM    296  CG  ARG A  20     -22.639  -0.501  -3.057  1.00 92.78           C  
ATOM    297  HG2 ARG A  20     -22.379   0.348  -3.689  1.00 92.78           H  
ATOM    298  HG3 ARG A  20     -22.439  -0.245  -2.017  1.00 92.78           H  
ATOM    299  CD  ARG A  20     -24.132  -0.808  -3.220  1.00 92.78           C  
ATOM    300  HD2 ARG A  20     -24.333  -1.015  -4.271  1.00 92.78           H  
ATOM    301  HD3 ARG A  20     -24.391  -1.693  -2.640  1.00 92.78           H  
ATOM    302  NE  ARG A  20     -24.966   0.333  -2.809  1.00 92.78           N  
ATOM    303  HE  ARG A  20     -25.202   1.016  -3.514  1.00 92.78           H  
ATOM    304  NH1 ARG A  20     -25.060  -0.128  -0.564  1.00 92.78           N  
ATOM    305 HH11 ARG A  20     -25.313   0.240   0.342  1.00 92.78           H  
ATOM    306 HH12 ARG A  20     -24.651  -1.048  -0.645  1.00 92.78           H  
ATOM    307  NH2 ARG A  20     -26.030   1.693  -1.349  1.00 92.78           N  
ATOM    308 HH21 ARG A  20     -26.195   2.420  -2.030  1.00 92.78           H  
ATOM    309 HH22 ARG A  20     -26.209   1.942  -0.387  1.00 92.78           H  
ATOM    310  CZ  ARG A  20     -25.352   0.615  -1.580  1.00 92.78           C  
ATOM    311  N   ARG A  21     -19.685  -1.932  -1.130  1.00 91.71           N  
ATOM    312  H   ARG A  21     -19.841  -2.890  -1.413  1.00 91.71           H  
ATOM    313  CA  ARG A  21     -19.201  -1.681   0.235  1.00 91.71           C  
ATOM    314  HA  ARG A  21     -19.779  -0.877   0.689  1.00 91.71           H  
ATOM    315  C   ARG A  21     -17.758  -1.183   0.228  1.00 91.71           C  
ATOM    316  CB  ARG A  21     -19.355  -2.949   1.093  1.00 91.71           C  
ATOM    317  HB2 ARG A  21     -18.934  -3.809   0.572  1.00 91.71           H  
ATOM    318  HB3 ARG A  21     -18.803  -2.809   2.022  1.00 91.71           H  
ATOM    319  O   ARG A  21     -17.439  -0.242   0.942  1.00 91.71           O  
ATOM    320  CG  ARG A  21     -20.829  -3.213   1.445  1.00 91.71           C  
ATOM    321  HG2 ARG A  21     -21.217  -2.341   1.972  1.00 91.71           H  
ATOM    322  HG3 ARG A  21     -21.420  -3.352   0.540  1.00 91.71           H  
ATOM    323  CD  ARG A  21     -21.004  -4.430   2.362  1.00 91.71           C  
ATOM    324  HD2 ARG A  21     -20.248  -4.402   3.147  1.00 91.71           H  
ATOM    325  HD3 ARG A  21     -21.981  -4.352   2.837  1.00 91.71           H  
ATOM    326  NE  ARG A  21     -20.944  -5.710   1.627  1.00 91.71           N  
ATOM    327  HE  ARG A  21     -20.959  -5.675   0.618  1.00 91.71           H  
ATOM    328  NH1 ARG A  21     -21.070  -7.071   3.474  1.00 91.71           N  
ATOM    329 HH11 ARG A  21     -21.079  -6.253   4.065  1.00 91.71           H  
ATOM    330 HH12 ARG A  21     -21.113  -7.988   3.894  1.00 91.71           H  
ATOM    331  NH2 ARG A  21     -21.054  -7.967   1.420  1.00 91.71           N  
ATOM    332 HH21 ARG A  21     -21.048  -7.868   0.415  1.00 91.71           H  
ATOM    333 HH22 ARG A  21     -21.092  -8.883   1.844  1.00 91.71           H  
ATOM    334  CZ  ARG A  21     -21.025  -6.907   2.180  1.00 91.71           C  
ATOM    335  N   THR A  22     -16.909  -1.742  -0.634  1.00 94.77           N  
ATOM    336  H   THR A  22     -17.196  -2.571  -1.134  1.00 94.77           H  
ATOM    337  CA  THR A  22     -15.526  -1.275  -0.804  1.00 94.77           C  
ATOM    338  HA  THR A  22     -15.029  -1.304   0.166  1.00 94.77           H  
ATOM    339  C   THR A  22     -15.455   0.165  -1.310  1.00 94.77           C  
ATOM    340  CB  THR A  22     -14.766  -2.189  -1.771  1.00 94.77           C  
ATOM    341  HB  THR A  22     -15.245  -2.152  -2.749  1.00 94.77           H  
ATOM    342  O   THR A  22     -14.732   0.978  -0.742  1.00 94.77           O  
ATOM    343  CG2 THR A  22     -13.304  -1.786  -1.935  1.00 94.77           C  
ATOM    344 HG21 THR A  22     -12.752  -2.583  -2.433  1.00 94.77           H  
ATOM    345 HG22 THR A  22     -12.858  -1.571  -0.965  1.00 94.77           H  
ATOM    346 HG23 THR A  22     -13.239  -0.890  -2.554  1.00 94.77           H  
ATOM    347  OG1 THR A  22     -14.809  -3.522  -1.324  1.00 94.77           O  
ATOM    348  HG1 THR A  22     -14.238  -3.617  -0.558  1.00 94.77           H  
ATOM    349  N   LEU A  23     -16.205   0.507  -2.362  1.00 94.98           N  
ATOM    350  H   LEU A  23     -16.796  -0.194  -2.786  1.00 94.98           H  
ATOM    351  CA  LEU A  23     -16.210   1.865  -2.915  1.00 94.98           C  
ATOM    352  HA  LEU A  23     -15.182   2.179  -3.097  1.00 94.98           H  
ATOM    353  C   LEU A  23     -16.792   2.885  -1.936  1.00 94.98           C  
ATOM    354  CB  LEU A  23     -16.999   1.891  -4.232  1.00 94.98           C  
ATOM    355  HB2 LEU A  23     -17.976   1.441  -4.050  1.00 94.98           H  
ATOM    356  HB3 LEU A  23     -17.155   2.930  -4.520  1.00 94.98           H  
ATOM    357  O   LEU A  23     -16.324   4.020  -1.905  1.00 94.98           O  
ATOM    358  CG  LEU A  23     -16.336   1.158  -5.408  1.00 94.98           C  
ATOM    359  HG  LEU A  23     -16.193   0.107  -5.159  1.00 94.98           H  
ATOM    360  CD1 LEU A  23     -17.259   1.249  -6.626  1.00 94.98           C  
ATOM    361 HD11 LEU A  23     -16.812   0.721  -7.468  1.00 94.98           H  
ATOM    362 HD12 LEU A  23     -18.218   0.790  -6.383  1.00 94.98           H  
ATOM    363 HD13 LEU A  23     -17.418   2.295  -6.888  1.00 94.98           H  
ATOM    364  CD2 LEU A  23     -14.974   1.740  -5.788  1.00 94.98           C  
ATOM    365 HD21 LEU A  23     -14.265   1.600  -4.972  1.00 94.98           H  
ATOM    366 HD22 LEU A  23     -14.580   1.217  -6.659  1.00 94.98           H  
ATOM    367 HD23 LEU A  23     -15.068   2.804  -6.006  1.00 94.98           H  
ATOM    368  N   ASP A  24     -17.777   2.486  -1.133  1.00 94.32           N  
ATOM    369  H   ASP A  24     -18.161   1.559  -1.249  1.00 94.32           H  
ATOM    370  CA  ASP A  24     -18.364   3.339  -0.103  1.00 94.32           C  
ATOM    371  HA  ASP A  24     -18.618   4.307  -0.535  1.00 94.32           H  
ATOM    372  C   ASP A  24     -17.360   3.593   1.032  1.00 94.32           C  
ATOM    373  CB  ASP A  24     -19.662   2.689   0.393  1.00 94.32           C  
ATOM    374  HB2 ASP A  24     -19.444   1.700   0.795  1.00 94.32           H  
ATOM    375  HB3 ASP A  24     -20.352   2.573  -0.443  1.00 94.32           H  
ATOM    376  O   ASP A  24     -17.098   4.742   1.386  1.00 94.32           O  
ATOM    377  CG  ASP A  24     -20.328   3.548   1.461  1.00 94.32           C  
ATOM    378  OD1 ASP A  24     -20.634   4.722   1.168  1.00 94.32           O  
ATOM    379  OD2 ASP A  24     -20.479   3.040   2.594  1.00 94.32           O  
ATOM    380  N   ALA A  25     -16.699   2.538   1.522  1.00 95.51           N  
ATOM    381  H   ALA A  25     -16.968   1.618   1.204  1.00 95.51           H  
ATOM    382  CA  ALA A  25     -15.623   2.626   2.508  1.00 95.51           C  
ATOM    383  HA  ALA A  25     -16.024   3.038   3.434  1.00 95.51           H  
ATOM    384  C   ALA A  25     -14.477   3.548   2.050  1.00 95.51           C  
ATOM    385  CB  ALA A  25     -15.126   1.201   2.781  1.00 95.51           C  
ATOM    386  HB1 ALA A  25     -14.254   1.216   3.434  1.00 95.51           H  
ATOM    387  HB2 ALA A  25     -15.918   0.619   3.254  1.00 95.51           H  
ATOM    388  HB3 ALA A  25     -14.843   0.719   1.845  1.00 95.51           H  
ATOM    389  O   ALA A  25     -14.037   4.409   2.815  1.00 95.51           O  
ATOM    390  N   ILE A  26     -14.040   3.419   0.790  1.00 96.59           N  
ATOM    391  H   ILE A  26     -14.419   2.665   0.235  1.00 96.59           H  
ATOM    392  CA  ILE A  26     -13.030   4.301   0.188  1.00 96.59           C  
ATOM    393  HA  ILE A  26     -12.164   4.331   0.849  1.00 96.59           H  
ATOM    394  C   ILE A  26     -13.565   5.734   0.088  1.00 96.59           C  
ATOM    395  CB  ILE A  26     -12.572   3.756  -1.187  1.00 96.59           C  
ATOM    396  HB  ILE A  26     -13.459   3.551  -1.786  1.00 96.59           H  
ATOM    397  O   ILE A  26     -12.902   6.664   0.544  1.00 96.59           O  
ATOM    398  CG1 ILE A  26     -11.780   2.440  -1.002  1.00 96.59           C  
ATOM    399 HG12 ILE A  26     -10.817   2.656  -0.540  1.00 96.59           H  
ATOM    400 HG13 ILE A  26     -12.319   1.776  -0.326  1.00 96.59           H  
ATOM    401  CG2 ILE A  26     -11.705   4.782  -1.947  1.00 96.59           C  
ATOM    402 HG21 ILE A  26     -10.816   5.025  -1.366  1.00 96.59           H  
ATOM    403 HG22 ILE A  26     -12.263   5.699  -2.136  1.00 96.59           H  
ATOM    404 HG23 ILE A  26     -11.398   4.384  -2.915  1.00 96.59           H  
ATOM    405  CD1 ILE A  26     -11.544   1.672  -2.309  1.00 96.59           C  
ATOM    406 HD11 ILE A  26     -11.098   0.705  -2.078  1.00 96.59           H  
ATOM    407 HD12 ILE A  26     -12.492   1.513  -2.823  1.00 96.59           H  
ATOM    408 HD13 ILE A  26     -10.861   2.218  -2.960  1.00 96.59           H  
ATOM    409  N   GLY A  27     -14.776   5.902  -0.455  1.00 95.63           N  
ATOM    410  H   GLY A  27     -15.273   5.077  -0.761  1.00 95.63           H  
ATOM    411  CA  GLY A  27     -15.437   7.191  -0.672  1.00 95.63           C  
ATOM    412  HA2 GLY A  27     -14.851   7.790  -1.369  1.00 95.63           H  
ATOM    413  HA3 GLY A  27     -16.414   6.998  -1.115  1.00 95.63           H  
ATOM    414  C   GLY A  27     -15.660   8.007   0.601  1.00 95.63           C  
ATOM    415  O   GLY A  27     -15.643   9.237   0.549  1.00 95.63           O  
ATOM    416  N   LYS A  28     -15.820   7.331   1.745  1.00 95.65           N  
ATOM    417  H   LYS A  28     -15.929   6.329   1.671  1.00 95.65           H  
ATOM    418  CA  LYS A  28     -15.901   7.935   3.083  1.00 95.65           C  
ATOM    419  HA  LYS A  28     -16.594   8.777   3.056  1.00 95.65           H  
ATOM    420  C   LYS A  28     -14.563   8.511   3.563  1.00 95.65           C  
ATOM    421  CB  LYS A  28     -16.440   6.876   4.062  1.00 95.65           C  
ATOM    422  HB2 LYS A  28     -15.926   5.932   3.885  1.00 95.65           H  
ATOM    423  HB3 LYS A  28     -16.229   7.183   5.087  1.00 95.65           H  
ATOM    424  O   LYS A  28     -14.564   9.453   4.355  1.00 95.65           O  
ATOM    425  CG  LYS A  28     -17.961   6.676   3.926  1.00 95.65           C  
ATOM    426  HG2 LYS A  28     -18.256   6.714   2.877  1.00 95.65           H  
ATOM    427  HG3 LYS A  28     -18.464   7.488   4.451  1.00 95.65           H  
ATOM    428  CD  LYS A  28     -18.416   5.326   4.504  1.00 95.65           C  
ATOM    429  HD2 LYS A  28     -18.117   4.539   3.812  1.00 95.65           H  
ATOM    430  HD3 LYS A  28     -17.923   5.135   5.457  1.00 95.65           H  
ATOM    431  CE  LYS A  28     -19.937   5.277   4.685  1.00 95.65           C  
ATOM    432  HE2 LYS A  28     -20.400   5.522   3.729  1.00 95.65           H  
ATOM    433  HE3 LYS A  28     -20.238   6.024   5.419  1.00 95.65           H  
ATOM    434  NZ  LYS A  28     -20.393   3.926   5.096  1.00 95.65           N  
ATOM    435  HZ1 LYS A  28     -19.865   3.541   5.866  1.00 95.65           H  
ATOM    436  HZ2 LYS A  28     -21.383   3.905   5.297  1.00 95.65           H  
ATOM    437  HZ3 LYS A  28     -20.302   3.325   4.289  1.00 95.65           H  
ATOM    438  N   GLN A  29     -13.429   7.992   3.086  1.00 96.66           N  
ATOM    439  H   GLN A  29     -13.488   7.243   2.411  1.00 96.66           H  
ATOM    440  CA  GLN A  29     -12.111   8.560   3.396  1.00 96.66           C  
ATOM    441  HA  GLN A  29     -12.140   9.015   4.386  1.00 96.66           H  
ATOM    442  C   GLN A  29     -11.740   9.665   2.402  1.00 96.66           C  
ATOM    443  CB  GLN A  29     -11.008   7.485   3.420  1.00 96.66           C  
ATOM    444  HB2 GLN A  29     -10.794   7.165   2.400  1.00 96.66           H  
ATOM    445  HB3 GLN A  29     -10.103   7.945   3.818  1.00 96.66           H  
ATOM    446  O   GLN A  29     -11.384  10.772   2.801  1.00 96.66           O  
ATOM    447  CG  GLN A  29     -11.310   6.230   4.246  1.00 96.66           C  
ATOM    448  HG2 GLN A  29     -11.955   5.579   3.656  1.00 96.66           H  
ATOM    449  HG3 GLN A  29     -10.385   5.681   4.429  1.00 96.66           H  
ATOM    450  CD  GLN A  29     -11.961   6.510   5.590  1.00 96.66           C  
ATOM    451  NE2 GLN A  29     -13.111   5.917   5.812  1.00 96.66           N  
ATOM    452 HE21 GLN A  29     -13.540   5.964   6.725  1.00 96.66           H  
ATOM    453 HE22 GLN A  29     -13.486   5.295   5.111  1.00 96.66           H  
ATOM    454  OE1 GLN A  29     -11.468   7.255   6.423  1.00 96.66           O  
ATOM    455  N   THR A  30     -11.801   9.362   1.103  1.00 96.21           N  
ATOM    456  H   THR A  30     -12.158   8.456   0.836  1.00 96.21           H  
ATOM    457  CA  THR A  30     -11.391  10.269   0.023  1.00 96.21           C  
ATOM    458  HA  THR A  30     -11.793  11.260   0.233  1.00 96.21           H  
ATOM    459  C   THR A  30     -11.950   9.817  -1.331  1.00 96.21           C  
ATOM    460  CB  THR A  30      -9.856  10.386  -0.007  1.00 96.21           C  
ATOM    461  HB  THR A  30      -9.508  10.590   1.006  1.00 96.21           H  
ATOM    462  O   THR A  30     -12.666   8.824  -1.429  1.00 96.21           O  
ATOM    463  CG2 THR A  30      -9.146   9.140  -0.533  1.00 96.21           C  
ATOM    464 HG21 THR A  30      -8.172   9.060  -0.051  1.00 96.21           H  
ATOM    465 HG22 THR A  30      -9.712   8.239  -0.298  1.00 96.21           H  
ATOM    466 HG23 THR A  30      -8.980   9.219  -1.607  1.00 96.21           H  
ATOM    467  OG1 THR A  30      -9.484  11.480  -0.816  1.00 96.21           O  
ATOM    468  HG1 THR A  30      -8.674  11.846  -0.452  1.00 96.21           H  
ATOM    469  N   LYS A  31     -11.636  10.543  -2.408  1.00 95.07           N  
ATOM    470  H   LYS A  31     -10.966  11.286  -2.266  1.00 95.07           H  
ATOM    471  CA  LYS A  31     -12.112  10.261  -3.773  1.00 95.07           C  
ATOM    472  HA  LYS A  31     -12.688   9.336  -3.768  1.00 95.07           H  
ATOM    473  C   LYS A  31     -10.938  10.022  -4.733  1.00 95.07           C  
ATOM    474  CB  LYS A  31     -13.039  11.396  -4.240  1.00 95.07           C  
ATOM    475  HB2 LYS A  31     -13.342  11.208  -5.270  1.00 95.07           H  
ATOM    476  HB3 LYS A  31     -12.483  12.333  -4.214  1.00 95.07           H  
ATOM    477  O   LYS A  31     -10.702  10.857  -5.604  1.00 95.07           O  
ATOM    478  CG  LYS A  31     -14.300  11.529  -3.374  1.00 95.07           C  
ATOM    479  HG2 LYS A  31     -14.920  10.640  -3.496  1.00 95.07           H  
ATOM    480  HG3 LYS A  31     -14.023  11.623  -2.324  1.00 95.07           H  
ATOM    481  CD  LYS A  31     -15.093  12.777  -3.777  1.00 95.07           C  
ATOM    482  HD2 LYS A  31     -14.432  13.642  -3.723  1.00 95.07           H  
ATOM    483  HD3 LYS A  31     -15.458  12.665  -4.798  1.00 95.07           H  
ATOM    484  CE  LYS A  31     -16.265  12.971  -2.810  1.00 95.07           C  
ATOM    485  HE2 LYS A  31     -15.884  12.906  -1.791  1.00 95.07           H  
ATOM    486  HE3 LYS A  31     -16.972  12.154  -2.947  1.00 95.07           H  
ATOM    487  NZ  LYS A  31     -16.929  14.282  -3.015  1.00 95.07           N  
ATOM    488  HZ1 LYS A  31     -17.295  14.363  -3.953  1.00 95.07           H  
ATOM    489  HZ2 LYS A  31     -17.685  14.399  -2.355  1.00 95.07           H  
ATOM    490  HZ3 LYS A  31     -16.269  15.031  -2.862  1.00 95.07           H  
ATOM    491  N   PRO A  32     -10.184   8.920  -4.585  1.00 94.63           N  
ATOM    492  CA  PRO A  32      -9.015   8.675  -5.414  1.00 94.63           C  
ATOM    493  HA  PRO A  32      -8.456   9.598  -5.565  1.00 94.63           H  
ATOM    494  C   PRO A  32      -9.403   8.098  -6.781  1.00 94.63           C  
ATOM    495  CB  PRO A  32      -8.165   7.707  -4.594  1.00 94.63           C  
ATOM    496  HB2 PRO A  32      -7.502   7.103  -5.213  1.00 94.63           H  
ATOM    497  HB3 PRO A  32      -7.592   8.282  -3.866  1.00 94.63           H  
ATOM    498  O   PRO A  32     -10.435   7.431  -6.925  1.00 94.63           O  
ATOM    499  CG  PRO A  32      -9.205   6.851  -3.866  1.00 94.63           C  
ATOM    500  HG2 PRO A  32      -8.828   6.491  -2.909  1.00 94.63           H  
ATOM    501  HG3 PRO A  32      -9.495   6.011  -4.497  1.00 94.63           H  
ATOM    502  CD  PRO A  32     -10.401   7.790  -3.682  1.00 94.63           C  
ATOM    503  HD2 PRO A  32     -10.449   8.117  -2.644  1.00 94.63           H  
ATOM    504  HD3 PRO A  32     -11.322   7.268  -3.940  1.00 94.63           H  
ATOM    505  N   LEU A  33      -8.529   8.284  -7.775  1.00 95.34           N  
ATOM    506  H   LEU A  33      -7.693   8.820  -7.590  1.00 95.34           H  
ATOM    507  CA  LEU A  33      -8.580   7.487  -9.001  1.00 95.34           C  
ATOM    508  HA  LEU A  33      -9.546   7.636  -9.484  1.00 95.34           H  
ATOM    509  C   LEU A  33      -8.449   6.010  -8.625  1.00 95.34           C  
ATOM    510  CB  LEU A  33      -7.453   7.883  -9.970  1.00 95.34           C  
ATOM    511  HB2 LEU A  33      -6.496   7.767  -9.460  1.00 95.34           H  
ATOM    512  HB3 LEU A  33      -7.462   7.181 -10.804  1.00 95.34           H  
ATOM    513  O   LEU A  33      -7.493   5.616  -7.963  1.00 95.34           O  
ATOM    514  CG  LEU A  33      -7.531   9.308 -10.540  1.00 95.34           C  
ATOM    515  HG  LEU A  33      -7.416  10.028  -9.730  1.00 95.34           H  
ATOM    516  CD1 LEU A  33      -6.398   9.516 -11.540  1.00 95.34           C  
ATOM    517 HD11 LEU A  33      -5.439   9.308 -11.065  1.00 95.34           H  
ATOM    518 HD12 LEU A  33      -6.390  10.551 -11.881  1.00 95.34           H  
ATOM    519 HD13 LEU A  33      -6.524   8.860 -12.401  1.00 95.34           H  
ATOM    520  CD2 LEU A  33      -8.856   9.573 -11.254  1.00 95.34           C  
ATOM    521 HD21 LEU A  33      -9.072   8.767 -11.956  1.00 95.34           H  
ATOM    522 HD22 LEU A  33      -9.642   9.658 -10.503  1.00 95.34           H  
ATOM    523 HD23 LEU A  33      -8.800  10.521 -11.789  1.00 95.34           H  
ATOM    524  N   THR A  34      -9.421   5.197  -9.029  1.00 96.50           N  
ATOM    525  H   THR A  34     -10.187   5.593  -9.555  1.00 96.50           H  
ATOM    526  CA  THR A  34      -9.506   3.801  -8.584  1.00 96.50           C  
ATOM    527  HA  THR A  34      -8.603   3.536  -8.035  1.00 96.50           H  
ATOM    528  C   THR A  34      -9.615   2.867  -9.776  1.00 96.50           C  
ATOM    529  CB  THR A  34     -10.675   3.606  -7.612  1.00 96.50           C  
ATOM    530  HB  THR A  34     -11.617   3.803  -8.124  1.00 96.50           H  
ATOM    531  O   THR A  34     -10.565   2.940 -10.559  1.00 96.50           O  
ATOM    532  CG2 THR A  34     -10.708   2.196  -7.021  1.00 96.50           C  
ATOM    533 HG21 THR A  34     -11.541   2.118  -6.322  1.00 96.50           H  
ATOM    534 HG22 THR A  34     -10.836   1.450  -7.805  1.00 96.50           H  
ATOM    535 HG23 THR A  34      -9.781   1.998  -6.484  1.00 96.50           H  
ATOM    536  OG1 THR A  34     -10.554   4.487  -6.521  1.00 96.50           O  
ATOM    537  HG1 THR A  34     -10.480   5.389  -6.842  1.00 96.50           H  
ATOM    538  N   VAL A  35      -8.656   1.953  -9.905  1.00 96.53           N  
ATOM    539  H   VAL A  35      -7.914   1.929  -9.219  1.00 96.53           H  
ATOM    540  CA  VAL A  35      -8.732   0.854 -10.869  1.00 96.53           C  
ATOM    541  HA  VAL A  35      -9.252   1.206 -11.761  1.00 96.53           H  
ATOM    542  C   VAL A  35      -9.541  -0.275 -10.245  1.00 96.53           C  
ATOM    543  CB  VAL A  35      -7.340   0.376 -11.315  1.00 96.53           C  
ATOM    544  HB  VAL A  35      -6.775   0.028 -10.450  1.00 96.53           H  
ATOM    545  O   VAL A  35      -9.158  -0.835  -9.225  1.00 96.53           O  
ATOM    546  CG1 VAL A  35      -7.458  -0.772 -12.329  1.00 96.53           C  
ATOM    547 HG11 VAL A  35      -8.070  -0.464 -13.177  1.00 96.53           H  
ATOM    548 HG12 VAL A  35      -6.464  -1.047 -12.682  1.00 96.53           H  
ATOM    549 HG13 VAL A  35      -7.895  -1.650 -11.852  1.00 96.53           H  
ATOM    550  CG2 VAL A  35      -6.563   1.518 -11.982  1.00 96.53           C  
ATOM    551 HG21 VAL A  35      -7.100   1.889 -12.855  1.00 96.53           H  
ATOM    552 HG22 VAL A  35      -5.579   1.163 -12.289  1.00 96.53           H  
ATOM    553 HG23 VAL A  35      -6.412   2.338 -11.279  1.00 96.53           H  
ATOM    554  N   VAL A  36     -10.666  -0.620 -10.868  1.00 95.93           N  
ATOM    555  H   VAL A  36     -10.930  -0.082 -11.681  1.00 95.93           H  
ATOM    556  CA  VAL A  36     -11.533  -1.718 -10.428  1.00 95.93           C  
ATOM    557  HA  VAL A  36     -11.175  -2.094  -9.470  1.00 95.93           H  
ATOM    558  C   VAL A  36     -11.465  -2.864 -11.421  1.00 95.93           C  
ATOM    559  CB  VAL A  36     -12.977  -1.240 -10.204  1.00 95.93           C  
ATOM    560  HB  VAL A  36     -13.344  -0.757 -11.109  1.00 95.93           H  
ATOM    561  O   VAL A  36     -11.743  -2.686 -12.615  1.00 95.93           O  
ATOM    562  CG1 VAL A  36     -13.926  -2.398  -9.862  1.00 95.93           C  
ATOM    563 HG11 VAL A  36     -13.991  -3.101 -10.693  1.00 95.93           H  
ATOM    564 HG12 VAL A  36     -14.926  -2.008  -9.671  1.00 95.93           H  
ATOM    565 HG13 VAL A  36     -13.568  -2.922  -8.976  1.00 95.93           H  
ATOM    566  CG2 VAL A  36     -13.022  -0.229  -9.056  1.00 95.93           C  
ATOM    567 HG21 VAL A  36     -12.542  -0.644  -8.170  1.00 95.93           H  
ATOM    568 HG22 VAL A  36     -14.056   0.011  -8.809  1.00 95.93           H  
ATOM    569 HG23 VAL A  36     -12.503   0.684  -9.346  1.00 95.93           H  
ATOM    570  N   VAL A  37     -11.166  -4.056 -10.911  1.00 95.66           N  
ATOM    571  H   VAL A  37     -10.924  -4.116  -9.932  1.00 95.66           H  
ATOM    572  CA  VAL A  37     -11.318  -5.322 -11.628  1.00 95.66           C  
ATOM    573  HA  VAL A  37     -11.584  -5.122 -12.666  1.00 95.66           H  
ATOM    574  C   VAL A  37     -12.459  -6.089 -10.976  1.00 95.66           C  
ATOM    575  CB  VAL A  37     -10.019  -6.147 -11.640  1.00 95.66           C  
ATOM    576  HB  VAL A  37      -9.780  -6.479 -10.630  1.00 95.66           H  
ATOM    577  O   VAL A  37     -12.423  -6.375  -9.784  1.00 95.66           O  
ATOM    578  CG1 VAL A  37     -10.234  -7.368 -12.545  1.00 95.66           C  
ATOM    579 HG11 VAL A  37     -10.958  -8.050 -12.098  1.00 95.66           H  
ATOM    580 HG12 VAL A  37      -9.297  -7.912 -12.660  1.00 95.66           H  
ATOM    581 HG13 VAL A  37     -10.574  -7.064 -13.534  1.00 95.66           H  
ATOM    582  CG2 VAL A  37      -8.837  -5.328 -12.179  1.00 95.66           C  
ATOM    583 HG21 VAL A  37      -7.934  -5.935 -12.127  1.00 95.66           H  
ATOM    584 HG22 VAL A  37      -8.666  -4.448 -11.559  1.00 95.66           H  
ATOM    585 HG23 VAL A  37      -9.014  -5.027 -13.212  1.00 95.66           H  
ATOM    586  N   ARG A  38     -13.504  -6.382 -11.752  1.00 94.56           N  
ATOM    587  H   ARG A  38     -13.412  -6.219 -12.745  1.00 94.56           H  
ATOM    588  CA  ARG A  38     -14.599  -7.247 -11.307  1.00 94.56           C  
ATOM    589  HA  ARG A  38     -14.657  -7.232 -10.219  1.00 94.56           H  
ATOM    590  C   ARG A  38     -14.296  -8.676 -11.718  1.00 94.56           C  
ATOM    591  CB  ARG A  38     -15.945  -6.804 -11.884  1.00 94.56           C  
ATOM    592  HB2 ARG A  38     -16.696  -7.539 -11.596  1.00 94.56           H  
ATOM    593  HB3 ARG A  38     -15.885  -6.788 -12.972  1.00 94.56           H  
ATOM    594  O   ARG A  38     -13.787  -8.900 -12.814  1.00 94.56           O  
ATOM    595  CG  ARG A  38     -16.380  -5.429 -11.372  1.00 94.56           C  
ATOM    596  HG2 ARG A  38     -16.365  -5.423 -10.282  1.00 94.56           H  
ATOM    597  HG3 ARG A  38     -15.705  -4.662 -11.750  1.00 94.56           H  
ATOM    598  CD  ARG A  38     -17.803  -5.160 -11.866  1.00 94.56           C  
ATOM    599  HD2 ARG A  38     -17.828  -5.270 -12.950  1.00 94.56           H  
ATOM    600  HD3 ARG A  38     -18.461  -5.915 -11.434  1.00 94.56           H  
ATOM    601  NE  ARG A  38     -18.259  -3.806 -11.516  1.00 94.56           N  
ATOM    602  HE  ARG A  38     -17.583  -3.062 -11.606  1.00 94.56           H  
ATOM    603  NH1 ARG A  38     -20.434  -4.304 -10.915  1.00 94.56           N  
ATOM    604 HH11 ARG A  38     -21.232  -3.993 -10.380  1.00 94.56           H  
ATOM    605 HH12 ARG A  38     -20.242  -5.294 -10.960  1.00 94.56           H  
ATOM    606  NH2 ARG A  38     -19.762  -2.194 -11.040  1.00 94.56           N  
ATOM    607 HH21 ARG A  38     -20.734  -1.925 -10.988  1.00 94.56           H  
ATOM    608 HH22 ARG A  38     -19.060  -1.486 -11.202  1.00 94.56           H  
ATOM    609  CZ  ARG A  38     -19.479  -3.454 -11.157  1.00 94.56           C  
ATOM    610  N   VAL A  39     -14.669  -9.609 -10.860  1.00 94.60           N  
ATOM    611  H   VAL A  39     -15.112  -9.340  -9.993  1.00 94.60           H  
ATOM    612  CA  VAL A  39     -14.536 -11.046 -11.092  1.00 94.60           C  
ATOM    613  HA  VAL A  39     -14.228 -11.222 -12.123  1.00 94.60           H  
ATOM    614  C   VAL A  39     -15.896 -11.704 -10.916  1.00 94.60           C  
ATOM    615  CB  VAL A  39     -13.452 -11.653 -10.187  1.00 94.60           C  
ATOM    616  HB  VAL A  39     -13.365 -12.714 -10.425  1.00 94.60           H  
ATOM    617  O   VAL A  39     -16.752 -11.174 -10.203  1.00 94.60           O  
ATOM    618  CG1 VAL A  39     -12.108 -10.979 -10.491  1.00 94.60           C  
ATOM    619 HG11 VAL A  39     -11.316 -11.483  -9.938  1.00 94.60           H  
ATOM    620 HG12 VAL A  39     -11.884 -11.063 -11.555  1.00 94.60           H  
ATOM    621 HG13 VAL A  39     -12.115  -9.931 -10.194  1.00 94.60           H  
ATOM    622  CG2 VAL A  39     -13.765 -11.515  -8.695  1.00 94.60           C  
ATOM    623 HG21 VAL A  39     -13.820 -10.468  -8.398  1.00 94.60           H  
ATOM    624 HG22 VAL A  39     -14.701 -12.018  -8.454  1.00 94.60           H  
ATOM    625 HG23 VAL A  39     -12.969 -12.002  -8.131  1.00 94.60           H  
ATOM    626  N   ALA A  40     -16.120 -12.807 -11.624  1.00 93.52           N  
ATOM    627  H   ALA A  40     -15.359 -13.237 -12.130  1.00 93.52           H  
ATOM    628  CA  ALA A  40     -17.338 -13.585 -11.468  1.00 93.52           C  
ATOM    629  HA  ALA A  40     -18.190 -12.907 -11.420  1.00 93.52           H  
ATOM    630  C   ALA A  40     -17.284 -14.376 -10.156  1.00 93.52           C  
ATOM    631  CB  ALA A  40     -17.520 -14.491 -12.690  1.00 93.52           C  
ATOM    632  HB1 ALA A  40     -17.581 -13.893 -13.599  1.00 93.52           H  
ATOM    633  HB2 ALA A  40     -16.684 -15.187 -12.764  1.00 93.52           H  
ATOM    634  HB3 ALA A  40     -18.438 -15.069 -12.579  1.00 93.52           H  
ATOM    635  O   ALA A  40     -16.232 -14.899  -9.783  1.00 93.52           O  
ATOM    636  N   GLU A  41     -18.425 -14.467  -9.482  1.00 93.43           N  
ATOM    637  H   GLU A  41     -19.262 -14.057  -9.870  1.00 93.43           H  
ATOM    638  CA  GLU A  41     -18.621 -15.423  -8.395  1.00 93.43           C  
ATOM    639  HA  GLU A  41     -17.822 -15.314  -7.661  1.00 93.43           H  
ATOM    640  C   GLU A  41     -18.555 -16.837  -8.987  1.00 93.43           C  
ATOM    641  CB  GLU A  41     -19.957 -15.099  -7.715  1.00 93.43           C  
ATOM    642  HB2 GLU A  41     -19.957 -14.030  -7.501  1.00 93.43           H  
ATOM    643  HB3 GLU A  41     -20.775 -15.306  -8.405  1.00 93.43           H  
ATOM    644  O   GLU A  41     -19.206 -17.119  -9.998  1.00 93.43           O  
ATOM    645  CG  GLU A  41     -20.198 -15.845  -6.395  1.00 93.43           C  
ATOM    646  HG2 GLU A  41     -20.320 -16.908  -6.607  1.00 93.43           H  
ATOM    647  HG3 GLU A  41     -19.320 -15.717  -5.762  1.00 93.43           H  
ATOM    648  CD  GLU A  41     -21.441 -15.322  -5.644  1.00 93.43           C  
ATOM    649  OE1 GLU A  41     -21.699 -15.808  -4.522  1.00 93.43           O  
ATOM    650  OE2 GLU A  41     -22.122 -14.393  -6.155  1.00 93.43           O  
ATOM    651  N   GLY A  42     -17.691 -17.678  -8.419  1.00 92.71           N  
ATOM    652  H   GLY A  42     -17.257 -17.404  -7.550  1.00 92.71           H  
ATOM    653  CA  GLY A  42     -17.572 -19.084  -8.793  1.00 92.71           C  
ATOM    654  HA2 GLY A  42     -16.637 -19.478  -8.395  1.00 92.71           H  
ATOM    655  HA3 GLY A  42     -17.563 -19.188  -9.878  1.00 92.71           H  
ATOM    656  C   GLY A  42     -18.724 -19.914  -8.227  1.00 92.71           C  
ATOM    657  O   GLY A  42     -19.563 -19.411  -7.481  1.00 92.71           O  
ATOM    658  N   LYS A  43     -18.768 -21.205  -8.560  1.00 93.99           N  
ATOM    659  H   LYS A  43     -18.045 -21.589  -9.152  1.00 93.99           H  
ATOM    660  CA  LYS A  43     -19.749 -22.144  -7.988  1.00 93.99           C  
ATOM    661  HA  LYS A  43     -20.753 -21.731  -8.085  1.00 93.99           H  
ATOM    662  C   LYS A  43     -19.513 -22.371  -6.494  1.00 93.99           C  
ATOM    663  CB  LYS A  43     -19.658 -23.484  -8.721  1.00 93.99           C  
ATOM    664  HB2 LYS A  43     -20.351 -24.191  -8.266  1.00 93.99           H  
ATOM    665  HB3 LYS A  43     -18.648 -23.872  -8.590  1.00 93.99           H  
ATOM    666  O   LYS A  43     -20.450 -22.701  -5.773  1.00 93.99           O  
ATOM    667  CG  LYS A  43     -19.983 -23.359 -10.216  1.00 93.99           C  
ATOM    668  HG2 LYS A  43     -19.432 -22.526 -10.654  1.00 93.99           H  
ATOM    669  HG3 LYS A  43     -21.049 -23.177 -10.351  1.00 93.99           H  
ATOM    670  CD  LYS A  43     -19.576 -24.646 -10.932  1.00 93.99           C  
ATOM    671  HD2 LYS A  43     -18.598 -24.957 -10.565  1.00 93.99           H  
ATOM    672  HD3 LYS A  43     -20.305 -25.431 -10.729  1.00 93.99           H  
ATOM    673  CE  LYS A  43     -19.464 -24.368 -12.427  1.00 93.99           C  
ATOM    674  HE2 LYS A  43     -20.443 -24.108 -12.830  1.00 93.99           H  
ATOM    675  HE3 LYS A  43     -18.803 -23.509 -12.541  1.00 93.99           H  
ATOM    676  NZ  LYS A  43     -18.875 -25.533 -13.118  1.00 93.99           N  
ATOM    677  HZ1 LYS A  43     -18.653 -25.297 -14.074  1.00 93.99           H  
ATOM    678  HZ2 LYS A  43     -18.009 -25.761 -12.651  1.00 93.99           H  
ATOM    679  HZ3 LYS A  43     -19.492 -26.332 -13.074  1.00 93.99           H  
ATOM    680  N   ASP A  44     -18.274 -22.186  -6.053  1.00 95.19           N  
ATOM    681  H   ASP A  44     -17.558 -21.976  -6.734  1.00 95.19           H  
ATOM    682  CA  ASP A  44     -17.836 -22.262  -4.667  1.00 95.19           C  
ATOM    683  HA  ASP A  44     -18.693 -22.077  -4.019  1.00 95.19           H  
ATOM    684  C   ASP A  44     -16.791 -21.169  -4.343  1.00 95.19           C  
ATOM    685  CB  ASP A  44     -17.342 -23.695  -4.376  1.00 95.19           C  
ATOM    686  HB2 ASP A  44     -18.186 -24.376  -4.482  1.00 95.19           H  
ATOM    687  HB3 ASP A  44     -17.001 -23.762  -3.342  1.00 95.19           H  
ATOM    688  O   ASP A  44     -16.441 -20.308  -5.167  1.00 95.19           O  
ATOM    689  CG  ASP A  44     -16.214 -24.153  -5.305  1.00 95.19           C  
ATOM    690  OD1 ASP A  44     -15.339 -23.306  -5.591  1.00 95.19           O  
ATOM    691  OD2 ASP A  44     -16.256 -25.323  -5.735  1.00 95.19           O  
ATOM    692  N   ALA A  45     -16.324 -21.168  -3.093  1.00 93.09           N  
ATOM    693  H   ALA A  45     -16.609 -21.917  -2.477  1.00 93.09           H  
ATOM    694  CA  ALA A  45     -15.336 -20.214  -2.597  1.00 93.09           C  
ATOM    695  HA  ALA A  45     -15.682 -19.204  -2.821  1.00 93.09           H  
ATOM    696  C   ALA A  45     -13.952 -20.386  -3.253  1.00 93.09           C  
ATOM    697  CB  ALA A  45     -15.249 -20.373  -1.075  1.00 93.09           C  
ATOM    698  HB1 ALA A  45     -16.228 -20.213  -0.624  1.00 93.09           H  
ATOM    699  HB2 ALA A  45     -14.890 -21.372  -0.827  1.00 93.09           H  
ATOM    700  HB3 ALA A  45     -14.547 -19.642  -0.673  1.00 93.09           H  
ATOM    701  O   ALA A  45     -13.222 -19.400  -3.405  1.00 93.09           O  
ATOM    702  N   ASP A  46     -13.608 -21.599  -3.686  1.00 95.79           N  
ATOM    703  H   ASP A  46     -14.280 -22.352  -3.638  1.00 95.79           H  
ATOM    704  CA  ASP A  46     -12.309 -21.919  -4.281  1.00 95.79           C  
ATOM    705  HA  ASP A  46     -11.524 -21.401  -3.731  1.00 95.79           H  
ATOM    706  C   ASP A  46     -12.244 -21.451  -5.742  1.00 95.79           C  
ATOM    707  CB  ASP A  46     -12.043 -23.431  -4.166  1.00 95.79           C  
ATOM    708  HB2 ASP A  46     -12.864 -23.980  -4.627  1.00 95.79           H  
ATOM    709  HB3 ASP A  46     -11.134 -23.662  -4.720  1.00 95.79           H  
ATOM    710  O   ASP A  46     -11.263 -20.834  -6.175  1.00 95.79           O  
ATOM    711  CG  ASP A  46     -11.854 -23.915  -2.722  1.00 95.79           C  
ATOM    712  OD1 ASP A  46     -11.515 -23.074  -1.857  1.00 95.79           O  
ATOM    713  OD2 ASP A  46     -12.025 -25.132  -2.497  1.00 95.79           O  
ATOM    714  N   GLU A  47     -13.324 -21.638  -6.502  1.00 96.83           N  
ATOM    715  H   GLU A  47     -14.066 -22.215  -6.132  1.00 96.83           H  
ATOM    716  CA  GLU A  47     -13.476 -21.090  -7.848  1.00 96.83           C  
ATOM    717  HA  GLU A  47     -12.595 -21.362  -8.429  1.00 96.83           H  
ATOM    718  C   GLU A  47     -13.542 -19.555  -7.801  1.00 96.83           C  
ATOM    719  CB  GLU A  47     -14.704 -21.721  -8.530  1.00 96.83           C  
ATOM    720  HB2 GLU A  47     -15.609 -21.413  -8.005  1.00 96.83           H  
ATOM    721  HB3 GLU A  47     -14.618 -22.805  -8.461  1.00 96.83           H  
ATOM    722  O   GLU A  47     -12.921 -18.880  -8.625  1.00 96.83           O  
ATOM    723  CG  GLU A  47     -14.801 -21.339 -10.021  1.00 96.83           C  
ATOM    724  HG2 GLU A  47     -13.861 -21.599 -10.507  1.00 96.83           H  
ATOM    725  HG3 GLU A  47     -14.931 -20.260 -10.099  1.00 96.83           H  
ATOM    726  CD  GLU A  47     -15.958 -22.024 -10.775  1.00 96.83           C  
ATOM    727  OE1 GLU A  47     -15.984 -21.958 -12.025  1.00 96.83           O  
ATOM    728  OE2 GLU A  47     -16.884 -22.562 -10.130  1.00 96.83           O  
ATOM    729  N   THR A  48     -14.198 -18.975  -6.788  1.00 97.00           N  
ATOM    730  H   THR A  48     -14.690 -19.574  -6.140  1.00 97.00           H  
ATOM    731  CA  THR A  48     -14.179 -17.518  -6.572  1.00 97.00           C  
ATOM    732  HA  THR A  48     -14.501 -17.034  -7.495  1.00 97.00           H  
ATOM    733  C   THR A  48     -12.764 -17.017  -6.270  1.00 97.00           C  
ATOM    734  CB  THR A  48     -15.149 -17.090  -5.464  1.00 97.00           C  
ATOM    735  HB  THR A  48     -14.848 -17.521  -4.509  1.00 97.00           H  
ATOM    736  O   THR A  48     -12.313 -16.059  -6.896  1.00 97.00           O  
ATOM    737  CG2 THR A  48     -15.227 -15.566  -5.335  1.00 97.00           C  
ATOM    738 HG21 THR A  48     -15.995 -15.307  -4.605  1.00 97.00           H  
ATOM    739 HG22 THR A  48     -14.273 -15.167  -4.989  1.00 97.00           H  
ATOM    740 HG23 THR A  48     -15.481 -15.123  -6.298  1.00 97.00           H  
ATOM    741  OG1 THR A  48     -16.447 -17.528  -5.787  1.00 97.00           O  
ATOM    742  HG1 THR A  48     -16.518 -18.456  -5.549  1.00 97.00           H  
ATOM    743  N   THR A  49     -12.027 -17.691  -5.382  1.00 97.39           N  
ATOM    744  H   THR A  49     -12.458 -18.460  -4.889  1.00 97.39           H  
ATOM    745  CA  THR A  49     -10.606 -17.414  -5.102  1.00 97.39           C  
ATOM    746  HA  THR A  49     -10.507 -16.414  -4.678  1.00 97.39           H  
ATOM    747  C   THR A  49      -9.771 -17.452  -6.386  1.00 97.39           C  
ATOM    748  CB  THR A  49     -10.074 -18.423  -4.067  1.00 97.39           C  
ATOM    749  HB  THR A  49     -10.388 -19.430  -4.341  1.00 97.39           H  
ATOM    750  O   THR A  49      -9.011 -16.523  -6.666  1.00 97.39           O  
ATOM    751  CG2 THR A  49      -8.552 -18.441  -3.928  1.00 97.39           C  
ATOM    752 HG21 THR A  49      -8.121 -18.991  -4.765  1.00 97.39           H  
ATOM    753 HG22 THR A  49      -8.149 -17.428  -3.928  1.00 97.39           H  
ATOM    754 HG23 THR A  49      -8.270 -18.952  -3.007  1.00 97.39           H  
ATOM    755  OG1 THR A  49     -10.631 -18.121  -2.808  1.00 97.39           O  
ATOM    756  HG1 THR A  49     -11.475 -18.577  -2.772  1.00 97.39           H  
ATOM    757  N   SER A  50      -9.972 -18.470  -7.224  1.00 97.56           N  
ATOM    758  H   SER A  50     -10.603 -19.203  -6.936  1.00 97.56           H  
ATOM    759  CA  SER A  50      -9.279 -18.613  -8.510  1.00 97.56           C  
ATOM    760  HA  SER A  50      -8.203 -18.609  -8.331  1.00 97.56           H  
ATOM    761  C   SER A  50      -9.595 -17.464  -9.474  1.00 97.56           C  
ATOM    762  CB  SER A  50      -9.649 -19.951  -9.154  1.00 97.56           C  
ATOM    763  HB2 SER A  50      -9.132 -20.043 -10.108  1.00 97.56           H  
ATOM    764  HB3 SER A  50     -10.724 -20.002  -9.330  1.00 97.56           H  
ATOM    765  O   SER A  50      -8.693 -16.918 -10.116  1.00 97.56           O  
ATOM    766  OG  SER A  50      -9.255 -21.015  -8.312  1.00 97.56           O  
ATOM    767  HG  SER A  50      -9.877 -21.091  -7.585  1.00 97.56           H  
ATOM    768  N   ASN A  51     -10.857 -17.031  -9.533  1.00 97.15           N  
ATOM    769  H   ASN A  51     -11.561 -17.544  -9.023  1.00 97.15           H  
ATOM    770  CA  ASN A  51     -11.278 -15.890 -10.346  1.00 97.15           C  
ATOM    771  HA  ASN A  51     -10.926 -16.042 -11.366  1.00 97.15           H  
ATOM    772  C   ASN A  51     -10.666 -14.567  -9.858  1.00 97.15           C  
ATOM    773  CB  ASN A  51     -12.816 -15.820 -10.357  1.00 97.15           C  
ATOM    774  HB2 ASN A  51     -13.131 -14.884 -10.818  1.00 97.15           H  
ATOM    775  HB3 ASN A  51     -13.197 -15.845  -9.336  1.00 97.15           H  
ATOM    776  O   ASN A  51     -10.326 -13.716 -10.684  1.00 97.15           O  
ATOM    777  CG  ASN A  51     -13.466 -16.934 -11.154  1.00 97.15           C  
ATOM    778  ND2 ASN A  51     -14.739 -17.167 -10.947  1.00 97.15           N  
ATOM    779 HD21 ASN A  51     -15.112 -18.005 -11.370  1.00 97.15           H  
ATOM    780 HD22 ASN A  51     -15.253 -16.639 -10.255  1.00 97.15           H  
ATOM    781  OD1 ASN A  51     -12.865 -17.536 -12.028  1.00 97.15           O  
ATOM    782  N   VAL A  52     -10.505 -14.394  -8.539  1.00 97.58           N  
ATOM    783  H   VAL A  52     -10.841 -15.123  -7.926  1.00 97.58           H  
ATOM    784  CA  VAL A  52      -9.854 -13.221  -7.931  1.00 97.58           C  
ATOM    785  HA  VAL A  52     -10.290 -12.314  -8.351  1.00 97.58           H  
ATOM    786  C   VAL A  52      -8.365 -13.188  -8.264  1.00 97.58           C  
ATOM    787  CB  VAL A  52     -10.074 -13.158  -6.409  1.00 97.58           C  
ATOM    788  HB  VAL A  52      -9.681 -14.066  -5.952  1.00 97.58           H  
ATOM    789  O   VAL A  52      -7.884 -12.155  -8.725  1.00 97.58           O  
ATOM    790  CG1 VAL A  52      -9.374 -11.937  -5.797  1.00 97.58           C  
ATOM    791 HG11 VAL A  52      -9.616 -11.877  -4.736  1.00 97.58           H  
ATOM    792 HG12 VAL A  52      -9.697 -11.021  -6.292  1.00 97.58           H  
ATOM    793 HG13 VAL A  52      -8.293 -12.035  -5.896  1.00 97.58           H  
ATOM    794  CG2 VAL A  52     -11.554 -13.022  -6.036  1.00 97.58           C  
ATOM    795 HG21 VAL A  52     -12.184 -13.653  -6.663  1.00 97.58           H  
ATOM    796 HG22 VAL A  52     -11.683 -13.345  -5.003  1.00 97.58           H  
ATOM    797 HG23 VAL A  52     -11.878 -11.987  -6.138  1.00 97.58           H  
ATOM    798  N   ILE A  53      -7.642 -14.302  -8.100  1.00 97.61           N  
ATOM    799  H   ILE A  53      -8.096 -15.109  -7.698  1.00 97.61           H  
ATOM    800  CA  ILE A  53      -6.224 -14.415  -8.496  1.00 97.61           C  
ATOM    801  HA  ILE A  53      -5.634 -13.686  -7.942  1.00 97.61           H  
ATOM    802  C   ILE A  53      -6.071 -14.096  -9.988  1.00 97.61           C  
ATOM    803  CB  ILE A  53      -5.691 -15.830  -8.170  1.00 97.61           C  
ATOM    804  HB  ILE A  53      -6.366 -16.564  -8.610  1.00 97.61           H  
ATOM    805  O   ILE A  53      -5.219 -13.297 -10.390  1.00 97.61           O  
ATOM    806  CG1 ILE A  53      -5.659 -16.048  -6.642  1.00 97.61           C  
ATOM    807 HG12 ILE A  53      -6.612 -15.746  -6.207  1.00 97.61           H  
ATOM    808 HG13 ILE A  53      -4.884 -15.425  -6.196  1.00 97.61           H  
ATOM    809  CG2 ILE A  53      -4.287 -16.048  -8.771  1.00 97.61           C  
ATOM    810 HG21 ILE A  53      -3.905 -17.032  -8.498  1.00 97.61           H  
ATOM    811 HG22 ILE A  53      -4.328 -16.011  -9.860  1.00 97.61           H  
ATOM    812 HG23 ILE A  53      -3.601 -15.284  -8.406  1.00 97.61           H  
ATOM    813  CD1 ILE A  53      -5.426 -17.505  -6.235  1.00 97.61           C  
ATOM    814 HD11 ILE A  53      -5.549 -17.587  -5.155  1.00 97.61           H  
ATOM    815 HD12 ILE A  53      -4.416 -17.827  -6.491  1.00 97.61           H  
ATOM    816 HD13 ILE A  53      -6.157 -18.152  -6.722  1.00 97.61           H  
ATOM    817  N   GLY A  54      -6.956 -14.670 -10.799  1.00 95.28           N  
ATOM    818  H   GLY A  54      -7.605 -15.333 -10.399  1.00 95.28           H  
ATOM    819  CA  GLY A  54      -7.025 -14.428 -12.225  1.00 95.28           C  
ATOM    820  HA2 GLY A  54      -8.039 -14.648 -12.559  1.00 95.28           H  
ATOM    821  HA3 GLY A  54      -6.825 -13.375 -12.421  1.00 95.28           H  
ATOM    822  C   GLY A  54      -6.041 -15.256 -13.049  1.00 95.28           C  
ATOM    823  O   GLY A  54      -5.034 -15.801 -12.586  1.00 95.28           O  
ATOM    824  N   THR A  55      -6.338 -15.326 -14.339  1.00 94.88           N  
ATOM    825  H   THR A  55      -7.102 -14.755 -14.671  1.00 94.88           H  
ATOM    826  CA  THR A  55      -5.588 -16.083 -15.338  1.00 94.88           C  
ATOM    827  HA  THR A  55      -4.642 -16.407 -14.904  1.00 94.88           H  
ATOM    828  C   THR A  55      -5.240 -15.196 -16.533  1.00 94.88           C  
ATOM    829  CB  THR A  55      -6.347 -17.365 -15.723  1.00 94.88           C  
ATOM    830  HB  THR A  55      -6.639 -17.883 -14.809  1.00 94.88           H  
ATOM    831  O   THR A  55      -5.605 -14.019 -16.590  1.00 94.88           O  
ATOM    832  CG2 THR A  55      -7.597 -17.125 -16.569  1.00 94.88           C  
ATOM    833 HG21 THR A  55      -8.110 -18.072 -16.735  1.00 94.88           H  
ATOM    834 HG22 THR A  55      -7.331 -16.692 -17.533  1.00 94.88           H  
ATOM    835 HG23 THR A  55      -8.276 -16.454 -16.043  1.00 94.88           H  
ATOM    836  OG1 THR A  55      -5.473 -18.203 -16.439  1.00 94.88           O  
ATOM    837  HG1 THR A  55      -5.955 -18.997 -16.685  1.00 94.88           H  
ATOM    838  N   VAL A  56      -4.495 -15.761 -17.476  1.00 94.75           N  
ATOM    839  H   VAL A  56      -4.332 -16.754 -17.390  1.00 94.75           H  
ATOM    840  CA  VAL A  56      -4.313 -15.196 -18.810  1.00 94.75           C  
ATOM    841  HA  VAL A  56      -4.650 -14.159 -18.821  1.00 94.75           H  
ATOM    842  C   VAL A  56      -5.194 -16.010 -19.745  1.00 94.75           C  
ATOM    843  CB  VAL A  56      -2.841 -15.216 -19.256  1.00 94.75           C  
ATOM    844  HB  VAL A  56      -2.539 -16.236 -19.494  1.00 94.75           H  
ATOM    845  O   VAL A  56      -5.055 -17.227 -19.833  1.00 94.75           O  
ATOM    846  CG1 VAL A  56      -2.661 -14.339 -20.497  1.00 94.75           C  
ATOM    847 HG11 VAL A  56      -1.621 -14.367 -20.822  1.00 94.75           H  
ATOM    848 HG12 VAL A  56      -3.278 -14.718 -21.312  1.00 94.75           H  
ATOM    849 HG13 VAL A  56      -2.936 -13.306 -20.280  1.00 94.75           H  
ATOM    850  CG2 VAL A  56      -1.909 -14.687 -18.158  1.00 94.75           C  
ATOM    851 HG21 VAL A  56      -1.864 -15.399 -17.334  1.00 94.75           H  
ATOM    852 HG22 VAL A  56      -2.283 -13.729 -17.797  1.00 94.75           H  
ATOM    853 HG23 VAL A  56      -0.903 -14.562 -18.558  1.00 94.75           H  
ATOM    854  N   THR A  57      -6.150 -15.355 -20.393  1.00 91.91           N  
ATOM    855  H   THR A  57      -6.229 -14.359 -20.244  1.00 91.91           H  
ATOM    856  CA  THR A  57      -6.976 -16.007 -21.423  1.00 91.91           C  
ATOM    857  HA  THR A  57      -7.391 -16.921 -20.999  1.00 91.91           H  
ATOM    858  C   THR A  57      -6.123 -16.385 -22.646  1.00 91.91           C  
ATOM    859  CB  THR A  57      -8.138 -15.108 -21.860  1.00 91.91           C  
ATOM    860  HB  THR A  57      -8.750 -15.629 -22.595  1.00 91.91           H  
ATOM    861  O   THR A  57      -5.052 -15.799 -22.821  1.00 91.91           O  
ATOM    862  CG2 THR A  57      -9.032 -14.683 -20.694  1.00 91.91           C  
ATOM    863 HG21 THR A  57      -9.426 -15.570 -20.198  1.00 91.91           H  
ATOM    864 HG22 THR A  57      -8.474 -14.084 -19.975  1.00 91.91           H  
ATOM    865 HG23 THR A  57      -9.865 -14.096 -21.081  1.00 91.91           H  
ATOM    866  OG1 THR A  57      -7.621 -13.945 -22.443  1.00 91.91           O  
ATOM    867  HG1 THR A  57      -6.994 -13.572 -21.820  1.00 91.91           H  
ATOM    868  N   PRO A  58      -6.581 -17.301 -23.523  1.00 92.77           N  
ATOM    869  CA  PRO A  58      -5.865 -17.644 -24.758  1.00 92.77           C  
ATOM    870  HA  PRO A  58      -4.936 -18.148 -24.493  1.00 92.77           H  
ATOM    871  C   PRO A  58      -5.524 -16.434 -25.644  1.00 92.77           C  
ATOM    872  CB  PRO A  58      -6.780 -18.628 -25.492  1.00 92.77           C  
ATOM    873  HB2 PRO A  58      -7.476 -18.089 -26.134  1.00 92.77           H  
ATOM    874  HB3 PRO A  58      -6.208 -19.350 -26.075  1.00 92.77           H  
ATOM    875  O   PRO A  58      -4.488 -16.433 -26.299  1.00 92.77           O  
ATOM    876  CG  PRO A  58      -7.551 -19.298 -24.357  1.00 92.77           C  
ATOM    877  HG2 PRO A  58      -8.500 -19.710 -24.699  1.00 92.77           H  
ATOM    878  HG3 PRO A  58      -6.935 -20.072 -23.900  1.00 92.77           H  
ATOM    879  CD  PRO A  58      -7.754 -18.151 -23.370  1.00 92.77           C  
ATOM    880  HD2 PRO A  58      -7.841 -18.547 -22.358  1.00 92.77           H  
ATOM    881  HD3 PRO A  58      -8.649 -17.593 -23.643  1.00 92.77           H  
ATOM    882  N   ASP A  59      -6.334 -15.373 -25.585  1.00 93.08           N  
ATOM    883  H   ASP A  59      -7.210 -15.467 -25.091  1.00 93.08           H  
ATOM    884  CA  ASP A  59      -6.111 -14.115 -26.310  1.00 93.08           C  
ATOM    885  HA  ASP A  59      -5.713 -14.355 -27.296  1.00 93.08           H  
ATOM    886  C   ASP A  59      -5.094 -13.179 -25.619  1.00 93.08           C  
ATOM    887  CB  ASP A  59      -7.456 -13.397 -26.509  1.00 93.08           C  
ATOM    888  HB2 ASP A  59      -7.302 -12.514 -27.130  1.00 93.08           H  
ATOM    889  HB3 ASP A  59      -7.820 -13.064 -25.537  1.00 93.08           H  
ATOM    890  O   ASP A  59      -4.999 -11.996 -25.942  1.00 93.08           O  
ATOM    891  CG  ASP A  59      -8.519 -14.269 -27.179  1.00 93.08           C  
ATOM    892  OD1 ASP A  59      -8.188 -14.945 -28.175  1.00 93.08           O  
ATOM    893  OD2 ASP A  59      -9.658 -14.258 -26.657  1.00 93.08           O  
ATOM    894  N   GLY A  60      -4.377 -13.655 -24.596  1.00 90.14           N  
ATOM    895  H   GLY A  60      -4.492 -14.629 -24.356  1.00 90.14           H  
ATOM    896  CA  GLY A  60      -3.393 -12.867 -23.847  1.00 90.14           C  
ATOM    897  HA2 GLY A  60      -2.746 -13.548 -23.293  1.00 90.14           H  
ATOM    898  HA3 GLY A  60      -2.774 -12.312 -24.552  1.00 90.14           H  
ATOM    899  C   GLY A  60      -3.997 -11.864 -22.858  1.00 90.14           C  
ATOM    900  O   GLY A  60      -3.273 -11.081 -22.243  1.00 90.14           O  
ATOM    901  N   LYS A  61      -5.322 -11.861 -22.662  1.00 92.48           N  
ATOM    902  H   LYS A  61      -5.873 -12.478 -23.242  1.00 92.48           H  
ATOM    903  CA  LYS A  61      -5.980 -10.927 -21.738  1.00 92.48           C  
ATOM    904  HA  LYS A  61      -5.471  -9.968 -21.838  1.00 92.48           H  
ATOM    905  C   LYS A  61      -5.839 -11.382 -20.289  1.00 92.48           C  
ATOM    906  CB  LYS A  61      -7.440 -10.717 -22.152  1.00 92.48           C  
ATOM    907  HB2 LYS A  61      -7.468 -10.471 -23.214  1.00 92.48           H  
ATOM    908  HB3 LYS A  61      -8.007 -11.635 -21.996  1.00 92.48           H  
ATOM    909  O   LYS A  61      -6.265 -12.484 -19.938  1.00 92.48           O  
ATOM    910  CG  LYS A  61      -8.139  -9.609 -21.361  1.00 92.48           C  
ATOM    911  HG2 LYS A  61      -7.622  -8.662 -21.515  1.00 92.48           H  
ATOM    912  HG3 LYS A  61      -8.150  -9.855 -20.299  1.00 92.48           H  
ATOM    913  CD  LYS A  61      -9.577  -9.512 -21.873  1.00 92.48           C  
ATOM    914  HD2 LYS A  61      -9.554  -9.300 -22.942  1.00 92.48           H  
ATOM    915  HD3 LYS A  61     -10.075 -10.469 -21.718  1.00 92.48           H  
ATOM    916  CE  LYS A  61     -10.350  -8.411 -21.153  1.00 92.48           C  
ATOM    917  HE2 LYS A  61      -9.808  -7.473 -21.271  1.00 92.48           H  
ATOM    918  HE3 LYS A  61     -10.394  -8.652 -20.091  1.00 92.48           H  
ATOM    919  NZ  LYS A  61     -11.710  -8.304 -21.732  1.00 92.48           N  
ATOM    920  HZ1 LYS A  61     -11.644  -8.102 -22.720  1.00 92.48           H  
ATOM    921  HZ2 LYS A  61     -12.194  -9.186 -21.641  1.00 92.48           H  
ATOM    922  HZ3 LYS A  61     -12.248  -7.576 -21.283  1.00 92.48           H  
ATOM    923  N   TYR A  62      -5.321 -10.494 -19.446  1.00 95.17           N  
ATOM    924  H   TYR A  62      -4.900  -9.664 -19.839  1.00 95.17           H  
ATOM    925  CA  TYR A  62      -5.252 -10.678 -17.999  1.00 95.17           C  
ATOM    926  HA  TYR A  62      -4.890 -11.685 -17.794  1.00 95.17           H  
ATOM    927  C   TYR A  62      -6.624 -10.521 -17.326  1.00 95.17           C  
ATOM    928  CB  TYR A  62      -4.254  -9.674 -17.413  1.00 95.17           C  
ATOM    929  HB2 TYR A  62      -4.602  -8.664 -17.628  1.00 95.17           H  
ATOM    930  HB3 TYR A  62      -4.245  -9.811 -16.332  1.00 95.17           H  
ATOM    931  O   TYR A  62      -7.385  -9.602 -17.644  1.00 95.17           O  
ATOM    932  CG  TYR A  62      -2.831  -9.830 -17.909  1.00 95.17           C  
ATOM    933  CD1 TYR A  62      -2.131 -11.012 -17.617  1.00 95.17           C  
ATOM    934  HD1 TYR A  62      -2.602 -11.773 -17.013  1.00 95.17           H  
ATOM    935  CD2 TYR A  62      -2.207  -8.812 -18.655  1.00 95.17           C  
ATOM    936  HD2 TYR A  62      -2.744  -7.903 -18.887  1.00 95.17           H  
ATOM    937  CE1 TYR A  62      -0.822 -11.197 -18.097  1.00 95.17           C  
ATOM    938  HE1 TYR A  62      -0.272 -12.103 -17.891  1.00 95.17           H  
ATOM    939  CE2 TYR A  62      -0.888  -8.982 -19.122  1.00 95.17           C  
ATOM    940  HE2 TYR A  62      -0.411  -8.208 -19.704  1.00 95.17           H  
ATOM    941  OH  TYR A  62       1.068 -10.377 -19.303  1.00 95.17           O  
ATOM    942  HH  TYR A  62       1.396  -9.639 -19.822  1.00 95.17           H  
ATOM    943  CZ  TYR A  62      -0.198 -10.184 -18.852  1.00 95.17           C  
ATOM    944  N   THR A  63      -6.921 -11.386 -16.354  1.00 95.87           N  
ATOM    945  H   THR A  63      -6.297 -12.163 -16.195  1.00 95.87           H  
ATOM    946  CA  THR A  63      -8.114 -11.309 -15.491  1.00 95.87           C  
ATOM    947  HA  THR A  63      -8.659 -10.394 -15.725  1.00 95.87           H  
ATOM    948  C   THR A  63      -7.725 -11.210 -14.013  1.00 95.87           C  
ATOM    949  CB  THR A  63      -9.081 -12.480 -15.742  1.00 95.87           C  
ATOM    950  HB  THR A  63     -10.014 -12.267 -15.221  1.00 95.87           H  
ATOM    951  O   THR A  63      -6.545 -11.316 -13.677  1.00 95.87           O  
ATOM    952  CG2 THR A  63      -9.397 -12.681 -17.224  1.00 95.87           C  
ATOM    953 HG21 THR A  63     -10.199 -13.411 -17.334  1.00 95.87           H  
ATOM    954 HG22 THR A  63      -8.514 -13.046 -17.748  1.00 95.87           H  
ATOM    955 HG23 THR A  63      -9.711 -11.736 -17.667  1.00 95.87           H  
ATOM    956  OG1 THR A  63      -8.576 -13.697 -15.256  1.00 95.87           O  
ATOM    957  HG1 THR A  63      -9.250 -14.364 -15.407  1.00 95.87           H  
ATOM    958  N   GLY A  64      -8.700 -10.964 -13.129  1.00 95.99           N  
ATOM    959  H   GLY A  64      -9.656 -10.910 -13.450  1.00 95.99           H  
ATOM    960  CA  GLY A  64      -8.470 -10.881 -11.681  1.00 95.99           C  
ATOM    961  HA2 GLY A  64      -9.386 -10.581 -11.172  1.00 95.99           H  
ATOM    962  HA3 GLY A  64      -8.199 -11.870 -11.311  1.00 95.99           H  
ATOM    963  C   GLY A  64      -7.365  -9.890 -11.299  1.00 95.99           C  
ATOM    964  O   GLY A  64      -7.209  -8.839 -11.924  1.00 95.99           O  
ATOM    965  N   ILE A  65      -6.564 -10.238 -10.297  1.00 97.26           N  
ATOM    966  H   ILE A  65      -6.772 -11.093  -9.801  1.00 97.26           H  
ATOM    967  CA  ILE A  65      -5.424  -9.439  -9.834  1.00 97.26           C  
ATOM    968  HA  ILE A  65      -5.788  -8.466  -9.504  1.00 97.26           H  
ATOM    969  C   ILE A  65      -4.426  -9.171 -10.969  1.00 97.26           C  
ATOM    970  CB  ILE A  65      -4.772 -10.146  -8.627  1.00 97.26           C  
ATOM    971  HB  ILE A  65      -4.657 -11.207  -8.852  1.00 97.26           H  
ATOM    972  O   ILE A  65      -3.936  -8.048 -11.093  1.00 97.26           O  
ATOM    973  CG1 ILE A  65      -5.670  -9.981  -7.389  1.00 97.26           C  
ATOM    974 HG12 ILE A  65      -6.715 -10.152  -7.648  1.00 97.26           H  
ATOM    975 HG13 ILE A  65      -5.593  -8.955  -7.029  1.00 97.26           H  
ATOM    976  CG2 ILE A  65      -3.386  -9.568  -8.316  1.00 97.26           C  
ATOM    977 HG21 ILE A  65      -3.452  -8.500  -8.104  1.00 97.26           H  
ATOM    978 HG22 ILE A  65      -2.732  -9.733  -9.172  1.00 97.26           H  
ATOM    979 HG23 ILE A  65      -2.925 -10.075  -7.469  1.00 97.26           H  
ATOM    980  CD1 ILE A  65      -5.317 -10.930  -6.246  1.00 97.26           C  
ATOM    981 HD11 ILE A  65      -5.857 -10.580  -5.366  1.00 97.26           H  
ATOM    982 HD12 ILE A  65      -5.624 -11.947  -6.491  1.00 97.26           H  
ATOM    983 HD13 ILE A  65      -4.252 -10.918  -6.015  1.00 97.26           H  
ATOM    984  N   LYS A  66      -4.179 -10.145 -11.857  1.00 95.57           N  
ATOM    985  H   LYS A  66      -4.637 -11.035 -11.720  1.00 95.57           H  
ATOM    986  CA  LYS A  66      -3.241  -9.980 -12.986  1.00 95.57           C  
ATOM    987  HA  LYS A  66      -2.261  -9.725 -12.583  1.00 95.57           H  
ATOM    988  C   LYS A  66      -3.630  -8.828 -13.915  1.00 95.57           C  
ATOM    989  CB  LYS A  66      -3.114 -11.282 -13.791  1.00 95.57           C  
ATOM    990  HB2 LYS A  66      -2.423 -11.109 -14.616  1.00 95.57           H  
ATOM    991  HB3 LYS A  66      -4.083 -11.555 -14.211  1.00 95.57           H  
ATOM    992  O   LYS A  66      -2.758  -8.218 -14.527  1.00 95.57           O  
ATOM    993  CG  LYS A  66      -2.577 -12.444 -12.947  1.00 95.57           C  
ATOM    994  HG2 LYS A  66      -3.258 -12.636 -12.118  1.00 95.57           H  
ATOM    995  HG3 LYS A  66      -1.601 -12.173 -12.545  1.00 95.57           H  
ATOM    996  CD  LYS A  66      -2.448 -13.723 -13.780  1.00 95.57           C  
ATOM    997  HD2 LYS A  66      -3.426 -13.988 -14.183  1.00 95.57           H  
ATOM    998  HD3 LYS A  66      -1.745 -13.561 -14.598  1.00 95.57           H  
ATOM    999  CE  LYS A  66      -1.942 -14.839 -12.861  1.00 95.57           C  
ATOM   1000  HE2 LYS A  66      -0.957 -14.563 -12.483  1.00 95.57           H  
ATOM   1001  HE3 LYS A  66      -2.618 -14.907 -12.009  1.00 95.57           H  
ATOM   1002  NZ  LYS A  66      -1.888 -16.150 -13.547  1.00 95.57           N  
ATOM   1003  HZ1 LYS A  66      -2.830 -16.451 -13.751  1.00 95.57           H  
ATOM   1004  HZ2 LYS A  66      -1.338 -16.103 -14.393  1.00 95.57           H  
ATOM   1005  HZ3 LYS A  66      -1.486 -16.842 -12.931  1.00 95.57           H  
ATOM   1006  N   ALA A  67      -4.915  -8.475 -14.000  1.00 96.16           N  
ATOM   1007  H   ALA A  67      -5.588  -8.984 -13.444  1.00 96.16           H  
ATOM   1008  CA  ALA A  67      -5.366  -7.344 -14.810  1.00 96.16           C  
ATOM   1009  HA  ALA A  67      -4.979  -7.470 -15.822  1.00 96.16           H  
ATOM   1010  C   ALA A  67      -4.834  -5.985 -14.315  1.00 96.16           C  
ATOM   1011  CB  ALA A  67      -6.895  -7.366 -14.885  1.00 96.16           C  
ATOM   1012  HB1 ALA A  67      -7.233  -8.335 -15.252  1.00 96.16           H  
ATOM   1013  HB2 ALA A  67      -7.238  -6.587 -15.566  1.00 96.16           H  
ATOM   1014  HB3 ALA A  67      -7.315  -7.191 -13.895  1.00 96.16           H  
ATOM   1015  O   ALA A  67      -4.789  -5.032 -15.094  1.00 96.16           O  
ATOM   1016  N   LEU A  68      -4.394  -5.889 -13.054  1.00 96.45           N  
ATOM   1017  H   LEU A  68      -4.422  -6.708 -12.464  1.00 96.45           H  
ATOM   1018  CA  LEU A  68      -3.773  -4.681 -12.505  1.00 96.45           C  
ATOM   1019  HA  LEU A  68      -4.411  -3.825 -12.725  1.00 96.45           H  
ATOM   1020  C   LEU A  68      -2.412  -4.380 -13.150  1.00 96.45           C  
ATOM   1021  CB  LEU A  68      -3.632  -4.817 -10.979  1.00 96.45           C  
ATOM   1022  HB2 LEU A  68      -2.986  -5.668 -10.765  1.00 96.45           H  
ATOM   1023  HB3 LEU A  68      -3.130  -3.928 -10.596  1.00 96.45           H  
ATOM   1024  O   LEU A  68      -2.056  -3.211 -13.270  1.00 96.45           O  
ATOM   1025  CG  LEU A  68      -4.962  -4.988 -10.221  1.00 96.45           C  
ATOM   1026  HG  LEU A  68      -5.528  -5.824 -10.634  1.00 96.45           H  
ATOM   1027  CD1 LEU A  68      -4.672  -5.289  -8.754  1.00 96.45           C  
ATOM   1028 HD11 LEU A  68      -4.056  -4.496  -8.329  1.00 96.45           H  
ATOM   1029 HD12 LEU A  68      -5.603  -5.377  -8.193  1.00 96.45           H  
ATOM   1030 HD13 LEU A  68      -4.130  -6.232  -8.680  1.00 96.45           H  
ATOM   1031  CD2 LEU A  68      -5.827  -3.725 -10.304  1.00 96.45           C  
ATOM   1032 HD21 LEU A  68      -6.726  -3.862  -9.704  1.00 96.45           H  
ATOM   1033 HD22 LEU A  68      -5.271  -2.870  -9.921  1.00 96.45           H  
ATOM   1034 HD23 LEU A  68      -6.120  -3.543 -11.338  1.00 96.45           H  
ATOM   1035  N   LEU A  69      -1.695  -5.402 -13.636  1.00 95.25           N  
ATOM   1036  H   LEU A  69      -2.061  -6.338 -13.535  1.00 95.25           H  
ATOM   1037  CA  LEU A  69      -0.411  -5.242 -14.333  1.00 95.25           C  
ATOM   1038  HA  LEU A  69       0.281  -4.685 -13.700  1.00 95.25           H  
ATOM   1039  C   LEU A  69      -0.554  -4.447 -15.637  1.00 95.25           C  
ATOM   1040  CB  LEU A  69       0.193  -6.628 -14.625  1.00 95.25           C  
ATOM   1041  HB2 LEU A  69      -0.491  -7.178 -15.272  1.00 95.25           H  
ATOM   1042  HB3 LEU A  69       1.120  -6.489 -15.181  1.00 95.25           H  
ATOM   1043  O   LEU A  69       0.326  -3.677 -16.004  1.00 95.25           O  
ATOM   1044  CG  LEU A  69       0.499  -7.481 -13.380  1.00 95.25           C  
ATOM   1045  HG  LEU A  69      -0.403  -7.590 -12.777  1.00 95.25           H  
ATOM   1046  CD1 LEU A  69       0.953  -8.875 -13.806  1.00 95.25           C  
ATOM   1047 HD11 LEU A  69       1.871  -8.807 -14.391  1.00 95.25           H  
ATOM   1048 HD12 LEU A  69       1.138  -9.486 -12.923  1.00 95.25           H  
ATOM   1049 HD13 LEU A  69       0.176  -9.346 -14.407  1.00 95.25           H  
ATOM   1050  CD2 LEU A  69       1.597  -6.857 -12.522  1.00 95.25           C  
ATOM   1051 HD21 LEU A  69       1.838  -7.524 -11.694  1.00 95.25           H  
ATOM   1052 HD22 LEU A  69       2.495  -6.691 -13.118  1.00 95.25           H  
ATOM   1053 HD23 LEU A  69       1.249  -5.908 -12.113  1.00 95.25           H  
ATOM   1054  N   ALA A  70      -1.693  -4.588 -16.318  1.00 94.42           N  
ATOM   1055  H   ALA A  70      -2.390  -5.221 -15.950  1.00 94.42           H  
ATOM   1056  CA  ALA A  70      -1.978  -3.882 -17.564  1.00 94.42           C  
ATOM   1057  HA  ALA A  70      -1.041  -3.735 -18.102  1.00 94.42           H  
ATOM   1058  C   ALA A  70      -2.587  -2.485 -17.352  1.00 94.42           C  
ATOM   1059  CB  ALA A  70      -2.871  -4.780 -18.424  1.00 94.42           C  
ATOM   1060  HB1 ALA A  70      -3.811  -4.979 -17.910  1.00 94.42           H  
ATOM   1061  HB2 ALA A  70      -3.077  -4.290 -19.376  1.00 94.42           H  
ATOM   1062  HB3 ALA A  70      -2.352  -5.717 -18.621  1.00 94.42           H  
ATOM   1063  O   ALA A  70      -2.840  -1.778 -18.326  1.00 94.42           O  
ATOM   1064  N   ALA A  71      -2.847  -2.070 -16.106  1.00 94.00           N  
ATOM   1065  H   ALA A  71      -2.574  -2.654 -15.329  1.00 94.00           H  
ATOM   1066  CA  ALA A  71      -3.577  -0.835 -15.826  1.00 94.00           C  
ATOM   1067  HA  ALA A  71      -4.542  -0.885 -16.332  1.00 94.00           H  
ATOM   1068  C   ALA A  71      -2.859   0.417 -16.351  1.00 94.00           C  
ATOM   1069  CB  ALA A  71      -3.829  -0.743 -14.321  1.00 94.00           C  
ATOM   1070  HB1 ALA A  71      -4.379   0.172 -14.101  1.00 94.00           H  
ATOM   1071  HB2 ALA A  71      -2.875  -0.721 -13.796  1.00 94.00           H  
ATOM   1072  HB3 ALA A  71      -4.403  -1.607 -13.987  1.00 94.00           H  
ATOM   1073  O   ALA A  71      -3.521   1.293 -16.901  1.00 94.00           O  
ATOM   1074  N   GLN A  72      -1.528   0.484 -16.255  1.00 92.86           N  
ATOM   1075  H   GLN A  72      -1.029  -0.268 -15.801  1.00 92.86           H  
ATOM   1076  CA  GLN A  72      -0.775   1.646 -16.735  1.00 92.86           C  
ATOM   1077  HA  GLN A  72      -1.194   2.542 -16.277  1.00 92.86           H  
ATOM   1078  C   GLN A  72      -0.917   1.822 -18.251  1.00 92.86           C  
ATOM   1079  CB  GLN A  72       0.687   1.531 -16.285  1.00 92.86           C  
ATOM   1080  HB2 GLN A  72       0.701   1.399 -15.203  1.00 92.86           H  
ATOM   1081  HB3 GLN A  72       1.147   0.658 -16.748  1.00 92.86           H  
ATOM   1082  O   GLN A  72      -1.281   2.903 -18.701  1.00 92.86           O  
ATOM   1083  CG  GLN A  72       1.506   2.786 -16.640  1.00 92.86           C  
ATOM   1084  HG2 GLN A  72       1.585   2.879 -17.723  1.00 92.86           H  
ATOM   1085  HG3 GLN A  72       0.997   3.671 -16.257  1.00 92.86           H  
ATOM   1086  CD  GLN A  72       2.919   2.756 -16.061  1.00 92.86           C  
ATOM   1087  NE2 GLN A  72       3.711   3.780 -16.291  1.00 92.86           N  
ATOM   1088 HE21 GLN A  72       3.423   4.570 -16.850  1.00 92.86           H  
ATOM   1089 HE22 GLN A  72       4.661   3.730 -15.953  1.00 92.86           H  
ATOM   1090  OE1 GLN A  72       3.319   1.831 -15.371  1.00 92.86           O  
ATOM   1091  N   GLY A  73      -0.721   0.754 -19.029  1.00 92.59           N  
ATOM   1092  H   GLY A  73      -0.435  -0.115 -18.601  1.00 92.59           H  
ATOM   1093  CA  GLY A  73      -0.864   0.806 -20.487  1.00 92.59           C  
ATOM   1094  HA2 GLY A  73      -0.285   1.642 -20.880  1.00 92.59           H  
ATOM   1095  HA3 GLY A  73      -0.471  -0.115 -20.916  1.00 92.59           H  
ATOM   1096  C   GLY A  73      -2.314   0.965 -20.957  1.00 92.59           C  
ATOM   1097  O   GLY A  73      -2.572   1.663 -21.930  1.00 92.59           O  
ATOM   1098  N   ALA A  74      -3.274   0.347 -20.263  1.00 92.76           N  
ATOM   1099  H   ALA A  74      -3.005  -0.249 -19.494  1.00 92.76           H  
ATOM   1100  CA  ALA A  74      -4.675   0.344 -20.689  1.00 92.76           C  
ATOM   1101  HA  ALA A  74      -4.710   0.372 -21.778  1.00 92.76           H  
ATOM   1102  C   ALA A  74      -5.489   1.549 -20.188  1.00 92.76           C  
ATOM   1103  CB  ALA A  74      -5.311  -0.974 -20.230  1.00 92.76           C  
ATOM   1104  HB1 ALA A  74      -4.739  -1.815 -20.623  1.00 92.76           H  
ATOM   1105  HB2 ALA A  74      -5.323  -1.023 -19.141  1.00 92.76           H  
ATOM   1106  HB3 ALA A  74      -6.332  -1.033 -20.606  1.00 92.76           H  
ATOM   1107  O   ALA A  74      -6.497   1.900 -20.798  1.00 92.76           O  
ATOM   1108  N   LEU A  75      -5.115   2.137 -19.048  1.00 94.21           N  
ATOM   1109  H   LEU A  75      -4.294   1.782 -18.580  1.00 94.21           H  
ATOM   1110  CA  LEU A  75      -5.891   3.176 -18.357  1.00 94.21           C  
ATOM   1111  HA  LEU A  75      -6.715   3.493 -18.997  1.00 94.21           H  
ATOM   1112  C   LEU A  75      -5.081   4.449 -18.077  1.00 94.21           C  
ATOM   1113  CB  LEU A  75      -6.482   2.613 -17.044  1.00 94.21           C  
ATOM   1114  HB2 LEU A  75      -7.111   3.383 -16.596  1.00 94.21           H  
ATOM   1115  HB3 LEU A  75      -5.663   2.431 -16.348  1.00 94.21           H  
ATOM   1116  O   LEU A  75      -5.633   5.384 -17.502  1.00 94.21           O  
ATOM   1117  CG  LEU A  75      -7.311   1.324 -17.176  1.00 94.21           C  
ATOM   1118  HG  LEU A  75      -6.724   0.548 -17.666  1.00 94.21           H  
ATOM   1119  CD1 LEU A  75      -7.699   0.801 -15.788  1.00 94.21           C  
ATOM   1120 HD11 LEU A  75      -8.229  -0.146 -15.888  1.00 94.21           H  
ATOM   1121 HD12 LEU A  75      -8.306   1.535 -15.259  1.00 94.21           H  
ATOM   1122 HD13 LEU A  75      -6.786   0.626 -15.218  1.00 94.21           H  
ATOM   1123  CD2 LEU A  75      -8.607   1.540 -17.963  1.00 94.21           C  
ATOM   1124 HD21 LEU A  75      -8.361   1.861 -18.975  1.00 94.21           H  
ATOM   1125 HD22 LEU A  75      -9.210   2.316 -17.492  1.00 94.21           H  
ATOM   1126 HD23 LEU A  75      -9.161   0.605 -18.034  1.00 94.21           H  
ATOM   1127  N   GLY A  76      -3.792   4.485 -18.429  1.00 93.25           N  
ATOM   1128  H   GLY A  76      -3.380   3.689 -18.894  1.00 93.25           H  
ATOM   1129  CA  GLY A  76      -2.912   5.630 -18.175  1.00 93.25           C  
ATOM   1130  HA2 GLY A  76      -1.972   5.478 -18.705  1.00 93.25           H  
ATOM   1131  HA3 GLY A  76      -3.379   6.537 -18.559  1.00 93.25           H  
ATOM   1132  C   GLY A  76      -2.586   5.855 -16.696  1.00 93.25           C  
ATOM   1133  O   GLY A  76      -2.060   6.904 -16.341  1.00 93.25           O  
ATOM   1134  N   VAL A  77      -2.910   4.901 -15.815  1.00 93.96           N  
ATOM   1135  H   VAL A  77      -3.313   4.046 -16.171  1.00 93.96           H  
ATOM   1136  CA  VAL A  77      -2.672   5.013 -14.371  1.00 93.96           C  
ATOM   1137  HA  VAL A  77      -1.946   5.810 -14.206  1.00 93.96           H  
ATOM   1138  C   VAL A  77      -2.061   3.740 -13.806  1.00 93.96           C  
ATOM   1139  CB  VAL A  77      -3.937   5.396 -13.579  1.00 93.96           C  
ATOM   1140  HB  VAL A  77      -3.665   5.429 -12.524  1.00 93.96           H  
ATOM   1141  O   VAL A  77      -2.479   2.628 -14.131  1.00 93.96           O  
ATOM   1142  CG1 VAL A  77      -4.456   6.784 -13.961  1.00 93.96           C  
ATOM   1143 HG11 VAL A  77      -3.657   7.517 -13.859  1.00 93.96           H  
ATOM   1144 HG12 VAL A  77      -4.804   6.789 -14.994  1.00 93.96           H  
ATOM   1145 HG13 VAL A  77      -5.280   7.064 -13.304  1.00 93.96           H  
ATOM   1146  CG2 VAL A  77      -5.094   4.402 -13.727  1.00 93.96           C  
ATOM   1147 HG21 VAL A  77      -5.885   4.695 -13.036  1.00 93.96           H  
ATOM   1148 HG22 VAL A  77      -5.471   4.419 -14.750  1.00 93.96           H  
ATOM   1149 HG23 VAL A  77      -4.775   3.392 -13.472  1.00 93.96           H  
ATOM   1150  N   LYS A  78      -1.089   3.904 -12.909  1.00 94.38           N  
ATOM   1151  H   LYS A  78      -0.795   4.845 -12.692  1.00 94.38           H  
ATOM   1152  CA  LYS A  78      -0.422   2.803 -12.214  1.00 94.38           C  
ATOM   1153  HA  LYS A  78      -0.588   1.881 -12.770  1.00 94.38           H  
ATOM   1154  C   LYS A  78      -0.991   2.661 -10.793  1.00 94.38           C  
ATOM   1155  CB  LYS A  78       1.087   3.069 -12.241  1.00 94.38           C  
ATOM   1156  HB2 LYS A  78       1.312   3.962 -11.657  1.00 94.38           H  
ATOM   1157  HB3 LYS A  78       1.395   3.246 -13.271  1.00 94.38           H  
ATOM   1158  O   LYS A  78      -0.808   3.575  -9.986  1.00 94.38           O  
ATOM   1159  CG  LYS A  78       1.886   1.885 -11.694  1.00 94.38           C  
ATOM   1160  HG2 LYS A  78       1.662   0.991 -12.277  1.00 94.38           H  
ATOM   1161  HG3 LYS A  78       1.617   1.710 -10.652  1.00 94.38           H  
ATOM   1162  CD  LYS A  78       3.385   2.193 -11.786  1.00 94.38           C  
ATOM   1163  HD2 LYS A  78       3.604   3.100 -11.222  1.00 94.38           H  
ATOM   1164  HD3 LYS A  78       3.682   2.334 -12.825  1.00 94.38           H  
ATOM   1165  CE  LYS A  78       4.152   1.026 -11.184  1.00 94.38           C  
ATOM   1166  HE2 LYS A  78       4.030   0.145 -11.814  1.00 94.38           H  
ATOM   1167  HE3 LYS A  78       3.686   0.831 -10.218  1.00 94.38           H  
ATOM   1168  NZ  LYS A  78       5.586   1.334 -10.977  1.00 94.38           N  
ATOM   1169  HZ1 LYS A  78       5.710   2.102 -10.334  1.00 94.38           H  
ATOM   1170  HZ2 LYS A  78       6.068   0.552 -10.557  1.00 94.38           H  
ATOM   1171  HZ3 LYS A  78       6.053   1.605 -11.831  1.00 94.38           H  
ATOM   1172  N   PRO A  79      -1.702   1.568 -10.461  1.00 96.29           N  
ATOM   1173  CA  PRO A  79      -2.258   1.387  -9.124  1.00 96.29           C  
ATOM   1174  HA  PRO A  79      -2.797   2.287  -8.826  1.00 96.29           H  
ATOM   1175  C   PRO A  79      -1.140   1.117  -8.106  1.00 96.29           C  
ATOM   1176  CB  PRO A  79      -3.261   0.234  -9.252  1.00 96.29           C  
ATOM   1177  HB2 PRO A  79      -3.319  -0.365  -8.343  1.00 96.29           H  
ATOM   1178  HB3 PRO A  79      -4.243   0.639  -9.497  1.00 96.29           H  
ATOM   1179  O   PRO A  79      -0.362   0.182  -8.271  1.00 96.29           O  
ATOM   1180  CG  PRO A  79      -2.743  -0.578 -10.437  1.00 96.29           C  
ATOM   1181  HG2 PRO A  79      -2.003  -1.295 -10.081  1.00 96.29           H  
ATOM   1182  HG3 PRO A  79      -3.548  -1.094 -10.961  1.00 96.29           H  
ATOM   1183  CD  PRO A  79      -2.061   0.457 -11.329  1.00 96.29           C  
ATOM   1184  HD2 PRO A  79      -1.182   0.015 -11.799  1.00 96.29           H  
ATOM   1185  HD3 PRO A  79      -2.761   0.811 -12.085  1.00 96.29           H  
ATOM   1186  N   ARG A  80      -1.076   1.939  -7.049  1.00 96.34           N  
ATOM   1187  H   ARG A  80      -1.701   2.732  -7.048  1.00 96.34           H  
ATOM   1188  CA  ARG A  80      -0.054   1.867  -5.980  1.00 96.34           C  
ATOM   1189  HA  ARG A  80       0.729   1.168  -6.273  1.00 96.34           H  
ATOM   1190  C   ARG A  80      -0.577   1.362  -4.636  1.00 96.34           C  
ATOM   1191  CB  ARG A  80       0.595   3.242  -5.784  1.00 96.34           C  
ATOM   1192  HB2 ARG A  80      -0.177   3.984  -5.579  1.00 96.34           H  
ATOM   1193  HB3 ARG A  80       1.254   3.192  -4.917  1.00 96.34           H  
ATOM   1194  O   ARG A  80       0.204   1.133  -3.717  1.00 96.34           O  
ATOM   1195  CG  ARG A  80       1.433   3.687  -6.986  1.00 96.34           C  
ATOM   1196  HG2 ARG A  80       0.792   3.857  -7.850  1.00 96.34           H  
ATOM   1197  HG3 ARG A  80       2.170   2.920  -7.225  1.00 96.34           H  
ATOM   1198  CD  ARG A  80       2.151   4.985  -6.609  1.00 96.34           C  
ATOM   1199  HD2 ARG A  80       1.405   5.736  -6.349  1.00 96.34           H  
ATOM   1200  HD3 ARG A  80       2.767   4.814  -5.727  1.00 96.34           H  
ATOM   1201  NE  ARG A  80       2.967   5.506  -7.716  1.00 96.34           N  
ATOM   1202  HE  ARG A  80       2.475   5.971  -8.465  1.00 96.34           H  
ATOM   1203  NH1 ARG A  80       5.062   4.941  -6.928  1.00 96.34           N  
ATOM   1204 HH11 ARG A  80       4.644   4.359  -6.216  1.00 96.34           H  
ATOM   1205 HH12 ARG A  80       6.008   4.725  -7.207  1.00 96.34           H  
ATOM   1206  NH2 ARG A  80       4.843   6.121  -8.808  1.00 96.34           N  
ATOM   1207 HH21 ARG A  80       5.847   6.066  -8.901  1.00 96.34           H  
ATOM   1208 HH22 ARG A  80       4.307   6.610  -9.511  1.00 96.34           H  
ATOM   1209  CZ  ARG A  80       4.285   5.512  -7.805  1.00 96.34           C  
ATOM   1210  N   ILE A  81      -1.891   1.221  -4.513  1.00 97.95           N  
ATOM   1211  H   ILE A  81      -2.462   1.387  -5.330  1.00 97.95           H  
ATOM   1212  CA  ILE A  81      -2.572   0.734  -3.317  1.00 97.95           C  
ATOM   1213  HA  ILE A  81      -1.846   0.332  -2.610  1.00 97.95           H  
ATOM   1214  C   ILE A  81      -3.491  -0.389  -3.771  1.00 97.95           C  
ATOM   1215  CB  ILE A  81      -3.355   1.864  -2.622  1.00 97.95           C  
ATOM   1216  HB  ILE A  81      -4.093   2.257  -3.322  1.00 97.95           H  
ATOM   1217  O   ILE A  81      -4.403  -0.153  -4.567  1.00 97.95           O  
ATOM   1218  CG1 ILE A  81      -2.434   3.025  -2.184  1.00 97.95           C  
ATOM   1219 HG12 ILE A  81      -1.728   3.270  -2.977  1.00 97.95           H  
ATOM   1220 HG13 ILE A  81      -1.859   2.729  -1.307  1.00 97.95           H  
ATOM   1221  CG2 ILE A  81      -4.094   1.267  -1.415  1.00 97.95           C  
ATOM   1222 HG21 ILE A  81      -4.932   0.657  -1.751  1.00 97.95           H  
ATOM   1223 HG22 ILE A  81      -4.484   2.061  -0.778  1.00 97.95           H  
ATOM   1224 HG23 ILE A  81      -3.414   0.635  -0.844  1.00 97.95           H  
ATOM   1225  CD1 ILE A  81      -3.215   4.312  -1.892  1.00 97.95           C  
ATOM   1226 HD11 ILE A  81      -2.517   5.109  -1.636  1.00 97.95           H  
ATOM   1227 HD12 ILE A  81      -3.910   4.169  -1.065  1.00 97.95           H  
ATOM   1228 HD13 ILE A  81      -3.773   4.614  -2.779  1.00 97.95           H  
ATOM   1229  N   LEU A  82      -3.213  -1.606  -3.318  1.00 98.38           N  
ATOM   1230  H   LEU A  82      -2.467  -1.710  -2.646  1.00 98.38           H  
ATOM   1231  CA  LEU A  82      -3.922  -2.810  -3.725  1.00 98.38           C  
ATOM   1232  HA  LEU A  82      -4.643  -2.555  -4.501  1.00 98.38           H  
ATOM   1233  C   LEU A  82      -4.700  -3.378  -2.538  1.00 98.38           C  
ATOM   1234  CB  LEU A  82      -2.951  -3.848  -4.317  1.00 98.38           C  
ATOM   1235  HB2 LEU A  82      -2.370  -4.279  -3.501  1.00 98.38           H  
ATOM   1236  HB3 LEU A  82      -3.549  -4.646  -4.756  1.00 98.38           H  
ATOM   1237  O   LEU A  82      -4.227  -3.386  -1.405  1.00 98.38           O  
ATOM   1238  CG  LEU A  82      -1.952  -3.344  -5.375  1.00 98.38           C  
ATOM   1239  HG  LEU A  82      -1.205  -2.723  -4.880  1.00 98.38           H  
ATOM   1240  CD1 LEU A  82      -1.241  -4.539  -6.007  1.00 98.38           C  
ATOM   1241 HD11 LEU A  82      -0.443  -4.190  -6.662  1.00 98.38           H  
ATOM   1242 HD12 LEU A  82      -0.806  -5.162  -5.226  1.00 98.38           H  
ATOM   1243 HD13 LEU A  82      -1.947  -5.139  -6.583  1.00 98.38           H  
ATOM   1244  CD2 LEU A  82      -2.596  -2.532  -6.503  1.00 98.38           C  
ATOM   1245 HD21 LEU A  82      -2.864  -1.541  -6.137  1.00 98.38           H  
ATOM   1246 HD22 LEU A  82      -1.889  -2.406  -7.322  1.00 98.38           H  
ATOM   1247 HD23 LEU A  82      -3.498  -3.033  -6.855  1.00 98.38           H  
ATOM   1248  N   ALA A  83      -5.900  -3.873  -2.809  1.00 98.09           N  
ATOM   1249  H   ALA A  83      -6.256  -3.819  -3.752  1.00 98.09           H  
ATOM   1250  CA  ALA A  83      -6.686  -4.640  -1.856  1.00 98.09           C  
ATOM   1251  HA  ALA A  83      -6.030  -5.310  -1.301  1.00 98.09           H  
ATOM   1252  C   ALA A  83      -7.717  -5.475  -2.623  1.00 98.09           C  
ATOM   1253  CB  ALA A  83      -7.369  -3.685  -0.864  1.00 98.09           C  
ATOM   1254  HB1 ALA A  83      -6.623  -3.077  -0.351  1.00 98.09           H  
ATOM   1255  HB2 ALA A  83      -7.895  -4.270  -0.110  1.00 98.09           H  
ATOM   1256  HB3 ALA A  83      -8.070  -3.033  -1.385  1.00 98.09           H  
ATOM   1257  O   ALA A  83      -8.171  -5.071  -3.698  1.00 98.09           O  
ATOM   1258  N   ALA A  84      -8.139  -6.595  -2.041  1.00 97.71           N  
ATOM   1259  H   ALA A  84      -7.703  -6.881  -1.176  1.00 97.71           H  
ATOM   1260  CA  ALA A  84      -9.272  -7.390  -2.516  1.00 97.71           C  
ATOM   1261  HA  ALA A  84      -9.783  -6.862  -3.321  1.00 97.71           H  
ATOM   1262  C   ALA A  84     -10.300  -7.576  -1.382  1.00 97.71           C  
ATOM   1263  CB  ALA A  84      -8.737  -8.708  -3.097  1.00 97.71           C  
ATOM   1264  HB1 ALA A  84      -9.564  -9.312  -3.471  1.00 97.71           H  
ATOM   1265  HB2 ALA A  84      -8.049  -8.504  -3.917  1.00 97.71           H  
ATOM   1266  HB3 ALA A  84      -8.216  -9.274  -2.325  1.00 97.71           H  
ATOM   1267  O   ALA A  84     -10.523  -8.699  -0.946  1.00 97.71           O  
ATOM   1268  N   PRO A  85     -10.908  -6.496  -0.852  1.00 96.86           N  
ATOM   1269  CA  PRO A  85     -11.559  -6.549   0.454  1.00 96.86           C  
ATOM   1270  HA  PRO A  85     -10.823  -6.879   1.186  1.00 96.86           H  
ATOM   1271  C   PRO A  85     -12.754  -7.510   0.482  1.00 96.86           C  
ATOM   1272  CB  PRO A  85     -11.963  -5.106   0.774  1.00 96.86           C  
ATOM   1273  HB2 PRO A  85     -13.014  -4.936   0.543  1.00 96.86           H  
ATOM   1274  HB3 PRO A  85     -11.743  -4.866   1.814  1.00 96.86           H  
ATOM   1275  O   PRO A  85     -13.676  -7.386  -0.330  1.00 96.86           O  
ATOM   1276  CG  PRO A  85     -11.090  -4.257  -0.142  1.00 96.86           C  
ATOM   1277  HG2 PRO A  85     -10.114  -4.107   0.320  1.00 96.86           H  
ATOM   1278  HG3 PRO A  85     -11.549  -3.296  -0.374  1.00 96.86           H  
ATOM   1279  CD  PRO A  85     -10.950  -5.137  -1.373  1.00 96.86           C  
ATOM   1280  HD2 PRO A  85     -11.832  -5.029  -2.004  1.00 96.86           H  
ATOM   1281  HD3 PRO A  85     -10.061  -4.850  -1.935  1.00 96.86           H  
ATOM   1282  N   GLY A  86     -12.740  -8.448   1.432  1.00 94.73           N  
ATOM   1283  H   GLY A  86     -11.881  -8.599   1.941  1.00 94.73           H  
ATOM   1284  CA  GLY A  86     -13.763  -9.487   1.583  1.00 94.73           C  
ATOM   1285  HA2 GLY A  86     -13.695  -9.892   2.592  1.00 94.73           H  
ATOM   1286  HA3 GLY A  86     -14.754  -9.052   1.448  1.00 94.73           H  
ATOM   1287  C   GLY A  86     -13.613 -10.657   0.605  1.00 94.73           C  
ATOM   1288  O   GLY A  86     -14.464 -11.540   0.587  1.00 94.73           O  
ATOM   1289  N   LEU A  87     -12.566 -10.650  -0.221  1.00 96.81           N  
ATOM   1290  H   LEU A  87     -11.911  -9.887  -0.124  1.00 96.81           H  
ATOM   1291  CA  LEU A  87     -12.176 -11.719  -1.149  1.00 96.81           C  
ATOM   1292  HA  LEU A  87     -12.727 -12.629  -0.912  1.00 96.81           H  
ATOM   1293  C   LEU A  87     -10.687 -12.072  -1.007  1.00 96.81           C  
ATOM   1294  CB  LEU A  87     -12.485 -11.283  -2.593  1.00 96.81           C  
ATOM   1295  HB2 LEU A  87     -11.943 -10.360  -2.793  1.00 96.81           H  
ATOM   1296  HB3 LEU A  87     -12.101 -12.047  -3.269  1.00 96.81           H  
ATOM   1297  O   LEU A  87     -10.148 -12.850  -1.785  1.00 96.81           O  
ATOM   1298  CG  LEU A  87     -13.973 -11.072  -2.910  1.00 96.81           C  
ATOM   1299  HG  LEU A  87     -14.387 -10.321  -2.238  1.00 96.81           H  
ATOM   1300  CD1 LEU A  87     -14.122 -10.549  -4.341  1.00 96.81           C  
ATOM   1301 HD11 LEU A  87     -13.513  -9.654  -4.472  1.00 96.81           H  
ATOM   1302 HD12 LEU A  87     -15.167 -10.305  -4.531  1.00 96.81           H  
ATOM   1303 HD13 LEU A  87     -13.801 -11.315  -5.047  1.00 96.81           H  
ATOM   1304  CD2 LEU A  87     -14.789 -12.360  -2.794  1.00 96.81           C  
ATOM   1305 HD21 LEU A  87     -14.794 -12.706  -1.760  1.00 96.81           H  
ATOM   1306 HD22 LEU A  87     -14.356 -13.138  -3.422  1.00 96.81           H  
ATOM   1307 HD23 LEU A  87     -15.821 -12.181  -3.095  1.00 96.81           H  
ATOM   1308  N   ASP A  88     -10.015 -11.485  -0.029  1.00 96.16           N  
ATOM   1309  H   ASP A  88     -10.529 -10.885   0.601  1.00 96.16           H  
ATOM   1310  CA  ASP A  88      -8.598 -11.579   0.279  1.00 96.16           C  
ATOM   1311  HA  ASP A  88      -8.051 -11.692  -0.657  1.00 96.16           H  
ATOM   1312  C   ASP A  88      -8.288 -12.835   1.099  1.00 96.16           C  
ATOM   1313  CB  ASP A  88      -8.134 -10.253   0.904  1.00 96.16           C  
ATOM   1314  HB2 ASP A  88      -7.096 -10.355   1.222  1.00 96.16           H  
ATOM   1315  HB3 ASP A  88      -8.147  -9.490   0.126  1.00 96.16           H  
ATOM   1316  O   ASP A  88      -7.673 -12.778   2.159  1.00 96.16           O  
ATOM   1317  CG  ASP A  88      -8.986  -9.735   2.072  1.00 96.16           C  
ATOM   1318  OD1 ASP A  88     -10.239  -9.800   2.047  1.00 96.16           O  
ATOM   1319  OD2 ASP A  88      -8.382  -9.117   2.965  1.00 96.16           O  
ATOM   1320  N   THR A  89      -8.722 -13.989   0.583  1.00 96.71           N  
ATOM   1321  H   THR A  89      -9.188 -13.957  -0.313  1.00 96.71           H  
ATOM   1322  CA  THR A  89      -8.322 -15.305   1.095  1.00 96.71           C  
ATOM   1323  HA  THR A  89      -8.635 -15.378   2.137  1.00 96.71           H  
ATOM   1324  C   THR A  89      -6.801 -15.455   1.053  1.00 96.71           C  
ATOM   1325  CB  THR A  89      -8.986 -16.450   0.304  1.00 96.71           C  
ATOM   1326  HB  THR A  89      -8.676 -17.401   0.738  1.00 96.71           H  
ATOM   1327  O   THR A  89      -6.117 -14.746   0.311  1.00 96.71           O  
ATOM   1328  CG2 THR A  89     -10.509 -16.378   0.364  1.00 96.71           C  
ATOM   1329 HG21 THR A  89     -10.868 -15.472  -0.125  1.00 96.71           H  
ATOM   1330 HG22 THR A  89     -10.831 -16.375   1.405  1.00 96.71           H  
ATOM   1331 HG23 THR A  89     -10.939 -17.247  -0.133  1.00 96.71           H  
ATOM   1332  OG1 THR A  89      -8.620 -16.433  -1.057  1.00 96.71           O  
ATOM   1333  HG1 THR A  89      -9.230 -17.007  -1.525  1.00 96.71           H  
ATOM   1334  N   GLN A  90      -6.246 -16.405   1.810  1.00 96.83           N  
ATOM   1335  H   GLN A  90      -6.831 -16.938   2.438  1.00 96.83           H  
ATOM   1336  CA  GLN A  90      -4.793 -16.618   1.858  1.00 96.83           C  
ATOM   1337  HA  GLN A  90      -4.360 -15.737   2.332  1.00 96.83           H  
ATOM   1338  C   GLN A  90      -4.148 -16.713   0.455  1.00 96.83           C  
ATOM   1339  CB  GLN A  90      -4.487 -17.825   2.763  1.00 96.83           C  
ATOM   1340  HB2 GLN A  90      -5.086 -17.728   3.669  1.00 96.83           H  
ATOM   1341  HB3 GLN A  90      -4.784 -18.769   2.307  1.00 96.83           H  
ATOM   1342  O   GLN A  90      -3.185 -15.979   0.202  1.00 96.83           O  
ATOM   1343  CG  GLN A  90      -3.018 -17.934   3.183  1.00 96.83           C  
ATOM   1344  HG2 GLN A  90      -2.644 -16.957   3.489  1.00 96.83           H  
ATOM   1345  HG3 GLN A  90      -2.991 -18.587   4.055  1.00 96.83           H  
ATOM   1346  CD  GLN A  90      -2.077 -18.531   2.136  1.00 96.83           C  
ATOM   1347  NE2 GLN A  90      -0.816 -18.664   2.465  1.00 96.83           N  
ATOM   1348 HE21 GLN A  90      -0.559 -18.511   3.429  1.00 96.83           H  
ATOM   1349 HE22 GLN A  90      -0.192 -19.064   1.779  1.00 96.83           H  
ATOM   1350  OE1 GLN A  90      -2.445 -18.914   1.036  1.00 96.83           O  
ATOM   1351  N   PRO A  91      -4.697 -17.492  -0.506  1.00 97.54           N  
ATOM   1352  CA  PRO A  91      -4.122 -17.568  -1.850  1.00 97.54           C  
ATOM   1353  HA  PRO A  91      -3.074 -17.854  -1.763  1.00 97.54           H  
ATOM   1354  C   PRO A  91      -4.217 -16.244  -2.625  1.00 97.54           C  
ATOM   1355  CB  PRO A  91      -4.893 -18.691  -2.553  1.00 97.54           C  
ATOM   1356  HB2 PRO A  91      -5.755 -18.280  -3.079  1.00 97.54           H  
ATOM   1357  HB3 PRO A  91      -4.257 -19.254  -3.237  1.00 97.54           H  
ATOM   1358  O   PRO A  91      -3.334 -15.914  -3.419  1.00 97.54           O  
ATOM   1359  CG  PRO A  91      -5.403 -19.559  -1.408  1.00 97.54           C  
ATOM   1360  HG2 PRO A  91      -6.275 -20.147  -1.695  1.00 97.54           H  
ATOM   1361  HG3 PRO A  91      -4.603 -20.198  -1.033  1.00 97.54           H  
ATOM   1362  CD  PRO A  91      -5.749 -18.496  -0.377  1.00 97.54           C  
ATOM   1363  HD2 PRO A  91      -6.708 -18.046  -0.633  1.00 97.54           H  
ATOM   1364  HD3 PRO A  91      -5.813 -18.955   0.609  1.00 97.54           H  
ATOM   1365  N   VAL A  92      -5.265 -15.451  -2.380  1.00 98.15           N  
ATOM   1366  H   VAL A  92      -5.921 -15.734  -1.666  1.00 98.15           H  
ATOM   1367  CA  VAL A  92      -5.426 -14.110  -2.959  1.00 98.15           C  
ATOM   1368  HA  VAL A  92      -5.234 -14.165  -4.031  1.00 98.15           H  
ATOM   1369  C   VAL A  92      -4.403 -13.140  -2.378  1.00 98.15           C  
ATOM   1370  CB  VAL A  92      -6.866 -13.598  -2.757  1.00 98.15           C  
ATOM   1371  HB  VAL A  92      -7.161 -13.706  -1.713  1.00 98.15           H  
ATOM   1372  O   VAL A  92      -3.792 -12.388  -3.135  1.00 98.15           O  
ATOM   1373  CG1 VAL A  92      -7.036 -12.132  -3.151  1.00 98.15           C  
ATOM   1374 HG11 VAL A  92      -6.407 -11.485  -2.540  1.00 98.15           H  
ATOM   1375 HG12 VAL A  92      -6.778 -12.030  -4.205  1.00 98.15           H  
ATOM   1376 HG13 VAL A  92      -8.074 -11.832  -3.002  1.00 98.15           H  
ATOM   1377  CG2 VAL A  92      -7.815 -14.418  -3.632  1.00 98.15           C  
ATOM   1378 HG21 VAL A  92      -7.742 -15.467  -3.345  1.00 98.15           H  
ATOM   1379 HG22 VAL A  92      -8.847 -14.100  -3.481  1.00 98.15           H  
ATOM   1380 HG23 VAL A  92      -7.554 -14.308  -4.685  1.00 98.15           H  
ATOM   1381  N   ALA A  93      -4.163 -13.173  -1.066  1.00 98.07           N  
ATOM   1382  H   ALA A  93      -4.702 -13.806  -0.492  1.00 98.07           H  
ATOM   1383  CA  ALA A  93      -3.127 -12.370  -0.420  1.00 98.07           C  
ATOM   1384  HA  ALA A  93      -3.317 -11.318  -0.632  1.00 98.07           H  
ATOM   1385  C   ALA A  93      -1.727 -12.706  -0.969  1.00 98.07           C  
ATOM   1386  CB  ALA A  93      -3.227 -12.577   1.095  1.00 98.07           C  
ATOM   1387  HB1 ALA A  93      -4.208 -12.259   1.448  1.00 98.07           H  
ATOM   1388  HB2 ALA A  93      -3.090 -13.630   1.342  1.00 98.07           H  
ATOM   1389  HB3 ALA A  93      -2.458 -11.993   1.600  1.00 98.07           H  
ATOM   1390  O   ALA A  93      -0.955 -11.800  -1.289  1.00 98.07           O  
ATOM   1391  N   ALA A  94      -1.428 -13.991  -1.185  1.00 97.74           N  
ATOM   1392  H   ALA A  94      -2.075 -14.698  -0.865  1.00 97.74           H  
ATOM   1393  CA  ALA A  94      -0.183 -14.420  -1.823  1.00 97.74           C  
ATOM   1394  HA  ALA A  94       0.655 -14.017  -1.254  1.00 97.74           H  
ATOM   1395  C   ALA A  94      -0.053 -13.894  -3.269  1.00 97.74           C  
ATOM   1396  CB  ALA A  94      -0.112 -15.950  -1.758  1.00 97.74           C  
ATOM   1397  HB1 ALA A  94      -0.178 -16.280  -0.721  1.00 97.74           H  
ATOM   1398  HB2 ALA A  94      -0.932 -16.393  -2.322  1.00 97.74           H  
ATOM   1399  HB3 ALA A  94       0.835 -16.292  -2.176  1.00 97.74           H  
ATOM   1400  O   ALA A  94       1.007 -13.407  -3.668  1.00 97.74           O  
ATOM   1401  N   ALA A  95      -1.138 -13.917  -4.052  1.00 97.98           N  
ATOM   1402  H   ALA A  95      -1.972 -14.368  -3.703  1.00 97.98           H  
ATOM   1403  CA  ALA A  95      -1.153 -13.360  -5.407  1.00 97.98           C  
ATOM   1404  HA  ALA A  95      -0.300 -13.762  -5.954  1.00 97.98           H  
ATOM   1405  C   ALA A  95      -1.030 -11.823  -5.431  1.00 97.98           C  
ATOM   1406  CB  ALA A  95      -2.434 -13.824  -6.105  1.00 97.98           C  
ATOM   1407  HB1 ALA A  95      -2.468 -14.913  -6.117  1.00 97.98           H  
ATOM   1408  HB2 ALA A  95      -2.450 -13.451  -7.129  1.00 97.98           H  
ATOM   1409  HB3 ALA A  95      -3.308 -13.447  -5.573  1.00 97.98           H  
ATOM   1410  O   ALA A  95      -0.389 -11.258  -6.329  1.00 97.98           O  
ATOM   1411  N   LEU A  96      -1.616 -11.140  -4.441  1.00 98.26           N  
ATOM   1412  H   LEU A  96      -2.165 -11.654  -3.768  1.00 98.26           H  
ATOM   1413  CA  LEU A  96      -1.446  -9.702  -4.247  1.00 98.26           C  
ATOM   1414  HA  LEU A  96      -1.713  -9.192  -5.172  1.00 98.26           H  
ATOM   1415  C   LEU A  96       0.016  -9.356  -3.980  1.00 98.26           C  
ATOM   1416  CB  LEU A  96      -2.334  -9.181  -3.100  1.00 98.26           C  
ATOM   1417  HB2 LEU A  96      -2.273  -9.873  -2.259  1.00 98.26           H  
ATOM   1418  HB3 LEU A  96      -1.934  -8.227  -2.757  1.00 98.26           H  
ATOM   1419  O   LEU A  96       0.478  -8.372  -4.541  1.00 98.26           O  
ATOM   1420  CG  LEU A  96      -3.811  -8.968  -3.466  1.00 98.26           C  
ATOM   1421  HG  LEU A  96      -4.223  -9.893  -3.870  1.00 98.26           H  
ATOM   1422  CD1 LEU A  96      -4.610  -8.594  -2.218  1.00 98.26           C  
ATOM   1423 HD11 LEU A  96      -4.218  -7.678  -1.774  1.00 98.26           H  
ATOM   1424 HD12 LEU A  96      -5.661  -8.462  -2.474  1.00 98.26           H  
ATOM   1425 HD13 LEU A  96      -4.537  -9.401  -1.489  1.00 98.26           H  
ATOM   1426  CD2 LEU A  96      -3.997  -7.843  -4.491  1.00 98.26           C  
ATOM   1427 HD21 LEU A  96      -3.530  -6.931  -4.120  1.00 98.26           H  
ATOM   1428 HD22 LEU A  96      -5.061  -7.670  -4.652  1.00 98.26           H  
ATOM   1429 HD23 LEU A  96      -3.549  -8.123  -5.444  1.00 98.26           H  
ATOM   1430  N   ALA A  97       0.755 -10.167  -3.218  1.00 97.82           N  
ATOM   1431  H   ALA A  97       0.301 -10.938  -2.749  1.00 97.82           H  
ATOM   1432  CA  ALA A  97       2.164  -9.910  -2.918  1.00 97.82           C  
ATOM   1433  HA  ALA A  97       2.240  -8.943  -2.421  1.00 97.82           H  
ATOM   1434  C   ALA A  97       3.023  -9.827  -4.193  1.00 97.82           C  
ATOM   1435  CB  ALA A  97       2.667 -10.986  -1.947  1.00 97.82           C  
ATOM   1436  HB1 ALA A  97       3.632 -10.679  -1.545  1.00 97.82           H  
ATOM   1437  HB2 ALA A  97       2.779 -11.944  -2.455  1.00 97.82           H  
ATOM   1438  HB3 ALA A  97       1.968 -11.108  -1.119  1.00 97.82           H  
ATOM   1439  O   ALA A  97       3.686  -8.817  -4.433  1.00 97.82           O  
ATOM   1440  N   ALA A  98       2.935 -10.833  -5.067  1.00 97.28           N  
ATOM   1441  H   ALA A  98       2.377 -11.637  -4.813  1.00 97.28           H  
ATOM   1442  CA  ALA A  98       3.683 -10.857  -6.330  1.00 97.28           C  
ATOM   1443  HA  ALA A  98       4.747 -10.770  -6.113  1.00 97.28           H  
ATOM   1444  C   ALA A  98       3.295  -9.698  -7.270  1.00 97.28           C  
ATOM   1445  CB  ALA A  98       3.421 -12.213  -6.997  1.00 97.28           C  
ATOM   1446  HB1 ALA A  98       3.748 -13.016  -6.337  1.00 97.28           H  
ATOM   1447  HB2 ALA A  98       2.358 -12.332  -7.208  1.00 97.28           H  
ATOM   1448  HB3 ALA A  98       3.984 -12.275  -7.928  1.00 97.28           H  
ATOM   1449  O   ALA A  98       4.131  -9.093  -7.952  1.00 97.28           O  
ATOM   1450  N   THR A  99       2.007  -9.353  -7.292  1.00 97.72           N  
ATOM   1451  H   THR A  99       1.369  -9.866  -6.701  1.00 97.72           H  
ATOM   1452  CA  THR A  99       1.495  -8.259  -8.126  1.00 97.72           C  
ATOM   1453  HA  THR A  99       1.925  -8.346  -9.123  1.00 97.72           H  
ATOM   1454  C   THR A  99       1.901  -6.895  -7.572  1.00 97.72           C  
ATOM   1455  CB  THR A  99      -0.024  -8.373  -8.261  1.00 97.72           C  
ATOM   1456  HB  THR A  99      -0.494  -8.292  -7.281  1.00 97.72           H  
ATOM   1457  O   THR A  99       2.274  -6.006  -8.336  1.00 97.72           O  
ATOM   1458  CG2 THR A  99      -0.617  -7.312  -9.188  1.00 97.72           C  
ATOM   1459 HG21 THR A  99      -0.638  -6.355  -8.666  1.00 97.72           H  
ATOM   1460 HG22 THR A  99      -0.019  -7.227 -10.096  1.00 97.72           H  
ATOM   1461 HG23 THR A  99      -1.638  -7.579  -9.459  1.00 97.72           H  
ATOM   1462  OG1 THR A  99      -0.316  -9.639  -8.802  1.00 97.72           O  
ATOM   1463  HG1 THR A  99      -0.278 -10.270  -8.080  1.00 97.72           H  
ATOM   1464  N   ALA A 100       1.892  -6.737  -6.249  1.00 98.21           N  
ATOM   1465  H   ALA A 100       1.592  -7.507  -5.668  1.00 98.21           H  
ATOM   1466  CA  ALA A 100       2.324  -5.531  -5.562  1.00 98.21           C  
ATOM   1467  HA  ALA A 100       1.775  -4.684  -5.974  1.00 98.21           H  
ATOM   1468  C   ALA A 100       3.817  -5.265  -5.784  1.00 98.21           C  
ATOM   1469  CB  ALA A 100       1.977  -5.662  -4.076  1.00 98.21           C  
ATOM   1470  HB1 ALA A 100       0.916  -5.875  -3.949  1.00 98.21           H  
ATOM   1471  HB2 ALA A 100       2.556  -6.466  -3.620  1.00 98.21           H  
ATOM   1472  HB3 ALA A 100       2.200  -4.727  -3.563  1.00 98.21           H  
ATOM   1473  O   ALA A 100       4.187  -4.136  -6.094  1.00 98.21           O  
ATOM   1474  N   GLN A 101       4.656  -6.303  -5.745  1.00 97.65           N  
ATOM   1475  H   GLN A 101       4.304  -7.193  -5.422  1.00 97.65           H  
ATOM   1476  CA  GLN A 101       6.076  -6.208  -6.099  1.00 97.65           C  
ATOM   1477  HA  GLN A 101       6.567  -5.491  -5.442  1.00 97.65           H  
ATOM   1478  C   GLN A 101       6.273  -5.720  -7.537  1.00 97.65           C  
ATOM   1479  CB  GLN A 101       6.727  -7.583  -5.912  1.00 97.65           C  
ATOM   1480  HB2 GLN A 101       6.101  -8.353  -6.364  1.00 97.65           H  
ATOM   1481  HB3 GLN A 101       7.702  -7.596  -6.399  1.00 97.65           H  
ATOM   1482  O   GLN A 101       6.989  -4.746  -7.773  1.00 97.65           O  
ATOM   1483  CG  GLN A 101       6.925  -7.872  -4.424  1.00 97.65           C  
ATOM   1484  HG2 GLN A 101       7.673  -7.175  -4.048  1.00 97.65           H  
ATOM   1485  HG3 GLN A 101       5.999  -7.710  -3.872  1.00 97.65           H  
ATOM   1486  CD  GLN A 101       7.404  -9.283  -4.130  1.00 97.65           C  
ATOM   1487  NE2 GLN A 101       7.944  -9.479  -2.949  1.00 97.65           N  
ATOM   1488 HE21 GLN A 101       8.353 -10.383  -2.762  1.00 97.65           H  
ATOM   1489 HE22 GLN A 101       8.000  -8.697  -2.313  1.00 97.65           H  
ATOM   1490  OE1 GLN A 101       7.301 -10.206  -4.925  1.00 97.65           O  
ATOM   1491  N   SER A 102       5.568  -6.337  -8.489  1.00 96.89           N  
ATOM   1492  H   SER A 102       5.010  -7.133  -8.218  1.00 96.89           H  
ATOM   1493  CA  SER A 102       5.638  -5.972  -9.912  1.00 96.89           C  
ATOM   1494  HA  SER A 102       6.665  -6.080 -10.261  1.00 96.89           H  
ATOM   1495  C   SER A 102       5.200  -4.525 -10.171  1.00 96.89           C  
ATOM   1496  CB  SER A 102       4.745  -6.909 -10.728  1.00 96.89           C  
ATOM   1497  HB2 SER A 102       4.819  -6.640 -11.782  1.00 96.89           H  
ATOM   1498  HB3 SER A 102       3.709  -6.792 -10.410  1.00 96.89           H  
ATOM   1499  O   SER A 102       5.751  -3.837 -11.028  1.00 96.89           O  
ATOM   1500  OG  SER A 102       5.133  -8.261 -10.572  1.00 96.89           O  
ATOM   1501  HG  SER A 102       4.927  -8.562  -9.684  1.00 96.89           H  
ATOM   1502  N   LEU A 103       4.215  -4.043  -9.411  1.00 96.95           N  
ATOM   1503  H   LEU A 103       3.782  -4.671  -8.748  1.00 96.95           H  
ATOM   1504  CA  LEU A 103       3.673  -2.693  -9.531  1.00 96.95           C  
ATOM   1505  HA  LEU A 103       3.842  -2.333 -10.546  1.00 96.95           H  
ATOM   1506  C   LEU A 103       4.353  -1.672  -8.618  1.00 96.95           C  
ATOM   1507  CB  LEU A 103       2.160  -2.741  -9.272  1.00 96.95           C  
ATOM   1508  HB2 LEU A 103       1.773  -1.727  -9.167  1.00 96.95           H  
ATOM   1509  HB3 LEU A 103       1.988  -3.255  -8.327  1.00 96.95           H  
ATOM   1510  O   LEU A 103       3.993  -0.502  -8.697  1.00 96.95           O  
ATOM   1511  CG  LEU A 103       1.376  -3.442 -10.390  1.00 96.95           C  
ATOM   1512  HG  LEU A 103       1.809  -4.423 -10.589  1.00 96.95           H  
ATOM   1513  CD1 LEU A 103      -0.062  -3.633  -9.927  1.00 96.95           C  
ATOM   1514 HD11 LEU A 103      -0.064  -4.274  -9.045  1.00 96.95           H  
ATOM   1515 HD12 LEU A 103      -0.481  -2.666  -9.650  1.00 96.95           H  
ATOM   1516 HD13 LEU A 103      -0.651  -4.101 -10.716  1.00 96.95           H  
ATOM   1517  CD2 LEU A 103       1.369  -2.619 -11.682  1.00 96.95           C  
ATOM   1518 HD21 LEU A 103       1.081  -1.590 -11.466  1.00 96.95           H  
ATOM   1519 HD22 LEU A 103       0.654  -3.037 -12.391  1.00 96.95           H  
ATOM   1520 HD23 LEU A 103       2.357  -2.635 -12.142  1.00 96.95           H  
ATOM   1521  N   ARG A 104       5.309  -2.056  -7.762  1.00 97.51           N  
ATOM   1522  H   ARG A 104       5.566  -3.033  -7.744  1.00 97.51           H  
ATOM   1523  CA  ARG A 104       5.816  -1.177  -6.690  1.00 97.51           C  
ATOM   1524  HA  ARG A 104       6.357  -1.798  -5.976  1.00 97.51           H  
ATOM   1525  C   ARG A 104       4.654  -0.549  -5.901  1.00 97.51           C  
ATOM   1526  CB  ARG A 104       6.787  -0.130  -7.270  1.00 97.51           C  
ATOM   1527  HB2 ARG A 104       6.266   0.497  -7.994  1.00 97.51           H  
ATOM   1528  HB3 ARG A 104       7.133   0.530  -6.475  1.00 97.51           H  
ATOM   1529  O   ARG A 104       4.568   0.669  -5.755  1.00 97.51           O  
ATOM   1530  CG  ARG A 104       8.008  -0.762  -7.943  1.00 97.51           C  
ATOM   1531  HG2 ARG A 104       8.491  -1.458  -7.258  1.00 97.51           H  
ATOM   1532  HG3 ARG A 104       7.691  -1.300  -8.836  1.00 97.51           H  
ATOM   1533  CD  ARG A 104       8.999   0.337  -8.336  1.00 97.51           C  
ATOM   1534  HD2 ARG A 104       8.458   1.136  -8.842  1.00 97.51           H  
ATOM   1535  HD3 ARG A 104       9.441   0.761  -7.434  1.00 97.51           H  
ATOM   1536  NE  ARG A 104      10.068  -0.200  -9.197  1.00 97.51           N  
ATOM   1537  HE  ARG A 104      10.741  -0.808  -8.753  1.00 97.51           H  
ATOM   1538  NH1 ARG A 104       9.465   0.791 -11.199  1.00 97.51           N  
ATOM   1539 HH11 ARG A 104       8.922   1.491 -10.715  1.00 97.51           H  
ATOM   1540 HH12 ARG A 104       9.704   0.995 -12.158  1.00 97.51           H  
ATOM   1541  NH2 ARG A 104      11.178  -0.622 -11.132  1.00 97.51           N  
ATOM   1542 HH21 ARG A 104      11.820  -1.225 -10.637  1.00 97.51           H  
ATOM   1543 HH22 ARG A 104      11.323  -0.449 -12.117  1.00 97.51           H  
ATOM   1544  CZ  ARG A 104      10.222  -0.006 -10.497  1.00 97.51           C  
ATOM   1545  N   ALA A 105       3.729  -1.395  -5.460  1.00 97.93           N  
ATOM   1546  H   ALA A 105       3.902  -2.380  -5.598  1.00 97.93           H  
ATOM   1547  CA  ALA A 105       2.514  -1.022  -4.748  1.00 97.93           C  
ATOM   1548  HA  ALA A 105       2.464   0.063  -4.660  1.00 97.93           H  
ATOM   1549  C   ALA A 105       2.500  -1.593  -3.322  1.00 97.93           C  
ATOM   1550  CB  ALA A 105       1.318  -1.497  -5.581  1.00 97.93           C  
ATOM   1551  HB1 ALA A 105       0.389  -1.165  -5.118  1.00 97.93           H  
ATOM   1552  HB2 ALA A 105       1.385  -1.091  -6.590  1.00 97.93           H  
ATOM   1553  HB3 ALA A 105       1.317  -2.585  -5.633  1.00 97.93           H  
ATOM   1554  O   ALA A 105       3.228  -2.534  -3.011  1.00 97.93           O  
ATOM   1555  N   MET A 106       1.650  -1.037  -2.462  1.00 98.27           N  
ATOM   1556  H   MET A 106       1.088  -0.263  -2.783  1.00 98.27           H  
ATOM   1557  CA  MET A 106       1.364  -1.579  -1.133  1.00 98.27           C  
ATOM   1558  HA  MET A 106       2.149  -2.280  -0.849  1.00 98.27           H  
ATOM   1559  C   MET A 106       0.037  -2.335  -1.170  1.00 98.27           C  
ATOM   1560  CB  MET A 106       1.336  -0.435  -0.107  1.00 98.27           C  
ATOM   1561  HB2 MET A 106       2.227   0.181  -0.227  1.00 98.27           H  
ATOM   1562  HB3 MET A 106       0.460   0.190  -0.281  1.00 98.27           H  
ATOM   1563  O   MET A 106      -0.953  -1.792  -1.664  1.00 98.27           O  
ATOM   1564  CG  MET A 106       1.303  -0.959   1.331  1.00 98.27           C  
ATOM   1565  HG2 MET A 106       1.160  -0.119   2.011  1.00 98.27           H  
ATOM   1566  HG3 MET A 106       0.459  -1.637   1.452  1.00 98.27           H  
ATOM   1567  SD  MET A 106       2.829  -1.815   1.799  1.00 98.27           S  
ATOM   1568  CE  MET A 106       2.293  -2.557   3.355  1.00 98.27           C  
ATOM   1569  HE1 MET A 106       1.393  -3.146   3.178  1.00 98.27           H  
ATOM   1570  HE2 MET A 106       2.083  -1.777   4.087  1.00 98.27           H  
ATOM   1571  HE3 MET A 106       3.078  -3.212   3.733  1.00 98.27           H  
ATOM   1572  N   ALA A 107      -0.000  -3.559  -0.648  1.00 98.56           N  
ATOM   1573  H   ALA A 107       0.841  -3.944  -0.242  1.00 98.56           H  
ATOM   1574  CA  ALA A 107      -1.212  -4.352  -0.519  1.00 98.56           C  
ATOM   1575  HA  ALA A 107      -2.002  -3.834  -1.063  1.00 98.56           H  
ATOM   1576  C   ALA A 107      -1.651  -4.458   0.946  1.00 98.56           C  
ATOM   1577  CB  ALA A 107      -1.051  -5.721  -1.195  1.00 98.56           C  
ATOM   1578  HB1 ALA A 107      -1.033  -6.502  -0.435  1.00 98.56           H  
ATOM   1579  HB2 ALA A 107      -0.131  -5.763  -1.779  1.00 98.56           H  
ATOM   1580  HB3 ALA A 107      -1.904  -5.909  -1.847  1.00 98.56           H  
ATOM   1581  O   ALA A 107      -0.882  -4.872   1.815  1.00 98.56           O  
ATOM   1582  N   TYR A 108      -2.913  -4.123   1.202  1.00 98.63           N  
ATOM   1583  H   TYR A 108      -3.496  -3.827   0.432  1.00 98.63           H  
ATOM   1584  CA  TYR A 108      -3.553  -4.350   2.496  1.00 98.63           C  
ATOM   1585  HA  TYR A 108      -2.792  -4.507   3.260  1.00 98.63           H  
ATOM   1586  C   TYR A 108      -4.408  -5.607   2.411  1.00 98.63           C  
ATOM   1587  CB  TYR A 108      -4.376  -3.129   2.916  1.00 98.63           C  
ATOM   1588  HB2 TYR A 108      -5.195  -2.987   2.210  1.00 98.63           H  
ATOM   1589  HB3 TYR A 108      -4.816  -3.323   3.895  1.00 98.63           H  
ATOM   1590  O   TYR A 108      -5.225  -5.742   1.494  1.00 98.63           O  
ATOM   1591  CG  TYR A 108      -3.555  -1.860   2.994  1.00 98.63           C  
ATOM   1592  CD1 TYR A 108      -2.696  -1.634   4.089  1.00 98.63           C  
ATOM   1593  HD1 TYR A 108      -2.640  -2.353   4.893  1.00 98.63           H  
ATOM   1594  CD2 TYR A 108      -3.609  -0.935   1.935  1.00 98.63           C  
ATOM   1595  HD2 TYR A 108      -4.250  -1.121   1.086  1.00 98.63           H  
ATOM   1596  CE1 TYR A 108      -1.874  -0.491   4.120  1.00 98.63           C  
ATOM   1597  HE1 TYR A 108      -1.195  -0.324   4.943  1.00 98.63           H  
ATOM   1598  CE2 TYR A 108      -2.792   0.207   1.971  1.00 98.63           C  
ATOM   1599  HE2 TYR A 108      -2.802   0.928   1.167  1.00 98.63           H  
ATOM   1600  OH  TYR A 108      -1.101   1.495   2.993  1.00 98.63           O  
ATOM   1601  HH  TYR A 108      -0.541   1.650   3.758  1.00 98.63           H  
ATOM   1602  CZ  TYR A 108      -1.916   0.419   3.050  1.00 98.63           C  
ATOM   1603  N   VAL A 109      -4.223  -6.515   3.365  1.00 98.45           N  
ATOM   1604  H   VAL A 109      -3.535  -6.340   4.084  1.00 98.45           H  
ATOM   1605  CA  VAL A 109      -4.943  -7.790   3.431  1.00 98.45           C  
ATOM   1606  HA  VAL A 109      -5.818  -7.745   2.783  1.00 98.45           H  
ATOM   1607  C   VAL A 109      -5.458  -8.018   4.844  1.00 98.45           C  
ATOM   1608  CB  VAL A 109      -4.080  -8.974   2.945  1.00 98.45           C  
ATOM   1609  HB  VAL A 109      -4.707  -9.866   2.932  1.00 98.45           H  
ATOM   1610  O   VAL A 109      -4.816  -7.637   5.820  1.00 98.45           O  
ATOM   1611  CG1 VAL A 109      -3.576  -8.742   1.512  1.00 98.45           C  
ATOM   1612 HG11 VAL A 109      -3.075  -9.638   1.148  1.00 98.45           H  
ATOM   1613 HG12 VAL A 109      -2.868  -7.913   1.487  1.00 98.45           H  
ATOM   1614 HG13 VAL A 109      -4.423  -8.517   0.864  1.00 98.45           H  
ATOM   1615  CG2 VAL A 109      -2.873  -9.262   3.845  1.00 98.45           C  
ATOM   1616 HG21 VAL A 109      -3.220  -9.581   4.827  1.00 98.45           H  
ATOM   1617 HG22 VAL A 109      -2.258  -8.368   3.955  1.00 98.45           H  
ATOM   1618 HG23 VAL A 109      -2.271 -10.064   3.419  1.00 98.45           H  
ATOM   1619  N   SER A 110      -6.627  -8.623   4.964  1.00 97.94           N  
ATOM   1620  H   SER A 110      -7.120  -8.907   4.130  1.00 97.94           H  
ATOM   1621  CA  SER A 110      -7.148  -9.113   6.232  1.00 97.94           C  
ATOM   1622  HA  SER A 110      -6.956  -8.360   6.996  1.00 97.94           H  
ATOM   1623  C   SER A 110      -6.420 -10.397   6.626  1.00 97.94           C  
ATOM   1624  CB  SER A 110      -8.668  -9.322   6.172  1.00 97.94           C  
ATOM   1625  HB2 SER A 110      -9.021  -9.647   7.151  1.00 97.94           H  
ATOM   1626  HB3 SER A 110      -9.154  -8.377   5.931  1.00 97.94           H  
ATOM   1627  O   SER A 110      -5.966 -11.170   5.773  1.00 97.94           O  
ATOM   1628  OG  SER A 110      -9.028 -10.290   5.209  1.00 97.94           O  
ATOM   1629  HG  SER A 110      -8.861  -9.906   4.345  1.00 97.94           H  
ATOM   1630  N   ALA A 111      -6.326 -10.656   7.930  1.00 97.32           N  
ATOM   1631  H   ALA A 111      -6.615  -9.946   8.587  1.00 97.32           H  
ATOM   1632  CA  ALA A 111      -6.053 -11.999   8.429  1.00 97.32           C  
ATOM   1633  HA  ALA A 111      -5.245 -12.435   7.842  1.00 97.32           H  
ATOM   1634  C   ALA A 111      -7.304 -12.872   8.213  1.00 97.32           C  
ATOM   1635  CB  ALA A 111      -5.575 -11.925   9.880  1.00 97.32           C  
ATOM   1636  HB1 ALA A 111      -5.249 -12.915  10.198  1.00 97.32           H  
ATOM   1637  HB2 ALA A 111      -6.393 -11.601  10.524  1.00 97.32           H  
ATOM   1638  HB3 ALA A 111      -4.740 -11.231   9.970  1.00 97.32           H  
ATOM   1639  O   ALA A 111      -8.123 -13.071   9.112  1.00 97.32           O  
ATOM   1640  N   SER A 112      -7.501 -13.295   6.963  1.00 88.10           N  
ATOM   1641  H   SER A 112      -6.822 -13.009   6.272  1.00 88.10           H  
ATOM   1642  CA  SER A 112      -8.748 -13.892   6.488  1.00 88.10           C  
ATOM   1643  HA  SER A 112      -9.541 -13.158   6.625  1.00 88.10           H  
ATOM   1644  C   SER A 112      -9.106 -15.165   7.256  1.00 88.10           C  
ATOM   1645  CB  SER A 112      -8.633 -14.194   4.996  1.00 88.10           C  
ATOM   1646  HB2 SER A 112      -7.944 -15.024   4.840  1.00 88.10           H  
ATOM   1647  HB3 SER A 112      -8.242 -13.311   4.490  1.00 88.10           H  
ATOM   1648  O   SER A 112      -8.311 -16.098   7.352  1.00 88.10           O  
ATOM   1649  OG  SER A 112      -9.902 -14.511   4.456  1.00 88.10           O  
ATOM   1650  HG  SER A 112     -10.261 -13.689   4.115  1.00 88.10           H  
ATOM   1651  N   GLY A 113     -10.326 -15.207   7.795  1.00 90.94           N  
ATOM   1652  H   GLY A 113     -10.906 -14.385   7.708  1.00 90.94           H  
ATOM   1653  CA  GLY A 113     -10.845 -16.351   8.548  1.00 90.94           C  
ATOM   1654  HA2 GLY A 113     -10.566 -17.270   8.032  1.00 90.94           H  
ATOM   1655  HA3 GLY A 113     -11.933 -16.290   8.575  1.00 90.94           H  
ATOM   1656  C   GLY A 113     -10.344 -16.463   9.993  1.00 90.94           C  
ATOM   1657  O   GLY A 113     -10.849 -17.318  10.719  1.00 90.94           O  
ATOM   1658  N   CYS A 114      -9.420 -15.601  10.432  1.00 96.18           N  
ATOM   1659  H   CYS A 114      -9.025 -14.929   9.791  1.00 96.18           H  
ATOM   1660  CA  CYS A 114      -8.917 -15.590  11.804  1.00 96.18           C  
ATOM   1661  HA  CYS A 114      -8.720 -16.617  12.112  1.00 96.18           H  
ATOM   1662  C   CYS A 114      -9.953 -14.998  12.769  1.00 96.18           C  
ATOM   1663  CB  CYS A 114      -7.598 -14.809  11.871  1.00 96.18           C  
ATOM   1664  HB2 CYS A 114      -7.235 -14.792  12.899  1.00 96.18           H  
ATOM   1665  HB3 CYS A 114      -7.766 -13.782  11.550  1.00 96.18           H  
ATOM   1666  O   CYS A 114     -10.432 -13.874  12.594  1.00 96.18           O  
ATOM   1667  SG  CYS A 114      -6.349 -15.583  10.804  1.00 96.18           S  
ATOM   1668  HG  CYS A 114      -6.310 -16.762  11.430  1.00 96.18           H  
ATOM   1669  N   LYS A 115     -10.269 -15.741  13.827  1.00 95.52           N  
ATOM   1670  H   LYS A 115      -9.819 -16.642  13.903  1.00 95.52           H  
ATOM   1671  CA  LYS A 115     -11.184 -15.352  14.904  1.00 95.52           C  
ATOM   1672  HA  LYS A 115     -11.831 -14.544  14.563  1.00 95.52           H  
ATOM   1673  C   LYS A 115     -10.464 -14.826  16.139  1.00 95.52           C  
ATOM   1674  CB  LYS A 115     -12.048 -16.553  15.295  1.00 95.52           C  
ATOM   1675  HB2 LYS A 115     -12.714 -16.244  16.101  1.00 95.52           H  
ATOM   1676  HB3 LYS A 115     -11.409 -17.356  15.663  1.00 95.52           H  
ATOM   1677  O   LYS A 115     -11.094 -14.122  16.923  1.00 95.52           O  
ATOM   1678  CG  LYS A 115     -12.885 -17.064  14.119  1.00 95.52           C  
ATOM   1679  HG2 LYS A 115     -12.238 -17.551  13.389  1.00 95.52           H  
ATOM   1680  HG3 LYS A 115     -13.396 -16.228  13.643  1.00 95.52           H  
ATOM   1681  CD  LYS A 115     -13.923 -18.061  14.629  1.00 95.52           C  
ATOM   1682  HD2 LYS A 115     -13.413 -18.874  15.145  1.00 95.52           H  
ATOM   1683  HD3 LYS A 115     -14.594 -17.553  15.322  1.00 95.52           H  
ATOM   1684  CE  LYS A 115     -14.712 -18.606  13.441  1.00 95.52           C  
ATOM   1685  HE2 LYS A 115     -14.018 -19.124  12.779  1.00 95.52           H  
ATOM   1686  HE3 LYS A 115     -15.134 -17.765  12.891  1.00 95.52           H  
ATOM   1687  NZ  LYS A 115     -15.783 -19.519  13.900  1.00 95.52           N  
ATOM   1688  HZ1 LYS A 115     -16.283 -19.897  13.108  1.00 95.52           H  
ATOM   1689  HZ2 LYS A 115     -16.423 -19.022  14.502  1.00 95.52           H  
ATOM   1690  HZ3 LYS A 115     -15.372 -20.281  14.420  1.00 95.52           H  
ATOM   1691  N   THR A 116      -9.185 -15.155  16.321  1.00 97.11           N  
ATOM   1692  H   THR A 116      -8.750 -15.781  15.659  1.00 97.11           H  
ATOM   1693  CA  THR A 116      -8.388 -14.695  17.469  1.00 97.11           C  
ATOM   1694  HA  THR A 116      -8.969 -13.949  18.012  1.00 97.11           H  
ATOM   1695  C   THR A 116      -7.104 -13.993  17.040  1.00 97.11           C  
ATOM   1696  CB  THR A 116      -8.079 -15.814  18.485  1.00 97.11           C  
ATOM   1697  HB  THR A 116      -7.872 -15.328  19.438  1.00 97.11           H  
ATOM   1698  O   THR A 116      -6.631 -14.140  15.908  1.00 97.11           O  
ATOM   1699  CG2 THR A 116      -9.233 -16.792  18.708  1.00 97.11           C  
ATOM   1700 HG21 THR A 116     -10.144 -16.243  18.945  1.00 97.11           H  
ATOM   1701 HG22 THR A 116      -8.986 -17.451  19.540  1.00 97.11           H  
ATOM   1702 HG23 THR A 116      -9.387 -17.398  17.815  1.00 97.11           H  
ATOM   1703  OG1 THR A 116      -6.929 -16.546  18.136  1.00 97.11           O  
ATOM   1704  HG1 THR A 116      -6.389 -16.547  18.929  1.00 97.11           H  
ATOM   1705  N   LYS A 117      -6.509 -13.246  17.976  1.00 96.76           N  
ATOM   1706  H   LYS A 117      -6.936 -13.190  18.890  1.00 96.76           H  
ATOM   1707  CA  LYS A 117      -5.225 -12.567  17.776  1.00 96.76           C  
ATOM   1708  HA  LYS A 117      -5.310 -11.955  16.878  1.00 96.76           H  
ATOM   1709  C   LYS A 117      -4.076 -13.550  17.518  1.00 96.76           C  
ATOM   1710  CB  LYS A 117      -4.941 -11.635  18.969  1.00 96.76           C  
ATOM   1711  HB2 LYS A 117      -4.039 -11.061  18.760  1.00 96.76           H  
ATOM   1712  HB3 LYS A 117      -5.770 -10.936  19.079  1.00 96.76           H  
ATOM   1713  O   LYS A 117      -3.191 -13.254  16.722  1.00 96.76           O  
ATOM   1714  CG  LYS A 117      -4.731 -12.390  20.289  1.00 96.76           C  
ATOM   1715  HG2 LYS A 117      -3.838 -13.009  20.203  1.00 96.76           H  
ATOM   1716  HG3 LYS A 117      -5.592 -13.027  20.488  1.00 96.76           H  
ATOM   1717  CD  LYS A 117      -4.537 -11.446  21.475  1.00 96.76           C  
ATOM   1718  HD2 LYS A 117      -3.693 -10.782  21.290  1.00 96.76           H  
ATOM   1719  HD3 LYS A 117      -5.443 -10.857  21.616  1.00 96.76           H  
ATOM   1720  CE  LYS A 117      -4.268 -12.306  22.712  1.00 96.76           C  
ATOM   1721  HE2 LYS A 117      -3.385 -12.918  22.527  1.00 96.76           H  
ATOM   1722  HE3 LYS A 117      -5.100 -12.999  22.840  1.00 96.76           H  
ATOM   1723  NZ  LYS A 117      -4.087 -11.491  23.929  1.00 96.76           N  
ATOM   1724  HZ1 LYS A 117      -4.884 -10.881  24.039  1.00 96.76           H  
ATOM   1725  HZ2 LYS A 117      -3.279 -10.890  23.848  1.00 96.76           H  
ATOM   1726  HZ3 LYS A 117      -4.017 -12.075  24.750  1.00 96.76           H  
ATOM   1727  N   GLU A 118      -4.100 -14.732  18.136  1.00 97.89           N  
ATOM   1728  H   GLU A 118      -4.827 -14.905  18.816  1.00 97.89           H  
ATOM   1729  CA  GLU A 118      -3.093 -15.781  17.938  1.00 97.89           C  
ATOM   1730  HA  GLU A 118      -2.098 -15.349  18.049  1.00 97.89           H  
ATOM   1731  C   GLU A 118      -3.185 -16.380  16.532  1.00 97.89           C  
ATOM   1732  CB  GLU A 118      -3.244 -16.918  18.966  1.00 97.89           C  
ATOM   1733  HB2 GLU A 118      -4.200 -17.421  18.826  1.00 97.89           H  
ATOM   1734  HB3 GLU A 118      -2.467 -17.652  18.753  1.00 97.89           H  
ATOM   1735  O   GLU A 118      -2.160 -16.604  15.887  1.00 97.89           O  
ATOM   1736  CG  GLU A 118      -3.085 -16.507  20.439  1.00 97.89           C  
ATOM   1737  HG2 GLU A 118      -2.177 -15.911  20.540  1.00 97.89           H  
ATOM   1738  HG3 GLU A 118      -2.950 -17.414  21.027  1.00 97.89           H  
ATOM   1739  CD  GLU A 118      -4.283 -15.735  21.011  1.00 97.89           C  
ATOM   1740  OE1 GLU A 118      -4.091 -15.081  22.059  1.00 97.89           O  
ATOM   1741  OE2 GLU A 118      -5.375 -15.760  20.384  1.00 97.89           O  
ATOM   1742  N   GLU A 119      -4.404 -16.596  16.024  1.00 98.11           N  
ATOM   1743  H   GLU A 119      -5.213 -16.409  16.599  1.00 98.11           H  
ATOM   1744  CA  GLU A 119      -4.618 -17.039  14.644  1.00 98.11           C  
ATOM   1745  HA  GLU A 119      -4.045 -17.948  14.464  1.00 98.11           H  
ATOM   1746  C   GLU A 119      -4.130 -15.984  13.647  1.00 98.11           C  
ATOM   1747  CB  GLU A 119      -6.101 -17.338  14.394  1.00 98.11           C  
ATOM   1748  HB2 GLU A 119      -6.245 -17.501  13.326  1.00 98.11           H  
ATOM   1749  HB3 GLU A 119      -6.689 -16.469  14.690  1.00 98.11           H  
ATOM   1750  O   GLU A 119      -3.463 -16.330  12.671  1.00 98.11           O  
ATOM   1751  CG  GLU A 119      -6.608 -18.584  15.140  1.00 98.11           C  
ATOM   1752  HG2 GLU A 119      -6.049 -19.450  14.786  1.00 98.11           H  
ATOM   1753  HG3 GLU A 119      -6.416 -18.471  16.207  1.00 98.11           H  
ATOM   1754  CD  GLU A 119      -8.113 -18.822  14.924  1.00 98.11           C  
ATOM   1755  OE1 GLU A 119      -8.613 -19.895  15.326  1.00 98.11           O  
ATOM   1756  OE2 GLU A 119      -8.781 -17.928  14.353  1.00 98.11           O  
ATOM   1757  N   ALA A 120      -4.388 -14.699  13.912  1.00 98.17           N  
ATOM   1758  H   ALA A 120      -4.962 -14.477  14.713  1.00 98.17           H  
ATOM   1759  CA  ALA A 120      -3.895 -13.604  13.081  1.00 98.17           C  
ATOM   1760  HA  ALA A 120      -4.207 -13.790  12.053  1.00 98.17           H  
ATOM   1761  C   ALA A 120      -2.356 -13.521  13.085  1.00 98.17           C  
ATOM   1762  CB  ALA A 120      -4.546 -12.298  13.550  1.00 98.17           C  
ATOM   1763  HB1 ALA A 120      -4.225 -12.056  14.563  1.00 98.17           H  
ATOM   1764  HB2 ALA A 120      -4.259 -11.487  12.881  1.00 98.17           H  
ATOM   1765  HB3 ALA A 120      -5.631 -12.401  13.535  1.00 98.17           H  
ATOM   1766  O   ALA A 120      -1.738 -13.388  12.025  1.00 98.17           O  
ATOM   1767  N   ALA A 121      -1.723 -13.680  14.251  1.00 97.97           N  
ATOM   1768  H   ALA A 121      -2.277 -13.738  15.094  1.00 97.97           H  
ATOM   1769  CA  ALA A 121      -0.268 -13.745  14.377  1.00 97.97           C  
ATOM   1770  HA  ALA A 121       0.164 -12.846  13.938  1.00 97.97           H  
ATOM   1771  C   ALA A 121       0.324 -14.958  13.635  1.00 97.97           C  
ATOM   1772  CB  ALA A 121       0.085 -13.771  15.869  1.00 97.97           C  
ATOM   1773  HB1 ALA A 121      -0.275 -12.860  16.348  1.00 97.97           H  
ATOM   1774  HB2 ALA A 121       1.167 -13.826  15.991  1.00 97.97           H  
ATOM   1775  HB3 ALA A 121      -0.372 -14.633  16.355  1.00 97.97           H  
ATOM   1776  O   ALA A 121       1.371 -14.854  12.993  1.00 97.97           O  
ATOM   1777  N   ALA A 122      -0.346 -16.114  13.675  1.00 98.20           N  
ATOM   1778  H   ALA A 122      -1.172 -16.171  14.254  1.00 98.20           H  
ATOM   1779  CA  ALA A 122       0.051 -17.293  12.910  1.00 98.20           C  
ATOM   1780  HA  ALA A 122       1.111 -17.481  13.086  1.00 98.20           H  
ATOM   1781  C   ALA A 122      -0.128 -17.093  11.394  1.00 98.20           C  
ATOM   1782  CB  ALA A 122      -0.738 -18.503  13.422  1.00 98.20           C  
ATOM   1783  HB1 ALA A 122      -1.804 -18.354  13.251  1.00 98.20           H  
ATOM   1784  HB2 ALA A 122      -0.416 -19.402  12.895  1.00 98.20           H  
ATOM   1785  HB3 ALA A 122      -0.567 -18.632  14.490  1.00 98.20           H  
ATOM   1786  O   ALA A 122       0.740 -17.494  10.618  1.00 98.20           O  
ATOM   1787  N   TYR A 123      -1.211 -16.441  10.964  1.00 98.38           N  
ATOM   1788  H   TYR A 123      -1.915 -16.189  11.643  1.00 98.38           H  
ATOM   1789  CA  TYR A 123      -1.464 -16.099   9.564  1.00 98.38           C  
ATOM   1790  HA  TYR A 123      -1.452 -17.010   8.965  1.00 98.38           H  
ATOM   1791  C   TYR A 123      -0.386 -15.165   9.005  1.00 98.38           C  
ATOM   1792  CB  TYR A 123      -2.855 -15.466   9.447  1.00 98.38           C  
ATOM   1793  HB2 TYR A 123      -2.914 -14.586  10.087  1.00 98.38           H  
ATOM   1794  HB3 TYR A 123      -3.593 -16.182   9.809  1.00 98.38           H  
ATOM   1795  O   TYR A 123       0.169 -15.420   7.937  1.00 98.38           O  
ATOM   1796  CG  TYR A 123      -3.222 -15.060   8.035  1.00 98.38           C  
ATOM   1797  CD1 TYR A 123      -2.962 -13.753   7.578  1.00 98.38           C  
ATOM   1798  HD1 TYR A 123      -2.495 -13.037   8.239  1.00 98.38           H  
ATOM   1799  CD2 TYR A 123      -3.837 -15.993   7.183  1.00 98.38           C  
ATOM   1800  HD2 TYR A 123      -4.061 -16.988   7.540  1.00 98.38           H  
ATOM   1801  CE1 TYR A 123      -3.337 -13.369   6.275  1.00 98.38           C  
ATOM   1802  HE1 TYR A 123      -3.161 -12.360   5.933  1.00 98.38           H  
ATOM   1803  CE2 TYR A 123      -4.196 -15.618   5.877  1.00 98.38           C  
ATOM   1804  HE2 TYR A 123      -4.706 -16.317   5.232  1.00 98.38           H  
ATOM   1805  OH  TYR A 123      -4.338 -13.951   4.170  1.00 98.38           O  
ATOM   1806  HH  TYR A 123      -4.319 -12.998   4.057  1.00 98.38           H  
ATOM   1807  CZ  TYR A 123      -3.951 -14.309   5.420  1.00 98.38           C  
ATOM   1808  N   ARG A 124      -0.017 -14.122   9.757  1.00 97.87           N  
ATOM   1809  H   ARG A 124      -0.527 -13.960  10.613  1.00 97.87           H  
ATOM   1810  CA  ARG A 124       1.035 -13.168   9.380  1.00 97.87           C  
ATOM   1811  HA  ARG A 124       0.743 -12.678   8.451  1.00 97.87           H  
ATOM   1812  C   ARG A 124       2.377 -13.843   9.086  1.00 97.87           C  
ATOM   1813  CB  ARG A 124       1.110 -12.103  10.486  1.00 97.87           C  
ATOM   1814  HB2 ARG A 124       0.228 -11.470  10.389  1.00 97.87           H  
ATOM   1815  HB3 ARG A 124       1.062 -12.593  11.458  1.00 97.87           H  
ATOM   1816  O   ARG A 124       3.053 -13.431   8.144  1.00 97.87           O  
ATOM   1817  CG  ARG A 124       2.356 -11.211  10.499  1.00 97.87           C  
ATOM   1818  HG2 ARG A 124       2.249 -10.504  11.321  1.00 97.87           H  
ATOM   1819  HG3 ARG A 124       3.225 -11.832  10.714  1.00 97.87           H  
ATOM   1820  CD  ARG A 124       2.604 -10.399   9.226  1.00 97.87           C  
ATOM   1821  HD2 ARG A 124       1.861  -9.604   9.163  1.00 97.87           H  
ATOM   1822  HD3 ARG A 124       2.514 -11.026   8.339  1.00 97.87           H  
ATOM   1823  NE  ARG A 124       3.948  -9.801   9.295  1.00 97.87           N  
ATOM   1824  HE  ARG A 124       4.027  -8.893   9.730  1.00 97.87           H  
ATOM   1825  NH1 ARG A 124       5.133 -11.542   8.381  1.00 97.87           N  
ATOM   1826 HH11 ARG A 124       4.279 -12.039   8.175  1.00 97.87           H  
ATOM   1827 HH12 ARG A 124       5.981 -11.862   7.936  1.00 97.87           H  
ATOM   1828  NH2 ARG A 124       6.238  -9.806   9.151  1.00 97.87           N  
ATOM   1829 HH21 ARG A 124       7.100 -10.234   8.846  1.00 97.87           H  
ATOM   1830 HH22 ARG A 124       6.367  -9.065   9.825  1.00 97.87           H  
ATOM   1831  CZ  ARG A 124       5.090 -10.382   8.964  1.00 97.87           C  
ATOM   1832  N   LYS A 125       2.741 -14.910   9.805  1.00 97.41           N  
ATOM   1833  H   LYS A 125       2.123 -15.194  10.552  1.00 97.41           H  
ATOM   1834  CA  LYS A 125       3.993 -15.670   9.585  1.00 97.41           C  
ATOM   1835  HA  LYS A 125       4.831 -14.974   9.594  1.00 97.41           H  
ATOM   1836  C   LYS A 125       4.077 -16.376   8.227  1.00 97.41           C  
ATOM   1837  CB  LYS A 125       4.193 -16.696  10.711  1.00 97.41           C  
ATOM   1838  HB2 LYS A 125       5.028 -17.350  10.460  1.00 97.41           H  
ATOM   1839  HB3 LYS A 125       3.298 -17.310  10.805  1.00 97.41           H  
ATOM   1840  O   LYS A 125       5.143 -16.860   7.867  1.00 97.41           O  
ATOM   1841  CG  LYS A 125       4.509 -16.020  12.049  1.00 97.41           C  
ATOM   1842  HG2 LYS A 125       5.467 -15.505  11.972  1.00 97.41           H  
ATOM   1843  HG3 LYS A 125       3.741 -15.280  12.276  1.00 97.41           H  
ATOM   1844  CD  LYS A 125       4.571 -17.046  13.185  1.00 97.41           C  
ATOM   1845  HD2 LYS A 125       3.634 -17.601  13.219  1.00 97.41           H  
ATOM   1846  HD3 LYS A 125       5.400 -17.732  13.011  1.00 97.41           H  
ATOM   1847  CE  LYS A 125       4.770 -16.288  14.500  1.00 97.41           C  
ATOM   1848  HE2 LYS A 125       5.693 -15.712  14.436  1.00 97.41           H  
ATOM   1849  HE3 LYS A 125       3.952 -15.575  14.606  1.00 97.41           H  
ATOM   1850  NZ  LYS A 125       4.806 -17.192  15.674  1.00 97.41           N  
ATOM   1851  HZ1 LYS A 125       4.912 -16.646  16.517  1.00 97.41           H  
ATOM   1852  HZ2 LYS A 125       3.940 -17.707  15.745  1.00 97.41           H  
ATOM   1853  HZ3 LYS A 125       5.582 -17.836  15.606  1.00 97.41           H  
ATOM   1854  N   GLN A 126       2.982 -16.445   7.472  1.00 97.20           N  
ATOM   1855  H   GLN A 126       2.123 -16.042   7.817  1.00 97.20           H  
ATOM   1856  CA  GLN A 126       2.972 -17.027   6.127  1.00 97.20           C  
ATOM   1857  HA  GLN A 126       3.617 -17.906   6.119  1.00 97.20           H  
ATOM   1858  C   GLN A 126       3.516 -16.068   5.054  1.00 97.20           C  
ATOM   1859  CB  GLN A 126       1.549 -17.477   5.778  1.00 97.20           C  
ATOM   1860  HB2 GLN A 126       1.572 -17.966   4.804  1.00 97.20           H  
ATOM   1861  HB3 GLN A 126       0.903 -16.603   5.701  1.00 97.20           H  
ATOM   1862  O   GLN A 126       3.703 -16.478   3.909  1.00 97.20           O  
ATOM   1863  CG  GLN A 126       0.966 -18.457   6.810  1.00 97.20           C  
ATOM   1864  HG2 GLN A 126       0.948 -17.997   7.799  1.00 97.20           H  
ATOM   1865  HG3 GLN A 126       1.588 -19.351   6.859  1.00 97.20           H  
ATOM   1866  CD  GLN A 126      -0.454 -18.873   6.463  1.00 97.20           C  
ATOM   1867  NE2 GLN A 126      -1.229 -19.324   7.425  1.00 97.20           N  
ATOM   1868 HE21 GLN A 126      -2.169 -19.583   7.160  1.00 97.20           H  
ATOM   1869 HE22 GLN A 126      -0.895 -19.345   8.378  1.00 97.20           H  
ATOM   1870  OE1 GLN A 126      -0.885 -18.827   5.323  1.00 97.20           O  
ATOM   1871  N   PHE A 127       3.766 -14.804   5.411  1.00 97.61           N  
ATOM   1872  H   PHE A 127       3.624 -14.539   6.375  1.00 97.61           H  
ATOM   1873  CA  PHE A 127       4.232 -13.755   4.506  1.00 97.61           C  
ATOM   1874  HA  PHE A 127       4.328 -14.165   3.501  1.00 97.61           H  
ATOM   1875  C   PHE A 127       5.609 -13.234   4.931  1.00 97.61           C  
ATOM   1876  CB  PHE A 127       3.191 -12.628   4.446  1.00 97.61           C  
ATOM   1877  HB2 PHE A 127       3.127 -12.158   5.427  1.00 97.61           H  
ATOM   1878  HB3 PHE A 127       3.526 -11.869   3.739  1.00 97.61           H  
ATOM   1879  O   PHE A 127       5.900 -13.118   6.121  1.00 97.61           O  
ATOM   1880  CG  PHE A 127       1.807 -13.098   4.041  1.00 97.61           C  
ATOM   1881  CD1 PHE A 127       1.476 -13.261   2.682  1.00 97.61           C  
ATOM   1882  HD1 PHE A 127       2.201 -13.016   1.920  1.00 97.61           H  
ATOM   1883  CD2 PHE A 127       0.870 -13.438   5.032  1.00 97.61           C  
ATOM   1884  HD2 PHE A 127       1.128 -13.347   6.077  1.00 97.61           H  
ATOM   1885  CE1 PHE A 127       0.212 -13.763   2.320  1.00 97.61           C  
ATOM   1886  HE1 PHE A 127      -0.035 -13.904   1.278  1.00 97.61           H  
ATOM   1887  CE2 PHE A 127      -0.382 -13.958   4.670  1.00 97.61           C  
ATOM   1888  HE2 PHE A 127      -1.066 -14.281   5.442  1.00 97.61           H  
ATOM   1889  CZ  PHE A 127      -0.717 -14.114   3.315  1.00 97.61           C  
ATOM   1890  HZ  PHE A 127      -1.675 -14.534   3.044  1.00 97.61           H  
ATOM   1891  N   GLY A 128       6.426 -12.891   3.936  1.00 97.10           N  
ATOM   1892  H   GLY A 128       6.076 -13.011   2.996  1.00 97.10           H  
ATOM   1893  CA  GLY A 128       7.760 -12.287   4.092  1.00 97.10           C  
ATOM   1894  HA2 GLY A 128       7.952 -12.046   5.138  1.00 97.10           H  
ATOM   1895  HA3 GLY A 128       8.516 -13.006   3.778  1.00 97.10           H  
ATOM   1896  C   GLY A 128       7.943 -11.015   3.254  1.00 97.10           C  
ATOM   1897  O   GLY A 128       9.025 -10.447   3.187  1.00 97.10           O  
ATOM   1898  N   GLN A 129       6.901 -10.591   2.535  1.00 98.13           N  
ATOM   1899  H   GLN A 129       6.021 -11.076   2.632  1.00 98.13           H  
ATOM   1900  CA  GLN A 129       6.990  -9.537   1.532  1.00 98.13           C  
ATOM   1901  HA  GLN A 129       8.000  -9.534   1.123  1.00 98.13           H  
ATOM   1902  C   GLN A 129       6.736  -8.167   2.159  1.00 98.13           C  
ATOM   1903  CB  GLN A 129       6.020  -9.804   0.368  1.00 98.13           C  
ATOM   1904  HB2 GLN A 129       6.153  -9.006  -0.362  1.00 98.13           H  
ATOM   1905  HB3 GLN A 129       4.991  -9.758   0.723  1.00 98.13           H  
ATOM   1906  O   GLN A 129       5.679  -7.922   2.744  1.00 98.13           O  
ATOM   1907  CG  GLN A 129       6.264 -11.147  -0.346  1.00 98.13           C  
ATOM   1908  HG2 GLN A 129       7.337 -11.321  -0.432  1.00 98.13           H  
ATOM   1909  HG3 GLN A 129       5.869 -11.075  -1.360  1.00 98.13           H  
ATOM   1910  CD  GLN A 129       5.615 -12.362   0.323  1.00 98.13           C  
ATOM   1911  NE2 GLN A 129       5.747 -13.534  -0.255  1.00 98.13           N  
ATOM   1912 HE21 GLN A 129       5.327 -14.319   0.221  1.00 98.13           H  
ATOM   1913 HE22 GLN A 129       6.296 -13.636  -1.097  1.00 98.13           H  
ATOM   1914  OE1 GLN A 129       4.988 -12.306   1.371  1.00 98.13           O  
ATOM   1915  N   ARG A 130       7.663  -7.231   1.948  1.00 97.87           N  
ATOM   1916  H   ARG A 130       8.522  -7.514   1.498  1.00 97.87           H  
ATOM   1917  CA  ARG A 130       7.551  -5.846   2.427  1.00 97.87           C  
ATOM   1918  HA  ARG A 130       7.387  -5.873   3.504  1.00 97.87           H  
ATOM   1919  C   ARG A 130       6.365  -5.070   1.841  1.00 97.87           C  
ATOM   1920  CB  ARG A 130       8.884  -5.132   2.168  1.00 97.87           C  
ATOM   1921  HB2 ARG A 130       8.879  -4.199   2.731  1.00 97.87           H  
ATOM   1922  HB3 ARG A 130       9.709  -5.743   2.535  1.00 97.87           H  
ATOM   1923  O   ARG A 130       6.004  -4.015   2.355  1.00 97.87           O  
ATOM   1924  CG  ARG A 130       9.100  -4.837   0.682  1.00 97.87           C  
ATOM   1925  HG2 ARG A 130       9.175  -5.774   0.130  1.00 97.87           H  
ATOM   1926  HG3 ARG A 130       8.255  -4.262   0.305  1.00 97.87           H  
ATOM   1927  CD  ARG A 130      10.355  -4.016   0.430  1.00 97.87           C  
ATOM   1928  HD2 ARG A 130      10.323  -3.124   1.055  1.00 97.87           H  
ATOM   1929  HD3 ARG A 130      11.232  -4.610   0.686  1.00 97.87           H  
ATOM   1930  NE  ARG A 130      10.381  -3.623  -0.983  1.00 97.87           N  
ATOM   1931  HE  ARG A 130       9.600  -3.947  -1.535  1.00 97.87           H  
ATOM   1932  NH1 ARG A 130      12.457  -2.649  -0.996  1.00 97.87           N  
ATOM   1933 HH11 ARG A 130      13.216  -2.195  -1.484  1.00 97.87           H  
ATOM   1934 HH12 ARG A 130      12.564  -2.862  -0.015  1.00 97.87           H  
ATOM   1935  NH2 ARG A 130      11.219  -2.685  -2.854  1.00 97.87           N  
ATOM   1936 HH21 ARG A 130      10.403  -3.059  -3.319  1.00 97.87           H  
ATOM   1937 HH22 ARG A 130      11.987  -2.267  -3.360  1.00 97.87           H  
ATOM   1938  CZ  ARG A 130      11.352  -2.986  -1.597  1.00 97.87           C  
ATOM   1939  N   GLU A 131       5.783  -5.562   0.748  1.00 98.39           N  
ATOM   1940  H   GLU A 131       6.250  -6.331   0.289  1.00 98.39           H  
ATOM   1941  CA  GLU A 131       4.607  -4.997   0.084  1.00 98.39           C  
ATOM   1942  HA  GLU A 131       4.656  -3.910   0.132  1.00 98.39           H  
ATOM   1943  C   GLU A 131       3.276  -5.390   0.742  1.00 98.39           C  
ATOM   1944  CB  GLU A 131       4.598  -5.414  -1.398  1.00 98.39           C  
ATOM   1945  HB2 GLU A 131       3.661  -5.066  -1.831  1.00 98.39           H  
ATOM   1946  HB3 GLU A 131       4.609  -6.501  -1.483  1.00 98.39           H  
ATOM   1947  O   GLU A 131       2.240  -4.866   0.338  1.00 98.39           O  
ATOM   1948  CG  GLU A 131       5.727  -4.799  -2.241  1.00 98.39           C  
ATOM   1949  HG2 GLU A 131       5.759  -3.729  -2.033  1.00 98.39           H  
ATOM   1950  HG3 GLU A 131       5.468  -4.920  -3.293  1.00 98.39           H  
ATOM   1951  CD  GLU A 131       7.125  -5.396  -2.019  1.00 98.39           C  
ATOM   1952  OE1 GLU A 131       8.106  -4.680  -2.354  1.00 98.39           O  
ATOM   1953  OE2 GLU A 131       7.227  -6.547  -1.527  1.00 98.39           O  
ATOM   1954  N   ILE A 132       3.271  -6.300   1.724  1.00 98.45           N  
ATOM   1955  H   ILE A 132       4.151  -6.680   2.039  1.00 98.45           H  
ATOM   1956  CA  ILE A 132       2.052  -6.756   2.405  1.00 98.45           C  
ATOM   1957  HA  ILE A 132       1.182  -6.395   1.858  1.00 98.45           H  
ATOM   1958  C   ILE A 132       1.966  -6.165   3.810  1.00 98.45           C  
ATOM   1959  CB  ILE A 132       1.968  -8.300   2.428  1.00 98.45           C  
ATOM   1960  HB  ILE A 132       2.851  -8.684   2.940  1.00 98.45           H  
ATOM   1961  O   ILE A 132       2.923  -6.212   4.580  1.00 98.45           O  
ATOM   1962  CG1 ILE A 132       1.947  -8.922   1.015  1.00 98.45           C  
ATOM   1963 HG12 ILE A 132       1.879 -10.005   1.117  1.00 98.45           H  
ATOM   1964 HG13 ILE A 132       2.887  -8.704   0.509  1.00 98.45           H  
ATOM   1965  CG2 ILE A 132       0.730  -8.788   3.207  1.00 98.45           C  
ATOM   1966 HG21 ILE A 132       0.634  -9.871   3.122  1.00 98.45           H  
ATOM   1967 HG22 ILE A 132       0.825  -8.549   4.266  1.00 98.45           H  
ATOM   1968 HG23 ILE A 132      -0.176  -8.312   2.832  1.00 98.45           H  
ATOM   1969  CD1 ILE A 132       0.797  -8.444   0.120  1.00 98.45           C  
ATOM   1970 HD11 ILE A 132      -0.158  -8.470   0.646  1.00 98.45           H  
ATOM   1971 HD12 ILE A 132       1.011  -7.433  -0.226  1.00 98.45           H  
ATOM   1972 HD13 ILE A 132       0.706  -9.101  -0.744  1.00 98.45           H  
ATOM   1973  N   MET A 133       0.783  -5.671   4.169  1.00 98.65           N  
ATOM   1974  H   MET A 133       0.066  -5.602   3.461  1.00 98.65           H  
ATOM   1975  CA  MET A 133       0.395  -5.381   5.548  1.00 98.65           C  
ATOM   1976  HA  MET A 133       1.189  -5.686   6.229  1.00 98.65           H  
ATOM   1977  C   MET A 133      -0.857  -6.185   5.892  1.00 98.65           C  
ATOM   1978  CB  MET A 133       0.201  -3.873   5.724  1.00 98.65           C  
ATOM   1979  HB2 MET A 133       1.174  -3.393   5.622  1.00 98.65           H  
ATOM   1980  HB3 MET A 133      -0.463  -3.499   4.944  1.00 98.65           H  
ATOM   1981  O   MET A 133      -1.893  -6.046   5.236  1.00 98.65           O  
ATOM   1982  CG  MET A 133      -0.369  -3.479   7.088  1.00 98.65           C  
ATOM   1983  HG2 MET A 133       0.260  -3.880   7.883  1.00 98.65           H  
ATOM   1984  HG3 MET A 133      -1.366  -3.907   7.194  1.00 98.65           H  
ATOM   1985  SD  MET A 133      -0.508  -1.684   7.284  1.00 98.65           S  
ATOM   1986  CE  MET A 133       1.155  -1.317   7.889  1.00 98.65           C  
ATOM   1987  HE1 MET A 133       1.254  -0.240   8.025  1.00 98.65           H  
ATOM   1988  HE2 MET A 133       1.304  -1.818   8.845  1.00 98.65           H  
ATOM   1989  HE3 MET A 133       1.901  -1.674   7.178  1.00 98.65           H  
ATOM   1990  N   VAL A 134      -0.737  -7.025   6.920  1.00 98.52           N  
ATOM   1991  H   VAL A 134       0.129  -7.031   7.439  1.00 98.52           H  
ATOM   1992  CA  VAL A 134      -1.836  -7.836   7.454  1.00 98.52           C  
ATOM   1993  HA  VAL A 134      -2.531  -8.069   6.647  1.00 98.52           H  
ATOM   1994  C   VAL A 134      -2.578  -7.031   8.512  1.00 98.52           C  
ATOM   1995  CB  VAL A 134      -1.328  -9.170   8.032  1.00 98.52           C  
ATOM   1996  HB  VAL A 134      -0.570  -8.968   8.789  1.00 98.52           H  
ATOM   1997  O   VAL A 134      -1.958  -6.455   9.405  1.00 98.52           O  
ATOM   1998  CG1 VAL A 134      -2.451  -9.997   8.671  1.00 98.52           C  
ATOM   1999 HG11 VAL A 134      -3.229 -10.214   7.939  1.00 98.52           H  
ATOM   2000 HG12 VAL A 134      -2.889  -9.461   9.513  1.00 98.52           H  
ATOM   2001 HG13 VAL A 134      -2.042 -10.930   9.059  1.00 98.52           H  
ATOM   2002  CG2 VAL A 134      -0.705 -10.040   6.933  1.00 98.52           C  
ATOM   2003 HG21 VAL A 134       0.091  -9.496   6.425  1.00 98.52           H  
ATOM   2004 HG22 VAL A 134      -1.460 -10.325   6.200  1.00 98.52           H  
ATOM   2005 HG23 VAL A 134      -0.279 -10.943   7.372  1.00 98.52           H  
ATOM   2006  N   ILE A 135      -3.904  -7.012   8.410  1.00 98.59           N  
ATOM   2007  H   ILE A 135      -4.328  -7.475   7.619  1.00 98.59           H  
ATOM   2008  CA  ILE A 135      -4.786  -6.280   9.312  1.00 98.59           C  
ATOM   2009  HA  ILE A 135      -4.166  -5.837  10.092  1.00 98.59           H  
ATOM   2010  C   ILE A 135      -5.771  -7.240   9.980  1.00 98.59           C  
ATOM   2011  CB  ILE A 135      -5.507  -5.124   8.587  1.00 98.59           C  
ATOM   2012  HB  ILE A 135      -6.202  -5.549   7.863  1.00 98.59           H  
ATOM   2013  O   ILE A 135      -6.372  -8.085   9.313  1.00 98.59           O  
ATOM   2014  CG1 ILE A 135      -4.519  -4.200   7.830  1.00 98.59           C  
ATOM   2015 HG12 ILE A 135      -3.880  -4.797   7.179  1.00 98.59           H  
ATOM   2016 HG13 ILE A 135      -3.880  -3.683   8.546  1.00 98.59           H  
ATOM   2017  CG2 ILE A 135      -6.304  -4.317   9.628  1.00 98.59           C  
ATOM   2018 HG21 ILE A 135      -5.648  -3.975  10.428  1.00 98.59           H  
ATOM   2019 HG22 ILE A 135      -6.764  -3.448   9.158  1.00 98.59           H  
ATOM   2020 HG23 ILE A 135      -7.105  -4.921  10.055  1.00 98.59           H  
ATOM   2021  CD1 ILE A 135      -5.197  -3.162   6.928  1.00 98.59           C  
ATOM   2022 HD11 ILE A 135      -5.881  -3.659   6.239  1.00 98.59           H  
ATOM   2023 HD12 ILE A 135      -4.434  -2.634   6.356  1.00 98.59           H  
ATOM   2024 HD13 ILE A 135      -5.740  -2.428   7.523  1.00 98.59           H  
ATOM   2025  N   TRP A 136      -5.962  -7.092  11.289  1.00 98.46           N  
ATOM   2026  H   TRP A 136      -5.405  -6.410  11.784  1.00 98.46           H  
ATOM   2027  CA  TRP A 136      -6.991  -7.806  12.041  1.00 98.46           C  
ATOM   2028  HA  TRP A 136      -7.831  -7.995  11.373  1.00 98.46           H  
ATOM   2029  C   TRP A 136      -7.477  -6.990  13.252  1.00 98.46           C  
ATOM   2030  CB  TRP A 136      -6.424  -9.149  12.513  1.00 98.46           C  
ATOM   2031  HB2 TRP A 136      -5.584  -8.958  13.181  1.00 98.46           H  
ATOM   2032  HB3 TRP A 136      -6.036  -9.690  11.650  1.00 98.46           H  
ATOM   2033  O   TRP A 136      -6.642  -6.441  13.974  1.00 98.46           O  
ATOM   2034  CG  TRP A 136      -7.401 -10.025  13.233  1.00 98.46           C  
ATOM   2035  CD1 TRP A 136      -8.222 -10.940  12.669  1.00 98.46           C  
ATOM   2036  HD1 TRP A 136      -8.270 -11.172  11.615  1.00 98.46           H  
ATOM   2037  CD2 TRP A 136      -7.713 -10.038  14.659  1.00 98.46           C  
ATOM   2038  CE2 TRP A 136      -8.749 -10.991  14.887  1.00 98.46           C  
ATOM   2039  CE3 TRP A 136      -7.249  -9.307  15.773  1.00 98.46           C  
ATOM   2040  HE3 TRP A 136      -6.474  -8.569  15.630  1.00 98.46           H  
ATOM   2041  NE1 TRP A 136      -9.004 -11.528  13.642  1.00 98.46           N  
ATOM   2042  HE1 TRP A 136      -9.669 -12.259  13.438  1.00 98.46           H  
ATOM   2043  CH2 TRP A 136      -8.831 -10.445  17.246  1.00 98.46           C  
ATOM   2044  HH2 TRP A 136      -9.265 -10.569  18.227  1.00 98.46           H  
ATOM   2045  CZ2 TRP A 136      -9.307 -11.194  16.157  1.00 98.46           C  
ATOM   2046  HZ2 TRP A 136     -10.114 -11.899  16.293  1.00 98.46           H  
ATOM   2047  CZ3 TRP A 136      -7.803  -9.508  17.053  1.00 98.46           C  
ATOM   2048  HZ3 TRP A 136      -7.454  -8.927  17.894  1.00 98.46           H  
ATOM   2049  N   PRO A 137      -8.785  -6.942  13.558  1.00 97.42           N  
ATOM   2050  CA  PRO A 137      -9.897  -7.595  12.865  1.00 97.42           C  
ATOM   2051  HA  PRO A 137      -9.598  -8.534  12.399  1.00 97.42           H  
ATOM   2052  C   PRO A 137     -10.473  -6.666  11.774  1.00 97.42           C  
ATOM   2053  CB  PRO A 137     -10.851  -7.922  14.020  1.00 97.42           C  
ATOM   2054  HB2 PRO A 137     -11.870  -8.146  13.703  1.00 97.42           H  
ATOM   2055  HB3 PRO A 137     -10.461  -8.768  14.586  1.00 97.42           H  
ATOM   2056  O   PRO A 137      -9.724  -5.939  11.122  1.00 97.42           O  
ATOM   2057  CG  PRO A 137     -10.756  -6.663  14.874  1.00 97.42           C  
ATOM   2058  HG2 PRO A 137     -11.077  -6.831  15.902  1.00 97.42           H  
ATOM   2059  HG3 PRO A 137     -11.338  -5.868  14.407  1.00 97.42           H  
ATOM   2060  CD  PRO A 137      -9.267  -6.341  14.797  1.00 97.42           C  
ATOM   2061  HD2 PRO A 137      -8.756  -6.805  15.641  1.00 97.42           H  
ATOM   2062  HD3 PRO A 137      -9.105  -5.263  14.810  1.00 97.42           H  
ATOM   2063  N   ASP A 138     -11.794  -6.678  11.580  1.00 97.59           N  
ATOM   2064  H   ASP A 138     -12.367  -7.257  12.176  1.00 97.59           H  
ATOM   2065  CA  ASP A 138     -12.518  -5.795  10.669  1.00 97.59           C  
ATOM   2066  HA  ASP A 138     -11.809  -5.309   9.998  1.00 97.59           H  
ATOM   2067  C   ASP A 138     -13.258  -4.669  11.409  1.00 97.59           C  
ATOM   2068  CB  ASP A 138     -13.477  -6.624   9.802  1.00 97.59           C  
ATOM   2069  HB2 ASP A 138     -14.174  -5.954   9.300  1.00 97.59           H  
ATOM   2070  HB3 ASP A 138     -14.058  -7.293  10.437  1.00 97.59           H  
ATOM   2071  O   ASP A 138     -13.382  -4.644  12.636  1.00 97.59           O  
ATOM   2072  CG  ASP A 138     -12.769  -7.426   8.712  1.00 97.59           C  
ATOM   2073  OD1 ASP A 138     -11.850  -6.858   8.073  1.00 97.59           O  
ATOM   2074  OD2 ASP A 138     -13.244  -8.545   8.427  1.00 97.59           O  
ATOM   2075  N   TRP A 139     -13.781  -3.712  10.647  1.00 97.55           N  
ATOM   2076  H   TRP A 139     -13.732  -3.819   9.643  1.00 97.55           H  
ATOM   2077  CA  TRP A 139     -14.619  -2.644  11.180  1.00 97.55           C  
ATOM   2078  HA  TRP A 139     -14.312  -2.423  12.202  1.00 97.55           H  
ATOM   2079  C   TRP A 139     -16.091  -3.054  11.212  1.00 97.55           C  
ATOM   2080  CB  TRP A 139     -14.422  -1.376  10.349  1.00 97.55           C  
ATOM   2081  HB2 TRP A 139     -15.092  -0.604  10.728  1.00 97.55           H  
ATOM   2082  HB3 TRP A 139     -14.701  -1.585   9.316  1.00 97.55           H  
ATOM   2083  O   TRP A 139     -16.545  -3.905  10.449  1.00 97.55           O  
ATOM   2084  CG  TRP A 139     -13.035  -0.826  10.356  1.00 97.55           C  
ATOM   2085  CD1 TRP A 139     -12.148  -0.908   9.342  1.00 97.55           C  
ATOM   2086  HD1 TRP A 139     -12.359  -1.395   8.402  1.00 97.55           H  
ATOM   2087  CD2 TRP A 139     -12.344  -0.144  11.438  1.00 97.55           C  
ATOM   2088  CE2 TRP A 139     -11.037   0.207  10.989  1.00 97.55           C  
ATOM   2089  CE3 TRP A 139     -12.680   0.178  12.768  1.00 97.55           C  
ATOM   2090  HE3 TRP A 139     -13.648  -0.109  13.153  1.00 97.55           H  
ATOM   2091  NE1 TRP A 139     -10.960  -0.303   9.712  1.00 97.55           N  
ATOM   2092  HE1 TRP A 139     -10.116  -0.319   9.158  1.00 97.55           H  
ATOM   2093  CH2 TRP A 139     -10.483   1.174  13.129  1.00 97.55           C  
ATOM   2094  HH2 TRP A 139      -9.776   1.639  13.800  1.00 97.55           H  
ATOM   2095  CZ2 TRP A 139     -10.125   0.893  11.801  1.00 97.55           C  
ATOM   2096  HZ2 TRP A 139      -9.142   1.142  11.429  1.00 97.55           H  
ATOM   2097  CZ3 TRP A 139     -11.747   0.800  13.612  1.00 97.55           C  
ATOM   2098  HZ3 TRP A 139     -11.994   0.968  14.650  1.00 97.55           H  
ATOM   2099  N   LEU A 140     -16.868  -2.368  12.041  1.00 97.16           N  
ATOM   2100  H   LEU A 140     -16.421  -1.705  12.658  1.00 97.16           H  
ATOM   2101  CA  LEU A 140     -18.324  -2.336  11.964  1.00 97.16           C  
ATOM   2102  HA  LEU A 140     -18.673  -3.086  11.254  1.00 97.16           H  
ATOM   2103  C   LEU A 140     -18.769  -0.970  11.446  1.00 97.16           C  
ATOM   2104  CB  LEU A 140     -18.932  -2.645  13.340  1.00 97.16           C  
ATOM   2105  HB2 LEU A 140     -18.599  -1.883  14.044  1.00 97.16           H  
ATOM   2106  HB3 LEU A 140     -20.017  -2.572  13.262  1.00 97.16           H  
ATOM   2107  O   LEU A 140     -18.194   0.056  11.812  1.00 97.16           O  
ATOM   2108  CG  LEU A 140     -18.576  -4.031  13.905  1.00 97.16           C  
ATOM   2109  HG  LEU A 140     -17.493  -4.127  13.981  1.00 97.16           H  
ATOM   2110  CD1 LEU A 140     -19.171  -4.167  15.305  1.00 97.16           C  
ATOM   2111 HD11 LEU A 140     -20.258  -4.090  15.271  1.00 97.16           H  
ATOM   2112 HD12 LEU A 140     -18.891  -5.132  15.728  1.00 97.16           H  
ATOM   2113 HD13 LEU A 140     -18.765  -3.393  15.957  1.00 97.16           H  
ATOM   2114  CD2 LEU A 140     -19.117  -5.166  13.032  1.00 97.16           C  
ATOM   2115 HD21 LEU A 140     -18.614  -5.157  12.065  1.00 97.16           H  
ATOM   2116 HD22 LEU A 140     -20.192  -5.057  12.891  1.00 97.16           H  
ATOM   2117 HD23 LEU A 140     -18.911  -6.123  13.511  1.00 97.16           H  
ATOM   2118  N   GLY A 141     -19.810  -0.935  10.624  1.00 95.47           N  
ATOM   2119  H   GLY A 141     -20.204  -1.807  10.300  1.00 95.47           H  
ATOM   2120  CA  GLY A 141     -20.422   0.308  10.161  1.00 95.47           C  
ATOM   2121  HA2 GLY A 141     -19.779   0.784   9.420  1.00 95.47           H  
ATOM   2122  HA3 GLY A 141     -20.527   0.994  11.002  1.00 95.47           H  
ATOM   2123  C   GLY A 141     -21.800   0.081   9.555  1.00 95.47           C  
ATOM   2124  O   GLY A 141     -22.220  -1.054   9.353  1.00 95.47           O  
ATOM   2125  N   TRP A 142     -22.526   1.164   9.285  1.00 94.31           N  
ATOM   2126  H   TRP A 142     -22.135   2.076   9.472  1.00 94.31           H  
ATOM   2127  CA  TRP A 142     -23.879   1.085   8.731  1.00 94.31           C  
ATOM   2128  HA  TRP A 142     -24.438   0.325   9.277  1.00 94.31           H  
ATOM   2129  C   TRP A 142     -23.872   0.685   7.249  1.00 94.31           C  
ATOM   2130  CB  TRP A 142     -24.586   2.427   8.937  1.00 94.31           C  
ATOM   2131  HB2 TRP A 142     -24.494   2.715   9.984  1.00 94.31           H  
ATOM   2132  HB3 TRP A 142     -24.095   3.192   8.336  1.00 94.31           H  
ATOM   2133  O   TRP A 142     -23.221   1.350   6.438  1.00 94.31           O  
ATOM   2134  CG  TRP A 142     -26.041   2.399   8.601  1.00 94.31           C  
ATOM   2135  CD1 TRP A 142     -26.602   2.802   7.437  1.00 94.31           C  
ATOM   2136  HD1 TRP A 142     -26.057   3.195   6.592  1.00 94.31           H  
ATOM   2137  CD2 TRP A 142     -27.134   1.881   9.416  1.00 94.31           C  
ATOM   2138  CE2 TRP A 142     -28.350   2.035   8.686  1.00 94.31           C  
ATOM   2139  CE3 TRP A 142     -27.214   1.283  10.693  1.00 94.31           C  
ATOM   2140  HE3 TRP A 142     -26.312   1.135  11.268  1.00 94.31           H  
ATOM   2141  NE1 TRP A 142     -27.967   2.594   7.486  1.00 94.31           N  
ATOM   2142  HE1 TRP A 142     -28.591   2.774   6.712  1.00 94.31           H  
ATOM   2143  CH2 TRP A 142     -29.637   1.052  10.480  1.00 94.31           C  
ATOM   2144  HH2 TRP A 142     -30.581   0.718  10.884  1.00 94.31           H  
ATOM   2145  CZ2 TRP A 142     -29.589   1.636   9.202  1.00 94.31           C  
ATOM   2146  HZ2 TRP A 142     -30.490   1.759   8.621  1.00 94.31           H  
ATOM   2147  CZ3 TRP A 142     -28.454   0.873  11.219  1.00 94.31           C  
ATOM   2148  HZ3 TRP A 142     -28.499   0.416  12.197  1.00 94.31           H  
ATOM   2149  N   ASP A 143     -24.632  -0.356   6.900  1.00 90.18           N  
ATOM   2150  H   ASP A 143     -25.113  -0.868   7.626  1.00 90.18           H  
ATOM   2151  CA  ASP A 143     -24.937  -0.758   5.525  1.00 90.18           C  
ATOM   2152  HA  ASP A 143     -24.260  -0.244   4.843  1.00 90.18           H  
ATOM   2153  C   ASP A 143     -26.373  -0.340   5.175  1.00 90.18           C  
ATOM   2154  CB  ASP A 143     -24.693  -2.267   5.347  1.00 90.18           C  
ATOM   2155  HB2 ASP A 143     -23.677  -2.480   5.682  1.00 90.18           H  
ATOM   2156  HB3 ASP A 143     -25.379  -2.821   5.987  1.00 90.18           H  
ATOM   2157  O   ASP A 143     -27.353  -0.819   5.745  1.00 90.18           O  
ATOM   2158  CG  ASP A 143     -24.822  -2.769   3.896  1.00 90.18           C  
ATOM   2159  OD1 ASP A 143     -25.435  -2.074   3.047  1.00 90.18           O  
ATOM   2160  OD2 ASP A 143     -24.257  -3.844   3.592  1.00 90.18           O  
ATOM   2161  N   ASP A 144     -26.501   0.569   4.211  1.00 86.67           N  
ATOM   2162  H   ASP A 144     -25.673   0.816   3.689  1.00 86.67           H  
ATOM   2163  CA  ASP A 144     -27.774   1.103   3.715  1.00 86.67           C  
ATOM   2164  HA  ASP A 144     -28.419   1.306   4.570  1.00 86.67           H  
ATOM   2165  C   ASP A 144     -28.543   0.126   2.802  1.00 86.67           C  
ATOM   2166  CB  ASP A 144     -27.495   2.435   2.996  1.00 86.67           C  
ATOM   2167  HB2 ASP A 144     -28.449   2.906   2.759  1.00 86.67           H  
ATOM   2168  HB3 ASP A 144     -26.955   3.101   3.670  1.00 86.67           H  
ATOM   2169  O   ASP A 144     -29.702   0.365   2.466  1.00 86.67           O  
ATOM   2170  CG  ASP A 144     -26.689   2.274   1.703  1.00 86.67           C  
ATOM   2171  OD1 ASP A 144     -26.010   1.243   1.505  1.00 86.67           O  
ATOM   2172  OD2 ASP A 144     -26.755   3.150   0.816  1.00 86.67           O  
ATOM   2173  N   THR A 145     -27.926  -0.985   2.388  1.00 86.25           N  
ATOM   2174  H   THR A 145     -26.981  -1.143   2.709  1.00 86.25           H  
ATOM   2175  CA  THR A 145     -28.614  -2.057   1.652  1.00 86.25           C  
ATOM   2176  HA  THR A 145     -29.324  -1.611   0.955  1.00 86.25           H  
ATOM   2177  C   THR A 145     -29.398  -2.946   2.599  1.00 86.25           C  
ATOM   2178  CB  THR A 145     -27.638  -2.936   0.859  1.00 86.25           C  
ATOM   2179  HB  THR A 145     -26.966  -3.461   1.536  1.00 86.25           H  
ATOM   2180  O   THR A 145     -30.529  -3.317   2.287  1.00 86.25           O  
ATOM   2181  CG2 THR A 145     -28.331  -3.950  -0.051  1.00 86.25           C  
ATOM   2182 HG21 THR A 145     -28.885  -4.672   0.550  1.00 86.25           H  
ATOM   2183 HG22 THR A 145     -27.577  -4.489  -0.625  1.00 86.25           H  
ATOM   2184 HG23 THR A 145     -29.016  -3.435  -0.723  1.00 86.25           H  
ATOM   2185  OG1 THR A 145     -26.895  -2.115   0.007  1.00 86.25           O  
ATOM   2186  HG1 THR A 145     -26.446  -1.534   0.627  1.00 86.25           H  
ATOM   2187  N   THR A 146     -28.797  -3.298   3.735  1.00 88.26           N  
ATOM   2188  H   THR A 146     -27.860  -2.969   3.921  1.00 88.26           H  
ATOM   2189  CA  THR A 146     -29.415  -4.166   4.746  1.00 88.26           C  
ATOM   2190  HA  THR A 146     -30.209  -4.747   4.278  1.00 88.26           H  
ATOM   2191  C   THR A 146     -30.082  -3.379   5.872  1.00 88.26           C  
ATOM   2192  CB  THR A 146     -28.404  -5.172   5.314  1.00 88.26           C  
ATOM   2193  HB  THR A 146     -28.908  -5.826   6.027  1.00 88.26           H  
ATOM   2194  O   THR A 146     -30.809  -3.975   6.661  1.00 88.26           O  
ATOM   2195  CG2 THR A 146     -27.778  -6.034   4.213  1.00 88.26           C  
ATOM   2196 HG21 THR A 146     -27.156  -6.800   4.674  1.00 88.26           H  
ATOM   2197 HG22 THR A 146     -27.151  -5.422   3.564  1.00 88.26           H  
ATOM   2198 HG23 THR A 146     -28.563  -6.513   3.627  1.00 88.26           H  
ATOM   2199  OG1 THR A 146     -27.358  -4.500   5.965  1.00 88.26           O  
ATOM   2200  HG1 THR A 146     -27.500  -4.571   6.912  1.00 88.26           H  
ATOM   2201  N   ASN A 147     -29.880  -2.056   5.929  1.00 91.40           N  
ATOM   2202  H   ASN A 147     -29.187  -1.670   5.304  1.00 91.40           H  
ATOM   2203  CA  ASN A 147     -30.338  -1.165   7.000  1.00 91.40           C  
ATOM   2204  HA  ASN A 147     -29.815  -0.218   6.868  1.00 91.40           H  
ATOM   2205  C   ASN A 147     -29.915  -1.659   8.388  1.00 91.40           C  
ATOM   2206  CB  ASN A 147     -31.841  -0.884   6.870  1.00 91.40           C  
ATOM   2207  HB2 ASN A 147     -32.395  -1.822   6.925  1.00 91.40           H  
ATOM   2208  HB3 ASN A 147     -32.165  -0.254   7.698  1.00 91.40           H  
ATOM   2209  O   ASN A 147     -30.710  -1.696   9.328  1.00 91.40           O  
ATOM   2210  CG  ASN A 147     -32.166  -0.151   5.591  1.00 91.40           C  
ATOM   2211  ND2 ASN A 147     -33.095  -0.650   4.812  1.00 91.40           N  
ATOM   2212 HD21 ASN A 147     -33.517  -1.537   5.046  1.00 91.40           H  
ATOM   2213 HD22 ASN A 147     -33.225  -0.170   3.933  1.00 91.40           H  
ATOM   2214  OD1 ASN A 147     -31.601   0.883   5.279  1.00 91.40           O  
ATOM   2215  N   SER A 148     -28.658  -2.081   8.496  1.00 94.48           N  
ATOM   2216  H   SER A 148     -28.047  -1.991   7.697  1.00 94.48           H  
ATOM   2217  CA  SER A 148     -28.100  -2.628   9.724  1.00 94.48           C  
ATOM   2218  HA  SER A 148     -28.601  -2.168  10.575  1.00 94.48           H  
ATOM   2219  C   SER A 148     -26.615  -2.315   9.834  1.00 94.48           C  
ATOM   2220  CB  SER A 148     -28.347  -4.144   9.783  1.00 94.48           C  
ATOM   2221  HB2 SER A 148     -29.406  -4.337   9.614  1.00 94.48           H  
ATOM   2222  HB3 SER A 148     -28.085  -4.514  10.775  1.00 94.48           H  
ATOM   2223  O   SER A 148     -25.935  -2.069   8.836  1.00 94.48           O  
ATOM   2224  OG  SER A 148     -27.584  -4.846   8.813  1.00 94.48           O  
ATOM   2225  HG  SER A 148     -26.699  -4.970   9.164  1.00 94.48           H  
ATOM   2226  N   THR A 149     -26.080  -2.390  11.050  1.00 95.12           N  
ATOM   2227  H   THR A 149     -26.673  -2.532  11.854  1.00 95.12           H  
ATOM   2228  CA  THR A 149     -24.630  -2.480  11.235  1.00 95.12           C  
ATOM   2229  HA  THR A 149     -24.165  -1.635  10.728  1.00 95.12           H  
ATOM   2230  C   THR A 149     -24.130  -3.779  10.604  1.00 95.12           C  
ATOM   2231  CB  THR A 149     -24.247  -2.410  12.715  1.00 95.12           C  
ATOM   2232  HB  THR A 149     -24.656  -3.272  13.243  1.00 95.12           H  
ATOM   2233  O   THR A 149     -24.699  -4.847  10.834  1.00 95.12           O  
ATOM   2234  CG2 THR A 149     -22.736  -2.354  12.926  1.00 95.12           C  
ATOM   2235 HG21 THR A 149     -22.275  -3.273  12.565  1.00 95.12           H  
ATOM   2236 HG22 THR A 149     -22.516  -2.255  13.989  1.00 95.12           H  
ATOM   2237 HG23 THR A 149     -22.317  -1.504  12.388  1.00 95.12           H  
ATOM   2238  OG1 THR A 149     -24.780  -1.230  13.273  1.00 95.12           O  
ATOM   2239  HG1 THR A 149     -24.544  -1.215  14.203  1.00 95.12           H  
ATOM   2240  N   ALA A 150     -23.082  -3.684   9.798  1.00 94.54           N  
ATOM   2241  H   ALA A 150     -22.694  -2.768   9.622  1.00 94.54           H  
ATOM   2242  CA  ALA A 150     -22.455  -4.794   9.103  1.00 94.54           C  
ATOM   2243  HA  ALA A 150     -22.763  -5.732   9.565  1.00 94.54           H  
ATOM   2244  C   ALA A 150     -20.929  -4.699   9.207  1.00 94.54           C  
ATOM   2245  CB  ALA A 150     -22.926  -4.789   7.644  1.00 94.54           C  
ATOM   2246  HB1 ALA A 150     -24.015  -4.816   7.603  1.00 94.54           H  
ATOM   2247  HB2 ALA A 150     -22.575  -3.882   7.152  1.00 94.54           H  
ATOM   2248  HB3 ALA A 150     -22.531  -5.657   7.116  1.00 94.54           H  
ATOM   2249  O   ALA A 150     -20.366  -3.644   9.513  1.00 94.54           O  
ATOM   2250  N   VAL A 151     -20.265  -5.818   8.925  1.00 95.08           N  
ATOM   2251  H   VAL A 151     -20.790  -6.647   8.684  1.00 95.08           H  
ATOM   2252  CA  VAL A 151     -18.805  -5.881   8.842  1.00 95.08           C  
ATOM   2253  HA  VAL A 151     -18.390  -5.370   9.711  1.00 95.08           H  
ATOM   2254  C   VAL A 151     -18.331  -5.146   7.588  1.00 95.08           C  
ATOM   2255  CB  VAL A 151     -18.301  -7.335   8.877  1.00 95.08           C  
ATOM   2256  HB  VAL A 151     -18.724  -7.885   8.036  1.00 95.08           H  
ATOM   2257  O   VAL A 151     -18.823  -5.390   6.480  1.00 95.08           O  
ATOM   2258  CG1 VAL A 151     -16.775  -7.399   8.792  1.00 95.08           C  
ATOM   2259 HG11 VAL A 151     -16.417  -7.019   7.836  1.00 95.08           H  
ATOM   2260 HG12 VAL A 151     -16.339  -6.811   9.600  1.00 95.08           H  
ATOM   2261 HG13 VAL A 151     -16.430  -8.428   8.887  1.00 95.08           H  
ATOM   2262  CG2 VAL A 151     -18.725  -8.026  10.181  1.00 95.08           C  
ATOM   2263 HG21 VAL A 151     -19.812  -8.073  10.262  1.00 95.08           H  
ATOM   2264 HG22 VAL A 151     -18.323  -7.486  11.038  1.00 95.08           H  
ATOM   2265 HG23 VAL A 151     -18.337  -9.045  10.199  1.00 95.08           H  
ATOM   2266  N   ILE A 152     -17.359  -4.257   7.769  1.00 95.74           N  
ATOM   2267  H   ILE A 152     -17.003  -4.147   8.708  1.00 95.74           H  
ATOM   2268  CA  ILE A 152     -16.638  -3.567   6.704  1.00 95.74           C  
ATOM   2269  HA  ILE A 152     -17.109  -3.795   5.748  1.00 95.74           H  
ATOM   2270  C   ILE A 152     -15.197  -4.086   6.727  1.00 95.74           C  
ATOM   2271  CB  ILE A 152     -16.695  -2.033   6.871  1.00 95.74           C  
ATOM   2272  HB  ILE A 152     -16.240  -1.766   7.824  1.00 95.74           H  
ATOM   2273  O   ILE A 152     -14.487  -3.817   7.700  1.00 95.74           O  
ATOM   2274  CG1 ILE A 152     -18.156  -1.532   6.890  1.00 95.74           C  
ATOM   2275 HG12 ILE A 152     -18.634  -1.766   5.939  1.00 95.74           H  
ATOM   2276 HG13 ILE A 152     -18.705  -2.045   7.679  1.00 95.74           H  
ATOM   2277  CG2 ILE A 152     -15.892  -1.363   5.735  1.00 95.74           C  
ATOM   2278 HG21 ILE A 152     -15.862  -0.283   5.880  1.00 95.74           H  
ATOM   2279 HG22 ILE A 152     -14.859  -1.710   5.738  1.00 95.74           H  
ATOM   2280 HG23 ILE A 152     -16.346  -1.588   4.769  1.00 95.74           H  
ATOM   2281  CD1 ILE A 152     -18.291  -0.029   7.160  1.00 95.74           C  
ATOM   2282 HD11 ILE A 152     -17.875   0.552   6.337  1.00 95.74           H  
ATOM   2283 HD12 ILE A 152     -19.348   0.221   7.247  1.00 95.74           H  
ATOM   2284 HD13 ILE A 152     -17.782   0.231   8.088  1.00 95.74           H  
ATOM   2285  N   PRO A 153     -14.740  -4.775   5.665  1.00 96.35           N  
ATOM   2286  CA  PRO A 153     -13.383  -5.300   5.615  1.00 96.35           C  
ATOM   2287  HA  PRO A 153     -13.292  -6.073   6.378  1.00 96.35           H  
ATOM   2288  C   PRO A 153     -12.339  -4.203   5.841  1.00 96.35           C  
ATOM   2289  CB  PRO A 153     -13.245  -5.954   4.241  1.00 96.35           C  
ATOM   2290  HB2 PRO A 153     -12.566  -6.806   4.260  1.00 96.35           H  
ATOM   2291  HB3 PRO A 153     -12.918  -5.206   3.520  1.00 96.35           H  
ATOM   2292  O   PRO A 153     -12.336  -3.183   5.136  1.00 96.35           O  
ATOM   2293  CG  PRO A 153     -14.674  -6.370   3.904  1.00 96.35           C  
ATOM   2294  HG2 PRO A 153     -14.830  -6.457   2.829  1.00 96.35           H  
ATOM   2295  HG3 PRO A 153     -14.907  -7.309   4.406  1.00 96.35           H  
ATOM   2296  CD  PRO A 153     -15.503  -5.241   4.512  1.00 96.35           C  
ATOM   2297  HD2 PRO A 153     -15.607  -4.427   3.795  1.00 96.35           H  
ATOM   2298  HD3 PRO A 153     -16.480  -5.625   4.805  1.00 96.35           H  
ATOM   2299  N   ALA A 154     -11.429  -4.411   6.789  1.00 97.83           N  
ATOM   2300  H   ALA A 154     -11.474  -5.273   7.314  1.00 97.83           H  
ATOM   2301  CA  ALA A 154     -10.402  -3.439   7.144  1.00 97.83           C  
ATOM   2302  HA  ALA A 154     -10.913  -2.542   7.496  1.00 97.83           H  
ATOM   2303  C   ALA A 154      -9.533  -2.988   5.953  1.00 97.83           C  
ATOM   2304  CB  ALA A 154      -9.579  -3.967   8.319  1.00 97.83           C  
ATOM   2305  HB1 ALA A 154      -9.062  -4.893   8.066  1.00 97.83           H  
ATOM   2306  HB2 ALA A 154     -10.232  -4.154   9.172  1.00 97.83           H  
ATOM   2307  HB3 ALA A 154      -8.856  -3.208   8.616  1.00 97.83           H  
ATOM   2308  O   ALA A 154      -9.296  -1.778   5.838  1.00 97.83           O  
ATOM   2309  N   PRO A 155      -9.158  -3.864   4.994  1.00 98.09           N  
ATOM   2310  CA  PRO A 155      -8.433  -3.454   3.791  1.00 98.09           C  
ATOM   2311  HA  PRO A 155      -7.463  -3.061   4.093  1.00 98.09           H  
ATOM   2312  C   PRO A 155      -9.149  -2.409   2.927  1.00 98.09           C  
ATOM   2313  CB  PRO A 155      -8.213  -4.740   2.995  1.00 98.09           C  
ATOM   2314  HB2 PRO A 155      -7.299  -4.687   2.403  1.00 98.09           H  
ATOM   2315  HB3 PRO A 155      -9.071  -4.950   2.357  1.00 98.09           H  
ATOM   2316  O   PRO A 155      -8.489  -1.608   2.268  1.00 98.09           O  
ATOM   2317  CG  PRO A 155      -8.131  -5.796   4.086  1.00 98.09           C  
ATOM   2318  HG2 PRO A 155      -8.358  -6.789   3.699  1.00 98.09           H  
ATOM   2319  HG3 PRO A 155      -7.150  -5.763   4.560  1.00 98.09           H  
ATOM   2320  CD  PRO A 155      -9.192  -5.324   5.068  1.00 98.09           C  
ATOM   2321  HD2 PRO A 155      -8.957  -5.697   6.064  1.00 98.09           H  
ATOM   2322  HD3 PRO A 155     -10.167  -5.694   4.750  1.00 98.09           H  
ATOM   2323  N   ALA A 156     -10.489  -2.367   2.930  1.00 97.50           N  
ATOM   2324  H   ALA A 156     -10.995  -2.972   3.561  1.00 97.50           H  
ATOM   2325  CA  ALA A 156     -11.233  -1.354   2.177  1.00 97.50           C  
ATOM   2326  HA  ALA A 156     -10.863  -1.335   1.152  1.00 97.50           H  
ATOM   2327  C   ALA A 156     -11.028   0.049   2.767  1.00 97.50           C  
ATOM   2328  CB  ALA A 156     -12.724  -1.715   2.157  1.00 97.50           C  
ATOM   2329  HB1 ALA A 156     -12.872  -2.715   1.749  1.00 97.50           H  
ATOM   2330  HB2 ALA A 156     -13.252  -0.992   1.536  1.00 97.50           H  
ATOM   2331  HB3 ALA A 156     -13.136  -1.679   3.165  1.00 97.50           H  
ATOM   2332  O   ALA A 156     -10.787   1.011   2.035  1.00 97.50           O  
ATOM   2333  N   ILE A 157     -11.094   0.154   4.098  1.00 97.93           N  
ATOM   2334  H   ILE A 157     -11.246  -0.688   4.634  1.00 97.93           H  
ATOM   2335  CA  ILE A 157     -10.848   1.406   4.818  1.00 97.93           C  
ATOM   2336  HA  ILE A 157     -11.390   2.209   4.318  1.00 97.93           H  
ATOM   2337  C   ILE A 157      -9.363   1.771   4.741  1.00 97.93           C  
ATOM   2338  CB  ILE A 157     -11.357   1.306   6.274  1.00 97.93           C  
ATOM   2339  HB  ILE A 157     -10.858   0.460   6.747  1.00 97.93           H  
ATOM   2340  O   ILE A 157      -9.050   2.933   4.494  1.00 97.93           O  
ATOM   2341  CG1 ILE A 157     -12.881   1.046   6.353  1.00 97.93           C  
ATOM   2342 HG12 ILE A 157     -13.135   0.781   7.380  1.00 97.93           H  
ATOM   2343 HG13 ILE A 157     -13.138   0.188   5.732  1.00 97.93           H  
ATOM   2344  CG2 ILE A 157     -11.009   2.566   7.083  1.00 97.93           C  
ATOM   2345 HG21 ILE A 157     -11.386   3.463   6.590  1.00 97.93           H  
ATOM   2346 HG22 ILE A 157     -11.442   2.492   8.081  1.00 97.93           H  
ATOM   2347 HG23 ILE A 157      -9.929   2.661   7.191  1.00 97.93           H  
ATOM   2348  CD1 ILE A 157     -13.772   2.233   5.953  1.00 97.93           C  
ATOM   2349 HD11 ILE A 157     -13.458   2.651   4.997  1.00 97.93           H  
ATOM   2350 HD12 ILE A 157     -13.722   3.011   6.714  1.00 97.93           H  
ATOM   2351 HD13 ILE A 157     -14.807   1.900   5.878  1.00 97.93           H  
ATOM   2352  N   ALA A 158      -8.454   0.797   4.868  1.00 98.39           N  
ATOM   2353  H   ALA A 158      -8.769  -0.137   5.088  1.00 98.39           H  
ATOM   2354  CA  ALA A 158      -7.014   1.019   4.755  1.00 98.39           C  
ATOM   2355  HA  ALA A 158      -6.712   1.749   5.506  1.00 98.39           H  
ATOM   2356  C   ALA A 158      -6.635   1.580   3.379  1.00 98.39           C  
ATOM   2357  CB  ALA A 158      -6.275  -0.291   5.044  1.00 98.39           C  
ATOM   2358  HB1 ALA A 158      -6.503  -1.032   4.279  1.00 98.39           H  
ATOM   2359  HB2 ALA A 158      -5.200  -0.110   5.047  1.00 98.39           H  
ATOM   2360  HB3 ALA A 158      -6.566  -0.676   6.021  1.00 98.39           H  
ATOM   2361  O   ALA A 158      -5.921   2.576   3.306  1.00 98.39           O  
ATOM   2362  N   ALA A 159      -7.183   1.028   2.290  1.00 98.07           N  
ATOM   2363  H   ALA A 159      -7.730   0.185   2.394  1.00 98.07           H  
ATOM   2364  CA  ALA A 159      -6.926   1.527   0.941  1.00 98.07           C  
ATOM   2365  HA  ALA A 159      -5.849   1.499   0.780  1.00 98.07           H  
ATOM   2366  C   ALA A 159      -7.390   2.984   0.751  1.00 98.07           C  
ATOM   2367  CB  ALA A 159      -7.600   0.586  -0.066  1.00 98.07           C  
ATOM   2368  HB1 ALA A 159      -8.675   0.551   0.112  1.00 98.07           H  
ATOM   2369  HB2 ALA A 159      -7.189  -0.418   0.039  1.00 98.07           H  
ATOM   2370  HB3 ALA A 159      -7.415   0.940  -1.080  1.00 98.07           H  
ATOM   2371  O   ALA A 159      -6.654   3.812   0.209  1.00 98.07           O  
ATOM   2372  N   GLY A 160      -8.595   3.316   1.230  1.00 97.51           N  
ATOM   2373  H   GLY A 160      -9.148   2.597   1.674  1.00 97.51           H  
ATOM   2374  CA  GLY A 160      -9.120   4.682   1.171  1.00 97.51           C  
ATOM   2375  HA2 GLY A 160     -10.154   4.676   1.518  1.00 97.51           H  
ATOM   2376  HA3 GLY A 160      -9.088   5.041   0.143  1.00 97.51           H  
ATOM   2377  C   GLY A 160      -8.339   5.659   2.048  1.00 97.51           C  
ATOM   2378  O   GLY A 160      -8.014   6.764   1.611  1.00 97.51           O  
ATOM   2379  N   LEU A 161      -8.002   5.250   3.273  1.00 98.18           N  
ATOM   2380  H   LEU A 161      -8.294   4.332   3.575  1.00 98.18           H  
ATOM   2381  CA  LEU A 161      -7.233   6.061   4.210  1.00 98.18           C  
ATOM   2382  HA  LEU A 161      -7.723   7.029   4.313  1.00 98.18           H  
ATOM   2383  C   LEU A 161      -5.819   6.303   3.683  1.00 98.18           C  
ATOM   2384  CB  LEU A 161      -7.198   5.360   5.578  1.00 98.18           C  
ATOM   2385  HB2 LEU A 161      -8.216   5.209   5.936  1.00 98.18           H  
ATOM   2386  HB3 LEU A 161      -6.733   4.382   5.458  1.00 98.18           H  
ATOM   2387  O   LEU A 161      -5.323   7.425   3.745  1.00 98.18           O  
ATOM   2388  CG  LEU A 161      -6.408   6.160   6.628  1.00 98.18           C  
ATOM   2389  HG  LEU A 161      -5.408   6.375   6.249  1.00 98.18           H  
ATOM   2390  CD1 LEU A 161      -7.105   7.477   6.971  1.00 98.18           C  
ATOM   2391 HD11 LEU A 161      -7.078   8.153   6.117  1.00 98.18           H  
ATOM   2392 HD12 LEU A 161      -6.578   7.950   7.800  1.00 98.18           H  
ATOM   2393 HD13 LEU A 161      -8.136   7.295   7.273  1.00 98.18           H  
ATOM   2394  CD2 LEU A 161      -6.229   5.337   7.894  1.00 98.18           C  
ATOM   2395 HD21 LEU A 161      -5.812   4.364   7.635  1.00 98.18           H  
ATOM   2396 HD22 LEU A 161      -7.183   5.208   8.405  1.00 98.18           H  
ATOM   2397 HD23 LEU A 161      -5.532   5.836   8.567  1.00 98.18           H  
ATOM   2398  N   ARG A 162      -5.189   5.278   3.107  1.00 98.19           N  
ATOM   2399  H   ARG A 162      -5.627   4.369   3.126  1.00 98.19           H  
ATOM   2400  CA  ARG A 162      -3.864   5.396   2.512  1.00 98.19           C  
ATOM   2401  HA  ARG A 162      -3.189   5.730   3.301  1.00 98.19           H  
ATOM   2402  C   ARG A 162      -3.838   6.444   1.410  1.00 98.19           C  
ATOM   2403  CB  ARG A 162      -3.420   4.026   1.983  1.00 98.19           C  
ATOM   2404  HB2 ARG A 162      -4.112   3.687   1.211  1.00 98.19           H  
ATOM   2405  HB3 ARG A 162      -3.451   3.301   2.796  1.00 98.19           H  
ATOM   2406  O   ARG A 162      -2.985   7.328   1.427  1.00 98.19           O  
ATOM   2407  CG  ARG A 162      -2.001   4.047   1.405  1.00 98.19           C  
ATOM   2408  HG2 ARG A 162      -1.904   4.768   0.594  1.00 98.19           H  
ATOM   2409  HG3 ARG A 162      -1.778   3.058   1.006  1.00 98.19           H  
ATOM   2410  CD  ARG A 162      -1.000   4.364   2.507  1.00 98.19           C  
ATOM   2411  HD2 ARG A 162      -1.347   3.921   3.441  1.00 98.19           H  
ATOM   2412  HD3 ARG A 162      -0.048   3.897   2.256  1.00 98.19           H  
ATOM   2413  NE  ARG A 162      -0.808   5.802   2.699  1.00 98.19           N  
ATOM   2414  HE  ARG A 162      -1.147   6.436   1.989  1.00 98.19           H  
ATOM   2415  NH1 ARG A 162       0.518   5.578   4.548  1.00 98.19           N  
ATOM   2416 HH11 ARG A 162       0.373   4.579   4.591  1.00 98.19           H  
ATOM   2417 HH12 ARG A 162       1.130   6.039   5.206  1.00 98.19           H  
ATOM   2418  NH2 ARG A 162       0.314   7.551   3.527  1.00 98.19           N  
ATOM   2419 HH21 ARG A 162       0.072   8.069   2.695  1.00 98.19           H  
ATOM   2420 HH22 ARG A 162       0.955   7.930   4.209  1.00 98.19           H  
ATOM   2421  CZ  ARG A 162      -0.024   6.305   3.616  1.00 98.19           C  
ATOM   2422  N   ALA A 163      -4.811   6.378   0.502  1.00 97.36           N  
ATOM   2423  H   ALA A 163      -5.460   5.606   0.549  1.00 97.36           H  
ATOM   2424  CA  ALA A 163      -4.955   7.354  -0.570  1.00 97.36           C  
ATOM   2425  HA  ALA A 163      -4.028   7.386  -1.143  1.00 97.36           H  
ATOM   2426  C   ALA A 163      -5.218   8.771  -0.032  1.00 97.36           C  
ATOM   2427  CB  ALA A 163      -6.088   6.886  -1.486  1.00 97.36           C  
ATOM   2428  HB1 ALA A 163      -7.033   6.868  -0.942  1.00 97.36           H  
ATOM   2429  HB2 ALA A 163      -5.873   5.887  -1.865  1.00 97.36           H  
ATOM   2430  HB3 ALA A 163      -6.161   7.575  -2.327  1.00 97.36           H  
ATOM   2431  O   ALA A 163      -4.756   9.749  -0.612  1.00 97.36           O  
ATOM   2432  N   LYS A 164      -5.940   8.895   1.090  1.00 97.83           N  
ATOM   2433  H   LYS A 164      -6.324   8.059   1.507  1.00 97.83           H  
ATOM   2434  CA  LYS A 164      -6.173  10.185   1.748  1.00 97.83           C  
ATOM   2435  HA  LYS A 164      -6.544  10.901   1.015  1.00 97.83           H  
ATOM   2436  C   LYS A 164      -4.863  10.764   2.269  1.00 97.83           C  
ATOM   2437  CB  LYS A 164      -7.212  10.033   2.873  1.00 97.83           C  
ATOM   2438  HB2 LYS A 164      -8.142   9.636   2.466  1.00 97.83           H  
ATOM   2439  HB3 LYS A 164      -6.848   9.337   3.629  1.00 97.83           H  
ATOM   2440  O   LYS A 164      -4.545  11.906   1.965  1.00 97.83           O  
ATOM   2441  CG  LYS A 164      -7.478  11.381   3.551  1.00 97.83           C  
ATOM   2442  HG2 LYS A 164      -7.852  12.078   2.800  1.00 97.83           H  
ATOM   2443  HG3 LYS A 164      -6.549  11.772   3.966  1.00 97.83           H  
ATOM   2444  CD  LYS A 164      -8.488  11.256   4.698  1.00 97.83           C  
ATOM   2445  HD2 LYS A 164      -8.163  10.470   5.380  1.00 97.83           H  
ATOM   2446  HD3 LYS A 164      -9.463  10.976   4.300  1.00 97.83           H  
ATOM   2447  CE  LYS A 164      -8.607  12.564   5.491  1.00 97.83           C  
ATOM   2448  HE2 LYS A 164      -7.678  12.715   6.040  1.00 97.83           H  
ATOM   2449  HE3 LYS A 164      -9.415  12.459   6.215  1.00 97.83           H  
ATOM   2450  NZ  LYS A 164      -8.841  13.737   4.614  1.00 97.83           N  
ATOM   2451  HZ1 LYS A 164      -8.949  14.592   5.142  1.00 97.83           H  
ATOM   2452  HZ2 LYS A 164      -8.013  13.907   4.061  1.00 97.83           H  
ATOM   2453  HZ3 LYS A 164      -9.610  13.597   3.975  1.00 97.83           H  
ATOM   2454  N   ILE A 165      -4.102   9.972   3.022  1.00 98.03           N  
ATOM   2455  H   ILE A 165      -4.429   9.037   3.217  1.00 98.03           H  
ATOM   2456  CA  ILE A 165      -2.839  10.422   3.614  1.00 98.03           C  
ATOM   2457  HA  ILE A 165      -3.028  11.328   4.189  1.00 98.03           H  
ATOM   2458  C   ILE A 165      -1.839  10.793   2.520  1.00 98.03           C  
ATOM   2459  CB  ILE A 165      -2.270   9.353   4.567  1.00 98.03           C  
ATOM   2460  HB  ILE A 165      -2.153   8.427   4.004  1.00 98.03           H  
ATOM   2461  O   ILE A 165      -1.138  11.784   2.673  1.00 98.03           O  
ATOM   2462  CG1 ILE A 165      -3.222   9.094   5.757  1.00 98.03           C  
ATOM   2463 HG12 ILE A 165      -3.191   9.938   6.446  1.00 98.03           H  
ATOM   2464 HG13 ILE A 165      -4.251   9.000   5.408  1.00 98.03           H  
ATOM   2465  CG2 ILE A 165      -0.904   9.794   5.132  1.00 98.03           C  
ATOM   2466 HG21 ILE A 165      -0.476   9.009   5.755  1.00 98.03           H  
ATOM   2467 HG22 ILE A 165      -1.023  10.696   5.732  1.00 98.03           H  
ATOM   2468 HG23 ILE A 165      -0.189  10.011   4.338  1.00 98.03           H  
ATOM   2469  CD1 ILE A 165      -2.878   7.809   6.514  1.00 98.03           C  
ATOM   2470 HD11 ILE A 165      -3.636   7.625   7.275  1.00 98.03           H  
ATOM   2471 HD12 ILE A 165      -2.859   6.968   5.821  1.00 98.03           H  
ATOM   2472 HD13 ILE A 165      -1.910   7.899   7.008  1.00 98.03           H  
ATOM   2473  N   ASP A 166      -1.788  10.058   1.409  1.00 96.94           N  
ATOM   2474  H   ASP A 166      -2.365   9.232   1.335  1.00 96.94           H  
ATOM   2475  CA  ASP A 166      -0.893  10.394   0.294  1.00 96.94           C  
ATOM   2476  HA  ASP A 166       0.140  10.392   0.643  1.00 96.94           H  
ATOM   2477  C   ASP A 166      -1.167  11.768  -0.304  1.00 96.94           C  
ATOM   2478  CB  ASP A 166      -1.045   9.373  -0.828  1.00 96.94           C  
ATOM   2479  HB2 ASP A 166      -2.093   9.296  -1.115  1.00 96.94           H  
ATOM   2480  HB3 ASP A 166      -0.477   9.712  -1.694  1.00 96.94           H  
ATOM   2481  O   ASP A 166      -0.222  12.489  -0.607  1.00 96.94           O  
ATOM   2482  CG  ASP A 166      -0.530   8.007  -0.443  1.00 96.94           C  
ATOM   2483  OD1 ASP A 166       0.134   7.845   0.613  1.00 96.94           O  
ATOM   2484  OD2 ASP A 166      -0.771   7.071  -1.228  1.00 96.94           O  
ATOM   2485  N   ASN A 167      -2.444  12.119  -0.461  1.00 95.17           N  
ATOM   2486  H   ASN A 167      -3.163  11.465  -0.184  1.00 95.17           H  
ATOM   2487  CA  ASN A 167      -2.845  13.402  -1.026  1.00 95.17           C  
ATOM   2488  HA  ASN A 167      -2.203  13.643  -1.873  1.00 95.17           H  
ATOM   2489  C   ASN A 167      -2.698  14.549  -0.020  1.00 95.17           C  
ATOM   2490  CB  ASN A 167      -4.298  13.291  -1.508  1.00 95.17           C  
ATOM   2491  HB2 ASN A 167      -4.917  12.901  -0.699  1.00 95.17           H  
ATOM   2492  HB3 ASN A 167      -4.663  14.288  -1.753  1.00 95.17           H  
ATOM   2493  O   ASN A 167      -2.304  15.646  -0.403  1.00 95.17           O  
ATOM   2494  CG  ASN A 167      -4.461  12.432  -2.748  1.00 95.17           C  
ATOM   2495  ND2 ASN A 167      -5.611  11.824  -2.920  1.00 95.17           N  
ATOM   2496 HD21 ASN A 167      -6.289  11.847  -2.172  1.00 95.17           H  
ATOM   2497 HD22 ASN A 167      -5.651  11.218  -3.727  1.00 95.17           H  
ATOM   2498  OD1 ASN A 167      -3.604  12.306  -3.603  1.00 95.17           O  
ATOM   2499  N   ASP A 168      -3.031  14.305   1.249  1.00 96.82           N  
ATOM   2500  H   ASP A 168      -3.414  13.398   1.474  1.00 96.82           H  
ATOM   2501  CA  ASP A 168      -3.126  15.365   2.257  1.00 96.82           C  
ATOM   2502  HA  ASP A 168      -3.416  16.297   1.772  1.00 96.82           H  
ATOM   2503  C   ASP A 168      -1.794  15.623   2.982  1.00 96.82           C  
ATOM   2504  CB  ASP A 168      -4.214  15.005   3.285  1.00 96.82           C  
ATOM   2505  HB2 ASP A 168      -3.965  14.044   3.736  1.00 96.82           H  
ATOM   2506  HB3 ASP A 168      -4.191  15.751   4.079  1.00 96.82           H  
ATOM   2507  O   ASP A 168      -1.579  16.716   3.501  1.00 96.82           O  
ATOM   2508  CG  ASP A 168      -5.658  14.943   2.758  1.00 96.82           C  
ATOM   2509  OD1 ASP A 168      -5.941  15.284   1.591  1.00 96.82           O  
ATOM   2510  OD2 ASP A 168      -6.538  14.541   3.563  1.00 96.82           O  
ATOM   2511  N   ILE A 169      -0.921  14.612   3.079  1.00 96.61           N  
ATOM   2512  H   ILE A 169      -1.154  13.753   2.603  1.00 96.61           H  
ATOM   2513  CA  ILE A 169       0.306  14.651   3.893  1.00 96.61           C  
ATOM   2514  HA  ILE A 169       0.523  15.686   4.158  1.00 96.61           H  
ATOM   2515  C   ILE A 169       1.511  14.148   3.086  1.00 96.61           C  
ATOM   2516  CB  ILE A 169       0.116  13.852   5.212  1.00 96.61           C  
ATOM   2517  HB  ILE A 169      -0.062  12.807   4.959  1.00 96.61           H  
ATOM   2518  O   ILE A 169       2.516  14.848   2.968  1.00 96.61           O  
ATOM   2519  CG1 ILE A 169      -1.102  14.356   6.027  1.00 96.61           C  
ATOM   2520 HG12 ILE A 169      -0.949  15.403   6.290  1.00 96.61           H  
ATOM   2521 HG13 ILE A 169      -1.997  14.296   5.407  1.00 96.61           H  
ATOM   2522  CG2 ILE A 169       1.397  13.921   6.064  1.00 96.61           C  
ATOM   2523 HG21 ILE A 169       1.641  14.959   6.294  1.00 96.61           H  
ATOM   2524 HG22 ILE A 169       1.283  13.363   6.994  1.00 96.61           H  
ATOM   2525 HG23 ILE A 169       2.232  13.470   5.527  1.00 96.61           H  
ATOM   2526  CD1 ILE A 169      -1.411  13.563   7.305  1.00 96.61           C  
ATOM   2527 HD11 ILE A 169      -0.631  13.714   8.051  1.00 96.61           H  
ATOM   2528 HD12 ILE A 169      -2.354  13.915   7.723  1.00 96.61           H  
ATOM   2529 HD13 ILE A 169      -1.504  12.502   7.075  1.00 96.61           H  
ATOM   2530  N   GLY A 170       1.424  12.935   2.541  1.00 96.55           N  
ATOM   2531  H   GLY A 170       0.547  12.445   2.648  1.00 96.55           H  
ATOM   2532  CA  GLY A 170       2.465  12.282   1.749  1.00 96.55           C  
ATOM   2533  HA2 GLY A 170       2.153  12.289   0.705  1.00 96.55           H  
ATOM   2534  HA3 GLY A 170       3.398  12.842   1.816  1.00 96.55           H  
ATOM   2535  C   GLY A 170       2.738  10.831   2.167  1.00 96.55           C  
ATOM   2536  O   GLY A 170       2.263  10.337   3.192  1.00 96.55           O  
ATOM   2537  N   TRP A 171       3.552  10.133   1.369  1.00 96.54           N  
ATOM   2538  H   TRP A 171       3.934  10.593   0.555  1.00 96.54           H  
ATOM   2539  CA  TRP A 171       3.857   8.703   1.551  1.00 96.54           C  
ATOM   2540  HA  TRP A 171       2.916   8.155   1.602  1.00 96.54           H  
ATOM   2541  C   TRP A 171       4.639   8.380   2.831  1.00 96.54           C  
ATOM   2542  CB  TRP A 171       4.655   8.201   0.343  1.00 96.54           C  
ATOM   2543  HB2 TRP A 171       4.874   7.142   0.475  1.00 96.54           H  
ATOM   2544  HB3 TRP A 171       4.033   8.294  -0.547  1.00 96.54           H  
ATOM   2545  O   TRP A 171       4.575   7.252   3.319  1.00 96.54           O  
ATOM   2546  CG  TRP A 171       5.942   8.934   0.105  1.00 96.54           C  
ATOM   2547  CD1 TRP A 171       7.139   8.665   0.678  1.00 96.54           C  
ATOM   2548  HD1 TRP A 171       7.332   7.868   1.381  1.00 96.54           H  
ATOM   2549  CD2 TRP A 171       6.161  10.100  -0.743  1.00 96.54           C  
ATOM   2550  CE2 TRP A 171       7.533  10.482  -0.645  1.00 96.54           C  
ATOM   2551  CE3 TRP A 171       5.328  10.867  -1.587  1.00 96.54           C  
ATOM   2552  HE3 TRP A 171       4.286  10.606  -1.699  1.00 96.54           H  
ATOM   2553  NE1 TRP A 171       8.077   9.585   0.251  1.00 96.54           N  
ATOM   2554  HE1 TRP A 171       9.030   9.604   0.585  1.00 96.54           H  
ATOM   2555  CH2 TRP A 171       7.206  12.299  -2.204  1.00 96.54           C  
ATOM   2556  HH2 TRP A 171       7.591  13.138  -2.765  1.00 96.54           H  
ATOM   2557  CZ2 TRP A 171       8.059  11.563  -1.364  1.00 96.54           C  
ATOM   2558  HZ2 TRP A 171       9.099  11.838  -1.271  1.00 96.54           H  
ATOM   2559  CZ3 TRP A 171       5.848  11.956  -2.311  1.00 96.54           C  
ATOM   2560  HZ3 TRP A 171       5.204  12.535  -2.956  1.00 96.54           H  
ATOM   2561  N   HIS A 172       5.363   9.364   3.369  1.00 96.87           N  
ATOM   2562  H   HIS A 172       5.396  10.241   2.870  1.00 96.87           H  
ATOM   2563  CA  HIS A 172       6.199   9.240   4.561  1.00 96.87           C  
ATOM   2564  HA  HIS A 172       6.847   8.371   4.439  1.00 96.87           H  
ATOM   2565  C   HIS A 172       5.382   9.034   5.851  1.00 96.87           C  
ATOM   2566  CB  HIS A 172       7.099  10.483   4.659  1.00 96.87           C  
ATOM   2567  HB2 HIS A 172       7.843  10.316   5.438  1.00 96.87           H  
ATOM   2568  HB3 HIS A 172       7.634  10.625   3.720  1.00 96.87           H  
ATOM   2569  O   HIS A 172       5.911   8.489   6.818  1.00 96.87           O  
ATOM   2570  CG  HIS A 172       6.329  11.737   4.988  1.00 96.87           C  
ATOM   2571  CD2 HIS A 172       6.283  12.357   6.207  1.00 96.87           C  
ATOM   2572  HD2 HIS A 172       6.835  12.066   7.089  1.00 96.87           H  
ATOM   2573  ND1 HIS A 172       5.463  12.414   4.155  1.00 96.87           N  
ATOM   2574  HD1 HIS A 172       5.447  12.380   3.145  1.00 96.87           H  
ATOM   2575  CE1 HIS A 172       4.901  13.402   4.868  1.00 96.87           C  
ATOM   2576  HE1 HIS A 172       4.218  14.144   4.481  1.00 96.87           H  
ATOM   2577  NE2 HIS A 172       5.356  13.397   6.125  1.00 96.87           N  
ATOM   2578  N   LYS A 173       4.095   9.416   5.876  1.00 97.58           N  
ATOM   2579  H   LYS A 173       3.714   9.853   5.048  1.00 97.58           H  
ATOM   2580  CA  LYS A 173       3.195   9.164   7.009  1.00 97.58           C  
ATOM   2581  HA  LYS A 173       3.809   9.121   7.908  1.00 97.58           H  
ATOM   2582  C   LYS A 173       2.500   7.812   6.852  1.00 97.58           C  
ATOM   2583  CB  LYS A 173       2.203  10.335   7.161  1.00 97.58           C  
ATOM   2584  HB2 LYS A 173       2.766  11.239   7.395  1.00 97.58           H  
ATOM   2585  HB3 LYS A 173       1.702  10.498   6.207  1.00 97.58           H  
ATOM   2586  O   LYS A 173       1.898   7.546   5.818  1.00 97.58           O  
ATOM   2587  CG  LYS A 173       1.126  10.125   8.244  1.00 97.58           C  
ATOM   2588  HG2 LYS A 173       0.481  11.003   8.267  1.00 97.58           H  
ATOM   2589  HG3 LYS A 173       0.507   9.275   7.957  1.00 97.58           H  
ATOM   2590  CD  LYS A 173       1.687   9.890   9.661  1.00 97.58           C  
ATOM   2591  HD2 LYS A 173       2.486   9.149   9.625  1.00 97.58           H  
ATOM   2592  HD3 LYS A 173       2.105  10.819  10.048  1.00 97.58           H  
ATOM   2593  CE  LYS A 173       0.581   9.380  10.599  1.00 97.58           C  
ATOM   2594  HE2 LYS A 173       0.258  10.186  11.257  1.00 97.58           H  
ATOM   2595  HE3 LYS A 173      -0.271   9.086   9.985  1.00 97.58           H  
ATOM   2596  NZ  LYS A 173       1.005   8.187  11.384  1.00 97.58           N  
ATOM   2597  HZ1 LYS A 173       1.311   7.441  10.777  1.00 97.58           H  
ATOM   2598  HZ2 LYS A 173       1.751   8.376  12.038  1.00 97.58           H  
ATOM   2599  HZ3 LYS A 173       0.224   7.772  11.873  1.00 97.58           H  
ATOM   2600  N   THR A 174       2.537   6.981   7.886  1.00 97.87           N  
ATOM   2601  H   THR A 174       3.104   7.236   8.683  1.00 97.87           H  
ATOM   2602  CA  THR A 174       1.865   5.670   7.976  1.00 97.87           C  
ATOM   2603  HA  THR A 174       2.018   5.116   7.050  1.00 97.87           H  
ATOM   2604  C   THR A 174       0.355   5.792   8.219  1.00 97.87           C  
ATOM   2605  CB  THR A 174       2.495   4.859   9.117  1.00 97.87           C  
ATOM   2606  HB  THR A 174       2.005   3.888   9.194  1.00 97.87           H  
ATOM   2607  O   THR A 174      -0.112   6.838   8.681  1.00 97.87           O  
ATOM   2608  CG2 THR A 174       3.995   4.655   8.870  1.00 97.87           C  
ATOM   2609 HG21 THR A 174       4.140   4.133   7.924  1.00 97.87           H  
ATOM   2610 HG22 THR A 174       4.530   5.605   8.852  1.00 97.87           H  
ATOM   2611 HG23 THR A 174       4.429   4.046   9.663  1.00 97.87           H  
ATOM   2612  OG1 THR A 174       2.323   5.579  10.324  1.00 97.87           O  
ATOM   2613  HG1 THR A 174       2.820   5.092  10.985  1.00 97.87           H  
ATOM   2614  N   ILE A 175      -0.412   4.726   7.959  1.00 97.75           N  
ATOM   2615  H   ILE A 175       0.024   3.910   7.552  1.00 97.75           H  
ATOM   2616  CA  ILE A 175      -1.859   4.681   8.260  1.00 97.75           C  
ATOM   2617  HA  ILE A 175      -2.309   5.597   7.878  1.00 97.75           H  
ATOM   2618  C   ILE A 175      -2.164   4.665   9.766  1.00 97.75           C  
ATOM   2619  CB  ILE A 175      -2.568   3.495   7.565  1.00 97.75           C  
ATOM   2620  HB  ILE A 175      -3.626   3.572   7.818  1.00 97.75           H  
ATOM   2621  O   ILE A 175      -3.268   5.027  10.180  1.00 97.75           O  
ATOM   2622  CG1 ILE A 175      -2.081   2.114   8.063  1.00 97.75           C  
ATOM   2623 HG12 ILE A 175      -2.092   2.091   9.152  1.00 97.75           H  
ATOM   2624 HG13 ILE A 175      -1.058   1.933   7.731  1.00 97.75           H  
ATOM   2625  CG2 ILE A 175      -2.463   3.634   6.038  1.00 97.75           C  
ATOM   2626 HG21 ILE A 175      -3.082   2.884   5.544  1.00 97.75           H  
ATOM   2627 HG22 ILE A 175      -1.427   3.491   5.731  1.00 97.75           H  
ATOM   2628 HG23 ILE A 175      -2.802   4.621   5.725  1.00 97.75           H  
ATOM   2629  CD1 ILE A 175      -2.971   0.960   7.587  1.00 97.75           C  
ATOM   2630 HD11 ILE A 175      -4.015   1.170   7.823  1.00 97.75           H  
ATOM   2631 HD12 ILE A 175      -2.679   0.044   8.100  1.00 97.75           H  
ATOM   2632 HD13 ILE A 175      -2.863   0.812   6.513  1.00 97.75           H  
ATOM   2633  N   SER A 176      -1.189   4.258  10.584  1.00 97.01           N  
ATOM   2634  H   SER A 176      -0.313   3.973  10.168  1.00 97.01           H  
ATOM   2635  CA  SER A 176      -1.341   4.121  12.031  1.00 97.01           C  
ATOM   2636  HA  SER A 176      -2.169   3.436  12.217  1.00 97.01           H  
ATOM   2637  C   SER A 176      -1.656   5.459  12.701  1.00 97.01           C  
ATOM   2638  CB  SER A 176      -0.087   3.497  12.643  1.00 97.01           C  
ATOM   2639  HB2 SER A 176       0.760   4.171  12.511  1.00 97.01           H  
ATOM   2640  HB3 SER A 176       0.118   2.559  12.127  1.00 97.01           H  
ATOM   2641  O   SER A 176      -1.112   6.516  12.351  1.00 97.01           O  
ATOM   2642  OG  SER A 176      -0.270   3.225  14.019  1.00 97.01           O  
ATOM   2643  HG  SER A 176       0.601   3.118  14.407  1.00 97.01           H  
ATOM   2644  N   ASN A 177      -2.533   5.393  13.702  1.00 95.28           N  
ATOM   2645  H   ASN A 177      -2.892   4.477  13.929  1.00 95.28           H  
ATOM   2646  CA  ASN A 177      -2.969   6.503  14.540  1.00 95.28           C  
ATOM   2647  HA  ASN A 177      -3.743   6.091  15.188  1.00 95.28           H  
ATOM   2648  C   ASN A 177      -3.645   7.662  13.771  1.00 95.28           C  
ATOM   2649  CB  ASN A 177      -1.798   6.915  15.450  1.00 95.28           C  
ATOM   2650  HB2 ASN A 177      -1.330   6.022  15.867  1.00 95.28           H  
ATOM   2651  HB3 ASN A 177      -1.052   7.443  14.857  1.00 95.28           H  
ATOM   2652  O   ASN A 177      -3.686   8.797  14.250  1.00 95.28           O  
ATOM   2653  CG  ASN A 177      -2.212   7.793  16.615  1.00 95.28           C  
ATOM   2654  ND2 ASN A 177      -1.285   8.546  17.158  1.00 95.28           N  
ATOM   2655 HD21 ASN A 177      -1.556   9.091  17.964  1.00 95.28           H  
ATOM   2656 HD22 ASN A 177      -0.328   8.466  16.848  1.00 95.28           H  
ATOM   2657  OD1 ASN A 177      -3.348   7.810  17.065  1.00 95.28           O  
ATOM   2658  N   VAL A 178      -4.231   7.395  12.601  1.00 97.05           N  
ATOM   2659  H   VAL A 178      -4.139   6.464  12.221  1.00 97.05           H  
ATOM   2660  CA  VAL A 178      -5.067   8.354  11.856  1.00 97.05           C  
ATOM   2661  HA  VAL A 178      -4.932   9.348  12.284  1.00 97.05           H  
ATOM   2662  C   VAL A 178      -6.543   7.983  12.014  1.00 97.05           C  
ATOM   2663  CB  VAL A 178      -4.643   8.448  10.378  1.00 97.05           C  
ATOM   2664  HB  VAL A 178      -4.851   7.501   9.879  1.00 97.05           H  
ATOM   2665  O   VAL A 178      -6.895   6.806  11.958  1.00 97.05           O  
ATOM   2666  CG1 VAL A 178      -5.403   9.570   9.658  1.00 97.05           C  
ATOM   2667 HG11 VAL A 178      -6.473   9.362   9.651  1.00 97.05           H  
ATOM   2668 HG12 VAL A 178      -5.064   9.635   8.624  1.00 97.05           H  
ATOM   2669 HG13 VAL A 178      -5.221  10.526  10.149  1.00 97.05           H  
ATOM   2670  CG2 VAL A 178      -3.144   8.756  10.246  1.00 97.05           C  
ATOM   2671 HG21 VAL A 178      -2.888   8.938   9.203  1.00 97.05           H  
ATOM   2672 HG22 VAL A 178      -2.561   7.900  10.584  1.00 97.05           H  
ATOM   2673 HG23 VAL A 178      -2.885   9.633  10.840  1.00 97.05           H  
ATOM   2674  N   VAL A 179      -7.404   8.982  12.243  1.00 97.60           N  
ATOM   2675  H   VAL A 179      -7.065   9.932  12.209  1.00 97.60           H  
ATOM   2676  CA  VAL A 179      -8.855   8.765  12.389  1.00 97.60           C  
ATOM   2677  HA  VAL A 179      -9.011   7.998  13.148  1.00 97.60           H  
ATOM   2678  C   VAL A 179      -9.446   8.255  11.081  1.00 97.60           C  
ATOM   2679  CB  VAL A 179      -9.613  10.028  12.842  1.00 97.60           C  
ATOM   2680  HB  VAL A 179      -9.469  10.822  12.109  1.00 97.60           H  
ATOM   2681  O   VAL A 179      -9.218   8.853  10.029  1.00 97.60           O  
ATOM   2682  CG1 VAL A 179     -11.117   9.777  13.013  1.00 97.60           C  
ATOM   2683 HG11 VAL A 179     -11.605  10.661  13.423  1.00 97.60           H  
ATOM   2684 HG12 VAL A 179     -11.287   8.929  13.677  1.00 97.60           H  
ATOM   2685 HG13 VAL A 179     -11.577   9.567  12.047  1.00 97.60           H  
ATOM   2686  CG2 VAL A 179      -9.099  10.519  14.193  1.00 97.60           C  
ATOM   2687 HG21 VAL A 179      -8.053  10.812  14.096  1.00 97.60           H  
ATOM   2688 HG22 VAL A 179      -9.213   9.722  14.928  1.00 97.60           H  
ATOM   2689 HG23 VAL A 179      -9.672  11.388  14.514  1.00 97.60           H  
ATOM   2690  N   VAL A 180     -10.238   7.188  11.166  1.00 97.56           N  
ATOM   2691  H   VAL A 180     -10.355   6.750  12.069  1.00 97.56           H  
ATOM   2692  CA  VAL A 180     -11.020   6.659  10.045  1.00 97.56           C  
ATOM   2693  HA  VAL A 180     -10.571   7.012   9.117  1.00 97.56           H  
ATOM   2694  C   VAL A 180     -12.453   7.183  10.070  1.00 97.56           C  
ATOM   2695  CB  VAL A 180     -11.001   5.121   9.983  1.00 97.56           C  
ATOM   2696  HB  VAL A 180     -11.645   4.816   9.159  1.00 97.56           H  
ATOM   2697  O   VAL A 180     -13.080   7.310  11.122  1.00 97.56           O  
ATOM   2698  CG1 VAL A 180      -9.593   4.601   9.697  1.00 97.56           C  
ATOM   2699 HG11 VAL A 180      -9.300   4.945   8.704  1.00 97.56           H  
ATOM   2700 HG12 VAL A 180      -8.885   4.965  10.441  1.00 97.56           H  
ATOM   2701 HG13 VAL A 180      -9.593   3.511   9.708  1.00 97.56           H  
ATOM   2702  CG2 VAL A 180     -11.498   4.421  11.245  1.00 97.56           C  
ATOM   2703 HG21 VAL A 180     -11.729   3.381  11.015  1.00 97.56           H  
ATOM   2704 HG22 VAL A 180     -12.394   4.913  11.626  1.00 97.56           H  
ATOM   2705 HG23 VAL A 180     -10.722   4.433  12.010  1.00 97.56           H  
ATOM   2706  N   ASN A 181     -12.998   7.449   8.888  1.00 96.66           N  
ATOM   2707  H   ASN A 181     -12.411   7.383   8.069  1.00 96.66           H  
ATOM   2708  CA  ASN A 181     -14.386   7.866   8.723  1.00 96.66           C  
ATOM   2709  HA  ASN A 181     -14.714   8.378   9.628  1.00 96.66           H  
ATOM   2710  C   ASN A 181     -15.319   6.672   8.489  1.00 96.66           C  
ATOM   2711  CB  ASN A 181     -14.471   8.853   7.553  1.00 96.66           C  
ATOM   2712  HB2 ASN A 181     -14.058   8.380   6.663  1.00 96.66           H  
ATOM   2713  HB3 ASN A 181     -15.512   9.103   7.352  1.00 96.66           H  
ATOM   2714  O   ASN A 181     -14.938   5.680   7.872  1.00 96.66           O  
ATOM   2715  CG  ASN A 181     -13.734  10.151   7.807  1.00 96.66           C  
ATOM   2716  ND2 ASN A 181     -13.294  10.799   6.757  1.00 96.66           N  
ATOM   2717 HD21 ASN A 181     -12.843  11.685   6.934  1.00 96.66           H  
ATOM   2718 HD22 ASN A 181     -13.510  10.445   5.836  1.00 96.66           H  
ATOM   2719  OD1 ASN A 181     -13.598  10.626   8.920  1.00 96.66           O  
ATOM   2720  N   GLY A 182     -16.587   6.817   8.878  1.00 94.14           N  
ATOM   2721  H   GLY A 182     -16.834   7.639   9.409  1.00 94.14           H  
ATOM   2722  CA  GLY A 182     -17.662   5.929   8.422  1.00 94.14           C  
ATOM   2723  HA2 GLY A 182     -18.619   6.414   8.615  1.00 94.14           H  
ATOM   2724  HA3 GLY A 182     -17.553   5.794   7.346  1.00 94.14           H  
ATOM   2725  C   GLY A 182     -17.707   4.542   9.065  1.00 94.14           C  
ATOM   2726  O   GLY A 182     -18.348   3.649   8.509  1.00 94.14           O  
ATOM   2727  N   VAL A 183     -17.062   4.384  10.221  1.00 96.79           N  
ATOM   2728  H   VAL A 183     -16.576   5.181  10.607  1.00 96.79           H  
ATOM   2729  CA  VAL A 183     -17.113   3.185  11.066  1.00 96.79           C  
ATOM   2730  HA  VAL A 183     -17.749   2.440  10.589  1.00 96.79           H  
ATOM   2731  C   VAL A 183     -17.753   3.526  12.415  1.00 96.79           C  
ATOM   2732  CB  VAL A 183     -15.722   2.540  11.234  1.00 96.79           C  
ATOM   2733  HB  VAL A 183     -15.841   1.612  11.793  1.00 96.79           H  
ATOM   2734  O   VAL A 183     -17.704   4.671  12.866  1.00 96.79           O  
ATOM   2735  CG1 VAL A 183     -15.086   2.205   9.879  1.00 96.79           C  
ATOM   2736 HG11 VAL A 183     -14.132   1.702  10.038  1.00 96.79           H  
ATOM   2737 HG12 VAL A 183     -15.745   1.542   9.319  1.00 96.79           H  
ATOM   2738 HG13 VAL A 183     -14.904   3.110   9.299  1.00 96.79           H  
ATOM   2739  CG2 VAL A 183     -14.755   3.434  12.006  1.00 96.79           C  
ATOM   2740 HG21 VAL A 183     -14.596   4.374  11.478  1.00 96.79           H  
ATOM   2741 HG22 VAL A 183     -15.162   3.636  12.997  1.00 96.79           H  
ATOM   2742 HG23 VAL A 183     -13.807   2.911  12.132  1.00 96.79           H  
ATOM   2743  N   SER A 184     -18.369   2.536  13.049  1.00 95.77           N  
ATOM   2744  H   SER A 184     -18.400   1.637  12.591  1.00 95.77           H  
ATOM   2745  CA  SER A 184     -19.083   2.657  14.326  1.00 95.77           C  
ATOM   2746  HA  SER A 184     -18.903   3.646  14.746  1.00 95.77           H  
ATOM   2747  C   SER A 184     -18.619   1.649  15.379  1.00 95.77           C  
ATOM   2748  CB  SER A 184     -20.590   2.519  14.084  1.00 95.77           C  
ATOM   2749  HB2 SER A 184     -21.126   2.659  15.023  1.00 95.77           H  
ATOM   2750  HB3 SER A 184     -20.908   3.294  13.387  1.00 95.77           H  
ATOM   2751  O   SER A 184     -19.129   1.667  16.495  1.00 95.77           O  
ATOM   2752  OG  SER A 184     -20.908   1.250  13.539  1.00 95.77           O  
ATOM   2753  HG  SER A 184     -20.873   0.605  14.250  1.00 95.77           H  
ATOM   2754  N   GLY A 185     -17.686   0.759  15.044  1.00 96.65           N  
ATOM   2755  H   GLY A 185     -17.296   0.777  14.112  1.00 96.65           H  
ATOM   2756  CA  GLY A 185     -17.178  -0.259  15.958  1.00 96.65           C  
ATOM   2757  HA2 GLY A 185     -17.991  -0.922  16.251  1.00 96.65           H  
ATOM   2758  HA3 GLY A 185     -16.791   0.215  16.860  1.00 96.65           H  
ATOM   2759  C   GLY A 185     -16.069  -1.099  15.337  1.00 96.65           C  
ATOM   2760  O   GLY A 185     -15.718  -0.917  14.172  1.00 96.65           O  
ATOM   2761  N   ILE A 186     -15.551  -2.032  16.127  1.00 97.49           N  
ATOM   2762  H   ILE A 186     -15.956  -2.167  17.042  1.00 97.49           H  
ATOM   2763  CA  ILE A 186     -14.554  -3.035  15.740  1.00 97.49           C  
ATOM   2764  HA  ILE A 186     -14.230  -2.871  14.712  1.00 97.49           H  
ATOM   2765  C   ILE A 186     -15.252  -4.398  15.813  1.00 97.49           C  
ATOM   2766  CB  ILE A 186     -13.319  -2.929  16.665  1.00 97.49           C  
ATOM   2767  HB  ILE A 186     -13.638  -3.107  17.691  1.00 97.49           H  
ATOM   2768  O   ILE A 186     -16.088  -4.609  16.690  1.00 97.49           O  
ATOM   2769  CG1 ILE A 186     -12.679  -1.521  16.571  1.00 97.49           C  
ATOM   2770 HG12 ILE A 186     -13.441  -0.751  16.697  1.00 97.49           H  
ATOM   2771 HG13 ILE A 186     -12.237  -1.392  15.583  1.00 97.49           H  
ATOM   2772  CG2 ILE A 186     -12.273  -3.984  16.286  1.00 97.49           C  
ATOM   2773 HG21 ILE A 186     -11.897  -3.791  15.281  1.00 97.49           H  
ATOM   2774 HG22 ILE A 186     -11.444  -3.979  16.994  1.00 97.49           H  
ATOM   2775 HG23 ILE A 186     -12.705  -4.985  16.323  1.00 97.49           H  
ATOM   2776  CD1 ILE A 186     -11.611  -1.251  17.636  1.00 97.49           C  
ATOM   2777 HD11 ILE A 186     -12.043  -1.361  18.630  1.00 97.49           H  
ATOM   2778 HD12 ILE A 186     -11.237  -0.233  17.519  1.00 97.49           H  
ATOM   2779 HD13 ILE A 186     -10.778  -1.945  17.528  1.00 97.49           H  
ATOM   2780  N   SER A 187     -14.986  -5.297  14.866  1.00 96.30           N  
ATOM   2781  H   SER A 187     -14.291  -5.089  14.164  1.00 96.30           H  
ATOM   2782  CA  SER A 187     -15.732  -6.555  14.729  1.00 96.30           C  
ATOM   2783  HA  SER A 187     -16.792  -6.342  14.870  1.00 96.30           H  
ATOM   2784  C   SER A 187     -15.365  -7.626  15.760  1.00 96.30           C  
ATOM   2785  CB  SER A 187     -15.554  -7.111  13.314  1.00 96.30           C  
ATOM   2786  HB2 SER A 187     -16.266  -7.919  13.149  1.00 96.30           H  
ATOM   2787  HB3 SER A 187     -15.748  -6.322  12.588  1.00 96.30           H  
ATOM   2788  O   SER A 187     -16.078  -8.620  15.870  1.00 96.30           O  
ATOM   2789  OG  SER A 187     -14.243  -7.604  13.133  1.00 96.30           O  
ATOM   2790  HG  SER A 187     -14.183  -8.461  13.562  1.00 96.30           H  
ATOM   2791  N   ALA A 188     -14.255  -7.451  16.474  1.00 95.90           N  
ATOM   2792  H   ALA A 188     -13.749  -6.584  16.364  1.00 95.90           H  
ATOM   2793  CA  ALA A 188     -13.812  -8.304  17.567  1.00 95.90           C  
ATOM   2794  HA  ALA A 188     -14.664  -8.857  17.961  1.00 95.90           H  
ATOM   2795  C   ALA A 188     -13.253  -7.437  18.699  1.00 95.90           C  
ATOM   2796  CB  ALA A 188     -12.769  -9.307  17.054  1.00 95.90           C  
ATOM   2797  HB1 ALA A 188     -11.866  -8.787  16.734  1.00 95.90           H  
ATOM   2798  HB2 ALA A 188     -12.500  -9.995  17.856  1.00 95.90           H  
ATOM   2799  HB3 ALA A 188     -13.177  -9.880  16.221  1.00 95.90           H  
ATOM   2800  O   ALA A 188     -12.803  -6.312  18.462  1.00 95.90           O  
ATOM   2801  N   ASP A 189     -13.274  -7.967  19.917  1.00 93.95           N  
ATOM   2802  H   ASP A 189     -13.655  -8.891  20.064  1.00 93.95           H  
ATOM   2803  CA  ASP A 189     -12.701  -7.280  21.066  1.00 93.95           C  
ATOM   2804  HA  ASP A 189     -13.066  -6.253  21.068  1.00 93.95           H  
ATOM   2805  C   ASP A 189     -11.173  -7.240  20.944  1.00 93.95           C  
ATOM   2806  CB  ASP A 189     -13.161  -7.936  22.375  1.00 93.95           C  
ATOM   2807  HB2 ASP A 189     -12.644  -7.456  23.206  1.00 93.95           H  
ATOM   2808  HB3 ASP A 189     -12.881  -8.990  22.365  1.00 93.95           H  
ATOM   2809  O   ASP A 189     -10.520  -8.255  20.699  1.00 93.95           O  
ATOM   2810  CG  ASP A 189     -14.672  -7.805  22.611  1.00 93.95           C  
ATOM   2811  OD1 ASP A 189     -15.252  -6.781  22.183  1.00 93.95           O  
ATOM   2812  OD2 ASP A 189     -15.241  -8.735  23.224  1.00 93.95           O  
ATOM   2813  N   VAL A 190     -10.611  -6.042  21.105  1.00 94.55           N  
ATOM   2814  H   VAL A 190     -11.221  -5.253  21.265  1.00 94.55           H  
ATOM   2815  CA  VAL A 190      -9.168  -5.793  21.129  1.00 94.55           C  
ATOM   2816  HA  VAL A 190      -8.637  -6.731  21.293  1.00 94.55           H  
ATOM   2817  C   VAL A 190      -8.897  -4.871  22.307  1.00 94.55           C  
ATOM   2818  CB  VAL A 190      -8.669  -5.177  19.802  1.00 94.55           C  
ATOM   2819  HB  VAL A 190      -9.165  -4.221  19.636  1.00 94.55           H  
ATOM   2820  O   VAL A 190      -9.203  -3.677  22.256  1.00 94.55           O  
ATOM   2821  CG1 VAL A 190      -7.153  -4.940  19.833  1.00 94.55           C  
ATOM   2822 HG11 VAL A 190      -6.625  -5.888  19.943  1.00 94.55           H  
ATOM   2823 HG12 VAL A 190      -6.840  -4.463  18.904  1.00 94.55           H  
ATOM   2824 HG13 VAL A 190      -6.890  -4.279  20.659  1.00 94.55           H  
ATOM   2825  CG2 VAL A 190      -8.966  -6.082  18.600  1.00 94.55           C  
ATOM   2826 HG21 VAL A 190      -8.528  -5.651  17.699  1.00 94.55           H  
ATOM   2827 HG22 VAL A 190     -10.043  -6.169  18.455  1.00 94.55           H  
ATOM   2828 HG23 VAL A 190      -8.550  -7.074  18.773  1.00 94.55           H  
ATOM   2829  N   SER A 191      -8.349  -5.419  23.391  1.00 94.50           N  
ATOM   2830  H   SER A 191      -8.164  -6.412  23.404  1.00 94.50           H  
ATOM   2831  CA  SER A 191      -7.865  -4.597  24.498  1.00 94.50           C  
ATOM   2832  HA  SER A 191      -8.673  -3.923  24.782  1.00 94.50           H  
ATOM   2833  C   SER A 191      -6.684  -3.737  24.043  1.00 94.50           C  
ATOM   2834  CB  SER A 191      -7.524  -5.428  25.739  1.00 94.50           C  
ATOM   2835  HB2 SER A 191      -8.420  -5.941  26.088  1.00 94.50           H  
ATOM   2836  HB3 SER A 191      -7.178  -4.762  26.529  1.00 94.50           H  
ATOM   2837  O   SER A 191      -5.823  -4.168  23.269  1.00 94.50           O  
ATOM   2838  OG  SER A 191      -6.526  -6.382  25.467  1.00 94.50           O  
ATOM   2839  HG  SER A 191      -6.952  -7.095  24.985  1.00 94.50           H  
ATOM   2840  N   TRP A 192      -6.660  -2.493  24.515  1.00 93.38           N  
ATOM   2841  H   TRP A 192      -7.389  -2.193  25.146  1.00 93.38           H  
ATOM   2842  CA  TRP A 192      -5.627  -1.513  24.208  1.00 93.38           C  
ATOM   2843  HA  TRP A 192      -4.670  -2.019  24.074  1.00 93.38           H  
ATOM   2844  C   TRP A 192      -5.496  -0.530  25.371  1.00 93.38           C  
ATOM   2845  CB  TRP A 192      -5.980  -0.779  22.905  1.00 93.38           C  
ATOM   2846  HB2 TRP A 192      -6.969  -0.333  23.007  1.00 93.38           H  
ATOM   2847  HB3 TRP A 192      -6.029  -1.507  22.095  1.00 93.38           H  
ATOM   2848  O   TRP A 192      -6.502  -0.067  25.910  1.00 93.38           O  
ATOM   2849  CG  TRP A 192      -5.014   0.301  22.523  1.00 93.38           C  
ATOM   2850  CD1 TRP A 192      -3.921   0.149  21.747  1.00 93.38           C  
ATOM   2851  HD1 TRP A 192      -3.626  -0.770  21.262  1.00 93.38           H  
ATOM   2852  CD2 TRP A 192      -4.975   1.684  22.977  1.00 93.38           C  
ATOM   2853  CE2 TRP A 192      -3.805   2.301  22.442  1.00 93.38           C  
ATOM   2854  CE3 TRP A 192      -5.773   2.454  23.846  1.00 93.38           C  
ATOM   2855  HE3 TRP A 192      -6.644   2.002  24.295  1.00 93.38           H  
ATOM   2856  NE1 TRP A 192      -3.233   1.335  21.656  1.00 93.38           N  
ATOM   2857  HE1 TRP A 192      -2.369   1.433  21.142  1.00 93.38           H  
ATOM   2858  CH2 TRP A 192      -4.182   4.294  23.721  1.00 93.38           C  
ATOM   2859  HH2 TRP A 192      -3.841   5.244  24.104  1.00 93.38           H  
ATOM   2860  CZ2 TRP A 192      -3.413   3.598  22.780  1.00 93.38           C  
ATOM   2861  HZ2 TRP A 192      -2.483   3.991  22.397  1.00 93.38           H  
ATOM   2862  CZ3 TRP A 192      -5.370   3.742  24.232  1.00 93.38           C  
ATOM   2863  HZ3 TRP A 192      -5.942   4.267  24.982  1.00 93.38           H  
ATOM   2864  N   ASP A 193      -4.259  -0.184  25.710  1.00 89.25           N  
ATOM   2865  H   ASP A 193      -3.481  -0.592  25.211  1.00 89.25           H  
ATOM   2866  CA  ASP A 193      -3.896   0.823  26.698  1.00 89.25           C  
ATOM   2867  HA  ASP A 193      -4.702   1.552  26.772  1.00 89.25           H  
ATOM   2868  C   ASP A 193      -2.629   1.551  26.217  1.00 89.25           C  
ATOM   2869  CB  ASP A 193      -3.709   0.183  28.082  1.00 89.25           C  
ATOM   2870  HB2 ASP A 193      -4.571  -0.443  28.315  1.00 89.25           H  
ATOM   2871  HB3 ASP A 193      -2.817  -0.442  28.070  1.00 89.25           H  
ATOM   2872  O   ASP A 193      -1.847   1.019  25.427  1.00 89.25           O  
ATOM   2873  CG  ASP A 193      -3.579   1.273  29.145  1.00 89.25           C  
ATOM   2874  OD1 ASP A 193      -2.440   1.751  29.350  1.00 89.25           O  
ATOM   2875  OD2 ASP A 193      -4.622   1.776  29.610  1.00 89.25           O  
ATOM   2876  N   LEU A 194      -2.440   2.802  26.640  1.00 85.33           N  
ATOM   2877  H   LEU A 194      -3.008   3.109  27.417  1.00 85.33           H  
ATOM   2878  CA  LEU A 194      -1.280   3.597  26.230  1.00 85.33           C  
ATOM   2879  HA  LEU A 194      -1.056   3.369  25.188  1.00 85.33           H  
ATOM   2880  C   LEU A 194      -0.023   3.290  27.049  1.00 85.33           C  
ATOM   2881  CB  LEU A 194      -1.625   5.085  26.379  1.00 85.33           C  
ATOM   2882  HB2 LEU A 194      -2.561   5.283  25.856  1.00 85.33           H  
ATOM   2883  HB3 LEU A 194      -1.789   5.293  27.436  1.00 85.33           H  
ATOM   2884  O   LEU A 194       1.088   3.462  26.554  1.00 85.33           O  
ATOM   2885  CG  LEU A 194      -0.529   6.034  25.851  1.00 85.33           C  
ATOM   2886  HG  LEU A 194       0.417   5.868  26.367  1.00 85.33           H  
ATOM   2887  CD1 LEU A 194      -0.298   5.861  24.346  1.00 85.33           C  
ATOM   2888 HD11 LEU A 194       0.309   6.675  23.950  1.00 85.33           H  
ATOM   2889 HD12 LEU A 194       0.265   4.940  24.195  1.00 85.33           H  
ATOM   2890 HD13 LEU A 194      -1.240   5.762  23.806  1.00 85.33           H  
ATOM   2891  CD2 LEU A 194      -0.942   7.470  26.176  1.00 85.33           C  
ATOM   2892 HD21 LEU A 194      -0.685   7.661  27.218  1.00 85.33           H  
ATOM   2893 HD22 LEU A 194      -0.402   8.183  25.553  1.00 85.33           H  
ATOM   2894 HD23 LEU A 194      -2.025   7.559  26.090  1.00 85.33           H  
ATOM   2895  N   GLN A 195      -0.205   2.972  28.326  1.00 83.84           N  
ATOM   2896  H   GLN A 195      -1.136   2.723  28.628  1.00 83.84           H  
ATOM   2897  CA  GLN A 195       0.856   2.816  29.314  1.00 83.84           C  
ATOM   2898  HA  GLN A 195       1.779   3.256  28.935  1.00 83.84           H  
ATOM   2899  C   GLN A 195       1.150   1.345  29.598  1.00 83.84           C  
ATOM   2900  CB  GLN A 195       0.463   3.537  30.612  1.00 83.84           C  
ATOM   2901  HB2 GLN A 195      -0.426   3.068  31.034  1.00 83.84           H  
ATOM   2902  HB3 GLN A 195       1.279   3.426  31.327  1.00 83.84           H  
ATOM   2903  O   GLN A 195       2.279   1.030  29.970  1.00 83.84           O  
ATOM   2904  CG  GLN A 195       0.190   5.031  30.399  1.00 83.84           C  
ATOM   2905  HG2 GLN A 195      -0.739   5.158  29.844  1.00 83.84           H  
ATOM   2906  HG3 GLN A 195       1.004   5.461  29.814  1.00 83.84           H  
ATOM   2907  CD  GLN A 195       0.066   5.779  31.721  1.00 83.84           C  
ATOM   2908  NE2 GLN A 195       0.957   6.702  32.012  1.00 83.84           N  
ATOM   2909 HE21 GLN A 195       0.851   7.108  32.931  1.00 83.84           H  
ATOM   2910 HE22 GLN A 195       1.767   6.830  31.422  1.00 83.84           H  
ATOM   2911  OE1 GLN A 195      -0.826   5.579  32.522  1.00 83.84           O  
ATOM   2912  N   ASP A 196       0.161   0.469  29.410  1.00 84.02           N  
ATOM   2913  H   ASP A 196      -0.765   0.815  29.205  1.00 84.02           H  
ATOM   2914  CA  ASP A 196       0.323  -0.972  29.543  1.00 84.02           C  
ATOM   2915  HA  ASP A 196       1.202  -1.151  30.161  1.00 84.02           H  
ATOM   2916  C   ASP A 196       0.513  -1.651  28.171  1.00 84.02           C  
ATOM   2917  CB  ASP A 196      -0.847  -1.574  30.332  1.00 84.02           C  
ATOM   2918  HB2 ASP A 196      -1.761  -1.532  29.741  1.00 84.02           H  
ATOM   2919  HB3 ASP A 196      -0.998  -0.987  31.239  1.00 84.02           H  
ATOM   2920  O   ASP A 196      -0.426  -1.719  27.370  1.00 84.02           O  
ATOM   2921  CG  ASP A 196      -0.572  -3.026  30.738  1.00 84.02           C  
ATOM   2922  OD1 ASP A 196       0.510  -3.548  30.375  1.00 84.02           O  
ATOM   2923  OD2 ASP A 196      -1.424  -3.592  31.453  1.00 84.02           O  
ATOM   2924  N   PRO A 197       1.714  -2.177  27.865  1.00 82.51           N  
ATOM   2925  CA  PRO A 197       1.928  -2.953  26.650  1.00 82.51           C  
ATOM   2926  HA  PRO A 197       1.536  -2.412  25.789  1.00 82.51           H  
ATOM   2927  C   PRO A 197       1.248  -4.332  26.691  1.00 82.51           C  
ATOM   2928  CB  PRO A 197       3.449  -3.069  26.522  1.00 82.51           C  
ATOM   2929  HB2 PRO A 197       3.836  -2.191  26.004  1.00 82.51           H  
ATOM   2930  HB3 PRO A 197       3.755  -3.978  26.004  1.00 82.51           H  
ATOM   2931  O   PRO A 197       1.080  -4.936  25.634  1.00 82.51           O  
ATOM   2932  CG  PRO A 197       3.924  -3.053  27.974  1.00 82.51           C  
ATOM   2933  HG2 PRO A 197       3.821  -4.049  28.403  1.00 82.51           H  
ATOM   2934  HG3 PRO A 197       4.952  -2.701  28.061  1.00 82.51           H  
ATOM   2935  CD  PRO A 197       2.940  -2.102  28.650  1.00 82.51           C  
ATOM   2936  HD2 PRO A 197       2.782  -2.420  29.680  1.00 82.51           H  
ATOM   2937  HD3 PRO A 197       3.326  -1.083  28.621  1.00 82.51           H  
ATOM   2938  N   ALA A 198       0.832  -4.839  27.860  1.00 90.50           N  
ATOM   2939  H   ALA A 198       0.901  -4.274  28.695  1.00 90.50           H  
ATOM   2940  CA  ALA A 198       0.224  -6.161  28.029  1.00 90.50           C  
ATOM   2941  HA  ALA A 198       0.757  -6.854  27.378  1.00 90.50           H  
ATOM   2942  C   ALA A 198      -1.253  -6.193  27.587  1.00 90.50           C  
ATOM   2943  CB  ALA A 198       0.443  -6.636  29.471  1.00 90.50           C  
ATOM   2944  HB1 ALA A 198      -0.141  -6.022  30.157  1.00 90.50           H  
ATOM   2945  HB2 ALA A 198       0.117  -7.672  29.569  1.00 90.50           H  
ATOM   2946  HB3 ALA A 198       1.498  -6.562  29.733  1.00 90.50           H  
ATOM   2947  O   ALA A 198      -2.160  -6.524  28.348  1.00 90.50           O  
ATOM   2948  N   THR A 199      -1.495  -5.856  26.322  1.00 94.24           N  
ATOM   2949  H   THR A 199      -0.694  -5.629  25.750  1.00 94.24           H  
ATOM   2950  CA  THR A 199      -2.823  -5.761  25.702  1.00 94.24           C  
ATOM   2951  HA  THR A 199      -3.573  -6.169  26.380  1.00 94.24           H  
ATOM   2952  C   THR A 199      -2.890  -6.582  24.416  1.00 94.24           C  
ATOM   2953  CB  THR A 199      -3.191  -4.296  25.438  1.00 94.24           C  
ATOM   2954  HB  THR A 199      -4.182  -4.267  24.985  1.00 94.24           H  
ATOM   2955  O   THR A 199      -1.862  -6.981  23.866  1.00 94.24           O  
ATOM   2956  CG2 THR A 199      -3.246  -3.484  26.729  1.00 94.24           C  
ATOM   2957 HG21 THR A 199      -4.024  -3.883  27.379  1.00 94.24           H  
ATOM   2958 HG22 THR A 199      -2.295  -3.524  27.262  1.00 94.24           H  
ATOM   2959 HG23 THR A 199      -3.470  -2.440  26.507  1.00 94.24           H  
ATOM   2960  OG1 THR A 199      -2.274  -3.666  24.568  1.00 94.24           O  
ATOM   2961  HG1 THR A 199      -1.581  -3.320  25.135  1.00 94.24           H  
ATOM   2962  N   ASP A 200      -4.093  -6.844  23.900  1.00 96.10           N  
ATOM   2963  H   ASP A 200      -4.915  -6.519  24.389  1.00 96.10           H  
ATOM   2964  CA  ASP A 200      -4.262  -7.552  22.622  1.00 96.10           C  
ATOM   2965  HA  ASP A 200      -3.778  -8.526  22.688  1.00 96.10           H  
ATOM   2966  C   ASP A 200      -3.604  -6.785  21.476  1.00 96.10           C  
ATOM   2967  CB  ASP A 200      -5.746  -7.758  22.293  1.00 96.10           C  
ATOM   2968  HB2 ASP A 200      -5.829  -8.281  21.340  1.00 96.10           H  
ATOM   2969  HB3 ASP A 200      -6.223  -6.784  22.188  1.00 96.10           H  
ATOM   2970  O   ASP A 200      -2.935  -7.378  20.630  1.00 96.10           O  
ATOM   2971  CG  ASP A 200      -6.471  -8.568  23.359  1.00 96.10           C  
ATOM   2972  OD1 ASP A 200      -5.901  -9.579  23.819  1.00 96.10           O  
ATOM   2973  OD2 ASP A 200      -7.557  -8.122  23.781  1.00 96.10           O  
ATOM   2974  N   ALA A 201      -3.738  -5.459  21.481  1.00 94.83           N  
ATOM   2975  H   ALA A 201      -4.326  -5.036  22.185  1.00 94.83           H  
ATOM   2976  CA  ALA A 201      -3.078  -4.604  20.510  1.00 94.83           C  
ATOM   2977  HA  ALA A 201      -3.299  -4.985  19.513  1.00 94.83           H  
ATOM   2978  C   ALA A 201      -1.549  -4.597  20.657  1.00 94.83           C  
ATOM   2979  CB  ALA A 201      -3.661  -3.205  20.662  1.00 94.83           C  
ATOM   2980  HB1 ALA A 201      -4.734  -3.227  20.473  1.00 94.83           H  
ATOM   2981  HB2 ALA A 201      -3.185  -2.537  19.944  1.00 94.83           H  
ATOM   2982  HB3 ALA A 201      -3.483  -2.860  21.681  1.00 94.83           H  
ATOM   2983  O   ALA A 201      -0.849  -4.564  19.645  1.00 94.83           O  
ATOM   2984  N   GLY A 202      -1.028  -4.653  21.888  1.00 93.69           N  
ATOM   2985  H   GLY A 202      -1.652  -4.664  22.682  1.00 93.69           H  
ATOM   2986  CA  GLY A 202       0.403  -4.836  22.144  1.00 93.69           C  
ATOM   2987  HA2 GLY A 202       0.969  -4.014  21.705  1.00 93.69           H  
ATOM   2988  HA3 GLY A 202       0.575  -4.847  23.221  1.00 93.69           H  
ATOM   2989  C   GLY A 202       0.916  -6.154  21.564  1.00 93.69           C  
ATOM   2990  O   GLY A 202       1.850  -6.147  20.765  1.00 93.69           O  
ATOM   2991  N   TYR A 203       0.225  -7.260  21.855  1.00 96.39           N  
ATOM   2992  H   TYR A 203      -0.532  -7.182  22.519  1.00 96.39           H  
ATOM   2993  CA  TYR A 203       0.537  -8.584  21.309  1.00 96.39           C  
ATOM   2994  HA  TYR A 203       1.539  -8.867  21.632  1.00 96.39           H  
ATOM   2995  C   TYR A 203       0.526  -8.605  19.773  1.00 96.39           C  
ATOM   2996  CB  TYR A 203      -0.469  -9.604  21.865  1.00 96.39           C  
ATOM   2997  HB2 TYR A 203      -1.483  -9.258  21.663  1.00 96.39           H  
ATOM   2998  HB3 TYR A 203      -0.353  -9.653  22.947  1.00 96.39           H  
ATOM   2999  O   TYR A 203       1.448  -9.136  19.155  1.00 96.39           O  
ATOM   3000  CG  TYR A 203      -0.314 -10.999  21.286  1.00 96.39           C  
ATOM   3001  CD1 TYR A 203      -1.027 -11.371  20.127  1.00 96.39           C  
ATOM   3002  HD1 TYR A 203      -1.693 -10.665  19.652  1.00 96.39           H  
ATOM   3003  CD2 TYR A 203       0.579 -11.907  21.882  1.00 96.39           C  
ATOM   3004  HD2 TYR A 203       1.146 -11.609  22.752  1.00 96.39           H  
ATOM   3005  CE1 TYR A 203      -0.841 -12.646  19.561  1.00 96.39           C  
ATOM   3006  HE1 TYR A 203      -1.363 -12.928  18.659  1.00 96.39           H  
ATOM   3007  CE2 TYR A 203       0.759 -13.188  21.326  1.00 96.39           C  
ATOM   3008  HE2 TYR A 203       1.455 -13.878  21.780  1.00 96.39           H  
ATOM   3009  OH  TYR A 203       0.256 -14.778  19.599  1.00 96.39           O  
ATOM   3010  HH  TYR A 203       0.926 -15.263  20.086  1.00 96.39           H  
ATOM   3011  CZ  TYR A 203       0.055 -13.555  20.157  1.00 96.39           C  
ATOM   3012  N   LEU A 204      -0.500  -8.027  19.141  1.00 97.29           N  
ATOM   3013  H   LEU A 204      -1.240  -7.625  19.699  1.00 97.29           H  
ATOM   3014  CA  LEU A 204      -0.613  -7.976  17.680  1.00 97.29           C  
ATOM   3015  HA  LEU A 204      -0.508  -8.985  17.281  1.00 97.29           H  
ATOM   3016  C   LEU A 204       0.509  -7.147  17.050  1.00 97.29           C  
ATOM   3017  CB  LEU A 204      -1.992  -7.417  17.296  1.00 97.29           C  
ATOM   3018  HB2 LEU A 204      -2.173  -6.516  17.881  1.00 97.29           H  
ATOM   3019  HB3 LEU A 204      -1.986  -7.127  16.245  1.00 97.29           H  
ATOM   3020  O   LEU A 204       1.107  -7.594  16.074  1.00 97.29           O  
ATOM   3021  CG  LEU A 204      -3.134  -8.419  17.522  1.00 97.29           C  
ATOM   3022  HG  LEU A 204      -3.038  -8.881  18.505  1.00 97.29           H  
ATOM   3023  CD1 LEU A 204      -4.475  -7.698  17.460  1.00 97.29           C  
ATOM   3024 HD11 LEU A 204      -4.656  -7.338  16.447  1.00 97.29           H  
ATOM   3025 HD12 LEU A 204      -5.263  -8.392  17.754  1.00 97.29           H  
ATOM   3026 HD13 LEU A 204      -4.482  -6.862  18.158  1.00 97.29           H  
ATOM   3027  CD2 LEU A 204      -3.147  -9.522  16.459  1.00 97.29           C  
ATOM   3028 HD21 LEU A 204      -3.181  -9.074  15.466  1.00 97.29           H  
ATOM   3029 HD22 LEU A 204      -2.260 -10.148  16.549  1.00 97.29           H  
ATOM   3030 HD23 LEU A 204      -4.032 -10.146  16.582  1.00 97.29           H  
ATOM   3031  N   ASN A 205       0.851  -5.996  17.635  1.00 94.32           N  
ATOM   3032  H   ASN A 205       0.320  -5.684  18.435  1.00 94.32           H  
ATOM   3033  CA  ASN A 205       1.963  -5.167  17.168  1.00 94.32           C  
ATOM   3034  HA  ASN A 205       1.822  -4.947  16.109  1.00 94.32           H  
ATOM   3035  C   ASN A 205       3.319  -5.874  17.298  1.00 94.32           C  
ATOM   3036  CB  ASN A 205       1.991  -3.858  17.964  1.00 94.32           C  
ATOM   3037  HB2 ASN A 205       2.988  -3.423  17.886  1.00 94.32           H  
ATOM   3038  HB3 ASN A 205       1.803  -4.066  19.017  1.00 94.32           H  
ATOM   3039  O   ASN A 205       4.124  -5.803  16.371  1.00 94.32           O  
ATOM   3040  CG  ASN A 205       1.025  -2.804  17.471  1.00 94.32           C  
ATOM   3041  ND2 ASN A 205       0.791  -1.811  18.292  1.00 94.32           N  
ATOM   3042 HD21 ASN A 205       1.210  -1.840  19.210  1.00 94.32           H  
ATOM   3043 HD22 ASN A 205       0.229  -1.055  17.927  1.00 94.32           H  
ATOM   3044  OD1 ASN A 205       0.548  -2.779  16.350  1.00 94.32           O  
ATOM   3045  N   GLU A 206       3.567  -6.577  18.408  1.00 94.07           N  
ATOM   3046  H   GLU A 206       2.892  -6.557  19.160  1.00 94.07           H  
ATOM   3047  CA  GLU A 206       4.772  -7.405  18.592  1.00 94.07           C  
ATOM   3048  HA  GLU A 206       5.664  -6.787  18.488  1.00 94.07           H  
ATOM   3049  C   GLU A 206       4.876  -8.521  17.544  1.00 94.07           C  
ATOM   3050  CB  GLU A 206       4.765  -8.041  19.990  1.00 94.07           C  
ATOM   3051  HB2 GLU A 206       3.785  -8.479  20.178  1.00 94.07           H  
ATOM   3052  HB3 GLU A 206       5.505  -8.841  20.011  1.00 94.07           H  
ATOM   3053  O   GLU A 206       5.975  -8.931  17.176  1.00 94.07           O  
ATOM   3054  CG  GLU A 206       5.113  -7.047  21.107  1.00 94.07           C  
ATOM   3055  HG2 GLU A 206       6.116  -6.664  20.923  1.00 94.07           H  
ATOM   3056  HG3 GLU A 206       4.427  -6.201  21.069  1.00 94.07           H  
ATOM   3057  CD  GLU A 206       5.065  -7.681  22.509  1.00 94.07           C  
ATOM   3058  OE1 GLU A 206       5.380  -6.945  23.472  1.00 94.07           O  
ATOM   3059  OE2 GLU A 206       4.747  -8.890  22.620  1.00 94.07           O  
ATOM   3060  N   HIS A 207       3.734  -8.984  17.032  1.00 96.75           N  
ATOM   3061  H   HIS A 207       2.872  -8.612  17.403  1.00 96.75           H  
ATOM   3062  CA  HIS A 207       3.639  -9.962  15.949  1.00 96.75           C  
ATOM   3063  HA  HIS A 207       4.591 -10.488  15.877  1.00 96.75           H  
ATOM   3064  C   HIS A 207       3.422  -9.322  14.572  1.00 96.75           C  
ATOM   3065  CB  HIS A 207       2.567 -11.000  16.297  1.00 96.75           C  
ATOM   3066  HB2 HIS A 207       2.403 -11.654  15.440  1.00 96.75           H  
ATOM   3067  HB3 HIS A 207       1.628 -10.495  16.520  1.00 96.75           H  
ATOM   3068  O   HIS A 207       3.096 -10.026  13.618  1.00 96.75           O  
ATOM   3069  CG  HIS A 207       2.970 -11.857  17.466  1.00 96.75           C  
ATOM   3070  CD2 HIS A 207       3.560 -13.087  17.409  1.00 96.75           C  
ATOM   3071  HD2 HIS A 207       3.797 -13.620  16.501  1.00 96.75           H  
ATOM   3072  ND1 HIS A 207       2.884 -11.514  18.790  1.00 96.75           N  
ATOM   3073  HD1 HIS A 207       2.512 -10.644  19.144  1.00 96.75           H  
ATOM   3074  CE1 HIS A 207       3.416 -12.508  19.515  1.00 96.75           C  
ATOM   3075  HE1 HIS A 207       3.510 -12.492  20.591  1.00 96.75           H  
ATOM   3076  NE2 HIS A 207       3.823 -13.516  18.716  1.00 96.75           N  
ATOM   3077  N   GLU A 208       3.617  -8.005  14.458  1.00 97.05           N  
ATOM   3078  H   GLU A 208       3.884  -7.500  15.291  1.00 97.05           H  
ATOM   3079  CA  GLU A 208       3.565  -7.247  13.206  1.00 97.05           C  
ATOM   3080  HA  GLU A 208       3.632  -6.196  13.488  1.00 97.05           H  
ATOM   3081  C   GLU A 208       2.231  -7.387  12.448  1.00 97.05           C  
ATOM   3082  CB  GLU A 208       4.794  -7.549  12.334  1.00 97.05           C  
ATOM   3083  HB2 GLU A 208       4.888  -6.758  11.590  1.00 97.05           H  
ATOM   3084  HB3 GLU A 208       4.633  -8.491  11.809  1.00 97.05           H  
ATOM   3085  O   GLU A 208       2.184  -7.398  11.215  1.00 97.05           O  
ATOM   3086  CG  GLU A 208       6.106  -7.654  13.130  1.00 97.05           C  
ATOM   3087  HG2 GLU A 208       6.188  -6.828  13.837  1.00 97.05           H  
ATOM   3088  HG3 GLU A 208       6.108  -8.580  13.704  1.00 97.05           H  
ATOM   3089  CD  GLU A 208       7.305  -7.669  12.190  1.00 97.05           C  
ATOM   3090  OE1 GLU A 208       8.214  -6.823  12.386  1.00 97.05           O  
ATOM   3091  OE2 GLU A 208       7.267  -8.506  11.259  1.00 97.05           O  
ATOM   3092  N   VAL A 209       1.133  -7.499  13.199  1.00 98.17           N  
ATOM   3093  H   VAL A 209       1.257  -7.522  14.201  1.00 98.17           H  
ATOM   3094  CA  VAL A 209      -0.241  -7.436  12.697  1.00 98.17           C  
ATOM   3095  HA  VAL A 209      -0.239  -7.538  11.612  1.00 98.17           H  
ATOM   3096  C   VAL A 209      -0.817  -6.073  13.054  1.00 98.17           C  
ATOM   3097  CB  VAL A 209      -1.108  -8.565  13.282  1.00 98.17           C  
ATOM   3098  HB  VAL A 209      -1.117  -8.495  14.370  1.00 98.17           H  
ATOM   3099  O   VAL A 209      -0.959  -5.737  14.228  1.00 98.17           O  
ATOM   3100  CG1 VAL A 209      -2.551  -8.474  12.761  1.00 98.17           C  
ATOM   3101 HG11 VAL A 209      -2.556  -8.426  11.672  1.00 98.17           H  
ATOM   3102 HG12 VAL A 209      -3.120  -9.344  13.087  1.00 98.17           H  
ATOM   3103 HG13 VAL A 209      -3.037  -7.583  13.159  1.00 98.17           H  
ATOM   3104  CG2 VAL A 209      -0.569  -9.944  12.895  1.00 98.17           C  
ATOM   3105 HG21 VAL A 209       0.442 -10.073  13.281  1.00 98.17           H  
ATOM   3106 HG22 VAL A 209      -0.559 -10.028  11.808  1.00 98.17           H  
ATOM   3107 HG23 VAL A 209      -1.202 -10.724  13.319  1.00 98.17           H  
ATOM   3108  N   THR A 210      -1.195  -5.290  12.045  1.00 98.30           N  
ATOM   3109  H   THR A 210      -1.097  -5.621  11.096  1.00 98.30           H  
ATOM   3110  CA  THR A 210      -1.887  -4.022  12.281  1.00 98.30           C  
ATOM   3111  HA  THR A 210      -1.337  -3.463  13.038  1.00 98.30           H  
ATOM   3112  C   THR A 210      -3.286  -4.303  12.819  1.00 98.30           C  
ATOM   3113  CB  THR A 210      -1.944  -3.168  11.008  1.00 98.30           C  
ATOM   3114  HB  THR A 210      -2.347  -3.764  10.189  1.00 98.30           H  
ATOM   3115  O   THR A 210      -4.049  -5.073  12.238  1.00 98.30           O  
ATOM   3116  CG2 THR A 210      -2.780  -1.897  11.166  1.00 98.30           C  
ATOM   3117 HG21 THR A 210      -2.449  -1.336  12.040  1.00 98.30           H  
ATOM   3118 HG22 THR A 210      -3.831  -2.160  11.287  1.00 98.30           H  
ATOM   3119 HG23 THR A 210      -2.681  -1.279  10.273  1.00 98.30           H  
ATOM   3120  OG1 THR A 210      -0.652  -2.728  10.667  1.00 98.30           O  
ATOM   3121  HG1 THR A 210      -0.630  -1.778  10.806  1.00 98.30           H  
ATOM   3122  N   THR A 211      -3.654  -3.638  13.907  1.00 97.85           N  
ATOM   3123  H   THR A 211      -2.984  -3.020  14.343  1.00 97.85           H  
ATOM   3124  CA  THR A 211      -4.971  -3.769  14.524  1.00 97.85           C  
ATOM   3125  HA  THR A 211      -5.570  -4.432  13.899  1.00 97.85           H  
ATOM   3126  C   THR A 211      -5.759  -2.467  14.523  1.00 97.85           C  
ATOM   3127  CB  THR A 211      -4.850  -4.442  15.897  1.00 97.85           C  
ATOM   3128  HB  THR A 211      -4.156  -5.277  15.807  1.00 97.85           H  
ATOM   3129  O   THR A 211      -5.401  -1.494  13.854  1.00 97.85           O  
ATOM   3130  CG2 THR A 211      -4.347  -3.518  17.003  1.00 97.85           C  
ATOM   3131 HG21 THR A 211      -3.336  -3.179  16.774  1.00 97.85           H  
ATOM   3132 HG22 THR A 211      -5.011  -2.664  17.138  1.00 97.85           H  
ATOM   3133 HG23 THR A 211      -4.334  -4.085  17.934  1.00 97.85           H  
ATOM   3134  OG1 THR A 211      -6.106  -4.956  16.279  1.00 97.85           O  
ATOM   3135  HG1 THR A 211      -6.294  -5.683  15.680  1.00 97.85           H  
ATOM   3136  N   LEU A 212      -6.892  -2.474  15.216  1.00 97.88           N  
ATOM   3137  H   LEU A 212      -7.063  -3.286  15.792  1.00 97.88           H  
ATOM   3138  CA  LEU A 212      -7.881  -1.416  15.255  1.00 97.88           C  
ATOM   3139  HA  LEU A 212      -7.524  -0.553  14.693  1.00 97.88           H  
ATOM   3140  C   LEU A 212      -8.097  -0.995  16.707  1.00 97.88           C  
ATOM   3141  CB  LEU A 212      -9.184  -1.929  14.617  1.00 97.88           C  
ATOM   3142  HB2 LEU A 212      -9.630  -2.655  15.296  1.00 97.88           H  
ATOM   3143  HB3 LEU A 212      -9.875  -1.090  14.533  1.00 97.88           H  
ATOM   3144  O   LEU A 212      -8.220  -1.837  17.591  1.00 97.88           O  
ATOM   3145  CG  LEU A 212      -9.037  -2.613  13.240  1.00 97.88           C  
ATOM   3146  HG  LEU A 212      -8.501  -3.555  13.361  1.00 97.88           H  
ATOM   3147  CD1 LEU A 212     -10.422  -2.960  12.701  1.00 97.88           C  
ATOM   3148 HD11 LEU A 212     -10.342  -3.368  11.694  1.00 97.88           H  
ATOM   3149 HD12 LEU A 212     -11.064  -2.079  12.698  1.00 97.88           H  
ATOM   3150 HD13 LEU A 212     -10.869  -3.731  13.328  1.00 97.88           H  
ATOM   3151  CD2 LEU A 212      -8.270  -1.777  12.212  1.00 97.88           C  
ATOM   3152 HD21 LEU A 212      -8.715  -1.874  11.222  1.00 97.88           H  
ATOM   3153 HD22 LEU A 212      -7.247  -2.150  12.158  1.00 97.88           H  
ATOM   3154 HD23 LEU A 212      -8.243  -0.729  12.512  1.00 97.88           H  
ATOM   3155  N   VAL A 213      -8.165   0.310  16.956  1.00 96.58           N  
ATOM   3156  H   VAL A 213      -8.041   0.953  16.187  1.00 96.58           H  
ATOM   3157  CA  VAL A 213      -8.396   0.864  18.298  1.00 96.58           C  
ATOM   3158  HA  VAL A 213      -8.820   0.084  18.930  1.00 96.58           H  
ATOM   3159  C   VAL A 213      -9.413   1.994  18.238  1.00 96.58           C  
ATOM   3160  CB  VAL A 213      -7.086   1.327  18.973  1.00 96.58           C  
ATOM   3161  HB  VAL A 213      -7.325   1.660  19.983  1.00 96.58           H  
ATOM   3162  O   VAL A 213      -9.584   2.646  17.203  1.00 96.58           O  
ATOM   3163  CG1 VAL A 213      -6.081   0.179  19.095  1.00 96.58           C  
ATOM   3164 HG11 VAL A 213      -6.494  -0.611  19.722  1.00 96.58           H  
ATOM   3165 HG12 VAL A 213      -5.156   0.549  19.538  1.00 96.58           H  
ATOM   3166 HG13 VAL A 213      -5.843  -0.241  18.118  1.00 96.58           H  
ATOM   3167  CG2 VAL A 213      -6.425   2.507  18.246  1.00 96.58           C  
ATOM   3168 HG21 VAL A 213      -7.071   3.384  18.288  1.00 96.58           H  
ATOM   3169 HG22 VAL A 213      -5.479   2.750  18.730  1.00 96.58           H  
ATOM   3170 HG23 VAL A 213      -6.240   2.249  17.203  1.00 96.58           H  
ATOM   3171  N   ASN A 214     -10.074   2.264  19.363  1.00 94.80           N  
ATOM   3172  H   ASN A 214      -9.904   1.686  20.173  1.00 94.80           H  
ATOM   3173  CA  ASN A 214     -10.923   3.438  19.526  1.00 94.80           C  
ATOM   3174  HA  ASN A 214     -10.911   4.031  18.611  1.00 94.80           H  
ATOM   3175  C   ASN A 214     -10.383   4.329  20.647  1.00 94.80           C  
ATOM   3176  CB  ASN A 214     -12.375   3.006  19.761  1.00 94.80           C  
ATOM   3177  HB2 ASN A 214     -12.683   2.330  18.962  1.00 94.80           H  
ATOM   3178  HB3 ASN A 214     -12.449   2.473  20.708  1.00 94.80           H  
ATOM   3179  O   ASN A 214     -10.588   4.060  21.828  1.00 94.80           O  
ATOM   3180  CG  ASN A 214     -13.328   4.191  19.788  1.00 94.80           C  
ATOM   3181  ND2 ASN A 214     -14.589   3.937  20.039  1.00 94.80           N  
ATOM   3182 HD21 ASN A 214     -15.225   4.722  20.045  1.00 94.80           H  
ATOM   3183 HD22 ASN A 214     -14.886   2.990  20.228  1.00 94.80           H  
ATOM   3184  OD1 ASN A 214     -12.973   5.346  19.579  1.00 94.80           O  
ATOM   3185  N   ARG A 215      -9.712   5.418  20.261  1.00 91.00           N  
ATOM   3186  H   ARG A 215      -9.649   5.593  19.269  1.00 91.00           H  
ATOM   3187  CA  ARG A 215      -9.234   6.453  21.179  1.00 91.00           C  
ATOM   3188  HA  ARG A 215      -9.807   6.390  22.104  1.00 91.00           H  
ATOM   3189  C   ARG A 215      -9.459   7.819  20.558  1.00 91.00           C  
ATOM   3190  CB  ARG A 215      -7.761   6.217  21.520  1.00 91.00           C  
ATOM   3191  HB2 ARG A 215      -7.656   5.234  21.979  1.00 91.00           H  
ATOM   3192  HB3 ARG A 215      -7.159   6.243  20.611  1.00 91.00           H  
ATOM   3193  O   ARG A 215      -8.743   8.222  19.636  1.00 91.00           O  
ATOM   3194  CG  ARG A 215      -7.273   7.293  22.501  1.00 91.00           C  
ATOM   3195  HG2 ARG A 215      -7.881   7.259  23.405  1.00 91.00           H  
ATOM   3196  HG3 ARG A 215      -7.341   8.285  22.054  1.00 91.00           H  
ATOM   3197  CD  ARG A 215      -5.822   7.019  22.856  1.00 91.00           C  
ATOM   3198  HD2 ARG A 215      -5.798   6.001  23.244  1.00 91.00           H  
ATOM   3199  HD3 ARG A 215      -5.214   7.078  21.954  1.00 91.00           H  
ATOM   3200  NE  ARG A 215      -5.331   7.944  23.890  1.00 91.00           N  
ATOM   3201  HE  ARG A 215      -6.032   8.383  24.469  1.00 91.00           H  
ATOM   3202  NH1 ARG A 215      -3.087   7.580  23.577  1.00 91.00           N  
ATOM   3203 HH11 ARG A 215      -3.306   6.888  22.874  1.00 91.00           H  
ATOM   3204 HH12 ARG A 215      -2.133   7.681  23.892  1.00 91.00           H  
ATOM   3205  NH2 ARG A 215      -3.780   9.009  25.151  1.00 91.00           N  
ATOM   3206 HH21 ARG A 215      -2.815   9.146  25.418  1.00 91.00           H  
ATOM   3207 HH22 ARG A 215      -4.514   9.421  25.709  1.00 91.00           H  
ATOM   3208  CZ  ARG A 215      -4.069   8.168  24.200  1.00 91.00           C  
ATOM   3209  N   ASN A 216     -10.438   8.545  21.096  1.00 92.63           N  
ATOM   3210  H   ASN A 216     -10.947   8.157  21.878  1.00 92.63           H  
ATOM   3211  CA  ASN A 216     -10.904   9.814  20.531  1.00 92.63           C  
ATOM   3212  HA  ASN A 216     -11.849  10.065  21.011  1.00 92.63           H  
ATOM   3213  C   ASN A 216     -11.205   9.662  19.026  1.00 92.63           C  
ATOM   3214  CB  ASN A 216      -9.897  10.934  20.863  1.00 92.63           C  
ATOM   3215  HB2 ASN A 216     -10.280  11.883  20.489  1.00 92.63           H  
ATOM   3216  HB3 ASN A 216      -8.950  10.731  20.364  1.00 92.63           H  
ATOM   3217  O   ASN A 216     -10.736  10.452  18.202  1.00 92.63           O  
ATOM   3218  CG  ASN A 216      -9.654  11.088  22.351  1.00 92.63           C  
ATOM   3219  ND2 ASN A 216      -8.475  11.504  22.748  1.00 92.63           N  
ATOM   3220 HD21 ASN A 216      -7.773  11.777  22.075  1.00 92.63           H  
ATOM   3221 HD22 ASN A 216      -8.390  11.666  23.741  1.00 92.63           H  
ATOM   3222  OD1 ASN A 216     -10.508  10.838  23.180  1.00 92.63           O  
ATOM   3223  N   GLY A 217     -11.909   8.579  18.682  1.00 95.18           N  
ATOM   3224  H   GLY A 217     -12.194   7.941  19.411  1.00 95.18           H  
ATOM   3225  CA  GLY A 217     -12.153   8.138  17.313  1.00 95.18           C  
ATOM   3226  HA2 GLY A 217     -13.226   8.000  17.184  1.00 95.18           H  
ATOM   3227  HA3 GLY A 217     -11.824   8.892  16.598  1.00 95.18           H  
ATOM   3228  C   GLY A 217     -11.451   6.821  16.976  1.00 95.18           C  
ATOM   3229  O   GLY A 217     -10.448   6.442  17.585  1.00 95.18           O  
ATOM   3230  N   PHE A 218     -11.998   6.138  15.975  1.00 97.69           N  
ATOM   3231  H   PHE A 218     -12.817   6.519  15.522  1.00 97.69           H  
ATOM   3232  CA  PHE A 218     -11.485   4.877  15.453  1.00 97.69           C  
ATOM   3233  HA  PHE A 218     -11.238   4.218  16.286  1.00 97.69           H  
ATOM   3234  C   PHE A 218     -10.225   5.093  14.617  1.00 97.69           C  
ATOM   3235  CB  PHE A 218     -12.585   4.219  14.625  1.00 97.69           C  
ATOM   3236  HB2 PHE A 218     -12.919   4.923  13.863  1.00 97.69           H  
ATOM   3237  HB3 PHE A 218     -12.172   3.351  14.110  1.00 97.69           H  
ATOM   3238  O   PHE A 218     -10.163   6.041  13.831  1.00 97.69           O  
ATOM   3239  CG  PHE A 218     -13.772   3.775  15.451  1.00 97.69           C  
ATOM   3240  CD1 PHE A 218     -13.678   2.628  16.260  1.00 97.69           C  
ATOM   3241  HD1 PHE A 218     -12.753   2.074  16.318  1.00 97.69           H  
ATOM   3242  CD2 PHE A 218     -14.968   4.516  15.423  1.00 97.69           C  
ATOM   3243  HD2 PHE A 218     -15.051   5.394  14.799  1.00 97.69           H  
ATOM   3244  CE1 PHE A 218     -14.784   2.208  17.016  1.00 97.69           C  
ATOM   3245  HE1 PHE A 218     -14.710   1.325  17.633  1.00 97.69           H  
ATOM   3246  CE2 PHE A 218     -16.073   4.098  16.182  1.00 97.69           C  
ATOM   3247  HE2 PHE A 218     -16.995   4.660  16.148  1.00 97.69           H  
ATOM   3248  CZ  PHE A 218     -15.979   2.946  16.980  1.00 97.69           C  
ATOM   3249  HZ  PHE A 218     -16.828   2.627  17.568  1.00 97.69           H  
ATOM   3250  N   ARG A 219      -9.218   4.232  14.793  1.00 97.61           N  
ATOM   3251  H   ARG A 219      -9.334   3.502  15.481  1.00 97.61           H  
ATOM   3252  CA  ARG A 219      -7.900   4.344  14.148  1.00 97.61           C  
ATOM   3253  HA  ARG A 219      -8.002   4.858  13.193  1.00 97.61           H  
ATOM   3254  C   ARG A 219      -7.300   2.966  13.888  1.00 97.61           C  
ATOM   3255  CB  ARG A 219      -6.933   5.134  15.051  1.00 97.61           C  
ATOM   3256  HB2 ARG A 219      -6.755   4.561  15.961  1.00 97.61           H  
ATOM   3257  HB3 ARG A 219      -5.982   5.251  14.532  1.00 97.61           H  
ATOM   3258  O   ARG A 219      -7.517   2.045  14.672  1.00 97.61           O  
ATOM   3259  CG  ARG A 219      -7.454   6.523  15.444  1.00 97.61           C  
ATOM   3260  HG2 ARG A 219      -7.591   7.127  14.547  1.00 97.61           H  
ATOM   3261  HG3 ARG A 219      -8.409   6.426  15.960  1.00 97.61           H  
ATOM   3262  CD  ARG A 219      -6.508   7.244  16.396  1.00 97.61           C  
ATOM   3263  HD2 ARG A 219      -5.558   7.424  15.892  1.00 97.61           H  
ATOM   3264  HD3 ARG A 219      -6.318   6.605  17.258  1.00 97.61           H  
ATOM   3265  NE  ARG A 219      -7.121   8.500  16.860  1.00 97.61           N  
ATOM   3266  HE  ARG A 219      -7.830   8.405  17.572  1.00 97.61           H  
ATOM   3267  NH1 ARG A 219      -5.891   9.983  15.585  1.00 97.61           N  
ATOM   3268 HH11 ARG A 219      -5.658  10.936  15.345  1.00 97.61           H  
ATOM   3269 HH12 ARG A 219      -5.227   9.261  15.346  1.00 97.61           H  
ATOM   3270  NH2 ARG A 219      -7.569  10.715  16.869  1.00 97.61           N  
ATOM   3271 HH21 ARG A 219      -7.423  11.649  16.513  1.00 97.61           H  
ATOM   3272 HH22 ARG A 219      -8.379  10.514  17.439  1.00 97.61           H  
ATOM   3273  CZ  ARG A 219      -6.849   9.718  16.434  1.00 97.61           C  
ATOM   3274  N   PHE A 220      -6.485   2.854  12.842  1.00 97.82           N  
ATOM   3275  H   PHE A 220      -6.338   3.661  12.252  1.00 97.82           H  
ATOM   3276  CA  PHE A 220      -5.529   1.750  12.754  1.00 97.82           C  
ATOM   3277  HA  PHE A 220      -6.045   0.812  12.960  1.00 97.82           H  
ATOM   3278  C   PHE A 220      -4.435   1.926  13.807  1.00 97.82           C  
ATOM   3279  CB  PHE A 220      -4.917   1.654  11.354  1.00 97.82           C  
ATOM   3280  HB2 PHE A 220      -4.125   0.905  11.366  1.00 97.82           H  
ATOM   3281  HB3 PHE A 220      -4.457   2.607  11.092  1.00 97.82           H  
ATOM   3282  O   PHE A 220      -4.050   3.053  14.133  1.00 97.82           O  
ATOM   3283  CG  PHE A 220      -5.918   1.261  10.293  1.00 97.82           C  
ATOM   3284  CD1 PHE A 220      -6.263  -0.088  10.108  1.00 97.82           C  
ATOM   3285  HD1 PHE A 220      -5.809  -0.854  10.719  1.00 97.82           H  
ATOM   3286  CD2 PHE A 220      -6.519   2.250   9.499  1.00 97.82           C  
ATOM   3287  HD2 PHE A 220      -6.253   3.285   9.652  1.00 97.82           H  
ATOM   3288  CE1 PHE A 220      -7.214  -0.439   9.134  1.00 97.82           C  
ATOM   3289  HE1 PHE A 220      -7.491  -1.474   9.001  1.00 97.82           H  
ATOM   3290  CE2 PHE A 220      -7.446   1.894   8.505  1.00 97.82           C  
ATOM   3291  HE2 PHE A 220      -7.869   2.662   7.875  1.00 97.82           H  
ATOM   3292  CZ  PHE A 220      -7.803   0.547   8.329  1.00 97.82           C  
ATOM   3293  HZ  PHE A 220      -8.515   0.263   7.569  1.00 97.82           H  
ATOM   3294  N   TRP A 221      -3.923   0.814  14.311  1.00 96.18           N  
ATOM   3295  H   TRP A 221      -4.310  -0.072  14.019  1.00 96.18           H  
ATOM   3296  CA  TRP A 221      -2.854   0.761  15.292  1.00 96.18           C  
ATOM   3297  HA  TRP A 221      -2.343   1.723  15.337  1.00 96.18           H  
ATOM   3298  C   TRP A 221      -1.848  -0.303  14.871  1.00 96.18           C  
ATOM   3299  CB  TRP A 221      -3.450   0.470  16.668  1.00 96.18           C  
ATOM   3300  HB2 TRP A 221      -3.777  -0.568  16.725  1.00 96.18           H  
ATOM   3301  HB3 TRP A 221      -4.327   1.103  16.802  1.00 96.18           H  
ATOM   3302  O   TRP A 221      -2.155  -1.488  14.888  1.00 96.18           O  
ATOM   3303  CG  TRP A 221      -2.509   0.771  17.781  1.00 96.18           C  
ATOM   3304  CD1 TRP A 221      -1.794  -0.128  18.489  1.00 96.18           C  
ATOM   3305  HD1 TRP A 221      -1.839  -1.197  18.341  1.00 96.18           H  
ATOM   3306  CD2 TRP A 221      -2.155   2.081  18.308  1.00 96.18           C  
ATOM   3307  CE2 TRP A 221      -1.174   1.904  19.326  1.00 96.18           C  
ATOM   3308  CE3 TRP A 221      -2.571   3.400  18.023  1.00 96.18           C  
ATOM   3309  HE3 TRP A 221      -3.311   3.556  17.252  1.00 96.18           H  
ATOM   3310  NE1 TRP A 221      -0.997   0.538  19.403  1.00 96.18           N  
ATOM   3311  HE1 TRP A 221      -0.371   0.064  20.039  1.00 96.18           H  
ATOM   3312  CH2 TRP A 221      -1.068   4.287  19.731  1.00 96.18           C  
ATOM   3313  HH2 TRP A 221      -0.644   5.128  20.261  1.00 96.18           H  
ATOM   3314  CZ2 TRP A 221      -0.632   2.985  20.034  1.00 96.18           C  
ATOM   3315  HZ2 TRP A 221       0.116   2.815  20.794  1.00 96.18           H  
ATOM   3316  CZ3 TRP A 221      -2.039   4.494  18.733  1.00 96.18           C  
ATOM   3317  HZ3 TRP A 221      -2.372   5.495  18.505  1.00 96.18           H  
ATOM   3318  N   GLY A 222      -0.678   0.145  14.433  1.00 95.80           N  
ATOM   3319  H   GLY A 222      -0.538   1.145  14.397  1.00 95.80           H  
ATOM   3320  CA  GLY A 222       0.350  -0.706  13.841  1.00 95.80           C  
ATOM   3321  HA2 GLY A 222       0.027  -1.747  13.800  1.00 95.80           H  
ATOM   3322  HA3 GLY A 222       1.242  -0.668  14.465  1.00 95.80           H  
ATOM   3323  C   GLY A 222       0.693  -0.252  12.427  1.00 95.80           C  
ATOM   3324  O   GLY A 222      -0.173   0.134  11.640  1.00 95.80           O  
ATOM   3325  N   GLU A 223       1.981  -0.256  12.117  1.00 96.27           N  
ATOM   3326  H   GLU A 223       2.639  -0.550  12.825  1.00 96.27           H  
ATOM   3327  CA  GLU A 223       2.531   0.319  10.885  1.00 96.27           C  
ATOM   3328  HA  GLU A 223       1.739   0.372  10.139  1.00 96.27           H  
ATOM   3329  C   GLU A 223       3.627  -0.541  10.258  1.00 96.27           C  
ATOM   3330  CB  GLU A 223       2.992   1.755  11.152  1.00 96.27           C  
ATOM   3331  HB2 GLU A 223       2.111   2.327  11.442  1.00 96.27           H  
ATOM   3332  HB3 GLU A 223       3.362   2.180  10.219  1.00 96.27           H  
ATOM   3333  O   GLU A 223       4.409  -0.057   9.438  1.00 96.27           O  
ATOM   3334  CG  GLU A 223       4.066   1.901  12.244  1.00 96.27           C  
ATOM   3335  HG2 GLU A 223       5.018   1.540  11.854  1.00 96.27           H  
ATOM   3336  HG3 GLU A 223       3.796   1.292  13.107  1.00 96.27           H  
ATOM   3337  CD  GLU A 223       4.217   3.353  12.713  1.00 96.27           C  
ATOM   3338  OE1 GLU A 223       4.890   3.573  13.736  1.00 96.27           O  
ATOM   3339  OE2 GLU A 223       3.617   4.264  12.084  1.00 96.27           O  
ATOM   3340  N   ARG A 224       3.679  -1.820  10.640  1.00 97.82           N  
ATOM   3341  H   ARG A 224       2.953  -2.172  11.249  1.00 97.82           H  
ATOM   3342  CA  ARG A 224       4.675  -2.767  10.152  1.00 97.82           C  
ATOM   3343  HA  ARG A 224       5.538  -2.186   9.827  1.00 97.82           H  
ATOM   3344  C   ARG A 224       4.182  -3.538   8.931  1.00 97.82           C  
ATOM   3345  CB  ARG A 224       5.158  -3.693  11.275  1.00 97.82           C  
ATOM   3346  HB2 ARG A 224       4.312  -4.265  11.656  1.00 97.82           H  
ATOM   3347  HB3 ARG A 224       5.888  -4.391  10.866  1.00 97.82           H  
ATOM   3348  O   ARG A 224       2.985  -3.756   8.750  1.00 97.82           O  
ATOM   3349  CG  ARG A 224       5.815  -2.915  12.428  1.00 97.82           C  
ATOM   3350  HG2 ARG A 224       6.635  -2.302  12.054  1.00 97.82           H  
ATOM   3351  HG3 ARG A 224       5.075  -2.258  12.887  1.00 97.82           H  
ATOM   3352  CD  ARG A 224       6.318  -3.886  13.499  1.00 97.82           C  
ATOM   3353  HD2 ARG A 224       5.817  -4.846  13.370  1.00 97.82           H  
ATOM   3354  HD3 ARG A 224       6.014  -3.515  14.477  1.00 97.82           H  
ATOM   3355  NE  ARG A 224       7.779  -4.082  13.450  1.00 97.82           N  
ATOM   3356  HE  ARG A 224       8.106  -4.895  12.948  1.00 97.82           H  
ATOM   3357  NH1 ARG A 224       8.244  -2.523  15.053  1.00 97.82           N  
ATOM   3358 HH11 ARG A 224       7.289  -2.193  15.029  1.00 97.82           H  
ATOM   3359 HH12 ARG A 224       8.829  -1.880  15.566  1.00 97.82           H  
ATOM   3360  NH2 ARG A 224       9.914  -3.637  14.112  1.00 97.82           N  
ATOM   3361 HH21 ARG A 224      10.535  -3.160  14.750  1.00 97.82           H  
ATOM   3362 HH22 ARG A 224      10.207  -4.402  13.521  1.00 97.82           H  
ATOM   3363  CZ  ARG A 224       8.638  -3.414  14.199  1.00 97.82           C  
ATOM   3364  N   THR A 225       5.114  -3.909   8.066  1.00 98.06           N  
ATOM   3365  H   THR A 225       6.074  -3.733   8.326  1.00 98.06           H  
ATOM   3366  CA  THR A 225       4.878  -4.746   6.886  1.00 98.06           C  
ATOM   3367  HA  THR A 225       3.831  -4.676   6.594  1.00 98.06           H  
ATOM   3368  C   THR A 225       5.164  -6.208   7.208  1.00 98.06           C  
ATOM   3369  CB  THR A 225       5.726  -4.295   5.684  1.00 98.06           C  
ATOM   3370  HB  THR A 225       5.334  -4.788   4.794  1.00 98.06           H  
ATOM   3371  O   THR A 225       5.494  -6.555   8.342  1.00 98.06           O  
ATOM   3372  CG2 THR A 225       5.672  -2.792   5.452  1.00 98.06           C  
ATOM   3373 HG21 THR A 225       6.182  -2.543   4.521  1.00 98.06           H  
ATOM   3374 HG22 THR A 225       6.169  -2.278   6.274  1.00 98.06           H  
ATOM   3375 HG23 THR A 225       4.631  -2.472   5.393  1.00 98.06           H  
ATOM   3376  OG1 THR A 225       7.070  -4.682   5.841  1.00 98.06           O  
ATOM   3377  HG1 THR A 225       7.633  -3.905   5.879  1.00 98.06           H  
ATOM   3378  N   CYS A 226       5.064  -7.071   6.194  1.00 97.92           N  
ATOM   3379  H   CYS A 226       4.706  -6.752   5.306  1.00 97.92           H  
ATOM   3380  CA  CYS A 226       5.460  -8.460   6.326  1.00 97.92           C  
ATOM   3381  HA  CYS A 226       5.281  -8.672   7.380  1.00 97.92           H  
ATOM   3382  C   CYS A 226       6.951  -8.741   6.087  1.00 97.92           C  
ATOM   3383  CB  CYS A 226       4.532  -9.398   5.552  1.00 97.92           C  
ATOM   3384  HB2 CYS A 226       4.601  -9.194   4.484  1.00 97.92           H  
ATOM   3385  HB3 CYS A 226       4.834 -10.429   5.735  1.00 97.92           H  
ATOM   3386  O   CYS A 226       7.324  -9.910   6.037  1.00 97.92           O  
ATOM   3387  SG  CYS A 226       2.834  -9.158   6.129  1.00 97.92           S  
ATOM   3388  HG  CYS A 226       2.813  -7.848   5.864  1.00 97.92           H  
ATOM   3389  N   SER A 227       7.773  -7.703   5.900  1.00 97.30           N  
ATOM   3390  H   SER A 227       7.404  -6.775   6.052  1.00 97.30           H  
ATOM   3391  CA  SER A 227       9.171  -7.811   5.470  1.00 97.30           C  
ATOM   3392  HA  SER A 227       9.194  -8.218   4.459  1.00 97.30           H  
ATOM   3393  C   SER A 227      10.017  -8.710   6.372  1.00 97.30           C  
ATOM   3394  CB  SER A 227       9.808  -6.421   5.439  1.00 97.30           C  
ATOM   3395  HB2 SER A 227       9.928  -6.044   6.455  1.00 97.30           H  
ATOM   3396  HB3 SER A 227       9.160  -5.738   4.889  1.00 97.30           H  
ATOM   3397  O   SER A 227       9.994  -8.573   7.592  1.00 97.30           O  
ATOM   3398  OG  SER A 227      11.059  -6.457   4.789  1.00 97.30           O  
ATOM   3399  HG  SER A 227      11.741  -6.338   5.454  1.00 97.30           H  
ATOM   3400  N   ASP A 228      10.822  -9.572   5.759  1.00 92.52           N  
ATOM   3401  H   ASP A 228      10.802  -9.637   4.751  1.00 92.52           H  
ATOM   3402  CA  ASP A 228      11.920 -10.283   6.418  1.00 92.52           C  
ATOM   3403  HA  ASP A 228      11.606 -10.550   7.427  1.00 92.52           H  
ATOM   3404  C   ASP A 228      13.189  -9.419   6.560  1.00 92.52           C  
ATOM   3405  CB  ASP A 228      12.200 -11.586   5.654  1.00 92.52           C  
ATOM   3406  HB2 ASP A 228      12.959 -12.144   6.202  1.00 92.52           H  
ATOM   3407  HB3 ASP A 228      11.290 -12.187   5.649  1.00 92.52           H  
ATOM   3408  O   ASP A 228      13.982  -9.636   7.475  1.00 92.52           O  
ATOM   3409  CG  ASP A 228      12.673 -11.405   4.201  1.00 92.52           C  
ATOM   3410  OD1 ASP A 228      12.528 -10.290   3.643  1.00 92.52           O  
ATOM   3411  OD2 ASP A 228      13.154 -12.415   3.642  1.00 92.52           O  
ATOM   3412  N   ASP A 229      13.363  -8.408   5.701  1.00 96.11           N  
ATOM   3413  H   ASP A 229      12.782  -8.426   4.875  1.00 96.11           H  
ATOM   3414  CA  ASP A 229      14.393  -7.375   5.834  1.00 96.11           C  
ATOM   3415  HA  ASP A 229      15.311  -7.857   6.171  1.00 96.11           H  
ATOM   3416  C   ASP A 229      13.957  -6.298   6.850  1.00 96.11           C  
ATOM   3417  CB  ASP A 229      14.726  -6.752   4.465  1.00 96.11           C  
ATOM   3418  HB2 ASP A 229      13.829  -6.295   4.049  1.00 96.11           H  
ATOM   3419  HB3 ASP A 229      15.038  -7.548   3.789  1.00 96.11           H  
ATOM   3420  O   ASP A 229      13.004  -5.549   6.575  1.00 96.11           O  
ATOM   3421  CG  ASP A 229      15.848  -5.695   4.517  1.00 96.11           C  
ATOM   3422  OD1 ASP A 229      16.344  -5.360   5.621  1.00 96.11           O  
ATOM   3423  OD2 ASP A 229      16.197  -5.158   3.442  1.00 96.11           O  
ATOM   3424  N   PRO A 230      14.670  -6.130   7.983  1.00 94.82           N  
ATOM   3425  CA  PRO A 230      14.364  -5.101   8.975  1.00 94.82           C  
ATOM   3426  HA  PRO A 230      13.371  -5.300   9.377  1.00 94.82           H  
ATOM   3427  C   PRO A 230      14.400  -3.667   8.425  1.00 94.82           C  
ATOM   3428  CB  PRO A 230      15.406  -5.282  10.085  1.00 94.82           C  
ATOM   3429  HB2 PRO A 230      14.984  -5.072  11.068  1.00 94.82           H  
ATOM   3430  HB3 PRO A 230      16.269  -4.643   9.898  1.00 94.82           H  
ATOM   3431  O   PRO A 230      13.742  -2.783   8.975  1.00 94.82           O  
ATOM   3432  CG  PRO A 230      15.829  -6.744   9.956  1.00 94.82           C  
ATOM   3433  HG2 PRO A 230      16.829  -6.916  10.354  1.00 94.82           H  
ATOM   3434  HG3 PRO A 230      15.098  -7.385  10.449  1.00 94.82           H  
ATOM   3435  CD  PRO A 230      15.770  -6.965   8.451  1.00 94.82           C  
ATOM   3436  HD2 PRO A 230      16.699  -6.635   7.987  1.00 94.82           H  
ATOM   3437  HD3 PRO A 230      15.606  -8.024   8.250  1.00 94.82           H  
ATOM   3438  N   LYS A 231      15.125  -3.406   7.325  1.00 95.38           N  
ATOM   3439  H   LYS A 231      15.599  -4.174   6.871  1.00 95.38           H  
ATOM   3440  CA  LYS A 231      15.155  -2.085   6.668  1.00 95.38           C  
ATOM   3441  HA  LYS A 231      15.365  -1.317   7.412  1.00 95.38           H  
ATOM   3442  C   LYS A 231      13.830  -1.704   6.018  1.00 95.38           C  
ATOM   3443  CB  LYS A 231      16.231  -2.044   5.581  1.00 95.38           C  
ATOM   3444  HB2 LYS A 231      16.151  -1.098   5.047  1.00 95.38           H  
ATOM   3445  HB3 LYS A 231      16.044  -2.843   4.864  1.00 95.38           H  
ATOM   3446  O   LYS A 231      13.643  -0.534   5.703  1.00 95.38           O  
ATOM   3447  CG  LYS A 231      17.654  -2.159   6.130  1.00 95.38           C  
ATOM   3448  HG2 LYS A 231      17.858  -1.324   6.801  1.00 95.38           H  
ATOM   3449  HG3 LYS A 231      17.774  -3.098   6.669  1.00 95.38           H  
ATOM   3450  CD  LYS A 231      18.619  -2.124   4.943  1.00 95.38           C  
ATOM   3451  HD2 LYS A 231      18.473  -1.201   4.383  1.00 95.38           H  
ATOM   3452  HD3 LYS A 231      18.394  -2.972   4.296  1.00 95.38           H  
ATOM   3453  CE  LYS A 231      20.067  -2.216   5.420  1.00 95.38           C  
ATOM   3454  HE2 LYS A 231      20.163  -3.108   6.038  1.00 95.38           H  
ATOM   3455  HE3 LYS A 231      20.293  -1.345   6.035  1.00 95.38           H  
ATOM   3456  NZ  LYS A 231      20.986  -2.296   4.259  1.00 95.38           N  
ATOM   3457  HZ1 LYS A 231      20.748  -3.099   3.695  1.00 95.38           H  
ATOM   3458  HZ2 LYS A 231      21.946  -2.385   4.559  1.00 95.38           H  
ATOM   3459  HZ3 LYS A 231      20.898  -1.473   3.680  1.00 95.38           H  
ATOM   3460  N   PHE A 232      12.921  -2.655   5.820  1.00 96.98           N  
ATOM   3461  H   PHE A 232      13.168  -3.604   6.062  1.00 96.98           H  
ATOM   3462  CA  PHE A 232      11.581  -2.421   5.282  1.00 96.98           C  
ATOM   3463  HA  PHE A 232      11.442  -1.349   5.138  1.00 96.98           H  
ATOM   3464  C   PHE A 232      10.479  -2.829   6.265  1.00 96.98           C  
ATOM   3465  CB  PHE A 232      11.447  -3.072   3.903  1.00 96.98           C  
ATOM   3466  HB2 PHE A 232      11.613  -4.146   3.987  1.00 96.98           H  
ATOM   3467  HB3 PHE A 232      10.431  -2.907   3.545  1.00 96.98           H  
ATOM   3468  O   PHE A 232       9.339  -3.064   5.865  1.00 96.98           O  
ATOM   3469  CG  PHE A 232      12.388  -2.499   2.870  1.00 96.98           C  
ATOM   3470  CD1 PHE A 232      12.113  -1.239   2.313  1.00 96.98           C  
ATOM   3471  HD1 PHE A 232      11.224  -0.704   2.613  1.00 96.98           H  
ATOM   3472  CD2 PHE A 232      13.557  -3.188   2.503  1.00 96.98           C  
ATOM   3473  HD2 PHE A 232      13.784  -4.148   2.941  1.00 96.98           H  
ATOM   3474  CE1 PHE A 232      13.025  -0.652   1.422  1.00 96.98           C  
ATOM   3475  HE1 PHE A 232      12.842   0.347   1.056  1.00 96.98           H  
ATOM   3476  CE2 PHE A 232      14.463  -2.607   1.601  1.00 96.98           C  
ATOM   3477  HE2 PHE A 232      15.378  -3.131   1.368  1.00 96.98           H  
ATOM   3478  CZ  PHE A 232      14.207  -1.329   1.071  1.00 96.98           C  
ATOM   3479  HZ  PHE A 232      14.931  -0.860   0.423  1.00 96.98           H  
ATOM   3480  N   ALA A 233      10.802  -2.868   7.563  1.00 96.00           N  
ATOM   3481  H   ALA A 233      11.766  -2.737   7.835  1.00 96.00           H  
ATOM   3482  CA  ALA A 233       9.843  -3.211   8.607  1.00 96.00           C  
ATOM   3483  HA  ALA A 233       9.485  -4.226   8.433  1.00 96.00           H  
ATOM   3484  C   ALA A 233       8.621  -2.281   8.612  1.00 96.00           C  
ATOM   3485  CB  ALA A 233      10.559  -3.177   9.961  1.00 96.00           C  
ATOM   3486  HB1 ALA A 233       9.864  -3.485  10.742  1.00 96.00           H  
ATOM   3487  HB2 ALA A 233      11.400  -3.869   9.952  1.00 96.00           H  
ATOM   3488  HB3 ALA A 233      10.916  -2.170  10.177  1.00 96.00           H  
ATOM   3489  O   ALA A 233       7.521  -2.748   8.870  1.00 96.00           O  
ATOM   3490  N   PHE A 234       8.779  -0.991   8.294  1.00 97.85           N  
ATOM   3491  H   PHE A 234       9.707  -0.665   8.065  1.00 97.85           H  
ATOM   3492  CA  PHE A 234       7.683  -0.019   8.316  1.00 97.85           C  
ATOM   3493  HA  PHE A 234       6.912  -0.389   8.992  1.00 97.85           H  
ATOM   3494  C   PHE A 234       7.021   0.186   6.953  1.00 97.85           C  
ATOM   3495  CB  PHE A 234       8.168   1.316   8.884  1.00 97.85           C  
ATOM   3496  HB2 PHE A 234       7.326   2.009   8.907  1.00 97.85           H  
ATOM   3497  HB3 PHE A 234       8.922   1.733   8.216  1.00 97.85           H  
ATOM   3498  O   PHE A 234       7.680   0.235   5.913  1.00 97.85           O  
ATOM   3499  CG  PHE A 234       8.727   1.220  10.287  1.00 97.85           C  
ATOM   3500  CD1 PHE A 234       7.911   0.776  11.343  1.00 97.85           C  
ATOM   3501  HD1 PHE A 234       6.885   0.493  11.160  1.00 97.85           H  
ATOM   3502  CD2 PHE A 234      10.063   1.572  10.543  1.00 97.85           C  
ATOM   3503  HD2 PHE A 234      10.683   1.925   9.732  1.00 97.85           H  
ATOM   3504  CE1 PHE A 234       8.430   0.693  12.644  1.00 97.85           C  
ATOM   3505  HE1 PHE A 234       7.798   0.354  13.451  1.00 97.85           H  
ATOM   3506  CE2 PHE A 234      10.586   1.485  11.844  1.00 97.85           C  
ATOM   3507  HE2 PHE A 234      11.610   1.764  12.038  1.00 97.85           H  
ATOM   3508  CZ  PHE A 234       9.764   1.048  12.898  1.00 97.85           C  
ATOM   3509  HZ  PHE A 234      10.148   0.988  13.906  1.00 97.85           H  
ATOM   3510  N   GLU A 235       5.706   0.406   6.971  1.00 98.07           N  
ATOM   3511  H   GLU A 235       5.236   0.314   7.860  1.00 98.07           H  
ATOM   3512  CA  GLU A 235       4.885   0.706   5.796  1.00 98.07           C  
ATOM   3513  HA  GLU A 235       4.794  -0.181   5.169  1.00 98.07           H  
ATOM   3514  C   GLU A 235       5.501   1.827   4.953  1.00 98.07           C  
ATOM   3515  CB  GLU A 235       3.492   1.136   6.289  1.00 98.07           C  
ATOM   3516  HB2 GLU A 235       3.609   2.046   6.877  1.00 98.07           H  
ATOM   3517  HB3 GLU A 235       3.097   0.363   6.947  1.00 98.07           H  
ATOM   3518  O   GLU A 235       5.705   1.689   3.747  1.00 98.07           O  
ATOM   3519  CG  GLU A 235       2.486   1.378   5.151  1.00 98.07           C  
ATOM   3520  HG2 GLU A 235       3.001   1.813   4.294  1.00 98.07           H  
ATOM   3521  HG3 GLU A 235       2.078   0.419   4.833  1.00 98.07           H  
ATOM   3522  CD  GLU A 235       1.335   2.328   5.516  1.00 98.07           C  
ATOM   3523  OE1 GLU A 235       0.600   2.712   4.578  1.00 98.07           O  
ATOM   3524  OE2 GLU A 235       1.209   2.802   6.666  1.00 98.07           O  
ATOM   3525  N   ASN A 236       5.832   2.951   5.587  1.00 97.51           N  
ATOM   3526  H   ASN A 236       5.782   2.972   6.596  1.00 97.51           H  
ATOM   3527  CA  ASN A 236       6.348   4.115   4.887  1.00 97.51           C  
ATOM   3528  HA  ASN A 236       5.677   4.327   4.054  1.00 97.51           H  
ATOM   3529  C   ASN A 236       7.738   3.879   4.275  1.00 97.51           C  
ATOM   3530  CB  ASN A 236       6.313   5.332   5.819  1.00 97.51           C  
ATOM   3531  HB2 ASN A 236       5.321   5.448   6.255  1.00 97.51           H  
ATOM   3532  HB3 ASN A 236       6.519   6.216   5.216  1.00 97.51           H  
ATOM   3533  O   ASN A 236       8.080   4.568   3.316  1.00 97.51           O  
ATOM   3534  CG  ASN A 236       7.338   5.269   6.935  1.00 97.51           C  
ATOM   3535  ND2 ASN A 236       7.794   6.411   7.366  1.00 97.51           N  
ATOM   3536 HD21 ASN A 236       8.592   6.431   7.985  1.00 97.51           H  
ATOM   3537 HD22 ASN A 236       7.346   7.276   7.100  1.00 97.51           H  
ATOM   3538  OD1 ASN A 236       7.731   4.214   7.398  1.00 97.51           O  
ATOM   3539  N   TYR A 237       8.521   2.906   4.747  1.00 98.02           N  
ATOM   3540  H   TYR A 237       8.193   2.352   5.525  1.00 98.02           H  
ATOM   3541  CA  TYR A 237       9.829   2.576   4.173  1.00 98.02           C  
ATOM   3542  HA  TYR A 237      10.390   3.493   3.990  1.00 98.02           H  
ATOM   3543  C   TYR A 237       9.678   1.878   2.826  1.00 98.02           C  
ATOM   3544  CB  TYR A 237      10.633   1.712   5.148  1.00 98.02           C  
ATOM   3545  HB2 TYR A 237      10.042   0.853   5.466  1.00 98.02           H  
ATOM   3546  HB3 TYR A 237      11.493   1.317   4.607  1.00 98.02           H  
ATOM   3547  O   TYR A 237      10.278   2.313   1.839  1.00 98.02           O  
ATOM   3548  CG  TYR A 237      11.177   2.413   6.376  1.00 98.02           C  
ATOM   3549  CD1 TYR A 237      12.046   1.691   7.209  1.00 98.02           C  
ATOM   3550  HD1 TYR A 237      12.199   0.636   7.034  1.00 98.02           H  
ATOM   3551  CD2 TYR A 237      10.896   3.762   6.676  1.00 98.02           C  
ATOM   3552  HD2 TYR A 237      10.200   4.343   6.089  1.00 98.02           H  
ATOM   3553  CE1 TYR A 237      12.724   2.319   8.263  1.00 98.02           C  
ATOM   3554  HE1 TYR A 237      13.415   1.755   8.871  1.00 98.02           H  
ATOM   3555  CE2 TYR A 237      11.539   4.388   7.755  1.00 98.02           C  
ATOM   3556  HE2 TYR A 237      11.354   5.431   7.968  1.00 98.02           H  
ATOM   3557  OH  TYR A 237      13.130   4.289   9.539  1.00 98.02           O  
ATOM   3558  HH  TYR A 237      13.753   3.694   9.964  1.00 98.02           H  
ATOM   3559  CZ  TYR A 237      12.472   3.677   8.530  1.00 98.02           C  
ATOM   3560  N   THR A 238       8.808   0.865   2.753  1.00 98.20           N  
ATOM   3561  H   THR A 238       8.373   0.529   3.600  1.00 98.20           H  
ATOM   3562  CA  THR A 238       8.443   0.230   1.478  1.00 98.20           C  
ATOM   3563  HA  THR A 238       9.329  -0.228   1.038  1.00 98.20           H  
ATOM   3564  C   THR A 238       7.913   1.275   0.507  1.00 98.20           C  
ATOM   3565  CB  THR A 238       7.383  -0.863   1.679  1.00 98.20           C  
ATOM   3566  HB  THR A 238       6.504  -0.448   2.173  1.00 98.20           H  
ATOM   3567  O   THR A 238       8.369   1.371  -0.632  1.00 98.20           O  
ATOM   3568  CG2 THR A 238       6.968  -1.502   0.355  1.00 98.20           C  
ATOM   3569 HG21 THR A 238       6.282  -2.328   0.539  1.00 98.20           H  
ATOM   3570 HG22 THR A 238       7.845  -1.870  -0.179  1.00 98.20           H  
ATOM   3571 HG23 THR A 238       6.440  -0.773  -0.259  1.00 98.20           H  
ATOM   3572  OG1 THR A 238       7.929  -1.874   2.475  1.00 98.20           O  
ATOM   3573  HG1 THR A 238       7.249  -2.536   2.617  1.00 98.20           H  
ATOM   3574  N   ARG A 239       6.990   2.121   0.967  1.00 97.42           N  
ATOM   3575  H   ARG A 239       6.657   1.989   1.911  1.00 97.42           H  
ATOM   3576  CA  ARG A 239       6.365   3.137   0.115  1.00 97.42           C  
ATOM   3577  HA  ARG A 239       6.018   2.656  -0.799  1.00 97.42           H  
ATOM   3578  C   ARG A 239       7.345   4.213  -0.338  1.00 97.42           C  
ATOM   3579  CB  ARG A 239       5.158   3.723   0.841  1.00 97.42           C  
ATOM   3580  HB2 ARG A 239       4.724   4.505   0.219  1.00 97.42           H  
ATOM   3581  HB3 ARG A 239       5.464   4.158   1.792  1.00 97.42           H  
ATOM   3582  O   ARG A 239       7.283   4.631  -1.489  1.00 97.42           O  
ATOM   3583  CG  ARG A 239       4.123   2.609   1.075  1.00 97.42           C  
ATOM   3584  HG2 ARG A 239       3.922   2.093   0.135  1.00 97.42           H  
ATOM   3585  HG3 ARG A 239       4.494   1.851   1.765  1.00 97.42           H  
ATOM   3586  CD  ARG A 239       2.828   3.178   1.625  1.00 97.42           C  
ATOM   3587  HD2 ARG A 239       2.233   2.366   2.043  1.00 97.42           H  
ATOM   3588  HD3 ARG A 239       3.044   3.895   2.417  1.00 97.42           H  
ATOM   3589  NE  ARG A 239       2.110   3.761   0.493  1.00 97.42           N  
ATOM   3590  HE  ARG A 239       2.008   3.161  -0.313  1.00 97.42           H  
ATOM   3591  NH1 ARG A 239       1.719   5.821   1.330  1.00 97.42           N  
ATOM   3592 HH11 ARG A 239       1.260   6.707   1.175  1.00 97.42           H  
ATOM   3593 HH12 ARG A 239       2.149   5.577   2.210  1.00 97.42           H  
ATOM   3594  NH2 ARG A 239       1.107   5.319  -0.734  1.00 97.42           N  
ATOM   3595 HH21 ARG A 239       0.577   6.178  -0.770  1.00 97.42           H  
ATOM   3596 HH22 ARG A 239       0.997   4.670  -1.500  1.00 97.42           H  
ATOM   3597  CZ  ARG A 239       1.647   4.968   0.376  1.00 97.42           C  
ATOM   3598  N   THR A 240       8.290   4.606   0.512  1.00 97.89           N  
ATOM   3599  H   THR A 240       8.269   4.245   1.455  1.00 97.89           H  
ATOM   3600  CA  THR A 240       9.369   5.528   0.133  1.00 97.89           C  
ATOM   3601  HA  THR A 240       8.928   6.450  -0.245  1.00 97.89           H  
ATOM   3602  C   THR A 240      10.220   4.948  -0.990  1.00 97.89           C  
ATOM   3603  CB  THR A 240      10.247   5.888   1.337  1.00 97.89           C  
ATOM   3604  HB  THR A 240      10.672   4.988   1.783  1.00 97.89           H  
ATOM   3605  O   THR A 240      10.447   5.635  -1.981  1.00 97.89           O  
ATOM   3606  CG2 THR A 240      11.371   6.843   0.952  1.00 97.89           C  
ATOM   3607 HG21 THR A 240      12.120   6.337   0.344  1.00 97.89           H  
ATOM   3608 HG22 THR A 240      11.855   7.218   1.854  1.00 97.89           H  
ATOM   3609 HG23 THR A 240      10.959   7.683   0.393  1.00 97.89           H  
ATOM   3610  OG1 THR A 240       9.460   6.563   2.290  1.00 97.89           O  
ATOM   3611  HG1 THR A 240       8.921   5.899   2.726  1.00 97.89           H  
ATOM   3612  N   ALA A 241      10.614   3.673  -0.901  1.00 97.70           N  
ATOM   3613  H   ALA A 241      10.382   3.142  -0.074  1.00 97.70           H  
ATOM   3614  CA  ALA A 241      11.376   3.010  -1.961  1.00 97.70           C  
ATOM   3615  HA  ALA A 241      12.314   3.545  -2.111  1.00 97.70           H  
ATOM   3616  C   ALA A 241      10.618   2.993  -3.299  1.00 97.70           C  
ATOM   3617  CB  ALA A 241      11.679   1.580  -1.505  1.00 97.70           C  
ATOM   3618  HB1 ALA A 241      12.093   1.607  -0.497  1.00 97.70           H  
ATOM   3619  HB2 ALA A 241      12.403   1.129  -2.183  1.00 97.70           H  
ATOM   3620  HB3 ALA A 241      10.772   0.976  -1.494  1.00 97.70           H  
ATOM   3621  O   ALA A 241      11.181   3.256  -4.360  1.00 97.70           O  
ATOM   3622  N   GLN A 242       9.316   2.711  -3.242  1.00 97.84           N  
ATOM   3623  H   GLN A 242       8.925   2.482  -2.339  1.00 97.84           H  
ATOM   3624  CA  GLN A 242       8.443   2.658  -4.413  1.00 97.84           C  
ATOM   3625  HA  GLN A 242       8.885   2.006  -5.166  1.00 97.84           H  
ATOM   3626  C   GLN A 242       8.238   4.036  -5.057  1.00 97.84           C  
ATOM   3627  CB  GLN A 242       7.091   2.085  -3.979  1.00 97.84           C  
ATOM   3628  HB2 GLN A 242       6.708   2.676  -3.147  1.00 97.84           H  
ATOM   3629  HB3 GLN A 242       6.388   2.177  -4.806  1.00 97.84           H  
ATOM   3630  O   GLN A 242       8.253   4.157  -6.284  1.00 97.84           O  
ATOM   3631  CG  GLN A 242       7.179   0.609  -3.556  1.00 97.84           C  
ATOM   3632  HG2 GLN A 242       7.443  -0.006  -4.417  1.00 97.84           H  
ATOM   3633  HG3 GLN A 242       7.973   0.458  -2.825  1.00 97.84           H  
ATOM   3634  CD  GLN A 242       5.877   0.085  -2.960  1.00 97.84           C  
ATOM   3635  NE2 GLN A 242       5.757  -1.220  -2.855  1.00 97.84           N  
ATOM   3636 HE21 GLN A 242       4.874  -1.596  -2.541  1.00 97.84           H  
ATOM   3637 HE22 GLN A 242       6.528  -1.846  -3.039  1.00 97.84           H  
ATOM   3638  OE1 GLN A 242       4.961   0.813  -2.602  1.00 97.84           O  
ATOM   3639  N   VAL A 243       8.038   5.076  -4.241  1.00 97.10           N  
ATOM   3640  H   VAL A 243       8.003   4.910  -3.246  1.00 97.10           H  
ATOM   3641  CA  VAL A 243       7.891   6.454  -4.724  1.00 97.10           C  
ATOM   3642  HA  VAL A 243       7.169   6.463  -5.541  1.00 97.10           H  
ATOM   3643  C   VAL A 243       9.203   6.964  -5.303  1.00 97.10           C  
ATOM   3644  CB  VAL A 243       7.361   7.393  -3.625  1.00 97.10           C  
ATOM   3645  HB  VAL A 243       7.957   7.275  -2.720  1.00 97.10           H  
ATOM   3646  O   VAL A 243       9.177   7.512  -6.402  1.00 97.10           O  
ATOM   3647  CG1 VAL A 243       7.410   8.863  -4.063  1.00 97.10           C  
ATOM   3648 HG11 VAL A 243       8.441   9.210  -4.132  1.00 97.10           H  
ATOM   3649 HG12 VAL A 243       6.905   9.487  -3.326  1.00 97.10           H  
ATOM   3650 HG13 VAL A 243       6.917   8.994  -5.026  1.00 97.10           H  
ATOM   3651  CG2 VAL A 243       5.895   7.058  -3.317  1.00 97.10           C  
ATOM   3652 HG21 VAL A 243       5.797   6.015  -3.016  1.00 97.10           H  
ATOM   3653 HG22 VAL A 243       5.544   7.690  -2.501  1.00 97.10           H  
ATOM   3654 HG23 VAL A 243       5.280   7.237  -4.198  1.00 97.10           H  
ATOM   3655  N   ALA A 244      10.332   6.750  -4.622  1.00 97.21           N  
ATOM   3656  H   ALA A 244      10.289   6.284  -3.727  1.00 97.21           H  
ATOM   3657  CA  ALA A 244      11.645   7.172  -5.101  1.00 97.21           C  
ATOM   3658  HA  ALA A 244      11.631   8.248  -5.274  1.00 97.21           H  
ATOM   3659  C   ALA A 244      11.987   6.506  -6.438  1.00 97.21           C  
ATOM   3660  CB  ALA A 244      12.696   6.866  -4.026  1.00 97.21           C  
ATOM   3661  HB1 ALA A 244      12.737   5.795  -3.826  1.00 97.21           H  
ATOM   3662  HB2 ALA A 244      12.452   7.392  -3.103  1.00 97.21           H  
ATOM   3663  HB3 ALA A 244      13.675   7.199  -4.371  1.00 97.21           H  
ATOM   3664  O   ALA A 244      12.249   7.202  -7.416  1.00 97.21           O  
ATOM   3665  N   GLY A 245      11.881   5.175  -6.514  1.00 96.49           N  
ATOM   3666  H   GLY A 245      11.668   4.656  -5.674  1.00 96.49           H  
ATOM   3667  CA  GLY A 245      12.206   4.429  -7.728  1.00 96.49           C  
ATOM   3668  HA2 GLY A 245      13.257   4.585  -7.971  1.00 96.49           H  
ATOM   3669  HA3 GLY A 245      12.045   3.366  -7.543  1.00 96.49           H  
ATOM   3670  C   GLY A 245      11.367   4.844  -8.938  1.00 96.49           C  
ATOM   3671  O   GLY A 245      11.909   5.020 -10.025  1.00 96.49           O  
ATOM   3672  N   ASP A 246      10.057   5.044  -8.764  1.00 96.05           N  
ATOM   3673  H   ASP A 246       9.655   4.903  -7.848  1.00 96.05           H  
ATOM   3674  CA  ASP A 246       9.204   5.482  -9.873  1.00 96.05           C  
ATOM   3675  HA  ASP A 246       9.467   4.922 -10.771  1.00 96.05           H  
ATOM   3676  C   ASP A 246       9.393   6.967 -10.222  1.00 96.05           C  
ATOM   3677  CB  ASP A 246       7.733   5.208  -9.554  1.00 96.05           C  
ATOM   3678  HB2 ASP A 246       7.520   5.568  -8.548  1.00 96.05           H  
ATOM   3679  HB3 ASP A 246       7.129   5.790 -10.251  1.00 96.05           H  
ATOM   3680  O   ASP A 246       9.403   7.306 -11.399  1.00 96.05           O  
ATOM   3681  CG  ASP A 246       7.280   3.749  -9.686  1.00 96.05           C  
ATOM   3682  OD1 ASP A 246       7.943   2.896 -10.317  1.00 96.05           O  
ATOM   3683  OD2 ASP A 246       6.155   3.452  -9.227  1.00 96.05           O  
ATOM   3684  N   SER A 247       9.544   7.854  -9.232  1.00 96.37           N  
ATOM   3685  H   SER A 247       9.593   7.524  -8.278  1.00 96.37           H  
ATOM   3686  CA  SER A 247       9.691   9.298  -9.487  1.00 96.37           C  
ATOM   3687  HA  SER A 247       8.884   9.631 -10.141  1.00 96.37           H  
ATOM   3688  C   SER A 247      11.007   9.611 -10.189  1.00 96.37           C  
ATOM   3689  CB  SER A 247       9.629  10.119  -8.195  1.00 96.37           C  
ATOM   3690  HB2 SER A 247      10.486   9.880  -7.565  1.00 96.37           H  
ATOM   3691  HB3 SER A 247       9.666  11.179  -8.447  1.00 96.37           H  
ATOM   3692  O   SER A 247      11.031  10.415 -11.118  1.00 96.37           O  
ATOM   3693  OG  SER A 247       8.439   9.846  -7.485  1.00 96.37           O  
ATOM   3694  HG  SER A 247       8.582   8.993  -7.068  1.00 96.37           H  
ATOM   3695  N   ILE A 248      12.090   8.950  -9.770  1.00 97.29           N  
ATOM   3696  H   ILE A 248      12.004   8.308  -8.995  1.00 97.29           H  
ATOM   3697  CA  ILE A 248      13.403   9.083 -10.401  1.00 97.29           C  
ATOM   3698  HA  ILE A 248      13.656  10.141 -10.466  1.00 97.29           H  
ATOM   3699  C   ILE A 248      13.344   8.557 -11.836  1.00 97.29           C  
ATOM   3700  CB  ILE A 248      14.484   8.380  -9.547  1.00 97.29           C  
ATOM   3701  HB  ILE A 248      14.129   7.385  -9.278  1.00 97.29           H  
ATOM   3702  O   ILE A 248      13.749   9.270 -12.749  1.00 97.29           O  
ATOM   3703  CG1 ILE A 248      14.728   9.191  -8.250  1.00 97.29           C  
ATOM   3704 HG12 ILE A 248      13.772   9.443  -7.791  1.00 97.29           H  
ATOM   3705 HG13 ILE A 248      15.230  10.126  -8.497  1.00 97.29           H  
ATOM   3706  CG2 ILE A 248      15.784   8.209 -10.353  1.00 97.29           C  
ATOM   3707 HG21 ILE A 248      15.652   7.452 -11.126  1.00 97.29           H  
ATOM   3708 HG22 ILE A 248      16.605   7.882  -9.715  1.00 97.29           H  
ATOM   3709 HG23 ILE A 248      16.052   9.150 -10.834  1.00 97.29           H  
ATOM   3710  CD1 ILE A 248      15.553   8.445  -7.192  1.00 97.29           C  
ATOM   3711 HD11 ILE A 248      15.095   7.480  -6.973  1.00 97.29           H  
ATOM   3712 HD12 ILE A 248      16.577   8.291  -7.533  1.00 97.29           H  
ATOM   3713 HD13 ILE A 248      15.581   9.037  -6.277  1.00 97.29           H  
ATOM   3714  N   ALA A 249      12.800   7.355 -12.052  1.00 95.43           N  
ATOM   3715  H   ALA A 249      12.463   6.815 -11.267  1.00 95.43           H  
ATOM   3716  CA  ALA A 249      12.712   6.766 -13.387  1.00 95.43           C  
ATOM   3717  HA  ALA A 249      13.717   6.693 -13.803  1.00 95.43           H  
ATOM   3718  C   ALA A 249      11.885   7.629 -14.355  1.00 95.43           C  
ATOM   3719  CB  ALA A 249      12.134   5.353 -13.261  1.00 95.43           C  
ATOM   3720  HB1 ALA A 249      11.136   5.396 -12.825  1.00 95.43           H  
ATOM   3721  HB2 ALA A 249      12.074   4.898 -14.249  1.00 95.43           H  
ATOM   3722  HB3 ALA A 249      12.781   4.746 -12.627  1.00 95.43           H  
ATOM   3723  O   ALA A 249      12.329   7.889 -15.470  1.00 95.43           O  
ATOM   3724  N   GLU A 250      10.721   8.118 -13.918  1.00 94.83           N  
ATOM   3725  H   GLU A 250      10.395   7.865 -12.996  1.00 94.83           H  
ATOM   3726  CA  GLU A 250       9.858   8.973 -14.740  1.00 94.83           C  
ATOM   3727  HA  GLU A 250       9.617   8.448 -15.665  1.00 94.83           H  
ATOM   3728  C   GLU A 250      10.558  10.289 -15.115  1.00 94.83           C  
ATOM   3729  CB  GLU A 250       8.554   9.246 -13.972  1.00 94.83           C  
ATOM   3730  HB2 GLU A 250       8.771   9.910 -13.135  1.00 94.83           H  
ATOM   3731  HB3 GLU A 250       8.175   8.314 -13.555  1.00 94.83           H  
ATOM   3732  O   GLU A 250      10.494  10.724 -16.263  1.00 94.83           O  
ATOM   3733  CG  GLU A 250       7.452   9.885 -14.833  1.00 94.83           C  
ATOM   3734  HG2 GLU A 250       7.836  10.794 -15.295  1.00 94.83           H  
ATOM   3735  HG3 GLU A 250       6.641  10.181 -14.167  1.00 94.83           H  
ATOM   3736  CD  GLU A 250       6.874   8.943 -15.905  1.00 94.83           C  
ATOM   3737  OE1 GLU A 250       6.382   9.467 -16.929  1.00 94.83           O  
ATOM   3738  OE2 GLU A 250       6.843   7.712 -15.667  1.00 94.83           O  
ATOM   3739  N   ALA A 251      11.292  10.898 -14.175  1.00 95.81           N  
ATOM   3740  H   ALA A 251      11.330  10.496 -13.250  1.00 95.81           H  
ATOM   3741  CA  ALA A 251      12.034  12.133 -14.424  1.00 95.81           C  
ATOM   3742  HA  ALA A 251      11.343  12.875 -14.824  1.00 95.81           H  
ATOM   3743  C   ALA A 251      13.160  11.965 -15.461  1.00 95.81           C  
ATOM   3744  CB  ALA A 251      12.582  12.649 -13.089  1.00 95.81           C  
ATOM   3745  HB1 ALA A 251      13.259  11.914 -12.653  1.00 95.81           H  
ATOM   3746  HB2 ALA A 251      13.125  13.580 -13.252  1.00 95.81           H  
ATOM   3747  HB3 ALA A 251      11.759  12.832 -12.398  1.00 95.81           H  
ATOM   3748  O   ALA A 251      13.490  12.928 -16.152  1.00 95.81           O  
ATOM   3749  N   GLN A 252      13.724  10.759 -15.595  1.00 95.34           N  
ATOM   3750  H   GLN A 252      13.399  10.006 -15.005  1.00 95.34           H  
ATOM   3751  CA  GLN A 252      14.778  10.473 -16.574  1.00 95.34           C  
ATOM   3752  HA  GLN A 252      15.307  11.402 -16.784  1.00 95.34           H  
ATOM   3753  C   GLN A 252      14.241  10.000 -17.933  1.00 95.34           C  
ATOM   3754  CB  GLN A 252      15.812   9.486 -16.004  1.00 95.34           C  
ATOM   3755  HB2 GLN A 252      16.610   9.376 -16.739  1.00 95.34           H  
ATOM   3756  HB3 GLN A 252      15.345   8.510 -15.874  1.00 95.34           H  
ATOM   3757  O   GLN A 252      15.020   9.844 -18.868  1.00 95.34           O  
ATOM   3758  CG  GLN A 252      16.465   9.901 -14.672  1.00 95.34           C  
ATOM   3759  HG2 GLN A 252      15.823   9.595 -13.845  1.00 95.34           H  
ATOM   3760  HG3 GLN A 252      17.401   9.356 -14.556  1.00 95.34           H  
ATOM   3761  CD  GLN A 252      16.759  11.394 -14.547  1.00 95.34           C  
ATOM   3762  NE2 GLN A 252      16.229  12.061 -13.543  1.00 95.34           N  
ATOM   3763 HE21 GLN A 252      15.608  11.595 -12.898  1.00 95.34           H  
ATOM   3764 HE22 GLN A 252      16.447  13.046 -13.486  1.00 95.34           H  
ATOM   3765  OE1 GLN A 252      17.468  11.979 -15.346  1.00 95.34           O  
ATOM   3766  N   MET A 253      12.928   9.816 -18.100  1.00 94.70           N  
ATOM   3767  H   MET A 253      12.310   9.951 -17.313  1.00 94.70           H  
ATOM   3768  CA  MET A 253      12.352   9.377 -19.378  1.00 94.70           C  
ATOM   3769  HA  MET A 253      12.725   8.371 -19.565  1.00 94.70           H  
ATOM   3770  C   MET A 253      12.787  10.235 -20.589  1.00 94.70           C  
ATOM   3771  CB  MET A 253      10.822   9.289 -19.248  1.00 94.70           C  
ATOM   3772  HB2 MET A 253      10.395  10.279 -19.091  1.00 94.70           H  
ATOM   3773  HB3 MET A 253      10.573   8.675 -18.382  1.00 94.70           H  
ATOM   3774  O   MET A 253      13.112   9.654 -21.623  1.00 94.70           O  
ATOM   3775  CG  MET A 253      10.165   8.668 -20.484  1.00 94.70           C  
ATOM   3776  HG2 MET A 253       9.083   8.711 -20.354  1.00 94.70           H  
ATOM   3777  HG3 MET A 253      10.420   9.262 -21.362  1.00 94.70           H  
ATOM   3778  SD  MET A 253      10.629   6.940 -20.786  1.00 94.70           S  
ATOM   3779  CE  MET A 253       9.925   6.726 -22.439  1.00 94.70           C  
ATOM   3780  HE1 MET A 253      10.145   5.721 -22.797  1.00 94.70           H  
ATOM   3781  HE2 MET A 253      10.372   7.452 -23.119  1.00 94.70           H  
ATOM   3782  HE3 MET A 253       8.846   6.874 -22.400  1.00 94.70           H  
ATOM   3783  N   PRO A 254      12.875  11.583 -20.507  1.00 95.22           N  
ATOM   3784  CA  PRO A 254      13.282  12.409 -21.650  1.00 95.22           C  
ATOM   3785  HA  PRO A 254      12.630  12.180 -22.493  1.00 95.22           H  
ATOM   3786  C   PRO A 254      14.736  12.230 -22.102  1.00 95.22           C  
ATOM   3787  CB  PRO A 254      13.053  13.860 -21.211  1.00 95.22           C  
ATOM   3788  HB2 PRO A 254      12.692  14.476 -22.035  1.00 95.22           H  
ATOM   3789  HB3 PRO A 254      13.972  14.279 -20.801  1.00 95.22           H  
ATOM   3790  O   PRO A 254      15.069  12.641 -23.211  1.00 95.22           O  
ATOM   3791  CG  PRO A 254      12.018  13.749 -20.096  1.00 95.22           C  
ATOM   3792  HG2 PRO A 254      12.069  14.592 -19.406  1.00 95.22           H  
ATOM   3793  HG3 PRO A 254      11.020  13.651 -20.522  1.00 95.22           H  
ATOM   3794  CD  PRO A 254      12.421  12.445 -19.423  1.00 95.22           C  
ATOM   3795  HD2 PRO A 254      13.250  12.628 -18.739  1.00 95.22           H  
ATOM   3796  HD3 PRO A 254      11.572  12.034 -18.876  1.00 95.22           H  
ATOM   3797  N   VAL A 255      15.608  11.686 -21.246  1.00 94.90           N  
ATOM   3798  H   VAL A 255      15.270  11.325 -20.365  1.00 94.90           H  
ATOM   3799  CA  VAL A 255      17.034  11.497 -21.561  1.00 94.90           C  
ATOM   3800  HA  VAL A 255      17.298  12.154 -22.390  1.00 94.90           H  
ATOM   3801  C   VAL A 255      17.365  10.088 -22.046  1.00 94.90           C  
ATOM   3802  CB  VAL A 255      17.947  11.879 -20.388  1.00 94.90           C  
ATOM   3803  HB  VAL A 255      18.969  11.699 -20.721  1.00 94.90           H  
ATOM   3804  O   VAL A 255      18.477   9.854 -22.523  1.00 94.90           O  
ATOM   3805  CG1 VAL A 255      17.812  13.363 -20.025  1.00 94.90           C  
ATOM   3806 HG11 VAL A 255      16.811  13.572 -19.648  1.00 94.90           H  
ATOM   3807 HG12 VAL A 255      17.999  13.974 -20.908  1.00 94.90           H  
ATOM   3808 HG13 VAL A 255      18.541  13.619 -19.257  1.00 94.90           H  
ATOM   3809  CG2 VAL A 255      17.748  11.054 -19.119  1.00 94.90           C  
ATOM   3810 HG21 VAL A 255      18.615  11.190 -18.472  1.00 94.90           H  
ATOM   3811 HG22 VAL A 255      17.655   9.993 -19.351  1.00 94.90           H  
ATOM   3812 HG23 VAL A 255      16.870  11.406 -18.579  1.00 94.90           H  
ATOM   3813  N   VAL A 256      16.418   9.153 -21.933  1.00 94.09           N  
ATOM   3814  H   VAL A 256      15.511   9.429 -21.585  1.00 94.09           H  
ATOM   3815  CA  VAL A 256      16.552   7.806 -22.495  1.00 94.09           C  
ATOM   3816  HA  VAL A 256      17.433   7.336 -22.059  1.00 94.09           H  
ATOM   3817  C   VAL A 256      16.774   7.922 -24.006  1.00 94.09           C  
ATOM   3818  CB  VAL A 256      15.325   6.937 -22.157  1.00 94.09           C  
ATOM   3819  HB  VAL A 256      14.424   7.409 -22.549  1.00 94.09           H  
ATOM   3820  O   VAL A 256      16.142   8.738 -24.671  1.00 94.09           O  
ATOM   3821  CG1 VAL A 256      15.434   5.528 -22.750  1.00 94.09           C  
ATOM   3822 HG11 VAL A 256      15.418   5.577 -23.839  1.00 94.09           H  
ATOM   3823 HG12 VAL A 256      14.581   4.926 -22.438  1.00 94.09           H  
ATOM   3824 HG13 VAL A 256      16.357   5.046 -22.428  1.00 94.09           H  
ATOM   3825  CG2 VAL A 256      15.176   6.767 -20.637  1.00 94.09           C  
ATOM   3826 HG21 VAL A 256      16.072   6.309 -20.219  1.00 94.09           H  
ATOM   3827 HG22 VAL A 256      15.018   7.740 -20.171  1.00 94.09           H  
ATOM   3828 HG23 VAL A 256      14.308   6.145 -20.419  1.00 94.09           H  
ATOM   3829  N   ASP A 257      17.717   7.136 -24.528  1.00 94.19           N  
ATOM   3830  H   ASP A 257      18.108   6.410 -23.944  1.00 94.19           H  
ATOM   3831  CA  ASP A 257      18.184   7.170 -25.925  1.00 94.19           C  
ATOM   3832  HA  ASP A 257      18.980   6.428 -25.991  1.00 94.19           H  
ATOM   3833  C   ASP A 257      18.852   8.492 -26.363  1.00 94.19           C  
ATOM   3834  CB  ASP A 257      17.079   6.680 -26.879  1.00 94.19           C  
ATOM   3835  HB2 ASP A 257      16.270   7.410 -26.911  1.00 94.19           H  
ATOM   3836  HB3 ASP A 257      17.493   6.600 -27.884  1.00 94.19           H  
ATOM   3837  O   ASP A 257      19.109   8.721 -27.548  1.00 94.19           O  
ATOM   3838  CG  ASP A 257      16.523   5.307 -26.485  1.00 94.19           C  
ATOM   3839  OD1 ASP A 257      17.324   4.459 -26.027  1.00 94.19           O  
ATOM   3840  OD2 ASP A 257      15.302   5.097 -26.666  1.00 94.19           O  
ATOM   3841  N   GLY A 258      19.195   9.359 -25.404  1.00 93.12           N  
ATOM   3842  H   GLY A 258      18.906   9.156 -24.457  1.00 93.12           H  
ATOM   3843  CA  GLY A 258      20.028  10.534 -25.629  1.00 93.12           C  
ATOM   3844  HA2 GLY A 258      19.951  11.192 -24.763  1.00 93.12           H  
ATOM   3845  HA3 GLY A 258      19.645  11.065 -26.501  1.00 93.12           H  
ATOM   3846  C   GLY A 258      21.512  10.196 -25.856  1.00 93.12           C  
ATOM   3847  O   GLY A 258      21.974   9.091 -25.560  1.00 93.12           O  
ATOM   3848  N   PRO A 259      22.315  11.154 -26.357  1.00 95.71           N  
ATOM   3849  CA  PRO A 259      23.742  10.943 -26.579  1.00 95.71           C  
ATOM   3850  HA  PRO A 259      23.894  10.042 -27.172  1.00 95.71           H  
ATOM   3851  C   PRO A 259      24.498  10.799 -25.248  1.00 95.71           C  
ATOM   3852  CB  PRO A 259      24.198  12.162 -27.391  1.00 95.71           C  
ATOM   3853  HB2 PRO A 259      25.233  12.436 -27.184  1.00 95.71           H  
ATOM   3854  HB3 PRO A 259      24.071  11.952 -28.453  1.00 95.71           H  
ATOM   3855  O   PRO A 259      24.701  11.787 -24.537  1.00 95.71           O  
ATOM   3856  CG  PRO A 259      23.220  13.263 -26.974  1.00 95.71           C  
ATOM   3857  HG2 PRO A 259      23.108  14.020 -27.750  1.00 95.71           H  
ATOM   3858  HG3 PRO A 259      23.551  13.719 -26.041  1.00 95.71           H  
ATOM   3859  CD  PRO A 259      21.918  12.501 -26.737  1.00 95.71           C  
ATOM   3860  HD2 PRO A 259      21.338  12.460 -27.659  1.00 95.71           H  
ATOM   3861  HD3 PRO A 259      21.338  12.982 -25.948  1.00 95.71           H  
ATOM   3862  N   LEU A 260      24.970   9.584 -24.943  1.00 93.97           N  
ATOM   3863  H   LEU A 260      24.667   8.816 -25.525  1.00 93.97           H  
ATOM   3864  CA  LEU A 260      25.710   9.243 -23.720  1.00 93.97           C  
ATOM   3865  HA  LEU A 260      25.159   9.672 -22.883  1.00 93.97           H  
ATOM   3866  C   LEU A 260      27.117   9.866 -23.697  1.00 93.97           C  
ATOM   3867  CB  LEU A 260      25.717   7.710 -23.538  1.00 93.97           C  
ATOM   3868  HB2 LEU A 260      24.692   7.347 -23.598  1.00 93.97           H  
ATOM   3869  HB3 LEU A 260      26.276   7.264 -24.361  1.00 93.97           H  
ATOM   3870  O   LEU A 260      28.128   9.214 -23.944  1.00 93.97           O  
ATOM   3871  CG  LEU A 260      26.329   7.220 -22.206  1.00 93.97           C  
ATOM   3872  HG  LEU A 260      27.358   7.570 -22.115  1.00 93.97           H  
ATOM   3873  CD1 LEU A 260      25.544   7.718 -20.989  1.00 93.97           C  
ATOM   3874 HD11 LEU A 260      25.967   7.287 -20.082  1.00 93.97           H  
ATOM   3875 HD12 LEU A 260      25.609   8.803 -20.909  1.00 93.97           H  
ATOM   3876 HD13 LEU A 260      24.499   7.418 -21.070  1.00 93.97           H  
ATOM   3877  CD2 LEU A 260      26.352   5.691 -22.175  1.00 93.97           C  
ATOM   3878 HD21 LEU A 260      26.944   5.312 -23.008  1.00 93.97           H  
ATOM   3879 HD22 LEU A 260      26.806   5.342 -21.247  1.00 93.97           H  
ATOM   3880 HD23 LEU A 260      25.339   5.296 -22.244  1.00 93.97           H  
ATOM   3881  N   ASN A 261      27.178  11.161 -23.399  1.00 94.66           N  
ATOM   3882  H   ASN A 261      26.295  11.635 -23.269  1.00 94.66           H  
ATOM   3883  CA  ASN A 261      28.410  11.886 -23.110  1.00 94.66           C  
ATOM   3884  HA  ASN A 261      29.247  11.264 -23.427  1.00 94.66           H  
ATOM   3885  C   ASN A 261      28.553  12.119 -21.589  1.00 94.66           C  
ATOM   3886  CB  ASN A 261      28.443  13.168 -23.963  1.00 94.66           C  
ATOM   3887  HB2 ASN A 261      29.415  13.651 -23.865  1.00 94.66           H  
ATOM   3888  HB3 ASN A 261      28.308  12.901 -25.011  1.00 94.66           H  
ATOM   3889  O   ASN A 261      27.558  12.073 -20.862  1.00 94.66           O  
ATOM   3890  CG  ASN A 261      27.384  14.172 -23.556  1.00 94.66           C  
ATOM   3891  ND2 ASN A 261      26.420  14.466 -24.390  1.00 94.66           N  
ATOM   3892 HD21 ASN A 261      25.687  15.058 -24.027  1.00 94.66           H  
ATOM   3893 HD22 ASN A 261      26.256  13.875 -25.192  1.00 94.66           H  
ATOM   3894  OD1 ASN A 261      27.423  14.705 -22.466  1.00 94.66           O  
ATOM   3895  N   PRO A 262      29.763  12.420 -21.078  1.00 95.19           N  
ATOM   3896  CA  PRO A 262      29.959  12.663 -19.648  1.00 95.19           C  
ATOM   3897  HA  PRO A 262      29.727  11.745 -19.109  1.00 95.19           H  
ATOM   3898  C   PRO A 262      29.107  13.799 -19.064  1.00 95.19           C  
ATOM   3899  CB  PRO A 262      31.452  12.972 -19.499  1.00 95.19           C  
ATOM   3900  HB2 PRO A 262      31.631  14.038 -19.636  1.00 95.19           H  
ATOM   3901  HB3 PRO A 262      31.836  12.638 -18.535  1.00 95.19           H  
ATOM   3902  O   PRO A 262      28.843  13.795 -17.865  1.00 95.19           O  
ATOM   3903  CG  PRO A 262      32.087  12.204 -20.656  1.00 95.19           C  
ATOM   3904  HG2 PRO A 262      32.192  11.153 -20.386  1.00 95.19           H  
ATOM   3905  HG3 PRO A 262      33.050  12.626 -20.946  1.00 95.19           H  
ATOM   3906  CD  PRO A 262      31.047  12.347 -21.764  1.00 95.19           C  
ATOM   3907  HD2 PRO A 262      31.221  13.270 -22.317  1.00 95.19           H  
ATOM   3908  HD3 PRO A 262      31.107  11.487 -22.431  1.00 95.19           H  
ATOM   3909  N   SER A 263      28.693  14.784 -19.870  1.00 96.23           N  
ATOM   3910  H   SER A 263      28.828  14.701 -20.868  1.00 96.23           H  
ATOM   3911  CA  SER A 263      27.790  15.846 -19.411  1.00 96.23           C  
ATOM   3912  HA  SER A 263      28.150  16.230 -18.457  1.00 96.23           H  
ATOM   3913  C   SER A 263      26.392  15.305 -19.140  1.00 96.23           C  
ATOM   3914  CB  SER A 263      27.716  17.025 -20.387  1.00 96.23           C  
ATOM   3915  HB2 SER A 263      27.153  17.831 -19.917  1.00 96.23           H  
ATOM   3916  HB3 SER A 263      27.177  16.737 -21.290  1.00 96.23           H  
ATOM   3917  O   SER A 263      25.872  15.577 -18.069  1.00 96.23           O  
ATOM   3918  OG  SER A 263      29.012  17.497 -20.733  1.00 96.23           O  
ATOM   3919  HG  SER A 263      28.886  18.104 -21.466  1.00 96.23           H  
ATOM   3920  N   LEU A 264      25.849  14.451 -20.016  1.00 95.62           N  
ATOM   3921  H   LEU A 264      26.353  14.240 -20.865  1.00 95.62           H  
ATOM   3922  CA  LEU A 264      24.545  13.822 -19.797  1.00 95.62           C  
ATOM   3923  HA  LEU A 264      23.806  14.620 -19.726  1.00 95.62           H  
ATOM   3924  C   LEU A 264      24.511  13.045 -18.475  1.00 95.62           C  
ATOM   3925  CB  LEU A 264      24.203  12.897 -20.984  1.00 95.62           C  
ATOM   3926  HB2 LEU A 264      24.208  13.481 -21.905  1.00 95.62           H  
ATOM   3927  HB3 LEU A 264      24.964  12.121 -21.068  1.00 95.62           H  
ATOM   3928  O   LEU A 264      23.573  13.177 -17.697  1.00 95.62           O  
ATOM   3929  CG  LEU A 264      22.830  12.213 -20.831  1.00 95.62           C  
ATOM   3930  HG  LEU A 264      22.809  11.629 -19.910  1.00 95.62           H  
ATOM   3931  CD1 LEU A 264      21.711  13.251 -20.791  1.00 95.62           C  
ATOM   3932 HD11 LEU A 264      21.791  13.870 -19.897  1.00 95.62           H  
ATOM   3933 HD12 LEU A 264      21.736  13.878 -21.682  1.00 95.62           H  
ATOM   3934 HD13 LEU A 264      20.750  12.739 -20.739  1.00 95.62           H  
ATOM   3935  CD2 LEU A 264      22.565  11.254 -21.989  1.00 95.62           C  
ATOM   3936 HD21 LEU A 264      23.320  10.468 -21.997  1.00 95.62           H  
ATOM   3937 HD22 LEU A 264      21.589  10.785 -21.861  1.00 95.62           H  
ATOM   3938 HD23 LEU A 264      22.578  11.792 -22.937  1.00 95.62           H  
ATOM   3939  N   ALA A 265      25.559  12.269 -18.193  1.00 95.34           N  
ATOM   3940  H   ALA A 265      26.293  12.180 -18.881  1.00 95.34           H  
ATOM   3941  CA  ALA A 265      25.636  11.502 -16.954  1.00 95.34           C  
ATOM   3942  HA  ALA A 265      24.737  10.891 -16.877  1.00 95.34           H  
ATOM   3943  C   ALA A 265      25.674  12.415 -15.708  1.00 95.34           C  
ATOM   3944  CB  ALA A 265      26.840  10.561 -17.060  1.00 95.34           C  
ATOM   3945  HB1 ALA A 265      27.770  11.114 -16.933  1.00 95.34           H  
ATOM   3946  HB2 ALA A 265      26.757   9.785 -16.299  1.00 95.34           H  
ATOM   3947  HB3 ALA A 265      26.842  10.067 -18.032  1.00 95.34           H  
ATOM   3948  O   ALA A 265      25.015  12.126 -14.711  1.00 95.34           O  
ATOM   3949  N   ARG A 266      26.383  13.554 -15.774  1.00 96.34           N  
ATOM   3950  H   ARG A 266      26.849  13.769 -16.644  1.00 96.34           H  
ATOM   3951  CA  ARG A 266      26.363  14.573 -14.707  1.00 96.34           C  
ATOM   3952  HA  ARG A 266      26.555  14.092 -13.748  1.00 96.34           H  
ATOM   3953  C   ARG A 266      24.996  15.236 -14.558  1.00 96.34           C  
ATOM   3954  CB  ARG A 266      27.418  15.658 -14.954  1.00 96.34           C  
ATOM   3955  HB2 ARG A 266      27.325  16.031 -15.974  1.00 96.34           H  
ATOM   3956  HB3 ARG A 266      27.218  16.486 -14.274  1.00 96.34           H  
ATOM   3957  O   ARG A 266      24.557  15.434 -13.431  1.00 96.34           O  
ATOM   3958  CG  ARG A 266      28.847  15.164 -14.696  1.00 96.34           C  
ATOM   3959  HG2 ARG A 266      29.116  14.396 -15.421  1.00 96.34           H  
ATOM   3960  HG3 ARG A 266      28.895  14.725 -13.700  1.00 96.34           H  
ATOM   3961  CD  ARG A 266      29.846  16.327 -14.764  1.00 96.34           C  
ATOM   3962  HD2 ARG A 266      30.841  15.960 -14.515  1.00 96.34           H  
ATOM   3963  HD3 ARG A 266      29.572  17.058 -14.003  1.00 96.34           H  
ATOM   3964  NE  ARG A 266      29.849  16.992 -16.084  1.00 96.34           N  
ATOM   3965  HE  ARG A 266      29.161  17.721 -16.211  1.00 96.34           H  
ATOM   3966  NH1 ARG A 266      31.446  15.697 -17.103  1.00 96.34           N  
ATOM   3967 HH11 ARG A 266      32.032  15.497 -17.901  1.00 96.34           H  
ATOM   3968 HH12 ARG A 266      31.417  15.079 -16.304  1.00 96.34           H  
ATOM   3969  NH2 ARG A 266      30.500  17.380 -18.223  1.00 96.34           N  
ATOM   3970 HH21 ARG A 266      30.900  17.039 -19.086  1.00 96.34           H  
ATOM   3971 HH22 ARG A 266      29.770  18.072 -18.308  1.00 96.34           H  
ATOM   3972  CZ  ARG A 266      30.599  16.687 -17.126  1.00 96.34           C  
ATOM   3973  N   ASP A 267      24.328  15.546 -15.665  1.00 96.35           N  
ATOM   3974  H   ASP A 267      24.783  15.422 -16.558  1.00 96.35           H  
ATOM   3975  CA  ASP A 267      23.007  16.177 -15.657  1.00 96.35           C  
ATOM   3976  HA  ASP A 267      23.051  17.083 -15.052  1.00 96.35           H  
ATOM   3977  C   ASP A 267      21.955  15.250 -15.024  1.00 96.35           C  
ATOM   3978  CB  ASP A 267      22.602  16.580 -17.088  1.00 96.35           C  
ATOM   3979  HB2 ASP A 267      21.584  16.967 -17.059  1.00 96.35           H  
ATOM   3980  HB3 ASP A 267      22.599  15.693 -17.722  1.00 96.35           H  
ATOM   3981  O   ASP A 267      21.123  15.709 -14.243  1.00 96.35           O  
ATOM   3982  CG  ASP A 267      23.497  17.654 -17.730  1.00 96.35           C  
ATOM   3983  OD1 ASP A 267      24.185  18.396 -16.989  1.00 96.35           O  
ATOM   3984  OD2 ASP A 267      23.487  17.739 -18.981  1.00 96.35           O  
ATOM   3985  N   ILE A 268      22.037  13.937 -15.279  1.00 97.31           N  
ATOM   3986  H   ILE A 268      22.704  13.635 -15.975  1.00 97.31           H  
ATOM   3987  CA  ILE A 268      21.195  12.921 -14.624  1.00 97.31           C  
ATOM   3988  HA  ILE A 268      20.148  13.188 -14.767  1.00 97.31           H  
ATOM   3989  C   ILE A 268      21.450  12.899 -13.113  1.00 97.31           C  
ATOM   3990  CB  ILE A 268      21.424  11.525 -15.252  1.00 97.31           C  
ATOM   3991  HB  ILE A 268      22.493  11.314 -15.260  1.00 97.31           H  
ATOM   3992  O   ILE A 268      20.505  12.965 -12.327  1.00 97.31           O  
ATOM   3993  CG1 ILE A 268      20.897  11.501 -16.702  1.00 97.31           C  
ATOM   3994 HG12 ILE A 268      21.215  12.398 -17.232  1.00 97.31           H  
ATOM   3995 HG13 ILE A 268      19.807  11.515 -16.672  1.00 97.31           H  
ATOM   3996  CG2 ILE A 268      20.715  10.429 -14.430  1.00 97.31           C  
ATOM   3997 HG21 ILE A 268      21.164  10.339 -13.441  1.00 97.31           H  
ATOM   3998 HG22 ILE A 268      20.805   9.459 -14.919  1.00 97.31           H  
ATOM   3999 HG23 ILE A 268      19.658  10.674 -14.320  1.00 97.31           H  
ATOM   4000  CD1 ILE A 268      21.367  10.289 -17.519  1.00 97.31           C  
ATOM   4001 HD11 ILE A 268      21.037  10.404 -18.551  1.00 97.31           H  
ATOM   4002 HD12 ILE A 268      22.455  10.230 -17.502  1.00 97.31           H  
ATOM   4003 HD13 ILE A 268      20.943   9.366 -17.125  1.00 97.31           H  
ATOM   4004  N   VAL A 269      22.716  12.845 -12.685  1.00 97.90           N  
ATOM   4005  H   VAL A 269      23.455  12.789 -13.372  1.00 97.90           H  
ATOM   4006  CA  VAL A 269      23.070  12.873 -11.255  1.00 97.90           C  
ATOM   4007  HA  VAL A 269      22.587  12.032 -10.758  1.00 97.90           H  
ATOM   4008  C   VAL A 269      22.546  14.142 -10.581  1.00 97.90           C  
ATOM   4009  CB  VAL A 269      24.592  12.736 -11.066  1.00 97.90           C  
ATOM   4010  HB  VAL A 269      25.109  13.434 -11.724  1.00 97.90           H  
ATOM   4011  O   VAL A 269      21.951  14.067  -9.506  1.00 97.90           O  
ATOM   4012  CG1 VAL A 269      25.034  13.018  -9.627  1.00 97.90           C  
ATOM   4013 HG11 VAL A 269      26.082  12.750  -9.489  1.00 97.90           H  
ATOM   4014 HG12 VAL A 269      24.419  12.436  -8.941  1.00 97.90           H  
ATOM   4015 HG13 VAL A 269      24.925  14.079  -9.404  1.00 97.90           H  
ATOM   4016  CG2 VAL A 269      25.051  11.316 -11.403  1.00 97.90           C  
ATOM   4017 HG21 VAL A 269      24.755  11.054 -12.419  1.00 97.90           H  
ATOM   4018 HG22 VAL A 269      26.137  11.264 -11.330  1.00 97.90           H  
ATOM   4019 HG23 VAL A 269      24.607  10.602 -10.710  1.00 97.90           H  
ATOM   4020  N   GLU A 270      22.714  15.307 -11.210  1.00 97.85           N  
ATOM   4021  H   GLU A 270      23.215  15.320 -12.087  1.00 97.85           H  
ATOM   4022  CA  GLU A 270      22.228  16.578 -10.667  1.00 97.85           C  
ATOM   4023  HA  GLU A 270      22.572  16.651  -9.636  1.00 97.85           H  
ATOM   4024  C   GLU A 270      20.695  16.645 -10.637  1.00 97.85           C  
ATOM   4025  CB  GLU A 270      22.839  17.746 -11.459  1.00 97.85           C  
ATOM   4026  HB2 GLU A 270      22.476  17.714 -12.486  1.00 97.85           H  
ATOM   4027  HB3 GLU A 270      23.922  17.626 -11.484  1.00 97.85           H  
ATOM   4028  O   GLU A 270      20.125  17.147  -9.669  1.00 97.85           O  
ATOM   4029  CG  GLU A 270      22.515  19.126 -10.859  1.00 97.85           C  
ATOM   4030  HG2 GLU A 270      21.448  19.319 -10.977  1.00 97.85           H  
ATOM   4031  HG3 GLU A 270      23.046  19.886 -11.433  1.00 97.85           H  
ATOM   4032  CD  GLU A 270      22.902  19.258  -9.375  1.00 97.85           C  
ATOM   4033  OE1 GLU A 270      22.153  19.917  -8.613  1.00 97.85           O  
ATOM   4034  OE2 GLU A 270      23.919  18.677  -8.946  1.00 97.85           O  
ATOM   4035  N   SER A 271      20.013  16.081 -11.640  1.00 97.60           N  
ATOM   4036  H   SER A 271      20.539  15.715 -12.421  1.00 97.60           H  
ATOM   4037  CA  SER A 271      18.552  15.943 -11.666  1.00 97.60           C  
ATOM   4038  HA  SER A 271      18.103  16.935 -11.606  1.00 97.60           H  
ATOM   4039  C   SER A 271      18.047  15.124 -10.474  1.00 97.60           C  
ATOM   4040  CB  SER A 271      18.122  15.289 -12.986  1.00 97.60           C  
ATOM   4041  HB2 SER A 271      18.581  14.305 -13.077  1.00 97.60           H  
ATOM   4042  HB3 SER A 271      18.455  15.903 -13.823  1.00 97.60           H  
ATOM   4043  O   SER A 271      17.160  15.566  -9.735  1.00 97.60           O  
ATOM   4044  OG  SER A 271      16.714  15.138 -13.042  1.00 97.60           O  
ATOM   4045  HG  SER A 271      16.369  15.816 -13.627  1.00 97.60           H  
ATOM   4046  N   ILE A 272      18.660  13.962 -10.225  1.00 98.42           N  
ATOM   4047  H   ILE A 272      19.387  13.664 -10.860  1.00 98.42           H  
ATOM   4048  CA  ILE A 272      18.293  13.076  -9.114  1.00 98.42           C  
ATOM   4049  HA  ILE A 272      17.215  12.914  -9.147  1.00 98.42           H  
ATOM   4050  C   ILE A 272      18.601  13.740  -7.764  1.00 98.42           C  
ATOM   4051  CB  ILE A 272      18.986  11.705  -9.273  1.00 98.42           C  
ATOM   4052  HB  ILE A 272      20.064  11.856  -9.325  1.00 98.42           H  
ATOM   4053  O   ILE A 272      17.748  13.763  -6.873  1.00 98.42           O  
ATOM   4054  CG1 ILE A 272      18.509  11.002 -10.564  1.00 98.42           C  
ATOM   4055 HG12 ILE A 272      17.457  10.741 -10.453  1.00 98.42           H  
ATOM   4056 HG13 ILE A 272      18.576  11.683 -11.413  1.00 98.42           H  
ATOM   4057  CG2 ILE A 272      18.661  10.819  -8.059  1.00 98.42           C  
ATOM   4058 HG21 ILE A 272      19.109   9.831  -8.164  1.00 98.42           H  
ATOM   4059 HG22 ILE A 272      17.582  10.710  -7.945  1.00 98.42           H  
ATOM   4060 HG23 ILE A 272      19.068  11.268  -7.154  1.00 98.42           H  
ATOM   4061  CD1 ILE A 272      19.318   9.751 -10.926  1.00 98.42           C  
ATOM   4062 HD11 ILE A 272      19.167   8.960 -10.192  1.00 98.42           H  
ATOM   4063 HD12 ILE A 272      18.995   9.384 -11.900  1.00 98.42           H  
ATOM   4064 HD13 ILE A 272      20.375  10.013 -10.977  1.00 98.42           H  
ATOM   4065  N   ASN A 273      19.775  14.357  -7.615  1.00 98.51           N  
ATOM   4066  H   ASN A 273      20.448  14.297  -8.366  1.00 98.51           H  
ATOM   4067  CA  ASN A 273      20.133  15.105  -6.408  1.00 98.51           C  
ATOM   4068  HA  ASN A 273      19.997  14.457  -5.543  1.00 98.51           H  
ATOM   4069  C   ASN A 273      19.209  16.309  -6.173  1.00 98.51           C  
ATOM   4070  CB  ASN A 273      21.614  15.516  -6.495  1.00 98.51           C  
ATOM   4071  HB2 ASN A 273      21.837  15.912  -7.486  1.00 98.51           H  
ATOM   4072  HB3 ASN A 273      21.820  16.294  -5.760  1.00 98.51           H  
ATOM   4073  O   ASN A 273      18.860  16.608  -5.030  1.00 98.51           O  
ATOM   4074  CG  ASN A 273      22.537  14.355  -6.173  1.00 98.51           C  
ATOM   4075  ND2 ASN A 273      23.703  14.278  -6.766  1.00 98.51           N  
ATOM   4076 HD21 ASN A 273      24.251  13.449  -6.588  1.00 98.51           H  
ATOM   4077 HD22 ASN A 273      23.931  14.912  -7.519  1.00 98.51           H  
ATOM   4078  OD1 ASN A 273      22.221  13.522  -5.346  1.00 98.51           O  
ATOM   4079  N   GLY A 274      18.746  16.970  -7.235  1.00 98.26           N  
ATOM   4080  H   GLY A 274      19.110  16.727  -8.145  1.00 98.26           H  
ATOM   4081  CA  GLY A 274      17.713  18.001  -7.169  1.00 98.26           C  
ATOM   4082  HA2 GLY A 274      18.060  18.831  -6.553  1.00 98.26           H  
ATOM   4083  HA3 GLY A 274      17.514  18.358  -8.179  1.00 98.26           H  
ATOM   4084  C   GLY A 274      16.406  17.481  -6.574  1.00 98.26           C  
ATOM   4085  O   GLY A 274      15.858  18.109  -5.662  1.00 98.26           O  
ATOM   4086  N   TRP A 275      15.951  16.306  -7.018  1.00 98.07           N  
ATOM   4087  H   TRP A 275      16.451  15.847  -7.766  1.00 98.07           H  
ATOM   4088  CA  TRP A 275      14.771  15.649  -6.456  1.00 98.07           C  
ATOM   4089  HA  TRP A 275      13.929  16.337  -6.531  1.00 98.07           H  
ATOM   4090  C   TRP A 275      14.954  15.322  -4.969  1.00 98.07           C  
ATOM   4091  CB  TRP A 275      14.425  14.393  -7.266  1.00 98.07           C  
ATOM   4092  HB2 TRP A 275      14.298  14.674  -8.312  1.00 98.07           H  
ATOM   4093  HB3 TRP A 275      15.252  13.685  -7.217  1.00 98.07           H  
ATOM   4094  O   TRP A 275      14.074  15.653  -4.170  1.00 98.07           O  
ATOM   4095  CG  TRP A 275      13.185  13.690  -6.804  1.00 98.07           C  
ATOM   4096  CD1 TRP A 275      11.929  13.967  -7.219  1.00 98.07           C  
ATOM   4097  HD1 TRP A 275      11.679  14.719  -7.953  1.00 98.07           H  
ATOM   4098  CD2 TRP A 275      13.055  12.609  -5.829  1.00 98.07           C  
ATOM   4099  CE2 TRP A 275      11.670  12.290  -5.696  1.00 98.07           C  
ATOM   4100  CE3 TRP A 275      13.960  11.867  -5.037  1.00 98.07           C  
ATOM   4101  HE3 TRP A 275      15.020  12.053  -5.127  1.00 98.07           H  
ATOM   4102  NE1 TRP A 275      11.032  13.139  -6.573  1.00 98.07           N  
ATOM   4103  HE1 TRP A 275      10.037  13.154  -6.743  1.00 98.07           H  
ATOM   4104  CH2 TRP A 275      12.123  10.597  -4.034  1.00 98.07           C  
ATOM   4105  HH2 TRP A 275      11.784   9.837  -3.346  1.00 98.07           H  
ATOM   4106  CZ2 TRP A 275      11.198  11.303  -4.819  1.00 98.07           C  
ATOM   4107  HZ2 TRP A 275      10.141  11.098  -4.747  1.00 98.07           H  
ATOM   4108  CZ3 TRP A 275      13.495  10.875  -4.151  1.00 98.07           C  
ATOM   4109  HZ3 TRP A 275      14.200  10.309  -3.561  1.00 98.07           H  
ATOM   4110  N   PHE A 276      16.101  14.756  -4.570  1.00 98.57           N  
ATOM   4111  H   PHE A 276      16.773  14.480  -5.271  1.00 98.57           H  
ATOM   4112  CA  PHE A 276      16.389  14.467  -3.160  1.00 98.57           C  
ATOM   4113  HA  PHE A 276      15.596  13.828  -2.773  1.00 98.57           H  
ATOM   4114  C   PHE A 276      16.385  15.725  -2.293  1.00 98.57           C  
ATOM   4115  CB  PHE A 276      17.733  13.742  -3.003  1.00 98.57           C  
ATOM   4116  HB2 PHE A 276      18.497  14.269  -3.576  1.00 98.57           H  
ATOM   4117  HB3 PHE A 276      18.031  13.785  -1.956  1.00 98.57           H  
ATOM   4118  O   PHE A 276      15.725  15.740  -1.254  1.00 98.57           O  
ATOM   4119  CG  PHE A 276      17.716  12.280  -3.391  1.00 98.57           C  
ATOM   4120  CD1 PHE A 276      16.767  11.411  -2.820  1.00 98.57           C  
ATOM   4121  HD1 PHE A 276      16.045  11.785  -2.109  1.00 98.57           H  
ATOM   4122  CD2 PHE A 276      18.693  11.767  -4.263  1.00 98.57           C  
ATOM   4123  HD2 PHE A 276      19.458  12.410  -4.673  1.00 98.57           H  
ATOM   4124  CE1 PHE A 276      16.770  10.045  -3.147  1.00 98.57           C  
ATOM   4125  HE1 PHE A 276      16.059   9.370  -2.694  1.00 98.57           H  
ATOM   4126  CE2 PHE A 276      18.695  10.401  -4.585  1.00 98.57           C  
ATOM   4127  HE2 PHE A 276      19.461  10.002  -5.234  1.00 98.57           H  
ATOM   4128  CZ  PHE A 276      17.724   9.546  -4.044  1.00 98.57           C  
ATOM   4129  HZ  PHE A 276      17.736   8.495  -4.294  1.00 98.57           H  
ATOM   4130  N   ARG A 277      17.042  16.808  -2.731  1.00 98.52           N  
ATOM   4131  H   ARG A 277      17.569  16.727  -3.588  1.00 98.52           H  
ATOM   4132  CA  ARG A 277      17.034  18.089  -2.002  1.00 98.52           C  
ATOM   4133  HA  ARG A 277      17.443  17.932  -1.004  1.00 98.52           H  
ATOM   4134  C   ARG A 277      15.615  18.612  -1.795  1.00 98.52           C  
ATOM   4135  CB  ARG A 277      17.884  19.134  -2.738  1.00 98.52           C  
ATOM   4136  HB2 ARG A 277      17.587  19.161  -3.787  1.00 98.52           H  
ATOM   4137  HB3 ARG A 277      17.690  20.113  -2.299  1.00 98.52           H  
ATOM   4138  O   ARG A 277      15.297  19.069  -0.700  1.00 98.52           O  
ATOM   4139  CG  ARG A 277      19.391  18.849  -2.623  1.00 98.52           C  
ATOM   4140  HG2 ARG A 277      19.634  17.896  -3.092  1.00 98.52           H  
ATOM   4141  HG3 ARG A 277      19.656  18.773  -1.568  1.00 98.52           H  
ATOM   4142  CD  ARG A 277      20.249  19.954  -3.254  1.00 98.52           C  
ATOM   4143  HD2 ARG A 277      20.118  20.868  -2.674  1.00 98.52           H  
ATOM   4144  HD3 ARG A 277      21.298  19.666  -3.180  1.00 98.52           H  
ATOM   4145  NE  ARG A 277      19.888  20.227  -4.660  1.00 98.52           N  
ATOM   4146  HE  ARG A 277      19.011  20.705  -4.812  1.00 98.52           H  
ATOM   4147  NH1 ARG A 277      21.688  19.277  -5.792  1.00 98.52           N  
ATOM   4148 HH11 ARG A 277      22.148  19.217  -6.689  1.00 98.52           H  
ATOM   4149 HH12 ARG A 277      22.090  18.858  -4.966  1.00 98.52           H  
ATOM   4150  NH2 ARG A 277      20.153  20.375  -6.902  1.00 98.52           N  
ATOM   4151 HH21 ARG A 277      19.310  20.918  -7.024  1.00 98.52           H  
ATOM   4152 HH22 ARG A 277      20.758  20.198  -7.692  1.00 98.52           H  
ATOM   4153  CZ  ARG A 277      20.575  19.947  -5.756  1.00 98.52           C  
ATOM   4154  N   GLN A 278      14.753  18.502  -2.807  1.00 98.22           N  
ATOM   4155  H   GLN A 278      15.082  18.124  -3.684  1.00 98.22           H  
ATOM   4156  CA  GLN A 278      13.347  18.886  -2.683  1.00 98.22           C  
ATOM   4157  HA  GLN A 278      13.301  19.915  -2.326  1.00 98.22           H  
ATOM   4158  C   GLN A 278      12.600  18.014  -1.663  1.00 98.22           C  
ATOM   4159  CB  GLN A 278      12.685  18.827  -4.067  1.00 98.22           C  
ATOM   4160  HB2 GLN A 278      13.248  19.455  -4.756  1.00 98.22           H  
ATOM   4161  HB3 GLN A 278      12.706  17.802  -4.438  1.00 98.22           H  
ATOM   4162  O   GLN A 278      11.862  18.542  -0.833  1.00 98.22           O  
ATOM   4163  CG  GLN A 278      11.227  19.312  -4.029  1.00 98.22           C  
ATOM   4164  HG2 GLN A 278      10.659  18.714  -3.317  1.00 98.22           H  
ATOM   4165  HG3 GLN A 278      11.199  20.352  -3.705  1.00 98.22           H  
ATOM   4166  CD  GLN A 278      10.530  19.199  -5.380  1.00 98.22           C  
ATOM   4167  NE2 GLN A 278       9.240  19.442  -5.440  1.00 98.22           N  
ATOM   4168 HE21 GLN A 278       8.832  19.370  -6.361  1.00 98.22           H  
ATOM   4169 HE22 GLN A 278       8.723  19.734  -4.622  1.00 98.22           H  
ATOM   4170  OE1 GLN A 278      11.104  18.876  -6.403  1.00 98.22           O  
ATOM   4171  N   GLN A 279      12.797  16.692  -1.687  1.00 98.29           N  
ATOM   4172  H   GLN A 279      13.414  16.302  -2.385  1.00 98.29           H  
ATOM   4173  CA  GLN A 279      12.131  15.792  -0.739  1.00 98.29           C  
ATOM   4174  HA  GLN A 279      11.059  15.984  -0.763  1.00 98.29           H  
ATOM   4175  C   GLN A 279      12.587  16.032   0.704  1.00 98.29           C  
ATOM   4176  CB  GLN A 279      12.378  14.322  -1.103  1.00 98.29           C  
ATOM   4177  HB2 GLN A 279      11.877  13.710  -0.352  1.00 98.29           H  
ATOM   4178  HB3 GLN A 279      13.447  14.122  -1.033  1.00 98.29           H  
ATOM   4179  O   GLN A 279      11.763  15.997   1.616  1.00 98.29           O  
ATOM   4180  CG  GLN A 279      11.890  13.852  -2.480  1.00 98.29           C  
ATOM   4181  HG2 GLN A 279      12.707  13.927  -3.199  1.00 98.29           H  
ATOM   4182  HG3 GLN A 279      11.636  12.795  -2.408  1.00 98.29           H  
ATOM   4183  CD  GLN A 279      10.673  14.598  -3.006  1.00 98.29           C  
ATOM   4184  NE2 GLN A 279      10.799  15.352  -4.074  1.00 98.29           N  
ATOM   4185 HE21 GLN A 279      11.694  15.394  -4.540  1.00 98.29           H  
ATOM   4186 HE22 GLN A 279       9.971  15.810  -4.427  1.00 98.29           H  
ATOM   4187  OE1 GLN A 279       9.594  14.539  -2.447  1.00 98.29           O  
ATOM   4188  N   VAL A 280      13.877  16.308   0.912  1.00 98.40           N  
ATOM   4189  H   VAL A 280      14.506  16.270   0.123  1.00 98.40           H  
ATOM   4190  CA  VAL A 280      14.434  16.649   2.228  1.00 98.40           C  
ATOM   4191  HA  VAL A 280      14.120  15.897   2.952  1.00 98.40           H  
ATOM   4192  C   VAL A 280      13.888  17.987   2.720  1.00 98.40           C  
ATOM   4193  CB  VAL A 280      15.973  16.656   2.185  1.00 98.40           C  
ATOM   4194  HB  VAL A 280      16.306  17.307   1.377  1.00 98.40           H  
ATOM   4195  O   VAL A 280      13.429  18.075   3.856  1.00 98.40           O  
ATOM   4196  CG1 VAL A 280      16.594  17.153   3.498  1.00 98.40           C  
ATOM   4197 HG11 VAL A 280      16.353  18.202   3.664  1.00 98.40           H  
ATOM   4198 HG12 VAL A 280      17.678  17.053   3.457  1.00 98.40           H  
ATOM   4199 HG13 VAL A 280      16.217  16.561   4.332  1.00 98.40           H  
ATOM   4200  CG2 VAL A 280      16.515  15.244   1.935  1.00 98.40           C  
ATOM   4201 HG21 VAL A 280      17.596  15.291   1.804  1.00 98.40           H  
ATOM   4202 HG22 VAL A 280      16.077  14.807   1.037  1.00 98.40           H  
ATOM   4203 HG23 VAL A 280      16.275  14.604   2.785  1.00 98.40           H  
ATOM   4204  N   ALA A 281      13.856  19.011   1.862  1.00 98.35           N  
ATOM   4205  H   ALA A 281      14.249  18.891   0.939  1.00 98.35           H  
ATOM   4206  CA  ALA A 281      13.301  20.320   2.211  1.00 98.35           C  
ATOM   4207  HA  ALA A 281      13.852  20.718   3.063  1.00 98.35           H  
ATOM   4208  C   ALA A 281      11.819  20.242   2.620  1.00 98.35           C  
ATOM   4209  CB  ALA A 281      13.495  21.262   1.018  1.00 98.35           C  
ATOM   4210  HB1 ALA A 281      12.958  20.880   0.150  1.00 98.35           H  
ATOM   4211  HB2 ALA A 281      13.106  22.249   1.269  1.00 98.35           H  
ATOM   4212  HB3 ALA A 281      14.555  21.347   0.780  1.00 98.35           H  
ATOM   4213  O   ALA A 281      11.388  20.967   3.513  1.00 98.35           O  
ATOM   4214  N   ASN A 282      11.058  19.329   2.009  1.00 97.37           N  
ATOM   4215  H   ASN A 282      11.469  18.808   1.248  1.00 97.37           H  
ATOM   4216  CA  ASN A 282       9.652  19.084   2.336  1.00 97.37           C  
ATOM   4217  HA  ASN A 282       9.199  20.023   2.655  1.00 97.37           H  
ATOM   4218  C   ASN A 282       9.446  18.100   3.505  1.00 97.37           C  
ATOM   4219  CB  ASN A 282       8.935  18.612   1.062  1.00 97.37           C  
ATOM   4220  HB2 ASN A 282       9.463  17.753   0.648  1.00 97.37           H  
ATOM   4221  HB3 ASN A 282       7.924  18.294   1.315  1.00 97.37           H  
ATOM   4222  O   ASN A 282       8.306  17.831   3.876  1.00 97.37           O  
ATOM   4223  CG  ASN A 282       8.816  19.692   0.002  1.00 97.37           C  
ATOM   4224  ND2 ASN A 282       8.572  19.304  -1.227  1.00 97.37           N  
ATOM   4225 HD21 ASN A 282       8.505  18.317  -1.430  1.00 97.37           H  
ATOM   4226 HD22 ASN A 282       8.471  20.050  -1.900  1.00 97.37           H  
ATOM   4227  OD1 ASN A 282       8.897  20.886   0.236  1.00 97.37           O  
ATOM   4228  N   GLY A 283      10.516  17.543   4.083  1.00 97.33           N  
ATOM   4229  H   GLY A 283      11.436  17.822   3.772  1.00 97.33           H  
ATOM   4230  CA  GLY A 283      10.435  16.598   5.201  1.00 97.33           C  
ATOM   4231  HA2 GLY A 283       9.764  16.997   5.961  1.00 97.33           H  
ATOM   4232  HA3 GLY A 283      11.429  16.497   5.636  1.00 97.33           H  
ATOM   4233  C   GLY A 283       9.947  15.196   4.823  1.00 97.33           C  
ATOM   4234  O   GLY A 283       9.531  14.438   5.696  1.00 97.33           O  
ATOM   4235  N   TYR A 284       9.985  14.826   3.541  1.00 97.77           N  
ATOM   4236  H   TYR A 284      10.345  15.488   2.869  1.00 97.77           H  
ATOM   4237  CA  TYR A 284       9.607  13.487   3.070  1.00 97.77           C  
ATOM   4238  HA  TYR A 284       8.831  13.083   3.719  1.00 97.77           H  
ATOM   4239  C   TYR A 284      10.758  12.476   3.135  1.00 97.77           C  
ATOM   4240  CB  TYR A 284       9.043  13.595   1.647  1.00 97.77           C  
ATOM   4241  HB2 TYR A 284       8.795  12.591   1.302  1.00 97.77           H  
ATOM   4242  HB3 TYR A 284       9.826  13.982   0.995  1.00 97.77           H  
ATOM   4243  O   TYR A 284      10.517  11.268   3.111  1.00 97.77           O  
ATOM   4244  CG  TYR A 284       7.800  14.455   1.481  1.00 97.77           C  
ATOM   4245  CD1 TYR A 284       6.902  14.669   2.546  1.00 97.77           C  
ATOM   4246  HD1 TYR A 284       7.137  14.328   3.543  1.00 97.77           H  
ATOM   4247  CD2 TYR A 284       7.527  15.037   0.231  1.00 97.77           C  
ATOM   4248  HD2 TYR A 284       8.211  14.881  -0.590  1.00 97.77           H  
ATOM   4249  CE1 TYR A 284       5.718  15.399   2.342  1.00 97.77           C  
ATOM   4250  HE1 TYR A 284       5.050  15.604   3.166  1.00 97.77           H  
ATOM   4251  CE2 TYR A 284       6.353  15.787   0.027  1.00 97.77           C  
ATOM   4252  HE2 TYR A 284       6.128  16.209  -0.941  1.00 97.77           H  
ATOM   4253  OH  TYR A 284       4.264  16.606   0.879  1.00 97.77           O  
ATOM   4254  HH  TYR A 284       3.683  16.522   1.638  1.00 97.77           H  
ATOM   4255  CZ  TYR A 284       5.432  15.944   1.079  1.00 97.77           C  
ATOM   4256  N   LEU A 285      11.994  12.965   3.242  1.00 98.40           N  
ATOM   4257  H   LEU A 285      12.091  13.970   3.287  1.00 98.40           H  
ATOM   4258  CA  LEU A 285      13.217  12.190   3.445  1.00 98.40           C  
ATOM   4259  HA  LEU A 285      12.973  11.205   3.843  1.00 98.40           H  
ATOM   4260  C   LEU A 285      14.112  12.892   4.471  1.00 98.40           C  
ATOM   4261  CB  LEU A 285      13.968  12.038   2.108  1.00 98.40           C  
ATOM   4262  HB2 LEU A 285      14.962  11.639   2.309  1.00 98.40           H  
ATOM   4263  HB3 LEU A 285      14.098  13.027   1.669  1.00 98.40           H  
ATOM   4264  O   LEU A 285      14.068  14.112   4.604  1.00 98.40           O  
ATOM   4265  CG  LEU A 285      13.289  11.120   1.078  1.00 98.40           C  
ATOM   4266  HG  LEU A 285      12.290  11.489   0.845  1.00 98.40           H  
ATOM   4267  CD1 LEU A 285      14.104  11.094  -0.213  1.00 98.40           C  
ATOM   4268 HD11 LEU A 285      13.580  10.517  -0.975  1.00 98.40           H  
ATOM   4269 HD12 LEU A 285      14.252  12.109  -0.581  1.00 98.40           H  
ATOM   4270 HD13 LEU A 285      15.080  10.645  -0.029  1.00 98.40           H  
ATOM   4271  CD2 LEU A 285      13.199   9.679   1.574  1.00 98.40           C  
ATOM   4272 HD21 LEU A 285      14.169   9.351   1.950  1.00 98.40           H  
ATOM   4273 HD22 LEU A 285      12.908   9.037   0.743  1.00 98.40           H  
ATOM   4274 HD23 LEU A 285      12.449   9.606   2.361  1.00 98.40           H  
ATOM   4275  N   ILE A 286      14.962  12.125   5.155  1.00 98.22           N  
ATOM   4276  H   ILE A 286      14.949  11.129   4.991  1.00 98.22           H  
ATOM   4277  CA  ILE A 286      16.041  12.679   5.991  1.00 98.22           C  
ATOM   4278  HA  ILE A 286      15.697  13.592   6.476  1.00 98.22           H  
ATOM   4279  C   ILE A 286      17.244  13.072   5.126  1.00 98.22           C  
ATOM   4280  CB  ILE A 286      16.440  11.654   7.075  1.00 98.22           C  
ATOM   4281  HB  ILE A 286      16.729  10.736   6.563  1.00 98.22           H  
ATOM   4282  O   ILE A 286      17.917  14.061   5.400  1.00 98.22           O  
ATOM   4283  CG1 ILE A 286      15.269  11.289   8.015  1.00 98.22           C  
ATOM   4284 HG12 ILE A 286      14.477  10.824   7.429  1.00 98.22           H  
ATOM   4285 HG13 ILE A 286      15.613  10.541   8.729  1.00 98.22           H  
ATOM   4286  CG2 ILE A 286      17.658  12.112   7.896  1.00 98.22           C  
ATOM   4287 HG21 ILE A 286      17.487  13.108   8.305  1.00 98.22           H  
ATOM   4288 HG22 ILE A 286      18.549  12.143   7.268  1.00 98.22           H  
ATOM   4289 HG23 ILE A 286      17.845  11.412   8.710  1.00 98.22           H  
ATOM   4290  CD1 ILE A 286      14.668  12.465   8.800  1.00 98.22           C  
ATOM   4291 HD11 ILE A 286      15.429  12.946   9.414  1.00 98.22           H  
ATOM   4292 HD12 ILE A 286      14.232  13.195   8.118  1.00 98.22           H  
ATOM   4293 HD13 ILE A 286      13.879  12.090   9.452  1.00 98.22           H  
ATOM   4294  N   GLY A 287      17.506  12.302   4.071  1.00 97.80           N  
ATOM   4295  H   GLY A 287      16.901  11.516   3.880  1.00 97.80           H  
ATOM   4296  CA  GLY A 287      18.615  12.523   3.153  1.00 97.80           C  
ATOM   4297  HA2 GLY A 287      19.559  12.343   3.669  1.00 97.80           H  
ATOM   4298  HA3 GLY A 287      18.611  13.558   2.811  1.00 97.80           H  
ATOM   4299  C   GLY A 287      18.541  11.597   1.946  1.00 97.80           C  
ATOM   4300  O   GLY A 287      17.779  10.627   1.945  1.00 97.80           O  
ATOM   4301  N   GLY A 288      19.346  11.903   0.939  1.00 98.11           N  
ATOM   4302  H   GLY A 288      19.909  12.740   0.988  1.00 98.11           H  
ATOM   4303  CA  GLY A 288      19.598  11.053  -0.217  1.00 98.11           C  
ATOM   4304  HA2 GLY A 288      20.010  10.104   0.127  1.00 98.11           H  
ATOM   4305  HA3 GLY A 288      18.683  10.861  -0.777  1.00 98.11           H  
ATOM   4306  C   GLY A 288      20.624  11.699  -1.135  1.00 98.11           C  
ATOM   4307  O   GLY A 288      20.746  12.928  -1.157  1.00 98.11           O  
ATOM   4308  N   SER A 289      21.380  10.868  -1.839  1.00 98.28           N  
ATOM   4309  H   SER A 289      21.253   9.874  -1.717  1.00 98.28           H  
ATOM   4310  CA  SER A 289      22.456  11.292  -2.726  1.00 98.28           C  
ATOM   4311  HA  SER A 289      22.248  12.292  -3.108  1.00 98.28           H  
ATOM   4312  C   SER A 289      22.566  10.325  -3.893  1.00 98.28           C  
ATOM   4313  CB  SER A 289      23.771  11.328  -1.946  1.00 98.28           C  
ATOM   4314  HB2 SER A 289      24.026  10.322  -1.613  1.00 98.28           H  
ATOM   4315  HB3 SER A 289      23.648  11.965  -1.069  1.00 98.28           H  
ATOM   4316  O   SER A 289      22.408   9.123  -3.717  1.00 98.28           O  
ATOM   4317  OG  SER A 289      24.818  11.848  -2.744  1.00 98.28           O  
ATOM   4318  HG  SER A 289      25.422  11.125  -2.927  1.00 98.28           H  
ATOM   4319  N   ALA A 290      22.851  10.850  -5.079  1.00 98.43           N  
ATOM   4320  H   ALA A 290      22.934  11.855  -5.133  1.00 98.43           H  
ATOM   4321  CA  ALA A 290      23.146  10.092  -6.283  1.00 98.43           C  
ATOM   4322  HA  ALA A 290      23.093   9.030  -6.045  1.00 98.43           H  
ATOM   4323  C   ALA A 290      24.563  10.388  -6.777  1.00 98.43           C  
ATOM   4324  CB  ALA A 290      22.094  10.395  -7.352  1.00 98.43           C  
ATOM   4325  HB1 ALA A 290      21.114  10.118  -6.962  1.00 98.43           H  
ATOM   4326  HB2 ALA A 290      22.299   9.805  -8.245  1.00 98.43           H  
ATOM   4327  HB3 ALA A 290      22.105  11.456  -7.603  1.00 98.43           H  
ATOM   4328  O   ALA A 290      25.049  11.520  -6.666  1.00 98.43           O  
ATOM   4329  N   TRP A 291      25.214   9.374  -7.342  1.00 98.20           N  
ATOM   4330  H   TRP A 291      24.753   8.477  -7.389  1.00 98.20           H  
ATOM   4331  CA  TRP A 291      26.560   9.459  -7.903  1.00 98.20           C  
ATOM   4332  HA  TRP A 291      26.691  10.448  -8.341  1.00 98.20           H  
ATOM   4333  C   TRP A 291      26.764   8.428  -9.019  1.00 98.20           C  
ATOM   4334  CB  TRP A 291      27.605   9.284  -6.787  1.00 98.20           C  
ATOM   4335  HB2 TRP A 291      27.433  10.042  -6.023  1.00 98.20           H  
ATOM   4336  HB3 TRP A 291      28.597   9.467  -7.200  1.00 98.20           H  
ATOM   4337  O   TRP A 291      25.963   7.518  -9.222  1.00 98.20           O  
ATOM   4338  CG  TRP A 291      27.614   7.942  -6.121  1.00 98.20           C  
ATOM   4339  CD1 TRP A 291      28.409   6.896  -6.449  1.00 98.20           C  
ATOM   4340  HD1 TRP A 291      29.148   6.893  -7.237  1.00 98.20           H  
ATOM   4341  CD2 TRP A 291      26.757   7.464  -5.038  1.00 98.20           C  
ATOM   4342  CE2 TRP A 291      27.085   6.101  -4.773  1.00 98.20           C  
ATOM   4343  CE3 TRP A 291      25.730   8.043  -4.259  1.00 98.20           C  
ATOM   4344  HE3 TRP A 291      25.447   9.070  -4.432  1.00 98.20           H  
ATOM   4345  NE1 TRP A 291      28.086   5.802  -5.670  1.00 98.20           N  
ATOM   4346  HE1 TRP A 291      28.450   4.873  -5.828  1.00 98.20           H  
ATOM   4347  CH2 TRP A 291      25.421   5.958  -3.024  1.00 98.20           C  
ATOM   4348  HH2 TRP A 291      24.915   5.402  -2.249  1.00 98.20           H  
ATOM   4349  CZ2 TRP A 291      26.428   5.348  -3.791  1.00 98.20           C  
ATOM   4350  HZ2 TRP A 291      26.692   4.313  -3.638  1.00 98.20           H  
ATOM   4351  CZ3 TRP A 291      25.077   7.300  -3.257  1.00 98.20           C  
ATOM   4352  HZ3 TRP A 291      24.313   7.762  -2.650  1.00 98.20           H  
ATOM   4353  N   ILE A 292      27.857   8.585  -9.764  1.00 96.58           N  
ATOM   4354  H   ILE A 292      28.509   9.311  -9.503  1.00 96.58           H  
ATOM   4355  CA  ILE A 292      28.329   7.577 -10.717  1.00 96.58           C  
ATOM   4356  HA  ILE A 292      27.511   6.921 -11.015  1.00 96.58           H  
ATOM   4357  C   ILE A 292      29.376   6.736 -10.005  1.00 96.58           C  
ATOM   4358  CB  ILE A 292      28.894   8.248 -11.987  1.00 96.58           C  
ATOM   4359  HB  ILE A 292      29.583   9.037 -11.686  1.00 96.58           H  
ATOM   4360  O   ILE A 292      30.440   7.253  -9.660  1.00 96.58           O  
ATOM   4361  CG1 ILE A 292      27.732   8.862 -12.786  1.00 96.58           C  
ATOM   4362 HG12 ILE A 292      27.158   8.053 -13.239  1.00 96.58           H  
ATOM   4363 HG13 ILE A 292      27.076   9.412 -12.112  1.00 96.58           H  
ATOM   4364  CG2 ILE A 292      29.654   7.254 -12.886  1.00 96.58           C  
ATOM   4365 HG21 ILE A 292      30.047   7.759 -13.768  1.00 96.58           H  
ATOM   4366 HG22 ILE A 292      30.499   6.816 -12.355  1.00 96.58           H  
ATOM   4367 HG23 ILE A 292      28.983   6.456 -13.202  1.00 96.58           H  
ATOM   4368  CD1 ILE A 292      28.171   9.818 -13.894  1.00 96.58           C  
ATOM   4369 HD11 ILE A 292      28.909  10.521 -13.508  1.00 96.58           H  
ATOM   4370 HD12 ILE A 292      27.301  10.384 -14.226  1.00 96.58           H  
ATOM   4371 HD13 ILE A 292      28.593   9.265 -14.733  1.00 96.58           H  
ATOM   4372  N   ASP A 293      29.084   5.455  -9.806  1.00 96.54           N  
ATOM   4373  H   ASP A 293      28.171   5.096 -10.045  1.00 96.54           H  
ATOM   4374  CA  ASP A 293      30.091   4.493  -9.373  1.00 96.54           C  
ATOM   4375  HA  ASP A 293      30.716   4.971  -8.619  1.00 96.54           H  
ATOM   4376  C   ASP A 293      30.951   4.072 -10.584  1.00 96.54           C  
ATOM   4377  CB  ASP A 293      29.426   3.296  -8.679  1.00 96.54           C  
ATOM   4378  HB2 ASP A 293      28.842   2.728  -9.403  1.00 96.54           H  
ATOM   4379  HB3 ASP A 293      28.750   3.676  -7.913  1.00 96.54           H  
ATOM   4380  O   ASP A 293      30.408   3.582 -11.582  1.00 96.54           O  
ATOM   4381  CG  ASP A 293      30.456   2.376  -8.006  1.00 96.54           C  
ATOM   4382  OD1 ASP A 293      31.653   2.468  -8.371  1.00 96.54           O  
ATOM   4383  OD2 ASP A 293      30.061   1.622  -7.102  1.00 96.54           O  
ATOM   4384  N   PRO A 294      32.280   4.284 -10.567  1.00 95.29           N  
ATOM   4385  CA  PRO A 294      33.150   3.839 -11.651  1.00 95.29           C  
ATOM   4386  HA  PRO A 294      32.789   4.239 -12.599  1.00 95.29           H  
ATOM   4387  C   PRO A 294      33.242   2.310 -11.793  1.00 95.29           C  
ATOM   4388  CB  PRO A 294      34.517   4.451 -11.334  1.00 95.29           C  
ATOM   4389  HB2 PRO A 294      34.580   5.444 -11.779  1.00 95.29           H  
ATOM   4390  HB3 PRO A 294      35.341   3.828 -11.683  1.00 95.29           H  
ATOM   4391  O   PRO A 294      33.618   1.853 -12.871  1.00 95.29           O  
ATOM   4392  CG  PRO A 294      34.508   4.575  -9.812  1.00 95.29           C  
ATOM   4393  HG2 PRO A 294      35.197   5.343  -9.459  1.00 95.29           H  
ATOM   4394  HG3 PRO A 294      34.738   3.610  -9.360  1.00 95.29           H  
ATOM   4395  CD  PRO A 294      33.058   4.940  -9.522  1.00 95.29           C  
ATOM   4396  HD2 PRO A 294      32.922   6.019  -9.597  1.00 95.29           H  
ATOM   4397  HD3 PRO A 294      32.790   4.600  -8.521  1.00 95.29           H  
ATOM   4398  N   GLU A 295      32.919   1.521 -10.763  1.00 97.65           N  
ATOM   4399  H   GLU A 295      32.564   1.932  -9.911  1.00 97.65           H  
ATOM   4400  CA  GLU A 295      33.040   0.056 -10.791  1.00 97.65           C  
ATOM   4401  HA  GLU A 295      34.067  -0.182 -11.067  1.00 97.65           H  
ATOM   4402  C   GLU A 295      32.159  -0.598 -11.880  1.00 97.65           C  
ATOM   4403  CB  GLU A 295      32.823  -0.519  -9.373  1.00 97.65           C  
ATOM   4404  HB2 GLU A 295      33.574  -0.086  -8.713  1.00 97.65           H  
ATOM   4405  HB3 GLU A 295      31.840  -0.239  -8.996  1.00 97.65           H  
ATOM   4406  O   GLU A 295      32.709  -1.291 -12.743  1.00 97.65           O  
ATOM   4407  CG  GLU A 295      32.962  -2.051  -9.338  1.00 97.65           C  
ATOM   4408  HG2 GLU A 295      33.945  -2.312  -9.730  1.00 97.65           H  
ATOM   4409  HG3 GLU A 295      32.215  -2.486 -10.001  1.00 97.65           H  
ATOM   4410  CD  GLU A 295      32.795  -2.688  -7.945  1.00 97.65           C  
ATOM   4411  OE1 GLU A 295      32.945  -3.932  -7.879  1.00 97.65           O  
ATOM   4412  OE2 GLU A 295      32.562  -1.968  -6.953  1.00 97.65           O  
ATOM   4413  N   PRO A 296      30.829  -0.366 -11.936  1.00 96.78           N  
ATOM   4414  CA  PRO A 296      29.985  -0.911 -13.001  1.00 96.78           C  
ATOM   4415  HA  PRO A 296      30.253  -1.950 -13.191  1.00 96.78           H  
ATOM   4416  C   PRO A 296      30.096  -0.140 -14.328  1.00 96.78           C  
ATOM   4417  CB  PRO A 296      28.565  -0.860 -12.428  1.00 96.78           C  
ATOM   4418  HB2 PRO A 296      27.807  -0.770 -13.205  1.00 96.78           H  
ATOM   4419  HB3 PRO A 296      28.382  -1.752 -11.828  1.00 96.78           H  
ATOM   4420  O   PRO A 296      29.783  -0.690 -15.384  1.00 96.78           O  
ATOM   4421  CG  PRO A 296      28.599   0.364 -11.515  1.00 96.78           C  
ATOM   4422  HG2 PRO A 296      28.517   1.277 -12.105  1.00 96.78           H  
ATOM   4423  HG3 PRO A 296      27.827   0.328 -10.747  1.00 96.78           H  
ATOM   4424  CD  PRO A 296      29.998   0.267 -10.916  1.00 96.78           C  
ATOM   4425  HD2 PRO A 296      29.955  -0.371 -10.033  1.00 96.78           H  
ATOM   4426  HD3 PRO A 296      30.362   1.257 -10.641  1.00 96.78           H  
ATOM   4427  N   ASN A 297      30.542   1.121 -14.314  1.00 96.51           N  
ATOM   4428  H   ASN A 297      30.839   1.499 -13.426  1.00 96.51           H  
ATOM   4429  CA  ASN A 297      30.636   1.983 -15.500  1.00 96.51           C  
ATOM   4430  HA  ASN A 297      29.876   1.667 -16.215  1.00 96.51           H  
ATOM   4431  C   ASN A 297      31.978   1.833 -16.241  1.00 96.51           C  
ATOM   4432  CB  ASN A 297      30.313   3.435 -15.118  1.00 96.51           C  
ATOM   4433  HB2 ASN A 297      30.548   4.092 -15.956  1.00 96.51           H  
ATOM   4434  HB3 ASN A 297      30.926   3.739 -14.269  1.00 96.51           H  
ATOM   4435  O   ASN A 297      32.692   2.807 -16.490  1.00 96.51           O  
ATOM   4436  CG  ASN A 297      28.846   3.630 -14.811  1.00 96.51           C  
ATOM   4437  ND2 ASN A 297      28.503   3.848 -13.570  1.00 96.51           N  
ATOM   4438 HD21 ASN A 297      27.542   4.071 -13.352  1.00 96.51           H  
ATOM   4439 HD22 ASN A 297      29.190   3.784 -12.833  1.00 96.51           H  
ATOM   4440  OD1 ASN A 297      28.000   3.591 -15.691  1.00 96.51           O  
ATOM   4441  N   THR A 298      32.325   0.601 -16.615  1.00 97.11           N  
ATOM   4442  H   THR A 298      31.703  -0.159 -16.380  1.00 97.11           H  
ATOM   4443  CA  THR A 298      33.541   0.315 -17.390  1.00 97.11           C  
ATOM   4444  HA  THR A 298      34.363   0.851 -16.916  1.00 97.11           H  
ATOM   4445  C   THR A 298      33.437   0.813 -18.838  1.00 97.11           C  
ATOM   4446  CB  THR A 298      33.897  -1.179 -17.371  1.00 97.11           C  
ATOM   4447  HB  THR A 298      34.883  -1.304 -17.818  1.00 97.11           H  
ATOM   4448  O   THR A 298      32.345   1.060 -19.356  1.00 97.11           O  
ATOM   4449  CG2 THR A 298      33.937  -1.774 -15.964  1.00 97.11           C  
ATOM   4450 HG21 THR A 298      34.344  -2.785 -15.998  1.00 97.11           H  
ATOM   4451 HG22 THR A 298      32.937  -1.809 -15.531  1.00 97.11           H  
ATOM   4452 HG23 THR A 298      34.569  -1.164 -15.320  1.00 97.11           H  
ATOM   4453  OG1 THR A 298      32.972  -1.921 -18.129  1.00 97.11           O  
ATOM   4454  HG1 THR A 298      33.028  -2.829 -17.823  1.00 97.11           H  
ATOM   4455  N   ALA A 299      34.578   0.928 -19.530  1.00 96.77           N  
ATOM   4456  H   ALA A 299      35.452   0.725 -19.068  1.00 96.77           H  
ATOM   4457  CA  ALA A 299      34.615   1.350 -20.934  1.00 96.77           C  
ATOM   4458  HA  ALA A 299      34.223   2.365 -21.000  1.00 96.77           H  
ATOM   4459  C   ALA A 299      33.740   0.467 -21.844  1.00 96.77           C  
ATOM   4460  CB  ALA A 299      36.074   1.359 -21.407  1.00 96.77           C  
ATOM   4461  HB1 ALA A 299      36.117   1.707 -22.439  1.00 96.77           H  
ATOM   4462  HB2 ALA A 299      36.665   2.028 -20.781  1.00 96.77           H  
ATOM   4463  HB3 ALA A 299      36.489   0.352 -21.359  1.00 96.77           H  
ATOM   4464  O   ALA A 299      33.020   0.997 -22.687  1.00 96.77           O  
ATOM   4465  N   ASP A 300      33.744  -0.852 -21.634  1.00 97.82           N  
ATOM   4466  H   ASP A 300      34.384  -1.235 -20.953  1.00 97.82           H  
ATOM   4467  CA  ASP A 300      32.939  -1.800 -22.415  1.00 97.82           C  
ATOM   4468  HA  ASP A 300      33.113  -1.629 -23.477  1.00 97.82           H  
ATOM   4469  C   ASP A 300      31.433  -1.633 -22.155  1.00 97.82           C  
ATOM   4470  CB  ASP A 300      33.366  -3.239 -22.079  1.00 97.82           C  
ATOM   4471  HB2 ASP A 300      32.684  -3.928 -22.577  1.00 97.82           H  
ATOM   4472  HB3 ASP A 300      33.269  -3.394 -21.004  1.00 97.82           H  
ATOM   4473  O   ASP A 300      30.624  -1.680 -23.083  1.00 97.82           O  
ATOM   4474  CG  ASP A 300      34.792  -3.588 -22.517  1.00 97.82           C  
ATOM   4475  OD1 ASP A 300      35.306  -2.935 -23.452  1.00 97.82           O  
ATOM   4476  OD2 ASP A 300      35.359  -4.515 -21.899  1.00 97.82           O  
ATOM   4477  N   ILE A 301      31.042  -1.391 -20.898  1.00 96.92           N  
ATOM   4478  H   ILE A 301      31.752  -1.321 -20.183  1.00 96.92           H  
ATOM   4479  CA  ILE A 301      29.646  -1.139 -20.519  1.00 96.92           C  
ATOM   4480  HA  ILE A 301      29.024  -1.935 -20.927  1.00 96.92           H  
ATOM   4481  C   ILE A 301      29.142   0.160 -21.152  1.00 96.92           C  
ATOM   4482  CB  ILE A 301      29.518  -1.137 -18.979  1.00 96.92           C  
ATOM   4483  HB  ILE A 301      30.333  -0.536 -18.577  1.00 96.92           H  
ATOM   4484  O   ILE A 301      28.096   0.148 -21.807  1.00 96.92           O  
ATOM   4485  CG1 ILE A 301      29.667  -2.562 -18.391  1.00 96.92           C  
ATOM   4486 HG12 ILE A 301      29.651  -2.490 -17.304  1.00 96.92           H  
ATOM   4487 HG13 ILE A 301      30.644  -2.958 -18.671  1.00 96.92           H  
ATOM   4488  CG2 ILE A 301      28.221  -0.482 -18.484  1.00 96.92           C  
ATOM   4489 HG21 ILE A 301      27.346  -1.039 -18.819  1.00 96.92           H  
ATOM   4490 HG22 ILE A 301      28.249  -0.446 -17.395  1.00 96.92           H  
ATOM   4491 HG23 ILE A 301      28.151   0.553 -18.818  1.00 96.92           H  
ATOM   4492  CD1 ILE A 301      28.613  -3.598 -18.813  1.00 96.92           C  
ATOM   4493 HD11 ILE A 301      27.611  -3.260 -18.549  1.00 96.92           H  
ATOM   4494 HD12 ILE A 301      28.810  -4.533 -18.289  1.00 96.92           H  
ATOM   4495 HD13 ILE A 301      28.669  -3.788 -19.885  1.00 96.92           H  
ATOM   4496  N   LEU A 302      29.906   1.247 -21.029  1.00 96.23           N  
ATOM   4497  H   LEU A 302      30.753   1.176 -20.482  1.00 96.23           H  
ATOM   4498  CA  LEU A 302      29.567   2.540 -21.626  1.00 96.23           C  
ATOM   4499  HA  LEU A 302      28.572   2.838 -21.296  1.00 96.23           H  
ATOM   4500  C   LEU A 302      29.511   2.449 -23.158  1.00 96.23           C  
ATOM   4501  CB  LEU A 302      30.588   3.593 -21.163  1.00 96.23           C  
ATOM   4502  HB2 LEU A 302      30.435   4.506 -21.738  1.00 96.23           H  
ATOM   4503  HB3 LEU A 302      31.587   3.220 -21.393  1.00 96.23           H  
ATOM   4504  O   LEU A 302      28.574   2.957 -23.772  1.00 96.23           O  
ATOM   4505  CG  LEU A 302      30.516   3.940 -19.662  1.00 96.23           C  
ATOM   4506  HG  LEU A 302      30.532   3.029 -19.064  1.00 96.23           H  
ATOM   4507  CD1 LEU A 302      31.730   4.790 -19.286  1.00 96.23           C  
ATOM   4508 HD11 LEU A 302      32.640   4.221 -19.477  1.00 96.23           H  
ATOM   4509 HD12 LEU A 302      31.741   5.715 -19.862  1.00 96.23           H  
ATOM   4510 HD13 LEU A 302      31.696   5.017 -18.220  1.00 96.23           H  
ATOM   4511  CD2 LEU A 302      29.263   4.743 -19.308  1.00 96.23           C  
ATOM   4512 HD21 LEU A 302      29.275   4.990 -18.246  1.00 96.23           H  
ATOM   4513 HD22 LEU A 302      28.372   4.143 -19.496  1.00 96.23           H  
ATOM   4514 HD23 LEU A 302      29.215   5.658 -19.898  1.00 96.23           H  
ATOM   4515  N   ALA A 303      30.457   1.735 -23.779  1.00 96.52           N  
ATOM   4516  H   ALA A 303      31.217   1.355 -23.233  1.00 96.52           H  
ATOM   4517  CA  ALA A 303      30.459   1.481 -25.220  1.00 96.52           C  
ATOM   4518  HA  ALA A 303      30.411   2.438 -25.740  1.00 96.52           H  
ATOM   4519  C   ALA A 303      29.246   0.654 -25.680  1.00 96.52           C  
ATOM   4520  CB  ALA A 303      31.774   0.791 -25.597  1.00 96.52           C  
ATOM   4521  HB1 ALA A 303      31.856  -0.165 -25.080  1.00 96.52           H  
ATOM   4522  HB2 ALA A 303      32.618   1.422 -25.319  1.00 96.52           H  
ATOM   4523  HB3 ALA A 303      31.800   0.617 -26.673  1.00 96.52           H  
ATOM   4524  O   ALA A 303      28.784   0.821 -26.807  1.00 96.52           O  
ATOM   4525  N   SER A 304      28.686  -0.194 -24.809  1.00 96.89           N  
ATOM   4526  H   SER A 304      29.164  -0.348 -23.933  1.00 96.89           H  
ATOM   4527  CA  SER A 304      27.440  -0.930 -25.070  1.00 96.89           C  
ATOM   4528  HA  SER A 304      27.467  -1.241 -26.114  1.00 96.89           H  
ATOM   4529  C   SER A 304      26.162  -0.088 -24.917  1.00 96.89           C  
ATOM   4530  CB  SER A 304      27.385  -2.216 -24.232  1.00 96.89           C  
ATOM   4531  HB2 SER A 304      26.674  -2.898 -24.697  1.00 96.89           H  
ATOM   4532  HB3 SER A 304      28.365  -2.692 -24.241  1.00 96.89           H  
ATOM   4533  O   SER A 304      25.063  -0.625 -25.056  1.00 96.89           O  
ATOM   4534  OG  SER A 304      26.977  -2.001 -22.891  1.00 96.89           O  
ATOM   4535  HG  SER A 304      27.449  -1.237 -22.551  1.00 96.89           H  
ATOM   4536  N   GLY A 305      26.287   1.214 -24.626  1.00 95.82           N  
ATOM   4537  H   GLY A 305      27.216   1.599 -24.527  1.00 95.82           H  
ATOM   4538  CA  GLY A 305      25.159   2.132 -24.437  1.00 95.82           C  
ATOM   4539  HA2 GLY A 305      24.406   1.949 -25.204  1.00 95.82           H  
ATOM   4540  HA3 GLY A 305      25.521   3.154 -24.545  1.00 95.82           H  
ATOM   4541  C   GLY A 305      24.485   2.018 -23.067  1.00 95.82           C  
ATOM   4542  O   GLY A 305      23.333   2.418 -22.918  1.00 95.82           O  
ATOM   4543  N   LYS A 306      25.173   1.452 -22.069  1.00 96.11           N  
ATOM   4544  H   LYS A 306      26.135   1.199 -22.240  1.00 96.11           H  
ATOM   4545  CA  LYS A 306      24.661   1.285 -20.702  1.00 96.11           C  
ATOM   4546  HA  LYS A 306      23.603   1.546 -20.674  1.00 96.11           H  
ATOM   4547  C   LYS A 306      25.390   2.216 -19.745  1.00 96.11           C  
ATOM   4548  CB  LYS A 306      24.824  -0.169 -20.254  1.00 96.11           C  
ATOM   4549  HB2 LYS A 306      25.875  -0.438 -20.352  1.00 96.11           H  
ATOM   4550  HB3 LYS A 306      24.535  -0.257 -19.207  1.00 96.11           H  
ATOM   4551  O   LYS A 306      26.589   2.426 -19.881  1.00 96.11           O  
ATOM   4552  CG  LYS A 306      23.986  -1.140 -21.090  1.00 96.11           C  
ATOM   4553  HG2 LYS A 306      24.257  -1.050 -22.142  1.00 96.11           H  
ATOM   4554  HG3 LYS A 306      22.927  -0.911 -20.972  1.00 96.11           H  
ATOM   4555  CD  LYS A 306      24.268  -2.568 -20.624  1.00 96.11           C  
ATOM   4556  HD2 LYS A 306      25.343  -2.743 -20.657  1.00 96.11           H  
ATOM   4557  HD3 LYS A 306      23.913  -2.694 -19.601  1.00 96.11           H  
ATOM   4558  CE  LYS A 306      23.566  -3.548 -21.559  1.00 96.11           C  
ATOM   4559  HE2 LYS A 306      22.490  -3.394 -21.491  1.00 96.11           H  
ATOM   4560  HE3 LYS A 306      23.878  -3.320 -22.579  1.00 96.11           H  
ATOM   4561  NZ  LYS A 306      23.933  -4.938 -21.210  1.00 96.11           N  
ATOM   4562  HZ1 LYS A 306      24.934  -5.041 -21.293  1.00 96.11           H  
ATOM   4563  HZ2 LYS A 306      23.484  -5.591 -21.836  1.00 96.11           H  
ATOM   4564  HZ3 LYS A 306      23.671  -5.137 -20.255  1.00 96.11           H  
ATOM   4565  N   ALA A 307      24.672   2.716 -18.749  1.00 96.10           N  
ATOM   4566  H   ALA A 307      23.690   2.489 -18.685  1.00 96.10           H  
ATOM   4567  CA  ALA A 307      25.238   3.464 -17.637  1.00 96.10           C  
ATOM   4568  HA  ALA A 307      26.286   3.190 -17.515  1.00 96.10           H  
ATOM   4569  C   ALA A 307      24.499   3.102 -16.347  1.00 96.10           C  
ATOM   4570  CB  ALA A 307      25.163   4.964 -17.940  1.00 96.10           C  
ATOM   4571  HB1 ALA A 307      25.723   5.180 -18.850  1.00 96.10           H  
ATOM   4572  HB2 ALA A 307      25.604   5.524 -17.115  1.00 96.10           H  
ATOM   4573  HB3 ALA A 307      24.125   5.271 -18.069  1.00 96.10           H  
ATOM   4574  O   ALA A 307      23.299   2.819 -16.368  1.00 96.10           O  
ATOM   4575  N   TYR A 308      25.226   3.127 -15.237  1.00 96.75           N  
ATOM   4576  H   TYR A 308      26.203   3.372 -15.316  1.00 96.75           H  
ATOM   4577  CA  TYR A 308      24.716   2.868 -13.898  1.00 96.75           C  
ATOM   4578  HA  TYR A 308      23.664   2.588 -13.949  1.00 96.75           H  
ATOM   4579  C   TYR A 308      24.832   4.146 -13.072  1.00 96.75           C  
ATOM   4580  CB  TYR A 308      25.479   1.695 -13.272  1.00 96.75           C  
ATOM   4581  HB2 TYR A 308      25.152   1.575 -12.239  1.00 96.75           H  
ATOM   4582  HB3 TYR A 308      26.543   1.930 -13.249  1.00 96.75           H  
ATOM   4583  O   TYR A 308      25.911   4.733 -12.981  1.00 96.75           O  
ATOM   4584  CG  TYR A 308      25.281   0.383 -14.009  1.00 96.75           C  
ATOM   4585  CD1 TYR A 308      24.257  -0.495 -13.608  1.00 96.75           C  
ATOM   4586  HD1 TYR A 308      23.633  -0.231 -12.766  1.00 96.75           H  
ATOM   4587  CD2 TYR A 308      26.116   0.040 -15.092  1.00 96.75           C  
ATOM   4588  HD2 TYR A 308      26.918   0.702 -15.385  1.00 96.75           H  
ATOM   4589  CE1 TYR A 308      24.063  -1.716 -14.282  1.00 96.75           C  
ATOM   4590  HE1 TYR A 308      23.282  -2.386 -13.957  1.00 96.75           H  
ATOM   4591  CE2 TYR A 308      25.926  -1.183 -15.764  1.00 96.75           C  
ATOM   4592  HE2 TYR A 308      26.579  -1.484 -16.569  1.00 96.75           H  
ATOM   4593  OH  TYR A 308      24.721  -3.240 -16.016  1.00 96.75           O  
ATOM   4594  HH  TYR A 308      24.078  -3.772 -15.542  1.00 96.75           H  
ATOM   4595  CZ  TYR A 308      24.901  -2.059 -15.365  1.00 96.75           C  
ATOM   4596  N   ILE A 309      23.711   4.586 -12.507  1.00 97.14           N  
ATOM   4597  H   ILE A 309      22.883   4.010 -12.570  1.00 97.14           H  
ATOM   4598  CA  ILE A 309      23.669   5.674 -11.533  1.00 97.14           C  
ATOM   4599  HA  ILE A 309      24.669   6.084 -11.391  1.00 97.14           H  
ATOM   4600  C   ILE A 309      23.218   5.071 -10.217  1.00 97.14           C  
ATOM   4601  CB  ILE A 309      22.732   6.820 -11.962  1.00 97.14           C  
ATOM   4602  HB  ILE A 309      21.715   6.432 -12.015  1.00 97.14           H  
ATOM   4603  O   ILE A 309      22.131   4.492 -10.137  1.00 97.14           O  
ATOM   4604  CG1 ILE A 309      23.061   7.400 -13.354  1.00 97.14           C  
ATOM   4605 HG12 ILE A 309      22.923   6.625 -14.108  1.00 97.14           H  
ATOM   4606 HG13 ILE A 309      22.343   8.191 -13.573  1.00 97.14           H  
ATOM   4607  CG2 ILE A 309      22.751   7.935 -10.899  1.00 97.14           C  
ATOM   4608 HG21 ILE A 309      23.777   8.203 -10.646  1.00 97.14           H  
ATOM   4609 HG22 ILE A 309      22.236   8.820 -11.273  1.00 97.14           H  
ATOM   4610 HG23 ILE A 309      22.254   7.597  -9.990  1.00 97.14           H  
ATOM   4611  CD1 ILE A 309      24.469   7.977 -13.505  1.00 97.14           C  
ATOM   4612 HD11 ILE A 309      24.667   8.722 -12.734  1.00 97.14           H  
ATOM   4613 HD12 ILE A 309      24.563   8.448 -14.484  1.00 97.14           H  
ATOM   4614 HD13 ILE A 309      25.194   7.167 -13.435  1.00 97.14           H  
ATOM   4615  N   ASP A 310      24.045   5.259  -9.204  1.00 97.97           N  
ATOM   4616  H   ASP A 310      24.873   5.823  -9.332  1.00 97.97           H  
ATOM   4617  CA  ASP A 310      23.792   4.756  -7.872  1.00 97.97           C  
ATOM   4618  HA  ASP A 310      23.079   3.932  -7.920  1.00 97.97           H  
ATOM   4619  C   ASP A 310      23.179   5.866  -7.035  1.00 97.97           C  
ATOM   4620  CB  ASP A 310      25.084   4.209  -7.264  1.00 97.97           C  
ATOM   4621  HB2 ASP A 310      24.922   4.047  -6.198  1.00 97.97           H  
ATOM   4622  HB3 ASP A 310      25.878   4.947  -7.378  1.00 97.97           H  
ATOM   4623  O   ASP A 310      23.446   7.054  -7.242  1.00 97.97           O  
ATOM   4624  CG  ASP A 310      25.526   2.882  -7.891  1.00 97.97           C  
ATOM   4625  OD1 ASP A 310      24.973   2.478  -8.943  1.00 97.97           O  
ATOM   4626  OD2 ASP A 310      26.408   2.262  -7.273  1.00 97.97           O  
ATOM   4627  N   TYR A 311      22.324   5.479  -6.097  1.00 98.14           N  
ATOM   4628  H   TYR A 311      22.150   4.494  -5.956  1.00 98.14           H  
ATOM   4629  CA  TYR A 311      21.793   6.404  -5.116  1.00 98.14           C  
ATOM   4630  HA  TYR A 311      22.582   7.125  -4.905  1.00 98.14           H  
ATOM   4631  C   TYR A 311      21.468   5.706  -3.804  1.00 98.14           C  
ATOM   4632  CB  TYR A 311      20.572   7.155  -5.669  1.00 98.14           C  
ATOM   4633  HB2 TYR A 311      20.265   7.888  -4.923  1.00 98.14           H  
ATOM   4634  HB3 TYR A 311      20.873   7.709  -6.559  1.00 98.14           H  
ATOM   4635  O   TYR A 311      21.039   4.551  -3.772  1.00 98.14           O  
ATOM   4636  CG  TYR A 311      19.376   6.288  -6.016  1.00 98.14           C  
ATOM   4637  CD1 TYR A 311      19.247   5.751  -7.310  1.00 98.14           C  
ATOM   4638  HD1 TYR A 311      20.017   5.939  -8.045  1.00 98.14           H  
ATOM   4639  CD2 TYR A 311      18.400   6.010  -5.039  1.00 98.14           C  
ATOM   4640  HD2 TYR A 311      18.535   6.392  -4.038  1.00 98.14           H  
ATOM   4641  CE1 TYR A 311      18.141   4.944  -7.632  1.00 98.14           C  
ATOM   4642  HE1 TYR A 311      18.065   4.524  -8.624  1.00 98.14           H  
ATOM   4643  CE2 TYR A 311      17.283   5.215  -5.358  1.00 98.14           C  
ATOM   4644  HE2 TYR A 311      16.534   4.993  -4.612  1.00 98.14           H  
ATOM   4645  OH  TYR A 311      16.089   3.896  -6.973  1.00 98.14           O  
ATOM   4646  HH  TYR A 311      16.183   3.587  -7.877  1.00 98.14           H  
ATOM   4647  CZ  TYR A 311      17.156   4.679  -6.656  1.00 98.14           C  
ATOM   4648  N   ASP A 312      21.609   6.457  -2.720  1.00 97.97           N  
ATOM   4649  H   ASP A 312      21.945   7.402  -2.839  1.00 97.97           H  
ATOM   4650  CA  ASP A 312      21.128   6.095  -1.398  1.00 97.97           C  
ATOM   4651  HA  ASP A 312      20.623   5.131  -1.467  1.00 97.97           H  
ATOM   4652  C   ASP A 312      20.078   7.095  -0.908  1.00 97.97           C  
ATOM   4653  CB  ASP A 312      22.298   5.896  -0.422  1.00 97.97           C  
ATOM   4654  HB2 ASP A 312      21.897   5.518   0.518  1.00 97.97           H  
ATOM   4655  HB3 ASP A 312      22.952   5.123  -0.826  1.00 97.97           H  
ATOM   4656  O   ASP A 312      19.889   8.185  -1.454  1.00 97.97           O  
ATOM   4657  CG  ASP A 312      23.133   7.147  -0.115  1.00 97.97           C  
ATOM   4658  OD1 ASP A 312      22.625   8.282  -0.271  1.00 97.97           O  
ATOM   4659  OD2 ASP A 312      24.271   6.948   0.358  1.00 97.97           O  
ATOM   4660  N   TYR A 313      19.315   6.682   0.099  1.00 98.01           N  
ATOM   4661  H   TYR A 313      19.498   5.780   0.516  1.00 98.01           H  
ATOM   4662  CA  TYR A 313      18.318   7.528   0.735  1.00 98.01           C  
ATOM   4663  HA  TYR A 313      18.732   8.532   0.820  1.00 98.01           H  
ATOM   4664  C   TYR A 313      18.008   7.036   2.144  1.00 98.01           C  
ATOM   4665  CB  TYR A 313      17.041   7.609  -0.121  1.00 98.01           C  
ATOM   4666  HB2 TYR A 313      17.297   8.023  -1.096  1.00 98.01           H  
ATOM   4667  HB3 TYR A 313      16.352   8.312   0.347  1.00 98.01           H  
ATOM   4668  O   TYR A 313      18.098   5.846   2.449  1.00 98.01           O  
ATOM   4669  CG  TYR A 313      16.330   6.286  -0.329  1.00 98.01           C  
ATOM   4670  CD1 TYR A 313      16.721   5.436  -1.381  1.00 98.01           C  
ATOM   4671  HD1 TYR A 313      17.520   5.734  -2.043  1.00 98.01           H  
ATOM   4672  CD2 TYR A 313      15.304   5.894   0.552  1.00 98.01           C  
ATOM   4673  HD2 TYR A 313      15.016   6.547   1.363  1.00 98.01           H  
ATOM   4674  CE1 TYR A 313      16.104   4.183  -1.543  1.00 98.01           C  
ATOM   4675  HE1 TYR A 313      16.423   3.514  -2.329  1.00 98.01           H  
ATOM   4676  CE2 TYR A 313      14.691   4.635   0.403  1.00 98.01           C  
ATOM   4677  HE2 TYR A 313      13.930   4.320   1.102  1.00 98.01           H  
ATOM   4678  OH  TYR A 313      14.544   2.545  -0.751  1.00 98.01           O  
ATOM   4679  HH  TYR A 313      13.984   2.364   0.007  1.00 98.01           H  
ATOM   4680  CZ  TYR A 313      15.102   3.777  -0.640  1.00 98.01           C  
ATOM   4681  N   THR A 314      17.571   7.967   2.989  1.00 98.06           N  
ATOM   4682  H   THR A 314      17.544   8.920   2.656  1.00 98.06           H  
ATOM   4683  CA  THR A 314      17.107   7.685   4.347  1.00 98.06           C  
ATOM   4684  HA  THR A 314      17.220   6.618   4.542  1.00 98.06           H  
ATOM   4685  C   THR A 314      15.637   8.094   4.468  1.00 98.06           C  
ATOM   4686  CB  THR A 314      17.979   8.385   5.395  1.00 98.06           C  
ATOM   4687  HB  THR A 314      17.964   9.462   5.234  1.00 98.06           H  
ATOM   4688  O   THR A 314      15.341   9.298   4.469  1.00 98.06           O  
ATOM   4689  CG2 THR A 314      17.538   8.055   6.822  1.00 98.06           C  
ATOM   4690 HG21 THR A 314      17.570   6.976   6.979  1.00 98.06           H  
ATOM   4691 HG22 THR A 314      18.211   8.538   7.530  1.00 98.06           H  
ATOM   4692 HG23 THR A 314      16.525   8.413   7.004  1.00 98.06           H  
ATOM   4693  OG1 THR A 314      19.304   7.920   5.304  1.00 98.06           O  
ATOM   4694  HG1 THR A 314      19.884   8.657   5.100  1.00 98.06           H  
ATOM   4695  N   PRO A 315      14.697   7.132   4.558  1.00 97.69           N  
ATOM   4696  CA  PRO A 315      13.292   7.436   4.811  1.00 97.69           C  
ATOM   4697  HA  PRO A 315      12.915   8.133   4.062  1.00 97.69           H  
ATOM   4698  C   PRO A 315      13.104   8.053   6.203  1.00 97.69           C  
ATOM   4699  CB  PRO A 315      12.558   6.099   4.679  1.00 97.69           C  
ATOM   4700  HB2 PRO A 315      11.669   6.057   5.308  1.00 97.69           H  
ATOM   4701  HB3 PRO A 315      12.291   5.920   3.637  1.00 97.69           H  
ATOM   4702  O   PRO A 315      13.916   7.848   7.104  1.00 97.69           O  
ATOM   4703  CG  PRO A 315      13.614   5.078   5.096  1.00 97.69           C  
ATOM   4704  HG2 PRO A 315      13.423   4.093   4.671  1.00 97.69           H  
ATOM   4705  HG3 PRO A 315      13.669   5.025   6.184  1.00 97.69           H  
ATOM   4706  CD  PRO A 315      14.909   5.687   4.568  1.00 97.69           C  
ATOM   4707  HD2 PRO A 315      15.102   5.337   3.554  1.00 97.69           H  
ATOM   4708  HD3 PRO A 315      15.727   5.399   5.229  1.00 97.69           H  
ATOM   4709  N   VAL A 316      12.010   8.789   6.402  1.00 97.03           N  
ATOM   4710  H   VAL A 316      11.364   8.933   5.639  1.00 97.03           H  
ATOM   4711  CA  VAL A 316      11.660   9.316   7.730  1.00 97.03           C  
ATOM   4712  HA  VAL A 316      12.566   9.720   8.180  1.00 97.03           H  
ATOM   4713  C   VAL A 316      11.119   8.175   8.602  1.00 97.03           C  
ATOM   4714  CB  VAL A 316      10.648  10.471   7.637  1.00 97.03           C  
ATOM   4715  HB  VAL A 316       9.716  10.114   7.197  1.00 97.03           H  
ATOM   4716  O   VAL A 316      10.098   7.593   8.233  1.00 97.03           O  
ATOM   4717  CG1 VAL A 316      10.345  11.061   9.019  1.00 97.03           C  
ATOM   4718 HG11 VAL A 316      11.263  11.421   9.483  1.00 97.03           H  
ATOM   4719 HG12 VAL A 316       9.648  11.894   8.920  1.00 97.03           H  
ATOM   4720 HG13 VAL A 316       9.887  10.310   9.663  1.00 97.03           H  
ATOM   4721  CG2 VAL A 316      11.208  11.590   6.753  1.00 97.03           C  
ATOM   4722 HG21 VAL A 316      11.241  11.264   5.714  1.00 97.03           H  
ATOM   4723 HG22 VAL A 316      10.561  12.465   6.815  1.00 97.03           H  
ATOM   4724 HG23 VAL A 316      12.210  11.871   7.078  1.00 97.03           H  
ATOM   4725  N   PRO A 317      11.749   7.826   9.739  1.00 96.37           N  
ATOM   4726  CA  PRO A 317      11.224   6.797  10.633  1.00 96.37           C  
ATOM   4727  HA  PRO A 317      11.098   5.859  10.093  1.00 96.37           H  
ATOM   4728  C   PRO A 317       9.888   7.237  11.239  1.00 96.37           C  
ATOM   4729  CB  PRO A 317      12.280   6.607  11.728  1.00 96.37           C  
ATOM   4730  HB2 PRO A 317      12.980   5.816  11.460  1.00 96.37           H  
ATOM   4731  HB3 PRO A 317      11.832   6.386  12.697  1.00 96.37           H  
ATOM   4732  O   PRO A 317       9.775   8.384  11.687  1.00 96.37           O  
ATOM   4733  CG  PRO A 317      13.025   7.938  11.743  1.00 96.37           C  
ATOM   4734  HG2 PRO A 317      12.489   8.647  12.374  1.00 96.37           H  
ATOM   4735  HG3 PRO A 317      14.053   7.822  12.087  1.00 96.37           H  
ATOM   4736  CD  PRO A 317      12.965   8.404  10.291  1.00 96.37           C  
ATOM   4737  HD2 PRO A 317      12.946   9.493  10.258  1.00 96.37           H  
ATOM   4738  HD3 PRO A 317      13.827   8.021   9.744  1.00 96.37           H  
ATOM   4739  N   PRO A 318       8.879   6.353  11.315  1.00 96.15           N  
ATOM   4740  CA  PRO A 318       7.748   6.623  12.180  1.00 96.15           C  
ATOM   4741  HA  PRO A 318       7.355   7.622  11.993  1.00 96.15           H  
ATOM   4742  C   PRO A 318       8.183   6.514  13.652  1.00 96.15           C  
ATOM   4743  CB  PRO A 318       6.702   5.591  11.786  1.00 96.15           C  
ATOM   4744  HB2 PRO A 318       6.146   5.947  10.918  1.00 96.15           H  
ATOM   4745  HB3 PRO A 318       6.026   5.396  12.619  1.00 96.15           H  
ATOM   4746  O   PRO A 318       9.025   5.693  14.020  1.00 96.15           O  
ATOM   4747  CG  PRO A 318       7.538   4.373  11.394  1.00 96.15           C  
ATOM   4748  HG2 PRO A 318       7.010   3.738  10.682  1.00 96.15           H  
ATOM   4749  HG3 PRO A 318       7.803   3.807  12.287  1.00 96.15           H  
ATOM   4750  CD  PRO A 318       8.798   4.995  10.779  1.00 96.15           C  
ATOM   4751  HD2 PRO A 318       8.703   5.033   9.694  1.00 96.15           H  
ATOM   4752  HD3 PRO A 318       9.672   4.407  11.059  1.00 96.15           H  
ATOM   4753  N   LEU A 319       7.607   7.354  14.515  1.00 93.77           N  
ATOM   4754  H   LEU A 319       6.910   7.996  14.165  1.00 93.77           H  
ATOM   4755  CA  LEU A 319       7.815   7.274  15.962  1.00 93.77           C  
ATOM   4756  HA  LEU A 319       8.834   6.932  16.140  1.00 93.77           H  
ATOM   4757  C   LEU A 319       6.871   6.218  16.558  1.00 93.77           C  
ATOM   4758  CB  LEU A 319       7.668   8.677  16.585  1.00 93.77           C  
ATOM   4759  HB2 LEU A 319       6.646   9.020  16.425  1.00 93.77           H  
ATOM   4760  HB3 LEU A 319       8.338   9.360  16.063  1.00 93.77           H  
ATOM   4761  O   LEU A 319       5.897   6.560  17.224  1.00 93.77           O  
ATOM   4762  CG  LEU A 319       7.979   8.741  18.097  1.00 93.77           C  
ATOM   4763  HG  LEU A 319       7.331   8.062  18.651  1.00 93.77           H  
ATOM   4764  CD1 LEU A 319       9.433   8.388  18.416  1.00 93.77           C  
ATOM   4765 HD11 LEU A 319       9.620   8.523  19.481  1.00 93.77           H  
ATOM   4766 HD12 LEU A 319      10.111   9.019  17.840  1.00 93.77           H  
ATOM   4767 HD13 LEU A 319       9.621   7.341  18.177  1.00 93.77           H  
ATOM   4768  CD2 LEU A 319       7.710  10.158  18.607  1.00 93.77           C  
ATOM   4769 HD21 LEU A 319       6.667  10.417  18.422  1.00 93.77           H  
ATOM   4770 HD22 LEU A 319       7.898  10.204  19.680  1.00 93.77           H  
ATOM   4771 HD23 LEU A 319       8.358  10.868  18.093  1.00 93.77           H  
ATOM   4772  N   GLU A 320       7.150   4.945  16.274  1.00 89.96           N  
ATOM   4773  H   GLU A 320       7.885   4.762  15.606  1.00 89.96           H  
ATOM   4774  CA  GLU A 320       6.307   3.811  16.683  1.00 89.96           C  
ATOM   4775  HA  GLU A 320       5.300   3.951  16.292  1.00 89.96           H  
ATOM   4776  C   GLU A 320       6.218   3.675  18.214  1.00 89.96           C  
ATOM   4777  CB  GLU A 320       6.887   2.527  16.073  1.00 89.96           C  
ATOM   4778  HB2 GLU A 320       7.873   2.363  16.508  1.00 89.96           H  
ATOM   4779  HB3 GLU A 320       7.020   2.657  14.999  1.00 89.96           H  
ATOM   4780  O   GLU A 320       5.138   3.466  18.764  1.00 89.96           O  
ATOM   4781  CG  GLU A 320       5.999   1.295  16.322  1.00 89.96           C  
ATOM   4782  HG2 GLU A 320       5.780   1.203  17.386  1.00 89.96           H  
ATOM   4783  HG3 GLU A 320       5.055   1.415  15.791  1.00 89.96           H  
ATOM   4784  CD  GLU A 320       6.706   0.016  15.875  1.00 89.96           C  
ATOM   4785  OE1 GLU A 320       6.120  -0.776  15.097  1.00 89.96           O  
ATOM   4786  OE2 GLU A 320       7.868  -0.191  16.304  1.00 89.96           O  
ATOM   4787  N   ASN A 321       7.347   3.833  18.916  1.00 85.17           N  
ATOM   4788  H   ASN A 321       8.199   4.007  18.402  1.00 85.17           H  
ATOM   4789  CA  ASN A 321       7.421   3.707  20.371  1.00 85.17           C  
ATOM   4790  HA  ASN A 321       6.410   3.716  20.776  1.00 85.17           H  
ATOM   4791  C   ASN A 321       8.178   4.883  21.004  1.00 85.17           C  
ATOM   4792  CB  ASN A 321       8.038   2.344  20.728  1.00 85.17           C  
ATOM   4793  HB2 ASN A 321       7.492   1.560  20.203  1.00 85.17           H  
ATOM   4794  HB3 ASN A 321       9.079   2.313  20.407  1.00 85.17           H  
ATOM   4795  O   ASN A 321       9.391   5.034  20.839  1.00 85.17           O  
ATOM   4796  CG  ASN A 321       7.970   2.044  22.217  1.00 85.17           C  
ATOM   4797  ND2 ASN A 321       8.435   0.888  22.628  1.00 85.17           N  
ATOM   4798 HD21 ASN A 321       8.268   0.664  23.598  1.00 85.17           H  
ATOM   4799 HD22 ASN A 321       8.721   0.194  21.953  1.00 85.17           H  
ATOM   4800  OD1 ASN A 321       7.511   2.828  23.031  1.00 85.17           O  
ATOM   4801  N   LEU A 322       7.459   5.705  21.770  1.00 86.07           N  
ATOM   4802  H   LEU A 322       6.486   5.476  21.912  1.00 86.07           H  
ATOM   4803  CA  LEU A 322       8.028   6.792  22.560  1.00 86.07           C  
ATOM   4804  HA  LEU A 322       9.029   7.009  22.187  1.00 86.07           H  
ATOM   4805  C   LEU A 322       8.149   6.373  24.030  1.00 86.07           C  
ATOM   4806  CB  LEU A 322       7.174   8.057  22.366  1.00 86.07           C  
ATOM   4807  HB2 LEU A 322       7.188   8.328  21.311  1.00 86.07           H  
ATOM   4808  HB3 LEU A 322       6.145   7.827  22.641  1.00 86.07           H  
ATOM   4809  O   LEU A 322       7.183   6.436  24.787  1.00 86.07           O  
ATOM   4810  CG  LEU A 322       7.644   9.263  23.205  1.00 86.07           C  
ATOM   4811  HG  LEU A 322       7.600   9.018  24.267  1.00 86.07           H  
ATOM   4812  CD1 LEU A 322       9.075   9.694  22.871  1.00 86.07           C  
ATOM   4813 HD11 LEU A 322       9.777   8.911  23.156  1.00 86.07           H  
ATOM   4814 HD12 LEU A 322       9.167   9.894  21.803  1.00 86.07           H  
ATOM   4815 HD13 LEU A 322       9.326  10.595  23.431  1.00 86.07           H  
ATOM   4816  CD2 LEU A 322       6.710  10.447  22.967  1.00 86.07           C  
ATOM   4817 HD21 LEU A 322       7.039  11.306  23.552  1.00 86.07           H  
ATOM   4818 HD22 LEU A 322       6.703  10.711  21.909  1.00 86.07           H  
ATOM   4819 HD23 LEU A 322       5.700  10.177  23.275  1.00 86.07           H  
ATOM   4820  N   VAL A 323       9.363   6.022  24.460  1.00 86.02           N  
ATOM   4821  H   VAL A 323      10.098   5.925  23.774  1.00 86.02           H  
ATOM   4822  CA  VAL A 323       9.644   5.678  25.862  1.00 86.02           C  
ATOM   4823  HA  VAL A 323       8.731   5.280  26.304  1.00 86.02           H  
ATOM   4824  C   VAL A 323      10.047   6.924  26.651  1.00 86.02           C  
ATOM   4825  CB  VAL A 323      10.701   4.564  25.977  1.00 86.02           C  
ATOM   4826  HB  VAL A 323      11.642   4.911  25.548  1.00 86.02           H  
ATOM   4827  O   VAL A 323      11.133   7.481  26.466  1.00 86.02           O  
ATOM   4828  CG1 VAL A 323      10.943   4.180  27.444  1.00 86.02           C  
ATOM   4829 HG11 VAL A 323      10.008   3.853  27.901  1.00 86.02           H  
ATOM   4830 HG12 VAL A 323      11.662   3.363  27.496  1.00 86.02           H  
ATOM   4831 HG13 VAL A 323      11.339   5.027  28.004  1.00 86.02           H  
ATOM   4832  CG2 VAL A 323      10.259   3.303  25.225  1.00 86.02           C  
ATOM   4833 HG21 VAL A 323      10.164   3.507  24.158  1.00 86.02           H  
ATOM   4834 HG22 VAL A 323      10.994   2.508  25.353  1.00 86.02           H  
ATOM   4835 HG23 VAL A 323       9.294   2.960  25.597  1.00 86.02           H  
ATOM   4836  N   LEU A 324       9.192   7.341  27.586  1.00 87.47           N  
ATOM   4837  H   LEU A 324       8.315   6.849  27.682  1.00 87.47           H  
ATOM   4838  CA  LEU A 324       9.500   8.412  28.534  1.00 87.47           C  
ATOM   4839  HA  LEU A 324      10.146   9.140  28.043  1.00 87.47           H  
ATOM   4840  C   LEU A 324      10.270   7.844  29.734  1.00 87.47           C  
ATOM   4841  CB  LEU A 324       8.211   9.136  28.963  1.00 87.47           C  
ATOM   4842  HB2 LEU A 324       7.567   8.420  29.474  1.00 87.47           H  
ATOM   4843  HB3 LEU A 324       8.476   9.913  29.679  1.00 87.47           H  
ATOM   4844  O   LEU A 324       9.779   6.975  30.449  1.00 87.47           O  
ATOM   4845  CG  LEU A 324       7.411   9.776  27.811  1.00 87.47           C  
ATOM   4846  HG  LEU A 324       7.070   8.999  27.127  1.00 87.47           H  
ATOM   4847  CD1 LEU A 324       6.183  10.483  28.385  1.00 87.47           C  
ATOM   4848 HD11 LEU A 324       6.485  11.284  29.060  1.00 87.47           H  
ATOM   4849 HD12 LEU A 324       5.588  10.899  27.573  1.00 87.47           H  
ATOM   4850 HD13 LEU A 324       5.569   9.764  28.928  1.00 87.47           H  
ATOM   4851  CD2 LEU A 324       8.229  10.802  27.021  1.00 87.47           C  
ATOM   4852 HD21 LEU A 324       8.637  11.559  27.692  1.00 87.47           H  
ATOM   4853 HD22 LEU A 324       9.036  10.302  26.486  1.00 87.47           H  
ATOM   4854 HD23 LEU A 324       7.589  11.283  26.282  1.00 87.47           H  
ATOM   4855  N   ARG A 325      11.488   8.344  29.974  1.00 89.33           N  
ATOM   4856  H   ARG A 325      11.821   9.072  29.359  1.00 89.33           H  
ATOM   4857  CA  ARG A 325      12.339   7.908  31.095  1.00 89.33           C  
ATOM   4858  HA  ARG A 325      11.938   6.981  31.506  1.00 89.33           H  
ATOM   4859  C   ARG A 325      12.315   8.937  32.219  1.00 89.33           C  
ATOM   4860  CB  ARG A 325      13.769   7.617  30.615  1.00 89.33           C  
ATOM   4861  HB2 ARG A 325      14.181   8.512  30.148  1.00 89.33           H  
ATOM   4862  HB3 ARG A 325      14.378   7.367  31.483  1.00 89.33           H  
ATOM   4863  O   ARG A 325      12.932   9.995  32.097  1.00 89.33           O  
ATOM   4864  CG  ARG A 325      13.818   6.443  29.624  1.00 89.33           C  
ATOM   4865  HG2 ARG A 325      13.329   5.579  30.073  1.00 89.33           H  
ATOM   4866  HG3 ARG A 325      13.281   6.701  28.711  1.00 89.33           H  
ATOM   4867  CD  ARG A 325      15.259   6.054  29.270  1.00 89.33           C  
ATOM   4868  HD2 ARG A 325      15.219   5.162  28.645  1.00 89.33           H  
ATOM   4869  HD3 ARG A 325      15.791   5.808  30.189  1.00 89.33           H  
ATOM   4870  NE  ARG A 325      15.962   7.129  28.541  1.00 89.33           N  
ATOM   4871  HE  ARG A 325      15.391   7.905  28.238  1.00 89.33           H  
ATOM   4872  NH1 ARG A 325      18.004   6.093  28.378  1.00 89.33           N  
ATOM   4873 HH11 ARG A 325      17.599   5.273  28.806  1.00 89.33           H  
ATOM   4874 HH12 ARG A 325      18.908   6.018  27.932  1.00 89.33           H  
ATOM   4875  NH2 ARG A 325      17.699   8.089  27.423  1.00 89.33           N  
ATOM   4876 HH21 ARG A 325      18.614   8.008  27.002  1.00 89.33           H  
ATOM   4877 HH22 ARG A 325      17.085   8.830  27.115  1.00 89.33           H  
ATOM   4878  CZ  ARG A 325      17.215   7.100  28.121  1.00 89.33           C  
ATOM   4879  N   GLN A 326      11.635   8.613  33.316  1.00 90.68           N  
ATOM   4880  H   GLN A 326      11.131   7.738  33.333  1.00 90.68           H  
ATOM   4881  CA  GLN A 326      11.598   9.455  34.511  1.00 90.68           C  
ATOM   4882  HA  GLN A 326      11.481  10.489  34.188  1.00 90.68           H  
ATOM   4883  C   GLN A 326      12.910   9.347  35.305  1.00 90.68           C  
ATOM   4884  CB  GLN A 326      10.367   9.088  35.352  1.00 90.68           C  
ATOM   4885  HB2 GLN A 326       9.494   9.086  34.700  1.00 90.68           H  
ATOM   4886  HB3 GLN A 326      10.493   8.086  35.761  1.00 90.68           H  
ATOM   4887  O   GLN A 326      13.509   8.276  35.403  1.00 90.68           O  
ATOM   4888  CG  GLN A 326      10.111  10.081  36.501  1.00 90.68           C  
ATOM   4889  HG2 GLN A 326      10.932  10.038  37.216  1.00 90.68           H  
ATOM   4890  HG3 GLN A 326      10.051  11.092  36.098  1.00 90.68           H  
ATOM   4891  CD  GLN A 326       8.815   9.788  37.253  1.00 90.68           C  
ATOM   4892  NE2 GLN A 326       8.445  10.604  38.215  1.00 90.68           N  
ATOM   4893 HE21 GLN A 326       8.991  11.414  38.471  1.00 90.68           H  
ATOM   4894 HE22 GLN A 326       7.582  10.355  38.676  1.00 90.68           H  
ATOM   4895  OE1 GLN A 326       8.111   8.831  36.997  1.00 90.68           O  
ATOM   4896  N   ARG A 327      13.365  10.468  35.876  1.00 92.59           N  
ATOM   4897  H   ARG A 327      12.829  11.316  35.755  1.00 92.59           H  
ATOM   4898  CA  ARG A 327      14.515  10.535  36.790  1.00 92.59           C  
ATOM   4899  HA  ARG A 327      14.709   9.544  37.201  1.00 92.59           H  
ATOM   4900  C   ARG A 327      14.188  11.467  37.951  1.00 92.59           C  
ATOM   4901  CB  ARG A 327      15.773  11.027  36.052  1.00 92.59           C  
ATOM   4902  HB2 ARG A 327      16.578  11.138  36.779  1.00 92.59           H  
ATOM   4903  HB3 ARG A 327      15.572  12.005  35.616  1.00 92.59           H  
ATOM   4904  O   ARG A 327      13.689  12.565  37.717  1.00 92.59           O  
ATOM   4905  CG  ARG A 327      16.237  10.066  34.948  1.00 92.59           C  
ATOM   4906  HG2 ARG A 327      16.434   9.087  35.384  1.00 92.59           H  
ATOM   4907  HG3 ARG A 327      15.459   9.969  34.191  1.00 92.59           H  
ATOM   4908  CD  ARG A 327      17.510  10.594  34.280  1.00 92.59           C  
ATOM   4909  HD2 ARG A 327      18.280  10.712  35.042  1.00 92.59           H  
ATOM   4910  HD3 ARG A 327      17.291  11.568  33.841  1.00 92.59           H  
ATOM   4911  NE  ARG A 327      17.987   9.670  33.234  1.00 92.59           N  
ATOM   4912  HE  ARG A 327      17.481   8.799  33.151  1.00 92.59           H  
ATOM   4913  NH1 ARG A 327      19.733  10.952  32.475  1.00 92.59           N  
ATOM   4914 HH11 ARG A 327      19.481  11.659  33.151  1.00 92.59           H  
ATOM   4915 HH12 ARG A 327      20.531  11.081  31.870  1.00 92.59           H  
ATOM   4916  NH2 ARG A 327      19.376   8.939  31.582  1.00 92.59           N  
ATOM   4917 HH21 ARG A 327      20.209   9.068  31.025  1.00 92.59           H  
ATOM   4918 HH22 ARG A 327      18.908   8.044  31.596  1.00 92.59           H  
ATOM   4919  CZ  ARG A 327      19.022   9.859  32.436  1.00 92.59           C  
ATOM   4920  N   ILE A 328      14.497  11.044  39.176  1.00 91.34           N  
ATOM   4921  H   ILE A 328      14.927  10.136  39.281  1.00 91.34           H  
ATOM   4922  CA  ILE A 328      14.511  11.925  40.349  1.00 91.34           C  
ATOM   4923  HA  ILE A 328      13.752  12.693  40.200  1.00 91.34           H  
ATOM   4924  C   ILE A 328      15.870  12.631  40.426  1.00 91.34           C  
ATOM   4925  CB  ILE A 328      14.121  11.147  41.627  1.00 91.34           C  
ATOM   4926  HB  ILE A 328      13.208  10.597  41.399  1.00 91.34           H  
ATOM   4927  O   ILE A 328      16.897  12.035  40.098  1.00 91.34           O  
ATOM   4928  CG1 ILE A 328      13.791  12.131  42.769  1.00 91.34           C  
ATOM   4929 HG12 ILE A 328      13.129  12.908  42.387  1.00 91.34           H  
ATOM   4930 HG13 ILE A 328      14.705  12.608  43.124  1.00 91.34           H  
ATOM   4931  CG2 ILE A 328      15.193  10.122  42.043  1.00 91.34           C  
ATOM   4932 HG21 ILE A 328      14.817   9.495  42.852  1.00 91.34           H  
ATOM   4933 HG22 ILE A 328      15.454   9.473  41.208  1.00 91.34           H  
ATOM   4934 HG23 ILE A 328      16.091  10.632  42.392  1.00 91.34           H  
ATOM   4935  CD1 ILE A 328      13.084  11.471  43.959  1.00 91.34           C  
ATOM   4936 HD11 ILE A 328      13.749  10.762  44.452  1.00 91.34           H  
ATOM   4937 HD12 ILE A 328      12.803  12.238  44.680  1.00 91.34           H  
ATOM   4938 HD13 ILE A 328      12.185  10.955  43.622  1.00 91.34           H
[truncated: 17,343 more chars]
