# Supplementary material for: Evolution of Phage Tail Sheath Protein
Source: Viruses. 2022 May 26;14(6):1148. doi: 10.3390/v14061148 (PMC9230969; doi:10.3390/v14061148)
Supplement: Supplementary file 1 [file viruses-14-01148-s001.zip › Supplementary_File_S2/AF_models/Burkholderia__phage__KS14.pdb]

ATOM      1  N   MET A   1     -20.419  -4.478  46.978  1.00 49.24           N  
ATOM      2  H   MET A   1     -20.882  -4.578  46.086  1.00 49.24           H  
ATOM      3  H2  MET A   1     -19.422  -4.574  46.849  1.00 49.24           H  
ATOM      4  H3  MET A   1     -20.731  -5.208  47.603  1.00 49.24           H  
ATOM      5  CA  MET A   1     -20.735  -3.165  47.580  1.00 49.24           C  
ATOM      6  HA  MET A   1     -20.351  -2.353  46.962  1.00 49.24           H  
ATOM      7  C   MET A   1     -20.077  -3.108  48.948  1.00 49.24           C  
ATOM      8  CB  MET A   1     -22.255  -2.993  47.749  1.00 49.24           C  
ATOM      9  HB2 MET A   1     -22.446  -2.127  48.382  1.00 49.24           H  
ATOM     10  HB3 MET A   1     -22.668  -3.869  48.248  1.00 49.24           H  
ATOM     11  O   MET A   1     -20.409  -3.975  49.748  1.00 49.24           O  
ATOM     12  CG  MET A   1     -22.997  -2.786  46.426  1.00 49.24           C  
ATOM     13  HG2 MET A   1     -24.065  -2.801  46.644  1.00 49.24           H  
ATOM     14  HG3 MET A   1     -22.784  -3.601  45.734  1.00 49.24           H  
ATOM     15  SD  MET A   1     -22.588  -1.204  45.648  1.00 49.24           S  
ATOM     16  CE  MET A   1     -24.224  -0.703  45.032  1.00 49.24           C  
ATOM     17  HE1 MET A   1     -25.012  -1.062  45.694  1.00 49.24           H  
ATOM     18  HE2 MET A   1     -24.378  -1.105  44.031  1.00 49.24           H  
ATOM     19  HE3 MET A   1     -24.271   0.385  44.985  1.00 49.24           H  
ATOM     20  N   PRO A   2     -19.142  -2.186  49.235  1.00 48.46           N  
ATOM     21  CA  PRO A   2     -18.647  -2.011  50.597  1.00 48.46           C  
ATOM     22  HA  PRO A   2     -18.242  -2.955  50.961  1.00 48.46           H  
ATOM     23  C   PRO A   2     -19.813  -1.564  51.487  1.00 48.46           C  
ATOM     24  CB  PRO A   2     -17.514  -0.977  50.526  1.00 48.46           C  
ATOM     25  HB2 PRO A   2     -16.651  -1.290  51.114  1.00 48.46           H  
ATOM     26  HB3 PRO A   2     -17.859  -0.001  50.868  1.00 48.46           H  
ATOM     27  O   PRO A   2     -20.391  -0.496  51.276  1.00 48.46           O  
ATOM     28  CG  PRO A   2     -17.176  -0.895  49.036  1.00 48.46           C  
ATOM     29  HG2 PRO A   2     -16.819   0.096  48.756  1.00 48.46           H  
ATOM     30  HG3 PRO A   2     -16.429  -1.651  48.793  1.00 48.46           H  
ATOM     31  CD  PRO A   2     -18.495  -1.241  48.343  1.00 48.46           C  
ATOM     32  HD2 PRO A   2     -19.109  -0.345  48.252  1.00 48.46           H  
ATOM     33  HD3 PRO A   2     -18.300  -1.672  47.361  1.00 48.46           H  
ATOM     34  N   THR A   3     -20.186  -2.418  52.436  1.00 58.64           N  
ATOM     35  H   THR A   3     -19.692  -3.296  52.508  1.00 58.64           H  
ATOM     36  CA  THR A   3     -21.278  -2.251  53.411  1.00 58.64           C  
ATOM     37  HA  THR A   3     -22.113  -1.758  52.915  1.00 58.64           H  
ATOM     38  C   THR A   3     -20.901  -1.343  54.585  1.00 58.64           C  
ATOM     39  CB  THR A   3     -21.760  -3.629  53.912  1.00 58.64           C  
ATOM     40  HB  THR A   3     -22.274  -3.545  54.869  1.00 58.64           H  
ATOM     41  O   THR A   3     -21.513  -1.420  55.647  1.00 58.64           O  
ATOM     42  CG2 THR A   3     -22.736  -4.265  52.926  1.00 58.64           C  
ATOM     43 HG21 THR A   3     -23.038  -5.244  53.299  1.00 58.64           H  
ATOM     44 HG22 THR A   3     -23.621  -3.636  52.826  1.00 58.64           H  
ATOM     45 HG23 THR A   3     -22.259  -4.383  51.953  1.00 58.64           H  
ATOM     46  OG1 THR A   3     -20.665  -4.513  54.042  1.00 58.64           O  
ATOM     47  HG1 THR A   3     -20.222  -4.302  54.867  1.00 58.64           H  
ATOM     48  N   ASP A   4     -19.907  -0.472  54.411  1.00 65.09           N  
ATOM     49  H   ASP A   4     -19.416  -0.446  53.529  1.00 65.09           H  
ATOM     50  CA  ASP A   4     -19.504   0.458  55.459  1.00 65.09           C  
ATOM     51  HA  ASP A   4     -19.531  -0.069  56.413  1.00 65.09           H  
ATOM     52  C   ASP A   4     -20.490   1.626  55.545  1.00 65.09           C  
ATOM     53  CB  ASP A   4     -18.061   0.935  55.257  1.00 65.09           C  
ATOM     54  HB2 ASP A   4     -17.957   1.346  54.253  1.00 65.09           H  
ATOM     55  HB3 ASP A   4     -17.854   1.731  55.972  1.00 65.09           H  
ATOM     56  O   ASP A   4     -20.758   2.321  54.552  1.00 65.09           O  
ATOM     57  CG  ASP A   4     -17.033  -0.180  55.473  1.00 65.09           C  
ATOM     58  OD1 ASP A   4     -17.353  -1.150  56.196  1.00 65.09           O  
ATOM     59  OD2 ASP A   4     -15.943  -0.053  54.877  1.00 65.09           O  
ATOM     60  N   TYR A   5     -21.015   1.826  56.758  1.00 68.84           N  
ATOM     61  H   TYR A   5     -20.733   1.184  57.485  1.00 68.84           H  
ATOM     62  CA  TYR A   5     -21.897   2.925  57.138  1.00 68.84           C  
ATOM     63  HA  TYR A   5     -22.860   2.788  56.646  1.00 68.84           H  
ATOM     64  C   TYR A   5     -21.304   4.273  56.706  1.00 68.84           C  
ATOM     65  CB  TYR A   5     -22.106   2.875  58.661  1.00 68.84           C  
ATOM     66  HB2 TYR A   5     -21.134   2.917  59.151  1.00 68.84           H  
ATOM     67  HB3 TYR A   5     -22.557   1.917  58.920  1.00 68.84           H  
ATOM     68  O   TYR A   5     -20.157   4.591  57.020  1.00 68.84           O  
ATOM     69  CG  TYR A   5     -22.980   3.983  59.220  1.00 68.84           C  
ATOM     70  CD1 TYR A   5     -22.391   5.142  59.765  1.00 68.84           C  
ATOM     71  HD1 TYR A   5     -21.315   5.239  59.781  1.00 68.84           H  
ATOM     72  CD2 TYR A   5     -24.381   3.850  59.201  1.00 68.84           C  
ATOM     73  HD2 TYR A   5     -24.835   2.959  58.794  1.00 68.84           H  
ATOM     74  CE1 TYR A   5     -23.200   6.167  60.294  1.00 68.84           C  
ATOM     75  HE1 TYR A   5     -22.746   7.049  60.720  1.00 68.84           H  
ATOM     76  CE2 TYR A   5     -25.193   4.874  59.726  1.00 68.84           C  
ATOM     77  HE2 TYR A   5     -26.269   4.781  59.721  1.00 68.84           H  
ATOM     78  OH  TYR A   5     -25.399   7.010  60.783  1.00 68.84           O  
ATOM     79  HH  TYR A   5     -24.894   7.736  61.156  1.00 68.84           H  
ATOM     80  CZ  TYR A   5     -24.606   6.031  60.276  1.00 68.84           C  
ATOM     81  N   HIS A   6     -22.084   5.085  55.989  1.00 72.52           N  
ATOM     82  H   HIS A   6     -23.022   4.789  55.763  1.00 72.52           H  
ATOM     83  CA  HIS A   6     -21.661   6.414  55.555  1.00 72.52           C  
ATOM     84  HA  HIS A   6     -20.864   6.765  56.210  1.00 72.52           H  
ATOM     85  C   HIS A   6     -22.798   7.418  55.639  1.00 72.52           C  
ATOM     86  CB  HIS A   6     -21.090   6.320  54.148  1.00 72.52           C  
ATOM     87  HB2 HIS A   6     -21.806   5.818  53.497  1.00 72.52           H  
ATOM     88  HB3 HIS A   6     -20.192   5.715  54.269  1.00 72.52           H  
ATOM     89  O   HIS A   6     -23.854   7.234  55.040  1.00 72.52           O  
ATOM     90  CG  HIS A   6     -20.665   7.621  53.519  1.00 72.52           C  
ATOM     91  CD2 HIS A   6     -21.334   8.329  52.556  1.00 72.52           C  
ATOM     92  HD2 HIS A   6     -22.298   8.082  52.136  1.00 72.52           H  
ATOM     93  ND1 HIS A   6     -19.491   8.292  53.776  1.00 72.52           N  
ATOM     94  HD1 HIS A   6     -18.796   8.052  54.469  1.00 72.52           H  
ATOM     95  CE1 HIS A   6     -19.450   9.377  52.986  1.00 72.52           C  
ATOM     96  HE1 HIS A   6     -18.656  10.109  52.968  1.00 72.52           H  
ATOM     97  NE2 HIS A   6     -20.541   9.424  52.210  1.00 72.52           N  
ATOM     98  N   HIS A   7     -22.542   8.502  56.367  1.00 68.28           N  
ATOM     99  H   HIS A   7     -21.643   8.575  56.821  1.00 68.28           H  
ATOM    100  CA  HIS A   7     -23.434   9.642  56.493  1.00 68.28           C  
ATOM    101  HA  HIS A   7     -24.430   9.357  56.154  1.00 68.28           H  
ATOM    102  C   HIS A   7     -22.926  10.779  55.587  1.00 68.28           C  
ATOM    103  CB  HIS A   7     -23.523  10.006  57.985  1.00 68.28           C  
ATOM    104  HB2 HIS A   7     -23.756   9.105  58.553  1.00 68.28           H  
ATOM    105  HB3 HIS A   7     -22.559  10.381  58.329  1.00 68.28           H  
ATOM    106  O   HIS A   7     -22.120  11.600  56.015  1.00 68.28           O  
ATOM    107  CG  HIS A   7     -24.588  11.023  58.300  1.00 68.28           C  
ATOM    108  CD2 HIS A   7     -24.579  11.917  59.337  1.00 68.28           C  
ATOM    109  HD2 HIS A   7     -23.793  12.037  60.067  1.00 68.28           H  
ATOM    110  ND1 HIS A   7     -25.777  11.197  57.627  1.00 68.28           N  
ATOM    111  HD1 HIS A   7     -26.108  10.663  56.836  1.00 68.28           H  
ATOM    112  CE1 HIS A   7     -26.461  12.176  58.237  1.00 68.28           C  
ATOM    113  HE1 HIS A   7     -27.437  12.534  57.942  1.00 68.28           H  
ATOM    114  NE2 HIS A   7     -25.774  12.640  59.290  1.00 68.28           N  
ATOM    115  N   GLY A   8     -23.332  10.783  54.310  1.00 79.98           N  
ATOM    116  H   GLY A   8     -23.935  10.042  53.982  1.00 79.98           H  
ATOM    117  CA  GLY A   8     -22.878  11.756  53.306  1.00 79.98           C  
ATOM    118  HA2 GLY A   8     -21.788  11.793  53.315  1.00 79.98           H  
ATOM    119  HA3 GLY A   8     -23.251  12.745  53.572  1.00 79.98           H  
ATOM    120  C   GLY A   8     -23.331  11.431  51.875  1.00 79.98           C  
ATOM    121  O   GLY A   8     -24.046  10.454  51.652  1.00 79.98           O  
ATOM    122  N   VAL A   9     -22.924  12.260  50.905  1.00 76.37           N  
ATOM    123  H   VAL A   9     -22.291  13.006  51.155  1.00 76.37           H  
ATOM    124  CA  VAL A   9     -23.170  12.045  49.466  1.00 76.37           C  
ATOM    125  HA  VAL A   9     -24.078  11.454  49.346  1.00 76.37           H  
ATOM    126  C   VAL A   9     -22.001  11.265  48.871  1.00 76.37           C  
ATOM    127  CB  VAL A   9     -23.375  13.377  48.707  1.00 76.37           C  
ATOM    128  HB  VAL A   9     -22.482  13.992  48.817  1.00 76.37           H  
ATOM    129  O   VAL A   9     -20.852  11.683  48.992  1.00 76.37           O  
ATOM    130  CG1 VAL A   9     -23.633  13.156  47.208  1.00 76.37           C  
ATOM    131 HG11 VAL A   9     -23.817  14.113  46.719  1.00 76.37           H  
ATOM    132 HG12 VAL A   9     -22.762  12.703  46.733  1.00 76.37           H  
ATOM    133 HG13 VAL A   9     -24.500  12.511  47.061  1.00 76.37           H  
ATOM    134  CG2 VAL A   9     -24.568  14.158  49.273  1.00 76.37           C  
ATOM    135 HG21 VAL A   9     -24.707  15.080  48.708  1.00 76.37           H  
ATOM    136 HG22 VAL A   9     -24.388  14.422  50.315  1.00 76.37           H  
ATOM    137 HG23 VAL A   9     -25.475  13.557  49.205  1.00 76.37           H  
ATOM    138  N   ARG A  10     -22.293  10.152  48.193  1.00 80.25           N  
ATOM    139  H   ARG A  10     -23.266   9.896  48.097  1.00 80.25           H  
ATOM    140  CA  ARG A  10     -21.313   9.404  47.397  1.00 80.25           C  
ATOM    141  HA  ARG A  10     -20.313   9.786  47.602  1.00 80.25           H  
ATOM    142  C   ARG A  10     -21.594   9.629  45.919  1.00 80.25           C  
ATOM    143  CB  ARG A  10     -21.333   7.907  47.747  1.00 80.25           C  
ATOM    144  HB2 ARG A  10     -22.343   7.521  47.608  1.00 80.25           H  
ATOM    145  HB3 ARG A  10     -20.671   7.384  47.057  1.00 80.25           H  
ATOM    146  O   ARG A  10     -22.734   9.495  45.483  1.00 80.25           O  
ATOM    147  CG  ARG A  10     -20.868   7.617  49.184  1.00 80.25           C  
ATOM    148  HG2 ARG A  10     -19.856   7.999  49.321  1.00 80.25           H  
ATOM    149  HG3 ARG A  10     -21.540   8.118  49.881  1.00 80.25           H  
ATOM    150  CD  ARG A  10     -20.891   6.104  49.456  1.00 80.25           C  
ATOM    151  HD2 ARG A  10     -21.924   5.762  49.392  1.00 80.25           H  
ATOM    152  HD3 ARG A  10     -20.312   5.606  48.678  1.00 80.25           H  
ATOM    153  NE  ARG A  10     -20.329   5.735  50.776  1.00 80.25           N  
ATOM    154  HE  ARG A  10     -19.914   6.479  51.318  1.00 80.25           H  
ATOM    155  NH1 ARG A  10     -20.841   3.487  50.695  1.00 80.25           N  
ATOM    156 HH11 ARG A  10     -20.786   2.576  51.127  1.00 80.25           H  
ATOM    157 HH12 ARG A  10     -21.306   3.618  49.807  1.00 80.25           H  
ATOM    158  NH2 ARG A  10     -19.726   4.242  52.425  1.00 80.25           N  
ATOM    159 HH21 ARG A  10     -19.903   3.368  52.901  1.00 80.25           H  
ATOM    160 HH22 ARG A  10     -19.215   4.955  52.926  1.00 80.25           H  
ATOM    161  CZ  ARG A  10     -20.302   4.509  51.292  1.00 80.25           C  
ATOM    162  N   VAL A  11     -20.546   9.918  45.162  1.00 77.65           N  
ATOM    163  H   VAL A  11     -19.641  10.001  45.601  1.00 77.65           H  
ATOM    164  CA  VAL A  11     -20.561   9.842  43.701  1.00 77.65           C  
ATOM    165  HA  VAL A  11     -21.588   9.782  43.339  1.00 77.65           H  
ATOM    166  C   VAL A  11     -19.841   8.556  43.334  1.00 77.65           C  
ATOM    167  CB  VAL A  11     -19.912  11.083  43.062  1.00 77.65           C  
ATOM    168  HB  VAL A  11     -18.883  11.175  43.410  1.00 77.65           H  
ATOM    169  O   VAL A  11     -18.712   8.336  43.768  1.00 77.65           O  
ATOM    170  CG1 VAL A  11     -19.910  10.986  41.533  1.00 77.65           C  
ATOM    171 HG11 VAL A  11     -19.298  10.146  41.205  1.00 77.65           H  
ATOM    172 HG12 VAL A  11     -19.483  11.893  41.105  1.00 77.65           H  
ATOM    173 HG13 VAL A  11     -20.925  10.860  41.156  1.00 77.65           H  
ATOM    174  CG2 VAL A  11     -20.680  12.351  43.462  1.00 77.65           C  
ATOM    175 HG21 VAL A  11     -20.630  12.503  44.540  1.00 77.65           H  
ATOM    176 HG22 VAL A  11     -20.232  13.218  42.976  1.00 77.65           H  
ATOM    177 HG23 VAL A  11     -21.723  12.271  43.156  1.00 77.65           H  
ATOM    178  N   LEU A  12     -20.515   7.690  42.586  1.00 78.59           N  
ATOM    179  H   LEU A  12     -21.427   7.953  42.240  1.00 78.59           H  
ATOM    180  CA  LEU A  12     -19.885   6.543  41.952  1.00 78.59           C  
ATOM    181  HA  LEU A  12     -18.900   6.383  42.390  1.00 78.59           H  
ATOM    182  C   LEU A  12     -19.714   6.898  40.480  1.00 78.59           C  
ATOM    183  CB  LEU A  12     -20.735   5.281  42.180  1.00 78.59           C  
ATOM    184  HB2 LEU A  12     -21.558   5.268  41.465  1.00 78.59           H  
ATOM    185  HB3 LEU A  12     -21.178   5.333  43.175  1.00 78.59           H  
ATOM    186  O   LEU A  12     -20.692   7.214  39.805  1.00 78.59           O  
ATOM    187  CG  LEU A  12     -19.898   3.989  42.063  1.00 78.59           C  
ATOM    188  HG  LEU A  12     -18.869   4.230  41.799  1.00 78.59           H  
ATOM    189  CD1 LEU A  12     -19.884   3.245  43.403  1.00 78.59           C  
ATOM    190 HD11 LEU A  12     -19.259   2.356  43.314  1.00 78.59           H  
ATOM    191 HD12 LEU A  12     -20.897   2.951  43.677  1.00 78.59           H  
ATOM    192 HD13 LEU A  12     -19.465   3.895  44.171  1.00 78.59           H  
ATOM    193  CD2 LEU A  12     -20.450   3.049  40.996  1.00 78.59           C  
ATOM    194 HD21 LEU A  12     -21.487   2.788  41.209  1.00 78.59           H  
ATOM    195 HD22 LEU A  12     -19.846   2.143  40.946  1.00 78.59           H  
ATOM    196 HD23 LEU A  12     -20.393   3.546  40.027  1.00 78.59           H  
ATOM    197  N   GLU A  13     -18.478   6.888  40.001  1.00 76.44           N  
ATOM    198  H   GLU A  13     -17.701   6.647  40.599  1.00 76.44           H  
ATOM    199  CA  GLU A  13     -18.203   7.078  38.584  1.00 76.44           C  
ATOM    200  HA  GLU A  13     -18.871   7.841  38.184  1.00 76.44           H  
ATOM    201  C   GLU A  13     -18.483   5.755  37.864  1.00 76.44           C  
ATOM    202  CB  GLU A  13     -16.769   7.591  38.416  1.00 76.44           C  
ATOM    203  HB2 GLU A  13     -16.619   8.411  39.119  1.00 76.44           H  
ATOM    204  HB3 GLU A  13     -16.062   6.796  38.656  1.00 76.44           H  
ATOM    205  O   GLU A  13     -17.752   4.775  38.022  1.00 76.44           O  
ATOM    206  CG  GLU A  13     -16.509   8.111  36.997  1.00 76.44           C  
ATOM    207  HG2 GLU A  13     -16.713   7.300  36.298  1.00 76.44           H  
ATOM    208  HG3 GLU A  13     -17.200   8.927  36.787  1.00 76.44           H  
ATOM    209  CD  GLU A  13     -15.063   8.607  36.824  1.00 76.44           C  
ATOM    210  OE1 GLU A  13     -14.527   8.501  35.698  1.00 76.44           O  
ATOM    211  OE2 GLU A  13     -14.470   9.058  37.830  1.00 76.44           O  
ATOM    212  N   ILE A  14     -19.595   5.702  37.131  1.00 74.76           N  
ATOM    213  H   ILE A  14     -20.168   6.530  37.062  1.00 74.76           H  
ATOM    214  CA  ILE A  14     -19.935   4.566  36.273  1.00 74.76           C  
ATOM    215  HA  ILE A  14     -19.469   3.662  36.665  1.00 74.76           H  
ATOM    216  C   ILE A  14     -19.342   4.854  34.894  1.00 74.76           C  
ATOM    217  CB  ILE A  14     -21.462   4.315  36.229  1.00 74.76           C  
ATOM    218  HB  ILE A  14     -21.952   5.204  35.832  1.00 74.76           H  
ATOM    219  O   ILE A  14     -19.855   5.693  34.161  1.00 74.76           O  
ATOM    220  CG1 ILE A  14     -22.017   4.035  37.646  1.00 74.76           C  
ATOM    221 HG12 ILE A  14     -21.729   4.846  38.314  1.00 74.76           H  
ATOM    222 HG13 ILE A  14     -21.580   3.111  38.024  1.00 74.76           H  
ATOM    223  CG2 ILE A  14     -21.766   3.126  35.296  1.00 74.76           C  
ATOM    224 HG21 ILE A  14     -22.841   2.976  35.199  1.00 74.76           H  
ATOM    225 HG22 ILE A  14     -21.317   2.210  35.679  1.00 74.76           H  
ATOM    226 HG23 ILE A  14     -21.390   3.318  34.291  1.00 74.76           H  
ATOM    227  CD1 ILE A  14     -23.545   3.921  37.715  1.00 74.76           C  
ATOM    228 HD11 ILE A  14     -23.850   3.828  38.757  1.00 74.76           H  
ATOM    229 HD12 ILE A  14     -24.003   4.814  37.289  1.00 74.76           H  
ATOM    230 HD13 ILE A  14     -23.890   3.039  37.176  1.00 74.76           H  
ATOM    231  N   ASN A  15     -18.269   4.141  34.549  1.00 72.90           N  
ATOM    232  H   ASN A  15     -17.895   3.506  35.238  1.00 72.90           H  
ATOM    233  CA  ASN A  15     -17.579   4.241  33.256  1.00 72.90           C  
ATOM    234  HA  ASN A  15     -17.907   5.152  32.756  1.00 72.90           H  
ATOM    235  C   ASN A  15     -17.987   3.108  32.297  1.00 72.90           C  
ATOM    236  CB  ASN A  15     -16.060   4.363  33.509  1.00 72.90           C  
ATOM    237  HB2 ASN A  15     -15.523   4.241  32.569  1.00 72.90           H  
ATOM    238  HB3 ASN A  15     -15.736   3.587  34.202  1.00 72.90           H  
ATOM    239  O   ASN A  15     -17.146   2.520  31.613  1.00 72.90           O  
ATOM    240  CG  ASN A  15     -15.687   5.733  34.049  1.00 72.90           C  
ATOM    241  ND2 ASN A  15     -14.581   5.868  34.738  1.00 72.90           N  
ATOM    242 HD21 ASN A  15     -14.429   6.812  35.063  1.00 72.90           H  
ATOM    243 HD22 ASN A  15     -14.005   5.088  35.019  1.00 72.90           H  
ATOM    244  OD1 ASN A  15     -16.374   6.708  33.819  1.00 72.90           O  
ATOM    245  N   GLU A  16     -19.276   2.770  32.292  1.00 68.73           N  
ATOM    246  H   GLU A  16     -19.915   3.367  32.797  1.00 68.73           H  
ATOM    247  CA  GLU A  16     -19.879   1.775  31.398  1.00 68.73           C  
ATOM    248  HA  GLU A  16     -19.109   1.082  31.058  1.00 68.73           H  
ATOM    249  C   GLU A  16     -20.455   2.463  30.152  1.00 68.73           C  
ATOM    250  CB  GLU A  16     -20.946   0.949  32.141  1.00 68.73           C  
ATOM    251  HB2 GLU A  16     -21.714   1.620  32.526  1.00 68.73           H  
ATOM    252  HB3 GLU A  16     -21.406   0.261  31.432  1.00 68.73           H  
ATOM    253  O   GLU A  16     -20.944   3.591  30.233  1.00 68.73           O  
ATOM    254  CG  GLU A  16     -20.340   0.135  33.299  1.00 68.73           C  
ATOM    255  HG2 GLU A  16     -19.866   0.817  34.006  1.00 68.73           H  
ATOM    256  HG3 GLU A  16     -19.561  -0.512  32.894  1.00 68.73           H  
ATOM    257  CD  GLU A  16     -21.355  -0.730  34.069  1.00 68.73           C  
ATOM    258  OE1 GLU A  16     -20.900  -1.425  35.007  1.00 68.73           O  
ATOM    259  OE2 GLU A  16     -22.563  -0.699  33.743  1.00 68.73           O  
ATOM    260  N   GLY A  17     -20.381   1.794  28.998  1.00 74.28           N  
ATOM    261  H   GLY A  17     -20.067   0.834  28.998  1.00 74.28           H  
ATOM    262  CA  GLY A  17     -20.901   2.295  27.728  1.00 74.28           C  
ATOM    263  HA2 GLY A  17     -21.766   1.690  27.458  1.00 74.28           H  
ATOM    264  HA3 GLY A  17     -21.238   3.326  27.835  1.00 74.28           H  
ATOM    265  C   GLY A  17     -19.913   2.237  26.563  1.00 74.28           C  
ATOM    266  O   GLY A  17     -18.756   1.816  26.680  1.00 74.28           O  
ATOM    267  N   THR A  18     -20.396   2.689  25.405  1.00 79.98           N  
ATOM    268  H   THR A  18     -21.364   2.974  25.369  1.00 79.98           H  
ATOM    269  CA  THR A  18     -19.640   2.693  24.150  1.00 79.98           C  
ATOM    270  HA  THR A  18     -19.324   1.671  23.937  1.00 79.98           H  
ATOM    271  C   THR A  18     -18.407   3.580  24.235  1.00 79.98           C  
ATOM    272  CB  THR A  18     -20.483   3.179  22.968  1.00 79.98           C  
ATOM    273  HB  THR A  18     -19.863   3.172  22.072  1.00 79.98           H  
ATOM    274  O   THR A  18     -18.455   4.713  24.718  1.00 79.98           O  
ATOM    275  CG2 THR A  18     -21.689   2.283  22.727  1.00 79.98           C  
ATOM    276 HG21 THR A  18     -22.219   2.623  21.836  1.00 79.98           H  
ATOM    277 HG22 THR A  18     -22.376   2.310  23.573  1.00 79.98           H  
ATOM    278 HG23 THR A  18     -21.352   1.258  22.577  1.00 79.98           H  
ATOM    279  OG1 THR A  18     -20.934   4.497  23.198  1.00 79.98           O  
ATOM    280  HG1 THR A  18     -20.325   4.903  23.819  1.00 79.98           H  
ATOM    281  N   ARG A  19     -17.307   3.096  23.673  1.00 83.39           N  
ATOM    282  H   ARG A  19     -17.373   2.175  23.264  1.00 83.39           H  
ATOM    283  CA  ARG A  19     -16.036   3.808  23.588  1.00 83.39           C  
ATOM    284  HA  ARG A  19     -16.083   4.664  24.262  1.00 83.39           H  
ATOM    285  C   ARG A  19     -15.784   4.306  22.166  1.00 83.39           C  
ATOM    286  CB  ARG A  19     -14.916   2.882  24.052  1.00 83.39           C  
ATOM    287  HB2 ARG A  19     -13.967   3.411  23.966  1.00 83.39           H  
ATOM    288  HB3 ARG A  19     -14.888   2.002  23.410  1.00 83.39           H  
ATOM    289  O   ARG A  19     -16.057   3.563  21.219  1.00 83.39           O  
ATOM    290  CG  ARG A  19     -15.148   2.449  25.506  1.00 83.39           C  
ATOM    291  HG2 ARG A  19     -16.112   1.951  25.610  1.00 83.39           H  
ATOM    292  HG3 ARG A  19     -15.132   3.317  26.164  1.00 83.39           H  
ATOM    293  CD  ARG A  19     -14.082   1.457  25.932  1.00 83.39           C  
ATOM    294  HD2 ARG A  19     -14.361   1.105  26.925  1.00 83.39           H  
ATOM    295  HD3 ARG A  19     -14.093   0.607  25.249  1.00 83.39           H  
ATOM    296  NE  ARG A  19     -12.741   2.077  25.945  1.00 83.39           N  
ATOM    297  HE  ARG A  19     -12.575   2.821  25.282  1.00 83.39           H  
ATOM    298  NH1 ARG A  19     -11.924   0.697  27.514  1.00 83.39           N  
ATOM    299 HH11 ARG A  19     -11.149   0.297  28.022  1.00 83.39           H  
ATOM    300 HH12 ARG A  19     -12.818   0.230  27.462  1.00 83.39           H  
ATOM    301  NH2 ARG A  19     -10.561   2.231  26.629  1.00 83.39           N  
ATOM    302 HH21 ARG A  19      -9.808   1.898  27.214  1.00 83.39           H  
ATOM    303 HH22 ARG A  19     -10.393   2.967  25.958  1.00 83.39           H  
ATOM    304  CZ  ARG A  19     -11.740   1.679  26.692  1.00 83.39           C  
ATOM    305  N   PRO A  20     -15.222   5.514  21.993  1.00 87.32           N  
ATOM    306  CA  PRO A  20     -14.799   5.979  20.681  1.00 87.32           C  
ATOM    307  HA  PRO A  20     -15.623   5.895  19.973  1.00 87.32           H  
ATOM    308  C   PRO A  20     -13.613   5.147  20.176  1.00 87.32           C  
ATOM    309  CB  PRO A  20     -14.443   7.456  20.868  1.00 87.32           C  
ATOM    310  HB2 PRO A  20     -15.335   8.063  20.717  1.00 87.32           H  
ATOM    311  HB3 PRO A  20     -13.649   7.778  20.194  1.00 87.32           H  
ATOM    312  O   PRO A  20     -12.632   4.945  20.896  1.00 87.32           O  
ATOM    313  CG  PRO A  20     -14.015   7.539  22.334  1.00 87.32           C  
ATOM    314  HG2 PRO A  20     -14.174   8.536  22.746  1.00 87.32           H  
ATOM    315  HG3 PRO A  20     -12.969   7.249  22.428  1.00 87.32           H  
ATOM    316  CD  PRO A  20     -14.898   6.498  23.019  1.00 87.32           C  
ATOM    317  HD2 PRO A  20     -14.361   6.047  23.853  1.00 87.32           H  
ATOM    318  HD3 PRO A  20     -15.817   6.967  23.371  1.00 87.32           H  
ATOM    319  N   ILE A  21     -13.690   4.702  18.922  1.00 90.37           N  
ATOM    320  H   ILE A  21     -14.528   4.899  18.393  1.00 90.37           H  
ATOM    321  CA  ILE A  21     -12.626   3.954  18.246  1.00 90.37           C  
ATOM    322  HA  ILE A  21     -11.971   3.507  18.994  1.00 90.37           H  
ATOM    323  C   ILE A  21     -11.794   4.923  17.405  1.00 90.37           C  
ATOM    324  CB  ILE A  21     -13.215   2.796  17.414  1.00 90.37           C  
ATOM    325  HB  ILE A  21     -13.945   3.220  16.724  1.00 90.37           H  
ATOM    326  O   ILE A  21     -12.279   5.529  16.445  1.00 90.37           O  
ATOM    327  CG1 ILE A  21     -13.953   1.798  18.338  1.00 90.37           C  
ATOM    328 HG12 ILE A  21     -13.288   1.479  19.141  1.00 90.37           H  
ATOM    329 HG13 ILE A  21     -14.802   2.306  18.794  1.00 90.37           H  
ATOM    330  CG2 ILE A  21     -12.121   2.121  16.568  1.00 90.37           C  
ATOM    331 HG21 ILE A  21     -12.541   1.297  15.990  1.00 90.37           H  
ATOM    332 HG22 ILE A  21     -11.323   1.731  17.200  1.00 90.37           H  
ATOM    333 HG23 ILE A  21     -11.695   2.827  15.855  1.00 90.37           H  
ATOM    334  CD1 ILE A  21     -14.501   0.549  17.636  1.00 90.37           C  
ATOM    335 HD11 ILE A  21     -13.685  -0.111  17.341  1.00 90.37           H  
ATOM    336 HD12 ILE A  21     -15.078   0.835  16.757  1.00 90.37           H  
ATOM    337 HD13 ILE A  21     -15.150   0.007  18.323  1.00 90.37           H  
ATOM    338  N   ARG A  22     -10.511   5.058  17.747  1.00 89.37           N  
ATOM    339  H   ARG A  22     -10.154   4.468  18.485  1.00 89.37           H  
ATOM    340  CA  ARG A  22      -9.554   5.808  16.926  1.00 89.37           C  
ATOM    341  HA  ARG A  22     -10.066   6.650  16.460  1.00 89.37           H  
ATOM    342  C   ARG A  22      -9.042   4.909  15.810  1.00 89.37           C  
ATOM    343  CB  ARG A  22      -8.400   6.352  17.775  1.00 89.37           C  
ATOM    344  HB2 ARG A  22      -7.916   5.532  18.305  1.00 89.37           H  
ATOM    345  HB3 ARG A  22      -7.668   6.810  17.109  1.00 89.37           H  
ATOM    346  O   ARG A  22      -8.649   3.778  16.069  1.00 89.37           O  
ATOM    347  CG  ARG A  22      -8.891   7.404  18.777  1.00 89.37           C  
ATOM    348  HG2 ARG A  22      -9.558   6.938  19.502  1.00 89.37           H  
ATOM    349  HG3 ARG A  22      -9.433   8.186  18.245  1.00 89.37           H  
ATOM    350  CD  ARG A  22      -7.702   8.027  19.511  1.00 89.37           C  
ATOM    351  HD2 ARG A  22      -7.049   8.495  18.774  1.00 89.37           H  
ATOM    352  HD3 ARG A  22      -7.149   7.238  20.021  1.00 89.37           H  
ATOM    353  NE  ARG A  22      -8.149   9.032  20.494  1.00 89.37           N  
ATOM    354  HE  ARG A  22      -9.139   9.060  20.692  1.00 89.37           H  
ATOM    355  NH1 ARG A  22      -6.091   9.953  20.928  1.00 89.37           N  
ATOM    356 HH11 ARG A  22      -5.676   9.307  20.272  1.00 89.37           H  
ATOM    357 HH12 ARG A  22      -5.516  10.631  21.406  1.00 89.37           H  
ATOM    358  NH2 ARG A  22      -7.897  10.741  21.978  1.00 89.37           N  
ATOM    359 HH21 ARG A  22      -7.307  11.409  22.452  1.00 89.37           H  
ATOM    360 HH22 ARG A  22      -8.893  10.743  22.149  1.00 89.37           H  
ATOM    361  CZ  ARG A  22      -7.380   9.900  21.126  1.00 89.37           C  
ATOM    362  N   THR A  23      -9.041   5.421  14.584  1.00 91.58           N  
ATOM    363  H   THR A  23      -9.347   6.373  14.439  1.00 91.58           H  
ATOM    364  CA  THR A  23      -8.405   4.728  13.460  1.00 91.58           C  
ATOM    365  HA  THR A  23      -8.794   3.711  13.397  1.00 91.58           H  
ATOM    366  C   THR A  23      -6.899   4.662  13.696  1.00 91.58           C  
ATOM    367  CB  THR A  23      -8.679   5.439  12.132  1.00 91.58           C  
ATOM    368  HB  THR A  23      -8.105   6.365  12.092  1.00 91.58           H  
ATOM    369  O   THR A  23      -6.299   5.649  14.127  1.00 91.58           O  
ATOM    370  CG2 THR A  23      -8.309   4.564  10.942  1.00 91.58           C  
ATOM    371 HG21 THR A  23      -8.442   5.141  10.026  1.00 91.58           H  
ATOM    372 HG22 THR A  23      -8.932   3.670  10.914  1.00 91.58           H  
ATOM    373 HG23 THR A  23      -7.261   4.269  10.987  1.00 91.58           H  
ATOM    374  OG1 THR A  23     -10.052   5.752  11.993  1.00 91.58           O  
ATOM    375  HG1 THR A  23     -10.137   6.124  11.112  1.00 91.58           H  
ATOM    376  N   VAL A  24      -6.290   3.515  13.405  1.00 92.08           N  
ATOM    377  H   VAL A  24      -6.846   2.735  13.086  1.00 92.08           H  
ATOM    378  CA  VAL A  24      -4.828   3.362  13.445  1.00 92.08           C  
ATOM    379  HA  VAL A  24      -4.489   3.642  14.443  1.00 92.08           H  
ATOM    380  C   VAL A  24      -4.138   4.291  12.448  1.00 92.08           C  
ATOM    381  CB  VAL A  24      -4.396   1.906  13.195  1.00 92.08           C  
ATOM    382  HB  VAL A  24      -3.308   1.857  13.228  1.00 92.08           H  
ATOM    383  O   VAL A  24      -4.709   4.648  11.419  1.00 92.08           O  
ATOM    384  CG1 VAL A  24      -4.927   1.016  14.313  1.00 92.08           C  
ATOM    385 HG11 VAL A  24      -6.016   0.973  14.271  1.00 92.08           H  
ATOM    386 HG12 VAL A  24      -4.626   1.414  15.281  1.00 92.08           H  
ATOM    387 HG13 VAL A  24      -4.519   0.009  14.222  1.00 92.08           H  
ATOM    388  CG2 VAL A  24      -4.851   1.364  11.831  1.00 92.08           C  
ATOM    389 HG21 VAL A  24      -4.324   1.883  11.030  1.00 92.08           H  
ATOM    390 HG22 VAL A  24      -5.922   1.511  11.695  1.00 92.08           H  
ATOM    391 HG23 VAL A  24      -4.643   0.296  11.762  1.00 92.08           H  
ATOM    392  N   SER A  25      -2.882   4.652  12.720  1.00 90.71           N  
ATOM    393  H   SER A  25      -2.451   4.323  13.572  1.00 90.71           H  
ATOM    394  CA  SER A  25      -2.086   5.425  11.761  1.00 90.71           C  
ATOM    395  HA  SER A  25      -2.647   6.322  11.501  1.00 90.71           H  
ATOM    396  C   SER A  25      -1.846   4.613  10.484  1.00 90.71           C  
ATOM    397  CB  SER A  25      -0.758   5.868  12.374  1.00 90.71           C  
ATOM    398  HB2 SER A  25      -0.112   5.005  12.533  1.00 90.71           H  
ATOM    399  HB3 SER A  25      -0.946   6.363  13.327  1.00 90.71           H  
ATOM    400  O   SER A  25      -1.405   3.460  10.552  1.00 90.71           O  
ATOM    401  OG  SER A  25      -0.145   6.781  11.489  1.00 90.71           O  
ATOM    402  HG  SER A  25       0.630   7.166  11.905  1.00 90.71           H  
ATOM    403  N   THR A  26      -2.145   5.205   9.324  1.00 94.13           N  
ATOM    404  H   THR A  26      -2.596   6.108   9.350  1.00 94.13           H  
ATOM    405  CA  THR A  26      -2.065   4.534   8.013  1.00 94.13           C  
ATOM    406  HA  THR A  26      -1.895   3.469   8.171  1.00 94.13           H  
ATOM    407  C   THR A  26      -0.896   5.022   7.150  1.00 94.13           C  
ATOM    408  CB  THR A  26      -3.402   4.628   7.265  1.00 94.13           C  
ATOM    409  HB  THR A  26      -3.358   3.979   6.391  1.00 94.13           H  
ATOM    410  O   THR A  26      -0.397   4.272   6.308  1.00 94.13           O  
ATOM    411  CG2 THR A  26      -4.587   4.189   8.125  1.00 94.13           C  
ATOM    412 HG21 THR A  26      -4.883   4.992   8.800  1.00 94.13           H  
ATOM    413 HG22 THR A  26      -5.431   3.944   7.480  1.00 94.13           H  
ATOM    414 HG23 THR A  26      -4.320   3.312   8.714  1.00 94.13           H  
ATOM    415  OG1 THR A  26      -3.635   5.946   6.852  1.00 94.13           O  
ATOM    416  HG1 THR A  26      -3.284   5.976   5.959  1.00 94.13           H  
ATOM    417  N   ALA A  27      -0.397   6.232   7.428  1.00 94.95           N  
ATOM    418  H   ALA A  27      -0.872   6.774   8.135  1.00 94.95           H  
ATOM    419  CA  ALA A  27       0.624   6.939   6.652  1.00 94.95           C  
ATOM    420  HA  ALA A  27       0.549   6.609   5.616  1.00 94.95           H  
ATOM    421  C   ALA A  27       2.079   6.674   7.101  1.00 94.95           C  
ATOM    422  CB  ALA A  27       0.274   8.432   6.675  1.00 94.95           C  
ATOM    423  HB1 ALA A  27       0.947   8.984   6.019  1.00 94.95           H  
ATOM    424  HB2 ALA A  27       0.375   8.832   7.684  1.00 94.95           H  
ATOM    425  HB3 ALA A  27      -0.747   8.591   6.328  1.00 94.95           H  
ATOM    426  O   ALA A  27       2.996   7.376   6.682  1.00 94.95           O  
ATOM    427  N   VAL A  28       2.318   5.681   7.966  1.00 97.00           N  
ATOM    428  H   VAL A  28       1.541   5.108   8.263  1.00 97.00           H  
ATOM    429  CA  VAL A  28       3.667   5.398   8.487  1.00 97.00           C  
ATOM    430  HA  VAL A  28       4.176   6.351   8.626  1.00 97.00           H  
ATOM    431  C   VAL A  28       4.463   4.572   7.487  1.00 97.00           C  
ATOM    432  CB  VAL A  28       3.653   4.690   9.850  1.00 97.00           C  
ATOM    433  HB  VAL A  28       3.271   3.677   9.720  1.00 97.00           H  
ATOM    434  O   VAL A  28       4.094   3.433   7.175  1.00 97.00           O  
ATOM    435  CG1 VAL A  28       5.069   4.622  10.446  1.00 97.00           C  
ATOM    436 HG11 VAL A  28       5.051   4.061  11.381  1.00 97.00           H  
ATOM    437 HG12 VAL A  28       5.752   4.116   9.765  1.00 97.00           H  
ATOM    438 HG13 VAL A  28       5.444   5.629  10.629  1.00 97.00           H  
ATOM    439  CG2 VAL A  28       2.732   5.412  10.833  1.00 97.00           C  
ATOM    440 HG21 VAL A  28       3.039   6.453  10.939  1.00 97.00           H  
ATOM    441 HG22 VAL A  28       2.749   4.901  11.795  1.00 97.00           H  
ATOM    442 HG23 VAL A  28       1.709   5.366  10.461  1.00 97.00           H  
ATOM    443  N   VAL A  29       5.589   5.114   7.036  1.00 98.17           N  
ATOM    444  H   VAL A  29       5.837   6.039   7.358  1.00 98.17           H  
ATOM    445  CA  VAL A  29       6.482   4.440   6.090  1.00 98.17           C  
ATOM    446  HA  VAL A  29       5.876   3.781   5.469  1.00 98.17           H  
ATOM    447  C   VAL A  29       7.484   3.559   6.835  1.00 98.17           C  
ATOM    448  CB  VAL A  29       7.150   5.446   5.136  1.00 98.17           C  
ATOM    449  HB  VAL A  29       7.739   6.155   5.719  1.00 98.17           H  
ATOM    450  O   VAL A  29       8.038   3.968   7.848  1.00 98.17           O  
ATOM    451  CG1 VAL A  29       8.071   4.730   4.138  1.00 98.17           C  
ATOM    452 HG11 VAL A  29       7.519   3.957   3.603  1.00 98.17           H  
ATOM    453 HG12 VAL A  29       8.920   4.281   4.653  1.00 98.17           H  
ATOM    454 HG13 VAL A  29       8.461   5.438   3.406  1.00 98.17           H  
ATOM    455  CG2 VAL A  29       6.090   6.231   4.347  1.00 98.17           C  
ATOM    456 HG21 VAL A  29       6.567   6.972   3.705  1.00 98.17           H  
ATOM    457 HG22 VAL A  29       5.504   5.558   3.720  1.00 98.17           H  
ATOM    458 HG23 VAL A  29       5.421   6.764   5.023  1.00 98.17           H  
ATOM    459  N   GLY A  30       7.711   2.342   6.350  1.00 98.26           N  
ATOM    460  H   GLY A  30       7.225   2.097   5.500  1.00 98.26           H  
ATOM    461  CA  GLY A  30       8.808   1.460   6.733  1.00 98.26           C  
ATOM    462  HA2 GLY A  30       8.428   0.460   6.941  1.00 98.26           H  
ATOM    463  HA3 GLY A  30       9.316   1.832   7.623  1.00 98.26           H  
ATOM    464  C   GLY A  30       9.791   1.358   5.576  1.00 98.26           C  
ATOM    465  O   GLY A  30       9.496   0.711   4.573  1.00 98.26           O  
ATOM    466  N   LEU A  31      10.939   2.009   5.718  1.00 98.40           N  
ATOM    467  H   LEU A  31      11.124   2.463   6.601  1.00 98.40           H  
ATOM    468  CA  LEU A  31      11.978   2.082   4.700  1.00 98.40           C  
ATOM    469  HA  LEU A  31      11.588   1.699   3.757  1.00 98.40           H  
ATOM    470  C   LEU A  31      13.174   1.223   5.105  1.00 98.40           C  
ATOM    471  CB  LEU A  31      12.367   3.557   4.494  1.00 98.40           C  
ATOM    472  HB2 LEU A  31      11.509   4.091   4.086  1.00 98.40           H  
ATOM    473  HB3 LEU A  31      12.602   3.989   5.467  1.00 98.40           H  
ATOM    474  O   LEU A  31      13.696   1.365   6.210  1.00 98.40           O  
ATOM    475  CG  LEU A  31      13.579   3.768   3.567  1.00 98.40           C  
ATOM    476  HG  LEU A  31      14.456   3.278   3.990  1.00 98.40           H  
ATOM    477  CD1 LEU A  31      13.332   3.215   2.166  1.00 98.40           C  
ATOM    478 HD11 LEU A  31      14.209   3.404   1.547  1.00 98.40           H  
ATOM    479 HD12 LEU A  31      13.182   2.135   2.188  1.00 98.40           H  
ATOM    480 HD13 LEU A  31      12.453   3.685   1.725  1.00 98.40           H  
ATOM    481  CD2 LEU A  31      13.889   5.260   3.452  1.00 98.40           C  
ATOM    482 HD21 LEU A  31      14.151   5.660   4.432  1.00 98.40           H  
ATOM    483 HD22 LEU A  31      14.732   5.408   2.778  1.00 98.40           H  
ATOM    484 HD23 LEU A  31      13.022   5.794   3.062  1.00 98.40           H  
ATOM    485  N   VAL A  32      13.645   0.391   4.182  1.00 98.37           N  
ATOM    486  H   VAL A  32      13.150   0.310   3.306  1.00 98.37           H  
ATOM    487  CA  VAL A  32      14.919  -0.325   4.306  1.00 98.37           C  
ATOM    488  HA  VAL A  32      15.349  -0.131   5.289  1.00 98.37           H  
ATOM    489  C   VAL A  32      15.873   0.208   3.250  1.00 98.37           C  
ATOM    490  CB  VAL A  32      14.730  -1.841   4.180  1.00 98.37           C  
ATOM    491  HB  VAL A  32      14.429  -2.089   3.162  1.00 98.37           H  
ATOM    492  O   VAL A  32      15.521   0.259   2.075  1.00 98.37           O  
ATOM    493  CG1 VAL A  32      16.027  -2.592   4.513  1.00 98.37           C  
ATOM    494 HG11 VAL A  32      16.806  -2.336   3.795  1.00 98.37           H  
ATOM    495 HG12 VAL A  32      16.363  -2.332   5.516  1.00 98.37           H  
ATOM    496 HG13 VAL A  32      15.856  -3.667   4.464  1.00 98.37           H  
ATOM    497  CG2 VAL A  32      13.633  -2.318   5.137  1.00 98.37           C  
ATOM    498 HG21 VAL A  32      13.899  -2.084   6.168  1.00 98.37           H  
ATOM    499 HG22 VAL A  32      13.506  -3.393   5.014  1.00 98.37           H  
ATOM    500 HG23 VAL A  32      12.679  -1.855   4.885  1.00 98.37           H  
ATOM    501  N   ALA A  33      17.061   0.640   3.663  1.00 97.77           N  
ATOM    502  H   ALA A  33      17.307   0.556   4.639  1.00 97.77           H  
ATOM    503  CA  ALA A  33      18.001   1.302   2.764  1.00 97.77           C  
ATOM    504  HA  ALA A  33      17.853   0.935   1.748  1.00 97.77           H  
ATOM    505  C   ALA A  33      19.458   1.031   3.141  1.00 97.77           C  
ATOM    506  CB  ALA A  33      17.702   2.803   2.771  1.00 97.77           C  
ATOM    507  HB1 ALA A  33      18.384   3.308   2.086  1.00 97.77           H  
ATOM    508  HB2 ALA A  33      16.679   2.982   2.440  1.00 97.77           H  
ATOM    509  HB3 ALA A  33      17.840   3.197   3.778  1.00 97.77           H  
ATOM    510  O   ALA A  33      19.773   0.751   4.300  1.00 97.77           O  
ATOM    511  N   THR A  34      20.358   1.177   2.171  1.00 97.50           N  
ATOM    512  H   THR A  34      20.046   1.436   1.246  1.00 97.50           H  
ATOM    513  CA  THR A  34      21.800   1.235   2.420  1.00 97.50           C  
ATOM    514  HA  THR A  34      22.024   0.737   3.363  1.00 97.50           H  
ATOM    515  C   THR A  34      22.239   2.687   2.536  1.00 97.50           C  
ATOM    516  CB  THR A  34      22.627   0.528   1.338  1.00 97.50           C  
ATOM    517  HB  THR A  34      23.680   0.679   1.577  1.00 97.50           H  
ATOM    518  O   THR A  34      21.700   3.571   1.865  1.00 97.50           O  
ATOM    519  CG2 THR A  34      22.359  -0.977   1.292  1.00 97.50           C  
ATOM    520 HG21 THR A  34      21.289  -1.187   1.292  1.00 97.50           H  
ATOM    521 HG22 THR A  34      22.800  -1.402   0.391  1.00 97.50           H  
ATOM    522 HG23 THR A  34      22.821  -1.448   2.160  1.00 97.50           H  
ATOM    523  OG1 THR A  34      22.401   1.083   0.065  1.00 97.50           O  
ATOM    524  HG1 THR A  34      23.225   0.981  -0.417  1.00 97.50           H  
ATOM    525  N   ALA A  35      23.219   2.931   3.401  1.00 95.92           N  
ATOM    526  H   ALA A  35      23.586   2.156   3.934  1.00 95.92           H  
ATOM    527  CA  ALA A  35      23.988   4.168   3.397  1.00 95.92           C  
ATOM    528  HA  ALA A  35      24.195   4.444   2.362  1.00 95.92           H  
ATOM    529  C   ALA A  35      25.322   3.952   4.105  1.00 95.92           C  
ATOM    530  CB  ALA A  35      23.196   5.302   4.041  1.00 95.92           C  
ATOM    531  HB1 ALA A  35      22.363   5.564   3.388  1.00 95.92           H  
ATOM    532  HB2 ALA A  35      23.844   6.175   4.111  1.00 95.92           H  
ATOM    533  HB3 ALA A  35      22.822   5.023   5.026  1.00 95.92           H  
ATOM    534  O   ALA A  35      25.371   3.777   5.327  1.00 95.92           O  
ATOM    535  N   LEU A  36      26.405   3.918   3.333  1.00 93.75           N  
ATOM    536  H   LEU A  36      26.295   4.070   2.341  1.00 93.75           H  
ATOM    537  CA  LEU A  36      27.740   3.636   3.860  1.00 93.75           C  
ATOM    538  HA  LEU A  36      27.681   2.744   4.483  1.00 93.75           H  
ATOM    539  C   LEU A  36      28.267   4.782   4.737  1.00 93.75           C  
ATOM    540  CB  LEU A  36      28.669   3.355   2.667  1.00 93.75           C  
ATOM    541  HB2 LEU A  36      28.238   2.560   2.059  1.00 93.75           H  
ATOM    542  HB3 LEU A  36      28.721   4.254   2.053  1.00 93.75           H  
ATOM    543  O   LEU A  36      28.953   4.541   5.725  1.00 93.75           O  
ATOM    544  CG  LEU A  36      30.099   2.948   3.069  1.00 93.75           C  
ATOM    545  HG  LEU A  36      30.538   3.716   3.706  1.00 93.75           H  
ATOM    546  CD1 LEU A  36      30.134   1.608   3.807  1.00 93.75           C  
ATOM    547 HD11 LEU A  36      29.647   0.841   3.205  1.00 93.75           H  
ATOM    548 HD12 LEU A  36      31.167   1.314   3.992  1.00 93.75           H  
ATOM    549 HD13 LEU A  36      29.626   1.697   4.768  1.00 93.75           H  
ATOM    550  CD2 LEU A  36      30.969   2.840   1.818  1.00 93.75           C  
ATOM    551 HD21 LEU A  36      31.986   2.565   2.098  1.00 93.75           H  
ATOM    552 HD22 LEU A  36      30.979   3.796   1.294  1.00 93.75           H  
ATOM    553 HD23 LEU A  36      30.561   2.075   1.157  1.00 93.75           H  
ATOM    554  N   ASP A  37      27.929   6.017   4.379  1.00 93.78           N  
ATOM    555  H   ASP A  37      27.331   6.147   3.576  1.00 93.78           H  
ATOM    556  CA  ASP A  37      28.427   7.267   4.956  1.00 93.78           C  
ATOM    557  HA  ASP A  37      29.249   7.035   5.633  1.00 93.78           H  
ATOM    558  C   ASP A  37      27.383   8.015   5.804  1.00 93.78           C  
ATOM    559  CB  ASP A  37      28.998   8.135   3.823  1.00 93.78           C  
ATOM    560  HB2 ASP A  37      29.444   9.032   4.253  1.00 93.78           H  
ATOM    561  HB3 ASP A  37      29.796   7.579   3.329  1.00 93.78           H  
ATOM    562  O   ASP A  37      27.604   9.160   6.195  1.00 93.78           O  
ATOM    563  CG  ASP A  37      27.965   8.540   2.765  1.00 93.78           C  
ATOM    564  OD1 ASP A  37      26.949   7.829   2.598  1.00 93.78           O  
ATOM    565  OD2 ASP A  37      28.239   9.512   2.039  1.00 93.78           O  
ATOM    566  N   ALA A  38      26.262   7.367   6.135  1.00 95.01           N  
ATOM    567  H   ALA A  38      26.124   6.437   5.767  1.00 95.01           H  
ATOM    568  CA  ALA A  38      25.298   7.905   7.090  1.00 95.01           C  
ATOM    569  HA  ALA A  38      24.986   8.890   6.742  1.00 95.01           H  
ATOM    570  C   ALA A  38      25.909   8.066   8.492  1.00 95.01           C  
ATOM    571  CB  ALA A  38      24.065   6.998   7.156  1.00 95.01           C  
ATOM    572  HB1 ALA A  38      23.569   6.979   6.186  1.00 95.01           H  
ATOM    573  HB2 ALA A  38      24.365   5.990   7.441  1.00 95.01           H  
ATOM    574  HB3 ALA A  38      23.363   7.390   7.892  1.00 95.01           H  
ATOM    575  O   ALA A  38      26.744   7.268   8.928  1.00 95.01           O  
ATOM    576  N   ASP A  39      25.409   9.048   9.246  1.00 95.41           N  
ATOM    577  H   ASP A  39      24.698   9.637   8.838  1.00 95.41           H  
ATOM    578  CA  ASP A  39      25.724   9.212  10.666  1.00 95.41           C  
ATOM    579  HA  ASP A  39      26.802   9.339  10.774  1.00 95.41           H  
ATOM    580  C   ASP A  39      25.296   7.948  11.431  1.00 95.41           C  
ATOM    581  CB  ASP A  39      25.033  10.482  11.198  1.00 95.41           C  
ATOM    582  HB2 ASP A  39      25.372  11.335  10.610  1.00 95.41           H  
ATOM    583  HB3 ASP A  39      23.958  10.381  11.047  1.00 95.41           H  
ATOM    584  O   ASP A  39      24.107   7.704  11.647  1.00 95.41           O  
ATOM    585  CG  ASP A  39      25.272  10.786  12.685  1.00 95.41           C  
ATOM    586  OD1 ASP A  39      25.528   9.845  13.471  1.00 95.41           O  
ATOM    587  OD2 ASP A  39      25.087  11.963  13.084  1.00 95.41           O  
ATOM    588  N   ALA A  40      26.271   7.145  11.859  1.00 93.33           N  
ATOM    589  H   ALA A  40      27.210   7.354  11.549  1.00 93.33           H  
ATOM    590  CA  ALA A  40      26.029   5.865  12.520  1.00 93.33           C  
ATOM    591  HA  ALA A  40      25.381   5.272  11.875  1.00 93.33           H  
ATOM    592  C   ALA A  40      25.316   5.992  13.879  1.00 93.33           C  
ATOM    593  CB  ALA A  40      27.373   5.142  12.662  1.00 93.33           C  
ATOM    594  HB1 ALA A  40      27.838   5.031  11.683  1.00 93.33           H  
ATOM    595  HB2 ALA A  40      27.213   4.154  13.094  1.00 93.33           H  
ATOM    596  HB3 ALA A  40      28.035   5.712  13.314  1.00 93.33           H  
ATOM    597  O   ALA A  40      24.741   5.011  14.347  1.00 93.33           O  
ATOM    598  N   SER A  41      25.336   7.174  14.508  1.00 93.91           N  
ATOM    599  H   SER A  41      25.738   7.967  14.027  1.00 93.91           H  
ATOM    600  CA  SER A  41      24.596   7.434  15.748  1.00 93.91           C  
ATOM    601  HA  SER A  41      24.657   6.549  16.381  1.00 93.91           H  
ATOM    602  C   SER A  41      23.115   7.695  15.483  1.00 93.91           C  
ATOM    603  CB  SER A  41      25.221   8.601  16.523  1.00 93.91           C  
ATOM    604  HB2 SER A  41      24.832   8.585  17.541  1.00 93.91           H  
ATOM    605  HB3 SER A  41      26.302   8.463  16.573  1.00 93.91           H  
ATOM    606  O   SER A  41      22.266   7.265  16.261  1.00 93.91           O  
ATOM    607  OG  SER A  41      24.934   9.869  15.962  1.00 93.91           O  
ATOM    608  HG  SER A  41      25.233   9.890  15.050  1.00 93.91           H  
ATOM    609  N   MET A  42      22.799   8.368  14.372  1.00 94.27           N  
ATOM    610  H   MET A  42      23.552   8.671  13.771  1.00 94.27           H  
ATOM    611  CA  MET A  42      21.417   8.619  13.965  1.00 94.27           C  
ATOM    612  HA  MET A  42      20.821   8.806  14.858  1.00 94.27           H  
ATOM    613  C   MET A  42      20.807   7.409  13.263  1.00 94.27           C  
ATOM    614  CB  MET A  42      21.347   9.861  13.071  1.00 94.27           C  
ATOM    615  HB2 MET A  42      21.795  10.703  13.600  1.00 94.27           H  
ATOM    616  HB3 MET A  42      21.894   9.691  12.144  1.00 94.27           H  
ATOM    617  O   MET A  42      19.643   7.103  13.487  1.00 94.27           O  
ATOM    618  CG  MET A  42      19.885  10.193  12.749  1.00 94.27           C  
ATOM    619  HG2 MET A  42      19.472   9.416  12.106  1.00 94.27           H  
ATOM    620  HG3 MET A  42      19.319  10.198  13.681  1.00 94.27           H  
ATOM    621  SD  MET A  42      19.639  11.786  11.938  1.00 94.27           S  
ATOM    622  CE  MET A  42      17.838  11.879  11.970  1.00 94.27           C  
ATOM    623  HE1 MET A  42      17.487  11.861  13.002  1.00 94.27           H  
ATOM    624  HE2 MET A  42      17.428  11.022  11.435  1.00 94.27           H  
ATOM    625  HE3 MET A  42      17.509  12.800  11.490  1.00 94.27           H  
ATOM    626  N   PHE A  43      21.592   6.724  12.436  1.00 95.93           N  
ATOM    627  H   PHE A  43      22.527   7.072  12.280  1.00 95.93           H  
ATOM    628  CA  PHE A  43      21.186   5.552  11.676  1.00 95.93           C  
ATOM    629  HA  PHE A  43      20.156   5.287  11.916  1.00 95.93           H  
ATOM    630  C   PHE A  43      22.066   4.357  12.058  1.00 95.93           C  
ATOM    631  CB  PHE A  43      21.239   5.883  10.177  1.00 95.93           C  
ATOM    632  HB2 PHE A  43      20.942   4.998   9.615  1.00 95.93           H  
ATOM    633  HB3 PHE A  43      22.265   6.125   9.897  1.00 95.93           H  
ATOM    634  O   PHE A  43      22.925   3.958  11.275  1.00 95.93           O  
ATOM    635  CG  PHE A  43      20.336   7.027   9.767  1.00 95.93           C  
ATOM    636  CD1 PHE A  43      18.952   6.810   9.634  1.00 95.93           C  
ATOM    637  HD1 PHE A  43      18.535   5.834   9.832  1.00 95.93           H  
ATOM    638  CD2 PHE A  43      20.874   8.305   9.521  1.00 95.93           C  
ATOM    639  HD2 PHE A  43      21.934   8.480   9.628  1.00 95.93           H  
ATOM    640  CE1 PHE A  43      18.112   7.859   9.226  1.00 95.93           C  
ATOM    641  HE1 PHE A  43      17.055   7.678   9.101  1.00 95.93           H  
ATOM    642  CE2 PHE A  43      20.031   9.354   9.117  1.00 95.93           C  
ATOM    643  HE2 PHE A  43      20.442  10.330   8.906  1.00 95.93           H  
ATOM    644  CZ  PHE A  43      18.656   9.126   8.955  1.00 95.93           C  
ATOM    645  HZ  PHE A  43      18.022   9.922   8.594  1.00 95.93           H  
ATOM    646  N   PRO A  44      21.925   3.766  13.252  1.00 95.78           N  
ATOM    647  CA  PRO A  44      22.589   2.503  13.561  1.00 95.78           C  
ATOM    648  HA  PRO A  44      23.669   2.639  13.503  1.00 95.78           H  
ATOM    649  C   PRO A  44      22.174   1.402  12.574  1.00 95.78           C  
ATOM    650  CB  PRO A  44      22.213   2.178  15.009  1.00 95.78           C  
ATOM    651  HB2 PRO A  44      22.034   1.113  15.161  1.00 95.78           H  
ATOM    652  HB3 PRO A  44      23.007   2.525  15.670  1.00 95.78           H  
ATOM    653  O   PRO A  44      21.048   1.390  12.073  1.00 95.78           O  
ATOM    654  CG  PRO A  44      20.949   3.003  15.266  1.00 95.78           C  
ATOM    655  HG2 PRO A  44      20.857   3.288  16.314  1.00 95.78           H  
ATOM    656  HG3 PRO A  44      20.059   2.465  14.939  1.00 95.78           H  
ATOM    657  CD  PRO A  44      21.115   4.218  14.368  1.00 95.78           C  
ATOM    658  HD2 PRO A  44      21.649   5.002  14.905  1.00 95.78           H  
ATOM    659  HD3 PRO A  44      20.138   4.578  14.047  1.00 95.78           H  
ATOM    660  N   LEU A  45      23.099   0.483  12.281  1.00 96.12           N  
ATOM    661  H   LEU A  45      23.976   0.495  12.781  1.00 96.12           H  
ATOM    662  CA  LEU A  45      22.802  -0.674  11.435  1.00 96.12           C  
ATOM    663  HA  LEU A  45      22.398  -0.318  10.487  1.00 96.12           H  
ATOM    664  C   LEU A  45      21.720  -1.546  12.082  1.00 96.12           C  
ATOM    665  CB  LEU A  45      24.074  -1.500  11.165  1.00 96.12           C  
ATOM    666  HB2 LEU A  45      23.780  -2.442  10.701  1.00 96.12           H  
ATOM    667  HB3 LEU A  45      24.538  -1.743  12.121  1.00 96.12           H  
ATOM    668  O   LEU A  45      21.683  -1.699  13.307  1.00 96.12           O  
ATOM    669  CG  LEU A  45      25.110  -0.819  10.255  1.00 96.12           C  
ATOM    670  HG  LEU A  45      25.384   0.148  10.677  1.00 96.12           H  
ATOM    671  CD1 LEU A  45      26.373  -1.676  10.178  1.00 96.12           C  
ATOM    672 HD11 LEU A  45      27.114  -1.199   9.537  1.00 96.12           H  
ATOM    673 HD12 LEU A  45      26.794  -1.801  11.176  1.00 96.12           H  
ATOM    674 HD13 LEU A  45      26.127  -2.659   9.776  1.00 96.12           H  
ATOM    675  CD2 LEU A  45      24.581  -0.613   8.834  1.00 96.12           C  
ATOM    676 HD21 LEU A  45      24.221  -1.566   8.445  1.00 96.12           H  
ATOM    677 HD22 LEU A  45      23.757   0.100   8.834  1.00 96.12           H  
ATOM    678 HD23 LEU A  45      25.371  -0.236   8.185  1.00 96.12           H  
ATOM    679  N   ASP A  46      20.842  -2.097  11.246  1.00 95.67           N  
ATOM    680  H   ASP A  46      20.934  -1.878  10.264  1.00 95.67           H  
ATOM    681  CA  ASP A  46      19.847  -3.116  11.598  1.00 95.67           C  
ATOM    682  HA  ASP A  46      19.196  -3.233  10.732  1.00 95.67           H  
ATOM    683  C   ASP A  46      18.907  -2.728  12.750  1.00 95.67           C  
ATOM    684  CB  ASP A  46      20.566  -4.455  11.794  1.00 95.67           C  
ATOM    685  HB2 ASP A  46      21.332  -4.361  12.564  1.00 95.67           H  
ATOM    686  HB3 ASP A  46      19.854  -5.211  12.125  1.00 95.67           H  
ATOM    687  O   ASP A  46      18.281  -3.566  13.398  1.00 95.67           O  
ATOM    688  CG  ASP A  46      21.189  -4.910  10.478  1.00 95.67           C  
ATOM    689  OD1 ASP A  46      20.402  -5.067   9.516  1.00 95.67           O  
ATOM    690  OD2 ASP A  46      22.424  -5.088  10.436  1.00 95.67           O  
ATOM    691  N   THR A  47      18.780  -1.427  13.004  1.00 95.56           N  
ATOM    692  H   THR A  47      19.330  -0.788  12.447  1.00 95.56           H  
ATOM    693  CA  THR A  47      17.999  -0.881  14.108  1.00 95.56           C  
ATOM    694  HA  THR A  47      17.496  -1.697  14.627  1.00 95.56           H  
ATOM    695  C   THR A  47      16.970   0.100  13.553  1.00 95.56           C  
ATOM    696  CB  THR A  47      18.929  -0.211  15.119  1.00 95.56           C  
ATOM    697  HB  THR A  47      19.507   0.553  14.600  1.00 95.56           H  
ATOM    698  O   THR A  47      17.346   1.017  12.824  1.00 95.56           O  
ATOM    699  CG2 THR A  47      18.179   0.400  16.306  1.00 95.56           C  
ATOM    700 HG21 THR A  47      17.537   1.213  15.968  1.00 95.56           H  
ATOM    701 HG22 THR A  47      17.581  -0.364  16.803  1.00 95.56           H  
ATOM    702 HG23 THR A  47      18.903   0.806  17.012  1.00 95.56           H  
ATOM    703  OG1 THR A  47      19.821  -1.160  15.654  1.00 95.56           O  
ATOM    704  HG1 THR A  47      20.377  -1.466  14.933  1.00 95.56           H  
ATOM    705  N   PRO A  48      15.672  -0.062  13.876  1.00 96.84           N  
ATOM    706  CA  PRO A  48      14.646   0.848  13.394  1.00 96.84           C  
ATOM    707  HA  PRO A  48      14.740   0.974  12.316  1.00 96.84           H  
ATOM    708  C   PRO A  48      14.782   2.214  14.072  1.00 96.84           C  
ATOM    709  CB  PRO A  48      13.315   0.159  13.698  1.00 96.84           C  
ATOM    710  HB2 PRO A  48      12.507   0.869  13.876  1.00 96.84           H  
ATOM    711  HB3 PRO A  48      13.056  -0.509  12.877  1.00 96.84           H  
ATOM    712  O   PRO A  48      14.827   2.311  15.300  1.00 96.84           O  
ATOM    713  CG  PRO A  48      13.628  -0.668  14.942  1.00 96.84           C  
ATOM    714  HG2 PRO A  48      13.561  -0.040  15.830  1.00 96.84           H  
ATOM    715  HG3 PRO A  48      12.956  -1.522  15.026  1.00 96.84           H  
ATOM    716  CD  PRO A  48      15.078  -1.095  14.715  1.00 96.84           C  
ATOM    717  HD2 PRO A  48      15.595  -1.174  15.672  1.00 96.84           H  
ATOM    718  HD3 PRO A  48      15.104  -2.048  14.188  1.00 96.84           H  
ATOM    719  N   VAL A  49      14.792   3.267  13.261  1.00 96.61           N  
ATOM    720  H   VAL A  49      14.836   3.086  12.268  1.00 96.61           H  
ATOM    721  CA  VAL A  49      14.888   4.666  13.688  1.00 96.61           C  
ATOM    722  HA  VAL A  49      14.958   4.715  14.774  1.00 96.61           H  
ATOM    723  C   VAL A  49      13.642   5.411  13.241  1.00 96.61           C  
ATOM    724  CB  VAL A  49      16.142   5.333  13.101  1.00 96.61           C  
ATOM    725  HB  VAL A  49      16.103   5.272  12.013  1.00 96.61           H  
ATOM    726  O   VAL A  49      13.261   5.344  12.075  1.00 96.61           O  
ATOM    727  CG1 VAL A  49      16.240   6.813  13.499  1.00 96.61           C  
ATOM    728 HG11 VAL A  49      17.141   7.244  13.063  1.00 96.61           H  
ATOM    729 HG12 VAL A  49      15.390   7.376  13.114  1.00 96.61           H  
ATOM    730 HG13 VAL A  49      16.289   6.912  14.584  1.00 96.61           H  
ATOM    731  CG2 VAL A  49      17.408   4.618  13.579  1.00 96.61           C  
ATOM    732 HG21 VAL A  49      18.266   5.074  13.084  1.00 96.61           H  
ATOM    733 HG22 VAL A  49      17.515   4.704  14.660  1.00 96.61           H  
ATOM    734 HG23 VAL A  49      17.390   3.567  13.294  1.00 96.61           H  
ATOM    735  N   LEU A  50      13.018   6.145  14.162  1.00 96.63           N  
ATOM    736  H   LEU A  50      13.411   6.195  15.090  1.00 96.63           H  
ATOM    737  CA  LEU A  50      11.862   6.981  13.857  1.00 96.63           C  
ATOM    738  HA  LEU A  50      11.288   6.495  13.069  1.00 96.63           H  
ATOM    739  C   LEU A  50      12.296   8.361  13.354  1.00 96.63           C  
ATOM    740  CB  LEU A  50      10.976   7.104  15.107  1.00 96.63           C  
ATOM    741  HB2 LEU A  50      10.737   6.109  15.483  1.00 96.63           H  
ATOM    742  HB3 LEU A  50      11.534   7.625  15.884  1.00 96.63           H  
ATOM    743  O   LEU A  50      12.934   9.123  14.079  1.00 96.63           O  
ATOM    744  CG  LEU A  50       9.661   7.859  14.853  1.00 96.63           C  
ATOM    745  HG  LEU A  50       9.869   8.878  14.528  1.00 96.63           H  
ATOM    746  CD1 LEU A  50       8.818   7.158  13.788  1.00 96.63           C  
ATOM    747 HD11 LEU A  50       7.777   7.466  13.882  1.00 96.63           H  
ATOM    748 HD12 LEU A  50       8.877   6.077  13.920  1.00 96.63           H  
ATOM    749 HD13 LEU A  50       9.179   7.417  12.793  1.00 96.63           H  
ATOM    750  CD2 LEU A  50       8.859   7.928  16.151  1.00 96.63           C  
ATOM    751 HD21 LEU A  50       8.590   6.926  16.484  1.00 96.63           H  
ATOM    752 HD22 LEU A  50       9.452   8.415  16.925  1.00 96.63           H  
ATOM    753 HD23 LEU A  50       7.950   8.508  15.994  1.00 96.63           H  
ATOM    754  N   LEU A  51      11.868   8.712  12.148  1.00 95.29           N  
ATOM    755  H   LEU A  51      11.407   8.010  11.587  1.00 95.29           H  
ATOM    756  CA  LEU A  51      11.972  10.048  11.580  1.00 95.29           C  
ATOM    757  HA  LEU A  51      12.658  10.647  12.178  1.00 95.29           H  
ATOM    758  C   LEU A  51      10.597  10.715  11.605  1.00 95.29           C  
ATOM    759  CB  LEU A  51      12.527   9.976  10.148  1.00 95.29           C  
ATOM    760  HB2 LEU A  51      12.664  10.997   9.791  1.00 95.29           H  
ATOM    761  HB3 LEU A  51      11.781   9.503   9.509  1.00 95.29           H  
ATOM    762  O   LEU A  51       9.682  10.310  10.891  1.00 95.29           O  
ATOM    763  CG  LEU A  51      13.847   9.205   9.976  1.00 95.29           C  
ATOM    764  HG  LEU A  51      13.691   8.147  10.189  1.00 95.29           H  
ATOM    765  CD1 LEU A  51      14.286   9.347   8.519  1.00 95.29           C  
ATOM    766 HD11 LEU A  51      13.541   8.893   7.866  1.00 95.29           H  
ATOM    767 HD12 LEU A  51      14.392  10.399   8.253  1.00 95.29           H  
ATOM    768 HD13 LEU A  51      15.241   8.844   8.362  1.00 95.29           H  
ATOM    769  CD2 LEU A  51      14.955   9.732  10.890  1.00 95.29           C  
ATOM    770 HD21 LEU A  51      15.076  10.807  10.752  1.00 95.29           H  
ATOM    771 HD22 LEU A  51      14.706   9.528  11.931  1.00 95.29           H  
ATOM    772 HD23 LEU A  51      15.891   9.223  10.665  1.00 95.29           H  
ATOM    773  N   THR A  52      10.459  11.765  12.410  1.00 92.25           N  
ATOM    774  H   THR A  52      11.205  11.995  13.050  1.00 92.25           H  
ATOM    775  CA  THR A  52       9.274  12.642  12.407  1.00 92.25           C  
ATOM    776  HA  THR A  52       8.394  12.071  12.109  1.00 92.25           H  
ATOM    777  C   THR A  52       9.405  13.795  11.411  1.00 92.25           C  
ATOM    778  CB  THR A  52       9.020  13.210  13.805  1.00 92.25           C  
ATOM    779  HB  THR A  52       8.186  13.911  13.766  1.00 92.25           H  
ATOM    780  O   THR A  52       8.412  14.411  11.043  1.00 92.25           O  
ATOM    781  CG2 THR A  52       8.697  12.111  14.819  1.00 92.25           C  
ATOM    782 HG21 THR A  52       9.555  11.454  14.959  1.00 92.25           H  
ATOM    783 HG22 THR A  52       8.430  12.561  15.775  1.00 92.25           H  
ATOM    784 HG23 THR A  52       7.852  11.523  14.462  1.00 92.25           H  
ATOM    785  OG1 THR A  52      10.178  13.875  14.261  1.00 92.25           O  
ATOM    786  HG1 THR A  52       9.990  14.204  15.143  1.00 92.25           H  
ATOM    787  N   ASN A  53      10.628  14.086  10.958  1.00 89.84           N  
ATOM    788  H   ASN A  53      11.405  13.565  11.341  1.00 89.84           H  
ATOM    789  CA  ASN A  53      10.911  15.041   9.896  1.00 89.84           C  
ATOM    790  HA  ASN A  53      10.010  15.190   9.301  1.00 89.84           H  
ATOM    791  C   ASN A  53      11.999  14.478   8.974  1.00 89.84           C  
ATOM    792  CB  ASN A  53      11.293  16.391  10.519  1.00 89.84           C  
ATOM    793  HB2 ASN A  53      10.462  16.741  11.132  1.00 89.84           H  
ATOM    794  HB3 ASN A  53      12.160  16.262  11.167  1.00 89.84           H  
ATOM    795  O   ASN A  53      13.184  14.450   9.316  1.00 89.84           O  
ATOM    796  CG  ASN A  53      11.611  17.464   9.491  1.00 89.84           C  
ATOM    797  ND2 ASN A  53      11.861  18.670   9.938  1.00 89.84           N  
ATOM    798 HD21 ASN A  53      11.898  18.827  10.935  1.00 89.84           H  
ATOM    799 HD22 ASN A  53      12.164  19.355   9.261  1.00 89.84           H  
ATOM    800  OD1 ASN A  53      11.635  17.261   8.285  1.00 89.84           O  
ATOM    801  N   ILE A  54      11.579  14.047   7.787  1.00 89.80           N  
ATOM    802  H   ILE A  54      10.587  14.046   7.596  1.00 89.80           H  
ATOM    803  CA  ILE A  54      12.477  13.483   6.777  1.00 89.80           C  
ATOM    804  HA  ILE A  54      13.037  12.661   7.222  1.00 89.80           H  
ATOM    805  C   ILE A  54      13.494  14.521   6.300  1.00 89.80           C  
ATOM    806  CB  ILE A  54      11.658  12.930   5.597  1.00 89.80           C  
ATOM    807  HB  ILE A  54      11.039  13.730   5.192  1.00 89.80           H  
ATOM    808  O   ILE A  54      14.678  14.212   6.208  1.00 89.80           O  
ATOM    809  CG1 ILE A  54      10.733  11.798   6.089  1.00 89.80           C  
ATOM    810 HG12 ILE A  54      10.041  12.186   6.837  1.00 89.80           H  
ATOM    811 HG13 ILE A  54      11.318  10.997   6.540  1.00 89.80           H  
ATOM    812  CG2 ILE A  54      12.609  12.457   4.487  1.00 89.80           C  
ATOM    813 HG21 ILE A  54      13.356  11.788   4.914  1.00 89.80           H  
ATOM    814 HG22 ILE A  54      12.076  11.953   3.681  1.00 89.80           H  
ATOM    815 HG23 ILE A  54      13.121  13.304   4.030  1.00 89.80           H  
ATOM    816  CD1 ILE A  54       9.904  11.228   4.947  1.00 89.80           C  
ATOM    817 HD11 ILE A  54       9.062  10.676   5.364  1.00 89.80           H  
ATOM    818 HD12 ILE A  54      10.516  10.545   4.358  1.00 89.80           H  
ATOM    819 HD13 ILE A  54       9.539  12.033   4.309  1.00 89.80           H  
ATOM    820  N   GLN A  55      13.065  15.764   6.062  1.00 87.35           N  
ATOM    821  H   GLN A  55      12.097  15.986   6.246  1.00 87.35           H  
ATOM    822  CA  GLN A  55      13.923  16.803   5.488  1.00 87.35           C  
ATOM    823  HA  GLN A  55      14.263  16.450   4.514  1.00 87.35           H  
ATOM    824  C   GLN A  55      15.162  17.072   6.350  1.00 87.35           C  
ATOM    825  CB  GLN A  55      13.110  18.093   5.295  1.00 87.35           C  
ATOM    826  HB2 GLN A  55      12.851  18.508   6.269  1.00 87.35           H  
ATOM    827  HB3 GLN A  55      12.183  17.861   4.770  1.00 87.35           H  
ATOM    828  O   GLN A  55      16.261  17.225   5.826  1.00 87.35           O  
ATOM    829  CG  GLN A  55      13.883  19.157   4.496  1.00 87.35           C  
ATOM    830  HG2 GLN A  55      14.820  19.398   4.999  1.00 87.35           H  
ATOM    831  HG3 GLN A  55      13.288  20.069   4.453  1.00 87.35           H  
ATOM    832  CD  GLN A  55      14.162  18.714   3.063  1.00 87.35           C  
ATOM    833  NE2 GLN A  55      15.339  18.949   2.531  1.00 87.35           N  
ATOM    834 HE21 GLN A  55      16.095  19.349   3.068  1.00 87.35           H  
ATOM    835 HE22 GLN A  55      15.467  18.607   1.589  1.00 87.35           H  
ATOM    836  OE1 GLN A  55      13.313  18.146   2.403  1.00 87.35           O  
ATOM    837  N   SER A  56      14.999  17.102   7.677  1.00 87.91           N  
ATOM    838  H   SER A  56      14.077  16.946   8.057  1.00 87.91           H  
ATOM    839  CA  SER A  56      16.127  17.276   8.602  1.00 87.91           C  
ATOM    840  HA  SER A  56      16.735  18.114   8.262  1.00 87.91           H  
ATOM    841  C   SER A  56      17.050  16.060   8.662  1.00 87.91           C  
ATOM    842  CB  SER A  56      15.629  17.594  10.014  1.00 87.91           C  
ATOM    843  HB2 SER A  56      15.225  18.607  10.022  1.00 87.91           H  
ATOM    844  HB3 SER A  56      16.468  17.559  10.708  1.00 87.91           H  
ATOM    845  O   SER A  56      18.229  16.204   8.969  1.00 87.91           O  
ATOM    846  OG  SER A  56      14.617  16.706  10.452  1.00 87.91           O  
ATOM    847  HG  SER A  56      14.806  15.802  10.191  1.00 87.91           H  
ATOM    848  N   ALA A  57      16.524  14.868   8.385  1.00 90.98           N  
ATOM    849  H   ALA A  57      15.577  14.815   8.036  1.00 90.98           H  
ATOM    850  CA  ALA A  57      17.269  13.620   8.472  1.00 90.98           C  
ATOM    851  HA  ALA A  57      17.920  13.658   9.346  1.00 90.98           H  
ATOM    852  C   ALA A  57      18.172  13.382   7.247  1.00 90.98           C  
ATOM    853  CB  ALA A  57      16.250  12.500   8.681  1.00 90.98           C  
ATOM    854  HB1 ALA A  57      15.698  12.322   7.759  1.00 90.98           H  
ATOM    855  HB2 ALA A  57      16.768  11.585   8.970  1.00 90.98           H  
ATOM    856  HB3 ALA A  57      15.552  12.770   9.474  1.00 90.98           H  
ATOM    857  O   ALA A  57      19.206  12.733   7.383  1.00 90.98           O  
ATOM    858  N   ILE A  58      17.828  13.953   6.082  1.00 89.22           N  
ATOM    859  H   ILE A  58      16.939  14.430   6.039  1.00 89.22           H  
ATOM    860  CA  ILE A  58      18.603  13.829   4.831  1.00 89.22           C  
ATOM    861  HA  ILE A  58      18.633  12.778   4.543  1.00 89.22           H  
ATOM    862  C   ILE A  58      20.060  14.272   5.024  1.00 89.22           C  
ATOM    863  CB  ILE A  58      17.922  14.620   3.685  1.00 89.22           C  
ATOM    864  HB  ILE A  58      17.751  15.640   4.031  1.00 89.22           H  
ATOM    865  O   ILE A  58      20.965  13.583   4.574  1.00 89.22           O  
ATOM    866  CG1 ILE A  58      16.565  13.980   3.314  1.00 89.22           C  
ATOM    867 HG12 ILE A  58      16.740  13.048   2.777  1.00 89.22           H  
ATOM    868 HG13 ILE A  58      16.015  13.731   4.222  1.00 89.22           H  
ATOM    869  CG2 ILE A  58      18.802  14.681   2.421  1.00 89.22           C  
ATOM    870 HG21 ILE A  58      18.290  15.223   1.626  1.00 89.22           H  
ATOM    871 HG22 ILE A  58      19.032  13.673   2.076  1.00 89.22           H  
ATOM    872 HG23 ILE A  58      19.737  15.204   2.618  1.00 89.22           H  
ATOM    873  CD1 ILE A  58      15.662  14.882   2.466  1.00 89.22           C  
ATOM    874 HD11 ILE A  58      16.068  15.002   1.462  1.00 89.22           H  
ATOM    875 HD12 ILE A  58      14.671  14.433   2.387  1.00 89.22           H  
ATOM    876 HD13 ILE A  58      15.576  15.865   2.928  1.00 89.22           H  
ATOM    877  N   GLY A  59      20.316  15.356   5.766  1.00 88.43           N  
ATOM    878  H   GLY A  59      19.538  15.876   6.147  1.00 88.43           H  
ATOM    879  CA  GLY A  59      21.685  15.842   6.006  1.00 88.43           C  
ATOM    880  HA2 GLY A  59      21.639  16.781   6.557  1.00 88.43           H  
ATOM    881  HA3 GLY A  59      22.168  16.028   5.046  1.00 88.43           H  
ATOM    882  C   GLY A  59      22.581  14.876   6.795  1.00 88.43           C  
ATOM    883  O   GLY A  59      23.792  15.057   6.832  1.00 88.43           O  
ATOM    884  N   LYS A  60      21.997  13.854   7.431  1.00 92.90           N  
ATOM    885  H   LYS A  60      20.997  13.753   7.324  1.00 92.90           H  
ATOM    886  CA  LYS A  60      22.702  12.795   8.168  1.00 92.90           C  
ATOM    887  HA  LYS A  60      23.768  13.018   8.204  1.00 92.90           H  
ATOM    888  C   LYS A  60      22.604  11.426   7.491  1.00 92.90           C  
ATOM    889  CB  LYS A  60      22.154  12.756   9.597  1.00 92.90           C  
ATOM    890  HB2 LYS A  60      21.064  12.758   9.567  1.00 92.90           H  
ATOM    891  HB3 LYS A  60      22.479  11.832  10.077  1.00 92.90           H  
ATOM    892  O   LYS A  60      23.138  10.452   8.017  1.00 92.90           O  
ATOM    893  CG  LYS A  60      22.658  13.944  10.427  1.00 92.90           C  
ATOM    894  HG2 LYS A  60      23.748  13.939  10.413  1.00 92.90           H  
ATOM    895  HG3 LYS A  60      22.298  14.884  10.009  1.00 92.90           H  
ATOM    896  CD  LYS A  60      22.169  13.797  11.867  1.00 92.90           C  
ATOM    897  HD2 LYS A  60      22.281  12.751  12.151  1.00 92.90           H  
ATOM    898  HD3 LYS A  60      21.117  14.079  11.916  1.00 92.90           H  
ATOM    899  CE  LYS A  60      22.956  14.662  12.844  1.00 92.90           C  
ATOM    900  HE2 LYS A  60      22.379  15.551  13.098  1.00 92.90           H  
ATOM    901  HE3 LYS A  60      23.880  14.974  12.357  1.00 92.90           H  
ATOM    902  NZ  LYS A  60      23.294  13.866  14.045  1.00 92.90           N  
ATOM    903  HZ1 LYS A  60      23.890  13.103  13.757  1.00 92.90           H  
ATOM    904  HZ2 LYS A  60      22.479  13.457  14.478  1.00 92.90           H  
ATOM    905  HZ3 LYS A  60      23.843  14.389  14.712  1.00 92.90           H  
ATOM    906  N   ALA A  61      21.915  11.345   6.355  1.00 93.64           N  
ATOM    907  H   ALA A  61      21.550  12.193   5.945  1.00 93.64           H  
ATOM    908  CA  ALA A  61      21.700  10.108   5.618  1.00 93.64           C  
ATOM    909  HA  ALA A  61      21.517   9.303   6.330  1.00 93.64           H  
ATOM    910  C   ALA A  61      22.912   9.681   4.772  1.00 93.64           C  
ATOM    911  CB  ALA A  61      20.440  10.281   4.765  1.00 93.64           C  
ATOM    912  HB1 ALA A  61      20.288   9.383   4.166  1.00 93.64           H  
ATOM    913  HB2 ALA A  61      19.575  10.449   5.407  1.00 93.64           H  
ATOM    914  HB3 ALA A  61      20.565  11.121   4.082  1.00 93.64           H  
ATOM    915  O   ALA A  61      22.918   8.545   4.309  1.00 93.64           O  
ATOM    916  N   GLY A  62      23.918  10.549   4.609  1.00 90.38           N  
ATOM    917  H   GLY A  62      23.801  11.489   4.959  1.00 90.38           H  
ATOM    918  CA  GLY A  62      25.049  10.318   3.705  1.00 90.38           C  
ATOM    919  HA2 GLY A  62      25.405   9.295   3.827  1.00 90.38           H  
ATOM    920  HA3 GLY A  62      25.868  10.995   3.951  1.00 90.38           H  
ATOM    921  C   GLY A  62      24.673  10.524   2.234  1.00 90.38           C  
ATOM    922  O   GLY A  62      23.506  10.744   1.923  1.00 90.38           O  
ATOM    923  N   ASP A  63      25.648  10.459   1.332  1.00 90.32           N  
ATOM    924  H   ASP A  63      26.587  10.263   1.648  1.00 90.32           H  
ATOM    925  CA  ASP A  63      25.439  10.594  -0.116  1.00 90.32           C  
ATOM    926  HA  ASP A  63      24.436  10.975  -0.311  1.00 90.32           H  
ATOM    927  C   ASP A  63      25.551   9.247  -0.852  1.00 90.32           C  
ATOM    928  CB  ASP A  63      26.435  11.616  -0.685  1.00 90.32           C  
ATOM    929  HB2 ASP A  63      27.449  11.292  -0.448  1.00 90.32           H  
ATOM    930  HB3 ASP A  63      26.339  11.636  -1.771  1.00 90.32           H  
ATOM    931  O   ASP A  63      25.221   9.151  -2.036  1.00 90.32           O  
ATOM    932  CG  ASP A  63      26.209  13.041  -0.167  1.00 90.32           C  
ATOM    933  OD1 ASP A  63      25.047  13.509  -0.210  1.00 90.32           O  
ATOM    934  OD2 ASP A  63      27.215  13.684   0.213  1.00 90.32           O  
ATOM    935  N   LYS A  64      26.016   8.186  -0.176  1.00 91.01           N  
ATOM    936  H   LYS A  64      26.239   8.311   0.801  1.00 91.01           H  
ATOM    937  CA  LYS A  64      26.164   6.845  -0.756  1.00 91.01           C  
ATOM    938  HA  LYS A  64      26.174   6.942  -1.842  1.00 91.01           H  
ATOM    939  C   LYS A  64      24.983   5.944  -0.408  1.00 91.01           C  
ATOM    940  CB  LYS A  64      27.490   6.211  -0.322  1.00 91.01           C  
ATOM    941  HB2 LYS A  64      27.560   5.214  -0.758  1.00 91.01           H  
ATOM    942  HB3 LYS A  64      27.505   6.110   0.763  1.00 91.01           H  
ATOM    943  O   LYS A  64      24.386   6.049   0.660  1.00 91.01           O  
ATOM    944  CG  LYS A  64      28.693   7.042  -0.782  1.00 91.01           C  
ATOM    945  HG2 LYS A  64      28.650   7.170  -1.864  1.00 91.01           H  
ATOM    946  HG3 LYS A  64      28.673   8.022  -0.306  1.00 91.01           H  
ATOM    947  CD  LYS A  64      29.991   6.331  -0.404  1.00 91.01           C  
ATOM    948  HD2 LYS A  64      30.028   6.215   0.679  1.00 91.01           H  
ATOM    949  HD3 LYS A  64      30.013   5.350  -0.879  1.00 91.01           H  
ATOM    950  CE  LYS A  64      31.170   7.176  -0.880  1.00 91.01           C  
ATOM    951  HE2 LYS A  64      31.066   7.345  -1.951  1.00 91.01           H  
ATOM    952  HE3 LYS A  64      31.116   8.144  -0.383  1.00 91.01           H  
ATOM    953  NZ  LYS A  64      32.452   6.499  -0.578  1.00 91.01           N  
ATOM    954  HZ1 LYS A  64      33.226   7.069  -0.887  1.00 91.01           H  
ATOM    955  HZ2 LYS A  64      32.482   5.604  -1.044  1.00 91.01           H  
ATOM    956  HZ3 LYS A  64      32.524   6.350   0.419  1.00 91.01           H  
ATOM    957  N   GLY A  65      24.703   4.987  -1.290  1.00 93.41           N  
ATOM    958  H   GLY A  65      25.234   4.957  -2.149  1.00 93.41           H  
ATOM    959  CA  GLY A  65      23.619   4.020  -1.124  1.00 93.41           C  
ATOM    960  HA2 GLY A  65      23.558   3.721  -0.078  1.00 93.41           H  
ATOM    961  HA3 GLY A  65      23.838   3.125  -1.707  1.00 93.41           H  
ATOM    962  C   GLY A  65      22.260   4.570  -1.565  1.00 93.41           C  
ATOM    963  O   GLY A  65      22.168   5.412  -2.461  1.00 93.41           O  
ATOM    964  N   THR A  66      21.185   4.064  -0.962  1.00 95.45           N  
ATOM    965  H   THR A  66      21.324   3.368  -0.243  1.00 95.45           H  
ATOM    966  CA  THR A  66      19.804   4.376  -1.371  1.00 95.45           C  
ATOM    967  HA  THR A  66      19.833   4.928  -2.311  1.00 95.45           H  
ATOM    968  C   THR A  66      19.047   5.274  -0.393  1.00 95.45           C  
ATOM    969  CB  THR A  66      19.000   3.100  -1.659  1.00 95.45           C  
ATOM    970  HB  THR A  66      18.032   3.389  -2.067  1.00 95.45           H  
ATOM    971  O   THR A  66      17.991   5.804  -0.748  1.00 95.45           O  
ATOM    972  CG2 THR A  66      19.711   2.200  -2.669  1.00 95.45           C  
ATOM    973 HG21 THR A  66      20.145   2.802  -3.468  1.00 95.45           H  
ATOM    974 HG22 THR A  66      20.509   1.638  -2.183  1.00 95.45           H  
ATOM    975 HG23 THR A  66      18.994   1.506  -3.107  1.00 95.45           H  
ATOM    976  OG1 THR A  66      18.800   2.341  -0.488  1.00 95.45           O  
ATOM    977  HG1 THR A  66      18.164   1.670  -0.750  1.00 95.45           H  
ATOM    978  N   LEU A  67      19.563   5.495   0.822  1.00 96.46           N  
ATOM    979  H   LEU A  67      20.426   5.026   1.061  1.00 96.46           H  
ATOM    980  CA  LEU A  67      18.825   6.191   1.879  1.00 96.46           C  
ATOM    981  HA  LEU A  67      17.874   5.674   2.002  1.00 96.46           H  
ATOM    982  C   LEU A  67      18.499   7.646   1.520  1.00 96.46           C  
ATOM    983  CB  LEU A  67      19.610   6.097   3.198  1.00 96.46           C  
ATOM    984  HB2 LEU A  67      19.817   5.050   3.415  1.00 96.46           H  
ATOM    985  HB3 LEU A  67      20.558   6.617   3.052  1.00 96.46           H  
ATOM    986  O   LEU A  67      17.326   8.014   1.487  1.00 96.46           O  
ATOM    987  CG  LEU A  67      18.921   6.739   4.415  1.00 96.46           C  
ATOM    988  HG  LEU A  67      18.782   7.804   4.230  1.00 96.46           H  
ATOM    989  CD1 LEU A  67      17.546   6.147   4.719  1.00 96.46           C  
ATOM    990 HD11 LEU A  67      16.880   6.275   3.866  1.00 96.46           H  
ATOM    991 HD12 LEU A  67      17.640   5.087   4.959  1.00 96.46           H  
ATOM    992 HD13 LEU A  67      17.109   6.675   5.567  1.00 96.46           H  
ATOM    993  CD2 LEU A  67      19.808   6.571   5.651  1.00 96.46           C  
ATOM    994 HD21 LEU A  67      20.785   7.014   5.459  1.00 96.46           H  
ATOM    995 HD22 LEU A  67      19.358   7.078   6.504  1.00 96.46           H  
ATOM    996 HD23 LEU A  67      19.937   5.513   5.880  1.00 96.46           H  
ATOM    997  N   ALA A  68      19.507   8.475   1.238  1.00 94.53           N  
ATOM    998  H   ALA A  68      20.456   8.130   1.272  1.00 94.53           H  
ATOM    999  CA  ALA A  68      19.297   9.908   1.029  1.00 94.53           C  
ATOM   1000  HA  ALA A  68      18.792  10.314   1.906  1.00 94.53           H  
ATOM   1001  C   ALA A  68      18.409  10.208  -0.180  1.00 94.53           C  
ATOM   1002  CB  ALA A  68      20.650  10.594   0.914  1.00 94.53           C  
ATOM   1003  HB1 ALA A  68      21.253  10.150   0.122  1.00 94.53           H  
ATOM   1004  HB2 ALA A  68      21.161  10.479   1.870  1.00 94.53           H  
ATOM   1005  HB3 ALA A  68      20.522  11.658   0.714  1.00 94.53           H  
ATOM   1006  O   ALA A  68      17.448  10.967  -0.048  1.00 94.53           O  
ATOM   1007  N   ARG A  69      18.659   9.555  -1.321  1.00 93.31           N  
ATOM   1008  H   ARG A  69      19.486   8.977  -1.363  1.00 93.31           H  
ATOM   1009  CA  ARG A  69      17.835   9.712  -2.531  1.00 93.31           C  
ATOM   1010  HA  ARG A  69      17.805  10.772  -2.787  1.00 93.31           H  
ATOM   1011  C   ARG A  69      16.381   9.288  -2.306  1.00 93.31           C  
ATOM   1012  CB  ARG A  69      18.483   8.977  -3.717  1.00 93.31           C  
ATOM   1013  HB2 ARG A  69      19.521   9.297  -3.808  1.00 93.31           H  
ATOM   1014  HB3 ARG A  69      17.964   9.275  -4.628  1.00 93.31           H  
ATOM   1015  O   ARG A  69      15.464   9.965  -2.762  1.00 93.31           O  
ATOM   1016  CG  ARG A  69      18.431   7.444  -3.608  1.00 93.31           C  
ATOM   1017  HG2 ARG A  69      18.916   7.128  -2.684  1.00 93.31           H  
ATOM   1018  HG3 ARG A  69      17.391   7.118  -3.607  1.00 93.31           H  
ATOM   1019  CD  ARG A  69      19.141   6.773  -4.781  1.00 93.31           C  
ATOM   1020  HD2 ARG A  69      20.215   6.793  -4.593  1.00 93.31           H  
ATOM   1021  HD3 ARG A  69      18.938   7.338  -5.691  1.00 93.31           H  
ATOM   1022  NE  ARG A  69      18.656   5.396  -4.978  1.00 93.31           N  
ATOM   1023  HE  ARG A  69      17.661   5.234  -4.922  1.00 93.31           H  
ATOM   1024  NH1 ARG A  69      20.575   4.475  -5.848  1.00 93.31           N  
ATOM   1025 HH11 ARG A  69      21.098   5.289  -5.560  1.00 93.31           H  
ATOM   1026 HH12 ARG A  69      21.031   3.684  -6.281  1.00 93.31           H  
ATOM   1027  NH2 ARG A  69      18.652   3.334  -5.853  1.00 93.31           N  
ATOM   1028 HH21 ARG A  69      17.645   3.409  -5.871  1.00 93.31           H  
ATOM   1029 HH22 ARG A  69      19.069   2.577  -6.375  1.00 93.31           H  
ATOM   1030  CZ  ARG A  69      19.308   4.409  -5.552  1.00 93.31           C  
ATOM   1031  N   THR A  70      16.156   8.220  -1.534  1.00 95.80           N  
ATOM   1032  H   THR A  70      16.945   7.696  -1.184  1.00 95.80           H  
ATOM   1033  CA  THR A  70      14.801   7.764  -1.201  1.00 95.80           C  
ATOM   1034  HA  THR A  70      14.225   7.677  -2.122  1.00 95.80           H  
ATOM   1035  C   THR A  70      14.094   8.775  -0.305  1.00 95.80           C  
ATOM   1036  CB  THR A  70      14.817   6.389  -0.524  1.00 95.80           C  
ATOM   1037  HB  THR A  70      15.396   6.427   0.399  1.00 95.80           H  
ATOM   1038  O   THR A  70      12.962   9.166  -0.585  1.00 95.80           O  
ATOM   1039  CG2 THR A  70      13.404   5.909  -0.207  1.00 95.80           C  
ATOM   1040 HG21 THR A  70      12.739   6.099  -1.050  1.00 95.80           H  
ATOM   1041 HG22 THR A  70      13.427   4.837  -0.013  1.00 95.80           H  
ATOM   1042 HG23 THR A  70      13.024   6.426   0.674  1.00 95.80           H  
ATOM   1043  OG1 THR A  70      15.391   5.438  -1.381  1.00 95.80           O  
ATOM   1044  HG1 THR A  70      16.342   5.465  -1.249  1.00 95.80           H  
ATOM   1045  N   LEU A  71      14.772   9.259   0.740  1.00 95.75           N  
ATOM   1046  H   LEU A  71      15.707   8.917   0.909  1.00 95.75           H  
ATOM   1047  CA  LEU A  71      14.230  10.285   1.631  1.00 95.75           C  
ATOM   1048  HA  LEU A  71      13.276   9.936   2.028  1.00 95.75           H  
ATOM   1049  C   LEU A  71      13.928  11.593   0.882  1.00 95.75           C  
ATOM   1050  CB  LEU A  71      15.210  10.526   2.792  1.00 95.75           C  
ATOM   1051  HB2 LEU A  71      14.889  11.418   3.330  1.00 95.75           H  
ATOM   1052  HB3 LEU A  71      16.191  10.744   2.370  1.00 95.75           H  
ATOM   1053  O   LEU A  71      12.902  12.212   1.149  1.00 95.75           O  
ATOM   1054  CG  LEU A  71      15.368   9.374   3.806  1.00 95.75           C  
ATOM   1055  HG  LEU A  71      15.780   8.500   3.301  1.00 95.75           H  
ATOM   1056  CD1 LEU A  71      16.354   9.817   4.890  1.00 95.75           C  
ATOM   1057 HD11 LEU A  71      15.982  10.703   5.404  1.00 95.75           H  
ATOM   1058 HD12 LEU A  71      17.316  10.042   4.429  1.00 95.75           H  
ATOM   1059 HD13 LEU A  71      16.498   9.012   5.612  1.00 95.75           H  
ATOM   1060  CD2 LEU A  71      14.076   8.919   4.492  1.00 95.75           C  
ATOM   1061 HD21 LEU A  71      13.666   9.703   5.128  1.00 95.75           H  
ATOM   1062 HD22 LEU A  71      13.337   8.616   3.750  1.00 95.75           H  
ATOM   1063 HD23 LEU A  71      14.295   8.051   5.115  1.00 95.75           H  
ATOM   1064  N   GLN A  72      14.765  11.997  -0.078  1.00 94.20           N  
ATOM   1065  H   GLN A  72      15.610  11.464  -0.230  1.00 94.20           H  
ATOM   1066  CA  GLN A  72      14.523  13.161  -0.939  1.00 94.20           C  
ATOM   1067  HA  GLN A  72      14.339  14.038  -0.318  1.00 94.20           H  
ATOM   1068  C   GLN A  72      13.288  12.968  -1.831  1.00 94.20           C  
ATOM   1069  CB  GLN A  72      15.758  13.423  -1.812  1.00 94.20           C  
ATOM   1070  HB2 GLN A  72      16.064  12.485  -2.274  1.00 94.20           H  
ATOM   1071  HB3 GLN A  72      15.489  14.117  -2.608  1.00 94.20           H  
ATOM   1072  O   GLN A  72      12.418  13.840  -1.870  1.00 94.20           O  
ATOM   1073  CG  GLN A  72      16.942  14.027  -1.040  1.00 94.20           C  
ATOM   1074  HG2 GLN A  72      17.124  13.464  -0.125  1.00 94.20           H  
ATOM   1075  HG3 GLN A  72      16.700  15.055  -0.768  1.00 94.20           H  
ATOM   1076  CD  GLN A  72      18.227  14.037  -1.863  1.00 94.20           C  
ATOM   1077  NE2 GLN A  72      19.324  14.524  -1.326  1.00 94.20           N  
ATOM   1078 HE21 GLN A  72      19.371  14.816  -0.361  1.00 94.20           H  
ATOM   1079 HE22 GLN A  72      20.146  14.467  -1.911  1.00 94.20           H  
ATOM   1080  OE1 GLN A  72      18.275  13.610  -3.001  1.00 94.20           O  
ATOM   1081  N   ALA A  73      13.168  11.817  -2.500  1.00 95.03           N  
ATOM   1082  H   ALA A  73      13.929  11.154  -2.466  1.00 95.03           H  
ATOM   1083  CA  ALA A  73      12.014  11.489  -3.339  1.00 95.03           C  
ATOM   1084  HA  ALA A  73      11.917  12.244  -4.118  1.00 95.03           H  
ATOM   1085  C   ALA A  73      10.702  11.474  -2.534  1.00 95.03           C  
ATOM   1086  CB  ALA A  73      12.288  10.135  -4.002  1.00 95.03           C  
ATOM   1087  HB1 ALA A  73      13.189  10.199  -4.611  1.00 95.03           H  
ATOM   1088  HB2 ALA A  73      11.450   9.849  -4.638  1.00 95.03           H  
ATOM   1089  HB3 ALA A  73      12.432   9.369  -3.239  1.00 95.03           H  
ATOM   1090  O   ALA A  73       9.683  12.006  -2.983  1.00 95.03           O  
ATOM   1091  N   MET A  74      10.738  10.934  -1.312  1.00 96.24           N  
ATOM   1092  H   MET A  74      11.590  10.472  -1.025  1.00 96.24           H  
ATOM   1093  CA  MET A  74       9.608  10.963  -0.384  1.00 96.24           C  
ATOM   1094  HA  MET A  74       8.730  10.565  -0.893  1.00 96.24           H  
ATOM   1095  C   MET A  74       9.277  12.389   0.070  1.00 96.24           C  
ATOM   1096  CB  MET A  74       9.908  10.093   0.840  1.00 96.24           C  
ATOM   1097  HB2 MET A  74      10.862  10.394   1.273  1.00 96.24           H  
ATOM   1098  HB3 MET A  74       9.128  10.268   1.581  1.00 96.24           H  
ATOM   1099  O   MET A  74       8.111  12.784   0.016  1.00 96.24           O  
ATOM   1100  CG  MET A  74       9.949   8.594   0.526  1.00 96.24           C  
ATOM   1101  HG2 MET A  74      10.592   8.417  -0.336  1.00 96.24           H  
ATOM   1102  HG3 MET A  74       8.946   8.259   0.263  1.00 96.24           H  
ATOM   1103  SD  MET A  74      10.566   7.583   1.902  1.00 96.24           S  
ATOM   1104  CE  MET A  74       9.321   7.961   3.155  1.00 96.24           C  
ATOM   1105  HE1 MET A  74       9.347   9.019   3.415  1.00 96.24           H  
ATOM   1106  HE2 MET A  74       8.334   7.720   2.759  1.00 96.24           H  
ATOM   1107  HE3 MET A  74       9.516   7.376   4.054  1.00 96.24           H  
ATOM   1108  N   ALA A  75      10.292  13.167   0.468  1.00 94.99           N  
ATOM   1109  H   ALA A  75      11.222  12.773   0.475  1.00 94.99           H  
ATOM   1110  CA  ALA A  75      10.151  14.548   0.932  1.00 94.99           C  
ATOM   1111  HA  ALA A  75       9.472  14.561   1.784  1.00 94.99           H  
ATOM   1112  C   ALA A  75       9.564  15.483  -0.140  1.00 94.99           C  
ATOM   1113  CB  ALA A  75      11.513  15.055   1.420  1.00 94.99           C  
ATOM   1114  HB1 ALA A  75      12.236  15.031   0.604  1.00 94.99           H  
ATOM   1115  HB2 ALA A  75      11.870  14.428   2.237  1.00 94.99           H  
ATOM   1116  HB3 ALA A  75      11.417  16.080   1.776  1.00 94.99           H  
ATOM   1117  O   ALA A  75       8.883  16.453   0.196  1.00 94.99           O  
ATOM   1118  N   ALA A  76       9.785  15.178  -1.423  1.00 94.70           N  
ATOM   1119  H   ALA A  76      10.437  14.436  -1.634  1.00 94.70           H  
ATOM   1120  CA  ALA A  76       9.162  15.891  -2.534  1.00 94.70           C  
ATOM   1121  HA  ALA A  76       9.329  16.959  -2.395  1.00 94.70           H  
ATOM   1122  C   ALA A  76       7.636  15.674  -2.609  1.00 94.70           C  
ATOM   1123  CB  ALA A  76       9.858  15.462  -3.832  1.00 94.70           C  
ATOM   1124  HB1 ALA A  76       9.450  16.026  -4.671  1.00 94.70           H  
ATOM   1125  HB2 ALA A  76      10.928  15.655  -3.761  1.00 94.70           H  
ATOM   1126  HB3 ALA A  76       9.700  14.399  -4.012  1.00 94.70           H  
ATOM   1127  O   ALA A  76       6.915  16.548  -3.098  1.00 94.70           O  
ATOM   1128  N   GLN A  77       7.125  14.538  -2.118  1.00 95.87           N  
ATOM   1129  H   GLN A  77       7.751  13.875  -1.683  1.00 95.87           H  
ATOM   1130  CA  GLN A  77       5.685  14.261  -2.094  1.00 95.87           C  
ATOM   1131  HA  GLN A  77       5.212  14.783  -2.926  1.00 95.87           H  
ATOM   1132  C   GLN A  77       5.024  14.782  -0.814  1.00 95.87           C  
ATOM   1133  CB  GLN A  77       5.384  12.762  -2.273  1.00 95.87           C  
ATOM   1134  HB2 GLN A  77       5.669  12.227  -1.367  1.00 95.87           H  
ATOM   1135  HB3 GLN A  77       4.307  12.650  -2.397  1.00 95.87           H  
ATOM   1136  O   GLN A  77       4.036  15.511  -0.894  1.00 95.87           O  
ATOM   1137  CG  GLN A  77       6.077  12.081  -3.459  1.00 95.87           C  
ATOM   1138  HG2 GLN A  77       5.603  11.120  -3.654  1.00 95.87           H  
ATOM   1139  HG3 GLN A  77       7.110  11.876  -3.177  1.00 95.87           H  
ATOM   1140  CD  GLN A  77       6.058  12.901  -4.743  1.00 95.87           C  
ATOM   1141  NE2 GLN A  77       7.225  13.168  -5.276  1.00 95.87           N  
ATOM   1142 HE21 GLN A  77       8.063  12.807  -4.843  1.00 95.87           H  
ATOM   1143 HE22 GLN A  77       7.285  13.621  -6.177  1.00 95.87           H  
ATOM   1144  OE1 GLN A  77       5.027  13.315  -5.256  1.00 95.87           O  
ATOM   1145  N   ALA A  78       5.558  14.401   0.351  1.00 94.34           N  
ATOM   1146  H   ALA A  78       6.411  13.862   0.332  1.00 94.34           H  
ATOM   1147  CA  ALA A  78       5.012  14.720   1.671  1.00 94.34           C  
ATOM   1148  HA  ALA A  78       4.635  15.743   1.668  1.00 94.34           H  
ATOM   1149  C   ALA A  78       6.091  14.624   2.762  1.00 94.34           C  
ATOM   1150  CB  ALA A  78       3.839  13.769   1.957  1.00 94.34           C  
ATOM   1151  HB1 ALA A  78       3.013  14.036   1.298  1.00 94.34           H  
ATOM   1152  HB2 ALA A  78       4.129  12.732   1.788  1.00 94.34           H  
ATOM   1153  HB3 ALA A  78       3.479  13.879   2.980  1.00 94.34           H  
ATOM   1154  O   ALA A  78       7.250  14.322   2.491  1.00 94.34           O  
ATOM   1155  N   LYS A  79       5.716  14.858   4.026  1.00 92.09           N  
ATOM   1156  H   LYS A  79       4.735  15.023   4.200  1.00 92.09           H  
ATOM   1157  CA  LYS A  79       6.612  14.725   5.189  1.00 92.09           C  
ATOM   1158  HA  LYS A  79       7.608  14.438   4.852  1.00 92.09           H  
ATOM   1159  C   LYS A  79       6.156  13.596   6.124  1.00 92.09           C  
ATOM   1160  CB  LYS A  79       6.730  16.073   5.916  1.00 92.09           C  
ATOM   1161  HB2 LYS A  79       7.356  15.944   6.799  1.00 92.09           H  
ATOM   1162  HB3 LYS A  79       5.738  16.387   6.241  1.00 92.09           H  
ATOM   1163  O   LYS A  79       5.864  13.874   7.286  1.00 92.09           O  
ATOM   1164  CG  LYS A  79       7.350  17.161   5.036  1.00 92.09           C  
ATOM   1165  HG2 LYS A  79       8.358  16.866   4.744  1.00 92.09           H  
ATOM   1166  HG3 LYS A  79       6.747  17.302   4.139  1.00 92.09           H  
ATOM   1167  CD  LYS A  79       7.399  18.480   5.808  1.00 92.09           C  
ATOM   1168  HD2 LYS A  79       6.393  18.736   6.138  1.00 92.09           H  
ATOM   1169  HD3 LYS A  79       8.048  18.368   6.677  1.00 92.09           H  
ATOM   1170  CE  LYS A  79       7.934  19.573   4.884  1.00 92.09           C  
ATOM   1171  HE2 LYS A  79       8.953  19.319   4.593  1.00 92.09           H  
ATOM   1172  HE3 LYS A  79       7.328  19.584   3.978  1.00 92.09           H  
ATOM   1173  NZ  LYS A  79       7.890  20.899   5.543  1.00 92.09           N  
ATOM   1174  HZ1 LYS A  79       6.937  21.127   5.787  1.00 92.09           H  
ATOM   1175  HZ2 LYS A  79       8.239  21.609   4.914  1.00 92.09           H  
ATOM   1176  HZ3 LYS A  79       8.452  20.893   6.382  1.00 92.09           H  
ATOM   1177  N   PRO A  80       6.078  12.342   5.646  1.00 92.94           N  
ATOM   1178  CA  PRO A  80       5.495  11.281   6.442  1.00 92.94           C  
ATOM   1179  HA  PRO A  80       4.546  11.618   6.859  1.00 92.94           H  
ATOM   1180  C   PRO A  80       6.402  10.841   7.584  1.00 92.94           C  
ATOM   1181  CB  PRO A  80       5.216  10.159   5.456  1.00 92.94           C  
ATOM   1182  HB2 PRO A  80       4.254  10.394   5.002  1.00 92.94           H  
ATOM   1183  HB3 PRO A  80       5.209   9.172   5.920  1.00 92.94           H  
ATOM   1184  O   PRO A  80       7.635  10.848   7.488  1.00 92.94           O  
ATOM   1185  CG  PRO A  80       6.308  10.307   4.403  1.00 92.94           C  
ATOM   1186  HG2 PRO A  80       7.224   9.839   4.763  1.00 92.94           H  
ATOM   1187  HG3 PRO A  80       6.012   9.877   3.447  1.00 92.94           H  
ATOM   1188  CD  PRO A  80       6.435  11.830   4.324  1.00 92.94           C  
ATOM   1189  HD2 PRO A  80       7.439  12.128   4.022  1.00 92.94           H  
ATOM   1190  HD3 PRO A  80       5.707  12.185   3.595  1.00 92.94           H  
ATOM   1191  N   VAL A  81       5.771  10.373   8.657  1.00 95.18           N  
ATOM   1192  H   VAL A  81       4.761  10.380   8.653  1.00 95.18           H  
ATOM   1193  CA  VAL A  81       6.479   9.670   9.725  1.00 95.18           C  
ATOM   1194  HA  VAL A  81       7.294  10.308  10.066  1.00 95.18           H  
ATOM   1195  C   VAL A  81       7.070   8.384   9.150  1.00 95.18           C  
ATOM   1196  CB  VAL A  81       5.560   9.384  10.920  1.00 95.18           C  
ATOM   1197  HB  VAL A  81       4.734   8.743  10.612  1.00 95.18           H  
ATOM   1198  O   VAL A  81       6.351   7.542   8.613  1.00 95.18           O  
ATOM   1199  CG1 VAL A  81       6.348   8.684  12.026  1.00 95.18           C  
ATOM   1200 HG11 VAL A  81       5.729   8.593  12.918  1.00 95.18           H  
ATOM   1201 HG12 VAL A  81       7.239   9.264  12.270  1.00 95.18           H  
ATOM   1202 HG13 VAL A  81       6.643   7.687  11.700  1.00 95.18           H  
ATOM   1203  CG2 VAL A  81       4.991  10.681  11.508  1.00 95.18           C  
ATOM   1204 HG21 VAL A  81       4.376  10.458  12.380  1.00 95.18           H  
ATOM   1205 HG22 VAL A  81       4.363  11.182  10.772  1.00 95.18           H  
ATOM   1206 HG23 VAL A  81       5.801  11.352  11.794  1.00 95.18           H  
ATOM   1207  N   THR A  82       8.388   8.234   9.258  1.00 97.47           N  
ATOM   1208  H   THR A  82       8.915   8.954   9.730  1.00 97.47           H  
ATOM   1209  CA  THR A  82       9.125   7.155   8.592  1.00 97.47           C  
ATOM   1210  HA  THR A  82       8.423   6.455   8.139  1.00 97.47           H  
ATOM   1211  C   THR A  82       9.968   6.385   9.594  1.00 97.47           C  
ATOM   1212  CB  THR A  82       9.989   7.712   7.453  1.00 97.47           C  
ATOM   1213  HB  THR A  82      10.731   8.403   7.854  1.00 97.47           H  
ATOM   1214  O   THR A  82      10.787   6.963  10.299  1.00 97.47           O  
ATOM   1215  CG2 THR A  82      10.703   6.611   6.666  1.00 97.47           C  
ATOM   1216 HG21 THR A  82      11.421   6.097   7.305  1.00 97.47           H  
ATOM   1217 HG22 THR A  82      11.237   7.052   5.825  1.00 97.47           H  
ATOM   1218 HG23 THR A  82       9.981   5.884   6.293  1.00 97.47           H  
ATOM   1219  OG1 THR A  82       9.171   8.402   6.538  1.00 97.47           O  
ATOM   1220  HG1 THR A  82       8.764   9.148   6.984  1.00 97.47           H  
ATOM   1221  N   VAL A  83       9.791   5.071   9.645  1.00 97.86           N  
ATOM   1222  H   VAL A  83       9.109   4.667   9.019  1.00 97.86           H  
ATOM   1223  CA  VAL A  83      10.688   4.142  10.325  1.00 97.86           C  
ATOM   1224  HA  VAL A  83      11.187   4.662  11.143  1.00 97.86           H  
ATOM   1225  C   VAL A  83      11.731   3.677   9.317  1.00 97.86           C  
ATOM   1226  CB  VAL A  83       9.930   2.948  10.927  1.00 97.86           C  
ATOM   1227  HB  VAL A  83       9.456   2.368  10.135  1.00 97.86           H  
ATOM   1228  O   VAL A  83      11.397   3.003   8.347  1.00 97.86           O  
ATOM   1229  CG1 VAL A  83      10.904   2.043  11.692  1.00 97.86           C  
ATOM   1230 HG11 VAL A  83      10.361   1.202  12.124  1.00 97.86           H  
ATOM   1231 HG12 VAL A  83      11.662   1.645  11.017  1.00 97.86           H  
ATOM   1232 HG13 VAL A  83      11.395   2.609  12.483  1.00 97.86           H  
ATOM   1233  CG2 VAL A  83       8.844   3.407  11.910  1.00 97.86           C  
ATOM   1234 HG21 VAL A  83       8.089   3.992  11.386  1.00 97.86           H  
ATOM   1235 HG22 VAL A  83       9.289   4.014  12.699  1.00 97.86           H  
ATOM   1236 HG23 VAL A  83       8.356   2.539  12.353  1.00 97.86           H  
ATOM   1237  N   VAL A  84      12.990   4.034   9.546  1.00 97.86           N  
ATOM   1238  H   VAL A  84      13.187   4.576  10.375  1.00 97.86           H  
ATOM   1239  CA  VAL A  84      14.118   3.648   8.694  1.00 97.86           C  
ATOM   1240  HA  VAL A  84      13.745   3.291   7.735  1.00 97.86           H  
ATOM   1241  C   VAL A  84      14.890   2.516   9.353  1.00 97.86           C  
ATOM   1242  CB  VAL A  84      15.038   4.849   8.412  1.00 97.86           C  
ATOM   1243  HB  VAL A  84      15.382   5.269   9.357  1.00 97.86           H  
ATOM   1244  O   VAL A  84      15.230   2.607  10.530  1.00 97.86           O  
ATOM   1245  CG1 VAL A  84      16.268   4.461   7.583  1.00 97.86           C  
ATOM   1246 HG11 VAL A  84      16.886   5.343   7.417  1.00 97.86           H  
ATOM   1247 HG12 VAL A  84      16.882   3.737   8.119  1.00 97.86           H  
ATOM   1248 HG13 VAL A  84      15.962   4.040   6.625  1.00 97.86           H  
ATOM   1249  CG2 VAL A  84      14.278   5.936   7.645  1.00 97.86           C  
ATOM   1250 HG21 VAL A  84      14.964   6.725   7.338  1.00 97.86           H  
ATOM   1251 HG22 VAL A  84      13.812   5.509   6.757  1.00 97.86           H  
ATOM   1252 HG23 VAL A  84      13.510   6.369   8.286  1.00 97.86           H  
ATOM   1253  N   VAL A  85      15.217   1.481   8.586  1.00 97.98           N  
ATOM   1254  H   VAL A  85      14.844   1.447   7.648  1.00 97.98           H  
ATOM   1255  CA  VAL A  85      16.232   0.489   8.943  1.00 97.98           C  
ATOM   1256  HA  VAL A  85      16.627   0.711   9.934  1.00 97.98           H  
ATOM   1257  C   VAL A  85      17.371   0.597   7.941  1.00 97.98           C  
ATOM   1258  CB  VAL A  85      15.667  -0.939   8.983  1.00 97.98           C  
ATOM   1259  HB  VAL A  85      15.292  -1.217   7.998  1.00 97.98           H  
ATOM   1260  O   VAL A  85      17.195   0.325   6.752  1.00 97.98           O  
ATOM   1261  CG1 VAL A  85      16.790  -1.900   9.392  1.00 97.98           C  
ATOM   1262 HG11 VAL A  85      17.243  -1.580  10.331  1.00 97.98           H  
ATOM   1263 HG12 VAL A  85      17.557  -1.950   8.619  1.00 97.98           H  
ATOM   1264 HG13 VAL A  85      16.395  -2.907   9.523  1.00 97.98           H  
ATOM   1265  CG2 VAL A  85      14.524  -1.065   9.998  1.00 97.98           C  
ATOM   1266 HG21 VAL A  85      14.907  -0.907  11.007  1.00 97.98           H  
ATOM   1267 HG22 VAL A  85      13.746  -0.333   9.783  1.00 97.98           H  
ATOM   1268 HG23 VAL A  85      14.089  -2.062   9.925  1.00 97.98           H  
ATOM   1269  N   ARG A  86      18.547   0.998   8.425  1.00 97.81           N  
ATOM   1270  H   ARG A  86      18.633   1.163   9.418  1.00 97.81           H  
ATOM   1271  CA  ARG A  86      19.758   1.028   7.607  1.00 97.81           C  
ATOM   1272  HA  ARG A  86      19.468   1.236   6.577  1.00 97.81           H  
ATOM   1273  C   ARG A  86      20.437  -0.335   7.638  1.00 97.81           C  
ATOM   1274  CB  ARG A  86      20.687   2.154   8.069  1.00 97.81           C  
ATOM   1275  HB2 ARG A  86      20.124   3.087   8.097  1.00 97.81           H  
ATOM   1276  HB3 ARG A  86      21.058   1.935   9.070  1.00 97.81           H  
ATOM   1277  O   ARG A  86      20.688  -0.858   8.719  1.00 97.81           O  
ATOM   1278  CG  ARG A  86      21.861   2.312   7.090  1.00 97.81           C  
ATOM   1279  HG2 ARG A  86      21.467   2.479   6.087  1.00 97.81           H  
ATOM   1280  HG3 ARG A  86      22.471   1.409   7.076  1.00 97.81           H  
ATOM   1281  CD  ARG A  86      22.743   3.502   7.459  1.00 97.81           C  
ATOM   1282  HD2 ARG A  86      22.126   4.398   7.535  1.00 97.81           H  
ATOM   1283  HD3 ARG A  86      23.455   3.665   6.650  1.00 97.81           H  
ATOM   1284  NE  ARG A  86      23.454   3.286   8.724  1.00 97.81           N  
ATOM   1285  HE  ARG A  86      22.933   3.467   9.570  1.00 97.81           H  
ATOM   1286  NH1 ARG A  86      25.563   2.770   7.954  1.00 97.81           N  
ATOM   1287 HH11 ARG A  86      26.548   2.638   8.137  1.00 97.81           H  
ATOM   1288 HH12 ARG A  86      25.291   3.016   7.013  1.00 97.81           H  
ATOM   1289  NH2 ARG A  86      25.155   2.856  10.142  1.00 97.81           N  
ATOM   1290 HH21 ARG A  86      24.508   3.129  10.869  1.00 97.81           H  
ATOM   1291 HH22 ARG A  86      26.133   2.683  10.324  1.00 97.81           H  
ATOM   1292  CZ  ARG A  86      24.717   2.965   8.922  1.00 97.81           C  
ATOM   1293  N   VAL A  87      20.784  -0.868   6.475  1.00 97.30           N  
ATOM   1294  H   VAL A  87      20.544  -0.368   5.630  1.00 97.30           H  
ATOM   1295  CA  VAL A  87      21.540  -2.120   6.339  1.00 97.30           C  
ATOM   1296  HA  VAL A  87      21.703  -2.546   7.329  1.00 97.30           H  
ATOM   1297  C   VAL A  87      22.917  -1.858   5.744  1.00 97.30           C  
ATOM   1298  CB  VAL A  87      20.764  -3.184   5.546  1.00 97.30           C  
ATOM   1299  HB  VAL A  87      21.333  -4.113   5.576  1.00 97.30           H  
ATOM   1300  O   VAL A  87      23.132  -0.857   5.054  1.00 97.30           O  
ATOM   1301  CG1 VAL A  87      19.402  -3.444   6.191  1.00 97.30           C  
ATOM   1302 HG11 VAL A  87      18.923  -4.278   5.677  1.00 97.30           H  
ATOM   1303 HG12 VAL A  87      19.547  -3.699   7.240  1.00 97.30           H  
ATOM   1304 HG13 VAL A  87      18.763  -2.564   6.115  1.00 97.30           H  
ATOM   1305  CG2 VAL A  87      20.535  -2.817   4.079  1.00 97.30           C  
ATOM   1306 HG21 VAL A  87      21.492  -2.672   3.578  1.00 97.30           H  
ATOM   1307 HG22 VAL A  87      19.929  -1.915   3.992  1.00 97.30           H  
ATOM   1308 HG23 VAL A  87      20.023  -3.646   3.590  1.00 97.30           H  
ATOM   1309  N   ALA A  88      23.866  -2.746   6.030  1.00 96.00           N  
ATOM   1310  H   ALA A  88      23.629  -3.559   6.580  1.00 96.00           H  
ATOM   1311  CA  ALA A  88      25.201  -2.665   5.455  1.00 96.00           C  
ATOM   1312  HA  ALA A  88      25.526  -1.625   5.468  1.00 96.00           H  
ATOM   1313  C   ALA A  88      25.192  -3.141   3.995  1.00 96.00           C  
ATOM   1314  CB  ALA A  88      26.174  -3.474   6.318  1.00 96.00           C  
ATOM   1315  HB1 ALA A  88      26.178  -3.089   7.337  1.00 96.00           H  
ATOM   1316  HB2 ALA A  88      25.878  -4.523   6.328  1.00 96.00           H  
ATOM   1317  HB3 ALA A  88      27.179  -3.398   5.902  1.00 96.00           H  
ATOM   1318  O   ALA A  88      24.549  -4.142   3.665  1.00 96.00           O  
ATOM   1319  N   GLU A  89      25.955  -2.463   3.140  1.00 95.17           N  
ATOM   1320  H   GLU A  89      26.478  -1.662   3.463  1.00 95.17           H  
ATOM   1321  CA  GLU A  89      26.297  -2.995   1.820  1.00 95.17           C  
ATOM   1322  HA  GLU A  89      25.383  -3.308   1.315  1.00 95.17           H  
ATOM   1323  C   GLU A  89      27.176  -4.238   1.992  1.00 95.17           C  
ATOM   1324  CB  GLU A  89      26.967  -1.923   0.943  1.00 95.17           C  
ATOM   1325  HB2 GLU A  89      27.805  -1.482   1.484  1.00 95.17           H  
ATOM   1326  HB3 GLU A  89      27.333  -2.387   0.027  1.00 95.17           H  
ATOM   1327  O   GLU A  89      28.070  -4.285   2.843  1.00 95.17           O  
ATOM   1328  CG  GLU A  89      25.940  -0.840   0.581  1.00 95.17           C  
ATOM   1329  HG2 GLU A  89      25.553  -0.418   1.509  1.00 95.17           H  
ATOM   1330  HG3 GLU A  89      25.113  -1.316   0.055  1.00 95.17           H  
ATOM   1331  CD  GLU A  89      26.465   0.319  -0.275  1.00 95.17           C  
ATOM   1332  OE1 GLU A  89      25.613   1.187  -0.590  1.00 95.17           O  
ATOM   1333  OE2 GLU A  89      27.689   0.395  -0.524  1.00 95.17           O  
ATOM   1334  N   GLY A  90      26.862  -5.280   1.230  1.00 93.63           N  
ATOM   1335  H   GLY A  90      26.172  -5.143   0.505  1.00 93.63           H  
ATOM   1336  CA  GLY A  90      27.655  -6.496   1.170  1.00 93.63           C  
ATOM   1337  HA2 GLY A  90      27.966  -6.786   2.174  1.00 93.63           H  
ATOM   1338  HA3 GLY A  90      27.037  -7.289   0.749  1.00 93.63           H  
ATOM   1339  C   GLY A  90      28.897  -6.329   0.294  1.00 93.63           C  
ATOM   1340  O   GLY A  90      29.100  -5.303  -0.347  1.00 93.63           O  
ATOM   1341  N   VAL A  91      29.725  -7.375   0.239  1.00 94.73           N  
ATOM   1342  H   VAL A  91      29.505  -8.201   0.776  1.00 94.73           H  
ATOM   1343  CA  VAL A  91      30.875  -7.429  -0.689  1.00 94.73           C  
ATOM   1344  HA  VAL A  91      31.457  -6.516  -0.571  1.00 94.73           H  
ATOM   1345  C   VAL A  91      30.447  -7.471  -2.161  1.00 94.73           C  
ATOM   1346  CB  VAL A  91      31.791  -8.628  -0.379  1.00 94.73           C  
ATOM   1347  HB  VAL A  91      32.604  -8.636  -1.105  1.00 94.73           H  
ATOM   1348  O   VAL A  91      31.238  -7.139  -3.039  1.00 94.73           O  
ATOM   1349  CG1 VAL A  91      32.420  -8.491   1.014  1.00 94.73           C  
ATOM   1350 HG11 VAL A  91      32.941  -7.536   1.083  1.00 94.73           H  
ATOM   1351 HG12 VAL A  91      31.653  -8.539   1.788  1.00 94.73           H  
ATOM   1352 HG13 VAL A  91      33.138  -9.295   1.171  1.00 94.73           H  
ATOM   1353  CG2 VAL A  91      31.070  -9.983  -0.453  1.00 94.73           C  
ATOM   1354 HG21 VAL A  91      30.265 -10.042   0.279  1.00 94.73           H  
ATOM   1355 HG22 VAL A  91      30.655 -10.134  -1.450  1.00 94.73           H  
ATOM   1356 HG23 VAL A  91      31.781 -10.787  -0.265  1.00 94.73           H  
ATOM   1357  N   ASP A  92      29.206  -7.885  -2.412  1.00 96.29           N  
ATOM   1358  H   ASP A  92      28.618  -8.129  -1.628  1.00 96.29           H  
ATOM   1359  CA  ASP A  92      28.538  -7.936  -3.705  1.00 96.29           C  
ATOM   1360  HA  ASP A  92      28.915  -7.125  -4.329  1.00 96.29           H  
ATOM   1361  C   ASP A  92      27.017  -7.714  -3.536  1.00 96.29           C  
ATOM   1362  CB  ASP A  92      28.872  -9.275  -4.402  1.00 96.29           C  
ATOM   1363  HB2 ASP A  92      28.386  -9.296  -5.377  1.00 96.29           H  
ATOM   1364  HB3 ASP A  92      29.947  -9.307  -4.579  1.00 96.29           H  
ATOM   1365  O   ASP A  92      26.488  -7.589  -2.419  1.00 96.29           O  
ATOM   1366  CG  ASP A  92      28.467 -10.539  -3.629  1.00 96.29           C  
ATOM   1367  OD1 ASP A  92      27.543 -10.464  -2.789  1.00 96.29           O  
ATOM   1368  OD2 ASP A  92      29.059 -11.605  -3.898  1.00 96.29           O  
ATOM   1369  N   ASP A  93      26.293  -7.667  -4.655  1.00 94.31           N  
ATOM   1370  H   ASP A  93      26.779  -7.631  -5.540  1.00 94.31           H  
ATOM   1371  CA  ASP A  93      24.840  -7.449  -4.682  1.00 94.31           C  
ATOM   1372  HA  ASP A  93      24.610  -6.517  -4.165  1.00 94.31           H  
ATOM   1373  C   ASP A  93      24.059  -8.582  -3.994  1.00 94.31           C  
ATOM   1374  CB  ASP A  93      24.367  -7.321  -6.140  1.00 94.31           C  
ATOM   1375  HB2 ASP A  93      23.278  -7.262  -6.146  1.00 94.31           H  
ATOM   1376  HB3 ASP A  93      24.655  -8.220  -6.685  1.00 94.31           H  
ATOM   1377  O   ASP A  93      22.994  -8.355  -3.410  1.00 94.31           O  
ATOM   1378  CG  ASP A  93      24.910  -6.089  -6.872  1.00 94.31           C  
ATOM   1379  OD1 ASP A  93      25.413  -5.171  -6.190  1.00 94.31           O  
ATOM   1380  OD2 ASP A  93      24.831  -6.100  -8.119  1.00 94.31           O  
ATOM   1381  N   ALA A  94      24.591  -9.808  -4.013  1.00 96.45           N  
ATOM   1382  H   ALA A  94      25.517  -9.913  -4.401  1.00 96.45           H  
ATOM   1383  CA  ALA A  94      23.970 -10.972  -3.384  1.00 96.45           C  
ATOM   1384  HA  ALA A  94      22.913 -10.992  -3.650  1.00 96.45           H  
ATOM   1385  C   ALA A  94      24.065 -10.907  -1.849  1.00 96.45           C  
ATOM   1386  CB  ALA A  94      24.633 -12.234  -3.946  1.00 96.45           C  
ATOM   1387  HB1 ALA A  94      24.514 -12.262  -5.029  1.00 96.45           H  
ATOM   1388  HB2 ALA A  94      25.697 -12.239  -3.706  1.00 96.45           H  
ATOM   1389  HB3 ALA A  94      24.167 -13.119  -3.513  1.00 96.45           H  
ATOM   1390  O   ALA A  94      23.091 -11.178  -1.134  1.00 96.45           O  
ATOM   1391  N   ALA A  95      25.217 -10.491  -1.325  1.00 97.11           N  
ATOM   1392  H   ALA A  95      26.001 -10.347  -1.944  1.00 97.11           H  
ATOM   1393  CA  ALA A  95      25.416 -10.221   0.090  1.00 97.11           C  
ATOM   1394  HA  ALA A  95      25.087 -11.088   0.663  1.00 97.11           H  
ATOM   1395  C   ALA A  95      24.572  -9.020   0.543  1.00 97.11           C  
ATOM   1396  CB  ALA A  95      26.915 -10.020   0.337  1.00 97.11           C  
ATOM   1397  HB1 ALA A  95      27.451 -10.934   0.082  1.00 97.11           H  
ATOM   1398  HB2 ALA A  95      27.090  -9.780   1.386  1.00 97.11           H  
ATOM   1399  HB3 ALA A  95      27.290  -9.218  -0.299  1.00 97.11           H  
ATOM   1400  O   ALA A  95      23.942  -9.087   1.597  1.00 97.11           O  
ATOM   1401  N   THR A  96      24.468  -7.968  -0.277  1.00 97.67           N  
ATOM   1402  H   THR A  96      25.035  -7.952  -1.113  1.00 97.67           H  
ATOM   1403  CA  THR A  96      23.582  -6.824   0.004  1.00 97.67           C  
ATOM   1404  HA  THR A  96      23.841  -6.419   0.982  1.00 97.67           H  
ATOM   1405  C   THR A  96      22.118  -7.260   0.060  1.00 97.67           C  
ATOM   1406  CB  THR A  96      23.767  -5.701  -1.027  1.00 97.67           C  
ATOM   1407  HB  THR A  96      23.466  -6.041  -2.018  1.00 97.67           H  
ATOM   1408  O   THR A  96      21.429  -6.965   1.032  1.00 97.67           O  
ATOM   1409  CG2 THR A  96      22.971  -4.451  -0.650  1.00 97.67           C  
ATOM   1410 HG21 THR A  96      23.205  -3.650  -1.352  1.00 97.67           H  
ATOM   1411 HG22 THR A  96      21.901  -4.651  -0.703  1.00 97.67           H  
ATOM   1412 HG23 THR A  96      23.231  -4.129   0.359  1.00 97.67           H  
ATOM   1413  OG1 THR A  96      25.123  -5.328  -1.052  1.00 97.67           O  
ATOM   1414  HG1 THR A  96      25.562  -5.818  -1.752  1.00 97.67           H  
ATOM   1415  N   THR A  97      21.660  -8.056  -0.910  1.00 97.83           N  
ATOM   1416  H   THR A  97      22.267  -8.235  -1.697  1.00 97.83           H  
ATOM   1417  CA  THR A  97      20.320  -8.672  -0.918  1.00 97.83           C  
ATOM   1418  HA  THR A  97      19.562  -7.892  -0.990  1.00 97.83           H  
ATOM   1419  C   THR A  97      20.056  -9.455   0.372  1.00 97.83           C  
ATOM   1420  CB  THR A  97      20.189  -9.590  -2.146  1.00 97.83           C  
ATOM   1421  HB  THR A  97      21.071 -10.226  -2.218  1.00 97.83           H  
ATOM   1422  O   THR A  97      19.004  -9.306   0.993  1.00 97.83           O  
ATOM   1423  CG2 THR A  97      18.965 -10.506  -2.133  1.00 97.83           C  
ATOM   1424 HG21 THR A  97      18.819 -10.938  -3.123  1.00 97.83           H  
ATOM   1425 HG22 THR A  97      19.117 -11.315  -1.419  1.00 97.83           H  
ATOM   1426 HG23 THR A  97      18.075  -9.945  -1.847  1.00 97.83           H  
ATOM   1427  OG1 THR A  97      20.119  -8.809  -3.317  1.00 97.83           O  
ATOM   1428  HG1 THR A  97      21.007  -8.494  -3.502  1.00 97.83           H  
ATOM   1429  N   SER A  98      21.034 -10.242   0.830  1.00 97.74           N  
ATOM   1430  H   SER A  98      21.884 -10.309   0.289  1.00 97.74           H  
ATOM   1431  CA  SER A  98      20.926 -11.005   2.080  1.00 97.74           C  
ATOM   1432  HA  SER A  98      20.026 -11.619   2.039  1.00 97.74           H  
ATOM   1433  C   SER A  98      20.810 -10.101   3.314  1.00 97.74           C  
ATOM   1434  CB  SER A  98      22.129 -11.938   2.238  1.00 97.74           C  
ATOM   1435  HB2 SER A  98      23.050 -11.357   2.294  1.00 97.74           H  
ATOM   1436  HB3 SER A  98      22.018 -12.503   3.163  1.00 97.74           H  
ATOM   1437  O   SER A  98      20.000 -10.376   4.201  1.00 97.74           O  
ATOM   1438  OG  SER A  98      22.206 -12.845   1.153  1.00 97.74           O  
ATOM   1439  HG  SER A  98      22.461 -12.362   0.364  1.00 97.74           H  
ATOM   1440  N   ASN A  99      21.572  -9.004   3.361  1.00 97.39           N  
ATOM   1441  H   ASN A  99      22.239  -8.847   2.619  1.00 97.39           H  
ATOM   1442  CA  ASN A  99      21.508  -8.019   4.445  1.00 97.39           C  
ATOM   1443  HA  ASN A  99      21.599  -8.533   5.402  1.00 97.39           H  
ATOM   1444  C   ASN A  99      20.164  -7.272   4.464  1.00 97.39           C  
ATOM   1445  CB  ASN A  99      22.681  -7.034   4.306  1.00 97.39           C  
ATOM   1446  HB2 ASN A  99      22.666  -6.578   3.316  1.00 97.39           H  
ATOM   1447  HB3 ASN A  99      22.559  -6.235   5.038  1.00 97.39           H  
ATOM   1448  O   ASN A  99      19.611  -7.035   5.533  1.00 97.39           O  
ATOM   1449  CG  ASN A  99      24.049  -7.649   4.540  1.00 97.39           C  
ATOM   1450  ND2 ASN A  99      25.088  -6.920   4.206  1.00 97.39           N  
ATOM   1451 HD21 ASN A  99      26.006  -7.310   4.363  1.00 97.39           H  
ATOM   1452 HD22 ASN A  99      24.945  -5.987   3.844  1.00 97.39           H  
ATOM   1453  OD1 ASN A  99      24.211  -8.751   5.046  1.00 97.39           O  
ATOM   1454  N   VAL A 100      19.605  -6.948   3.292  1.00 98.14           N  
ATOM   1455  H   VAL A 100      20.134  -7.129   2.451  1.00 98.14           H  
ATOM   1456  CA  VAL A 100      18.290  -6.295   3.165  1.00 98.14           C  
ATOM   1457  HA  VAL A 100      18.281  -5.400   3.787  1.00 98.14           H  
ATOM   1458  C   VAL A 100      17.169  -7.202   3.671  1.00 98.14           C  
ATOM   1459  CB  VAL A 100      18.023  -5.865   1.710  1.00 98.14           C  
ATOM   1460  HB  VAL A 100      18.140  -6.728   1.056  1.00 98.14           H  
ATOM   1461  O   VAL A 100      16.310  -6.740   4.421  1.00 98.14           O  
ATOM   1462  CG1 VAL A 100      16.613  -5.289   1.521  1.00 98.14           C  
ATOM   1463 HG11 VAL A 100      16.440  -4.470   2.219  1.00 98.14           H  
ATOM   1464 HG12 VAL A 100      15.863  -6.064   1.675  1.00 98.14           H  
ATOM   1465 HG13 VAL A 100      16.509  -4.913   0.503  1.00 98.14           H  
ATOM   1466  CG2 VAL A 100      18.999  -4.773   1.261  1.00 98.14           C  
ATOM   1467 HG21 VAL A 100      20.025  -5.018   1.533  1.00 98.14           H  
ATOM   1468 HG22 VAL A 100      18.953  -4.676   0.176  1.00 98.14           H  
ATOM   1469 HG23 VAL A 100      18.733  -3.823   1.724  1.00 98.14           H  
ATOM   1470  N   ILE A 101      17.175  -8.490   3.308  1.00 98.04           N  
ATOM   1471  H   ILE A 101      17.888  -8.799   2.662  1.00 98.04           H  
ATOM   1472  CA  ILE A 101      16.198  -9.473   3.814  1.00 98.04           C  
ATOM   1473  HA  ILE A 101      15.192  -9.113   3.600  1.00 98.04           H  
ATOM   1474  C   ILE A 101      16.325  -9.609   5.336  1.00 98.04           C  
ATOM   1475  CB  ILE A 101      16.387 -10.837   3.109  1.00 98.04           C  
ATOM   1476  HB  ILE A 101      17.434 -11.129   3.190  1.00 98.04           H  
ATOM   1477  O   ILE A 101      15.318  -9.603   6.053  1.00 98.04           O  
ATOM   1478  CG1 ILE A 101      16.022 -10.707   1.615  1.00 98.04           C  
ATOM   1479 HG12 ILE A 101      14.952 -10.529   1.511  1.00 98.04           H  
ATOM   1480 HG13 ILE A 101      16.539  -9.846   1.191  1.00 98.04           H  
ATOM   1481  CG2 ILE A 101      15.525 -11.936   3.765  1.00 98.04           C  
ATOM   1482 HG21 ILE A 101      14.476 -11.642   3.758  1.00 98.04           H  
ATOM   1483 HG22 ILE A 101      15.641 -12.881   3.236  1.00 98.04           H  
ATOM   1484 HG23 ILE A 101      15.842 -12.107   4.794  1.00 98.04           H  
ATOM   1485  CD1 ILE A 101      16.412 -11.919   0.765  1.00 98.04           C  
ATOM   1486 HD11 ILE A 101      16.256 -11.670  -0.285  1.00 98.04           H  
ATOM   1487 HD12 ILE A 101      17.464 -12.159   0.917  1.00 98.04           H  
ATOM   1488 HD13 ILE A 101      15.793 -12.782   1.010  1.00 98.04           H  
ATOM   1489  N   GLY A 102      17.565  -9.685   5.818  1.00 95.31           N  
ATOM   1490  H   GLY A 102      18.332  -9.672   5.161  1.00 95.31           H  
ATOM   1491  CA  GLY A 102      17.890  -9.835   7.225  1.00 95.31           C  
ATOM   1492  HA2 GLY A 102      17.281  -9.150   7.814  1.00 95.31           H  
ATOM   1493  HA3 GLY A 102      18.935  -9.564   7.371  1.00 95.31           H  
ATOM   1494  C   GLY A 102      17.659 -11.252   7.749  1.00 95.31           C  
ATOM   1495  O   GLY A 102      16.830 -12.026   7.270  1.00 95.31           O  
ATOM   1496  N   LYS A 103      18.408 -11.593   8.792  1.00 92.69           N  
ATOM   1497  H   LYS A 103      19.020 -10.876   9.155  1.00 92.69           H  
ATOM   1498  CA  LYS A 103      18.255 -12.823   9.577  1.00 92.69           C  
ATOM   1499  HA  LYS A 103      17.246 -13.202   9.415  1.00 92.69           H  
ATOM   1500  C   LYS A 103      18.412 -12.498  11.061  1.00 92.69           C  
ATOM   1501  CB  LYS A 103      19.250 -13.897   9.104  1.00 92.69           C  
ATOM   1502  HB2 LYS A 103      19.056 -14.819   9.652  1.00 92.69           H  
ATOM   1503  HB3 LYS A 103      19.073 -14.090   8.046  1.00 92.69           H  
ATOM   1504  O   LYS A 103      19.113 -11.540  11.379  1.00 92.69           O  
ATOM   1505  CG  LYS A 103      20.722 -13.500   9.307  1.00 92.69           C  
ATOM   1506  HG2 LYS A 103      20.919 -13.350  10.368  1.00 92.69           H  
ATOM   1507  HG3 LYS A 103      20.927 -12.571   8.775  1.00 92.69           H  
ATOM   1508  CD  LYS A 103      21.661 -14.589   8.782  1.00 92.69           C  
ATOM   1509  HD2 LYS A 103      21.487 -15.513   9.335  1.00 92.69           H  
ATOM   1510  HD3 LYS A 103      21.458 -14.753   7.723  1.00 92.69           H  
ATOM   1511  CE  LYS A 103      23.108 -14.126   8.971  1.00 92.69           C  
ATOM   1512  HE2 LYS A 103      23.289 -13.975  10.035  1.00 92.69           H  
ATOM   1513  HE3 LYS A 103      23.224 -13.161   8.479  1.00 92.69           H  
ATOM   1514  NZ  LYS A 103      24.073 -15.101   8.409  1.00 92.69           N  
ATOM   1515  HZ1 LYS A 103      23.906 -15.220   7.420  1.00 92.69           H  
ATOM   1516  HZ2 LYS A 103      25.015 -14.758   8.530  1.00 92.69           H  
ATOM   1517  HZ3 LYS A 103      23.985 -15.995   8.873  1.00 92.69           H  
ATOM   1518  N   PRO A 104      17.801 -13.255  11.984  1.00 91.70           N  
ATOM   1519  CA  PRO A 104      18.048 -13.037  13.402  1.00 91.70           C  
ATOM   1520  HA  PRO A 104      17.612 -12.081  13.691  1.00 91.70           H  
ATOM   1521  C   PRO A 104      19.552 -13.032  13.692  1.00 91.70           C  
ATOM   1522  CB  PRO A 104      17.316 -14.163  14.133  1.00 91.70           C  
ATOM   1523  HB2 PRO A 104      16.906 -13.821  15.083  1.00 91.70           H  
ATOM   1524  HB3 PRO A 104      17.983 -15.011  14.289  1.00 91.70           H  
ATOM   1525  O   PRO A 104      20.278 -13.911  13.217  1.00 91.70           O  
ATOM   1526  CG  PRO A 104      16.217 -14.558  13.146  1.00 91.70           C  
ATOM   1527  HG2 PRO A 104      15.898 -15.591  13.290  1.00 91.70           H  
ATOM   1528  HG3 PRO A 104      15.372 -13.877  13.253  1.00 91.70           H  
ATOM   1529  CD  PRO A 104      16.873 -14.352  11.782  1.00 91.70           C  
ATOM   1530  HD2 PRO A 104      16.117 -14.112  11.034  1.00 91.70           H  
ATOM   1531  HD3 PRO A 104      17.425 -15.248  11.497  1.00 91.70           H  
ATOM   1532  N   ASP A 105      20.015 -12.023  14.425  1.00 90.04           N  
ATOM   1533  H   ASP A 105      19.378 -11.299  14.724  1.00 90.04           H  
ATOM   1534  CA  ASP A 105      21.408 -11.932  14.839  1.00 90.04           C  
ATOM   1535  HA  ASP A 105      22.037 -11.904  13.950  1.00 90.04           H  
ATOM   1536  C   ASP A 105      21.784 -13.168  15.666  1.00 90.04           C  
ATOM   1537  CB  ASP A 105      21.644 -10.639  15.619  1.00 90.04           C  
ATOM   1538  HB2 ASP A 105      21.488  -9.782  14.964  1.00 90.04           H  
ATOM   1539  HB3 ASP A 105      20.927 -10.584  16.438  1.00 90.04           H  
ATOM   1540  O   ASP A 105      21.049 -13.580  16.566  1.00 90.04           O  
ATOM   1541  CG  ASP A 105      23.072 -10.626  16.160  1.00 90.04           C  
ATOM   1542  OD1 ASP A 105      23.224 -10.851  17.382  1.00 90.04           O  
ATOM   1543  OD2 ASP A 105      24.007 -10.544  15.343  1.00 90.04           O  
ATOM   1544  N   ALA A 106      22.930 -13.773  15.355  1.00 88.27           N  
ATOM   1545  H   ALA A 106      23.537 -13.329  14.681  1.00 88.27           H  
ATOM   1546  CA  ALA A 106      23.299 -15.077  15.901  1.00 88.27           C  
ATOM   1547  HA  ALA A 106      22.465 -15.762  15.748  1.00 88.27           H  
ATOM   1548  C   ALA A 106      23.584 -15.048  17.413  1.00 88.27           C  
ATOM   1549  CB  ALA A 106      24.510 -15.599  15.120  1.00 88.27           C  
ATOM   1550  HB1 ALA A 106      24.265 -15.670  14.060  1.00 88.27           H  
ATOM   1551  HB2 ALA A 106      25.358 -14.927  15.256  1.00 88.27           H  
ATOM   1552  HB3 ALA A 106      24.779 -16.589  15.490  1.00 88.27           H  
ATOM   1553  O   ALA A 106      23.534 -16.094  18.057  1.00 88.27           O  
ATOM   1554  N   VAL A 107      23.902 -13.875  17.969  1.00 88.90           N  
ATOM   1555  H   VAL A 107      23.862 -13.045  17.394  1.00 88.90           H  
ATOM   1556  CA  VAL A 107      24.296 -13.715  19.375  1.00 88.90           C  
ATOM   1557  HA  VAL A 107      24.549 -14.689  19.794  1.00 88.90           H  
ATOM   1558  C   VAL A 107      23.139 -13.159  20.203  1.00 88.90           C  
ATOM   1559  CB  VAL A 107      25.543 -12.812  19.482  1.00 88.90           C  
ATOM   1560  HB  VAL A 107      25.294 -11.815  19.119  1.00 88.90           H  
ATOM   1561  O   VAL A 107      22.829 -13.676  21.271  1.00 88.90           O  
ATOM   1562  CG1 VAL A 107      26.027 -12.692  20.933  1.00 88.90           C  
ATOM   1563 HG11 VAL A 107      25.260 -12.224  21.551  1.00 88.90           H  
ATOM   1564 HG12 VAL A 107      26.923 -12.073  20.972  1.00 88.90           H  
ATOM   1565 HG13 VAL A 107      26.255 -13.680  21.333  1.00 88.90           H  
ATOM   1566  CG2 VAL A 107      26.724 -13.342  18.653  1.00 88.90           C  
ATOM   1567 HG21 VAL A 107      27.560 -12.646  18.729  1.00 88.90           H  
ATOM   1568 HG22 VAL A 107      26.447 -13.415  17.601  1.00 88.90           H  
ATOM   1569 HG23 VAL A 107      27.032 -14.322  19.016  1.00 88.90           H  
ATOM   1570  N   THR A 108      22.492 -12.103  19.714  1.00 90.02           N  
ATOM   1571  H   THR A 108      22.812 -11.733  18.831  1.00 90.02           H  
ATOM   1572  CA  THR A 108      21.447 -11.355  20.429  1.00 90.02           C  
ATOM   1573  HA  THR A 108      21.576 -11.498  21.501  1.00 90.02           H  
ATOM   1574  C   THR A 108      20.030 -11.817  20.093  1.00 90.02           C  
ATOM   1575  CB  THR A 108      21.557  -9.848  20.145  1.00 90.02           C  
ATOM   1576  HB  THR A 108      20.799  -9.327  20.729  1.00 90.02           H  
ATOM   1577  O   THR A 108      19.097 -11.492  20.826  1.00 90.02           O  
ATOM   1578  CG2 THR A 108      22.924  -9.263  20.502  1.00 90.02           C  
ATOM   1579 HG21 THR A 108      23.133  -9.437  21.558  1.00 90.02           H  
ATOM   1580 HG22 THR A 108      22.915  -8.189  20.312  1.00 90.02           H  
ATOM   1581 HG23 THR A 108      23.708  -9.719  19.899  1.00 90.02           H  
ATOM   1582  OG1 THR A 108      21.325  -9.585  18.784  1.00 90.02           O  
ATOM   1583  HG1 THR A 108      22.074  -9.938  18.298  1.00 90.02           H  
ATOM   1584  N   GLY A 109      19.836 -12.536  18.982  1.00 89.95           N  
ATOM   1585  H   GLY A 109      20.634 -12.792  18.419  1.00 89.95           H  
ATOM   1586  CA  GLY A 109      18.513 -12.895  18.463  1.00 89.95           C  
ATOM   1587  HA2 GLY A 109      18.639 -13.614  17.654  1.00 89.95           H  
ATOM   1588  HA3 GLY A 109      17.931 -13.362  19.257  1.00 89.95           H  
ATOM   1589  C   GLY A 109      17.715 -11.707  17.918  1.00 89.95           C  
ATOM   1590  O   GLY A 109      16.533 -11.856  17.604  1.00 89.95           O  
ATOM   1591  N   ALA A 110      18.324 -10.522  17.812  1.00 92.11           N  
ATOM   1592  H   ALA A 110      19.299 -10.450  18.065  1.00 92.11           H  
ATOM   1593  CA  ALA A 110      17.658  -9.332  17.307  1.00 92.11           C  
ATOM   1594  HA  ALA A 110      16.734  -9.201  17.871  1.00 92.11           H  
ATOM   1595  C   ALA A 110      17.297  -9.488  15.824  1.00 92.11           C  
ATOM   1596  CB  ALA A 110      18.548  -8.109  17.553  1.00 92.11           C  
ATOM   1597  HB1 ALA A 110      18.779  -8.025  18.615  1.00 92.11           H  
ATOM   1598  HB2 ALA A 110      19.479  -8.216  16.997  1.00 92.11           H  
ATOM   1599  HB3 ALA A 110      18.041  -7.205  17.216  1.00 92.11           H  
ATOM   1600  O   ALA A 110      18.061 -10.038  15.031  1.00 92.11           O  
ATOM   1601  N   TYR A 111      16.132  -8.974  15.435  1.00 95.26           N  
ATOM   1602  H   TYR A 111      15.520  -8.562  16.125  1.00 95.26           H  
ATOM   1603  CA  TYR A 111      15.776  -8.859  14.026  1.00 95.26           C  
ATOM   1604  HA  TYR A 111      15.872  -9.838  13.555  1.00 95.26           H  
ATOM   1605  C   TYR A 111      16.719  -7.881  13.318  1.00 95.26           C  
ATOM   1606  CB  TYR A 111      14.328  -8.385  13.895  1.00 95.26           C  
ATOM   1607  HB2 TYR A 111      14.225  -7.420  14.391  1.00 95.26           H  
ATOM   1608  HB3 TYR A 111      14.126  -8.244  12.833  1.00 95.26           H  
ATOM   1609  O   TYR A 111      16.921  -6.776  13.815  1.00 95.26           O  
ATOM   1610  CG  TYR A 111      13.288  -9.340  14.437  1.00 95.26           C  
ATOM   1611  CD1 TYR A 111      13.069 -10.568  13.786  1.00 95.26           C  
ATOM   1612  HD1 TYR A 111      13.650 -10.829  12.914  1.00 95.26           H  
ATOM   1613  CD2 TYR A 111      12.533  -9.000  15.577  1.00 95.26           C  
ATOM   1614  HD2 TYR A 111      12.700  -8.055  16.073  1.00 95.26           H  
ATOM   1615  CE1 TYR A 111      12.097 -11.460  14.274  1.00 95.26           C  
ATOM   1616  HE1 TYR A 111      11.926 -12.409  13.789  1.00 95.26           H  
ATOM   1617  CE2 TYR A 111      11.561  -9.891  16.070  1.00 95.26           C  
ATOM   1618  HE2 TYR A 111      10.984  -9.634  16.946  1.00 95.26           H  
ATOM   1619  OH  TYR A 111      10.405 -11.989  15.879  1.00 95.26           O  
ATOM   1620  HH  TYR A 111       9.993 -11.675  16.687  1.00 95.26           H  
ATOM   1621  CZ  TYR A 111      11.343 -11.124  15.416  1.00 95.26           C  
ATOM   1622  N   THR A 112      17.234  -8.279  12.154  1.00 96.31           N  
ATOM   1623  H   THR A 112      17.014  -9.203  11.811  1.00 96.31           H  
ATOM   1624  CA  THR A 112      18.068  -7.446  11.271  1.00 96.31           C  
ATOM   1625  HA  THR A 112      18.204  -6.464  11.724  1.00 96.31           H  
ATOM   1626  C   THR A 112      17.375  -7.223   9.931  1.00 96.31           C  
ATOM   1627  CB  THR A 112      19.460  -8.060  11.045  1.00 96.31           C  
ATOM   1628  HB  THR A 112      20.075  -7.354  10.487  1.00 96.31           H  
ATOM   1629  O   THR A 112      16.315  -7.812   9.674  1.00 96.31           O  
ATOM   1630  CG2 THR A 112      20.185  -8.413  12.344  1.00 96.31           C  
ATOM   1631 HG21 THR A 112      21.200  -8.736  12.113  1.00 96.31           H  
ATOM   1632 HG22 THR A 112      20.242  -7.530  12.981  1.00 96.31           H  
ATOM   1633 HG23 THR A 112      19.667  -9.208  12.880  1.00 96.31           H  
ATOM   1634  OG1 THR A 112      19.346  -9.232  10.280  1.00 96.31           O  
ATOM   1635  HG1 THR A 112      19.420  -9.965  10.896  1.00 96.31           H  
ATOM   1636  N   GLY A 113      17.942  -6.367   9.082  1.00 96.45           N  
ATOM   1637  H   GLY A 113      18.831  -5.946   9.311  1.00 96.45           H  
ATOM   1638  CA  GLY A 113      17.380  -6.043   7.778  1.00 96.45           C  
ATOM   1639  HA2 GLY A 113      17.453  -6.913   7.125  1.00 96.45           H  
ATOM   1640  HA3 GLY A 113      17.961  -5.236   7.331  1.00 96.45           H  
ATOM   1641  C   GLY A 113      15.926  -5.594   7.867  1.00 96.45           C  
ATOM   1642  O   GLY A 113      15.478  -5.007   8.854  1.00 96.45           O  
ATOM   1643  N   MET A 114      15.129  -5.935   6.862  1.00 97.76           N  
ATOM   1644  H   MET A 114      15.533  -6.385   6.054  1.00 97.76           H  
ATOM   1645  CA  MET A 114      13.710  -5.591   6.854  1.00 97.76           C  
ATOM   1646  HA  MET A 114      13.634  -4.511   6.981  1.00 97.76           H  
ATOM   1647  C   MET A 114      12.916  -6.216   8.007  1.00 97.76           C  
ATOM   1648  CB  MET A 114      13.106  -5.944   5.495  1.00 97.76           C  
ATOM   1649  HB2 MET A 114      13.718  -5.482   4.721  1.00 97.76           H  
ATOM   1650  HB3 MET A 114      12.103  -5.520   5.441  1.00 97.76           H  
ATOM   1651  O   MET A 114      11.924  -5.633   8.445  1.00 97.76           O  
ATOM   1652  CG  MET A 114      13.045  -7.440   5.188  1.00 97.76           C  
ATOM   1653  HG2 MET A 114      12.649  -7.985   6.044  1.00 97.76           H  
ATOM   1654  HG3 MET A 114      14.064  -7.782   5.005  1.00 97.76           H  
ATOM   1655  SD  MET A 114      12.041  -7.875   3.747  1.00 97.76           S  
ATOM   1656  CE  MET A 114      12.410  -6.503   2.621  1.00 97.76           C  
ATOM   1657  HE1 MET A 114      11.981  -6.716   1.642  1.00 97.76           H  
ATOM   1658  HE2 MET A 114      11.993  -5.573   3.006  1.00 97.76           H  
ATOM   1659  HE3 MET A 114      13.490  -6.402   2.516  1.00 97.76           H  
ATOM   1660  N   GLN A 115      13.357  -7.352   8.565  1.00 96.68           N  
ATOM   1661  H   GLN A 115      14.229  -7.747   8.241  1.00 96.68           H  
ATOM   1662  CA  GLN A 115      12.686  -7.951   9.725  1.00 96.68           C  
ATOM   1663  HA  GLN A 115      11.633  -8.084   9.479  1.00 96.68           H  
ATOM   1664  C   GLN A 115      12.742  -7.028  10.951  1.00 96.68           C  
ATOM   1665  CB  GLN A 115      13.274  -9.327  10.085  1.00 96.68           C  
ATOM   1666  HB2 GLN A 115      12.694  -9.738  10.911  1.00 96.68           H  
ATOM   1667  HB3 GLN A 115      14.298  -9.203  10.435  1.00 96.68           H  
ATOM   1668  O   GLN A 115      11.859  -7.100  11.805  1.00 96.68           O  
ATOM   1669  CG  GLN A 115      13.272 -10.354   8.945  1.00 96.68           C  
ATOM   1670  HG2 GLN A 115      13.933 -10.000   8.154  1.00 96.68           H  
ATOM   1671  HG3 GLN A 115      13.688 -11.292   9.313  1.00 96.68           H  
ATOM   1672  CD  GLN A 115      11.887 -10.642   8.366  1.00 96.68           C  
ATOM   1673  NE2 GLN A 115      11.766 -10.622   7.057  1.00 96.68           N  
ATOM   1674 HE21 GLN A 115      10.853 -10.738   6.641  1.00 96.68           H  
ATOM   1675 HE22 GLN A 115      12.577 -10.413   6.493  1.00 96.68           H  
ATOM   1676  OE1 GLN A 115      10.909 -10.911   9.060  1.00 96.68           O  
ATOM   1677  N   ALA A 116      13.723  -6.121  11.039  1.00 97.05           N  
ATOM   1678  H   ALA A 116      14.423  -6.079  10.313  1.00 97.05           H  
ATOM   1679  CA  ALA A 116      13.812  -5.153  12.130  1.00 97.05           C  
ATOM   1680  HA  ALA A 116      13.852  -5.701  13.071  1.00 97.05           H  
ATOM   1681  C   ALA A 116      12.585  -4.221  12.201  1.00 97.05           C  
ATOM   1682  CB  ALA A 116      15.125  -4.380  11.996  1.00 97.05           C  
ATOM   1683  HB1 ALA A 116      15.303  -3.785  12.892  1.00 97.05           H  
ATOM   1684  HB2 ALA A 116      15.082  -3.720  11.130  1.00 97.05           H  
ATOM   1685  HB3 ALA A 116      15.960  -5.070  11.874  1.00 97.05           H  
ATOM   1686  O   ALA A 116      12.237  -3.762  13.295  1.00 97.05           O  
ATOM   1687  N   LEU A 117      11.859  -4.025  11.088  1.00 97.27           N  
ATOM   1688  H   LEU A 117      12.176  -4.456  10.231  1.00 97.27           H  
ATOM   1689  CA  LEU A 117      10.590  -3.286  11.055  1.00 97.27           C  
ATOM   1690  HA  LEU A 117      10.760  -2.293  11.471  1.00 97.27           H  
ATOM   1691  C   LEU A 117       9.499  -3.934  11.925  1.00 97.27           C  
ATOM   1692  CB  LEU A 117      10.096  -3.141   9.600  1.00 97.27           C  
ATOM   1693  HB2 LEU A 117       9.094  -2.713   9.619  1.00 97.27           H  
ATOM   1694  HB3 LEU A 117      10.009  -4.136   9.163  1.00 97.27           H  
ATOM   1695  O   LEU A 117       8.645  -3.217  12.444  1.00 97.27           O  
ATOM   1696  CG  LEU A 117      10.972  -2.259   8.688  1.00 97.27           C  
ATOM   1697  HG  LEU A 117      12.005  -2.607   8.714  1.00 97.27           H  
ATOM   1698  CD1 LEU A 117      10.472  -2.329   7.246  1.00 97.27           C  
ATOM   1699 HD11 LEU A 117       9.410  -2.090   7.199  1.00 97.27           H  
ATOM   1700 HD12 LEU A 117      10.647  -3.330   6.850  1.00 97.27           H  
ATOM   1701 HD13 LEU A 117      11.026  -1.624   6.626  1.00 97.27           H  
ATOM   1702  CD2 LEU A 117      10.927  -0.788   9.112  1.00 97.27           C  
ATOM   1703 HD21 LEU A 117       9.906  -0.411   9.066  1.00 97.27           H  
ATOM   1704 HD22 LEU A 117      11.319  -0.673  10.122  1.00 97.27           H  
ATOM   1705 HD23 LEU A 117      11.550  -0.196   8.441  1.00 97.27           H  
ATOM   1706  N   LEU A 118       9.551  -5.250  12.176  1.00 96.42           N  
ATOM   1707  H   LEU A 118      10.294  -5.792  11.759  1.00 96.42           H  
ATOM   1708  CA  LEU A 118       8.638  -5.927  13.113  1.00 96.42           C  
ATOM   1709  HA  LEU A 118       7.607  -5.717  12.828  1.00 96.42           H  
ATOM   1710  C   LEU A 118       8.803  -5.418  14.551  1.00 96.42           C  
ATOM   1711  CB  LEU A 118       8.874  -7.449  13.084  1.00 96.42           C  
ATOM   1712  HB2 LEU A 118       8.266  -7.911  13.862  1.00 96.42           H  
ATOM   1713  HB3 LEU A 118       9.916  -7.647  13.336  1.00 96.42           H  
ATOM   1714  O   LEU A 118       7.846  -5.404  15.320  1.00 96.42           O  
ATOM   1715  CG  LEU A 118       8.538  -8.128  11.746  1.00 96.42           C  
ATOM   1716  HG  LEU A 118       9.045  -7.606  10.934  1.00 96.42           H  
ATOM   1717  CD1 LEU A 118       9.015  -9.580  11.751  1.00 96.42           C  
ATOM   1718 HD11 LEU A 118       8.515 -10.140  12.542  1.00 96.42           H  
ATOM   1719 HD12 LEU A 118      10.091  -9.601  11.923  1.00 96.42           H  
ATOM   1720 HD13 LEU A 118       8.818 -10.032  10.779  1.00 96.42           H  
ATOM   1721  CD2 LEU A 118       7.029  -8.134  11.490  1.00 96.42           C  
ATOM   1722 HD21 LEU A 118       6.819  -8.655  10.556  1.00 96.42           H  
ATOM   1723 HD22 LEU A 118       6.508  -8.629  12.309  1.00 96.42           H  
ATOM   1724 HD23 LEU A 118       6.668  -7.109  11.402  1.00 96.42           H  
ATOM   1725  N   SER A 119      10.006  -4.965  14.914  1.00 95.15           N  
ATOM   1726  H   SER A 119      10.736  -4.957  14.217  1.00 95.15           H  
ATOM   1727  CA  SER A 119      10.292  -4.442  16.254  1.00 95.15           C  
ATOM   1728  HA  SER A 119       9.672  -4.993  16.962  1.00 95.15           H  
ATOM   1729  C   SER A 119       9.919  -2.966  16.435  1.00 95.15           C  
ATOM   1730  CB  SER A 119      11.745  -4.731  16.641  1.00 95.15           C  
ATOM   1731  HB2 SER A 119      11.854  -4.569  17.713  1.00 95.15           H  
ATOM   1732  HB3 SER A 119      11.963  -5.779  16.435  1.00 95.15           H  
ATOM   1733  O   SER A 119       9.973  -2.460  17.559  1.00 95.15           O  
ATOM   1734  OG  SER A 119      12.689  -3.917  15.967  1.00 95.15           O  
ATOM   1735  HG  SER A 119      12.509  -3.914  15.024  1.00 95.15           H  
ATOM   1736  N   ALA A 120       9.505  -2.278  15.363  1.00 95.07           N  
ATOM   1737  H   ALA A 120       9.429  -2.757  14.477  1.00 95.07           H  
ATOM   1738  CA  ALA A 120       9.176  -0.855  15.394  1.00 95.07           C  
ATOM   1739  HA  ALA A 120      10.057  -0.299  15.714  1.00 95.07           H  
ATOM   1740  C   ALA A 120       8.043  -0.545  16.383  1.00 95.07           C  
ATOM   1741  CB  ALA A 120       8.812  -0.406  13.978  1.00 95.07           C  
ATOM   1742  HB1 ALA A 120       7.912  -0.921  13.644  1.00 95.07           H  
ATOM   1743  HB2 ALA A 120       9.630  -0.636  13.295  1.00 95.07           H  
ATOM   1744  HB3 ALA A 120       8.626   0.668  13.974  1.00 95.07           H  
ATOM   1745  O   ALA A 120       8.177   0.374  17.186  1.00 95.07           O  
ATOM   1746  N   GLN A 121       6.982  -1.358  16.417  1.00 93.61           N  
ATOM   1747  H   GLN A 121       6.916  -2.102  15.737  1.00 93.61           H  
ATOM   1748  CA  GLN A 121       5.861  -1.125  17.333  1.00 93.61           C  
ATOM   1749  HA  GLN A 121       5.502  -0.107  17.180  1.00 93.61           H  
ATOM   1750  C   GLN A 121       6.298  -1.229  18.799  1.00 93.61           C  
ATOM   1751  CB  GLN A 121       4.713  -2.088  17.003  1.00 93.61           C  
ATOM   1752  HB2 GLN A 121       5.025  -3.114  17.197  1.00 93.61           H  
ATOM   1753  HB3 GLN A 121       4.476  -1.992  15.943  1.00 93.61           H  
ATOM   1754  O   GLN A 121       5.971  -0.359  19.599  1.00 93.61           O  
ATOM   1755  CG  GLN A 121       3.446  -1.772  17.817  1.00 93.61           C  
ATOM   1756  HG2 GLN A 121       3.194  -0.720  17.685  1.00 93.61           H  
ATOM   1757  HG3 GLN A 121       3.629  -1.949  18.877  1.00 93.61           H  
ATOM   1758  CD  GLN A 121       2.243  -2.612  17.393  1.00 93.61           C  
ATOM   1759  NE2 GLN A 121       1.044  -2.209  17.752  1.00 93.61           N  
ATOM   1760 HE21 GLN A 121       0.904  -1.360  18.280  1.00 93.61           H  
ATOM   1761 HE22 GLN A 121       0.251  -2.739  17.418  1.00 93.61           H  
ATOM   1762  OE1 GLN A 121       2.355  -3.620  16.711  1.00 93.61           O  
ATOM   1763  N   SER A 122       7.092  -2.247  19.145  1.00 93.90           N  
ATOM   1764  H   SER A 122       7.333  -2.936  18.447  1.00 93.90           H  
ATOM   1765  CA  SER A 122       7.579  -2.442  20.516  1.00 93.90           C  
ATOM   1766  HA  SER A 122       6.738  -2.348  21.203  1.00 93.90           H  
ATOM   1767  C   SER A 122       8.623  -1.413  20.955  1.00 93.90           C  
ATOM   1768  CB  SER A 122       8.161  -3.850  20.679  1.00 93.90           C  
ATOM   1769  HB2 SER A 122       8.609  -3.939  21.669  1.00 93.90           H  
ATOM   1770  HB3 SER A 122       7.354  -4.578  20.606  1.00 93.90           H  
ATOM   1771  O   SER A 122       8.666  -1.056  22.126  1.00 93.90           O  
ATOM   1772  OG  SER A 122       9.138  -4.151  19.691  1.00 93.90           O  
ATOM   1773  HG  SER A 122       9.501  -3.346  19.315  1.00 93.90           H  
ATOM   1774  N   LYS A 123       9.484  -0.953  20.037  1.00 93.88           N  
ATOM   1775  H   LYS A 123       9.381  -1.264  19.082  1.00 93.88           H  
ATOM   1776  CA  LYS A 123      10.617  -0.071  20.365  1.00 93.88           C  
ATOM   1777  HA  LYS A 123      10.899  -0.208  21.409  1.00 93.88           H  
ATOM   1778  C   LYS A 123      10.284   1.412  20.229  1.00 93.88           C  
ATOM   1779  CB  LYS A 123      11.826  -0.416  19.482  1.00 93.88           C  
ATOM   1780  HB2 LYS A 123      11.529  -0.394  18.433  1.00 93.88           H  
ATOM   1781  HB3 LYS A 123      12.585   0.352  19.630  1.00 93.88           H  
ATOM   1782  O   LYS A 123      10.821   2.226  20.969  1.00 93.88           O  
ATOM   1783  CG  LYS A 123      12.454  -1.778  19.815  1.00 93.88           C  
ATOM   1784  HG2 LYS A 123      12.756  -1.787  20.862  1.00 93.88           H  
ATOM   1785  HG3 LYS A 123      11.733  -2.578  19.646  1.00 93.88           H  
ATOM   1786  CD  LYS A 123      13.687  -2.007  18.929  1.00 93.88           C  
ATOM   1787  HD2 LYS A 123      14.380  -1.176  19.059  1.00 93.88           H  
ATOM   1788  HD3 LYS A 123      13.367  -2.033  17.887  1.00 93.88           H  
ATOM   1789  CE  LYS A 123      14.399  -3.318  19.280  1.00 93.88           C  
ATOM   1790  HE2 LYS A 123      14.744  -3.264  20.313  1.00 93.88           H  
ATOM   1791  HE3 LYS A 123      13.679  -4.133  19.206  1.00 93.88           H  
ATOM   1792  NZ  LYS A 123      15.544  -3.567  18.365  1.00 93.88           N  
ATOM   1793  HZ1 LYS A 123      15.218  -3.653  17.413  1.00 93.88           H  
ATOM   1794  HZ2 LYS A 123      16.211  -2.809  18.395  1.00 93.88           H  
ATOM   1795  HZ3 LYS A 123      16.030  -4.420  18.603  1.00 93.88           H  
ATOM   1796  N   LEU A 124       9.439   1.757  19.262  1.00 94.70           N  
ATOM   1797  H   LEU A 124       9.055   1.021  18.686  1.00 94.70           H  
ATOM   1798  CA  LEU A 124       9.151   3.134  18.851  1.00 94.70           C  
ATOM   1799  HA  LEU A 124       9.733   3.825  19.460  1.00 94.70           H  
ATOM   1800  C   LEU A 124       7.678   3.512  19.066  1.00 94.70           C  
ATOM   1801  CB  LEU A 124       9.564   3.322  17.375  1.00 94.70           C  
ATOM   1802  HB2 LEU A 124       8.886   2.739  16.752  1.00 94.70           H  
ATOM   1803  HB3 LEU A 124       9.425   4.370  17.110  1.00 94.70           H  
ATOM   1804  O   LEU A 124       7.304   4.652  18.810  1.00 94.70           O  
ATOM   1805  CG  LEU A 124      11.007   2.915  17.019  1.00 94.70           C  
ATOM   1806  HG  LEU A 124      11.186   1.881  17.314  1.00 94.70           H  
ATOM   1807  CD1 LEU A 124      11.202   2.993  15.505  1.00 94.70           C  
ATOM   1808 HD11 LEU A 124      10.959   3.988  15.132  1.00 94.70           H  
ATOM   1809 HD12 LEU A 124      10.555   2.265  15.015  1.00 94.70           H  
ATOM   1810 HD13 LEU A 124      12.240   2.769  15.260  1.00 94.70           H  
ATOM   1811  CD2 LEU A 124      12.042   3.804  17.708  1.00 94.70           C  
ATOM   1812 HD21 LEU A 124      13.044   3.502  17.403  1.00 94.70           H  
ATOM   1813 HD22 LEU A 124      11.965   3.698  18.790  1.00 94.70           H  
ATOM   1814 HD23 LEU A 124      11.882   4.847  17.435  1.00 94.70           H  
ATOM   1815  N   GLY A 125       6.828   2.571  19.496  1.00 92.75           N  
ATOM   1816  H   GLY A 125       7.179   1.643  19.686  1.00 92.75           H  
ATOM   1817  CA  GLY A 125       5.395   2.805  19.701  1.00 92.75           C  
ATOM   1818  HA2 GLY A 125       4.969   1.955  20.234  1.00 92.75           H  
ATOM   1819  HA3 GLY A 125       5.263   3.696  20.314  1.00 92.75           H  
ATOM   1820  C   GLY A 125       4.601   3.000  18.406  1.00 92.75           C  
ATOM   1821  O   GLY A 125       3.450   3.425  18.459  1.00 92.75           O  
ATOM   1822  N   ILE A 126       5.196   2.713  17.243  1.00 93.79           N  
ATOM   1823  H   ILE A 126       6.141   2.356  17.266  1.00 93.79           H  
ATOM   1824  CA  ILE A 126       4.589   2.960  15.934  1.00 93.79           C  
ATOM   1825  HA  ILE A 126       3.514   3.058  16.085  1.00 93.79           H  
ATOM   1826  C   ILE A 126       4.798   1.783  14.985  1.00 93.79           C  
ATOM   1827  CB  ILE A 126       5.097   4.297  15.358  1.00 93.79           C  
ATOM   1828  HB  ILE A 126       5.074   5.028  16.166  1.00 93.79           H  
ATOM   1829  O   ILE A 126       5.853   1.148  14.972  1.00 93.79           O  
ATOM   1830  CG1 ILE A 126       4.131   4.796  14.268  1.00 93.79           C  
ATOM   1831 HG12 ILE A 126       3.125   4.831  14.685  1.00 93.79           H  
ATOM   1832 HG13 ILE A 126       4.132   4.101  13.428  1.00 93.79           H  
ATOM   1833  CG2 ILE A 126       6.547   4.208  14.854  1.00 93.79           C  
ATOM   1834 HG21 ILE A 126       6.608   3.604  13.949  1.00 93.79           H  
ATOM   1835 HG22 ILE A 126       6.917   5.211  14.643  1.00 93.79           H  
ATOM   1836 HG23 ILE A 126       7.181   3.772  15.626  1.00 93.79           H  
ATOM   1837  CD1 ILE A 126       4.477   6.200  13.767  1.00 93.79           C  
ATOM   1838 HD11 ILE A 126       4.677   6.860  14.611  1.00 93.79           H  
ATOM   1839 HD12 ILE A 126       5.356   6.154  13.123  1.00 93.79           H  
ATOM   1840 HD13 ILE A 126       3.640   6.611  13.203  1.00 93.79           H  
ATOM   1841  N   LYS A 127       3.778   1.490  14.178  1.00 95.31           N  
ATOM   1842  H   LYS A 127       2.955   2.075  14.220  1.00 95.31           H  
ATOM   1843  CA  LYS A 127       3.758   0.360  13.251  1.00 95.31           C  
ATOM   1844  HA  LYS A 127       4.619  -0.277  13.454  1.00 95.31           H  
ATOM   1845  C   LYS A 127       3.817   0.862  11.801  1.00 95.31           C  
ATOM   1846  CB  LYS A 127       2.505  -0.469  13.551  1.00 95.31           C  
ATOM   1847  HB2 LYS A 127       2.473  -0.678  14.621  1.00 95.31           H  
ATOM   1848  HB3 LYS A 127       1.614   0.102  13.288  1.00 95.31           H  
ATOM   1849  O   LYS A 127       2.882   1.544  11.381  1.00 95.31           O  
ATOM   1850  CG  LYS A 127       2.500  -1.803  12.801  1.00 95.31           C  
ATOM   1851  HG2 LYS A 127       2.495  -1.624  11.725  1.00 95.31           H  
ATOM   1852  HG3 LYS A 127       3.391  -2.371  13.067  1.00 95.31           H  
ATOM   1853  CD  LYS A 127       1.248  -2.594  13.194  1.00 95.31           C  
ATOM   1854  HD2 LYS A 127       1.209  -2.728  14.275  1.00 95.31           H  
ATOM   1855  HD3 LYS A 127       0.364  -2.046  12.868  1.00 95.31           H  
ATOM   1856  CE  LYS A 127       1.294  -3.955  12.516  1.00 95.31           C  
ATOM   1857  HE2 LYS A 127       1.621  -3.776  11.492  1.00 95.31           H  
ATOM   1858  HE3 LYS A 127       2.053  -4.570  13.001  1.00 95.31           H  
ATOM   1859  NZ  LYS A 127      -0.023  -4.642  12.538  1.00 95.31           N  
ATOM   1860  HZ1 LYS A 127      -0.765  -4.060  12.175  1.00 95.31           H  
ATOM   1861  HZ2 LYS A 127      -0.006  -5.467  11.956  1.00 95.31           H  
ATOM   1862  HZ3 LYS A 127      -0.304  -4.889  13.477  1.00 95.31           H  
ATOM   1863  N   PRO A 128       4.881   0.558  11.035  1.00 97.32           N  
ATOM   1864  CA  PRO A 128       4.956   0.931   9.626  1.00 97.32           C  
ATOM   1865  HA  PRO A 128       4.721   1.989   9.506  1.00 97.32           H  
ATOM   1866  C   PRO A 128       3.969   0.113   8.784  1.00 97.32           C  
ATOM   1867  CB  PRO A 128       6.413   0.708   9.222  1.00 97.32           C  
ATOM   1868  HB2 PRO A 128       6.983   1.618   9.405  1.00 97.32           H  
ATOM   1869  HB3 PRO A 128       6.500   0.406   8.178  1.00 97.32           H  
ATOM   1870  O   PRO A 128       3.804  -1.088   9.001  1.00 97.32           O  
ATOM   1871  CG  PRO A 128       6.892  -0.392  10.169  1.00 97.32           C  
ATOM   1872  HG2 PRO A 128       7.963  -0.327  10.359  1.00 97.32           H  
ATOM   1873  HG3 PRO A 128       6.635  -1.368   9.758  1.00 97.32           H  
ATOM   1874  CD  PRO A 128       6.088  -0.149  11.443  1.00 97.32           C  
ATOM   1875  HD2 PRO A 128       5.854  -1.105  11.913  1.00 97.32           H  
ATOM   1876  HD3 PRO A 128       6.658   0.482  12.125  1.00 97.32           H  
ATOM   1877  N   ARG A 129       3.321   0.768   7.813  1.00 97.02           N  
ATOM   1878  H   ARG A 129       3.513   1.755   7.720  1.00 97.02           H  
ATOM   1879  CA  ARG A 129       2.303   0.175   6.922  1.00 97.02           C  
ATOM   1880  HA  ARG A 129       2.307  -0.909   7.036  1.00 97.02           H  
ATOM   1881  C   ARG A 129       2.527   0.443   5.440  1.00 97.02           C  
ATOM   1882  CB  ARG A 129       0.913   0.702   7.289  1.00 97.02           C  
ATOM   1883  HB2 ARG A 129       0.914   1.791   7.252  1.00 97.02           H  
ATOM   1884  HB3 ARG A 129       0.198   0.337   6.552  1.00 97.02           H  
ATOM   1885  O   ARG A 129       1.854  -0.162   4.614  1.00 97.02           O  
ATOM   1886  CG  ARG A 129       0.447   0.237   8.666  1.00 97.02           C  
ATOM   1887  HG2 ARG A 129       1.041   0.717   9.444  1.00 97.02           H  
ATOM   1888  HG3 ARG A 129       0.541  -0.847   8.746  1.00 97.02           H  
ATOM   1889  CD  ARG A 129      -1.017   0.645   8.808  1.00 97.02           C  
ATOM   1890  HD2 ARG A 129      -1.624   0.123   8.067  1.00 97.02           H  
ATOM   1891  HD3 ARG A 129      -1.089   1.716   8.620  1.00 97.02           H  
ATOM   1892  NE  ARG A 129      -1.514   0.380  10.154  1.00 97.02           N  
ATOM   1893  HE  ARG A 129      -1.522   1.170  10.783  1.00 97.02           H  
ATOM   1894  NH1 ARG A 129      -2.002  -1.869   9.889  1.00 97.02           N  
ATOM   1895 HH11 ARG A 129      -1.712  -1.920   8.923  1.00 97.02           H  
ATOM   1896 HH12 ARG A 129      -2.295  -2.711  10.365  1.00 97.02           H  
ATOM   1897  NH2 ARG A 129      -2.205  -0.904  11.869  1.00 97.02           N  
ATOM   1898 HH21 ARG A 129      -2.444  -1.830  12.195  1.00 97.02           H  
ATOM   1899 HH22 ARG A 129      -2.186  -0.128  12.514  1.00 97.02           H  
ATOM   1900  CZ  ARG A 129      -1.910  -0.787  10.613  1.00 97.02           C  
ATOM   1901  N   ILE A 130       3.424   1.356   5.097  1.00 98.33           N  
ATOM   1902  H   ILE A 130       3.884   1.875   5.831  1.00 98.33           H  
ATOM   1903  CA  ILE A 130       3.816   1.660   3.721  1.00 98.33           C  
ATOM   1904  HA  ILE A 130       3.211   1.102   3.006  1.00 98.33           H  
ATOM   1905  C   ILE A 130       5.263   1.205   3.582  1.00 98.33           C  
ATOM   1906  CB  ILE A 130       3.624   3.168   3.464  1.00 98.33           C  
ATOM   1907  HB  ILE A 130       4.167   3.723   4.229  1.00 98.33           H  
ATOM   1908  O   ILE A 130       6.144   1.822   4.163  1.00 98.33           O  
ATOM   1909  CG1 ILE A 130       2.140   3.567   3.583  1.00 98.33           C  
ATOM   1910 HG12 ILE A 130       1.584   3.149   2.743  1.00 98.33           H  
ATOM   1911 HG13 ILE A 130       1.716   3.162   4.502  1.00 98.33           H  
ATOM   1912  CG2 ILE A 130       4.210   3.542   2.098  1.00 98.33           C  
ATOM   1913 HG21 ILE A 130       3.880   2.840   1.332  1.00 98.33           H  
ATOM   1914 HG22 ILE A 130       5.298   3.521   2.163  1.00 98.33           H  
ATOM   1915 HG23 ILE A 130       3.937   4.556   1.808  1.00 98.33           H  
ATOM   1916  CD1 ILE A 130       1.938   5.084   3.640  1.00 98.33           C  
ATOM   1917 HD11 ILE A 130       2.259   5.556   2.712  1.00 98.33           H  
ATOM   1918 HD12 ILE A 130       2.508   5.502   4.470  1.00 98.33           H  
ATOM   1919 HD13 ILE A 130       0.879   5.299   3.789  1.00 98.33           H  
ATOM   1920  N   LEU A 131       5.506   0.083   2.917  1.00 98.69           N  
ATOM   1921  H   LEU A 131       4.756  -0.357   2.404  1.00 98.69           H  
ATOM   1922  CA  LEU A 131       6.777  -0.633   2.995  1.00 98.69           C  
ATOM   1923  HA  LEU A 131       7.421  -0.145   3.727  1.00 98.69           H  
ATOM   1924  C   LEU A 131       7.514  -0.601   1.658  1.00 98.69           C  
ATOM   1925  CB  LEU A 131       6.544  -2.074   3.483  1.00 98.69           C  
ATOM   1926  HB2 LEU A 131       7.519  -2.525   3.671  1.00 98.69           H  
ATOM   1927  HB3 LEU A 131       6.060  -2.633   2.682  1.00 98.69           H  
ATOM   1928  O   LEU A 131       6.904  -0.730   0.597  1.00 98.69           O  
ATOM   1929  CG  LEU A 131       5.698  -2.223   4.759  1.00 98.69           C  
ATOM   1930  HG  LEU A 131       4.711  -1.786   4.606  1.00 98.69           H  
ATOM   1931  CD1 LEU A 131       5.509  -3.706   5.060  1.00 98.69           C  
ATOM   1932 HD11 LEU A 131       6.473  -4.181   5.245  1.00 98.69           H  
ATOM   1933 HD12 LEU A 131       5.036  -4.180   4.200  1.00 98.69           H  
ATOM   1934 HD13 LEU A 131       4.864  -3.825   5.931  1.00 98.69           H  
ATOM   1935  CD2 LEU A 131       6.345  -1.566   5.978  1.00 98.69           C  
ATOM   1936 HD21 LEU A 131       7.334  -1.992   6.145  1.00 98.69           H  
ATOM   1937 HD22 LEU A 131       6.437  -0.493   5.810  1.00 98.69           H  
ATOM   1938 HD23 LEU A 131       5.721  -1.731   6.857  1.00 98.69           H  
ATOM   1939  N   GLY A 132       8.835  -0.474   1.704  1.00 98.35           N  
ATOM   1940  H   GLY A 132       9.292  -0.291   2.586  1.00 98.35           H  
ATOM   1941  CA  GLY A 132       9.656  -0.550   0.502  1.00 98.35           C  
ATOM   1942  HA2 GLY A 132       9.391  -1.447  -0.058  1.00 98.35           H  
ATOM   1943  HA3 GLY A 132       9.455   0.308  -0.139  1.00 98.35           H  
ATOM   1944  C   GLY A 132      11.146  -0.586   0.800  1.00 98.35           C  
ATOM   1945  O   GLY A 132      11.601  -0.168   1.868  1.00 98.35           O  
ATOM   1946  N   ALA A 133      11.897  -1.064  -0.186  1.00 98.39           N  
ATOM   1947  H   ALA A 133      11.440  -1.398  -1.023  1.00 98.39           H  
ATOM   1948  CA  ALA A 133      13.353  -1.005  -0.213  1.00 98.39           C  
ATOM   1949  HA  ALA A 133      13.705  -0.305   0.544  1.00 98.39           H  
ATOM   1950  C   ALA A 133      13.827  -0.470  -1.579  1.00 98.39           C  
ATOM   1951  CB  ALA A 133      13.895  -2.400   0.137  1.00 98.39           C  
ATOM   1952  HB1 ALA A 133      13.623  -3.116  -0.638  1.00 98.39           H  
ATOM   1953  HB2 ALA A 133      13.483  -2.730   1.091  1.00 98.39           H  
ATOM   1954  HB3 ALA A 133      14.981  -2.357   0.219  1.00 98.39           H  
ATOM   1955  O   ALA A 133      14.377  -1.239  -2.365  1.00 98.39           O  
ATOM   1956  N   PRO A 134      13.554   0.809  -1.911  1.00 98.07           N  
ATOM   1957  CA  PRO A 134      13.803   1.345  -3.248  1.00 98.07           C  
ATOM   1958  HA  PRO A 134      13.166   0.809  -3.952  1.00 98.07           H  
ATOM   1959  C   PRO A 134      15.261   1.193  -3.690  1.00 98.07           C  
ATOM   1960  CB  PRO A 134      13.373   2.813  -3.196  1.00 98.07           C  
ATOM   1961  HB2 PRO A 134      14.212   3.447  -2.910  1.00 98.07           H  
ATOM   1962  HB3 PRO A 134      12.953   3.144  -4.146  1.00 98.07           H  
ATOM   1963  O   PRO A 134      16.186   1.531  -2.944  1.00 98.07           O  
ATOM   1964  CG  PRO A 134      12.326   2.820  -2.087  1.00 98.07           C  
ATOM   1965  HG2 PRO A 134      12.188   3.811  -1.655  1.00 98.07           H  
ATOM   1966  HG3 PRO A 134      11.380   2.429  -2.462  1.00 98.07           H  
ATOM   1967  CD  PRO A 134      12.929   1.839  -1.090  1.00 98.07           C  
ATOM   1968  HD2 PRO A 134      12.147   1.460  -0.433  1.00 98.07           H  
ATOM   1969  HD3 PRO A 134      13.702   2.339  -0.506  1.00 98.07           H  
ATOM   1970  N   GLY A 135      15.455   0.645  -4.890  1.00 96.03           N  
ATOM   1971  H   GLY A 135      14.659   0.290  -5.399  1.00 96.03           H  
ATOM   1972  CA  GLY A 135      16.769   0.376  -5.471  1.00 96.03           C  
ATOM   1973  HA2 GLY A 135      16.654   0.247  -6.547  1.00 96.03           H  
ATOM   1974  HA3 GLY A 135      17.412   1.237  -5.288  1.00 96.03           H  
ATOM   1975  C   GLY A 135      17.478  -0.858  -4.906  1.00 96.03           C  
ATOM   1976  O   GLY A 135      18.587  -1.169  -5.332  1.00 96.03           O  
ATOM   1977  N   LEU A 136      16.862  -1.551  -3.946  1.00 97.70           N  
ATOM   1978  H   LEU A 136      15.949  -1.224  -3.661  1.00 97.70           H  
ATOM   1979  CA  LEU A 136      17.359  -2.774  -3.301  1.00 97.70           C  
ATOM   1980  HA  LEU A 136      18.269  -3.110  -3.798  1.00 97.70           H  
ATOM   1981  C   LEU A 136      16.348  -3.925  -3.400  1.00 97.70           C  
ATOM   1982  CB  LEU A 136      17.659  -2.474  -1.825  1.00 97.70           C  
ATOM   1983  HB2 LEU A 136      16.730  -2.158  -1.351  1.00 97.70           H  
ATOM   1984  HB3 LEU A 136      17.981  -3.397  -1.343  1.00 97.70           H  
ATOM   1985  O   LEU A 136      16.589  -5.024  -2.910  1.00 97.70           O  
ATOM   1986  CG  LEU A 136      18.723  -1.395  -1.581  1.00 97.70           C  
ATOM   1987  HG  LEU A 136      18.439  -0.476  -2.093  1.00 97.70           H  
ATOM   1988  CD1 LEU A 136      18.791  -1.088  -0.088  1.00 97.70           C  
ATOM   1989 HD11 LEU A 136      19.492  -0.267   0.062  1.00 97.70           H  
ATOM   1990 HD12 LEU A 136      19.138  -1.965   0.457  1.00 97.70           H  
ATOM   1991 HD13 LEU A 136      17.804  -0.796   0.270  1.00 97.70           H  
ATOM   1992  CD2 LEU A 136      20.116  -1.824  -2.046  1.00 97.70           C  
ATOM   1993 HD21 LEU A 136      20.119  -1.955  -3.128  1.00 97.70           H  
ATOM   1994 HD22 LEU A 136      20.405  -2.761  -1.569  1.00 97.70           H  
ATOM   1995 HD23 LEU A 136      20.842  -1.051  -1.796  1.00 97.70           H  
ATOM   1996  N   ASP A 137      15.206  -3.673  -4.021  1.00 96.59           N  
ATOM   1997  H   ASP A 137      15.108  -2.762  -4.446  1.00 96.59           H  
ATOM   1998  CA  ASP A 137      14.046  -4.532  -4.187  1.00 96.59           C  
ATOM   1999  HA  ASP A 137      13.921  -5.100  -3.266  1.00 96.59           H  
ATOM   2000  C   ASP A 137      14.255  -5.580  -5.289  1.00 96.59           C  
ATOM   2001  CB  ASP A 137      12.789  -3.653  -4.334  1.00 96.59           C  
ATOM   2002  HB2 ASP A 137      11.935  -4.291  -4.562  1.00 96.59           H  
ATOM   2003  HB3 ASP A 137      12.587  -3.198  -3.365  1.00 96.59           H  
ATOM   2004  O   ASP A 137      13.434  -5.756  -6.186  1.00 96.59           O  
ATOM   2005  CG  ASP A 137      12.876  -2.517  -5.368  1.00 96.59           C  
ATOM   2006  OD1 ASP A 137      13.946  -1.905  -5.579  1.00 96.59           O  
ATOM   2007  OD2 ASP A 137      11.813  -2.168  -5.914  1.00 96.59           O  
ATOM   2008  N   THR A 138      15.370  -6.312  -5.192  1.00 96.79           N  
ATOM   2009  H   THR A 138      15.984  -6.112  -4.415  1.00 96.79           H  
ATOM   2010  CA  THR A 138      15.633  -7.519  -5.983  1.00 96.79           C  
ATOM   2011  HA  THR A 138      15.627  -7.242  -7.037  1.00 96.79           H  
ATOM   2012  C   THR A 138      14.533  -8.559  -5.774  1.00 96.79           C  
ATOM   2013  CB  THR A 138      17.008  -8.137  -5.661  1.00 96.79           C  
ATOM   2014  HB  THR A 138      17.168  -8.986  -6.325  1.00 96.79           H  
ATOM   2015  O   THR A 138      13.813  -8.536  -4.775  1.00 96.79           O  
ATOM   2016  CG2 THR A 138      18.159  -7.157  -5.868  1.00 96.79           C  
ATOM   2017 HG21 THR A 138      18.101  -6.339  -5.150  1.00 96.79           H  
ATOM   2018 HG22 THR A 138      19.110  -7.674  -5.745  1.00 96.79           H  
ATOM   2019 HG23 THR A 138      18.113  -6.749  -6.878  1.00 96.79           H  
ATOM   2020  OG1 THR A 138      17.086  -8.594  -4.330  1.00 96.79           O  
ATOM   2021  HG1 THR A 138      18.006  -8.523  -4.066  1.00 96.79           H  
ATOM   2022  N   GLN A 139      14.415  -9.522  -6.689  1.00 97.18           N  
ATOM   2023  H   GLN A 139      14.997  -9.481  -7.513  1.00 97.18           H  
ATOM   2024  CA  GLN A 139      13.371 -10.551  -6.617  1.00 97.18           C  
ATOM   2025  HA  GLN A 139      12.415 -10.042  -6.742  1.00 97.18           H  
ATOM   2026  C   GLN A 139      13.294 -11.275  -5.249  1.00 97.18           C  
ATOM   2027  CB  GLN A 139      13.543 -11.492  -7.818  1.00 97.18           C  
ATOM   2028  HB2 GLN A 139      13.561 -10.881  -8.721  1.00 97.18           H  
ATOM   2029  HB3 GLN A 139      14.506 -12.003  -7.807  1.00 97.18           H  
ATOM   2030  O   GLN A 139      12.192 -11.374  -4.697  1.00 97.18           O  
ATOM   2031  CG  GLN A 139      12.411 -12.509  -7.971  1.00 97.18           C  
ATOM   2032  HG2 GLN A 139      12.155 -12.524  -9.030  1.00 97.18           H  
ATOM   2033  HG3 GLN A 139      11.521 -12.192  -7.427  1.00 97.18           H  
ATOM   2034  CD  GLN A 139      12.778 -13.933  -7.563  1.00 97.18           C  
ATOM   2035  NE2 GLN A 139      12.061 -14.903  -8.077  1.00 97.18           N  
ATOM   2036 HE21 GLN A 139      12.280 -15.849  -7.801  1.00 97.18           H  
ATOM   2037 HE22 GLN A 139      11.315 -14.656  -8.712  1.00 97.18           H  
ATOM   2038  OE1 GLN A 139      13.701 -14.204  -6.808  1.00 97.18           O  
ATOM   2039  N   PRO A 140      14.417 -11.683  -4.616  1.00 97.85           N  
ATOM   2040  CA  PRO A 140      14.385 -12.243  -3.263  1.00 97.85           C  
ATOM   2041  HA  PRO A 140      13.707 -13.097  -3.260  1.00 97.85           H  
ATOM   2042  C   PRO A 140      13.929 -11.246  -2.185  1.00 97.85           C  
ATOM   2043  CB  PRO A 140      15.811 -12.736  -2.995  1.00 97.85           C  
ATOM   2044  HB2 PRO A 140      16.399 -11.948  -2.525  1.00 97.85           H  
ATOM   2045  HB3 PRO A 140      15.819 -13.638  -2.382  1.00 97.85           H  
ATOM   2046  O   PRO A 140      13.217 -11.631  -1.254  1.00 97.85           O  
ATOM   2047  CG  PRO A 140      16.375 -12.992  -4.388  1.00 97.85           C  
ATOM   2048  HG2 PRO A 140      17.464 -12.950  -4.403  1.00 97.85           H  
ATOM   2049  HG3 PRO A 140      16.014 -13.947  -4.769  1.00 97.85           H  
ATOM   2050  CD  PRO A 140      15.753 -11.850  -5.179  1.00 97.85           C  
ATOM   2051  HD2 PRO A 140      15.747 -12.118  -6.236  1.00 97.85           H  
ATOM   2052  HD3 PRO A 140      16.332 -10.940  -5.026  1.00 97.85           H  
ATOM   2053  N   VAL A 141      14.298  -9.964  -2.304  1.00 98.34           N  
ATOM   2054  H   VAL A 141      14.816  -9.683  -3.124  1.00 98.34           H  
ATOM   2055  CA  VAL A 141      13.850  -8.902  -1.386  1.00 98.34           C  
ATOM   2056  HA  VAL A 141      14.015  -9.234  -0.360  1.00 98.34           H  
ATOM   2057  C   VAL A 141      12.355  -8.656  -1.533  1.00 98.34           C  
ATOM   2058  CB  VAL A 141      14.637  -7.591  -1.593  1.00 98.34           C  
ATOM   2059  HB  VAL A 141      14.634  -7.323  -2.650  1.00 98.34           H  
ATOM   2060  O   VAL A 141      11.668  -8.551  -0.522  1.00 98.34           O  
ATOM   2061  CG1 VAL A 141      14.061  -6.414  -0.796  1.00 98.34           C  
ATOM   2062 HG11 VAL A 141      13.063  -6.160  -1.153  1.00 98.34           H  
ATOM   2063 HG12 VAL A 141      14.694  -5.538  -0.938  1.00 98.34           H  
ATOM   2064 HG13 VAL A 141      14.022  -6.668   0.263  1.00 98.34           H  
ATOM   2065  CG2 VAL A 141      16.081  -7.788  -1.133  1.00 98.34           C  
ATOM   2066 HG21 VAL A 141      16.655  -6.872  -1.272  1.00 98.34           H  
ATOM   2067 HG22 VAL A 141      16.537  -8.567  -1.744  1.00 98.34           H  
ATOM   2068 HG23 VAL A 141      16.112  -8.067  -0.080  1.00 98.34           H  
ATOM   2069  N   ALA A 142      11.826  -8.617  -2.756  1.00 98.42           N  
ATOM   2070  H   ALA A 142      12.446  -8.681  -3.551  1.00 98.42           H  
ATOM   2071  CA  ALA A 142      10.397  -8.462  -3.008  1.00 98.42           C  
ATOM   2072  HA  ALA A 142      10.059  -7.538  -2.539  1.00 98.42           H  
ATOM   2073  C   ALA A 142       9.583  -9.617  -2.395  1.00 98.42           C  
ATOM   2074  CB  ALA A 142      10.187  -8.344  -4.520  1.00 98.42           C  
ATOM   2075  HB1 ALA A 142      10.711  -7.464  -4.895  1.00 98.42           H  
ATOM   2076  HB2 ALA A 142       9.124  -8.249  -4.743  1.00 98.42           H  
ATOM   2077  HB3 ALA A 142      10.577  -9.227  -5.025  1.00 98.42           H  
ATOM   2078  O   ALA A 142       8.574  -9.379  -1.726  1.00 98.42           O  
ATOM   2079  N   ALA A 143      10.060 -10.861  -2.526  1.00 98.22           N  
ATOM   2080  H   ALA A 143      10.873 -11.005  -3.107  1.00 98.22           H  
ATOM   2081  CA  ALA A 143       9.424 -12.026  -1.906  1.00 98.22           C  
ATOM   2082  HA  ALA A 143       8.386 -12.073  -2.235  1.00 98.22           H  
ATOM   2083  C   ALA A 143       9.418 -11.934  -0.365  1.00 98.22           C  
ATOM   2084  CB  ALA A 143      10.148 -13.285  -2.399  1.00 98.22           C  
ATOM   2085  HB1 ALA A 143      11.191 -13.269  -2.084  1.00 98.22           H  
ATOM   2086  HB2 ALA A 143      10.108 -13.332  -3.487  1.00 98.22           H  
ATOM   2087  HB3 ALA A 143       9.663 -14.171  -1.990  1.00 98.22           H  
ATOM   2088  O   ALA A 143       8.397 -12.188   0.290  1.00 98.22           O  
ATOM   2089  N   ALA A 144      10.540 -11.513   0.227  1.00 98.21           N  
ATOM   2090  H   ALA A 144      11.356 -11.343  -0.344  1.00 98.21           H  
ATOM   2091  CA  ALA A 144      10.634 -11.271   1.664  1.00 98.21           C  
ATOM   2092  HA  ALA A 144      10.291 -12.164   2.188  1.00 98.21           H  
ATOM   2093  C   ALA A 144       9.743 -10.098   2.118  1.00 98.21           C  
ATOM   2094  CB  ALA A 144      12.104 -11.045   2.023  1.00 98.21           C  
ATOM   2095  HB1 ALA A 144      12.477 -10.151   1.521  1.00 98.21           H  
ATOM   2096  HB2 ALA A 144      12.700 -11.902   1.709  1.00 98.21           H  
ATOM   2097  HB3 ALA A 144      12.203 -10.914   3.101  1.00 98.21           H  
ATOM   2098  O   ALA A 144       9.101 -10.189   3.170  1.00 98.21           O  
ATOM   2099  N   LEU A 145       9.641  -9.036   1.310  1.00 98.39           N  
ATOM   2100  H   LEU A 145      10.223  -9.014   0.485  1.00 98.39           H  
ATOM   2101  CA  LEU A 145       8.809  -7.867   1.585  1.00 98.39           C  
ATOM   2102  HA  LEU A 145       9.087  -7.498   2.572  1.00 98.39           H  
ATOM   2103  C   LEU A 145       7.327  -8.239   1.623  1.00 98.39           C  
ATOM   2104  CB  LEU A 145       9.070  -6.762   0.543  1.00 98.39           C  
ATOM   2105  HB2 LEU A 145      10.144  -6.609   0.430  1.00 98.39           H  
ATOM   2106  HB3 LEU A 145       8.682  -7.089  -0.422  1.00 98.39           H  
ATOM   2107  O   LEU A 145       6.628  -7.781   2.519  1.00 98.39           O  
ATOM   2108  CG  LEU A 145       8.419  -5.412   0.905  1.00 98.39           C  
ATOM   2109  HG  LEU A 145       7.352  -5.549   1.085  1.00 98.39           H  
ATOM   2110  CD1 LEU A 145       9.056  -4.782   2.144  1.00 98.39           C  
ATOM   2111 HD11 LEU A 145       8.816  -5.370   3.030  1.00 98.39           H  
ATOM   2112 HD12 LEU A 145      10.136  -4.721   2.014  1.00 98.39           H  
ATOM   2113 HD13 LEU A 145       8.668  -3.772   2.276  1.00 98.39           H  
ATOM   2114  CD2 LEU A 145       8.574  -4.422  -0.243  1.00 98.39           C  
ATOM   2115 HD21 LEU A 145       8.101  -3.473   0.008  1.00 98.39           H  
ATOM   2116 HD22 LEU A 145       8.072  -4.826  -1.122  1.00 98.39           H  
ATOM   2117 HD23 LEU A 145       9.627  -4.259  -0.470  1.00 98.39           H  
ATOM   2118  N   GLY A 146       6.854  -9.107   0.723  1.00 98.06           N  
ATOM   2119  H   GLY A 146       7.465  -9.400  -0.026  1.00 98.06           H  
ATOM   2120  CA  GLY A 146       5.474  -9.605   0.753  1.00 98.06           C  
ATOM   2121  HA2 GLY A 146       5.322 -10.294  -0.078  1.00 98.06           H  
ATOM   2122  HA3 GLY A 146       4.780  -8.770   0.652  1.00 98.06           H  
ATOM   2123  C   GLY A 146       5.153 -10.347   2.050  1.00 98.06           C  
ATOM   2124  O   GLY A 146       4.148 -10.071   2.704  1.00 98.06           O  
ATOM   2125  N   THR A 147       6.067 -11.214   2.492  1.00 97.81           N  
ATOM   2126  H   THR A 147       6.887 -11.363   1.921  1.00 97.81           H  
ATOM   2127  CA  THR A 147       5.940 -11.926   3.777  1.00 97.81           C  
ATOM   2128  HA  THR A 147       5.002 -12.481   3.787  1.00 97.81           H  
ATOM   2129  C   THR A 147       5.928 -10.954   4.962  1.00 97.81           C  
ATOM   2130  CB  THR A 147       7.101 -12.915   3.957  1.00 97.81           C  
ATOM   2131  HB  THR A 147       8.046 -12.373   3.979  1.00 97.81           H  
ATOM   2132  O   THR A 147       5.160 -11.109   5.913  1.00 97.81           O  
ATOM   2133  CG2 THR A 147       6.977 -13.729   5.248  1.00 97.81           C  
ATOM   2134 HG21 THR A 147       7.741 -14.507   5.255  1.00 97.81           H  
ATOM   2135 HG22 THR A 147       5.993 -14.195   5.290  1.00 97.81           H  
ATOM   2136 HG23 THR A 147       7.119 -13.082   6.113  1.00 97.81           H  
ATOM   2137  OG1 THR A 147       7.145 -13.841   2.899  1.00 97.81           O  
ATOM   2138  HG1 THR A 147       7.415 -13.392   2.095  1.00 97.81           H  
ATOM   2139  N   LEU A 148       6.789  -9.935   4.929  1.00 97.78           N  
ATOM   2140  H   LEU A 148       7.412  -9.854   4.138  1.00 97.78           H  
ATOM   2141  CA  LEU A 148       6.847  -8.910   5.965  1.00 97.78           C  
ATOM   2142  HA  LEU A 148       6.932  -9.403   6.933  1.00 97.78           H  
ATOM   2143  C   LEU A 148       5.570  -8.057   5.993  1.00 97.78           C  
ATOM   2144  CB  LEU A 148       8.099  -8.055   5.724  1.00 97.78           C  
ATOM   2145  HB2 LEU A 148       8.043  -7.624   4.725  1.00 97.78           H  
ATOM   2146  HB3 LEU A 148       8.981  -8.695   5.762  1.00 97.78           H  
ATOM   2147  O   LEU A 148       5.042  -7.779   7.071  1.00 97.78           O  
ATOM   2148  CG  LEU A 148       8.261  -6.908   6.731  1.00 97.78           C  
ATOM   2149  HG  LEU A 148       7.392  -6.252   6.685  1.00 97.78           H  
ATOM   2150  CD1 LEU A 148       8.440  -7.411   8.163  1.00 97.78           C  
ATOM   2151 HD11 LEU A 148       8.632  -6.563   8.820  1.00 97.78           H  
ATOM   2152 HD12 LEU A 148       7.525  -7.903   8.495  1.00 97.78           H  
ATOM   2153 HD13 LEU A 148       9.280  -8.103   8.216  1.00 97.78           H  
ATOM   2154  CD2 LEU A 148       9.484  -6.088   6.360  1.00 97.78           C  
ATOM   2155 HD21 LEU A 148       9.603  -5.275   7.076  1.00 97.78           H  
ATOM   2156 HD22 LEU A 148      10.368  -6.725   6.386  1.00 97.78           H  
ATOM   2157 HD23 LEU A 148       9.368  -5.669   5.361  1.00 97.78           H  
ATOM   2158  N   ALA A 149       5.059  -7.676   4.824  1.00 98.35           N  
ATOM   2159  H   ALA A 149       5.551  -7.927   3.978  1.00 98.35           H  
ATOM   2160  CA  ALA A 149       3.854  -6.875   4.676  1.00 98.35           C  
ATOM   2161  HA  ALA A 149       3.983  -5.948   5.235  1.00 98.35           H  
ATOM   2162  C   ALA A 149       2.629  -7.586   5.265  1.00 98.35           C  
ATOM   2163  CB  ALA A 149       3.689  -6.526   3.193  1.00 98.35           C  
ATOM   2164  HB1 ALA A 149       3.466  -7.421   2.613  1.00 98.35           H  
ATOM   2165  HB2 ALA A 149       2.878  -5.805   3.078  1.00 98.35           H  
ATOM   2166  HB3 ALA A 149       4.601  -6.072   2.807  1.00 98.35           H  
ATOM   2167  O   ALA A 149       1.861  -6.962   5.997  1.00 98.35           O  
ATOM   2168  N   GLN A 150       2.512  -8.903   5.078  1.00 97.94           N  
ATOM   2169  H   GLN A 150       3.137  -9.347   4.420  1.00 97.94           H  
ATOM   2170  CA  GLN A 150       1.485  -9.726   5.726  1.00 97.94           C  
ATOM   2171  HA  GLN A 150       0.499  -9.354   5.448  1.00 97.94           H  
ATOM   2172  C   GLN A 150       1.579  -9.680   7.255  1.00 97.94           C  
ATOM   2173  CB  GLN A 150       1.621 -11.171   5.236  1.00 97.94           C  
ATOM   2174  HB2 GLN A 150       2.662 -11.487   5.301  1.00 97.94           H  
ATOM   2175  HB3 GLN A 150       1.015 -11.829   5.860  1.00 97.94           H  
ATOM   2176  O   GLN A 150       0.588  -9.401   7.933  1.00 97.94           O  
ATOM   2177  CG  GLN A 150       1.130 -11.284   3.793  1.00 97.94           C  
ATOM   2178  HG2 GLN A 150       1.603 -10.529   3.164  1.00 97.94           H  
ATOM   2179  HG3 GLN A 150       0.055 -11.105   3.790  1.00 97.94           H  
ATOM   2180  CD  GLN A 150       1.381 -12.640   3.158  1.00 97.94           C  
ATOM   2181  NE2 GLN A 150       0.759 -12.867   2.024  1.00 97.94           N  
ATOM   2182 HE21 GLN A 150       0.841 -13.783   1.605  1.00 97.94           H  
ATOM   2183 HE22 GLN A 150       0.177 -12.132   1.649  1.00 97.94           H  
ATOM   2184  OE1 GLN A 150       2.112 -13.487   3.654  1.00 97.94           O  
ATOM   2185  N   LYS A 151       2.780  -9.879   7.817  1.00 97.16           N  
ATOM   2186  H   LYS A 151       3.553 -10.088   7.202  1.00 97.16           H  
ATOM   2187  CA  LYS A 151       3.005  -9.828   9.276  1.00 97.16           C  
ATOM   2188  HA  LYS A 151       2.345 -10.544   9.767  1.00 97.16           H  
ATOM   2189  C   LYS A 151       2.672  -8.457   9.867  1.00 97.16           C  
ATOM   2190  CB  LYS A 151       4.464 -10.169   9.598  1.00 97.16           C  
ATOM   2191  HB2 LYS A 151       4.637  -9.973  10.656  1.00 97.16           H  
ATOM   2192  HB3 LYS A 151       5.115  -9.513   9.021  1.00 97.16           H  
ATOM   2193  O   LYS A 151       2.103  -8.366  10.953  1.00 97.16           O  
ATOM   2194  CG  LYS A 151       4.837 -11.630   9.319  1.00 97.16           C  
ATOM   2195  HG2 LYS A 151       4.261 -12.284   9.974  1.00 97.16           H  
ATOM   2196  HG3 LYS A 151       4.615 -11.886   8.283  1.00 97.16           H  
ATOM   2197  CD  LYS A 151       6.335 -11.818   9.586  1.00 97.16           C  
ATOM   2198  HD2 LYS A 151       6.541 -11.606  10.635  1.00 97.16           H  
ATOM   2199  HD3 LYS A 151       6.892 -11.113   8.969  1.00 97.16           H  
ATOM   2200  CE  LYS A 151       6.790 -13.239   9.247  1.00 97.16           C  
ATOM   2201  HE2 LYS A 151       6.538 -13.439   8.206  1.00 97.16           H  
ATOM   2202  HE3 LYS A 151       6.237 -13.947   9.865  1.00 97.16           H  
ATOM   2203  NZ  LYS A 151       8.253 -13.386   9.460  1.00 97.16           N  
ATOM   2204  HZ1 LYS A 151       8.765 -12.689   8.938  1.00 97.16           H  
ATOM   2205  HZ2 LYS A 151       8.572 -14.297   9.160  1.00 97.16           H  
ATOM   2206  HZ3 LYS A 151       8.493 -13.257  10.432  1.00 97.16           H  
ATOM   2207  N   LEU A 152       3.019  -7.388   9.155  1.00 97.18           N  
ATOM   2208  H   LEU A 152       3.517  -7.538   8.289  1.00 97.18           H  
ATOM   2209  CA  LEU A 152       2.742  -6.017   9.575  1.00 97.18           C  
ATOM   2210  HA  LEU A 152       2.817  -5.965  10.661  1.00 97.18           H  
ATOM   2211  C   LEU A 152       1.317  -5.562   9.243  1.00 97.18           C  
ATOM   2212  CB  LEU A 152       3.796  -5.072   8.968  1.00 97.18           C  
ATOM   2213  HB2 LEU A 152       3.872  -5.276   7.900  1.00 97.18           H  
ATOM   2214  HB3 LEU A 152       3.459  -4.041   9.078  1.00 97.18           H  
ATOM   2215  O   LEU A 152       0.929  -4.490   9.698  1.00 97.18           O  
ATOM   2216  CG  LEU A 152       5.190  -5.189   9.609  1.00 97.18           C  
ATOM   2217  HG  LEU A 152       5.533  -6.222   9.563  1.00 97.18           H  
ATOM   2218  CD1 LEU A 152       6.178  -4.318   8.839  1.00 97.18           C  
ATOM   2219 HD11 LEU A 152       7.171  -4.391   9.282  1.00 97.18           H  
ATOM   2220 HD12 LEU A 152       5.841  -3.281   8.849  1.00 97.18           H  
ATOM   2221 HD13 LEU A 152       6.230  -4.658   7.804  1.00 97.18           H  
ATOM   2222  CD2 LEU A 152       5.192  -4.715  11.068  1.00 97.18           C  
ATOM   2223 HD21 LEU A 152       4.730  -3.729  11.135  1.00 97.18           H  
ATOM   2224 HD22 LEU A 152       4.653  -5.422  11.699  1.00 97.18           H  
ATOM   2225 HD23 LEU A 152       6.217  -4.640  11.430  1.00 97.18           H  
ATOM   2226  N   ARG A 153       0.515  -6.327   8.487  1.00 97.56           N  
ATOM   2227  H   ARG A 153       0.879  -7.200   8.134  1.00 97.56           H  
ATOM   2228  CA  ARG A 153      -0.732  -5.809   7.890  1.00 97.56           C  
ATOM   2229  HA  ARG A 153      -1.025  -6.478   7.081  1.00 97.56           H  
ATOM   2230  C   ARG A 153      -0.471  -4.444   7.226  1.00 97.56           C  
ATOM   2231  CB  ARG A 153      -1.864  -5.775   8.933  1.00 97.56           C  
ATOM   2232  HB2 ARG A 153      -1.568  -5.137   9.766  1.00 97.56           H  
ATOM   2233  HB3 ARG A 153      -2.753  -5.335   8.483  1.00 97.56           H  
ATOM   2234  O   ARG A 153      -1.139  -3.447   7.510  1.00 97.56           O  
ATOM   2235  CG  ARG A 153      -2.241  -7.163   9.465  1.00 97.56           C  
ATOM   2236  HG2 ARG A 153      -2.697  -7.748   8.666  1.00 97.56           H  
ATOM   2237  HG3 ARG A 153      -1.355  -7.683   9.830  1.00 97.56           H  
ATOM   2238  CD  ARG A 153      -3.230  -6.992  10.622  1.00 97.56           C  
ATOM   2239  HD2 ARG A 153      -4.088  -6.408  10.288  1.00 97.56           H  
ATOM   2240  HD3 ARG A 153      -2.716  -6.442  11.410  1.00 97.56           H  
ATOM   2241  NE  ARG A 153      -3.687  -8.286  11.154  1.00 97.56           N  
ATOM   2242  HE  ARG A 153      -3.460  -9.107  10.612  1.00 97.56           H  
ATOM   2243  NH1 ARG A 153      -4.745  -7.494  13.050  1.00 97.56           N  
ATOM   2244 HH11 ARG A 153      -5.331  -7.633  13.860  1.00 97.56           H  
ATOM   2245 HH12 ARG A 153      -4.382  -6.564  12.892  1.00 97.56           H  
ATOM   2246  NH2 ARG A 153      -4.787  -9.657  12.601  1.00 97.56           N  
ATOM   2247 HH21 ARG A 153      -5.337  -9.775  13.439  1.00 97.56           H  
ATOM   2248 HH22 ARG A 153      -4.598 -10.447  12.000  1.00 97.56           H  
ATOM   2249  CZ  ARG A 153      -4.396  -8.463  12.258  1.00 97.56           C  
ATOM   2250  N   GLY A 154       0.602  -4.407   6.443  1.00 97.48           N  
ATOM   2251  H   GLY A 154       1.045  -5.294   6.252  1.00 97.48           H  
ATOM   2252  CA  GLY A 154       1.046  -3.269   5.653  1.00 97.48           C  
ATOM   2253  HA2 GLY A 154       2.065  -3.007   5.937  1.00 97.48           H  
ATOM   2254  HA3 GLY A 154       0.401  -2.407   5.825  1.00 97.48           H  
ATOM   2255  C   GLY A 154       1.022  -3.594   4.164  1.00 97.48           C  
ATOM   2256  O   GLY A 154       0.658  -4.695   3.753  1.00 97.48           O  
ATOM   2257  N   PHE A 155       1.442  -2.630   3.358  1.00 98.62           N  
ATOM   2258  H   PHE A 155       1.733  -1.751   3.762  1.00 98.62           H  
ATOM   2259  CA  PHE A 155       1.449  -2.715   1.906  1.00 98.62           C  
ATOM   2260  HA  PHE A 155       1.212  -3.733   1.595  1.00 98.62           H  
ATOM   2261  C   PHE A 155       2.835  -2.357   1.369  1.00 98.62           C  
ATOM   2262  CB  PHE A 155       0.364  -1.782   1.369  1.00 98.62           C  
ATOM   2263  HB2 PHE A 155       0.712  -0.751   1.426  1.00 98.62           H  
ATOM   2264  HB3 PHE A 155      -0.528  -1.872   1.990  1.00 98.62           H  
ATOM   2265  O   PHE A 155       3.390  -1.328   1.758  1.00 98.62           O  
ATOM   2266  CG  PHE A 155      -0.018  -2.110  -0.050  1.00 98.62           C  
ATOM   2267  CD1 PHE A 155       0.700  -1.552  -1.120  1.00 98.62           C  
ATOM   2268  HD1 PHE A 155       1.516  -0.867  -0.941  1.00 98.62           H  
ATOM   2269  CD2 PHE A 155      -1.054  -3.030  -0.294  1.00 98.62           C  
ATOM   2270  HD2 PHE A 155      -1.585  -3.483   0.530  1.00 98.62           H  
ATOM   2271  CE1 PHE A 155       0.381  -1.915  -2.436  1.00 98.62           C  
ATOM   2272  HE1 PHE A 155       0.947  -1.493  -3.253  1.00 98.62           H  
ATOM   2273  CE2 PHE A 155      -1.370  -3.393  -1.612  1.00 98.62           C  
ATOM   2274  HE2 PHE A 155      -2.144  -4.122  -1.804  1.00 98.62           H  
ATOM   2275  CZ  PHE A 155      -0.647  -2.841  -2.682  1.00 98.62           C  
ATOM   2276  HZ  PHE A 155      -0.868  -3.144  -3.695  1.00 98.62           H  
ATOM   2277  N   GLY A 156       3.391  -3.208   0.512  1.00 98.50           N  
ATOM   2278  H   GLY A 156       2.827  -3.977   0.179  1.00 98.50           H  
ATOM   2279  CA  GLY A 156       4.717  -3.074  -0.075  1.00 98.50           C  
ATOM   2280  HA2 GLY A 156       5.243  -4.026  -0.007  1.00 98.50           H  
ATOM   2281  HA3 GLY A 156       5.284  -2.340   0.497  1.00 98.50           H  
ATOM   2282  C   GLY A 156       4.678  -2.657  -1.544  1.00 98.50           C  
ATOM   2283  O   GLY A 156       3.915  -3.216  -2.331  1.00 98.50           O  
ATOM   2284  N   TYR A 157       5.538  -1.714  -1.923  1.00 98.74           N  
ATOM   2285  H   TYR A 157       6.145  -1.306  -1.226  1.00 98.74           H  
ATOM   2286  CA  TYR A 157       5.773  -1.352  -3.325  1.00 98.74           C  
ATOM   2287  HA  TYR A 157       5.003  -1.801  -3.953  1.00 98.74           H  
ATOM   2288  C   TYR A 157       7.122  -1.901  -3.774  1.00 98.74           C  
ATOM   2289  CB  TYR A 157       5.690   0.165  -3.526  1.00 98.74           C  
ATOM   2290  HB2 TYR A 157       5.839   0.387  -4.583  1.00 98.74           H  
ATOM   2291  HB3 TYR A 157       6.496   0.646  -2.973  1.00 98.74           H  
ATOM   2292  O   TYR A 157       8.132  -1.686  -3.100  1.00 98.74           O  
ATOM   2293  CG  TYR A 157       4.364   0.749  -3.088  1.00 98.74           C  
ATOM   2294  CD1 TYR A 157       3.248   0.718  -3.948  1.00 98.74           C  
ATOM   2295  HD1 TYR A 157       3.349   0.303  -4.941  1.00 98.74           H  
ATOM   2296  CD2 TYR A 157       4.239   1.262  -1.787  1.00 98.74           C  
ATOM   2297  HD2 TYR A 157       5.090   1.245  -1.121  1.00 98.74           H  
ATOM   2298  CE1 TYR A 157       1.998   1.197  -3.504  1.00 98.74           C  
ATOM   2299  HE1 TYR A 157       1.132   1.147  -4.147  1.00 98.74           H  
ATOM   2300  CE2 TYR A 157       2.998   1.745  -1.347  1.00 98.74           C  
ATOM   2301  HE2 TYR A 157       2.871   2.115  -0.340  1.00 98.74           H  
ATOM   2302  OH  TYR A 157       0.697   2.118  -1.684  1.00 98.74           O  
ATOM   2303  HH  TYR A 157      -0.061   2.074  -2.271  1.00 98.74           H  
ATOM   2304  CZ  TYR A 157       1.880   1.708  -2.197  1.00 98.74           C  
ATOM   2305  N   VAL A 158       7.129  -2.606  -4.904  1.00 98.58           N  
ATOM   2306  H   VAL A 158       6.266  -2.724  -5.415  1.00 98.58           H  
ATOM   2307  CA  VAL A 158       8.330  -3.217  -5.485  1.00 98.58           C  
ATOM   2308  HA  VAL A 158       9.215  -2.805  -5.000  1.00 98.58           H  
ATOM   2309  C   VAL A 158       8.432  -2.864  -6.961  1.00 98.58           C  
ATOM   2310  CB  VAL A 158       8.378  -4.744  -5.272  1.00 98.58           C  
ATOM   2311  HB  VAL A 158       9.298  -5.123  -5.716  1.00 98.58           H  
ATOM   2312  O   VAL A 158       7.431  -2.807  -7.671  1.00 98.58           O  
ATOM   2313  CG1 VAL A 158       8.403  -5.085  -3.780  1.00 98.58           C  
ATOM   2314 HG11 VAL A 158       8.492  -6.163  -3.645  1.00 98.58           H  
ATOM   2315 HG12 VAL A 158       9.256  -4.592  -3.314  1.00 98.58           H  
ATOM   2316 HG13 VAL A 158       7.479  -4.747  -3.310  1.00 98.58           H  
ATOM   2317  CG2 VAL A 158       7.200  -5.499  -5.901  1.00 98.58           C  
ATOM   2318 HG21 VAL A 158       7.298  -6.568  -5.712  1.00 98.58           H  
ATOM   2319 HG22 VAL A 158       6.253  -5.146  -5.492  1.00 98.58           H  
ATOM   2320 HG23 VAL A 158       7.215  -5.338  -6.979  1.00 98.58           H  
ATOM   2321  N   SER A 159       9.641  -2.625  -7.437  1.00 98.17           N  
ATOM   2322  H   SER A 159      10.426  -2.638  -6.803  1.00 98.17           H  
ATOM   2323  CA  SER A 159       9.947  -2.499  -8.852  1.00 98.17           C  
ATOM   2324  HA  SER A 159       9.174  -1.892  -9.322  1.00 98.17           H  
ATOM   2325  C   SER A 159       9.941  -3.882  -9.501  1.00 98.17           C  
ATOM   2326  CB  SER A 159      11.288  -1.779  -9.067  1.00 98.17           C  
ATOM   2327  HB2 SER A 159      11.254  -0.796  -8.597  1.00 98.17           H  
ATOM   2328  HB3 SER A 159      11.450  -1.643 -10.136  1.00 98.17           H  
ATOM   2329  O   SER A 159      10.232  -4.902  -8.866  1.00 98.17           O  
ATOM   2330  OG  SER A 159      12.366  -2.517  -8.528  1.00 98.17           O  
ATOM   2331  HG  SER A 159      12.363  -2.356  -7.582  1.00 98.17           H  
ATOM   2332  N   ALA A 160       9.621  -3.933 -10.793  1.00 98.06           N  
ATOM   2333  H   ALA A 160       9.285  -3.092 -11.240  1.00 98.06           H  
ATOM   2334  CA  ALA A 160       9.920  -5.095 -11.618  1.00 98.06           C  
ATOM   2335  HA  ALA A 160       9.649  -5.993 -11.062  1.00 98.06           H  
ATOM   2336  C   ALA A 160      11.435  -5.156 -11.876  1.00 98.06           C  
ATOM   2337  CB  ALA A 160       9.070  -5.065 -12.888  1.00 98.06           C  
ATOM   2338  HB1 ALA A 160       8.012  -4.999 -12.635  1.00 98.06           H  
ATOM   2339  HB2 ALA A 160       9.351  -4.212 -13.505  1.00 98.06           H  
ATOM   2340  HB3 ALA A 160       9.248  -5.986 -13.444  1.00 98.06           H  
ATOM   2341  O   ALA A 160      11.923  -4.777 -12.943  1.00 98.06           O  
ATOM   2342  N   ASN A 161      12.186  -5.563 -10.851  1.00 92.95           N  
ATOM   2343  H   ASN A 161      11.711  -5.773  -9.985  1.00 92.95           H  
ATOM   2344  CA  ASN A 161      13.639  -5.479 -10.817  1.00 92.95           C  
ATOM   2345  HA  ASN A 161      13.908  -4.423 -10.853  1.00 92.95           H  
ATOM   2346  C   ASN A 161      14.286  -6.186 -12.021  1.00 92.95           C  
ATOM   2347  CB  ASN A 161      14.123  -6.047  -9.479  1.00 92.95           C  
ATOM   2348  HB2 ASN A 161      13.654  -5.487  -8.669  1.00 92.95           H  
ATOM   2349  HB3 ASN A 161      13.830  -7.094  -9.393  1.00 92.95           H  
ATOM   2350  O   ASN A 161      13.975  -7.334 -12.336  1.00 92.95           O  
ATOM   2351  CG  ASN A 161      15.626  -5.948  -9.337  1.00 92.95           C  
ATOM   2352  ND2 ASN A 161      16.135  -4.784  -9.008  1.00 92.95           N  
ATOM   2353 HD21 ASN A 161      17.135  -4.734  -8.877  1.00 92.95           H  
ATOM   2354 HD22 ASN A 161      15.524  -4.027  -8.738  1.00 92.95           H  
ATOM   2355  OD1 ASN A 161      16.355  -6.906  -9.535  1.00 92.95           O  
ATOM   2356  N   GLY A 162      15.180  -5.477 -12.716  1.00 91.96           N  
ATOM   2357  H   GLY A 162      15.396  -4.543 -12.397  1.00 91.96           H  
ATOM   2358  CA  GLY A 162      15.883  -5.990 -13.897  1.00 91.96           C  
ATOM   2359  HA2 GLY A 162      16.738  -5.346 -14.103  1.00 91.96           H  
ATOM   2360  HA3 GLY A 162      16.258  -6.988 -13.672  1.00 91.96           H  
ATOM   2361  C   GLY A 162      15.040  -6.086 -15.177  1.00 91.96           C  
ATOM   2362  O   GLY A 162      15.579  -6.442 -16.226  1.00 91.96           O  
ATOM   2363  N   ALA A 163      13.747  -5.741 -15.152  1.00 96.91           N  
ATOM   2364  H   ALA A 163      13.320  -5.477 -14.276  1.00 96.91           H  
ATOM   2365  CA  ALA A 163      12.899  -5.806 -16.339  1.00 96.91           C  
ATOM   2366  HA  ALA A 163      13.028  -6.791 -16.789  1.00 96.91           H  
ATOM   2367  C   ALA A 163      13.303  -4.747 -17.378  1.00 96.91           C  
ATOM   2368  CB  ALA A 163      11.429  -5.683 -15.936  1.00 96.91           C  
ATOM   2369  HB1 ALA A 163      11.155  -6.501 -15.270  1.00 96.91           H  
ATOM   2370  HB2 ALA A 163      10.803  -5.715 -16.828  1.00 96.91           H  
ATOM   2371  HB3 ALA A 163      11.257  -4.734 -15.428  1.00 96.91           H  
ATOM   2372  O   ALA A 163      13.075  -3.543 -17.210  1.00 96.91           O  
ATOM   2373  N   ALA A 164      13.890  -5.194 -18.492  1.00 96.07           N  
ATOM   2374  H   ALA A 164      14.148  -6.170 -18.525  1.00 96.07           H  
ATOM   2375  CA  ALA A 164      14.315  -4.323 -19.586  1.00 96.07           C  
ATOM   2376  HA  ALA A 164      14.911  -3.513 -19.165  1.00 96.07           H  
ATOM   2377  C   ALA A 164      13.128  -3.709 -20.354  1.00 96.07           C  
ATOM   2378  CB  ALA A 164      15.247  -5.105 -20.512  1.00 96.07           C  
ATOM   2379  HB1 ALA A 164      15.611  -4.450 -21.304  1.00 96.07           H  
ATOM   2380  HB2 ALA A 164      16.100  -5.484 -19.949  1.00 96.07           H  
ATOM   2381  HB3 ALA A 164      14.714  -5.942 -20.963  1.00 96.07           H  
ATOM   2382  O   ALA A 164      13.216  -2.551 -20.758  1.00 96.07           O  
ATOM   2383  N   ASN A 165      12.026  -4.446 -20.483  1.00 97.54           N  
ATOM   2384  H   ASN A 165      12.007  -5.356 -20.046  1.00 97.54           H  
ATOM   2385  CA  ASN A 165      10.826  -4.106 -21.251  1.00 97.54           C  
ATOM   2386  HA  ASN A 165      10.765  -3.026 -21.384  1.00 97.54           H  
ATOM   2387  C   ASN A 165       9.546  -4.549 -20.512  1.00 97.54           C  
ATOM   2388  CB  ASN A 165      10.956  -4.748 -22.647  1.00 97.54           C  
ATOM   2389  HB2 ASN A 165      11.803  -4.292 -23.160  1.00 97.54           H  
ATOM   2390  HB3 ASN A 165      10.066  -4.548 -23.243  1.00 97.54           H  
ATOM   2391  O   ASN A 165       9.611  -5.175 -19.449  1.00 97.54           O  
ATOM   2392  CG  ASN A 165      11.162  -6.256 -22.614  1.00 97.54           C  
ATOM   2393  ND2 ASN A 165      11.845  -6.800 -23.590  1.00 97.54           N  
ATOM   2394 HD21 ASN A 165      12.031  -6.256 -24.421  1.00 97.54           H  
ATOM   2395 HD22 ASN A 165      11.856  -7.810 -23.593  1.00 97.54           H  
ATOM   2396  OD1 ASN A 165      10.784  -6.957 -21.691  1.00 97.54           O  
ATOM   2397  N   LYS A 166       8.385  -4.224 -21.091  1.00 97.42           N  
ATOM   2398  H   LYS A 166       8.412  -3.748 -21.981  1.00 97.42           H  
ATOM   2399  CA  LYS A 166       7.063  -4.528 -20.526  1.00 97.42           C  
ATOM   2400  HA  LYS A 166       7.035  -4.128 -19.513  1.00 97.42           H  
ATOM   2401  C   LYS A 166       6.792  -6.033 -20.397  1.00 97.42           C  
ATOM   2402  CB  LYS A 166       5.976  -3.807 -21.351  1.00 97.42           C  
ATOM   2403  HB2 LYS A 166       5.007  -3.966 -20.879  1.00 97.42           H  
ATOM   2404  HB3 LYS A 166       6.182  -2.737 -21.348  1.00 97.42           H  
ATOM   2405  O   LYS A 166       6.165  -6.457 -19.430  1.00 97.42           O  
ATOM   2406  CG  LYS A 166       5.896  -4.304 -22.802  1.00 97.42           C  
ATOM   2407  HG2 LYS A 166       5.585  -5.349 -22.799  1.00 97.42           H  
ATOM   2408  HG3 LYS A 166       6.880  -4.228 -23.266  1.00 97.42           H  
ATOM   2409  CD  LYS A 166       4.903  -3.518 -23.660  1.00 97.42           C  
ATOM   2410  HD2 LYS A 166       5.198  -2.469 -23.699  1.00 97.42           H  
ATOM   2411  HD3 LYS A 166       3.899  -3.605 -23.245  1.00 97.42           H  
ATOM   2412  CE  LYS A 166       4.955  -4.130 -25.062  1.00 97.42           C  
ATOM   2413  HE2 LYS A 166       5.983  -4.098 -25.421  1.00 97.42           H  
ATOM   2414  HE3 LYS A 166       4.683  -5.183 -24.993  1.00 97.42           H  
ATOM   2415  NZ  LYS A 166       4.060  -3.442 -26.012  1.00 97.42           N  
ATOM   2416  HZ1 LYS A 166       4.223  -2.445 -26.008  1.00 97.42           H  
ATOM   2417  HZ2 LYS A 166       3.095  -3.524 -25.726  1.00 97.42           H  
ATOM   2418  HZ3 LYS A 166       4.175  -3.789 -26.953  1.00 97.42           H  
ATOM   2419  N   GLU A 167       7.299  -6.857 -21.313  1.00 98.00           N  
ATOM   2420  H   GLU A 167       7.769  -6.466 -22.117  1.00 98.00           H  
ATOM   2421  CA  GLU A 167       7.138  -8.315 -21.271  1.00 98.00           C  
ATOM   2422  HA  GLU A 167       6.083  -8.553 -21.139  1.00 98.00           H  
ATOM   2423  C   GLU A 167       7.895  -8.925 -20.086  1.00 98.00           C  
ATOM   2424  CB  GLU A 167       7.620  -8.968 -22.580  1.00 98.00           C  
ATOM   2425  HB2 GLU A 167       8.680  -8.764 -22.731  1.00 98.00           H  
ATOM   2426  HB3 GLU A 167       7.516 -10.047 -22.460  1.00 98.00           H  
ATOM   2427  O   GLU A 167       7.354  -9.769 -19.372  1.00 98.00           O  
ATOM   2428  CG  GLU A 167       6.824  -8.573 -23.836  1.00 98.00           C  
ATOM   2429  HG2 GLU A 167       5.760  -8.660 -23.613  1.00 98.00           H  
ATOM   2430  HG3 GLU A 167       7.057  -9.296 -24.617  1.00 98.00           H  
ATOM   2431  CD  GLU A 167       7.127  -7.165 -24.380  1.00 98.00           C  
ATOM   2432  OE1 GLU A 167       6.326  -6.682 -25.208  1.00 98.00           O  
ATOM   2433  OE2 GLU A 167       8.132  -6.544 -23.952  1.00 98.00           O  
ATOM   2434  N   ALA A 168       9.120  -8.457 -19.825  1.00 98.14           N  
ATOM   2435  H   ALA A 168       9.526  -7.780 -20.455  1.00 98.14           H  
ATOM   2436  CA  ALA A 168       9.888  -8.864 -18.652  1.00 98.14           C  
ATOM   2437  HA  ALA A 168       9.926  -9.953 -18.622  1.00 98.14           H  
ATOM   2438  C   ALA A 168       9.228  -8.391 -17.346  1.00 98.14           C  
ATOM   2439  CB  ALA A 168      11.319  -8.334 -18.790  1.00 98.14           C  
ATOM   2440  HB1 ALA A 168      11.310  -7.244 -18.820  1.00 98.14           H  
ATOM   2441  HB2 ALA A 168      11.913  -8.670 -17.939  1.00 98.14           H  
ATOM   2442  HB3 ALA A 168      11.765  -8.715 -19.708  1.00 98.14           H  
ATOM   2443  O   ALA A 168       9.256  -9.119 -16.354  1.00 98.14           O  
ATOM   2444  N   ALA A 169       8.599  -7.209 -17.344  1.00 98.35           N  
ATOM   2445  H   ALA A 169       8.632  -6.640 -18.177  1.00 98.35           H  
ATOM   2446  CA  ALA A 169       7.883  -6.696 -16.177  1.00 98.35           C  
ATOM   2447  HA  ALA A 169       8.552  -6.754 -15.319  1.00 98.35           H  
ATOM   2448  C   ALA A 169       6.646  -7.546 -15.840  1.00 98.35           C  
ATOM   2449  CB  ALA A 169       7.527  -5.224 -16.411  1.00 98.35           C  
ATOM   2450  HB1 ALA A 169       7.078  -4.810 -15.508  1.00 98.35           H  
ATOM   2451  HB2 ALA A 169       6.817  -5.129 -17.233  1.00 98.35           H  
ATOM   2452  HB3 ALA A 169       8.427  -4.656 -16.648  1.00 98.35           H  
ATOM   2453  O   ALA A 169       6.450  -7.921 -14.683  1.00 98.35           O  
ATOM   2454  N   MET A 170       5.862  -7.928 -16.853  1.00 97.78           N  
ATOM   2455  H   MET A 170       6.046  -7.549 -17.771  1.00 97.78           H  
ATOM   2456  CA  MET A 170       4.771  -8.897 -16.703  1.00 97.78           C  
ATOM   2457  HA  MET A 170       4.041  -8.516 -15.989  1.00 97.78           H  
ATOM   2458  C   MET A 170       5.292 -10.240 -16.166  1.00 97.78           C  
ATOM   2459  CB  MET A 170       4.077  -9.078 -18.062  1.00 97.78           C  
ATOM   2460  HB2 MET A 170       4.849  -9.231 -18.816  1.00 97.78           H  
ATOM   2461  HB3 MET A 170       3.539  -8.167 -18.323  1.00 97.78           H  
ATOM   2462  O   MET A 170       4.742 -10.775 -15.204  1.00 97.78           O  
ATOM   2463  CG  MET A 170       3.096 -10.265 -18.088  1.00 97.78           C  
ATOM   2464  HG2 MET A 170       2.147  -9.946 -17.658  1.00 97.78           H  
ATOM   2465  HG3 MET A 170       3.458 -11.086 -17.469  1.00 97.78           H  
ATOM   2466  SD  MET A 170       2.783 -10.995 -19.708  1.00 97.78           S  
ATOM   2467  CE  MET A 170       4.456 -11.505 -20.193  1.00 97.78           C  
ATOM   2468  HE1 MET A 170       4.391 -12.130 -21.084  1.00 97.78           H  
ATOM   2469  HE2 MET A 170       4.914 -12.078 -19.387  1.00 97.78           H  
ATOM   2470  HE3 MET A 170       5.073 -10.637 -20.422  1.00 97.78           H  
ATOM   2471  N   ALA A 171       6.357 -10.790 -16.759  1.00 98.16           N  
ATOM   2472  H   ALA A 171       6.758 -10.336 -17.567  1.00 98.16           H  
ATOM   2473  CA  ALA A 171       6.911 -12.076 -16.331  1.00 98.16           C  
ATOM   2474  HA  ALA A 171       6.126 -12.830 -16.386  1.00 98.16           H  
ATOM   2475  C   ALA A 171       7.411 -12.041 -14.874  1.00 98.16           C  
ATOM   2476  CB  ALA A 171       8.031 -12.470 -17.299  1.00 98.16           C  
ATOM   2477  HB1 ALA A 171       8.423 -13.448 -17.022  1.00 98.16           H  
ATOM   2478  HB2 ALA A 171       8.836 -11.736 -17.259  1.00 98.16           H  
ATOM   2479  HB3 ALA A 171       7.639 -12.519 -18.315  1.00 98.16           H  
ATOM   2480  O   ALA A 171       7.246 -13.013 -14.138  1.00 98.16           O  
ATOM   2481  N   TYR A 172       7.979 -10.913 -14.433  1.00 98.43           N  
ATOM   2482  H   TYR A 172       8.146 -10.169 -15.095  1.00 98.43           H  
ATOM   2483  CA  TYR A 172       8.345 -10.689 -13.034  1.00 98.43           C  
ATOM   2484  HA  TYR A 172       9.002 -11.493 -12.702  1.00 98.43           H  
ATOM   2485  C   TYR A 172       7.113 -10.692 -12.120  1.00 98.43           C  
ATOM   2486  CB  TYR A 172       9.108  -9.363 -12.926  1.00 98.43           C  
ATOM   2487  HB2 TYR A 172       9.975  -9.402 -13.585  1.00 98.43           H  
ATOM   2488  HB3 TYR A 172       8.475  -8.546 -13.272  1.00 98.43           H  
ATOM   2489  O   TYR A 172       7.095 -11.380 -11.100  1.00 98.43           O  
ATOM   2490  CG  TYR A 172       9.578  -9.042 -11.524  1.00 98.43           C  
ATOM   2491  CD1 TYR A 172       8.747  -8.329 -10.636  1.00 98.43           C  
ATOM   2492  HD1 TYR A 172       7.761  -8.021 -10.950  1.00 98.43           H  
ATOM   2493  CD2 TYR A 172      10.863  -9.441 -11.117  1.00 98.43           C  
ATOM   2494  HD2 TYR A 172      11.514  -9.964 -11.802  1.00 98.43           H  
ATOM   2495  CE1 TYR A 172       9.211  -7.991  -9.350  1.00 98.43           C  
ATOM   2496  HE1 TYR A 172       8.589  -7.420  -8.675  1.00 98.43           H  
ATOM   2497  CE2 TYR A 172      11.319  -9.120  -9.828  1.00 98.43           C  
ATOM   2498  HE2 TYR A 172      12.326  -9.366  -9.527  1.00 98.43           H  
ATOM   2499  OH  TYR A 172      10.980  -8.066  -7.719  1.00 98.43           O  
ATOM   2500  HH  TYR A 172      10.482  -7.347  -7.325  1.00 98.43           H  
ATOM   2501  CZ  TYR A 172      10.499  -8.398  -8.942  1.00 98.43           C  
ATOM   2502  N   ARG A 173       6.048  -9.974 -12.500  1.00 98.07           N  
ATOM   2503  H   ARG A 173       6.115  -9.448 -13.359  1.00 98.07           H  
ATOM   2504  CA  ARG A 173       4.800  -9.888 -11.725  1.00 98.07           C  
ATOM   2505  HA  ARG A 173       5.044  -9.519 -10.729  1.00 98.07           H  
ATOM   2506  C   ARG A 173       4.132 -11.248 -11.503  1.00 98.07           C  
ATOM   2507  CB  ARG A 173       3.881  -8.867 -12.415  1.00 98.07           C  
ATOM   2508  HB2 ARG A 173       3.830  -9.087 -13.481  1.00 98.07           H  
ATOM   2509  HB3 ARG A 173       4.340  -7.885 -12.301  1.00 98.07           H  
ATOM   2510  O   ARG A 173       3.574 -11.459 -10.428  1.00 98.07           O  
ATOM   2511  CG  ARG A 173       2.438  -8.795 -11.899  1.00 98.07           C  
ATOM   2512  HG2 ARG A 173       1.925  -8.012 -12.458  1.00 98.07           H  
ATOM   2513  HG3 ARG A 173       1.936  -9.739 -12.111  1.00 98.07           H  
ATOM   2514  CD  ARG A 173       2.305  -8.451 -10.413  1.00 98.07           C  
ATOM   2515  HD2 ARG A 173       2.609  -7.415 -10.266  1.00 98.07           H  
ATOM   2516  HD3 ARG A 173       2.946  -9.091  -9.806  1.00 98.07           H  
ATOM   2517  NE  ARG A 173       0.909  -8.591  -9.981  1.00 98.07           N  
ATOM   2518  HE  ARG A 173       0.327  -7.768 -10.046  1.00 98.07           H  
ATOM   2519  NH1 ARG A 173       0.902 -10.876  -9.672  1.00 98.07           N  
ATOM   2520 HH11 ARG A 173       1.883 -10.939  -9.905  1.00 98.07           H  
ATOM   2521 HH12 ARG A 173       0.461 -11.679  -9.247  1.00 98.07           H  
ATOM   2522  NH2 ARG A 173      -0.953  -9.728  -9.327  1.00 98.07           N  
ATOM   2523 HH21 ARG A 173      -1.457 -10.596  -9.217  1.00 98.07           H  
ATOM   2524 HH22 ARG A 173      -1.491  -8.874  -9.303  1.00 98.07           H  
ATOM   2525  CZ  ARG A 173       0.295  -9.721  -9.674  1.00 98.07           C  
ATOM   2526  N   GLN A 174       4.236 -12.183 -12.448  1.00 97.55           N  
ATOM   2527  H   GLN A 174       4.676 -11.919 -13.317  1.00 97.55           H  
ATOM   2528  CA  GLN A 174       3.679 -13.543 -12.325  1.00 97.55           C  
ATOM   2529  HA  GLN A 174       2.617 -13.466 -12.090  1.00 97.55           H  
ATOM   2530  C   GLN A 174       4.306 -14.390 -11.203  1.00 97.55           C  
ATOM   2531  CB  GLN A 174       3.825 -14.274 -13.668  1.00 97.55           C  
ATOM   2532  HB2 GLN A 174       3.590 -15.329 -13.532  1.00 97.55           H  
ATOM   2533  HB3 GLN A 174       4.856 -14.196 -14.013  1.00 97.55           H  
ATOM   2534  O   GLN A 174       3.775 -15.441 -10.856  1.00 97.55           O  
ATOM   2535  CG  GLN A 174       2.874 -13.714 -14.735  1.00 97.55           C  
ATOM   2536  HG2 GLN A 174       3.025 -12.641 -14.851  1.00 97.55           H  
ATOM   2537  HG3 GLN A 174       1.845 -13.872 -14.409  1.00 97.55           H  
ATOM   2538  CD  GLN A 174       3.050 -14.376 -16.098  1.00 97.55           C  
ATOM   2539  NE2 GLN A 174       2.241 -14.008 -17.067  1.00 97.55           N  
ATOM   2540 HE21 GLN A 174       2.365 -14.459 -17.963  1.00 97.55           H  
ATOM   2541 HE22 GLN A 174       1.561 -13.275 -16.927  1.00 97.55           H  
ATOM   2542  OE1 GLN A 174       3.903 -15.220 -16.329  1.00 97.55           O  
ATOM   2543  N   GLN A 175       5.419 -13.950 -10.614  1.00 97.52           N  
ATOM   2544  H   GLN A 175       5.831 -13.084 -10.934  1.00 97.52           H  
ATOM   2545  CA  GLN A 175       6.103 -14.668  -9.534  1.00 97.52           C  
ATOM   2546  HA  GLN A 175       6.005 -15.739  -9.710  1.00 97.52           H  
ATOM   2547  C   GLN A 175       5.505 -14.395  -8.143  1.00 97.52           C  
ATOM   2548  CB  GLN A 175       7.596 -14.316  -9.569  1.00 97.52           C  
ATOM   2549  HB2 GLN A 175       8.113 -14.899  -8.807  1.00 97.52           H  
ATOM   2550  HB3 GLN A 175       7.721 -13.260  -9.333  1.00 97.52           H  
ATOM   2551  O   GLN A 175       5.936 -15.003  -7.163  1.00 97.52           O  
ATOM   2552  CG  GLN A 175       8.231 -14.614 -10.937  1.00 97.52           C  
ATOM   2553  HG2 GLN A 175       8.111 -15.673 -11.166  1.00 97.52           H  
ATOM   2554  HG3 GLN A 175       7.734 -14.038 -11.717  1.00 97.52           H  
ATOM   2555  CD  GLN A 175       9.709 -14.266 -10.992  1.00 97.52           C  
ATOM   2556  NE2 GLN A 175      10.364 -14.512 -12.102  1.00 97.52           N  
ATOM   2557 HE21 GLN A 175      11.330 -14.218 -12.124  1.00 97.52           H  
ATOM   2558 HE22 GLN A 175       9.853 -14.806 -12.922  1.00 97.52           H  
ATOM   2559  OE1 GLN A 175      10.323 -13.804 -10.046  1.00 97.52           O  
ATOM   2560  N   PHE A 176       4.527 -13.488  -8.045  1.00 98.00           N  
ATOM   2561  H   PHE A 176       4.185 -13.063  -8.895  1.00 98.00           H  
ATOM   2562  CA  PHE A 176       3.943 -13.021  -6.788  1.00 98.00           C  
ATOM   2563  HA  PHE A 176       4.368 -13.587  -5.959  1.00 98.00           H  
ATOM   2564  C   PHE A 176       2.426 -13.225  -6.768  1.00 98.00           C  
ATOM   2565  CB  PHE A 176       4.300 -11.542  -6.576  1.00 98.00           C  
ATOM   2566  HB2 PHE A 176       3.895 -11.207  -5.621  1.00 98.00           H  
ATOM   2567  HB3 PHE A 176       3.819 -10.951  -7.355  1.00 98.00           H  
ATOM   2568  O   PHE A 176       1.747 -12.981  -7.765  1.00 98.00           O  
ATOM   2569  CG  PHE A 176       5.790 -11.261  -6.600  1.00 98.00           C  
ATOM   2570  CD1 PHE A 176       6.581 -11.496  -5.459  1.00 98.00           C  
ATOM   2571  HD1 PHE A 176       6.119 -11.851  -4.549  1.00 98.00           H  
ATOM   2572  CD2 PHE A 176       6.397 -10.822  -7.790  1.00 98.00           C  
ATOM   2573  HD2 PHE A 176       5.803 -10.680  -8.681  1.00 98.00           H  
ATOM   2574  CE1 PHE A 176       7.971 -11.286  -5.512  1.00 98.00           C  
ATOM   2575  HE1 PHE A 176       8.583 -11.485  -4.645  1.00 98.00           H  
ATOM   2576  CE2 PHE A 176       7.785 -10.627  -7.843  1.00 98.00           C  
ATOM   2577  HE2 PHE A 176       8.251 -10.353  -8.779  1.00 98.00           H  
ATOM   2578  CZ  PHE A 176       8.574 -10.846  -6.702  1.00 98.00           C  
ATOM   2579  HZ  PHE A 176       9.643 -10.705  -6.753  1.00 98.00           H  
ATOM   2580  N   SER A 177       1.901 -13.613  -5.604  1.00 97.78           N  
ATOM   2581  H   SER A 177       2.535 -13.834  -4.850  1.00 97.78           H  
ATOM   2582  CA  SER A 177       0.460 -13.761  -5.332  1.00 97.78           C  
ATOM   2583  HA  SER A 177      -0.104 -13.400  -6.192  1.00 97.78           H  
ATOM   2584  C   SER A 177      -0.008 -12.953  -4.111  1.00 97.78           C  
ATOM   2585  CB  SER A 177       0.090 -15.236  -5.176  1.00 97.78           C  
ATOM   2586  HB2 SER A 177      -0.987 -15.316  -5.034  1.00 97.78           H  
ATOM   2587  HB3 SER A 177       0.360 -15.776  -6.084  1.00 97.78           H  
ATOM   2588  O   SER A 177      -1.164 -13.008  -3.702  1.00 97.78           O  
ATOM   2589  OG  SER A 177       0.748 -15.815  -4.064  1.00 97.78           O  
ATOM   2590  HG  SER A 177       0.114 -16.433  -3.692  1.00 97.78           H  
ATOM   2591  N   GLN A 178       0.896 -12.198  -3.477  1.00 98.20           N  
ATOM   2592  H   GLN A 178       1.834 -12.163  -3.849  1.00 98.20           H  
ATOM   2593  CA  GLN A 178       0.624 -11.506  -2.221  1.00 98.20           C  
ATOM   2594  HA  GLN A 178       0.035 -12.161  -1.580  1.00 98.20           H  
ATOM   2595  C   GLN A 178      -0.183 -10.235  -2.475  1.00 98.20           C  
ATOM   2596  CB  GLN A 178       1.928 -11.157  -1.479  1.00 98.20           C  
ATOM   2597  HB2 GLN A 178       1.655 -10.633  -0.563  1.00 98.20           H  
ATOM   2598  HB3 GLN A 178       2.529 -10.473  -2.079  1.00 98.20           H  
ATOM   2599  O   GLN A 178       0.357  -9.251  -2.974  1.00 98.20           O  
ATOM   2600  CG  GLN A 178       2.781 -12.373  -1.083  1.00 98.20           C  
ATOM   2601  HG2 GLN A 178       2.133 -13.148  -0.673  1.00 98.20           H  
ATOM   2602  HG3 GLN A 178       3.468 -12.066  -0.294  1.00 98.20           H  
ATOM   2603  CD  GLN A 178       3.616 -12.967  -2.218  1.00 98.20           C  
ATOM   2604  NE2 GLN A 178       4.281 -14.074  -1.988  1.00 98.20           N  
ATOM   2605 HE21 GLN A 178       4.201 -14.551  -1.101  1.00 98.20           H  
ATOM   2606 HE22 GLN A 178       4.791 -14.458  -2.770  1.00 98.20           H  
ATOM   2607  OE1 GLN A 178       3.697 -12.465  -3.328  1.00 98.20           O  
ATOM   2608  N   ARG A 179      -1.447 -10.206  -2.048  1.00 98.08           N  
ATOM   2609  H   ARG A 179      -1.839 -11.079  -1.724  1.00 98.08           H  
ATOM   2610  CA  ARG A 179      -2.327  -9.021  -2.096  1.00 98.08           C  
ATOM   2611  HA  ARG A 179      -2.496  -8.759  -3.141  1.00 98.08           H  
ATOM   2612  C   ARG A 179      -1.756  -7.762  -1.429  1.00 98.08           C  
ATOM   2613  CB  ARG A 179      -3.675  -9.403  -1.472  1.00 98.08           C  
ATOM   2614  HB2 ARG A 179      -4.064 -10.285  -1.981  1.00 98.08           H  
ATOM   2615  HB3 ARG A 179      -4.384  -8.589  -1.620  1.00 98.08           H  
ATOM   2616  O   ARG A 179      -2.283  -6.671  -1.639  1.00 98.08           O  
ATOM   2617  CG  ARG A 179      -3.535  -9.721   0.023  1.00 98.08           C  
ATOM   2618  HG2 ARG A 179      -3.145  -8.854   0.557  1.00 98.08           H  
ATOM   2619  HG3 ARG A 179      -2.850 -10.558   0.155  1.00 98.08           H  
ATOM   2620  CD  ARG A 179      -4.866 -10.109   0.641  1.00 98.08           C  
ATOM   2621  HD2 ARG A 179      -4.650 -10.586   1.598  1.00 98.08           H  
ATOM   2622  HD3 ARG A 179      -5.376 -10.823  -0.005  1.00 98.08           H  
ATOM   2623  NE  ARG A 179      -5.696  -8.920   0.860  1.00 98.08           N  
ATOM   2624  HE  ARG A 179      -5.436  -8.080   0.364  1.00 98.08           H  
ATOM   2625  NH1 ARG A 179      -7.183  -9.939   2.270  1.00 98.08           N  
ATOM   2626 HH11 ARG A 179      -8.129  -9.935   2.624  1.00 98.08           H  
ATOM   2627 HH12 ARG A 179      -6.778 -10.822   1.992  1.00 98.08           H  
ATOM   2628  NH2 ARG A 179      -7.305  -7.750   1.914  1.00 98.08           N  
ATOM   2629 HH21 ARG A 179      -8.168  -7.767   2.438  1.00 98.08           H  
ATOM   2630 HH22 ARG A 179      -7.111  -6.998   1.267  1.00 98.08           H  
ATOM   2631  CZ  ARG A 179      -6.718  -8.877   1.682  1.00 98.08           C  
ATOM   2632  N   GLU A 180      -0.721  -7.910  -0.603  1.00 98.52           N  
ATOM   2633  H   GLU A 180      -0.467  -8.857  -0.362  1.00 98.52           H  
ATOM   2634  CA  GLU A 180       0.036  -6.841   0.050  1.00 98.52           C  
ATOM   2635  HA  GLU A 180      -0.638  -6.024   0.306  1.00 98.52           H  
ATOM   2636  C   GLU A 180       1.138  -6.220  -0.814  1.00 98.52           C  
ATOM   2637  CB  GLU A 180       0.672  -7.371   1.343  1.00 98.52           C  
ATOM   2638  HB2 GLU A 180       1.363  -8.187   1.127  1.00 98.52           H  
ATOM   2639  HB3 GLU A 180       1.247  -6.555   1.780  1.00 98.52           H  
ATOM   2640  O   GLU A 180       1.773  -5.271  -0.362  1.00 98.52           O  
ATOM   2641  CG  GLU A 180      -0.352  -7.790   2.396  1.00 98.52           C  
ATOM   2642  HG2 GLU A 180       0.134  -7.772   3.372  1.00 98.52           H  
ATOM   2643  HG3 GLU A 180      -1.141  -7.038   2.389  1.00 98.52           H  
ATOM   2644  CD  GLU A 180      -0.992  -9.166   2.197  1.00 98.52           C  
ATOM   2645  OE1 GLU A 180      -1.998  -9.400   2.904  1.00 98.52           O  
ATOM   2646  OE2 GLU A 180      -0.501  -9.974   1.369  1.00 98.52           O  
ATOM   2647  N   LEU A 181       1.399  -6.739  -2.015  1.00 98.52           N  
ATOM   2648  H   LEU A 181       0.854  -7.528  -2.332  1.00 98.52           H  
ATOM   2649  CA  LEU A 181       2.420  -6.219  -2.920  1.00 98.52           C  
ATOM   2650  HA  LEU A 181       2.994  -5.447  -2.409  1.00 98.52           H  
ATOM   2651  C   LEU A 181       1.806  -5.546  -4.143  1.00 98.52           C  
ATOM   2652  CB  LEU A 181       3.388  -7.340  -3.338  1.00 98.52           C  
ATOM   2653  HB2 LEU A 181       2.811  -8.178  -3.729  1.00 98.52           H  
ATOM   2654  HB3 LEU A 181       4.013  -6.966  -4.149  1.00 98.52           H  
ATOM   2655  O   LEU A 181       0.811  -6.013  -4.692  1.00 98.52           O  
ATOM   2656  CG  LEU A 181       4.314  -7.846  -2.219  1.00 98.52           C  
ATOM   2657  HG  LEU A 181       3.719  -8.297  -1.425  1.00 98.52           H  
ATOM   2658  CD1 LEU A 181       5.242  -8.913  -2.803  1.00 98.52           C  
ATOM   2659 HD11 LEU A 181       5.840  -8.491  -3.610  1.00 98.52           H  
ATOM   2660 HD12 LEU A 181       5.918  -9.297  -2.038  1.00 98.52           H  
ATOM   2661 HD13 LEU A 181       4.653  -9.740  -3.199  1.00 98.52           H  
ATOM   2662  CD2 LEU A 181       5.173  -6.725  -1.623  1.00 98.52           C  
ATOM   2663 HD21 LEU A 181       5.647  -6.156  -2.424  1.00 98.52           H  
ATOM   2664 HD22 LEU A 181       5.947  -7.144  -0.980  1.00 98.52           H  
ATOM   2665 HD23 LEU A 181       4.547  -6.063  -1.024  1.00 98.52           H  
ATOM   2666  N   MET A 182       2.457  -4.492  -4.623  1.00 98.75           N  
ATOM   2667  H   MET A 182       3.213  -4.114  -4.070  1.00 98.75           H  
ATOM   2668  CA  MET A 182       2.218  -3.898  -5.937  1.00 98.75           C  
ATOM   2669  HA  MET A 182       1.537  -4.526  -6.512  1.00 98.75           H  
ATOM   2670  C   MET A 182       3.538  -3.801  -6.696  1.00 98.75           C  
ATOM   2671  CB  MET A 182       1.562  -2.528  -5.763  1.00 98.75           C  
ATOM   2672  HB2 MET A 182       2.191  -1.912  -5.119  1.00 98.75           H  
ATOM   2673  HB3 MET A 182       0.593  -2.672  -5.284  1.00 98.75           H  
ATOM   2674  O   MET A 182       4.493  -3.198  -6.202  1.00 98.75           O  
ATOM   2675  CG  MET A 182       1.336  -1.780  -7.078  1.00 98.75           C  
ATOM   2676  HG2 MET A 182       2.304  -1.588  -7.542  1.00 98.75           H  
ATOM   2677  HG3 MET A 182       0.748  -2.397  -7.757  1.00 98.75           H  
ATOM   2678  SD  MET A 182       0.508  -0.185  -6.841  1.00 98.75           S  
ATOM   2679  CE  MET A 182      -1.220  -0.708  -6.763  1.00 98.75           C  
ATOM   2680  HE1 MET A 182      -1.343  -1.498  -6.023  1.00 98.75           H  
ATOM   2681  HE2 MET A 182      -1.523  -1.074  -7.744  1.00 98.75           H  
ATOM   2682  HE3 MET A 182      -1.838   0.150  -6.497  1.00 98.75           H  
ATOM   2683  N   VAL A 183       3.567  -4.382  -7.896  1.00 98.68           N  
ATOM   2684  H   VAL A 183       2.728  -4.825  -8.242  1.00 98.68           H  
ATOM   2685  CA  VAL A 183       4.713  -4.311  -8.808  1.00 98.68           C  
ATOM   2686  HA  VAL A 183       5.623  -4.226  -8.214  1.00 98.68           H  
ATOM   2687  C   VAL A 183       4.595  -3.068  -9.683  1.00 98.68           C  
ATOM   2688  CB  VAL A 183       4.848  -5.583  -9.660  1.00 98.68           C  
ATOM   2689  HB  VAL A 183       3.916  -5.735 -10.206  1.00 98.68           H  
ATOM   2690  O   VAL A 183       3.524  -2.776 -10.220  1.00 98.68           O  
ATOM   2691  CG1 VAL A 183       5.992  -5.497 -10.678  1.00 98.68           C  
ATOM   2692 HG11 VAL A 183       6.937  -5.305 -10.171  1.00 98.68           H  
ATOM   2693 HG12 VAL A 183       6.061  -6.432 -11.233  1.00 98.68           H  
ATOM   2694 HG13 VAL A 183       5.802  -4.702 -11.399  1.00 98.68           H  
ATOM   2695  CG2 VAL A 183       5.130  -6.811  -8.783  1.00 98.68           C  
ATOM   2696 HG21 VAL A 183       6.125  -6.743  -8.343  1.00 98.68           H  
ATOM   2697 HG22 VAL A 183       4.396  -6.885  -7.980  1.00 98.68           H  
ATOM   2698 HG23 VAL A 183       5.080  -7.717  -9.386  1.00 98.68           H  
ATOM   2699  N   MET A 184       5.705  -2.350  -9.833  1.00 98.65           N  
ATOM   2700  H   MET A 184       6.520  -2.628  -9.304  1.00 98.65           H  
ATOM   2701  CA  MET A 184       5.796  -1.098 -10.576  1.00 98.65           C  
ATOM   2702  HA  MET A 184       4.829  -0.902 -11.038  1.00 98.65           H  
ATOM   2703  C   MET A 184       6.854  -1.166 -11.675  1.00 98.65           C  
ATOM   2704  CB  MET A 184       6.106   0.061  -9.626  1.00 98.65           C  
ATOM   2705  HB2 MET A 184       6.105   0.991 -10.195  1.00 98.65           H  
ATOM   2706  HB3 MET A 184       7.096  -0.077  -9.189  1.00 98.65           H  
ATOM   2707  O   MET A 184       7.932  -1.725 -11.468  1.00 98.65           O  
ATOM   2708  CG  MET A 184       5.079   0.171  -8.501  1.00 98.65           C  
ATOM   2709  HG2 MET A 184       5.126  -0.717  -7.871  1.00 98.65           H  
ATOM   2710  HG3 MET A 184       4.086   0.225  -8.947  1.00 98.65           H  
ATOM   2711  SD  MET A 184       5.354   1.619  -7.458  1.00 98.65           S  
ATOM   2712  CE  MET A 184       3.665   2.239  -7.451  1.00 98.65           C  
ATOM   2713  HE1 MET A 184       3.629   3.189  -6.918  1.00 98.65           H  
ATOM   2714  HE2 MET A 184       3.324   2.391  -8.476  1.00 98.65           H  
ATOM   2715  HE3 MET A 184       3.018   1.511  -6.961  1.00 98.65           H  
ATOM   2716  N   TRP A 185       6.563  -0.577 -12.833  1.00 98.56           N  
ATOM   2717  H   TRP A 185       5.640  -0.187 -12.962  1.00 98.56           H  
ATOM   2718  CA  TRP A 185       7.529  -0.438 -13.922  1.00 98.56           C  
ATOM   2719  HA  TRP A 185       8.502  -0.210 -13.486  1.00 98.56           H  
ATOM   2720  C   TRP A 185       7.132   0.672 -14.910  1.00 98.56           C  
ATOM   2721  CB  TRP A 185       7.610  -1.771 -14.675  1.00 98.56           C  
ATOM   2722  HB2 TRP A 185       7.832  -2.570 -13.968  1.00 98.56           H  
ATOM   2723  HB3 TRP A 185       6.635  -1.989 -15.110  1.00 98.56           H  
ATOM   2724  O   TRP A 185       5.969   0.715 -15.313  1.00 98.56           O  
ATOM   2725  CG  TRP A 185       8.628  -1.816 -15.767  1.00 98.56           C  
ATOM   2726  CD1 TRP A 185       9.908  -2.223 -15.635  1.00 98.56           C  
ATOM   2727  HD1 TRP A 185      10.352  -2.572 -14.714  1.00 98.56           H  
ATOM   2728  CD2 TRP A 185       8.469  -1.432 -17.166  1.00 98.56           C  
ATOM   2729  CE2 TRP A 185       9.706  -1.663 -17.838  1.00 98.56           C  
ATOM   2730  CE3 TRP A 185       7.409  -0.905 -17.931  1.00 98.56           C  
ATOM   2731  HE3 TRP A 185       6.459  -0.717 -17.454  1.00 98.56           H  
ATOM   2732  NE1 TRP A 185      10.535  -2.179 -16.862  1.00 98.56           N  
ATOM   2733  HE1 TRP A 185      11.443  -2.596 -17.011  1.00 98.56           H  
ATOM   2734  CH2 TRP A 185       8.814  -0.821 -19.926  1.00 98.56           C  
ATOM   2735  HH2 TRP A 185       8.931  -0.559 -20.968  1.00 98.56           H  
ATOM   2736  CZ2 TRP A 185       9.879  -1.380 -19.200  1.00 98.56           C  
ATOM   2737  HZ2 TRP A 185      10.827  -1.572 -19.682  1.00 98.56           H  
ATOM   2738  CZ3 TRP A 185       7.582  -0.595 -19.292  1.00 98.56           C  
ATOM   2739  HZ3 TRP A 185       6.764  -0.172 -19.857  1.00 98.56           H  
ATOM   2740  N   PRO A 186       8.056   1.510 -15.412  1.00 97.80           N  
ATOM   2741  CA  PRO A 186       9.485   1.575 -15.098  1.00 97.80           C  
ATOM   2742  HA  PRO A 186       9.900   0.599 -14.844  1.00 97.80           H  
ATOM   2743  C   PRO A 186       9.727   2.545 -13.920  1.00 97.80           C  
ATOM   2744  CB  PRO A 186      10.079   2.027 -16.436  1.00 97.80           C  
ATOM   2745  HB2 PRO A 186      10.058   1.191 -17.136  1.00 97.80           H  
ATOM   2746  HB3 PRO A 186      11.098   2.407 -16.358  1.00 97.80           H  
ATOM   2747  O   PRO A 186       8.873   2.674 -13.046  1.00 97.80           O  
ATOM   2748  CG  PRO A 186       9.076   3.082 -16.892  1.00 97.80           C  
ATOM   2749  HG2 PRO A 186       9.119   3.272 -17.965  1.00 97.80           H  
ATOM   2750  HG3 PRO A 186       9.235   4.003 -16.331  1.00 97.80           H  
ATOM   2751  CD  PRO A 186       7.749   2.444 -16.491  1.00 97.80           C  
ATOM   2752  HD2 PRO A 186       7.341   1.896 -17.340  1.00 97.80           H  
ATOM   2753  HD3 PRO A 186       7.041   3.207 -16.167  1.00 97.80           H  
ATOM   2754  N   ASP A 187      10.867   3.238 -13.912  1.00 97.88           N  
ATOM   2755  H   ASP A 187      11.563   3.026 -14.612  1.00 97.88           H  
ATOM   2756  CA  ASP A 187      11.207   4.294 -12.950  1.00 97.88           C  
ATOM   2757  HA  ASP A 187      10.564   4.211 -12.074  1.00 97.88           H  
ATOM   2758  C   ASP A 187      11.013   5.705 -13.522  1.00 97.88           C  
ATOM   2759  CB  ASP A 187      12.647   4.083 -12.479  1.00 97.88           C  
ATOM   2760  HB2 ASP A 187      12.959   4.927 -11.864  1.00 97.88           H  
ATOM   2761  HB3 ASP A 187      13.303   4.026 -13.347  1.00 97.88           H  
ATOM   2762  O   ASP A 187      10.829   5.885 -14.731  1.00 97.88           O  
ATOM   2763  CG  ASP A 187      12.765   2.816 -11.641  1.00 97.88           C  
ATOM   2764  OD1 ASP A 187      11.996   2.718 -10.654  1.00 97.88           O  
ATOM   2765  OD2 ASP A 187      13.589   1.959 -12.025  1.00 97.88           O  
ATOM   2766  N   PHE A 188      11.098   6.724 -12.668  1.00 97.94           N  
ATOM   2767  H   PHE A 188      11.376   6.526 -11.717  1.00 97.94           H  
ATOM   2768  CA  PHE A 188      11.089   8.124 -13.090  1.00 97.94           C  
ATOM   2769  HA  PHE A 188      10.487   8.222 -13.993  1.00 97.94           H  
ATOM   2770  C   PHE A 188      12.496   8.620 -13.430  1.00 97.94           C  
ATOM   2771  CB  PHE A 188      10.438   8.993 -12.009  1.00 97.94           C  
ATOM   2772  HB2 PHE A 188      10.581  10.044 -12.260  1.00 97.94           H  
ATOM   2773  HB3 PHE A 188      10.933   8.813 -11.054  1.00 97.94           H  
ATOM   2774  O   PHE A 188      13.504   8.021 -13.065  1.00 97.94           O  
ATOM   2775  CG  PHE A 188       8.955   8.745 -11.867  1.00 97.94           C  
ATOM   2776  CD1 PHE A 188       8.056   9.320 -12.785  1.00 97.94           C  
ATOM   2777  HD1 PHE A 188       8.424   9.956 -13.577  1.00 97.94           H  
ATOM   2778  CD2 PHE A 188       8.482   7.907 -10.842  1.00 97.94           C  
ATOM   2779  HD2 PHE A 188       9.179   7.462 -10.148  1.00 97.94           H  
ATOM   2780  CE1 PHE A 188       6.684   9.037 -12.692  1.00 97.94           C  
ATOM   2781  HE1 PHE A 188       5.995   9.438 -13.421  1.00 97.94           H  
ATOM   2782  CE2 PHE A 188       7.110   7.629 -10.745  1.00 97.94           C  
ATOM   2783  HE2 PHE A 188       6.744   6.966  -9.974  1.00 97.94           H  
ATOM   2784  CZ  PHE A 188       6.220   8.182 -11.681  1.00 97.94           C  
ATOM   2785  HZ  PHE A 188       5.169   7.936 -11.627  1.00 97.94           H  
ATOM   2786  N   LEU A 189      12.560   9.765 -14.100  1.00 97.55           N  
ATOM   2787  H   LEU A 189      11.685  10.195 -14.364  1.00 97.55           H  
ATOM   2788  CA  LEU A 189      13.764  10.579 -14.222  1.00 97.55           C  
ATOM   2789  HA  LEU A 189      14.619  10.034 -13.822  1.00 97.55           H  
ATOM   2790  C   LEU A 189      13.595  11.844 -13.381  1.00 97.55           C  
ATOM   2791  CB  LEU A 189      14.042  10.908 -15.697  1.00 97.55           C  
ATOM   2792  HB2 LEU A 189      14.939  11.526 -15.752  1.00 97.55           H  
ATOM   2793  HB3 LEU A 189      13.211  11.501 -16.079  1.00 97.55           H  
ATOM   2794  O   LEU A 189      12.492  12.384 -13.279  1.00 97.55           O  
ATOM   2795  CG  LEU A 189      14.233   9.677 -16.601  1.00 97.55           C  
ATOM   2796  HG  LEU A 189      13.357   9.033 -16.527  1.00 97.55           H  
ATOM   2797  CD1 LEU A 189      14.367  10.124 -18.055  1.00 97.55           C  
ATOM   2798 HD11 LEU A 189      13.471  10.665 -18.361  1.00 97.55           H  
ATOM   2799 HD12 LEU A 189      14.468   9.250 -18.699  1.00 97.55           H  
ATOM   2800 HD13 LEU A 189      15.240  10.764 -18.174  1.00 97.55           H  
ATOM   2801  CD2 LEU A 189      15.475   8.871 -16.214  1.00 97.55           C  
ATOM   2802 HD21 LEU A 189      16.348   9.523 -16.178  1.00 97.55           H  
ATOM   2803 HD22 LEU A 189      15.324   8.409 -15.239  1.00 97.55           H  
ATOM   2804 HD23 LEU A 189      15.649   8.080 -16.945  1.00 97.55           H  
ATOM   2805  N   GLY A 190      14.686  12.333 -12.807  1.00 94.92           N  
ATOM   2806  H   GLY A 190      15.545  11.807 -12.887  1.00 94.92           H  
ATOM   2807  CA  GLY A 190      14.744  13.609 -12.097  1.00 94.92           C  
ATOM   2808  HA2 GLY A 190      14.047  14.318 -12.544  1.00 94.92           H  
ATOM   2809  HA3 GLY A 190      14.458  13.469 -11.054  1.00 94.92           H  
ATOM   2810  C   GLY A 190      16.142  14.207 -12.147  1.00 94.92           C  
ATOM   2811  O   GLY A 190      17.043  13.619 -12.741  1.00 94.92           O  
ATOM   2812  N   TRP A 191      16.321  15.396 -11.573  1.00 93.64           N  
ATOM   2813  H   TRP A 191      15.563  15.792 -11.035  1.00 93.64           H  
ATOM   2814  CA  TRP A 191      17.628  16.050 -11.479  1.00 93.64           C  
ATOM   2815  HA  TRP A 191      18.291  15.668 -12.255  1.00 93.64           H  
ATOM   2816  C   TRP A 191      18.281  15.754 -10.130  1.00 93.64           C  
ATOM   2817  CB  TRP A 191      17.486  17.558 -11.702  1.00 93.64           C  
ATOM   2818  HB2 TRP A 191      16.976  17.726 -12.650  1.00 93.64           H  
ATOM   2819  HB3 TRP A 191      16.869  17.984 -10.910  1.00 93.64           H  
ATOM   2820  O   TRP A 191      17.715  16.079  -9.088  1.00 93.64           O  
ATOM   2821  CG  TRP A 191      18.795  18.284 -11.742  1.00 93.64           C  
ATOM   2822  CD1 TRP A 191      19.413  18.868 -10.690  1.00 93.64           C  
ATOM   2823  HD1 TRP A 191      19.025  18.877  -9.682  1.00 93.64           H  
ATOM   2824  CD2 TRP A 191      19.705  18.433 -12.873  1.00 93.64           C  
ATOM   2825  CE2 TRP A 191      20.855  19.153 -12.433  1.00 93.64           C  
ATOM   2826  CE3 TRP A 191      19.678  18.013 -14.220  1.00 93.64           C  
ATOM   2827  HE3 TRP A 191      18.827  17.452 -14.578  1.00 93.64           H  
ATOM   2828  NE1 TRP A 191      20.627  19.390 -11.095  1.00 93.64           N  
ATOM   2829  HE1 TRP A 191      21.295  19.808 -10.464  1.00 93.64           H  
ATOM   2830  CH2 TRP A 191      21.865  19.023 -14.627  1.00 93.64           C  
ATOM   2831  HH2 TRP A 191      22.695  19.221 -15.289  1.00 93.64           H  
ATOM   2832  CZ2 TRP A 191      21.921  19.455 -13.291  1.00 93.64           C  
ATOM   2833  HZ2 TRP A 191      22.787  19.985 -12.923  1.00 93.64           H  
ATOM   2834  CZ3 TRP A 191      20.747  18.304 -15.089  1.00 93.64           C  
ATOM   2835  HZ3 TRP A 191      20.716  17.968 -16.115  1.00 93.64           H  
ATOM   2836  N   ASP A 192      19.483  15.189 -10.157  1.00 89.40           N  
ATOM   2837  H   ASP A 192      19.905  14.966 -11.047  1.00 89.40           H  
ATOM   2838  CA  ASP A 192      20.309  14.959  -8.977  1.00 89.40           C  
ATOM   2839  HA  ASP A 192      19.678  14.899  -8.090  1.00 89.40           H  
ATOM   2840  C   ASP A 192      21.287  16.126  -8.805  1.00 89.40           C  
ATOM   2841  CB  ASP A 192      20.999  13.603  -9.134  1.00 89.40           C  
ATOM   2842  HB2 ASP A 192      20.212  12.859  -9.258  1.00 89.40           H  
ATOM   2843  HB3 ASP A 192      21.614  13.614 -10.034  1.00 89.40           H  
ATOM   2844  O   ASP A 192      22.156  16.374  -9.645  1.00 89.40           O  
ATOM   2845  CG  ASP A 192      21.854  13.174  -7.944  1.00 89.40           C  
ATOM   2846  OD1 ASP A 192      22.356  14.064  -7.222  1.00 89.40           O  
ATOM   2847  OD2 ASP A 192      22.046  11.950  -7.805  1.00 89.40           O  
ATOM   2848  N   THR A 193      21.136  16.871  -7.709  1.00 86.21           N  
ATOM   2849  H   THR A 193      20.434  16.599  -7.036  1.00 86.21           H  
ATOM   2850  CA  THR A 193      21.980  18.032  -7.395  1.00 86.21           C  
ATOM   2851  HA  THR A 193      22.099  18.635  -8.295  1.00 86.21           H  
ATOM   2852  C   THR A 193      23.388  17.659  -6.939  1.00 86.21           C  
ATOM   2853  CB  THR A 193      21.331  18.902  -6.312  1.00 86.21           C  
ATOM   2854  HB  THR A 193      22.028  19.684  -6.011  1.00 86.21           H  
ATOM   2855  O   THR A 193      24.283  18.495  -7.011  1.00 86.21           O  
ATOM   2856  CG2 THR A 193      20.049  19.563  -6.822  1.00 86.21           C  
ATOM   2857 HG21 THR A 193      19.644  20.207  -6.042  1.00 86.21           H  
ATOM   2858 HG22 THR A 193      20.272  20.166  -7.703  1.00 86.21           H  
ATOM   2859 HG23 THR A 193      19.309  18.805  -7.075  1.00 86.21           H  
ATOM   2860  OG1 THR A 193      20.977  18.135  -5.181  1.00 86.21           O  
ATOM   2861  HG1 THR A 193      21.748  17.651  -4.876  1.00 86.21           H  
ATOM   2862  N   THR A 194      23.597  16.428  -6.477  1.00 84.34           N  
ATOM   2863  H   THR A 194      22.851  15.748  -6.522  1.00 84.34           H  
ATOM   2864  CA  THR A 194      24.914  15.912  -6.096  1.00 84.34           C  
ATOM   2865  HA  THR A 194      25.489  16.706  -5.619  1.00 84.34           H  
ATOM   2866  C   THR A 194      25.675  15.474  -7.346  1.00 84.34           C  
ATOM   2867  CB  THR A 194      24.767  14.763  -5.083  1.00 84.34           C  
ATOM   2868  HB  THR A 194      24.213  13.936  -5.526  1.00 84.34           H  
ATOM   2869  O   THR A 194      26.827  15.862  -7.542  1.00 84.34           O  
ATOM   2870  CG2 THR A 194      26.116  14.246  -4.587  1.00 84.34           C  
ATOM   2871 HG21 THR A 194      26.675  13.806  -5.413  1.00 84.34           H  
ATOM   2872 HG22 THR A 194      25.957  13.478  -3.831  1.00 84.34           H  
ATOM   2873 HG23 THR A 194      26.693  15.062  -4.151  1.00 84.34           H  
ATOM   2874  OG1 THR A 194      24.074  15.237  -3.947  1.00 84.34           O  
ATOM   2875  HG1 THR A 194      24.178  14.580  -3.255  1.00 84.34           H  
ATOM   2876  N   ALA A 195      25.015  14.740  -8.247  1.00 86.92           N  
ATOM   2877  H   ALA A 195      24.082  14.432  -8.009  1.00 86.92           H  
ATOM   2878  CA  ALA A 195      25.601  14.308  -9.517  1.00 86.92           C  
ATOM   2879  HA  ALA A 195      26.637  14.024  -9.334  1.00 86.92           H  
ATOM   2880  C   ALA A 195      25.625  15.407 -10.600  1.00 86.92           C  
ATOM   2881  CB  ALA A 195      24.858  13.057  -9.996  1.00 86.92           C  
ATOM   2882  HB1 ALA A 195      24.827  12.311  -9.202  1.00 86.92           H  
ATOM   2883  HB2 ALA A 195      25.368  12.636 -10.862  1.00 86.92           H  
ATOM   2884  HB3 ALA A 195      23.838  13.317 -10.280  1.00 86.92           H  
ATOM   2885  O   ALA A 195      26.335  15.267 -11.594  1.00 86.92           O  
ATOM   2886  N   ASN A 196      24.869  16.498 -10.420  1.00 90.81           N  
ATOM   2887  H   ASN A 196      24.252  16.492  -9.620  1.00 90.81           H  
ATOM   2888  CA  ASN A 196      24.652  17.562 -11.411  1.00 90.81           C  
ATOM   2889  HA  ASN A 196      23.816  18.159 -11.047  1.00 90.81           H  
ATOM   2890  C   ASN A 196      24.190  17.028 -12.777  1.00 90.81           C  
ATOM   2891  CB  ASN A 196      25.874  18.491 -11.493  1.00 90.81           C  
ATOM   2892  HB2 ASN A 196      25.708  19.242 -12.266  1.00 90.81           H  
ATOM   2893  HB3 ASN A 196      26.762  17.919 -11.761  1.00 90.81           H  
ATOM   2894  O   ASN A 196      24.627  17.498 -13.830  1.00 90.81           O  
ATOM   2895  CG  ASN A 196      26.093  19.226 -10.194  1.00 90.81           C  
ATOM   2896  ND2 ASN A 196      27.079  18.845  -9.420  1.00 90.81           N  
ATOM   2897 HD21 ASN A 196      27.539  17.967  -9.616  1.00 90.81           H  
ATOM   2898 HD22 ASN A 196      27.040  19.209  -8.479  1.00 90.81           H  
ATOM   2899  OD1 ASN A 196      25.361  20.139  -9.853  1.00 90.81           O  
ATOM   2900  N   ALA A 197      23.318  16.024 -12.752  1.00 94.06           N  
ATOM   2901  H   ALA A 197      22.948  15.731 -11.860  1.00 94.06           H  
ATOM   2902  CA  ALA A 197      22.829  15.347 -13.942  1.00 94.06           C  
ATOM   2903  HA  ALA A 197      22.821  16.049 -14.776  1.00 94.06           H  
ATOM   2904  C   ALA A 197      21.400  14.849 -13.732  1.00 94.06           C  
ATOM   2905  CB  ALA A 197      23.782  14.191 -14.276  1.00 94.06           C  
ATOM   2906  HB1 ALA A 197      23.795  13.475 -13.454  1.00 94.06           H  
ATOM   2907  HB2 ALA A 197      24.791  14.576 -14.426  1.00 94.06           H  
ATOM   2908  HB3 ALA A 197      23.455  13.685 -15.185  1.00 94.06           H  
ATOM   2909  O   ALA A 197      20.940  14.689 -12.600  1.00 94.06           O  
ATOM   2910  N   SER A 198      20.699  14.562 -14.832  1.00 93.98           N  
ATOM   2911  H   SER A 198      21.149  14.636 -15.733  1.00 93.98           H  
ATOM   2912  CA  SER A 198      19.451  13.816 -14.723  1.00 93.98           C  
ATOM   2913  HA  SER A 198      18.912  14.249 -13.880  1.00 93.98           H  
ATOM   2914  C   SER A 198      19.753  12.351 -14.421  1.00 93.98           C  
ATOM   2915  CB  SER A 198      18.564  13.967 -15.955  1.00 93.98           C  
ATOM   2916  HB2 SER A 198      18.497  15.023 -16.219  1.00 93.98           H  
ATOM   2917  HB3 SER A 198      18.990  13.416 -16.794  1.00 93.98           H  
ATOM   2918  O   SER A 198      20.537  11.720 -15.130  1.00 93.98           O  
ATOM   2919  OG  SER A 198      17.262  13.487 -15.671  1.00 93.98           O  
ATOM   2920  HG  SER A 198      17.149  13.428 -14.720  1.00 93.98           H  
ATOM   2921  N   THR A 199      19.134  11.820 -13.374  1.00 94.90           N  
ATOM   2922  H   THR A 199      18.502  12.396 -12.837  1.00 94.90           H  
ATOM   2923  CA  THR A 199      19.295  10.440 -12.916  1.00 94.90           C  
ATOM   2924  HA  THR A 199      19.853   9.875 -13.663  1.00 94.90           H  
ATOM   2925  C   THR A 199      17.935   9.768 -12.763  1.00 94.90           C  
ATOM   2926  CB  THR A 199      20.085  10.364 -11.598  1.00 94.90           C  
ATOM   2927  HB  THR A 199      20.230   9.317 -11.333  1.00 94.90           H  
ATOM   2928  O   THR A 199      16.878  10.401 -12.847  1.00 94.90           O  
ATOM   2929  CG2 THR A 199      21.460  11.028 -11.686  1.00 94.90           C  
ATOM   2930 HG21 THR A 199      22.036  10.577 -12.494  1.00 94.90           H  
ATOM   2931 HG22 THR A 199      21.994  10.886 -10.747  1.00 94.90           H  
ATOM   2932 HG23 THR A 199      21.355  12.096 -11.874  1.00 94.90           H  
ATOM   2933  OG1 THR A 199      19.355  10.986 -10.577  1.00 94.90           O  
ATOM   2934  HG1 THR A 199      19.924  11.057  -9.807  1.00 94.90           H  
ATOM   2935  N   THR A 200      17.960   8.449 -12.589  1.00 95.57           N  
ATOM   2936  H   THR A 200      18.852   7.991 -12.463  1.00 95.57           H  
ATOM   2937  CA  THR A 200      16.758   7.664 -12.308  1.00 95.57           C  
ATOM   2938  HA  THR A 200      15.952   8.007 -12.957  1.00 95.57           H  
ATOM   2939  C   THR A 200      16.323   7.869 -10.859  1.00 95.57           C  
ATOM   2940  CB  THR A 200      17.010   6.183 -12.610  1.00 95.57           C  
ATOM   2941  HB  THR A 200      17.781   5.798 -11.944  1.00 95.57           H  
ATOM   2942  O   THR A 200      17.150   7.833  -9.950  1.00 95.57           O  
ATOM   2943  CG2 THR A 200      15.756   5.330 -12.482  1.00 95.57           C  
ATOM   2944 HG21 THR A 200      15.975   4.309 -12.795  1.00 95.57           H  
ATOM   2945 HG22 THR A 200      15.422   5.300 -11.445  1.00 95.57           H  
ATOM   2946 HG23 THR A 200      14.966   5.737 -13.113  1.00 95.57           H  
ATOM   2947  OG1 THR A 200      17.458   6.077 -13.945  1.00 95.57           O  
ATOM   2948  HG1 THR A 200      17.526   6.970 -14.291  1.00 95.57           H  
ATOM   2949  N   ILE A 201      15.022   8.058 -10.652  1.00 96.34           N  
ATOM   2950  H   ILE A 201      14.409   8.022 -11.455  1.00 96.34           H  
ATOM   2951  CA  ILE A 201      14.386   8.064  -9.336  1.00 96.34           C  
ATOM   2952  HA  ILE A 201      15.150   7.995  -8.562  1.00 96.34           H  
ATOM   2953  C   ILE A 201      13.508   6.823  -9.251  1.00 96.34           C  
ATOM   2954  CB  ILE A 201      13.580   9.357  -9.090  1.00 96.34           C  
ATOM   2955  HB  ILE A 201      12.818   9.451  -9.864  1.00 96.34           H  
ATOM   2956  O   ILE A 201      12.568   6.678 -10.038  1.00 96.34           O  
ATOM   2957  CG1 ILE A 201      14.503  10.594  -9.161  1.00 96.34           C  
ATOM   2958 HG12 ILE A 201      14.995  10.623 -10.134  1.00 96.34           H  
ATOM   2959 HG13 ILE A 201      15.278  10.505  -8.399  1.00 96.34           H  
ATOM   2960  CG2 ILE A 201      12.880   9.275  -7.717  1.00 96.34           C  
ATOM   2961 HG21 ILE A 201      12.252  10.151  -7.558  1.00 96.34           H  
ATOM   2962 HG22 ILE A 201      13.623   9.210  -6.922  1.00 96.34           H  
ATOM   2963 HG23 ILE A 201      12.228   8.403  -7.667  1.00 96.34           H  
ATOM   2964  CD1 ILE A 201      13.783  11.935  -8.975  1.00 96.34           C  
ATOM   2965 HD11 ILE A 201      13.323  12.001  -7.989  1.00 96.34           H  
ATOM   2966 HD12 ILE A 201      13.024  12.063  -9.747  1.00 96.34           H  
ATOM   2967 HD13 ILE A 201      14.515  12.739  -9.043  1.00 96.34           H  
ATOM   2968  N   ASP A 202      13.806   5.966  -8.275  1.00 97.28           N  
ATOM   2969  H   ASP A 202      14.624   6.141  -7.709  1.00 97.28           H  
ATOM   2970  CA  ASP A 202      13.076   4.726  -8.025  1.00 97.28           C  
ATOM   2971  HA  ASP A 202      13.234   4.047  -8.863  1.00 97.28           H  
ATOM   2972  C   ASP A 202      11.566   5.020  -7.892  1.00 97.28           C  
ATOM   2973  CB  ASP A 202      13.630   4.053  -6.751  1.00 97.28           C  
ATOM   2974  HB2 ASP A 202      13.062   3.139  -6.576  1.00 97.28           H  
ATOM   2975  HB3 ASP A 202      13.461   4.717  -5.904  1.00 97.28           H  
ATOM   2976  O   ASP A 202      11.136   5.782  -7.014  1.00 97.28           O  
ATOM   2977  CG  ASP A 202      15.129   3.689  -6.805  1.00 97.28           C  
ATOM   2978  OD1 ASP A 202      15.511   2.844  -7.633  1.00 97.28           O  
ATOM   2979  OD2 ASP A 202      15.926   4.230  -5.992  1.00 97.28           O  
ATOM   2980  N   ALA A 203      10.735   4.413  -8.746  1.00 98.16           N  
ATOM   2981  H   ALA A 203      11.131   3.807  -9.450  1.00 98.16           H  
ATOM   2982  CA  ALA A 203       9.282   4.595  -8.700  1.00 98.16           C  
ATOM   2983  HA  ALA A 203       9.051   5.650  -8.849  1.00 98.16           H  
ATOM   2984  C   ALA A 203       8.709   4.192  -7.335  1.00 98.16           C  
ATOM   2985  CB  ALA A 203       8.645   3.785  -9.833  1.00 98.16           C  
ATOM   2986  HB1 ALA A 203       8.878   4.255 -10.789  1.00 98.16           H  
ATOM   2987  HB2 ALA A 203       7.562   3.758  -9.718  1.00 98.16           H  
ATOM   2988  HB3 ALA A 203       9.029   2.765  -9.835  1.00 98.16           H  
ATOM   2989  O   ALA A 203       7.806   4.845  -6.809  1.00 98.16           O  
ATOM   2990  N   THR A 204       9.292   3.172  -6.706  1.00 98.32           N  
ATOM   2991  H   THR A 204      10.061   2.705  -7.165  1.00 98.32           H  
ATOM   2992  CA  THR A 204       8.925   2.733  -5.359  1.00 98.32           C  
ATOM   2993  HA  THR A 204       7.854   2.530  -5.346  1.00 98.32           H  
ATOM   2994  C   THR A 204       9.187   3.809  -4.304  1.00 98.32           C  
ATOM   2995  CB  THR A 204       9.648   1.432  -4.996  1.00 98.32           C  
ATOM   2996  HB  THR A 204       9.434   1.171  -3.959  1.00 98.32           H  
ATOM   2997  O   THR A 204       8.340   4.000  -3.437  1.00 98.32           O  
ATOM   2998  CG2 THR A 204       9.214   0.282  -5.893  1.00 98.32           C  
ATOM   2999 HG21 THR A 204       9.542   0.444  -6.920  1.00 98.32           H  
ATOM   3000 HG22 THR A 204       9.667  -0.634  -5.513  1.00 98.32           H  
ATOM   3001 HG23 THR A 204       8.129   0.177  -5.872  1.00 98.32           H  
ATOM   3002  OG1 THR A 204      11.034   1.568  -5.176  1.00 98.32           O  
ATOM   3003  HG1 THR A 204      11.376   0.705  -5.420  1.00 98.32           H  
ATOM   3004  N   ALA A 205      10.272   4.589  -4.392  1.00 97.90           N  
ATOM   3005  H   ALA A 205      10.908   4.445  -5.163  1.00 97.90           H  
ATOM   3006  CA  ALA A 205      10.540   5.693  -3.460  1.00 97.90           C  
ATOM   3007  HA  ALA A 205      10.541   5.302  -2.442  1.00 97.90           H  
ATOM   3008  C   ALA A 205       9.460   6.785  -3.531  1.00 97.90           C  
ATOM   3009  CB  ALA A 205      11.925   6.282  -3.758  1.00 97.90           C  
ATOM   3010  HB1 ALA A 205      12.127   7.094  -3.059  1.00 97.90           H  
ATOM   3011  HB2 ALA A 205      11.964   6.679  -4.772  1.00 97.90           H  
ATOM   3012  HB3 ALA A 205      12.696   5.520  -3.644  1.00 97.90           H  
ATOM   3013  O   ALA A 205       8.963   7.253  -2.501  1.00 97.90           O  
ATOM   3014  N   ILE A 206       9.046   7.146  -4.750  1.00 98.05           N  
ATOM   3015  H   ILE A 206       9.500   6.720  -5.545  1.00 98.05           H  
ATOM   3016  CA  ILE A 206       7.937   8.079  -4.977  1.00 98.05           C  
ATOM   3017  HA  ILE A 206       8.121   8.987  -4.403  1.00 98.05           H  
ATOM   3018  C   ILE A 206       6.624   7.487  -4.454  1.00 98.05           C  
ATOM   3019  CB  ILE A 206       7.844   8.447  -6.474  1.00 98.05           C  
ATOM   3020  HB  ILE A 206       7.751   7.522  -7.043  1.00 98.05           H  
ATOM   3021  O   ILE A 206       5.858   8.200  -3.806  1.00 98.05           O  
ATOM   3022  CG1 ILE A 206       9.111   9.172  -6.986  1.00 98.05           C  
ATOM   3023 HG12 ILE A 206       9.990   8.575  -6.746  1.00 98.05           H  
ATOM   3024 HG13 ILE A 206       9.059   9.235  -8.073  1.00 98.05           H  
ATOM   3025  CG2 ILE A 206       6.598   9.294  -6.772  1.00 98.05           C  
ATOM   3026 HG21 ILE A 206       6.591  10.202  -6.168  1.00 98.05           H  
ATOM   3027 HG22 ILE A 206       6.597   9.549  -7.832  1.00 98.05           H  
ATOM   3028 HG23 ILE A 206       5.688   8.730  -6.565  1.00 98.05           H  
ATOM   3029  CD1 ILE A 206       9.320  10.594  -6.441  1.00 98.05           C  
ATOM   3030 HD11 ILE A 206       8.555  11.262  -6.836  1.00 98.05           H  
ATOM   3031 HD12 ILE A 206      10.290  10.972  -6.766  1.00 98.05           H  
ATOM   3032 HD13 ILE A 206       9.288  10.601  -5.351  1.00 98.05           H  
ATOM   3033  N   ALA A 207       6.375   6.192  -4.671  1.00 98.47           N  
ATOM   3034  H   ALA A 207       7.028   5.659  -5.229  1.00 98.47           H  
ATOM   3035  CA  ALA A 207       5.177   5.512  -4.185  1.00 98.47           C  
ATOM   3036  HA  ALA A 207       4.306   6.019  -4.600  1.00 98.47           H  
ATOM   3037  C   ALA A 207       5.060   5.565  -2.654  1.00 98.47           C  
ATOM   3038  CB  ALA A 207       5.168   4.069  -4.694  1.00 98.47           C  
ATOM   3039  HB1 ALA A 207       5.354   4.058  -5.768  1.00 98.47           H  
ATOM   3040  HB2 ALA A 207       5.939   3.480  -4.195  1.00 98.47           H  
ATOM   3041  HB3 ALA A 207       4.198   3.615  -4.492  1.00 98.47           H  
ATOM   3042  O   ALA A 207       3.974   5.845  -2.151  1.00 98.47           O  
ATOM   3043  N   LEU A 208       6.162   5.385  -1.910  1.00 98.49           N  
ATOM   3044  H   LEU A 208       7.018   5.132  -2.383  1.00 98.49           H  
ATOM   3045  CA  LEU A 208       6.156   5.489  -0.443  1.00 98.49           C  
ATOM   3046  HA  LEU A 208       5.429   4.776  -0.053  1.00 98.49           H  
ATOM   3047  C   LEU A 208       5.701   6.878   0.027  1.00 98.49           C  
ATOM   3048  CB  LEU A 208       7.548   5.175   0.148  1.00 98.49           C  
ATOM   3049  HB2 LEU A 208       7.495   5.334   1.225  1.00 98.49           H  
ATOM   3050  HB3 LEU A 208       8.263   5.893  -0.254  1.00 98.49           H  
ATOM   3051  O   LEU A 208       4.803   6.991   0.864  1.00 98.49           O  
ATOM   3052  CG  LEU A 208       8.108   3.764  -0.094  1.00 98.49           C  
ATOM   3053  HG  LEU A 208       8.207   3.596  -1.167  1.00 98.49           H  
ATOM   3054  CD1 LEU A 208       9.500   3.631   0.525  1.00 98.49           C  
ATOM   3055 HD11 LEU A 208      10.157   4.398   0.113  1.00 98.49           H  
ATOM   3056 HD12 LEU A 208       9.449   3.745   1.608  1.00 98.49           H  
ATOM   3057 HD13 LEU A 208       9.917   2.653   0.285  1.00 98.49           H  
ATOM   3058  CD2 LEU A 208       7.232   2.645   0.453  1.00 98.49           C  
ATOM   3059 HD21 LEU A 208       7.611   1.699   0.067  1.00 98.49           H  
ATOM   3060 HD22 LEU A 208       6.208   2.759   0.098  1.00 98.49           H  
ATOM   3061 HD23 LEU A 208       7.266   2.630   1.542  1.00 98.49           H  
ATOM   3062  N   GLY A 209       6.297   7.937  -0.529  1.00 97.34           N  
ATOM   3063  H   GLY A 209       7.002   7.768  -1.233  1.00 97.34           H  
ATOM   3064  CA  GLY A 209       5.954   9.317  -0.178  1.00 97.34           C  
ATOM   3065  HA2 GLY A 209       6.039   9.455   0.900  1.00 97.34           H  
ATOM   3066  HA3 GLY A 209       6.651   9.992  -0.675  1.00 97.34           H  
ATOM   3067  C   GLY A 209       4.540   9.701  -0.613  1.00 97.34           C  
ATOM   3068  O   GLY A 209       3.783  10.284   0.163  1.00 97.34           O  
ATOM   3069  N   LEU A 210       4.158   9.337  -1.840  1.00 98.09           N  
ATOM   3070  H   LEU A 210       4.819   8.846  -2.423  1.00 98.09           H  
ATOM   3071  CA  LEU A 210       2.848   9.651  -2.407  1.00 98.09           C  
ATOM   3072  HA  LEU A 210       2.675  10.720  -2.287  1.00 98.09           H  
ATOM   3073  C   LEU A 210       1.723   8.911  -1.680  1.00 98.09           C  
ATOM   3074  CB  LEU A 210       2.856   9.298  -3.902  1.00 98.09           C  
ATOM   3075  HB2 LEU A 210       3.706   9.780  -4.384  1.00 98.09           H  
ATOM   3076  HB3 LEU A 210       2.982   8.220  -4.004  1.00 98.09           H  
ATOM   3077  O   LEU A 210       0.681   9.497  -1.403  1.00 98.09           O  
ATOM   3078  CG  LEU A 210       1.571   9.724  -4.633  1.00 98.09           C  
ATOM   3079  HG  LEU A 210       0.697   9.328  -4.116  1.00 98.09           H  
ATOM   3080  CD1 LEU A 210       1.456  11.246  -4.716  1.00 98.09           C  
ATOM   3081 HD11 LEU A 210       1.277  11.663  -3.724  1.00 98.09           H  
ATOM   3082 HD12 LEU A 210       0.620  11.512  -5.362  1.00 98.09           H  
ATOM   3083 HD13 LEU A 210       2.367  11.668  -5.138  1.00 98.09           H  
ATOM   3084  CD2 LEU A 210       1.579   9.145  -6.042  1.00 98.09           C  
ATOM   3085 HD21 LEU A 210       2.449   9.504  -6.590  1.00 98.09           H  
ATOM   3086 HD22 LEU A 210       0.674   9.437  -6.575  1.00 98.09           H  
ATOM   3087 HD23 LEU A 210       1.609   8.057  -5.976  1.00 98.09           H  
ATOM   3088  N   ARG A 211       1.927   7.639  -1.326  1.00 98.32           N  
ATOM   3089  H   ARG A 211       2.790   7.192  -1.600  1.00 98.32           H  
ATOM   3090  CA  ARG A 211       0.954   6.866  -0.551  1.00 98.32           C  
ATOM   3091  HA  ARG A 211       0.012   6.845  -1.098  1.00 98.32           H  
ATOM   3092  C   ARG A 211       0.682   7.517   0.796  1.00 98.32           C  
ATOM   3093  CB  ARG A 211       1.485   5.439  -0.365  1.00 98.32           C  
ATOM   3094  HB2 ARG A 211       1.656   4.993  -1.345  1.00 98.32           H  
ATOM   3095  HB3 ARG A 211       2.443   5.479   0.153  1.00 98.32           H  
ATOM   3096  O   ARG A 211      -0.476   7.626   1.195  1.00 98.32           O  
ATOM   3097  CG  ARG A 211       0.546   4.519   0.424  1.00 98.32           C  
ATOM   3098  HG2 ARG A 211       0.332   4.920   1.415  1.00 98.32           H  
ATOM   3099  HG3 ARG A 211       1.051   3.561   0.546  1.00 98.32           H  
ATOM   3100  CD  ARG A 211      -0.760   4.274  -0.320  1.00 98.32           C  
ATOM   3101  HD2 ARG A 211      -0.554   4.260  -1.391  1.00 98.32           H  
ATOM   3102  HD3 ARG A 211      -1.142   3.292  -0.041  1.00 98.32           H  
ATOM   3103  NE  ARG A 211      -1.780   5.278  -0.029  1.00 98.32           N  
ATOM   3104  HE  ARG A 211      -1.689   5.857   0.793  1.00 98.32           H  
ATOM   3105  NH1 ARG A 211      -3.187   4.675  -1.730  1.00 98.32           N  
ATOM   3106 HH11 ARG A 211      -4.114   4.778  -2.119  1.00 98.32           H  
ATOM   3107 HH12 ARG A 211      -2.562   3.946  -2.042  1.00 98.32           H  
ATOM   3108  NH2 ARG A 211      -3.797   6.205  -0.231  1.00 98.32           N  
ATOM   3109 HH21 ARG A 211      -3.657   6.537   0.713  1.00 98.32           H  
ATOM   3110 HH22 ARG A 211      -4.700   6.251  -0.681  1.00 98.32           H  
ATOM   3111  CZ  ARG A 211      -2.904   5.392  -0.684  1.00 98.32           C  
ATOM   3112  N   ALA A 212       1.735   7.958   1.478  1.00 97.44           N  
ATOM   3113  H   ALA A 212       2.661   7.818   1.098  1.00 97.44           H  
ATOM   3114  CA  ALA A 212       1.598   8.618   2.764  1.00 97.44           C  
ATOM   3115  HA  ALA A 212       0.983   7.993   3.412  1.00 97.44           H  
ATOM   3116  C   ALA A 212       0.886   9.973   2.629  1.00 97.44           C  
ATOM   3117  CB  ALA A 212       2.979   8.724   3.394  1.00 97.44           C  
ATOM   3118  HB1 ALA A 212       3.500   7.768   3.339  1.00 97.44           H  
ATOM   3119  HB2 ALA A 212       2.833   8.973   4.445  1.00 97.44           H  
ATOM   3120  HB3 ALA A 212       3.568   9.490   2.890  1.00 97.44           H  
ATOM   3121  O   ALA A 212      -0.030  10.250   3.397  1.00 97.44           O  
ATOM   3122  N   LYS A 213       1.203  10.747   1.579  1.00 97.47           N  
ATOM   3123  H   LYS A 213       1.993  10.476   1.011  1.00 97.47           H  
ATOM   3124  CA  LYS A 213       0.469  11.969   1.223  1.00 97.47           C  
ATOM   3125  HA  LYS A 213       0.582  12.698   2.026  1.00 97.47           H  
ATOM   3126  C   LYS A 213      -1.028  11.714   1.060  1.00 97.47           C  
ATOM   3127  CB  LYS A 213       1.024  12.548  -0.087  1.00 97.47           C  
ATOM   3128  HB2 LYS A 213       0.777  11.889  -0.919  1.00 97.47           H  
ATOM   3129  HB3 LYS A 213       2.110  12.622  -0.042  1.00 97.47           H  
ATOM   3130  O   LYS A 213      -1.844  12.407   1.655  1.00 97.47           O  
ATOM   3131  CG  LYS A 213       0.412  13.924  -0.367  1.00 97.47           C  
ATOM   3132  HG2 LYS A 213       0.734  14.626   0.402  1.00 97.47           H  
ATOM   3133  HG3 LYS A 213      -0.676  13.864  -0.358  1.00 97.47           H  
ATOM   3134  CD  LYS A 213       0.846  14.423  -1.740  1.00 97.47           C  
ATOM   3135  HD2 LYS A 213       1.932  14.508  -1.770  1.00 97.47           H  
ATOM   3136  HD3 LYS A 213       0.513  13.726  -2.509  1.00 97.47           H  
ATOM   3137  CE  LYS A 213       0.194  15.783  -1.966  1.00 97.47           C  
ATOM   3138  HE2 LYS A 213       0.385  16.412  -1.097  1.00 97.47           H  
ATOM   3139  HE3 LYS A 213      -0.887  15.656  -2.019  1.00 97.47           H  
ATOM   3140  NZ  LYS A 213       0.716  16.415  -3.193  1.00 97.47           N  
ATOM   3141  HZ1 LYS A 213       1.715  16.532  -3.101  1.00 97.47           H  
ATOM   3142  HZ2 LYS A 213       0.518  15.831  -3.993  1.00 97.47           H  
ATOM   3143  HZ3 LYS A 213       0.267  17.313  -3.303  1.00 97.47           H  
ATOM   3144  N   ILE A 214      -1.394  10.721   0.247  1.00 97.82           N  
ATOM   3145  H   ILE A 214      -0.670  10.197  -0.225  1.00 97.82           H  
ATOM   3146  CA  ILE A 214      -2.802  10.418  -0.024  1.00 97.82           C  
ATOM   3147  HA  ILE A 214      -3.294  11.331  -0.361  1.00 97.82           H  
ATOM   3148  C   ILE A 214      -3.493   9.988   1.264  1.00 97.82           C  
ATOM   3149  CB  ILE A 214      -2.958   9.349  -1.122  1.00 97.82           C  
ATOM   3150  HB  ILE A 214      -2.399   8.464  -0.816  1.00 97.82           H  
ATOM   3151  O   ILE A 214      -4.617  10.407   1.494  1.00 97.82           O  
ATOM   3152  CG1 ILE A 214      -2.408   9.852  -2.474  1.00 97.82           C  
ATOM   3153 HG12 ILE A 214      -3.105  10.562  -2.919  1.00 97.82           H  
ATOM   3154 HG13 ILE A 214      -1.466  10.380  -2.329  1.00 97.82           H  
ATOM   3155  CG2 ILE A 214      -4.445   8.981  -1.319  1.00 97.82           C  
ATOM   3156 HG21 ILE A 214      -4.887   8.604  -0.397  1.00 97.82           H  
ATOM   3157 HG22 ILE A 214      -5.004   9.865  -1.625  1.00 97.82           H  
ATOM   3158 HG23 ILE A 214      -4.551   8.208  -2.080  1.00 97.82           H  
ATOM   3159  CD1 ILE A 214      -2.153   8.705  -3.453  1.00 97.82           C  
ATOM   3160 HD11 ILE A 214      -1.494   7.969  -2.993  1.00 97.82           H  
ATOM   3161 HD12 ILE A 214      -1.670   9.096  -4.349  1.00 97.82           H  
ATOM   3162 HD13 ILE A 214      -3.090   8.229  -3.742  1.00 97.82           H  
ATOM   3163  N   ASP A 215      -2.843   9.191   2.110  1.00 96.95           N  
ATOM   3164  H   ASP A 215      -1.910   8.884   1.874  1.00 96.95           H  
ATOM   3165  CA  ASP A 215      -3.399   8.778   3.398  1.00 96.95           C  
ATOM   3166  HA  ASP A 215      -4.355   8.284   3.226  1.00 96.95           H  
ATOM   3167  C   ASP A 215      -3.683   9.956   4.341  1.00 96.95           C  
ATOM   3168  CB  ASP A 215      -2.454   7.772   4.060  1.00 96.95           C  
ATOM   3169  HB2 ASP A 215      -1.413   8.040   3.873  1.00 96.95           H  
ATOM   3170  HB3 ASP A 215      -2.616   7.804   5.137  1.00 96.95           H  
ATOM   3171  O   ASP A 215      -4.702   9.937   5.027  1.00 96.95           O  
ATOM   3172  CG  ASP A 215      -2.708   6.345   3.592  1.00 96.95           C  
ATOM   3173  OD1 ASP A 215      -3.070   6.098   2.419  1.00 96.95           O  
ATOM   3174  OD2 ASP A 215      -2.590   5.436   4.438  1.00 96.95           O  
ATOM   3175  N   GLU A 216      -2.823  10.974   4.351  1.00 94.77           N  
ATOM   3176  H   GLU A 216      -1.982  10.903   3.796  1.00 94.77           H  
ATOM   3177  CA  GLU A 216      -2.989  12.181   5.170  1.00 94.77           C  
ATOM   3178  HA  GLU A 216      -3.343  11.899   6.161  1.00 94.77           H  
ATOM   3179  C   GLU A 216      -4.031  13.155   4.594  1.00 94.77           C  
ATOM   3180  CB  GLU A 216      -1.625  12.883   5.321  1.00 94.77           C  
ATOM   3181  HB2 GLU A 216      -1.780  13.866   5.765  1.00 94.77           H  
ATOM   3182  HB3 GLU A 216      -1.185  13.016   4.333  1.00 94.77           H  
ATOM   3183  O   GLU A 216      -4.823  13.722   5.344  1.00 94.77           O  
ATOM   3184  CG  GLU A 216      -0.652  12.097   6.220  1.00 94.77           C  
ATOM   3185  HG2 GLU A 216      -1.068  12.066   7.227  1.00 94.77           H  
ATOM   3186  HG3 GLU A 216      -0.589  11.068   5.864  1.00 94.77           H  
ATOM   3187  CD  GLU A 216       0.774  12.680   6.281  1.00 94.77           C  
ATOM   3188  OE1 GLU A 216       1.594  12.102   7.035  1.00 94.77           O  
ATOM   3189  OE2 GLU A 216       1.065  13.690   5.597  1.00 94.77           O  
ATOM   3190  N   GLU A 217      -4.051  13.353   3.272  1.00 95.45           N  
ATOM   3191  H   GLU A 217      -3.328  12.908   2.724  1.00 95.45           H  
ATOM   3192  CA  GLU A 217      -4.896  14.363   2.615  1.00 95.45           C  
ATOM   3193  HA  GLU A 217      -5.047  15.203   3.293  1.00 95.45           H  
ATOM   3194  C   GLU A 217      -6.291  13.847   2.234  1.00 95.45           C  
ATOM   3195  CB  GLU A 217      -4.195  14.887   1.348  1.00 95.45           C  
ATOM   3196  HB2 GLU A 217      -4.898  15.519   0.806  1.00 95.45           H  
ATOM   3197  HB3 GLU A 217      -3.940  14.041   0.710  1.00 95.45           H  
ATOM   3198  O   GLU A 217      -7.243  14.619   2.157  1.00 95.45           O  
ATOM   3199  CG  GLU A 217      -2.931  15.719   1.630  1.00 95.45           C  
ATOM   3200  HG2 GLU A 217      -3.206  16.556   2.272  1.00 95.45           H  
ATOM   3201  HG3 GLU A 217      -2.209  15.106   2.169  1.00 95.45           H  
ATOM   3202  CD  GLU A 217      -2.263  16.268   0.351  1.00 95.45           C  
ATOM   3203  OE1 GLU A 217      -1.241  16.985   0.468  1.00 95.45           O  
ATOM   3204  OE2 GLU A 217      -2.721  15.967  -0.778  1.00 95.45           O  
ATOM   3205  N   THR A 218      -6.423  12.554   1.933  1.00 95.28           N  
ATOM   3206  H   THR A 218      -5.600  11.976   2.028  1.00 95.28           H  
ATOM   3207  CA  THR A 218      -7.668  11.940   1.435  1.00 95.28           C  
ATOM   3208  HA  THR A 218      -8.493  12.645   1.538  1.00 95.28           H  
ATOM   3209  C   THR A 218      -8.044  10.700   2.244  1.00 95.28           C  
ATOM   3210  CB  THR A 218      -7.528  11.584  -0.056  1.00 95.28           C  
ATOM   3211  HB  THR A 218      -6.771  10.809  -0.170  1.00 95.28           H  
ATOM   3212  O   THR A 218      -9.179  10.570   2.689  1.00 95.28           O  
ATOM   3213  CG2 THR A 218      -8.834  11.096  -0.682  1.00 95.28           C  
ATOM   3214 HG21 THR A 218      -8.699  10.973  -1.757  1.00 95.28           H  
ATOM   3215 HG22 THR A 218      -9.118  10.135  -0.252  1.00 95.28           H  
ATOM   3216 HG23 THR A 218      -9.626  11.822  -0.501  1.00 95.28           H  
ATOM   3217  OG1 THR A 218      -7.127  12.708  -0.805  1.00 95.28           O  
ATOM   3218  HG1 THR A 218      -6.814  13.363  -0.177  1.00 95.28           H  
ATOM   3219  N   GLY A 219      -7.095   9.791   2.461  1.00 95.97           N  
ATOM   3220  H   GLY A 219      -6.177  10.013   2.103  1.00 95.97           H  
ATOM   3221  CA  GLY A 219      -7.206   8.542   3.206  1.00 95.97           C  
ATOM   3222  HA2 GLY A 219      -6.529   8.590   4.059  1.00 95.97           H  
ATOM   3223  HA3 GLY A 219      -8.211   8.414   3.607  1.00 95.97           H  
ATOM   3224  C   GLY A 219      -6.864   7.296   2.388  1.00 95.97           C  
ATOM   3225  O   GLY A 219      -6.789   7.314   1.158  1.00 95.97           O  
ATOM   3226  N   TRP A 220      -6.719   6.168   3.089  1.00 96.31           N  
ATOM   3227  H   TRP A 220      -6.795   6.224   4.094  1.00 96.31           H  
ATOM   3228  CA  TRP A 220      -6.287   4.879   2.519  1.00 96.31           C  
ATOM   3229  HA  TRP A 220      -5.310   5.016   2.055  1.00 96.31           H  
ATOM   3230  C   TRP A 220      -7.225   4.311   1.440  1.00 96.31           C  
ATOM   3231  CB  TRP A 220      -6.147   3.861   3.659  1.00 96.31           C  
ATOM   3232  HB2 TRP A 220      -5.730   2.939   3.255  1.00 96.31           H  
ATOM   3233  HB3 TRP A 220      -5.434   4.245   4.389  1.00 96.31           H  
ATOM   3234  O   TRP A 220      -6.822   3.442   0.668  1.00 96.31           O  
ATOM   3235  CG  TRP A 220      -7.432   3.533   4.364  1.00 96.31           C  
ATOM   3236  CD1 TRP A 220      -8.338   2.606   3.973  1.00 96.31           C  
ATOM   3237  HD1 TRP A 220      -8.241   1.969   3.106  1.00 96.31           H  
ATOM   3238  CD2 TRP A 220      -8.005   4.173   5.544  1.00 96.31           C  
ATOM   3239  CE2 TRP A 220      -9.275   3.576   5.810  1.00 96.31           C  
ATOM   3240  CE3 TRP A 220      -7.589   5.219   6.395  1.00 96.31           C  
ATOM   3241  HE3 TRP A 220      -6.631   5.693   6.238  1.00 96.31           H  
ATOM   3242  NE1 TRP A 220      -9.427   2.630   4.819  1.00 96.31           N  
ATOM   3243  HE1 TRP A 220     -10.250   2.063   4.673  1.00 96.31           H  
ATOM   3244  CH2 TRP A 220      -9.659   5.051   7.683  1.00 96.31           C  
ATOM   3245  HH2 TRP A 220     -10.296   5.414   8.477  1.00 96.31           H  
ATOM   3246  CZ2 TRP A 220     -10.092   3.992   6.869  1.00 96.31           C  
ATOM   3247  HZ2 TRP A 220     -11.053   3.526   7.032  1.00 96.31           H  
ATOM   3248  CZ3 TRP A 220      -8.411   5.658   7.447  1.00 96.31           C  
ATOM   3249  HZ3 TRP A 220      -8.086   6.481   8.067  1.00 96.31           H  
ATOM   3250  N   HIS A 221      -8.472   4.785   1.391  1.00 96.57           N  
ATOM   3251  H   HIS A 221      -8.734   5.470   2.086  1.00 96.57           H  
ATOM   3252  CA  HIS A 221      -9.491   4.361   0.432  1.00 96.57           C  
ATOM   3253  HA  HIS A 221      -9.500   3.271   0.411  1.00 96.57           H  
ATOM   3254  C   HIS A 221      -9.219   4.855  -1.002  1.00 96.57           C  
ATOM   3255  CB  HIS A 221     -10.868   4.821   0.929  1.00 96.57           C  
ATOM   3256  HB2 HIS A 221     -11.633   4.307   0.347  1.00 96.57           H  
ATOM   3257  HB3 HIS A 221     -11.001   4.525   1.969  1.00 96.57           H  
ATOM   3258  O   HIS A 221      -9.722   4.255  -1.950  1.00 96.57           O  
ATOM   3259  CG  HIS A 221     -11.092   6.308   0.801  1.00 96.57           C  
ATOM   3260  CD2 HIS A 221     -11.936   6.917  -0.087  1.00 96.57           C  
ATOM   3261  HD2 HIS A 221     -12.565   6.421  -0.811  1.00 96.57           H  
ATOM   3262  ND1 HIS A 221     -10.507   7.310   1.548  1.00 96.57           N  
ATOM   3263  HD1 HIS A 221      -9.933   7.210   2.373  1.00 96.57           H  
ATOM   3264  CE1 HIS A 221     -11.027   8.481   1.148  1.00 96.57           C  
ATOM   3265  HE1 HIS A 221     -10.853   9.444   1.605  1.00 96.57           H  
ATOM   3266  NE2 HIS A 221     -11.863   8.293   0.123  1.00 96.57           N  
ATOM   3267  N   LYS A 222      -8.404   5.905  -1.188  1.00 97.55           N  
ATOM   3268  H   LYS A 222      -8.014   6.353  -0.372  1.00 97.55           H  
ATOM   3269  CA  LYS A 222      -7.952   6.365  -2.509  1.00 97.55           C  
ATOM   3270  HA  LYS A 222      -8.728   6.127  -3.237  1.00 97.55           H  
ATOM   3271  C   LYS A 222      -6.676   5.624  -2.905  1.00 97.55           C  
ATOM   3272  CB  LYS A 222      -7.758   7.894  -2.476  1.00 97.55           C  
ATOM   3273  HB2 LYS A 222      -8.714   8.368  -2.257  1.00 97.55           H  
ATOM   3274  HB3 LYS A 222      -7.083   8.141  -1.657  1.00 97.55           H  
ATOM   3275  O   LYS A 222      -5.732   5.577  -2.128  1.00 97.55           O  
ATOM   3276  CG  LYS A 222      -7.186   8.501  -3.773  1.00 97.55           C  
ATOM   3277  HG2 LYS A 222      -7.007   9.562  -3.599  1.00 97.55           H  
ATOM   3278  HG3 LYS A 222      -6.224   8.039  -3.995  1.00 97.55           H  
ATOM   3279  CD  LYS A 222      -8.127   8.367  -4.984  1.00 97.55           C  
ATOM   3280  HD2 LYS A 222      -9.007   8.978  -4.786  1.00 97.55           H  
ATOM   3281  HD3 LYS A 222      -8.456   7.334  -5.102  1.00 97.55           H  
ATOM   3282  CE  LYS A 222      -7.487   8.852  -6.298  1.00 97.55           C  
ATOM   3283  HE2 LYS A 222      -8.285   9.123  -6.990  1.00 97.55           H  
ATOM   3284  HE3 LYS A 222      -6.907   9.752  -6.094  1.00 97.55           H  
ATOM   3285  NZ  LYS A 222      -6.626   7.816  -6.927  1.00 97.55           N  
ATOM   3286  HZ1 LYS A 222      -7.127   6.975  -7.174  1.00 97.55           H  
ATOM   3287  HZ2 LYS A 222      -5.887   7.534  -6.300  1.00 97.55           H  
ATOM   3288  HZ3 LYS A 222      -6.138   8.140  -7.750  1.00 97.55           H  
ATOM   3289  N   THR A 223      -6.613   5.084  -4.118  1.00 98.02           N  
ATOM   3290  H   THR A 223      -7.435   5.113  -4.704  1.00 98.02           H  
ATOM   3291  CA  THR A 223      -5.413   4.418  -4.670  1.00 98.02           C  
ATOM   3292  HA  THR A 223      -4.972   3.783  -3.902  1.00 98.02           H  
ATOM   3293  C   THR A 223      -4.345   5.427  -5.112  1.00 98.02           C  
ATOM   3294  CB  THR A 223      -5.797   3.513  -5.850  1.00 98.02           C  
ATOM   3295  HB  THR A 223      -4.908   3.000  -6.219  1.00 98.02           H  
ATOM   3296  O   THR A 223      -4.673   6.590  -5.364  1.00 98.02           O  
ATOM   3297  CG2 THR A 223      -6.846   2.471  -5.451  1.00 98.02           C  
ATOM   3298 HG21 THR A 223      -7.759   2.942  -5.088  1.00 98.02           H  
ATOM   3299 HG22 THR A 223      -7.106   1.840  -6.301  1.00 98.02           H  
ATOM   3300 HG23 THR A 223      -6.437   1.834  -4.666  1.00 98.02           H  
ATOM   3301  OG1 THR A 223      -6.361   4.280  -6.896  1.00 98.02           O  
ATOM   3302  HG1 THR A 223      -6.678   3.646  -7.544  1.00 98.02           H  
ATOM   3303  N   ILE A 224      -3.089   5.000  -5.268  1.00 97.84           N  
ATOM   3304  H   ILE A 224      -2.865   4.050  -5.007  1.00 97.84           H  
ATOM   3305  CA  ILE A 224      -1.999   5.866  -5.768  1.00 97.84           C  
ATOM   3306  HA  ILE A 224      -2.004   6.789  -5.189  1.00 97.84           H  
ATOM   3307  C   ILE A 224      -2.175   6.292  -7.235  1.00 97.84           C  
ATOM   3308  CB  ILE A 224      -0.615   5.214  -5.578  1.00 97.84           C  
ATOM   3309  HB  ILE A 224       0.125   5.906  -5.979  1.00 97.84           H  
ATOM   3310  O   ILE A 224      -1.605   7.295  -7.664  1.00 97.84           O  
ATOM   3311  CG1 ILE A 224      -0.503   3.890  -6.362  1.00 97.84           C  
ATOM   3312 HG12 ILE A 224      -0.864   4.025  -7.381  1.00 97.84           H  
ATOM   3313 HG13 ILE A 224      -1.101   3.111  -5.889  1.00 97.84           H  
ATOM   3314  CG2 ILE A 224      -0.302   5.038  -4.084  1.00 97.84           C  
ATOM   3315 HG21 ILE A 224      -1.022   4.352  -3.637  1.00 97.84           H  
ATOM   3316 HG22 ILE A 224      -0.355   6.000  -3.575  1.00 97.84           H  
ATOM   3317 HG23 ILE A 224       0.702   4.636  -3.948  1.00 97.84           H  
ATOM   3318  CD1 ILE A 224       0.935   3.409  -6.480  1.00 97.84           C  
ATOM   3319 HD11 ILE A 224       0.962   2.585  -7.193  1.00 97.84           H  
ATOM   3320 HD12 ILE A 224       1.311   3.069  -5.515  1.00 97.84           H  
ATOM   3321 HD13 ILE A 224       1.564   4.217  -6.855  1.00 97.84           H  
ATOM   3322  N   SER A 225      -2.975   5.542  -8.001  1.00 97.81           N  
ATOM   3323  H   SER A 225      -3.375   4.715  -7.581  1.00 97.81           H  
ATOM   3324  CA  SER A 225      -3.194   5.776  -9.430  1.00 97.81           C  
ATOM   3325  HA  SER A 225      -2.232   5.703  -9.937  1.00 97.81           H  
ATOM   3326  C   SER A 225      -3.792   7.158  -9.701  1.00 97.81           C  
ATOM   3327  CB  SER A 225      -4.117   4.705 -10.015  1.00 97.81           C  
ATOM   3328  HB2 SER A 225      -5.133   4.863  -9.651  1.00 97.81           H  
ATOM   3329  HB3 SER A 225      -3.780   3.723  -9.684  1.00 97.81           H  
ATOM   3330  O   SER A 225      -4.680   7.629  -8.974  1.00 97.81           O  
ATOM   3331  OG  SER A 225      -4.102   4.751 -11.429  1.00 97.81           O  
ATOM   3332  HG  SER A 225      -4.782   4.169 -11.777  1.00 97.81           H  
ATOM   3333  N   ASN A 226      -3.343   7.771 -10.796  1.00 96.87           N  
ATOM   3334  H   ASN A 226      -2.646   7.282 -11.339  1.00 96.87           H  
ATOM   3335  CA  ASN A 226      -3.823   9.042 -11.330  1.00 96.87           C  
ATOM   3336  HA  ASN A 226      -3.176   9.264 -12.178  1.00 96.87           H  
ATOM   3337  C   ASN A 226      -3.669  10.247 -10.372  1.00 96.87           C  
ATOM   3338  CB  ASN A 226      -5.242   8.835 -11.892  1.00 96.87           C  
ATOM   3339  HB2 ASN A 226      -5.273   7.912 -12.472  1.00 96.87           H  
ATOM   3340  HB3 ASN A 226      -5.948   8.751 -11.067  1.00 96.87           H  
ATOM   3341  O   ASN A 226      -4.396  11.237 -10.471  1.00 96.87           O  
ATOM   3342  CG  ASN A 226      -5.687   9.959 -12.808  1.00 96.87           C  
ATOM   3343  ND2 ASN A 226      -6.974  10.112 -13.007  1.00 96.87           N  
ATOM   3344 HD21 ASN A 226      -7.233  10.824 -13.675  1.00 96.87           H  
ATOM   3345 HD22 ASN A 226      -7.635   9.451 -12.624  1.00 96.87           H  
ATOM   3346  OD1 ASN A 226      -4.897  10.697 -13.372  1.00 96.87           O  
ATOM   3347  N   VAL A 227      -2.704  10.198  -9.451  1.00 97.43           N  
ATOM   3348  H   VAL A 227      -2.142   9.361  -9.388  1.00 97.43           H  
ATOM   3349  CA  VAL A 227      -2.325  11.335  -8.596  1.00 97.43           C  
ATOM   3350  HA  VAL A 227      -3.111  12.089  -8.639  1.00 97.43           H  
ATOM   3351  C   VAL A 227      -1.045  11.972  -9.139  1.00 97.43           C  
ATOM   3352  CB  VAL A 227      -2.200  10.913  -7.120  1.00 97.43           C  
ATOM   3353  HB  VAL A 227      -1.376  10.208  -7.008  1.00 97.43           H  
ATOM   3354  O   VAL A 227      -0.125  11.264  -9.540  1.00 97.43           O  
ATOM   3355  CG1 VAL A 227      -1.949  12.129  -6.219  1.00 97.43           C  
ATOM   3356 HG11 VAL A 227      -2.776  12.835  -6.292  1.00 97.43           H  
ATOM   3357 HG12 VAL A 227      -1.022  12.628  -6.499  1.00 97.43           H  
ATOM   3358 HG13 VAL A 227      -1.856  11.801  -5.183  1.00 97.43           H  
ATOM   3359  CG2 VAL A 227      -3.494  10.239  -6.636  1.00 97.43           C  
ATOM   3360 HG21 VAL A 227      -3.453  10.080  -5.559  1.00 97.43           H  
ATOM   3361 HG22 VAL A 227      -3.601   9.265  -7.115  1.00 97.43           H  
ATOM   3362 HG23 VAL A 227      -4.354  10.865  -6.872  1.00 97.43           H  
ATOM   3363  N   GLY A 228      -1.010  13.307  -9.193  1.00 97.45           N  
ATOM   3364  H   GLY A 228      -1.778  13.825  -8.790  1.00 97.45           H  
ATOM   3365  CA  GLY A 228       0.144  14.065  -9.685  1.00 97.45           C  
ATOM   3366  HA2 GLY A 228       0.380  13.752 -10.702  1.00 97.45           H  
ATOM   3367  HA3 GLY A 228      -0.092  15.129  -9.704  1.00 97.45           H  
ATOM   3368  C   GLY A 228       1.381  13.870  -8.810  1.00 97.45           C  
ATOM   3369  O   GLY A 228       1.285  13.921  -7.583  1.00 97.45           O  
ATOM   3370  N   ILE A 229       2.527  13.666  -9.455  1.00 97.72           N  
ATOM   3371  H   ILE A 229       2.497  13.577 -10.461  1.00 97.72           H  
ATOM   3372  CA  ILE A 229       3.819  13.410  -8.815  1.00 97.72           C  
ATOM   3373  HA  ILE A 229       3.653  13.152  -7.769  1.00 97.72           H  
ATOM   3374  C   ILE A 229       4.683  14.667  -8.849  1.00 97.72           C  
ATOM   3375  CB  ILE A 229       4.511  12.208  -9.489  1.00 97.72           C  
ATOM   3376  HB  ILE A 229       4.560  12.390 -10.562  1.00 97.72           H  
ATOM   3377  O   ILE A 229       4.823  15.322  -9.883  1.00 97.72           O  
ATOM   3378  CG1 ILE A 229       3.658  10.949  -9.224  1.00 97.72           C  
ATOM   3379 HG12 ILE A 229       2.620  11.133  -9.503  1.00 97.72           H  
ATOM   3380 HG13 ILE A 229       3.682  10.713  -8.160  1.00 97.72           H  
ATOM   3381  CG2 ILE A 229       5.949  12.019  -8.975  1.00 97.72           C  
ATOM   3382 HG21 ILE A 229       6.424  11.176  -9.477  1.00 97.72           H  
ATOM   3383 HG22 ILE A 229       5.945  11.857  -7.897  1.00 97.72           H  
ATOM   3384 HG23 ILE A 229       6.559  12.895  -9.195  1.00 97.72           H  
ATOM   3385  CD1 ILE A 229       4.112   9.731 -10.012  1.00 97.72           C  
ATOM   3386 HD11 ILE A 229       5.065   9.375  -9.620  1.00 97.72           H  
ATOM   3387 HD12 ILE A 229       4.202   9.993 -11.066  1.00 97.72           H  
ATOM   3388 HD13 ILE A 229       3.376   8.935  -9.900  1.00 97.72           H  
ATOM   3389  N   ASN A 230       5.304  14.972  -7.712  1.00 96.18           N  
ATOM   3390  H   ASN A 230       5.143  14.378  -6.912  1.00 96.18           H  
ATOM   3391  CA  ASN A 230       6.241  16.079  -7.571  1.00 96.18           C  
ATOM   3392  HA  ASN A 230       5.993  16.858  -8.291  1.00 96.18           H  
ATOM   3393  C   ASN A 230       7.691  15.630  -7.820  1.00 96.18           C  
ATOM   3394  CB  ASN A 230       6.091  16.649  -6.157  1.00 96.18           C  
ATOM   3395  HB2 ASN A 230       6.849  17.412  -5.984  1.00 96.18           H  
ATOM   3396  HB3 ASN A 230       6.262  15.841  -5.445  1.00 96.18           H  
ATOM   3397  O   ASN A 230       8.045  14.486  -7.554  1.00 96.18           O  
ATOM   3398  CG  ASN A 230       4.742  17.272  -5.864  1.00 96.18           C  
ATOM   3399  ND2 ASN A 230       4.405  17.366  -4.600  1.00 96.18           N  
ATOM   3400 HD21 ASN A 230       5.081  17.065  -3.912  1.00 96.18           H  
ATOM   3401 HD22 ASN A 230       3.633  17.982  -4.389  1.00 96.18           H  
ATOM   3402  OD1 ASN A 230       4.017  17.747  -6.722  1.00 96.18           O  
ATOM   3403  N   GLY A 231       8.560  16.550  -8.246  1.00 93.06           N  
ATOM   3404  H   GLY A 231       8.216  17.472  -8.470  1.00 93.06           H  
ATOM   3405  CA  GLY A 231      10.017  16.336  -8.234  1.00 93.06           C  
ATOM   3406  HA2 GLY A 231      10.513  17.304  -8.312  1.00 93.06           H  
ATOM   3407  HA3 GLY A 231      10.302  15.890  -7.282  1.00 93.06           H  
ATOM   3408  C   GLY A 231      10.585  15.442  -9.343  1.00 93.06           C  
ATOM   3409  O   GLY A 231      11.769  15.124  -9.299  1.00 93.06           O  
ATOM   3410  N   VAL A 232       9.782  15.064 -10.339  1.00 96.66           N  
ATOM   3411  H   VAL A 232       8.820  15.371 -10.326  1.00 96.66           H  
ATOM   3412  CA  VAL A 232      10.213  14.241 -11.482  1.00 96.66           C  
ATOM   3413  HA  VAL A 232      11.255  13.956 -11.337  1.00 96.66           H  
ATOM   3414  C   VAL A 232      10.161  15.042 -12.785  1.00 96.66           C  
ATOM   3415  CB  VAL A 232       9.423  12.920 -11.568  1.00 96.66           C  
ATOM   3416  HB  VAL A 232       9.833  12.328 -12.387  1.00 96.66           H  
ATOM   3417  O   VAL A 232       9.344  15.950 -12.943  1.00 96.66           O  
ATOM   3418  CG1 VAL A 232       9.552  12.100 -10.278  1.00 96.66           C  
ATOM   3419 HG11 VAL A 232       9.121  12.635  -9.432  1.00 96.66           H  
ATOM   3420 HG12 VAL A 232      10.604  11.900 -10.076  1.00 96.66           H  
ATOM   3421 HG13 VAL A 232       9.031  11.148 -10.388  1.00 96.66           H  
ATOM   3422  CG2 VAL A 232       7.938  13.143 -11.852  1.00 96.66           C  
ATOM   3423 HG21 VAL A 232       7.488  13.786 -11.095  1.00 96.66           H  
ATOM   3424 HG22 VAL A 232       7.420  12.185 -11.874  1.00 96.66           H  
ATOM   3425 HG23 VAL A 232       7.844  13.615 -12.830  1.00 96.66           H  
ATOM   3426  N   THR A 233      11.046  14.715 -13.722  1.00 96.10           N  
ATOM   3427  H   THR A 233      11.705  13.980 -13.510  1.00 96.10           H  
ATOM   3428  CA  THR A 233      11.211  15.399 -15.014  1.00 96.10           C  
ATOM   3429  HA  THR A 233      10.498  16.221 -15.083  1.00 96.10           H  
ATOM   3430  C   THR A 233      10.947  14.497 -16.213  1.00 96.10           C  
ATOM   3431  CB  THR A 233      12.620  15.993 -15.152  1.00 96.10           C  
ATOM   3432  HB  THR A 233      12.725  16.437 -16.142  1.00 96.10           H  
ATOM   3433  O   THR A 233      10.814  15.014 -17.322  1.00 96.10           O  
ATOM   3434  CG2 THR A 233      12.897  17.070 -14.104  1.00 96.10           C  
ATOM   3435 HG21 THR A 233      13.876  17.513 -14.286  1.00 96.10           H  
ATOM   3436 HG22 THR A 233      12.137  17.849 -14.170  1.00 96.10           H  
ATOM   3437 HG23 THR A 233      12.882  16.638 -13.104  1.00 96.10           H  
ATOM   3438  OG1 THR A 233      13.592  14.984 -14.996  1.00 96.10           O  
ATOM   3439  HG1 THR A 233      14.380  15.233 -15.483  1.00 96.10           H  
ATOM   3440  N   GLY A 234      10.830  13.181 -16.015  1.00 96.94           N  
ATOM   3441  H   GLY A 234      10.949  12.823 -15.078  1.00 96.94           H  
ATOM   3442  CA  GLY A 234      10.645  12.205 -17.087  1.00 96.94           C  
ATOM   3443  HA2 GLY A 234       9.869  12.534 -17.778  1.00 96.94           H  
ATOM   3444  HA3 GLY A 234      11.571  12.126 -17.657  1.00 96.94           H  
ATOM   3445  C   GLY A 234      10.272  10.815 -16.585  1.00 96.94           C  
ATOM   3446  O   GLY A 234      10.174  10.575 -15.382  1.00 96.94           O  
ATOM   3447  N   ILE A 235      10.095   9.898 -17.531  1.00 97.78           N  
ATOM   3448  H   ILE A 235      10.255  10.166 -18.492  1.00 97.78           H  
ATOM   3449  CA  ILE A 235       9.942   8.459 -17.300  1.00 97.78           C  
ATOM   3450  HA  ILE A 235       9.948   8.251 -16.230  1.00 97.78           H  
ATOM   3451  C   ILE A 235      11.167   7.785 -17.924  1.00 97.78           C  
ATOM   3452  CB  ILE A 235       8.602   7.947 -17.879  1.00 97.78           C  
ATOM   3453  HB  ILE A 235       8.583   8.151 -18.949  1.00 97.78           H  
ATOM   3454  O   ILE A 235      11.606   8.175 -19.002  1.00 97.78           O  
ATOM   3455  CG1 ILE A 235       7.407   8.665 -17.205  1.00 97.78           C  
ATOM   3456 HG12 ILE A 235       7.359   8.381 -16.154  1.00 97.78           H  
ATOM   3457 HG13 ILE A 235       7.556   9.744 -17.248  1.00 97.78           H  
ATOM   3458  CG2 ILE A 235       8.469   6.433 -17.663  1.00 97.78           C  
ATOM   3459 HG21 ILE A 235       9.314   5.904 -18.104  1.00 97.78           H  
ATOM   3460 HG22 ILE A 235       8.426   6.213 -16.596  1.00 97.78           H  
ATOM   3461 HG23 ILE A 235       7.573   6.050 -18.152  1.00 97.78           H  
ATOM   3462  CD1 ILE A 235       6.052   8.383 -17.863  1.00 97.78           C  
ATOM   3463 HD11 ILE A 235       5.284   8.973 -17.363  1.00 97.78           H  
ATOM   3464 HD12 ILE A 235       5.792   7.328 -17.776  1.00 97.78           H  
ATOM   3465 HD13 ILE A 235       6.085   8.662 -18.917  1.00 97.78           H  
ATOM   3466  N   SER A 236      11.754   6.817 -17.226  1.00 96.74           N  
ATOM   3467  H   SER A 236      11.336   6.544 -16.348  1.00 96.74           H  
ATOM   3468  CA  SER A 236      13.032   6.194 -17.605  1.00 96.74           C  
ATOM   3469  HA  SER A 236      13.755   6.981 -17.820  1.00 96.74           H  
ATOM   3470  C   SER A 236      12.962   5.316 -18.856  1.00 96.74           C  
ATOM   3471  CB  SER A 236      13.568   5.359 -16.439  1.00 96.74           C  
ATOM   3472  HB2 SER A 236      14.501   4.880 -16.733  1.00 96.74           H  
ATOM   3473  HB3 SER A 236      13.760   6.005 -15.582  1.00 96.74           H  
ATOM   3474  O   SER A 236      13.997   5.031 -19.458  1.00 96.74           O  
ATOM   3475  OG  SER A 236      12.619   4.375 -16.083  1.00 96.74           O  
ATOM   3476  HG  SER A 236      11.945   4.816 -15.560  1.00 96.74           H  
ATOM   3477  N   LYS A 237      11.762   4.870 -19.239  1.00 96.70           N  
ATOM   3478  H   LYS A 237      10.955   5.200 -18.729  1.00 96.70           H  
ATOM   3479  CA  LYS A 237      11.507   4.046 -20.423  1.00 96.70           C  
ATOM   3480  HA  LYS A 237      12.323   4.185 -21.133  1.00 96.70           H  
ATOM   3481  C   LYS A 237      10.231   4.502 -21.106  1.00 96.70           C  
ATOM   3482  CB  LYS A 237      11.403   2.558 -20.058  1.00 96.70           C  
ATOM   3483  HB2 LYS A 237      11.274   1.983 -20.976  1.00 96.70           H  
ATOM   3484  HB3 LYS A 237      10.528   2.388 -19.431  1.00 96.70           H  
ATOM   3485  O   LYS A 237       9.310   4.975 -20.442  1.00 96.70           O  
ATOM   3486  CG  LYS A 237      12.657   2.072 -19.331  1.00 96.70           C  
ATOM   3487  HG2 LYS A 237      12.746   2.573 -18.367  1.00 96.70           H  
ATOM   3488  HG3 LYS A 237      13.533   2.304 -19.938  1.00 96.70           H  
ATOM   3489  CD  LYS A 237      12.605   0.572 -19.086  1.00 96.70           C  
ATOM   3490  HD2 LYS A 237      12.531   0.058 -20.045  1.00 96.70           H  
ATOM   3491  HD3 LYS A 237      11.748   0.335 -18.456  1.00 96.70           H  
ATOM   3492  CE  LYS A 237      13.891   0.187 -18.370  1.00 96.70           C  
ATOM   3493  HE2 LYS A 237      14.725   0.648 -18.899  1.00 96.70           H  
ATOM   3494  HE3 LYS A 237      13.872   0.589 -17.357  1.00 96.70           H  
ATOM   3495  NZ  LYS A 237      14.057  -1.273 -18.358  1.00 96.70           N  
ATOM   3496  HZ1 LYS A 237      13.380  -1.725 -17.761  1.00 96.70           H  
ATOM   3497  HZ2 LYS A 237      14.972  -1.525 -18.010  1.00 96.70           H  
ATOM   3498  HZ3 LYS A 237      13.927  -1.630 -19.294  1.00 96.70           H  
ATOM   3499  N   ASP A 238      10.178   4.310 -22.415  1.00 94.70           N  
ATOM   3500  H   ASP A 238      10.985   3.956 -22.908  1.00 94.70           H  
ATOM   3501  CA  ASP A 238       8.987   4.624 -23.189  1.00 94.70           C  
ATOM   3502  HA  ASP A 238       8.683   5.643 -22.949  1.00 94.70           H  
ATOM   3503  C   ASP A 238       7.843   3.679 -22.807  1.00 94.70           C  
ATOM   3504  CB  ASP A 238       9.294   4.576 -24.692  1.00 94.70           C  
ATOM   3505  HB2 ASP A 238       8.373   4.767 -25.243  1.00 94.70           H  
ATOM   3506  HB3 ASP A 238       9.643   3.577 -24.952  1.00 94.70           H  
ATOM   3507  O   ASP A 238       8.011   2.460 -22.737  1.00 94.70           O  
ATOM   3508  CG  ASP A 238      10.338   5.614 -25.118  1.00 94.70           C  
ATOM   3509  OD1 ASP A 238      10.368   6.705 -24.505  1.00 94.70           O  
ATOM   3510  OD2 ASP A 238      11.109   5.301 -26.051  1.00 94.70           O  
ATOM   3511  N   VAL A 239       6.677   4.269 -22.552  1.00 96.32           N  
ATOM   3512  H   VAL A 239       6.638   5.277 -22.590  1.00 96.32           H  
ATOM   3513  CA  VAL A 239       5.419   3.564 -22.305  1.00 96.32           C  
ATOM   3514  HA  VAL A 239       5.510   2.523 -22.615  1.00 96.32           H  
ATOM   3515  C   VAL A 239       4.370   4.239 -23.170  1.00 96.32           C  
ATOM   3516  CB  VAL A 239       5.023   3.602 -20.812  1.00 96.32           C  
ATOM   3517  HB  VAL A 239       4.886   4.637 -20.496  1.00 96.32           H  
ATOM   3518  O   VAL A 239       3.950   5.362 -22.879  1.00 96.32           O  
ATOM   3519  CG1 VAL A 239       3.713   2.841 -20.569  1.00 96.32           C  
ATOM   3520 HG11 VAL A 239       3.444   2.912 -19.515  1.00 96.32           H  
ATOM   3521 HG12 VAL A 239       3.830   1.792 -20.841  1.00 96.32           H  
ATOM   3522 HG13 VAL A 239       2.906   3.281 -21.156  1.00 96.32           H  
ATOM   3523  CG2 VAL A 239       6.104   2.975 -19.923  1.00 96.32           C  
ATOM   3524 HG21 VAL A 239       6.339   1.974 -20.283  1.00 96.32           H  
ATOM   3525 HG22 VAL A 239       5.752   2.927 -18.892  1.00 96.32           H  
ATOM   3526 HG23 VAL A 239       7.007   3.584 -19.952  1.00 96.32           H  
ATOM   3527  N   PHE A 240       3.958   3.583 -24.256  1.00 96.23           N  
ATOM   3528  H   PHE A 240       4.362   2.688 -24.495  1.00 96.23           H  
ATOM   3529  CA  PHE A 240       2.845   4.084 -25.050  1.00 96.23           C  
ATOM   3530  HA  PHE A 240       3.061   5.122 -25.303  1.00 96.23           H  
ATOM   3531  C   PHE A 240       1.561   4.058 -24.211  1.00 96.23           C  
ATOM   3532  CB  PHE A 240       2.709   3.298 -26.359  1.00 96.23           C  
ATOM   3533  HB2 PHE A 240       2.600   2.241 -26.119  1.00 96.23           H  
ATOM   3534  HB3 PHE A 240       3.624   3.416 -26.940  1.00 96.23           H  
ATOM   3535  O   PHE A 240       1.222   3.042 -23.598  1.00 96.23           O  
ATOM   3536  CG  PHE A 240       1.530   3.728 -27.215  1.00 96.23           C  
ATOM   3537  CD1 PHE A 240       0.590   2.771 -27.641  1.00 96.23           C  
ATOM   3538  HD1 PHE A 240       0.744   1.725 -27.421  1.00 96.23           H  
ATOM   3539  CD2 PHE A 240       1.350   5.082 -27.563  1.00 96.23           C  
ATOM   3540  HD2 PHE A 240       2.071   5.826 -27.258  1.00 96.23           H  
ATOM   3541  CE1 PHE A 240      -0.547   3.168 -28.366  1.00 96.23           C  
ATOM   3542  HE1 PHE A 240      -1.278   2.435 -28.674  1.00 96.23           H  
ATOM   3543  CE2 PHE A 240       0.214   5.478 -28.291  1.00 96.23           C  
ATOM   3544  HE2 PHE A 240       0.055   6.520 -28.527  1.00 96.23           H  
ATOM   3545  CZ  PHE A 240      -0.740   4.523 -28.682  1.00 96.23           C  
ATOM   3546  HZ  PHE A 240      -1.627   4.826 -29.218  1.00 96.23           H  
ATOM   3547  N   TRP A 241       0.856   5.187 -24.188  1.00 96.96           N  
ATOM   3548  H   TRP A 241       1.185   5.974 -24.729  1.00 96.96           H  
ATOM   3549  CA  TRP A 241      -0.411   5.374 -23.493  1.00 96.96           C  
ATOM   3550  HA  TRP A 241      -0.914   4.414 -23.379  1.00 96.96           H  
ATOM   3551  C   TRP A 241      -1.311   6.293 -24.313  1.00 96.96           C  
ATOM   3552  CB  TRP A 241      -0.172   5.962 -22.096  1.00 96.96           C  
ATOM   3553  HB2 TRP A 241       0.438   5.264 -21.523  1.00 96.96           H  
ATOM   3554  HB3 TRP A 241       0.394   6.889 -22.195  1.00 96.96           H  
ATOM   3555  O   TRP A 241      -0.856   7.301 -24.855  1.00 96.96           O  
ATOM   3556  CG  TRP A 241      -1.423   6.257 -21.318  1.00 96.96           C  
ATOM   3557  CD1 TRP A 241      -2.093   5.380 -20.539  1.00 96.96           C  
ATOM   3558  HD1 TRP A 241      -1.806   4.353 -20.368  1.00 96.96           H  
ATOM   3559  CD2 TRP A 241      -2.205   7.493 -21.267  1.00 96.96           C  
ATOM   3560  CE2 TRP A 241      -3.325   7.284 -20.406  1.00 96.96           C  
ATOM   3561  CE3 TRP A 241      -2.100   8.762 -21.877  1.00 96.96           C  
ATOM   3562  HE3 TRP A 241      -1.290   8.940 -22.568  1.00 96.96           H  
ATOM   3563  NE1 TRP A 241      -3.195   5.986 -19.978  1.00 96.96           N  
ATOM   3564  HE1 TRP A 241      -3.836   5.508 -19.361  1.00 96.96           H  
ATOM   3565  CH2 TRP A 241      -4.146   9.525 -20.776  1.00 96.96           C  
ATOM   3566  HH2 TRP A 241      -4.897  10.286 -20.622  1.00 96.96           H  
ATOM   3567  CZ2 TRP A 241      -4.279   8.276 -20.149  1.00 96.96           C  
ATOM   3568  HZ2 TRP A 241      -5.115   8.061 -19.500  1.00 96.96           H  
ATOM   3569  CZ3 TRP A 241      -3.060   9.765 -21.639  1.00 96.96           C  
ATOM   3570  HZ3 TRP A 241      -2.972  10.712 -22.150  1.00 96.96           H  
ATOM   3571  N   ASP A 242      -2.592   5.957 -24.342  1.00 95.95           N  
ATOM   3572  H   ASP A 242      -2.896   5.134 -23.840  1.00 95.95           H  
ATOM   3573  CA  ASP A 242      -3.666   6.770 -24.889  1.00 95.95           C  
ATOM   3574  HA  ASP A 242      -3.345   7.811 -24.934  1.00 95.95           H  
ATOM   3575  C   ASP A 242      -4.873   6.673 -23.946  1.00 95.95           C  
ATOM   3576  CB  ASP A 242      -4.003   6.310 -26.310  1.00 95.95           C  
ATOM   3577  HB2 ASP A 242      -3.098   6.303 -26.918  1.00 95.95           H  
ATOM   3578  HB3 ASP A 242      -4.398   5.296 -26.257  1.00 95.95           H  
ATOM   3579  O   ASP A 242      -5.043   5.689 -23.223  1.00 95.95           O  
ATOM   3580  CG  ASP A 242      -5.032   7.246 -26.944  1.00 95.95           C  
ATOM   3581  OD1 ASP A 242      -6.245   6.997 -26.754  1.00 95.95           O  
ATOM   3582  OD2 ASP A 242      -4.622   8.295 -27.483  1.00 95.95           O  
ATOM   3583  N   LEU A 243      -5.699   7.718 -23.914  1.00 94.47           N  
ATOM   3584  H   LEU A 243      -5.576   8.433 -24.617  1.00 94.47           H  
ATOM   3585  CA  LEU A 243      -6.845   7.787 -23.009  1.00 94.47           C  
ATOM   3586  HA  LEU A 243      -6.524   7.419 -22.034  1.00 94.47           H  
ATOM   3587  C   LEU A 243      -8.022   6.909 -23.463  1.00 94.47           C  
ATOM   3588  CB  LEU A 243      -7.262   9.264 -22.886  1.00 94.47           C  
ATOM   3589  HB2 LEU A 243      -6.398   9.844 -22.560  1.00 94.47           H  
ATOM   3590  HB3 LEU A 243      -7.548   9.619 -23.876  1.00 94.47           H  
ATOM   3591  O   LEU A 243      -8.822   6.487 -22.630  1.00 94.47           O  
ATOM   3592  CG  LEU A 243      -8.432   9.523 -21.918  1.00 94.47           C  
ATOM   3593  HG  LEU A 243      -9.322   8.994 -22.258  1.00 94.47           H  
ATOM   3594  CD1 LEU A 243      -8.117   9.106 -20.479  1.00 94.47           C  
ATOM   3595 HD11 LEU A 243      -7.210   9.601 -20.132  1.00 94.47           H  
ATOM   3596 HD12 LEU A 243      -8.951   9.364 -19.827  1.00 94.47           H  
ATOM   3597 HD13 LEU A 243      -7.977   8.026 -20.435  1.00 94.47           H  
ATOM   3598  CD2 LEU A 243      -8.769  11.015 -21.916  1.00 94.47           C  
ATOM   3599 HD21 LEU A 243      -9.018  11.331 -22.929  1.00 94.47           H  
ATOM   3600 HD22 LEU A 243      -7.914  11.590 -21.560  1.00 94.47           H  
ATOM   3601 HD23 LEU A 243      -9.626  11.196 -21.267  1.00 94.47           H  
ATOM   3602  N   GLN A 244      -8.178   6.704 -24.770  1.00 93.75           N  
ATOM   3603  H   GLN A 244      -7.436   6.989 -25.392  1.00 93.75           H  
ATOM   3604  CA  GLN A 244      -9.327   6.029 -25.375  1.00 93.75           C  
ATOM   3605  HA  GLN A 244     -10.058   5.783 -24.605  1.00 93.75           H  
ATOM   3606  C   GLN A 244      -8.954   4.709 -26.046  1.00 93.75           C  
ATOM   3607  CB  GLN A 244      -9.995   6.957 -26.400  1.00 93.75           C  
ATOM   3608  HB2 GLN A 244     -10.800   6.408 -26.889  1.00 93.75           H  
ATOM   3609  HB3 GLN A 244      -9.269   7.252 -27.157  1.00 93.75           H  
ATOM   3610  O   GLN A 244      -9.806   3.824 -26.119  1.00 93.75           O  
ATOM   3611  CG  GLN A 244     -10.590   8.208 -25.743  1.00 93.75           C  
ATOM   3612  HG2 GLN A 244      -9.786   8.856 -25.392  1.00 93.75           H  
ATOM   3613  HG3 GLN A 244     -11.184   7.902 -24.881  1.00 93.75           H  
ATOM   3614  CD  GLN A 244     -11.482   9.012 -26.684  1.00 93.75           C  
ATOM   3615  NE2 GLN A 244     -12.365   9.826 -26.149  1.00 93.75           N  
ATOM   3616 HE21 GLN A 244     -12.428   9.913 -25.145  1.00 93.75           H  
ATOM   3617 HE22 GLN A 244     -12.921  10.347 -26.813  1.00 93.75           H  
ATOM   3618  OE1 GLN A 244     -11.435   8.948 -27.900  1.00 93.75           O  
ATOM   3619  N   ASP A 245      -7.720   4.573 -26.531  1.00 92.66           N  
ATOM   3620  H   ASP A 245      -7.089   5.361 -26.506  1.00 92.66           H  
ATOM   3621  CA  ASP A 245      -7.237   3.335 -27.131  1.00 92.66           C  
ATOM   3622  HA  ASP A 245      -8.064   2.908 -27.699  1.00 92.66           H  
ATOM   3623  C   ASP A 245      -6.780   2.338 -26.047  1.00 92.66           C  
ATOM   3624  CB  ASP A 245      -6.130   3.614 -28.159  1.00 92.66           C  
ATOM   3625  HB2 ASP A 245      -5.214   3.911 -27.648  1.00 92.66           H  
ATOM   3626  HB3 ASP A 245      -6.446   4.431 -28.807  1.00 92.66           H  
ATOM   3627  O   ASP A 245      -5.795   2.587 -25.344  1.00 92.66           O  
ATOM   3628  CG  ASP A 245      -5.817   2.393 -29.030  1.00 92.66           C  
ATOM   3629  OD1 ASP A 245      -6.332   1.290 -28.723  1.00 92.66           O  
ATOM   3630  OD2 ASP A 245      -5.092   2.571 -30.031  1.00 92.66           O  
ATOM   3631  N   PRO A 246      -7.458   1.185 -25.888  1.00 88.23           N  
ATOM   3632  CA  PRO A 246      -7.004   0.155 -24.962  1.00 88.23           C  
ATOM   3633  HA  PRO A 246      -6.816   0.592 -23.981  1.00 88.23           H  
ATOM   3634  C   PRO A 246      -5.715  -0.544 -25.428  1.00 88.23           C  
ATOM   3635  CB  PRO A 246      -8.179  -0.822 -24.866  1.00 88.23           C  
ATOM   3636  HB2 PRO A 246      -8.876  -0.477 -24.102  1.00 88.23           H  
ATOM   3637  HB3 PRO A 246      -7.854  -1.840 -24.650  1.00 88.23           H  
ATOM   3638  O   PRO A 246      -5.029  -1.143 -24.601  1.00 88.23           O  
ATOM   3639  CG  PRO A 246      -8.839  -0.717 -26.239  1.00 88.23           C  
ATOM   3640  HG2 PRO A 246      -8.289  -1.325 -26.958  1.00 88.23           H  
ATOM   3641  HG3 PRO A 246      -9.888  -1.008 -26.210  1.00 88.23           H  
ATOM   3642  CD  PRO A 246      -8.670   0.759 -26.580  1.00 88.23           C  
ATOM   3643  HD2 PRO A 246      -9.523   1.321 -26.201  1.00 88.23           H  
ATOM   3644  HD3 PRO A 246      -8.588   0.876 -27.661  1.00 88.23           H  
ATOM   3645  N   ALA A 247      -5.365  -0.488 -26.719  1.00 94.30           N  
ATOM   3646  H   ALA A 247      -5.893   0.105 -27.344  1.00 94.30           H  
ATOM   3647  CA  ALA A 247      -4.213  -1.176 -27.298  1.00 94.30           C  
ATOM   3648  HA  ALA A 247      -4.106  -2.135 -26.791  1.00 94.30           H  
ATOM   3649  C   ALA A 247      -2.899  -0.406 -27.060  1.00 94.30           C  
ATOM   3650  CB  ALA A 247      -4.501  -1.472 -28.776  1.00 94.30           C  
ATOM   3651  HB1 ALA A 247      -3.695  -2.076 -29.193  1.00 94.30           H  
ATOM   3652  HB2 ALA A 247      -5.444  -2.009 -28.871  1.00 94.30           H  
ATOM   3653  HB3 ALA A 247      -4.563  -0.537 -29.333  1.00 94.30           H  
ATOM   3654  O   ALA A 247      -2.203  -0.004 -27.992  1.00 94.30           O  
ATOM   3655  N   THR A 248      -2.550  -0.207 -25.788  1.00 97.09           N  
ATOM   3656  H   THR A 248      -3.160  -0.582 -25.076  1.00 97.09           H  
ATOM   3657  CA  THR A 248      -1.368   0.551 -25.351  1.00 97.09           C  
ATOM   3658  HA  THR A 248      -0.808   0.866 -26.231  1.00 97.09           H  
ATOM   3659  C   THR A 248      -0.415  -0.298 -24.505  1.00 97.09           C  
ATOM   3660  CB  THR A 248      -1.783   1.825 -24.601  1.00 97.09           C  
ATOM   3661  HB  THR A 248      -0.880   2.313 -24.235  1.00 97.09           H  
ATOM   3662  O   THR A 248      -0.808  -1.325 -23.949  1.00 97.09           O  
ATOM   3663  CG2 THR A 248      -2.523   2.839 -25.474  1.00 97.09           C  
ATOM   3664 HG21 THR A 248      -1.817   3.599 -25.808  1.00 97.09           H  
ATOM   3665 HG22 THR A 248      -2.957   2.371 -26.358  1.00 97.09           H  
ATOM   3666 HG23 THR A 248      -3.323   3.328 -24.917  1.00 97.09           H  
ATOM   3667  OG1 THR A 248      -2.578   1.528 -23.478  1.00 97.09           O  
ATOM   3668  HG1 THR A 248      -3.486   1.604 -23.780  1.00 97.09           H  
ATOM   3669  N   ASP A 249       0.847   0.128 -24.364  1.00 97.64           N  
ATOM   3670  H   ASP A 249       1.127   0.999 -24.790  1.00 97.64           H  
ATOM   3671  CA  ASP A 249       1.806  -0.541 -23.467  1.00 97.64           C  
ATOM   3672  HA  ASP A 249       1.895  -1.591 -23.746  1.00 97.64           H  
ATOM   3673  C   ASP A 249       1.335  -0.473 -22.016  1.00 97.64           C  
ATOM   3674  CB  ASP A 249       3.191   0.120 -23.536  1.00 97.64           C  
ATOM   3675  HB2 ASP A 249       3.101   1.168 -23.250  1.00 97.64           H  
ATOM   3676  HB3 ASP A 249       3.841  -0.364 -22.808  1.00 97.64           H  
ATOM   3677  O   ASP A 249       1.429  -1.451 -21.275  1.00 97.64           O  
ATOM   3678  CG  ASP A 249       3.864   0.026 -24.898  1.00 97.64           C  
ATOM   3679  OD1 ASP A 249       3.561  -0.931 -25.644  1.00 97.64           O  
ATOM   3680  OD2 ASP A 249       4.717   0.890 -25.173  1.00 97.64           O  
ATOM   3681  N   ALA A 250       0.784   0.677 -21.626  1.00 97.45           N  
ATOM   3682  H   ALA A 250       0.781   1.450 -22.276  1.00 97.45           H  
ATOM   3683  CA  ALA A 250       0.178   0.860 -20.319  1.00 97.45           C  
ATOM   3684  HA  ALA A 250       0.912   0.595 -19.559  1.00 97.45           H  
ATOM   3685  C   ALA A 250      -1.040  -0.053 -20.107  1.00 97.45           C  
ATOM   3686  CB  ALA A 250      -0.194   2.334 -20.187  1.00 97.45           C  
ATOM   3687  HB1 ALA A 250       0.703   2.951 -20.221  1.00 97.45           H  
ATOM   3688  HB2 ALA A 250      -0.847   2.602 -21.017  1.00 97.45           H  
ATOM   3689  HB3 ALA A 250      -0.706   2.501 -19.239  1.00 97.45           H  
ATOM   3690  O   ALA A 250      -1.167  -0.643 -19.036  1.00 97.45           O  
ATOM   3691  N   GLY A 251      -1.895  -0.211 -21.126  1.00 96.97           N  
ATOM   3692  H   GLY A 251      -1.748   0.318 -21.973  1.00 96.97           H  
ATOM   3693  CA  GLY A 251      -3.012  -1.156 -21.108  1.00 96.97           C  
ATOM   3694  HA2 GLY A 251      -3.703  -0.894 -20.306  1.00 96.97           H  
ATOM   3695  HA3 GLY A 251      -3.539  -1.103 -22.061  1.00 96.97           H  
ATOM   3696  C   GLY A 251      -2.543  -2.597 -20.900  1.00 96.97           C  
ATOM   3697  O   GLY A 251      -3.025  -3.267 -19.992  1.00 96.97           O  
ATOM   3698  N   TYR A 252      -1.531  -3.030 -21.659  1.00 97.78           N  
ATOM   3699  H   TYR A 252      -1.198  -2.423 -22.394  1.00 97.78           H  
ATOM   3700  CA  TYR A 252      -0.910  -4.352 -21.517  1.00 97.78           C  
ATOM   3701  HA  TYR A 252      -1.665  -5.119 -21.695  1.00 97.78           H  
ATOM   3702  C   TYR A 252      -0.335  -4.592 -20.112  1.00 97.78           C  
ATOM   3703  CB  TYR A 252       0.193  -4.486 -22.576  1.00 97.78           C  
ATOM   3704  HB2 TYR A 252       0.877  -3.641 -22.495  1.00 97.78           H  
ATOM   3705  HB3 TYR A 252      -0.264  -4.437 -23.564  1.00 97.78           H  
ATOM   3706  O   TYR A 252      -0.549  -5.648 -19.518  1.00 97.78           O  
ATOM   3707  CG  TYR A 252       0.999  -5.764 -22.470  1.00 97.78           C  
ATOM   3708  CD1 TYR A 252       2.203  -5.791 -21.736  1.00 97.78           C  
ATOM   3709  HD1 TYR A 252       2.548  -4.898 -21.236  1.00 97.78           H  
ATOM   3710  CD2 TYR A 252       0.521  -6.934 -23.086  1.00 97.78           C  
ATOM   3711  HD2 TYR A 252      -0.422  -6.921 -23.612  1.00 97.78           H  
ATOM   3712  CE1 TYR A 252       2.939  -6.987 -21.631  1.00 97.78           C  
ATOM   3713  HE1 TYR A 252       3.857  -7.012 -21.062  1.00 97.78           H  
ATOM   3714  CE2 TYR A 252       1.265  -8.124 -23.006  1.00 97.78           C  
ATOM   3715  HE2 TYR A 252       0.909  -9.029 -23.477  1.00 97.78           H  
ATOM   3716  OH  TYR A 252       3.193  -9.296 -22.241  1.00 97.78           O  
ATOM   3717  HH  TYR A 252       3.854  -9.263 -21.545  1.00 97.78           H  
ATOM   3718  CZ  TYR A 252       2.474  -8.149 -22.286  1.00 97.78           C  
ATOM   3719  N   LEU A 253       0.388  -3.613 -19.559  1.00 98.25           N  
ATOM   3720  H   LEU A 253       0.549  -2.775 -20.099  1.00 98.25           H  
ATOM   3721  CA  LEU A 253       0.951  -3.705 -18.209  1.00 98.25           C  
ATOM   3722  HA  LEU A 253       1.535  -4.621 -18.126  1.00 98.25           H  
ATOM   3723  C   LEU A 253      -0.151  -3.795 -17.147  1.00 98.25           C  
ATOM   3724  CB  LEU A 253       1.858  -2.488 -17.958  1.00 98.25           C  
ATOM   3725  HB2 LEU A 253       2.058  -2.398 -16.890  1.00 98.25           H  
ATOM   3726  HB3 LEU A 253       1.322  -1.589 -18.263  1.00 98.25           H  
ATOM   3727  O   LEU A 253      -0.077  -4.643 -16.261  1.00 98.25           O  
ATOM   3728  CG  LEU A 253       3.198  -2.563 -18.707  1.00 98.25           C  
ATOM   3729  HG  LEU A 253       3.035  -2.857 -19.744  1.00 98.25           H  
ATOM   3730  CD1 LEU A 253       3.876  -1.197 -18.695  1.00 98.25           C  
ATOM   3731 HD11 LEU A 253       3.207  -0.448 -19.119  1.00 98.25           H  
ATOM   3732 HD12 LEU A 253       4.775  -1.237 -19.310  1.00 98.25           H  
ATOM   3733 HD13 LEU A 253       4.137  -0.919 -17.674  1.00 98.25           H  
ATOM   3734  CD2 LEU A 253       4.155  -3.567 -18.057  1.00 98.25           C  
ATOM   3735 HD21 LEU A 253       5.135  -3.504 -18.530  1.00 98.25           H  
ATOM   3736 HD22 LEU A 253       4.267  -3.334 -16.998  1.00 98.25           H  
ATOM   3737 HD23 LEU A 253       3.772  -4.581 -18.169  1.00 98.25           H  
ATOM   3738  N   ASN A 254      -1.185  -2.959 -17.247  1.00 97.60           N  
ATOM   3739  H   ASN A 254      -1.202  -2.304 -18.015  1.00 97.60           H  
ATOM   3740  CA  ASN A 254      -2.280  -2.924 -16.279  1.00 97.60           C  
ATOM   3741  HA  ASN A 254      -1.862  -2.915 -15.272  1.00 97.60           H  
ATOM   3742  C   ASN A 254      -3.178  -4.164 -16.339  1.00 97.60           C  
ATOM   3743  CB  ASN A 254      -3.105  -1.647 -16.497  1.00 97.60           C  
ATOM   3744  HB2 ASN A 254      -4.022  -1.727 -15.914  1.00 97.60           H  
ATOM   3745  HB3 ASN A 254      -3.379  -1.568 -17.549  1.00 97.60           H  
ATOM   3746  O   ASN A 254      -3.607  -4.629 -15.286  1.00 97.60           O  
ATOM   3747  CG  ASN A 254      -2.433  -0.351 -16.078  1.00 97.60           C  
ATOM   3748  ND2 ASN A 254      -1.293  -0.363 -15.423  1.00 97.60           N  
ATOM   3749 HD21 ASN A 254      -0.937   0.538 -15.137  1.00 97.60           H  
ATOM   3750 HD22 ASN A 254      -0.766  -1.213 -15.282  1.00 97.60           H  
ATOM   3751  OD1 ASN A 254      -2.979   0.720 -16.272  1.00 97.60           O  
ATOM   3752  N   GLU A 255      -3.431  -4.722 -17.528  1.00 96.41           N  
ATOM   3753  H   GLU A 255      -3.102  -4.265 -18.366  1.00 96.41           H  
ATOM   3754  CA  GLU A 255      -4.131  -6.008 -17.683  1.00 96.41           C  
ATOM   3755  HA  GLU A 255      -5.116  -5.939 -17.222  1.00 96.41           H  
ATOM   3756  C   GLU A 255      -3.382  -7.149 -16.976  1.00 96.41           C  
ATOM   3757  CB  GLU A 255      -4.308  -6.312 -19.182  1.00 96.41           C  
ATOM   3758  HB2 GLU A 255      -3.326  -6.366 -19.651  1.00 96.41           H  
ATOM   3759  HB3 GLU A 255      -4.868  -5.495 -19.638  1.00 96.41           H  
ATOM   3760  O   GLU A 255      -4.001  -8.084 -16.479  1.00 96.41           O  
ATOM   3761  CG  GLU A 255      -5.066  -7.629 -19.433  1.00 96.41           C  
ATOM   3762  HG2 GLU A 255      -4.481  -8.461 -19.042  1.00 96.41           H  
ATOM   3763  HG3 GLU A 255      -6.010  -7.591 -18.888  1.00 96.41           H  
ATOM   3764  CD  GLU A 255      -5.345  -7.909 -20.917  1.00 96.41           C  
ATOM   3765  OE1 GLU A 255      -6.347  -8.612 -21.189  1.00 96.41           O  
ATOM   3766  OE2 GLU A 255      -4.559  -7.444 -21.775  1.00 96.41           O  
ATOM   3767  N   ASN A 256      -2.056  -7.037 -16.877  1.00 97.30           N  
ATOM   3768  H   ASN A 256      -1.624  -6.224 -17.293  1.00 97.30           H  
ATOM   3769  CA  ASN A 256      -1.188  -7.989 -16.191  1.00 97.30           C  
ATOM   3770  HA  ASN A 256      -1.733  -8.923 -16.058  1.00 97.30           H  
ATOM   3771  C   ASN A 256      -0.799  -7.543 -14.770  1.00 97.30           C  
ATOM   3772  CB  ASN A 256       0.022  -8.280 -17.088  1.00 97.30           C  
ATOM   3773  HB2 ASN A 256       0.491  -7.348 -17.402  1.00 97.30           H  
ATOM   3774  HB3 ASN A 256       0.748  -8.858 -16.516  1.00 97.30           H  
ATOM   3775  O   ASN A 256       0.239  -7.962 -14.259  1.00 97.30           O  
ATOM   3776  CG  ASN A 256      -0.362  -9.108 -18.297  1.00 97.30           C  
ATOM   3777  ND2 ASN A 256      -0.592  -8.490 -19.430  1.00 97.30           N  
ATOM   3778 HD21 ASN A 256      -0.943  -9.048 -20.195  1.00 97.30           H  
ATOM   3779 HD22 ASN A 256      -0.603  -7.481 -19.465  1.00 97.30           H  
ATOM   3780  OD1 ASN A 256      -0.440 -10.325 -18.231  1.00 97.30           O  
ATOM   3781  N   ASP A 257      -1.603  -6.686 -14.133  1.00 97.89           N  
ATOM   3782  H   ASP A 257      -2.456  -6.413 -14.600  1.00 97.89           H  
ATOM   3783  CA  ASP A 257      -1.423  -6.223 -12.750  1.00 97.89           C  
ATOM   3784  HA  ASP A 257      -2.161  -5.435 -12.598  1.00 97.89           H  
ATOM   3785  C   ASP A 257      -0.050  -5.575 -12.457  1.00 97.89           C  
ATOM   3786  CB  ASP A 257      -1.767  -7.344 -11.754  1.00 97.89           C  
ATOM   3787  HB2 ASP A 257      -1.688  -6.950 -10.741  1.00 97.89           H  
ATOM   3788  HB3 ASP A 257      -1.032  -8.142 -11.863  1.00 97.89           H  
ATOM   3789  O   ASP A 257       0.450  -5.625 -11.328  1.00 97.89           O  
ATOM   3790  CG  ASP A 257      -3.168  -7.939 -11.909  1.00 97.89           C  
ATOM   3791  OD1 ASP A 257      -4.121  -7.174 -12.180  1.00 97.89           O  
ATOM   3792  OD2 ASP A 257      -3.291  -9.153 -11.652  1.00 97.89           O  
ATOM   3793  N   VAL A 258       0.567  -4.949 -13.466  1.00 98.48           N  
ATOM   3794  H   VAL A 258       0.141  -5.004 -14.381  1.00 98.48           H  
ATOM   3795  CA  VAL A 258       1.755  -4.099 -13.316  1.00 98.48           C  
ATOM   3796  HA  VAL A 258       2.202  -4.290 -12.341  1.00 98.48           H  
ATOM   3797  C   VAL A 258       1.328  -2.636 -13.359  1.00 98.48           C  
ATOM   3798  CB  VAL A 258       2.835  -4.398 -14.374  1.00 98.48           C  
ATOM   3799  HB  VAL A 258       2.448  -4.193 -15.372  1.00 98.48           H  
ATOM   3800  O   VAL A 258       0.778  -2.150 -14.352  1.00 98.48           O  
ATOM   3801  CG1 VAL A 258       4.081  -3.529 -14.136  1.00 98.48           C  
ATOM   3802 HG11 VAL A 258       3.851  -2.481 -14.331  1.00 98.48           H  
ATOM   3803 HG12 VAL A 258       4.420  -3.634 -13.105  1.00 98.48           H  
ATOM   3804 HG13 VAL A 258       4.884  -3.833 -14.806  1.00 98.48           H  
ATOM   3805  CG2 VAL A 258       3.287  -5.859 -14.320  1.00 98.48           C  
ATOM   3806 HG21 VAL A 258       4.064  -6.039 -15.064  1.00 98.48           H  
ATOM   3807 HG22 VAL A 258       2.446  -6.518 -14.536  1.00 98.48           H  
ATOM   3808 HG23 VAL A 258       3.673  -6.075 -13.324  1.00 98.48           H  
ATOM   3809  N   THR A 259       1.607  -1.905 -12.280  1.00 98.62           N  
ATOM   3810  H   THR A 259       2.079  -2.346 -11.504  1.00 98.62           H  
ATOM   3811  CA  THR A 259       1.394  -0.457 -12.234  1.00 98.62           C  
ATOM   3812  HA  THR A 259       0.436  -0.227 -12.701  1.00 98.62           H  
ATOM   3813  C   THR A 259       2.493   0.235 -13.028  1.00 98.62           C  
ATOM   3814  CB  THR A 259       1.341   0.054 -10.789  1.00 98.62           C  
ATOM   3815  HB  THR A 259       2.237  -0.264 -10.255  1.00 98.62           H  
ATOM   3816  O   THR A 259       3.679   0.032 -12.773  1.00 98.62           O  
ATOM   3817  CG2 THR A 259       1.206   1.574 -10.695  1.00 98.62           C  
ATOM   3818 HG21 THR A 259       1.058   1.865  -9.655  1.00 98.62           H  
ATOM   3819 HG22 THR A 259       0.353   1.909 -11.285  1.00 98.62           H  
ATOM   3820 HG23 THR A 259       2.112   2.054 -11.066  1.00 98.62           H  
ATOM   3821  OG1 THR A 259       0.202  -0.480 -10.152  1.00 98.62           O  
ATOM   3822  HG1 THR A 259       0.372  -0.469  -9.207  1.00 98.62           H  
ATOM   3823  N   THR A 260       2.108   1.082 -13.977  1.00 98.48           N  
ATOM   3824  H   THR A 260       1.122   1.258 -14.106  1.00 98.48           H  
ATOM   3825  CA  THR A 260       3.050   1.829 -14.810  1.00 98.48           C  
ATOM   3826  HA  THR A 260       4.057   1.554 -14.498  1.00 98.48           H  
ATOM   3827  C   THR A 260       2.999   3.327 -14.557  1.00 98.48           C  
ATOM   3828  CB  THR A 260       2.909   1.423 -16.282  1.00 98.48           C  
ATOM   3829  HB  THR A 260       2.829   0.337 -16.333  1.00 98.48           H  
ATOM   3830  O   THR A 260       2.379   3.783 -13.595  1.00 98.48           O  
ATOM   3831  CG2 THR A 260       1.687   2.025 -16.974  1.00 98.48           C  
ATOM   3832 HG21 THR A 260       1.726   1.757 -18.029  1.00 98.48           H  
ATOM   3833 HG22 THR A 260       0.773   1.624 -16.536  1.00 98.48           H  
ATOM   3834 HG23 THR A 260       1.687   3.113 -16.905  1.00 98.48           H  
ATOM   3835  OG1 THR A 260       4.069   1.804 -16.983  1.00 98.48           O  
ATOM   3836  HG1 THR A 260       4.802   1.339 -16.573  1.00 98.48           H  
ATOM   3837  N   LEU A 261       3.709   4.094 -15.378  1.00 98.43           N  
ATOM   3838  H   LEU A 261       4.116   3.646 -16.187  1.00 98.43           H  
ATOM   3839  CA  LEU A 261       3.863   5.534 -15.275  1.00 98.43           C  
ATOM   3840  HA  LEU A 261       3.263   5.909 -14.446  1.00 98.43           H  
ATOM   3841  C   LEU A 261       3.366   6.179 -16.567  1.00 98.43           C  
ATOM   3842  CB  LEU A 261       5.340   5.879 -15.013  1.00 98.43           C  
ATOM   3843  HB2 LEU A 261       5.901   5.700 -15.931  1.00 98.43           H  
ATOM   3844  HB3 LEU A 261       5.407   6.942 -14.784  1.00 98.43           H  
ATOM   3845  O   LEU A 261       3.666   5.697 -17.657  1.00 98.43           O  
ATOM   3846  CG  LEU A 261       6.031   5.077 -13.890  1.00 98.43           C  
ATOM   3847  HG  LEU A 261       6.100   4.028 -14.181  1.00 98.43           H  
ATOM   3848  CD1 LEU A 261       7.461   5.584 -13.721  1.00 98.43           C  
ATOM   3849 HD11 LEU A 261       7.484   6.666 -13.598  1.00 98.43           H  
ATOM   3850 HD12 LEU A 261       7.925   5.112 -12.854  1.00 98.43           H  
ATOM   3851 HD13 LEU A 261       8.047   5.307 -14.597  1.00 98.43           H  
ATOM   3852  CD2 LEU A 261       5.273   5.137 -12.562  1.00 98.43           C  
ATOM   3853 HD21 LEU A 261       4.675   6.046 -12.499  1.00 98.43           H  
ATOM   3854 HD22 LEU A 261       5.968   5.083 -11.723  1.00 98.43           H  
ATOM   3855 HD23 LEU A 261       4.611   4.274 -12.497  1.00 98.43           H  
ATOM   3856  N   ILE A 262       2.637   7.286 -16.450  1.00 97.76           N  
ATOM   3857  H   ILE A 262       2.444   7.637 -15.523  1.00 97.76           H  
ATOM   3858  CA  ILE A 262       2.200   8.084 -17.602  1.00 97.76           C  
ATOM   3859  HA  ILE A 262       2.782   7.783 -18.473  1.00 97.76           H  
ATOM   3860  C   ILE A 262       2.500   9.562 -17.369  1.00 97.76           C  
ATOM   3861  CB  ILE A 262       0.712   7.849 -17.954  1.00 97.76           C  
ATOM   3862  HB  ILE A 262       0.514   8.391 -18.879  1.00 97.76           H  
ATOM   3863  O   ILE A 262       2.650  10.012 -16.229  1.00 97.76           O  
ATOM   3864  CG1 ILE A 262      -0.249   8.409 -16.879  1.00 97.76           C  
ATOM   3865 HG12 ILE A 262      -0.190   7.807 -15.972  1.00 97.76           H  
ATOM   3866 HG13 ILE A 262       0.042   9.426 -16.617  1.00 97.76           H  
ATOM   3867  CG2 ILE A 262       0.468   6.359 -18.251  1.00 97.76           C  
ATOM   3868 HG21 ILE A 262      -0.563   6.196 -18.566  1.00 97.76           H  
ATOM   3869 HG22 ILE A 262       0.662   5.748 -17.369  1.00 97.76           H  
ATOM   3870 HG23 ILE A 262       1.131   6.029 -19.051  1.00 97.76           H  
ATOM   3871  CD1 ILE A 262      -1.700   8.487 -17.361  1.00 97.76           C  
ATOM   3872 HD11 ILE A 262      -1.755   9.075 -18.277  1.00 97.76           H  
ATOM   3873 HD12 ILE A 262      -2.310   8.970 -16.598  1.00 97.76           H  
ATOM   3874 HD13 ILE A 262      -2.094   7.489 -17.558  1.00 97.76           H  
ATOM   3875  N   ASN A 263       2.530  10.334 -18.454  1.00 96.50           N  
ATOM   3876  H   ASN A 263       2.415   9.898 -19.358  1.00 96.50           H  
ATOM   3877  CA  ASN A 263       2.523  11.791 -18.402  1.00 96.50           C  
ATOM   3878  HA  ASN A 263       2.503  12.120 -17.363  1.00 96.50           H  
ATOM   3879  C   ASN A 263       1.252  12.323 -19.073  1.00 96.50           C  
ATOM   3880  CB  ASN A 263       3.815  12.338 -19.019  1.00 96.50           C  
ATOM   3881  HB2 ASN A 263       4.672  11.863 -18.541  1.00 96.50           H  
ATOM   3882  HB3 ASN A 263       3.843  12.110 -20.085  1.00 96.50           H  
ATOM   3883  O   ASN A 263       1.185  12.459 -20.291  1.00 96.50           O  
ATOM   3884  CG  ASN A 263       3.941  13.844 -18.842  1.00 96.50           C  
ATOM   3885  ND2 ASN A 263       5.025  14.415 -19.305  1.00 96.50           N  
ATOM   3886 HD21 ASN A 263       5.774  13.858 -19.693  1.00 96.50           H  
ATOM   3887 HD22 ASN A 263       5.110  15.413 -19.174  1.00 96.50           H  
ATOM   3888  OD1 ASN A 263       3.094  14.527 -18.278  1.00 96.50           O  
ATOM   3889  N   SER A 264       0.239  12.615 -18.262  1.00 94.69           N  
ATOM   3890  H   SER A 264       0.399  12.545 -17.267  1.00 94.69           H  
ATOM   3891  CA  SER A 264      -1.024  13.199 -18.707  1.00 94.69           C  
ATOM   3892  HA  SER A 264      -0.877  13.697 -19.665  1.00 94.69           H  
ATOM   3893  C   SER A 264      -1.461  14.228 -17.677  1.00 94.69           C  
ATOM   3894  CB  SER A 264      -2.082  12.116 -18.907  1.00 94.69           C  
ATOM   3895  HB2 SER A 264      -2.301  11.622 -17.961  1.00 94.69           H  
ATOM   3896  HB3 SER A 264      -1.707  11.377 -19.615  1.00 94.69           H  
ATOM   3897  O   SER A 264      -1.788  13.893 -16.535  1.00 94.69           O  
ATOM   3898  OG  SER A 264      -3.257  12.707 -19.427  1.00 94.69           O  
ATOM   3899  HG  SER A 264      -3.753  12.006 -19.855  1.00 94.69           H  
ATOM   3900  N   THR A 265      -1.406  15.510 -18.050  1.00 94.19           N  
ATOM   3901  H   THR A 265      -1.168  15.697 -19.013  1.00 94.19           H  
ATOM   3902  CA  THR A 265      -1.515  16.649 -17.114  1.00 94.19           C  
ATOM   3903  HA  THR A 265      -1.230  17.540 -17.673  1.00 94.19           H  
ATOM   3904  C   THR A 265      -0.504  16.559 -15.956  1.00 94.19           C  
ATOM   3905  CB  THR A 265      -2.963  16.889 -16.636  1.00 94.19           C  
ATOM   3906  HB  THR A 265      -2.987  17.809 -16.053  1.00 94.19           H  
ATOM   3907  O   THR A 265      -0.838  16.816 -14.798  1.00 94.19           O  
ATOM   3908  CG2 THR A 265      -3.942  17.043 -17.799  1.00 94.19           C  
ATOM   3909 HG21 THR A 265      -4.018  16.112 -18.361  1.00 94.19           H  
ATOM   3910 HG22 THR A 265      -4.927  17.297 -17.407  1.00 94.19           H  
ATOM   3911 HG23 THR A 265      -3.609  17.842 -18.461  1.00 94.19           H  
ATOM   3912  OG1 THR A 265      -3.442  15.838 -15.832  1.00 94.19           O  
ATOM   3913  HG1 THR A 265      -3.079  15.023 -16.186  1.00 94.19           H  
ATOM   3914  N   GLY A 266       0.727  16.143 -16.274  1.00 96.44           N  
ATOM   3915  H   GLY A 266       0.908  15.874 -17.231  1.00 96.44           H  
ATOM   3916  CA  GLY A 266       1.793  15.843 -15.318  1.00 96.44           C  
ATOM   3917  HA2 GLY A 266       1.565  16.268 -14.341  1.00 96.44           H  
ATOM   3918  HA3 GLY A 266       2.717  16.298 -15.676  1.00 96.44           H  
ATOM   3919  C   GLY A 266       2.039  14.341 -15.148  1.00 96.44           C  
ATOM   3920  O   GLY A 266       1.253  13.508 -15.602  1.00 96.44           O  
ATOM   3921  N   TYR A 267       3.146  14.009 -14.482  1.00 98.03           N  
ATOM   3922  H   TYR A 267       3.750  14.745 -14.146  1.00 98.03           H  
ATOM   3923  CA  TYR A 267       3.563  12.633 -14.209  1.00 98.03           C  
ATOM   3924  HA  TYR A 267       3.465  12.054 -15.128  1.00 98.03           H  
ATOM   3925  C   TYR A 267       2.698  11.977 -13.135  1.00 98.03           C  
ATOM   3926  CB  TYR A 267       5.034  12.621 -13.794  1.00 98.03           C  
ATOM   3927  HB2 TYR A 267       5.165  13.256 -12.917  1.00 98.03           H  
ATOM   3928  HB3 TYR A 267       5.314  11.606 -13.510  1.00 98.03           H  
ATOM   3929  O   TYR A 267       2.381  12.609 -12.124  1.00 98.03           O  
ATOM   3930  CG  TYR A 267       5.955  13.078 -14.903  1.00 98.03           C  
ATOM   3931  CD1 TYR A 267       6.182  12.227 -16.000  1.00 98.03           C  
ATOM   3932  HD1 TYR A 267       5.731  11.246 -16.029  1.00 98.03           H  
ATOM   3933  CD2 TYR A 267       6.547  14.357 -14.864  1.00 98.03           C  
ATOM   3934  HD2 TYR A 267       6.385  15.006 -14.016  1.00 98.03           H  
ATOM   3935  CE1 TYR A 267       6.978  12.666 -17.071  1.00 98.03           C  
ATOM   3936  HE1 TYR A 267       7.146  12.030 -17.927  1.00 98.03           H  
ATOM   3937  CE2 TYR A 267       7.381  14.781 -15.915  1.00 98.03           C  
ATOM   3938  HE2 TYR A 267       7.848  15.755 -15.880  1.00 98.03           H  
ATOM   3939  OH  TYR A 267       8.297  14.352 -18.104  1.00 98.03           O  
ATOM   3940  HH  TYR A 267       8.983  14.984 -17.876  1.00 98.03           H  
ATOM   3941  CZ  TYR A 267       7.569  13.944 -17.034  1.00 98.03           C  
ATOM   3942  N   ARG A 268       2.299  10.720 -13.362  1.00 97.97           N  
ATOM   3943  H   ARG A 268       2.568  10.289 -14.235  1.00 97.97           H  
ATOM   3944  CA  ARG A 268       1.382   9.967 -12.491  1.00 97.97           C  
ATOM   3945  HA  ARG A 268       1.505  10.300 -11.460  1.00 97.97           H  
ATOM   3946  C   ARG A 268       1.678   8.471 -12.549  1.00 97.97           C  
ATOM   3947  CB  ARG A 268      -0.081  10.209 -12.922  1.00 97.97           C  
ATOM   3948  HB2 ARG A 268      -0.236   9.772 -13.909  1.00 97.97           H  
ATOM   3949  HB3 ARG A 268      -0.744   9.706 -12.217  1.00 97.97           H  
ATOM   3950  O   ARG A 268       2.112   7.969 -13.585  1.00 97.97           O  
ATOM   3951  CG  ARG A 268      -0.455  11.696 -12.980  1.00 97.97           C  
ATOM   3952  HG2 ARG A 268       0.184  12.201 -13.705  1.00 97.97           H  
ATOM   3953  HG3 ARG A 268      -0.304  12.145 -11.998  1.00 97.97           H  
ATOM   3954  CD  ARG A 268      -1.888  11.952 -13.429  1.00 97.97           C  
ATOM   3955  HD2 ARG A 268      -2.577  11.529 -12.698  1.00 97.97           H  
ATOM   3956  HD3 ARG A 268      -2.056  11.457 -14.385  1.00 97.97           H  
ATOM   3957  NE  ARG A 268      -2.098  13.400 -13.599  1.00 97.97           N  
ATOM   3958  HE  ARG A 268      -1.703  13.803 -14.437  1.00 97.97           H  
ATOM   3959  NH1 ARG A 268      -3.446  13.779 -11.773  1.00 97.97           N  
ATOM   3960 HH11 ARG A 268      -3.611  12.786 -11.690  1.00 97.97           H  
ATOM   3961 HH12 ARG A 268      -4.009  14.418 -11.230  1.00 97.97           H  
ATOM   3962  NH2 ARG A 268      -2.707  15.499 -12.983  1.00 97.97           N  
ATOM   3963 HH21 ARG A 268      -3.250  16.136 -12.418  1.00 97.97           H  
ATOM   3964 HH22 ARG A 268      -2.202  15.860 -13.780  1.00 97.97           H  
ATOM   3965  CZ  ARG A 268      -2.746  14.213 -12.788  1.00 97.97           C  
ATOM   3966  N   PHE A 269       1.357   7.755 -11.473  1.00 98.41           N  
ATOM   3967  H   PHE A 269       1.018   8.240 -10.654  1.00 98.41           H  
ATOM   3968  CA  PHE A 269       1.166   6.305 -11.546  1.00 98.41           C  
ATOM   3969  HA  PHE A 269       2.004   5.861 -12.082  1.00 98.41           H  
ATOM   3970  C   PHE A 269      -0.116   5.985 -12.314  1.00 98.41           C  
ATOM   3971  CB  PHE A 269       1.098   5.680 -10.149  1.00 98.41           C  
ATOM   3972  HB2 PHE A 269       0.322   6.178  -9.568  1.00 98.41           H  
ATOM   3973  HB3 PHE A 269       0.809   4.633 -10.245  1.00 98.41           H  
ATOM   3974  O   PHE A 269      -1.117   6.698 -12.192  1.00 98.41           O  
ATOM   3975  CG  PHE A 269       2.409   5.734  -9.406  1.00 98.41           C  
ATOM   3976  CD1 PHE A 269       3.449   4.853  -9.747  1.00 98.41           C  
ATOM   3977  HD1 PHE A 269       3.310   4.125 -10.533  1.00 98.41           H  
ATOM   3978  CD2 PHE A 269       2.590   6.672  -8.378  1.00 98.41           C  
ATOM   3979  HD2 PHE A 269       1.787   7.347  -8.124  1.00 98.41           H  
ATOM   3980  CE1 PHE A 269       4.675   4.923  -9.067  1.00 98.41           C  
ATOM   3981  HE1 PHE A 269       5.470   4.238  -9.321  1.00 98.41           H  
ATOM   3982  CE2 PHE A 269       3.812   6.734  -7.690  1.00 98.41           C  
ATOM   3983  HE2 PHE A 269       3.945   7.447  -6.890  1.00 98.41           H  
ATOM   3984  CZ  PHE A 269       4.857   5.867  -8.044  1.00 98.41           C  
ATOM   3985  HZ  PHE A 269       5.801   5.925  -7.521  1.00 98.41           H  
ATOM   3986  N   TRP A 270      -0.093   4.887 -13.056  1.00 97.88           N  
ATOM   3987  H   TRP A 270       0.776   4.378 -13.128  1.00 97.88           H  
ATOM   3988  CA  TRP A 270      -1.210   4.382 -13.835  1.00 97.88           C  
ATOM   3989  HA  TRP A 270      -2.129   4.869 -13.507  1.00 97.88           H  
ATOM   3990  C   TRP A 270      -1.359   2.880 -13.616  1.00 97.88           C  
ATOM   3991  CB  TRP A 270      -1.005   4.727 -15.305  1.00 97.88           C  
ATOM   3992  HB2 TRP A 270      -0.252   4.074 -15.747  1.00 97.88           H  
ATOM   3993  HB3 TRP A 270      -0.638   5.751 -15.372  1.00 97.88           H  
ATOM   3994  O   TRP A 270      -0.567   2.072 -14.098  1.00 97.88           O  
ATOM   3995  CG  TRP A 270      -2.269   4.654 -16.089  1.00 97.88           C  
ATOM   3996  CD1 TRP A 270      -2.624   3.672 -16.944  1.00 97.88           C  
ATOM   3997  HD1 TRP A 270      -2.027   2.799 -17.165  1.00 97.88           H  
ATOM   3998  CD2 TRP A 270      -3.392   5.581 -16.053  1.00 97.88           C  
ATOM   3999  CE2 TRP A 270      -4.396   5.106 -16.947  1.00 97.88           C  
ATOM   4000  CE3 TRP A 270      -3.655   6.780 -15.353  1.00 97.88           C  
ATOM   4001  HE3 TRP A 270      -2.909   7.161 -14.672  1.00 97.88           H  
ATOM   4002  NE1 TRP A 270      -3.886   3.924 -17.442  1.00 97.88           N  
ATOM   4003  HE1 TRP A 270      -4.377   3.263 -18.026  1.00 97.88           H  
ATOM   4004  CH2 TRP A 270      -5.809   7.014 -16.482  1.00 97.88           C  
ATOM   4005  HH2 TRP A 270      -6.718   7.571 -16.657  1.00 97.88           H  
ATOM   4006  CZ2 TRP A 270      -5.592   5.803 -17.163  1.00 97.88           C  
ATOM   4007  HZ2 TRP A 270      -6.330   5.415 -17.849  1.00 97.88           H  
ATOM   4008  CZ3 TRP A 270      -4.844   7.500 -15.581  1.00 97.88           C  
ATOM   4009  HZ3 TRP A 270      -5.007   8.442 -15.078  1.00 97.88           H  
ATOM   4010  N   GLY A 271      -2.349   2.527 -12.807  1.00 97.55           N  
ATOM   4011  H   GLY A 271      -2.891   3.273 -12.395  1.00 97.55           H  
ATOM   4012  CA  GLY A 271      -2.565   1.170 -12.316  1.00 97.55           C  
ATOM   4013  HA2 GLY A 271      -3.422   0.738 -12.832  1.00 97.55           H  
ATOM   4014  HA3 GLY A 271      -1.699   0.538 -12.511  1.00 97.55           H  
ATOM   4015  C   GLY A 271      -2.812   1.186 -10.814  1.00 97.55           C  
ATOM   4016  O   GLY A 271      -2.236   1.985 -10.076  1.00 97.55           O  
ATOM   4017  N   SER A 272      -3.742   0.351 -10.359  1.00 97.16           N  
ATOM   4018  H   SER A 272      -4.180  -0.279 -11.016  1.00 97.16           H  
ATOM   4019  CA  SER A 272      -4.135   0.298  -8.944  1.00 97.16           C  
ATOM   4020  HA  SER A 272      -3.335   0.736  -8.347  1.00 97.16           H  
ATOM   4021  C   SER A 272      -4.290  -1.117  -8.402  1.00 97.16           C  
ATOM   4022  CB  SER A 272      -5.381   1.149  -8.703  1.00 97.16           C  
ATOM   4023  HB2 SER A 272      -5.165   2.174  -9.005  1.00 97.16           H  
ATOM   4024  HB3 SER A 272      -5.587   1.150  -7.633  1.00 97.16           H  
ATOM   4025  O   SER A 272      -4.858  -1.309  -7.324  1.00 97.16           O  
ATOM   4026  OG  SER A 272      -6.540   0.715  -9.392  1.00 97.16           O  
ATOM   4027  HG  SER A 272      -6.316   0.209 -10.177  1.00 97.16           H  
ATOM   4028  N   ARG A 273      -3.785  -2.096  -9.154  1.00 98.25           N  
ATOM   4029  H   ARG A 273      -3.216  -1.855  -9.952  1.00 98.25           H  
ATOM   4030  CA  ARG A 273      -3.933  -3.512  -8.851  1.00 98.25           C  
ATOM   4031  HA  ARG A 273      -4.818  -3.620  -8.224  1.00 98.25           H  
ATOM   4032  C   ARG A 273      -2.768  -4.065  -8.042  1.00 98.25           C  
ATOM   4033  CB  ARG A 273      -4.186  -4.314 -10.129  1.00 98.25           C  
ATOM   4034  HB2 ARG A 273      -3.373  -4.166 -10.840  1.00 98.25           H  
ATOM   4035  HB3 ARG A 273      -4.224  -5.371  -9.868  1.00 98.25           H  
ATOM   4036  O   ARG A 273      -1.668  -3.517  -8.058  1.00 98.25           O  
ATOM   4037  CG  ARG A 273      -5.521  -3.902 -10.763  1.00 98.25           C  
ATOM   4038  HG2 ARG A 273      -6.296  -3.870  -9.997  1.00 98.25           H  
ATOM   4039  HG3 ARG A 273      -5.435  -2.924 -11.236  1.00 98.25           H  
ATOM   4040  CD  ARG A 273      -5.902  -4.943 -11.798  1.00 98.25           C  
ATOM   4041  HD2 ARG A 273      -5.203  -4.917 -12.634  1.00 98.25           H  
ATOM   4042  HD3 ARG A 273      -5.836  -5.909 -11.297  1.00 98.25           H  
ATOM   4043  NE  ARG A 273      -7.271  -4.757 -12.277  1.00 98.25           N  
ATOM   4044  HE  ARG A 273      -7.596  -3.809 -12.399  1.00 98.25           H  
ATOM   4045  NH1 ARG A 273      -7.702  -6.993 -12.525  1.00 98.25           N  
ATOM   4046 HH11 ARG A 273      -8.281  -7.751 -12.859  1.00 98.25           H  
ATOM   4047 HH12 ARG A 273      -6.720  -7.163 -12.362  1.00 98.25           H  
ATOM   4048  NH2 ARG A 273      -9.288  -5.448 -12.981  1.00 98.25           N  
ATOM   4049 HH21 ARG A 273      -9.919  -6.165 -13.309  1.00 98.25           H  
ATOM   4050 HH22 ARG A 273      -9.498  -4.465 -13.077  1.00 98.25           H  
ATOM   4051  CZ  ARG A 273      -8.083  -5.742 -12.590  1.00 98.25           C  
ATOM   4052  N   THR A 274      -3.039  -5.118  -7.286  1.00 98.34           N  
ATOM   4053  H   THR A 274      -3.966  -5.514  -7.354  1.00 98.34           H  
ATOM   4054  CA  THR A 274      -2.082  -5.785  -6.403  1.00 98.34           C  
ATOM   4055  HA  THR A 274      -1.212  -5.143  -6.265  1.00 98.34           H  
ATOM   4056  C   THR A 274      -1.580  -7.096  -7.008  1.00 98.34           C  
ATOM   4057  CB  THR A 274      -2.685  -6.043  -5.004  1.00 98.34           C  
ATOM   4058  HB  THR A 274      -1.876  -6.307  -4.324  1.00 98.34           H  
ATOM   4059  O   THR A 274      -2.021  -7.539  -8.063  1.00 98.34           O  
ATOM   4060  CG2 THR A 274      -3.417  -4.844  -4.417  1.00 98.34           C  
ATOM   4061 HG21 THR A 274      -2.779  -3.962  -4.480  1.00 98.34           H  
ATOM   4062 HG22 THR A 274      -3.674  -5.045  -3.377  1.00 98.34           H  
ATOM   4063 HG23 THR A 274      -4.333  -4.663  -4.979  1.00 98.34           H  
ATOM   4064  OG1 THR A 274      -3.599  -7.112  -5.038  1.00 98.34           O  
ATOM   4065  HG1 THR A 274      -4.448  -6.818  -4.700  1.00 98.34           H  
ATOM   4066  N   CYS A 275      -0.693  -7.727  -6.246  1.00 98.20           N  
ATOM   4067  H   CYS A 275      -0.318  -7.173  -5.490  1.00 98.20           H  
ATOM   4068  CA  CYS A 275      -0.338  -9.139  -6.169  1.00 98.20           C  
ATOM   4069  HA  CYS A 275      -0.259  -9.197  -5.084  1.00 98.20           H  
ATOM   4070  C   CYS A 275      -1.423 -10.210  -6.290  1.00 98.20           C  
ATOM   4071  CB  CYS A 275       1.109  -9.512  -6.534  1.00 98.20           C  
ATOM   4072  HB2 CYS A 275       1.123 -10.236  -7.348  1.00 98.20           H  
ATOM   4073  HB3 CYS A 275       1.544 -10.030  -5.679  1.00 98.20           H  
ATOM   4074  O   CYS A 275      -1.118 -11.345  -6.639  1.00 98.20           O  
ATOM   4075  SG  CYS A 275       2.156  -8.083  -6.923  1.00 98.20           S  
ATOM   4076  HG  CYS A 275       1.736  -7.328  -5.904  1.00 98.20           H  
ATOM   4077  N   SER A 276      -2.640  -9.872  -5.857  1.00 97.56           N  
ATOM   4078  H   SER A 276      -2.846  -8.891  -5.729  1.00 97.56           H  
ATOM   4079  CA  SER A 276      -3.590 -10.831  -5.286  1.00 97.56           C  
ATOM   4080  HA  SER A 276      -3.125 -11.291  -4.414  1.00 97.56           H  
ATOM   4081  C   SER A 276      -3.984 -11.944  -6.252  1.00 97.56           C  
ATOM   4082  CB  SER A 276      -4.848 -10.094  -4.820  1.00 97.56           C  
ATOM   4083  HB2 SER A 276      -5.420  -9.755  -5.684  1.00 97.56           H  
ATOM   4084  HB3 SER A 276      -4.556  -9.227  -4.227  1.00 97.56           H  
ATOM   4085  O   SER A 276      -4.337 -11.683  -7.398  1.00 97.56           O  
ATOM   4086  OG  SER A 276      -5.648 -10.914  -4.000  1.00 97.56           O  
ATOM   4087  HG  SER A 276      -6.491 -11.045  -4.440  1.00 97.56           H  
ATOM   4088  N   ASP A 277      -3.996 -13.176  -5.752  1.00 94.98           N  
ATOM   4089  H   ASP A 277      -3.700 -13.325  -4.798  1.00 94.98           H  
ATOM   4090  CA  ASP A 277      -4.655 -14.320  -6.387  1.00 94.98           C  
ATOM   4091  HA  ASP A 277      -4.558 -14.225  -7.468  1.00 94.98           H  
ATOM   4092  C   ASP A 277      -6.165 -14.380  -6.084  1.00 94.98           C  
ATOM   4093  CB  ASP A 277      -3.935 -15.613  -5.967  1.00 94.98           C  
ATOM   4094  HB2 ASP A 277      -4.436 -16.458  -6.438  1.00 94.98           H  
ATOM   4095  HB3 ASP A 277      -2.919 -15.578  -6.362  1.00 94.98           H  
ATOM   4096  O   ASP A 277      -6.919 -15.018  -6.818  1.00 94.98           O  
ATOM   4097  CG  ASP A 277      -3.854 -15.867  -4.451  1.00 94.98           C  
ATOM   4098  OD1 ASP A 277      -4.271 -14.992  -3.655  1.00 94.98           O  
ATOM   4099  OD2 ASP A 277      -3.303 -16.933  -4.093  1.00 94.98           O  
ATOM   4100  N   ASP A 278      -6.623 -13.677  -5.044  1.00 96.96           N  
ATOM   4101  H   ASP A 278      -5.927 -13.308  -4.413  1.00 96.96           H  
ATOM   4102  CA  ASP A 278      -8.037 -13.472  -4.731  1.00 96.96           C  
ATOM   4103  HA  ASP A 278      -8.597 -14.339  -5.082  1.00 96.96           H  
ATOM   4104  C   ASP A 278      -8.570 -12.187  -5.402  1.00 96.96           C  
ATOM   4105  CB  ASP A 278      -8.231 -13.444  -3.208  1.00 96.96           C  
ATOM   4106  HB2 ASP A 278      -7.662 -12.612  -2.792  1.00 96.96           H  
ATOM   4107  HB3 ASP A 278      -7.829 -14.366  -2.789  1.00 96.96           H  
ATOM   4108  O   ASP A 278      -8.133 -11.080  -5.045  1.00 96.96           O  
ATOM   4109  CG  ASP A 278      -9.698 -13.314  -2.771  1.00 96.96           C  
ATOM   4110  OD1 ASP A 278     -10.584 -13.119  -3.638  1.00 96.96           O  
ATOM   4111  OD2 ASP A 278      -9.930 -13.355  -1.543  1.00 96.96           O  
ATOM   4112  N   PRO A 279      -9.549 -12.282  -6.325  1.00 95.40           N  
ATOM   4113  CA  PRO A 279     -10.170 -11.121  -6.961  1.00 95.40           C  
ATOM   4114  HA  PRO A 279      -9.407 -10.601  -7.540  1.00 95.40           H  
ATOM   4115  C   PRO A 279     -10.812 -10.128  -5.983  1.00 95.40           C  
ATOM   4116  CB  PRO A 279     -11.224 -11.695  -7.914  1.00 95.40           C  
ATOM   4117  HB2 PRO A 279     -11.318 -11.093  -8.817  1.00 95.40           H  
ATOM   4118  HB3 PRO A 279     -12.185 -11.774  -7.407  1.00 95.40           H  
ATOM   4119  O   PRO A 279     -10.911  -8.942  -6.302  1.00 95.40           O  
ATOM   4120  CG  PRO A 279     -10.707 -13.098  -8.224  1.00 95.40           C  
ATOM   4121  HG2 PRO A 279     -11.510 -13.774  -8.516  1.00 95.40           H  
ATOM   4122  HG3 PRO A 279      -9.942 -13.045  -8.999  1.00 95.40           H  
ATOM   4123  CD  PRO A 279     -10.069 -13.512  -6.905  1.00 95.40           C  
ATOM   4124  HD2 PRO A 279     -10.820 -13.939  -6.241  1.00 95.40           H  
ATOM   4125  HD3 PRO A 279      -9.280 -14.238  -7.100  1.00 95.40           H  
ATOM   4126  N   LEU A 280     -11.211 -10.563  -4.779  1.00 96.47           N  
ATOM   4127  H   LEU A 280     -11.056 -11.531  -4.535  1.00 96.47           H  
ATOM   4128  CA  LEU A 280     -11.747  -9.677  -3.740  1.00 96.47           C  
ATOM   4129  HA  LEU A 280     -12.550  -9.078  -4.168  1.00 96.47           H  
ATOM   4130  C   LEU A 280     -10.712  -8.687  -3.209  1.00 96.47           C  
ATOM   4131  CB  LEU A 280     -12.293 -10.499  -2.560  1.00 96.47           C  
ATOM   4132  HB2 LEU A 280     -11.491 -11.126  -2.171  1.00 96.47           H  
ATOM   4133  HB3 LEU A 280     -12.579  -9.814  -1.762  1.00 96.47           H  
ATOM   4134  O   LEU A 280     -11.080  -7.741  -2.521  1.00 96.47           O  
ATOM   4135  CG  LEU A 280     -13.506 -11.383  -2.883  1.00 96.47           C  
ATOM   4136  HG  LEU A 280     -13.252 -12.098  -3.666  1.00 96.47           H  
ATOM   4137  CD1 LEU A 280     -13.908 -12.153  -1.625  1.00 96.47           C  
ATOM   4138 HD11 LEU A 280     -14.188 -11.464  -0.828  1.00 96.47           H  
ATOM   4139 HD12 LEU A 280     -13.061 -12.757  -1.299  1.00 96.47           H  
ATOM   4140 HD13 LEU A 280     -14.740 -12.819  -1.849  1.00 96.47           H  
ATOM   4141  CD2 LEU A 280     -14.713 -10.554  -3.340  1.00 96.47           C  
ATOM   4142 HD21 LEU A 280     -14.500 -10.090  -4.302  1.00 96.47           H  
ATOM   4143 HD22 LEU A 280     -15.577 -11.208  -3.460  1.00 96.47           H  
ATOM   4144 HD23 LEU A 280     -14.939  -9.786  -2.600  1.00 96.47           H  
ATOM   4145  N   PHE A 281      -9.429  -8.871  -3.509  1.00 97.24           N  
ATOM   4146  H   PHE A 281      -9.179  -9.704  -4.024  1.00 97.24           H  
ATOM   4147  CA  PHE A 281      -8.353  -7.985  -3.071  1.00 97.24           C  
ATOM   4148  HA  PHE A 281      -8.796  -7.069  -2.678  1.00 97.24           H  
ATOM   4149  C   PHE A 281      -7.471  -7.513  -4.227  1.00 97.24           C  
ATOM   4150  CB  PHE A 281      -7.603  -8.654  -1.922  1.00 97.24           C  
ATOM   4151  HB2 PHE A 281      -6.856  -7.959  -1.539  1.00 97.24           H  
ATOM   4152  HB3 PHE A 281      -7.085  -9.537  -2.296  1.00 97.24           H  
ATOM   4153  O   PHE A 281      -6.320  -7.116  -4.030  1.00 97.24           O  
ATOM   4154  CG  PHE A 281      -8.525  -9.051  -0.785  1.00 97.24           C  
ATOM   4155  CD1 PHE A 281      -9.226  -8.062  -0.068  1.00 97.24           C  
ATOM   4156  HD1 PHE A 281      -9.143  -7.026  -0.363  1.00 97.24           H  
ATOM   4157  CD2 PHE A 281      -8.730 -10.406  -0.473  1.00 97.24           C  
ATOM   4158  HD2 PHE A 281      -8.267 -11.180  -1.066  1.00 97.24           H  
ATOM   4159  CE1 PHE A 281     -10.039  -8.419   1.025  1.00 97.24           C  
ATOM   4160  HE1 PHE A 281     -10.604  -7.661   1.547  1.00 97.24           H  
ATOM   4161  CE2 PHE A 281      -9.576 -10.765   0.590  1.00 97.24           C  
ATOM   4162  HE2 PHE A 281      -9.772 -11.812   0.770  1.00 97.24           H  
ATOM   4163  CZ  PHE A 281     -10.204  -9.773   1.363  1.00 97.24           C  
ATOM   4164  HZ  PHE A 281     -10.886 -10.061   2.149  1.00 97.24           H  
ATOM   4165  N   ALA A 282      -8.046  -7.497  -5.434  1.00 96.76           N  
ATOM   4166  H   ALA A 282      -8.971  -7.892  -5.531  1.00 96.76           H  
ATOM   4167  CA  ALA A 282      -7.378  -7.039  -6.644  1.00 96.76           C  
ATOM   4168  HA  ALA A 282      -6.509  -7.670  -6.825  1.00 96.76           H  
ATOM   4169  C   ALA A 282      -6.886  -5.589  -6.532  1.00 96.76           C  
ATOM   4170  CB  ALA A 282      -8.349  -7.199  -7.819  1.00 96.76           C  
ATOM   4171  HB1 ALA A 282      -9.236  -6.586  -7.666  1.00 96.76           H  
ATOM   4172  HB2 ALA A 282      -8.644  -8.244  -7.913  1.00 96.76           H  
ATOM   4173  HB3 ALA A 282      -7.856  -6.893  -8.741  1.00 96.76           H  
ATOM   4174  O   ALA A 282      -5.828  -5.279  -7.060  1.00 96.76           O  
ATOM   4175  N   PHE A 283      -7.601  -4.705  -5.825  1.00 98.24           N  
ATOM   4176  H   PHE A 283      -8.459  -5.022  -5.397  1.00 98.24           H  
ATOM   4177  CA  PHE A 283      -7.227  -3.293  -5.698  1.00 98.24           C  
ATOM   4178  HA  PHE A 283      -6.613  -3.028  -6.559  1.00 98.24           H  
ATOM   4179  C   PHE A 283      -6.400  -2.989  -4.446  1.00 98.24           C  
ATOM   4180  CB  PHE A 283      -8.469  -2.401  -5.748  1.00 98.24           C  
ATOM   4181  HB2 PHE A 283      -9.104  -2.626  -4.892  1.00 98.24           H  
ATOM   4182  HB3 PHE A 283      -8.148  -1.362  -5.665  1.00 98.24           H  
ATOM   4183  O   PHE A 283      -6.673  -3.481  -3.350  1.00 98.24           O  
ATOM   4184  CG  PHE A 283      -9.268  -2.531  -7.024  1.00 98.24           C  
ATOM   4185  CD1 PHE A 283      -8.708  -2.100  -8.240  1.00 98.24           C  
ATOM   4186  HD1 PHE A 283      -7.715  -1.676  -8.267  1.00 98.24           H  
ATOM   4187  CD2 PHE A 283     -10.558  -3.094  -7.005  1.00 98.24           C  
ATOM   4188  HD2 PHE A 283     -10.988  -3.438  -6.076  1.00 98.24           H  
ATOM   4189  CE1 PHE A 283      -9.438  -2.233  -9.430  1.00 98.24           C  
ATOM   4190  HE1 PHE A 283      -8.999  -1.914 -10.364  1.00 98.24           H  
ATOM   4191  CE2 PHE A 283     -11.286  -3.226  -8.201  1.00 98.24           C  
ATOM   4192  HE2 PHE A 283     -12.269  -3.672  -8.189  1.00 98.24           H  
ATOM   4193  CZ  PHE A 283     -10.724  -2.796  -9.416  1.00 98.24           C  
ATOM   4194  HZ  PHE A 283     -11.267  -2.908 -10.342  1.00 98.24           H  
ATOM   4195  N   GLU A 284      -5.439  -2.076  -4.592  1.00 98.31           N  
ATOM   4196  H   GLU A 284      -5.248  -1.754  -5.530  1.00 98.31           H  
ATOM   4197  CA  GLU A 284      -4.582  -1.571  -3.511  1.00 98.31           C  
ATOM   4198  HA  GLU A 284      -3.864  -2.335  -3.211  1.00 98.31           H  
ATOM   4199  C   GLU A 284      -5.392  -1.157  -2.275  1.00 98.31           C  
ATOM   4200  CB  GLU A 284      -3.832  -0.349  -4.062  1.00 98.31           C  
ATOM   4201  HB2 GLU A 284      -4.576   0.400  -4.333  1.00 98.31           H  
ATOM   4202  HB3 GLU A 284      -3.304  -0.638  -4.971  1.00 98.31           H  
ATOM   4203  O   GLU A 284      -5.125  -1.584  -1.149  1.00 98.31           O  
ATOM   4204  CG  GLU A 284      -2.821   0.257  -3.077  1.00 98.31           C  
ATOM   4205  HG2 GLU A 284      -1.906  -0.335  -3.107  1.00 98.31           H  
ATOM   4206  HG3 GLU A 284      -3.215   0.208  -2.062  1.00 98.31           H  
ATOM   4207  CD  GLU A 284      -2.485   1.725  -3.368  1.00 98.31           C  
ATOM   4208  OE1 GLU A 284      -1.769   2.319  -2.533  1.00 98.31           O  
ATOM   4209  OE2 GLU A 284      -3.015   2.336  -4.324  1.00 98.31           O  
ATOM   4210  N   ASN A 285      -6.425  -0.340  -2.482  1.00 97.66           N  
ATOM   4211  H   ASN A 285      -6.689  -0.127  -3.434  1.00 97.66           H  
ATOM   4212  CA  ASN A 285      -7.236   0.190  -1.398  1.00 97.66           C  
ATOM   4213  HA  ASN A 285      -6.560   0.571  -0.633  1.00 97.66           H  
ATOM   4214  C   ASN A 285      -8.101  -0.888  -0.725  1.00 97.66           C  
ATOM   4215  CB  ASN A 285      -8.058   1.381  -1.907  1.00 97.66           C  
ATOM   4216  HB2 ASN A 285      -8.518   1.856  -1.040  1.00 97.66           H  
ATOM   4217  HB3 ASN A 285      -7.407   2.118  -2.378  1.00 97.66           H  
ATOM   4218  O   ASN A 285      -8.475  -0.707   0.431  1.00 97.66           O  
ATOM   4219  CG  ASN A 285      -9.151   0.990  -2.881  1.00 97.66           C  
ATOM   4220  ND2 ASN A 285     -10.282   1.627  -2.776  1.00 97.66           N  
ATOM   4221 HD21 ASN A 285     -11.080   1.353  -3.331  1.00 97.66           H  
ATOM   4222 HD22 ASN A 285     -10.330   2.478  -2.235  1.00 97.66           H  
ATOM   4223  OD1 ASN A 285      -8.992   0.125  -3.722  1.00 97.66           O  
ATOM   4224  N   TYR A 286      -8.383  -2.019  -1.381  1.00 98.21           N  
ATOM   4225  H   TYR A 286      -8.001  -2.155  -2.306  1.00 98.21           H  
ATOM   4226  CA  TYR A 286      -9.139  -3.125  -0.783  1.00 98.21           C  
ATOM   4227  HA  TYR A 286      -9.999  -2.728  -0.243  1.00 98.21           H  
ATOM   4228  C   TYR A 286      -8.269  -3.866   0.230  1.00 98.21           C  
ATOM   4229  CB  TYR A 286      -9.660  -4.092  -1.858  1.00 98.21           C  
ATOM   4230  HB2 TYR A 286      -8.869  -4.333  -2.568  1.00 98.21           H  
ATOM   4231  HB3 TYR A 286      -9.924  -5.023  -1.357  1.00 98.21           H  
ATOM   4232  O   TYR A 286      -8.700  -4.100   1.363  1.00 98.21           O  
ATOM   4233  CG  TYR A 286     -10.888  -3.641  -2.629  1.00 98.21           C  
ATOM   4234  CD1 TYR A 286     -11.845  -4.594  -3.010  1.00 98.21           C  
ATOM   4235  HD1 TYR A 286     -11.714  -5.631  -2.739  1.00 98.21           H  
ATOM   4236  CD2 TYR A 286     -11.115  -2.292  -2.950  1.00 98.21           C  
ATOM   4237  HD2 TYR A 286     -10.414  -1.521  -2.664  1.00 98.21           H  
ATOM   4238  CE1 TYR A 286     -13.000  -4.230  -3.715  1.00 98.21           C  
ATOM   4239  HE1 TYR A 286     -13.732  -4.974  -3.994  1.00 98.21           H  
ATOM   4240  CE2 TYR A 286     -12.282  -1.909  -3.624  1.00 98.21           C  
ATOM   4241  HE2 TYR A 286     -12.447  -0.858  -3.811  1.00 98.21           H  
ATOM   4242  OH  TYR A 286     -14.385  -2.523  -4.615  1.00 98.21           O  
ATOM   4243  HH  TYR A 286     -14.502  -1.570  -4.631  1.00 98.21           H  
ATOM   4244  CZ  TYR A 286     -13.227  -2.879  -4.015  1.00 98.21           C  
ATOM   4245  N   THR A 287      -7.012  -4.154  -0.129  1.00 98.24           N  
ATOM   4246  H   THR A 287      -6.721  -3.982  -1.081  1.00 98.24           H  
ATOM   4247  CA  THR A 287      -6.034  -4.690   0.826  1.00 98.24           C  
ATOM   4248  HA  THR A 287      -6.464  -5.577   1.290  1.00 98.24           H  
ATOM   4249  C   THR A 287      -5.792  -3.733   1.980  1.00 98.24           C  
ATOM   4250  CB  THR A 287      -4.721  -5.120   0.161  1.00 98.24           C  
ATOM   4251  HB  THR A 287      -4.285  -4.294  -0.400  1.00 98.24           H  
ATOM   4252  O   THR A 287      -5.931  -4.137   3.135  1.00 98.24           O  
ATOM   4253  CG2 THR A 287      -3.724  -5.649   1.194  1.00 98.24           C  
ATOM   4254 HG21 THR A 287      -3.389  -4.846   1.850  1.00 98.24           H  
ATOM   4255 HG22 THR A 287      -4.175  -6.440   1.793  1.00 98.24           H  
ATOM   4256 HG23 THR A 287      -2.843  -6.051   0.693  1.00 98.24           H  
ATOM   4257  OG1 THR A 287      -5.003  -6.197  -0.694  1.00 98.24           O  
ATOM   4258  HG1 THR A 287      -4.230  -6.322  -1.249  1.00 98.24           H  
ATOM   4259  N   ARG A 288      -5.519  -2.455   1.693  1.00 97.74           N  
ATOM   4260  H   ARG A 288      -5.420  -2.188   0.724  1.00 97.74           H  
ATOM   4261  CA  ARG A 288      -5.291  -1.458   2.747  1.00 97.74           C  
ATOM   4262  HA  ARG A 288      -4.478  -1.804   3.385  1.00 97.74           H  
ATOM   4263  C   ARG A 288      -6.505  -1.314   3.668  1.00 97.74           C  
ATOM   4264  CB  ARG A 288      -4.893  -0.109   2.135  1.00 97.74           C  
ATOM   4265  HB2 ARG A 288      -4.842   0.628   2.937  1.00 97.74           H  
ATOM   4266  HB3 ARG A 288      -5.658   0.211   1.427  1.00 97.74           H  
ATOM   4267  O   ARG A 288      -6.334  -1.282   4.881  1.00 97.74           O  
ATOM   4268  CG  ARG A 288      -3.524  -0.159   1.432  1.00 97.74           C  
ATOM   4269  HG2 ARG A 288      -3.547  -0.889   0.624  1.00 97.74           H  
ATOM   4270  HG3 ARG A 288      -2.764  -0.480   2.144  1.00 97.74           H  
ATOM   4271  CD  ARG A 288      -3.140   1.210   0.841  1.00 97.74           C  
ATOM   4272  HD2 ARG A 288      -2.289   1.080   0.172  1.00 97.74           H  
ATOM   4273  HD3 ARG A 288      -3.969   1.578   0.236  1.00 97.74           H  
ATOM   4274  NE  ARG A 288      -2.810   2.210   1.886  1.00 97.74           N  
ATOM   4275  HE  ARG A 288      -3.476   2.950   2.057  1.00 97.74           H  
ATOM   4276  NH1 ARG A 288      -0.703   1.452   2.386  1.00 97.74           N  
ATOM   4277 HH11 ARG A 288      -0.764   0.806   1.611  1.00 97.74           H  
ATOM   4278 HH12 ARG A 288       0.108   1.456   2.987  1.00 97.74           H  
ATOM   4279  NH2 ARG A 288      -1.549   3.136   3.552  1.00 97.74           N  
ATOM   4280 HH21 ARG A 288      -2.204   3.889   3.707  1.00 97.74           H  
ATOM   4281 HH22 ARG A 288      -0.712   3.199   4.114  1.00 97.74           H  
ATOM   4282  CZ  ARG A 288      -1.698   2.266   2.600  1.00 97.74           C  
ATOM   4283  N   THR A 289      -7.725  -1.299   3.129  1.00 97.96           N  
ATOM   4284  H   THR A 289      -7.807  -1.316   2.123  1.00 97.96           H  
ATOM   4285  CA  THR A 289      -8.953  -1.212   3.939  1.00 97.96           C  
ATOM   4286  HA  THR A 289      -8.902  -0.311   4.550  1.00 97.96           H  
ATOM   4287  C   THR A 289      -9.081  -2.392   4.899  1.00 97.96           C  
ATOM   4288  CB  THR A 289     -10.204  -1.110   3.057  1.00 97.96           C  
ATOM   4289  HB  THR A 289     -10.250  -1.957   2.373  1.00 97.96           H  
ATOM   4290  O   THR A 289      -9.275  -2.176   6.092  1.00 97.96           O  
ATOM   4291  CG2 THR A 289     -11.496  -1.051   3.867  1.00 97.96           C  
ATOM   4292 HG21 THR A 289     -11.416  -0.283   4.636  1.00 97.96           H  
ATOM   4293 HG22 THR A 289     -12.327  -0.813   3.204  1.00 97.96           H  
ATOM   4294 HG23 THR A 289     -11.697  -2.014   4.337  1.00 97.96           H  
ATOM   4295  OG1 THR A 289     -10.145   0.086   2.319  1.00 97.96           O  
ATOM   4296  HG1 THR A 289      -9.574  -0.088   1.567  1.00 97.96           H  
ATOM   4297  N   ALA A 290      -8.905  -3.626   4.417  1.00 97.77           N  
ATOM   4298  H   ALA A 290      -8.717  -3.748   3.432  1.00 97.77           H  
ATOM   4299  CA  ALA A 290      -8.970  -4.819   5.262  1.00 97.77           C  
ATOM   4300  HA  ALA A 290      -9.971  -4.907   5.684  1.00 97.77           H  
ATOM   4301  C   ALA A 290      -7.968  -4.754   6.429  1.00 97.77           C  
ATOM   4302  CB  ALA A 290      -8.690  -6.038   4.376  1.00 97.77           C  
ATOM   4303  HB1 ALA A 290      -9.356  -6.031   3.514  1.00 97.77           H  
ATOM   4304  HB2 ALA A 290      -8.851  -6.949   4.952  1.00 97.77           H  
ATOM   4305  HB3 ALA A 290      -7.657  -6.013   4.029  1.00 97.77           H  
ATOM   4306  O   ALA A 290      -8.309  -5.019   7.581  1.00 97.77           O  
ATOM   4307  N   GLN A 291      -6.735  -4.342   6.136  1.00 97.57           N  
ATOM   4308  H   GLN A 291      -6.521  -4.128   5.173  1.00 97.57           H  
ATOM   4309  CA  GLN A 291      -5.661  -4.231   7.121  1.00 97.57           C  
ATOM   4310  HA  GLN A 291      -5.564  -5.173   7.662  1.00 97.57           H  
ATOM   4311  C   GLN A 291      -5.910  -3.129   8.158  1.00 97.57           C  
ATOM   4312  CB  GLN A 291      -4.363  -3.948   6.368  1.00 97.57           C  
ATOM   4313  HB2 GLN A 291      -3.596  -3.672   7.092  1.00 97.57           H  
ATOM   4314  HB3 GLN A 291      -4.513  -3.100   5.700  1.00 97.57           H  
ATOM   4315  O   GLN A 291      -5.706  -3.348   9.354  1.00 97.57           O  
ATOM   4316  CG  GLN A 291      -3.876  -5.160   5.562  1.00 97.57           C  
ATOM   4317  HG2 GLN A 291      -4.640  -5.494   4.860  1.00 97.57           H  
ATOM   4318  HG3 GLN A 291      -3.669  -5.981   6.248  1.00 97.57           H  
ATOM   4319  CD  GLN A 291      -2.613  -4.835   4.780  1.00 97.57           C  
ATOM   4320  NE2 GLN A 291      -1.822  -5.829   4.462  1.00 97.57           N  
ATOM   4321 HE21 GLN A 291      -0.968  -5.576   3.985  1.00 97.57           H  
ATOM   4322 HE22 GLN A 291      -2.108  -6.795   4.525  1.00 97.57           H  
ATOM   4323  OE1 GLN A 291      -2.296  -3.694   4.477  1.00 97.57           O  
ATOM   4324  N   VAL A 292      -6.368  -1.955   7.709  1.00 97.26           N  
ATOM   4325  H   VAL A 292      -6.492  -1.842   6.713  1.00 97.26           H  
ATOM   4326  CA  VAL A 292      -6.684  -0.817   8.581  1.00 97.26           C  
ATOM   4327  HA  VAL A 292      -5.821  -0.607   9.214  1.00 97.26           H  
ATOM   4328  C   VAL A 292      -7.838  -1.159   9.513  1.00 97.26           C  
ATOM   4329  CB  VAL A 292      -6.989   0.447   7.750  1.00 97.26           C  
ATOM   4330  HB  VAL A 292      -7.711   0.205   6.971  1.00 97.26           H  
ATOM   4331  O   VAL A 292      -7.744  -0.880  10.708  1.00 97.26           O  
ATOM   4332  CG1 VAL A 292      -7.555   1.596   8.597  1.00 97.26           C  
ATOM   4333 HG11 VAL A 292      -6.890   1.817   9.432  1.00 97.26           H  
ATOM   4334 HG12 VAL A 292      -8.545   1.341   8.977  1.00 97.26           H  
ATOM   4335 HG13 VAL A 292      -7.656   2.491   7.984  1.00 97.26           H  
ATOM   4336  CG2 VAL A 292      -5.698   0.960   7.098  1.00 97.26           C  
ATOM   4337 HG21 VAL A 292      -5.220   0.176   6.511  1.00 97.26           H  
ATOM   4338 HG22 VAL A 292      -5.926   1.797   6.439  1.00 97.26           H  
ATOM   4339 HG23 VAL A 292      -4.996   1.277   7.870  1.00 97.26           H  
ATOM   4340  N   LEU A 293      -8.899  -1.794   9.006  1.00 97.62           N  
ATOM   4341  H   LEU A 293      -8.914  -2.010   8.019  1.00 97.62           H  
ATOM   4342  CA  LEU A 293     -10.039  -2.204   9.825  1.00 97.62           C  
ATOM   4343  HA  LEU A 293     -10.384  -1.348  10.406  1.00 97.62           H  
ATOM   4344  C   LEU A 293      -9.642  -3.269  10.847  1.00 97.62           C  
ATOM   4345  CB  LEU A 293     -11.185  -2.700   8.930  1.00 97.62           C  
ATOM   4346  HB2 LEU A 293     -11.953  -3.137   9.567  1.00 97.62           H  
ATOM   4347  HB3 LEU A 293     -10.808  -3.489   8.280  1.00 97.62           H  
ATOM   4348  O   LEU A 293      -9.957  -3.112  12.025  1.00 97.62           O  
ATOM   4349  CG  LEU A 293     -11.842  -1.612   8.062  1.00 97.62           C  
ATOM   4350  HG  LEU A 293     -11.109  -1.171   7.387  1.00 97.62           H  
ATOM   4351  CD1 LEU A 293     -12.946  -2.256   7.227  1.00 97.62           C  
ATOM   4352 HD11 LEU A 293     -13.419  -1.514   6.585  1.00 97.62           H  
ATOM   4353 HD12 LEU A 293     -12.519  -3.039   6.600  1.00 97.62           H  
ATOM   4354 HD13 LEU A 293     -13.701  -2.703   7.875  1.00 97.62           H  
ATOM   4355  CD2 LEU A 293     -12.444  -0.475   8.887  1.00 97.62           C  
ATOM   4356 HD21 LEU A 293     -12.938   0.227   8.216  1.00 97.62           H  
ATOM   4357 HD22 LEU A 293     -13.168  -0.871   9.599  1.00 97.62           H  
ATOM   4358 HD23 LEU A 293     -11.661   0.068   9.416  1.00 97.62           H  
ATOM   4359  N   ALA A 294      -8.892  -4.293  10.431  1.00 96.64           N  
ATOM   4360  H   ALA A 294      -8.682  -4.377   9.447  1.00 96.64           H  
ATOM   4361  CA  ALA A 294      -8.457  -5.365  11.321  1.00 96.64           C  
ATOM   4362  HA  ALA A 294      -9.341  -5.883  11.693  1.00 96.64           H  
ATOM   4363  C   ALA A 294      -7.682  -4.835  12.539  1.00 96.64           C  
ATOM   4364  CB  ALA A 294      -7.614  -6.359  10.512  1.00 96.64           C  
ATOM   4365  HB1 ALA A 294      -6.734  -5.862  10.104  1.00 96.64           H  
ATOM   4366  HB2 ALA A 294      -8.210  -6.761   9.693  1.00 96.64           H  
ATOM   4367  HB3 ALA A 294      -7.300  -7.181  11.155  1.00 96.64           H  
ATOM   4368  O   ALA A 294      -7.980  -5.216  13.671  1.00 96.64           O  
ATOM   4369  N   ASP A 295      -6.718  -3.933  12.327  1.00 95.97           N  
ATOM   4370  H   ASP A 295      -6.517  -3.651  11.378  1.00 95.97           H  
ATOM   4371  CA  ASP A 295      -5.944  -3.350  13.430  1.00 95.97           C  
ATOM   4372  HA  ASP A 295      -5.714  -4.134  14.152  1.00 95.97           H  
ATOM   4373  C   ASP A 295      -6.744  -2.297  14.213  1.00 95.97           C  
ATOM   4374  CB  ASP A 295      -4.609  -2.795  12.911  1.00 95.97           C  
ATOM   4375  HB2 ASP A 295      -4.787  -2.193  12.020  1.00 95.97           H  
ATOM   4376  HB3 ASP A 295      -4.187  -2.147  13.679  1.00 95.97           H  
ATOM   4377  O   ASP A 295      -6.663  -2.270  15.437  1.00 95.97           O  
ATOM   4378  CG  ASP A 295      -3.558  -3.875  12.615  1.00 95.97           C  
ATOM   4379  OD1 ASP A 295      -3.702  -5.034  13.043  1.00 95.97           O  
ATOM   4380  OD2 ASP A 295      -2.523  -3.565  11.975  1.00 95.97           O  
ATOM   4381  N   THR A 296      -7.578  -1.488  13.550  1.00 96.35           N  
ATOM   4382  H   THR A 296      -7.636  -1.579  12.546  1.00 96.35           H  
ATOM   4383  CA  THR A 296      -8.442  -0.498  14.224  1.00 96.35           C  
ATOM   4384  HA  THR A 296      -7.828   0.178  14.820  1.00 96.35           H  
ATOM   4385  C   THR A 296      -9.400  -1.155  15.210  1.00 96.35           C  
ATOM   4386  CB  THR A 296      -9.228   0.338  13.201  1.00 96.35           C  
ATOM   4387  HB  THR A 296      -9.792  -0.325  12.545  1.00 96.35           H  
ATOM   4388  O   THR A 296      -9.525  -0.696  16.347  1.00 96.35           O  
ATOM   4389  CG2 THR A 296     -10.200   1.328  13.834  1.00 96.35           C  
ATOM   4390 HG21 THR A 296     -11.053   0.784  14.241  1.00 96.35           H  
ATOM   4391 HG22 THR A 296     -10.562   2.025  13.079  1.00 96.35           H  
ATOM   4392 HG23 THR A 296      -9.699   1.872  14.635  1.00 96.35           H  
ATOM   4393  OG1 THR A 296      -8.341   1.103  12.418  1.00 96.35           O  
ATOM   4394  HG1 THR A 296      -7.984   0.484  11.777  1.00 96.35           H  
ATOM   4395  N   MET A 297     -10.054  -2.246  14.805  1.00 95.99           N  
ATOM   4396  H   MET A 297      -9.915  -2.589  13.866  1.00 95.99           H  
ATOM   4397  CA  MET A 297     -10.971  -2.958  15.691  1.00 95.99           C  
ATOM   4398  HA  MET A 297     -11.602  -2.225  16.193  1.00 95.99           H  
ATOM   4399  C   MET A 297     -10.209  -3.696  16.795  1.00 95.99           C  
ATOM   4400  CB  MET A 297     -11.888  -3.908  14.902  1.00 95.99           C  
ATOM   4401  HB2 MET A 297     -12.556  -4.400  15.609  1.00 95.99           H  
ATOM   4402  HB3 MET A 297     -11.288  -4.674  14.411  1.00 95.99           H  
ATOM   4403  O   MET A 297     -10.596  -3.597  17.958  1.00 95.99           O  
ATOM   4404  CG  MET A 297     -12.750  -3.200  13.846  1.00 95.99           C  
ATOM   4405  HG2 MET A 297     -13.494  -3.909  13.486  1.00 95.99           H  
ATOM   4406  HG3 MET A 297     -12.121  -2.934  12.996  1.00 95.99           H  
ATOM   4407  SD  MET A 297     -13.606  -1.692  14.387  1.00 95.99           S  
ATOM   4408  CE  MET A 297     -14.347  -1.211  12.804  1.00 95.99           C  
ATOM   4409  HE1 MET A 297     -13.564  -1.043  12.065  1.00 95.99           H  
ATOM   4410  HE2 MET A 297     -14.932  -0.300  12.931  1.00 95.99           H  
ATOM   4411  HE3 MET A 297     -15.005  -2.007  12.455  1.00 95.99           H  
ATOM   4412  N   ALA A 298      -9.108  -4.381  16.473  1.00 94.90           N  
ATOM   4413  H   ALA A 298      -8.808  -4.414  15.509  1.00 94.90           H  
ATOM   4414  CA  ALA A 298      -8.341  -5.136  17.463  1.00 94.90           C  
ATOM   4415  HA  ALA A 298      -9.014  -5.832  17.964  1.00 94.90           H  
ATOM   4416  C   ALA A 298      -7.729  -4.236  18.552  1.00 94.90           C  
ATOM   4417  CB  ALA A 298      -7.268  -5.951  16.733  1.00 94.90           C  
ATOM   4418  HB1 ALA A 298      -6.702  -6.537  17.456  1.00 94.90           H  
ATOM   4419  HB2 ALA A 298      -7.742  -6.626  16.020  1.00 94.90           H  
ATOM   4420  HB3 ALA A 298      -6.589  -5.283  16.203  1.00 94.90           H  
ATOM   4421  O   ALA A 298      -7.900  -4.505  19.742  1.00 94.90           O  
ATOM   4422  N   GLU A 299      -7.058  -3.145  18.169  1.00 93.53           N  
ATOM   4423  H   GLU A 299      -6.965  -2.942  17.184  1.00 93.53           H  
ATOM   4424  CA  GLU A 299      -6.387  -2.248  19.119  1.00 93.53           C  
ATOM   4425  HA  GLU A 299      -5.721  -2.835  19.752  1.00 93.53           H  
ATOM   4426  C   GLU A 299      -7.387  -1.559  20.058  1.00 93.53           C  
ATOM   4427  CB  GLU A 299      -5.540  -1.202  18.371  1.00 93.53           C  
ATOM   4428  HB2 GLU A 299      -6.153  -0.706  17.618  1.00 93.53           H  
ATOM   4429  HB3 GLU A 299      -5.219  -0.453  19.095  1.00 93.53           H  
ATOM   4430  O   GLU A 299      -7.143  -1.459  21.263  1.00 93.53           O  
ATOM   4431  CG  GLU A 299      -4.284  -1.808  17.713  1.00 93.53           C  
ATOM   4432  HG2 GLU A 299      -4.582  -2.584  17.009  1.00 93.53           H  
ATOM   4433  HG3 GLU A 299      -3.687  -2.286  18.489  1.00 93.53           H  
ATOM   4434  CD  GLU A 299      -3.406  -0.769  16.989  1.00 93.53           C  
ATOM   4435  OE1 GLU A 299      -2.635  -1.178  16.084  1.00 93.53           O  
ATOM   4436  OE2 GLU A 299      -3.453   0.426  17.361  1.00 93.53           O  
ATOM   4437  N   ALA A 300      -8.551  -1.147  19.545  1.00 93.65           N  
ATOM   4438  H   ALA A 300      -8.711  -1.255  18.553  1.00 93.65           H  
ATOM   4439  CA  ALA A 300      -9.587  -0.515  20.359  1.00 93.65           C  
ATOM   4440  HA  ALA A 300      -9.138   0.317  20.902  1.00 93.65           H  
ATOM   4441  C   ALA A 300     -10.203  -1.459  21.405  1.00 93.65           C  
ATOM   4442  CB  ALA A 300     -10.654   0.042  19.421  1.00 93.65           C  
ATOM   4443  HB1 ALA A 300     -10.182   0.761  18.752  1.00 93.65           H  
ATOM   4444  HB2 ALA A 300     -11.103  -0.761  18.836  1.00 93.65           H  
ATOM   4445  HB3 ALA A 300     -11.425   0.539  20.010  1.00 93.65           H  
ATOM   4446  O   ALA A 300     -10.654  -0.999  22.458  1.00 93.65           O  
ATOM   4447  N   HIS A 301     -10.195  -2.768  21.139  1.00 94.71           N  
ATOM   4448  H   HIS A 301      -9.799  -3.080  20.264  1.00 94.71           H  
ATOM   4449  CA  HIS A 301     -10.820  -3.767  22.002  1.00 94.71           C  
ATOM   4450  HA  HIS A 301     -11.509  -3.230  22.653  1.00 94.71           H  
ATOM   4451  C   HIS A 301      -9.850  -4.490  22.944  1.00 94.71           C  
ATOM   4452  CB  HIS A 301     -11.683  -4.724  21.174  1.00 94.71           C  
ATOM   4453  HB2 HIS A 301     -11.086  -5.155  20.370  1.00 94.71           H  
ATOM   4454  HB3 HIS A 301     -12.037  -5.537  21.807  1.00 94.71           H  
ATOM   4455  O   HIS A 301     -10.304  -5.262  23.786  1.00 94.71           O  
ATOM   4456  CG  HIS A 301     -12.883  -4.023  20.596  1.00 94.71           C  
ATOM   4457  CD2 HIS A 301     -14.115  -3.895  21.170  1.00 94.71           C  
ATOM   4458  HD2 HIS A 301     -14.406  -4.312  22.123  1.00 94.71           H  
ATOM   4459  ND1 HIS A 301     -12.914  -3.316  19.423  1.00 94.71           N  
ATOM   4460  HD1 HIS A 301     -12.154  -3.263  18.760  1.00 94.71           H  
ATOM   4461  CE1 HIS A 301     -14.134  -2.781  19.285  1.00 94.71           C  
ATOM   4462  HE1 HIS A 301     -14.455  -2.184  18.445  1.00 94.71           H  
ATOM   4463  NE2 HIS A 301     -14.904  -3.098  20.336  1.00 94.71           N  
ATOM   4464  N   MET A 302      -8.548  -4.179  22.905  1.00 93.56           N  
ATOM   4465  H   MET A 302      -8.226  -3.593  22.148  1.00 93.56           H  
ATOM   4466  CA  MET A 302      -7.540  -4.744  23.822  1.00 93.56           C  
ATOM   4467  HA  MET A 302      -7.422  -5.804  23.599  1.00 93.56           H  
ATOM   4468  C   MET A 302      -7.938  -4.617  25.303  1.00 93.56           C  
ATOM   4469  CB  MET A 302      -6.202  -4.025  23.568  1.00 93.56           C  
ATOM   4470  HB2 MET A 302      -5.922  -4.156  22.522  1.00 93.56           H  
ATOM   4471  HB3 MET A 302      -6.322  -2.959  23.757  1.00 93.56           H  
ATOM   4472  O   MET A 302      -7.693  -5.491  26.121  1.00 93.56           O  
ATOM   4473  CG  MET A 302      -5.066  -4.557  24.450  1.00 93.56           C  
ATOM   4474  HG2 MET A 302      -4.162  -3.987  24.231  1.00 93.56           H  
ATOM   4475  HG3 MET A 302      -5.316  -4.392  25.498  1.00 93.56           H  
ATOM   4476  SD  MET A 302      -4.701  -6.315  24.207  1.00 93.56           S  
ATOM   4477  CE  MET A 302      -3.623  -6.612  25.631  1.00 93.56           C  
ATOM   4478  HE1 MET A 302      -2.741  -5.973  25.569  1.00 93.56           H  
ATOM   4479  HE2 MET A 302      -3.314  -7.657  25.638  1.00 93.56           H  
ATOM   4480  HE3 MET A 302      -4.167  -6.398  26.551  1.00 93.56           H  
ATOM   4481  N   VAL A 303      -8.617  -3.531  25.653  1.00 90.43           N  
ATOM   4482  H   VAL A 303      -8.812  -2.869  24.916  1.00 90.43           H  
ATOM   4483  CA  VAL A 303      -9.119  -3.249  27.004  1.00 90.43           C  
ATOM   4484  HA  VAL A 303      -8.290  -3.369  27.701  1.00 90.43           H  
ATOM   4485  C   VAL A 303     -10.243  -4.172  27.498  1.00 90.43           C  
ATOM   4486  CB  VAL A 303      -9.571  -1.788  27.020  1.00 90.43           C  
ATOM   4487  HB  VAL A 303      -8.723  -1.192  26.682  1.00 90.43           H  
ATOM   4488  O   VAL A 303     -10.544  -4.162  28.690  1.00 90.43           O  
ATOM   4489  CG1 VAL A 303     -10.721  -1.561  26.014  1.00 90.43           C  
ATOM   4490 HG11 VAL A 303     -10.614  -2.171  25.118  1.00 90.43           H  
ATOM   4491 HG12 VAL A 303     -11.683  -1.815  26.457  1.00 90.43           H  
ATOM   4492 HG13 VAL A 303     -10.703  -0.533  25.650  1.00 90.43           H  
ATOM   4493  CG2 VAL A 303      -9.899  -1.314  28.448  1.00 90.43           C  
ATOM   4494 HG21 VAL A 303     -10.924  -1.568  28.718  1.00 90.43           H  
ATOM   4495 HG22 VAL A 303      -9.231  -1.812  29.150  1.00 90.43           H  
ATOM   4496 HG23 VAL A 303      -9.695  -0.247  28.545  1.00 90.43           H  
ATOM   4497  N   TYR A 304     -10.903  -4.921  26.613  1.00 92.84           N  
ATOM   4498  H   TYR A 304     -10.604  -4.922  25.648  1.00 92.84           H  
ATOM   4499  CA  TYR A 304     -11.920  -5.905  26.999  1.00 92.84           C  
ATOM   4500  HA  TYR A 304     -12.404  -5.577  27.920  1.00 92.84           H  
ATOM   4501  C   TYR A 304     -11.322  -7.278  27.304  1.00 92.84           C  
ATOM   4502  CB  TYR A 304     -13.011  -6.008  25.928  1.00 92.84           C  
ATOM   4503  HB2 TYR A 304     -13.691  -6.816  26.196  1.00 92.84           H  
ATOM   4504  HB3 TYR A 304     -12.557  -6.280  24.974  1.00 92.84           H  
ATOM   4505  O   TYR A 304     -12.005  -8.108  27.902  1.00 92.84           O  
ATOM   4506  CG  TYR A 304     -13.829  -4.744  25.760  1.00 92.84           C  
ATOM   4507  CD1 TYR A 304     -14.987  -4.530  26.531  1.00 92.84           C  
ATOM   4508  HD1 TYR A 304     -15.314  -5.289  27.227  1.00 92.84           H  
ATOM   4509  CD2 TYR A 304     -13.443  -3.793  24.804  1.00 92.84           C  
ATOM   4510  HD2 TYR A 304     -12.565  -3.988  24.206  1.00 92.84           H  
ATOM   4511  CE1 TYR A 304     -15.761  -3.368  26.337  1.00 92.84           C  
ATOM   4512  HE1 TYR A 304     -16.680  -3.228  26.887  1.00 92.84           H  
ATOM   4513  CE2 TYR A 304     -14.201  -2.624  24.610  1.00 92.84           C  
ATOM   4514  HE2 TYR A 304     -13.923  -1.907  23.851  1.00 92.84           H  
ATOM   4515  OH  TYR A 304     -16.094  -1.281  25.184  1.00 92.84           O  
ATOM   4516  HH  TYR A 304     -16.967  -1.327  25.582  1.00 92.84           H  
ATOM   4517  CZ  TYR A 304     -15.369  -2.414  25.372  1.00 92.84           C  
ATOM   4518  N   VAL A 305     -10.059  -7.511  26.933  1.00 94.31           N  
ATOM   4519  H   VAL A 305      -9.524  -6.767  26.508  1.00 94.31           H  
ATOM   4520  CA  VAL A 305      -9.340  -8.737  27.286  1.00 94.31           C  
ATOM   4521  HA  VAL A 305      -9.884  -9.587  26.874  1.00 94.31           H  
ATOM   4522  C   VAL A 305      -9.328  -8.872  28.811  1.00 94.31           C  
ATOM   4523  CB  VAL A 305      -7.920  -8.743  26.684  1.00 94.31           C  
ATOM   4524  HB  VAL A 305      -7.351  -7.908  27.093  1.00 94.31           H  
ATOM   4525  O   VAL A 305      -9.049  -7.910  29.525  1.00 94.31           O  
ATOM   4526  CG1 VAL A 305      -7.177 -10.045  27.001  1.00 94.31           C  
ATOM   4527 HG11 VAL A 305      -7.026 -10.135  28.077  1.00 94.31           H  
ATOM   4528 HG12 VAL A 305      -7.744 -10.908  26.653  1.00 94.31           H  
ATOM   4529 HG13 VAL A 305      -6.195 -10.042  26.527  1.00 94.31           H  
ATOM   4530  CG2 VAL A 305      -7.968  -8.618  25.150  1.00 94.31           C  
ATOM   4531 HG21 VAL A 305      -8.464  -7.693  24.855  1.00 94.31           H  
ATOM   4532 HG22 VAL A 305      -8.509  -9.464  24.725  1.00 94.31           H  
ATOM   4533 HG23 VAL A 305      -6.954  -8.602  24.753  1.00 94.31           H  
ATOM   4534  N   ASP A 306      -9.714 -10.053  29.296  1.00 94.11           N  
ATOM   4535  H   ASP A 306      -9.841 -10.810  28.639  1.00 94.11           H  
ATOM   4536  CA  ASP A 306      -9.837 -10.407  30.717  1.00 94.11           C  
ATOM   4537  HA  ASP A 306     -10.191 -11.438  30.735  1.00 94.11           H  
ATOM   4538  C   ASP A 306     -10.893  -9.627  31.527  1.00 94.11           C  
ATOM   4539  CB  ASP A 306      -8.452 -10.433  31.384  1.00 94.11           C  
ATOM   4540  HB2 ASP A 306      -8.555 -10.810  32.401  1.00 94.11           H  
ATOM   4541  HB3 ASP A 306      -8.054  -9.420  31.444  1.00 94.11           H  
ATOM   4542  O   ASP A 306     -10.956  -9.744  32.755  1.00 94.11           O  
ATOM   4543  CG  ASP A 306      -7.465 -11.338  30.642  1.00 94.11           C  
ATOM   4544  OD1 ASP A 306      -7.899 -12.425  30.196  1.00 94.11           O  
ATOM   4545  OD2 ASP A 306      -6.284 -10.940  30.530  1.00 94.11           O  
ATOM   4546  N   LYS A 307     -11.786  -8.869  30.873  1.00 92.47           N  
ATOM   4547  H   LYS A 307     -11.713  -8.806  29.867  1.00 92.47           H  
ATOM   4548  CA  LYS A 307     -12.973  -8.328  31.550  1.00 92.47           C  
ATOM   4549  HA  LYS A 307     -12.639  -7.962  32.521  1.00 92.47           H  
ATOM   4550  C   LYS A 307     -14.022  -9.423  31.802  1.00 92.47           C  
ATOM   4551  CB  LYS A 307     -13.590  -7.158  30.777  1.00 92.47           C  
ATOM   4552  HB2 LYS A 307     -14.563  -6.943  31.218  1.00 92.47           H  
ATOM   4553  HB3 LYS A 307     -13.749  -7.434  29.735  1.00 92.47           H  
ATOM   4554  O   LYS A 307     -14.159 -10.339  30.992  1.00 92.47           O  
ATOM   4555  CG  LYS A 307     -12.717  -5.899  30.870  1.00 92.47           C  
ATOM   4556  HG2 LYS A 307     -12.376  -5.777  31.898  1.00 92.47           H  
ATOM   4557  HG3 LYS A 307     -11.849  -5.999  30.220  1.00 92.47           H  
ATOM   4558  CD  LYS A 307     -13.544  -4.669  30.483  1.00 92.47           C  
ATOM   4559  HD2 LYS A 307     -13.828  -4.722  29.431  1.00 92.47           H  
ATOM   4560  HD3 LYS A 307     -14.451  -4.663  31.088  1.00 92.47           H  
ATOM   4561  CE  LYS A 307     -12.750  -3.391  30.751  1.00 92.47           C  
ATOM   4562  HE2 LYS A 307     -12.151  -3.541  31.649  1.00 92.47           H  
ATOM   4563  HE3 LYS A 307     -12.063  -3.225  29.921  1.00 92.47           H  
ATOM   4564  NZ  LYS A 307     -13.662  -2.236  30.934  1.00 92.47           N  
ATOM   4565  HZ1 LYS A 307     -14.234  -2.109  30.112  1.00 92.47           H  
ATOM   4566  HZ2 LYS A 307     -13.145  -1.389  31.127  1.00 92.47           H  
ATOM   4567  HZ3 LYS A 307     -14.286  -2.408  31.709  1.00 92.47           H  
ATOM   4568  N   PRO A 308     -14.834  -9.312  32.874  1.00 92.98           N  
ATOM   4569  CA  PRO A 308     -15.964 -10.213  33.090  1.00 92.98           C  
ATOM   4570  HA  PRO A 308     -15.577 -11.222  33.233  1.00 92.98           H  
ATOM   4571  C   PRO A 308     -16.940 -10.195  31.904  1.00 92.98           C  
ATOM   4572  CB  PRO A 308     -16.631  -9.741  34.388  1.00 92.98           C  
ATOM   4573  HB2 PRO A 308     -17.029 -10.576  34.965  1.00 92.98           H  
ATOM   4574  HB3 PRO A 308     -17.422  -9.022  34.175  1.00 92.98           H  
ATOM   4575  O   PRO A 308     -17.511  -9.153  31.578  1.00 92.98           O  
ATOM   4576  CG  PRO A 308     -15.504  -9.025  35.128  1.00 92.98           C  
ATOM   4577  HG2 PRO A 308     -15.884  -8.276  35.822  1.00 92.98           H  
ATOM   4578  HG3 PRO A 308     -14.885  -9.756  35.648  1.00 92.98           H  
ATOM   4579  CD  PRO A 308     -14.702  -8.391  33.995  1.00 92.98           C  
ATOM   4580  HD2 PRO A 308     -15.131  -7.426  33.726  1.00 92.98           H  
ATOM   4581  HD3 PRO A 308     -13.664  -8.277  34.308  1.00 92.98           H  
ATOM   4582  N   MET A 309     -17.140 -11.352  31.270  1.00 91.74           N  
ATOM   4583  H   MET A 309     -16.588 -12.148  31.557  1.00 91.74           H  
ATOM   4584  CA  MET A 309     -17.967 -11.501  30.071  1.00 91.74           C  
ATOM   4585  HA  MET A 309     -17.775 -10.651  29.417  1.00 91.74           H  
ATOM   4586  C   MET A 309     -19.466 -11.483  30.404  1.00 91.74           C  
ATOM   4587  CB  MET A 309     -17.523 -12.752  29.301  1.00 91.74           C  
ATOM   4588  HB2 MET A 309     -17.713 -13.636  29.910  1.00 91.74           H  
ATOM   4589  HB3 MET A 309     -16.452 -12.684  29.111  1.00 91.74           H  
ATOM   4590  O   MET A 309     -20.104 -12.523  30.562  1.00 91.74           O  
ATOM   4591  CG  MET A 309     -18.244 -12.886  27.954  1.00 91.74           C  
ATOM   4592  HG2 MET A 309     -18.161 -11.942  27.416  1.00 91.74           H  
ATOM   4593  HG3 MET A 309     -19.301 -13.086  28.128  1.00 91.74           H  
ATOM   4594  SD  MET A 309     -17.588 -14.189  26.883  1.00 91.74           S  
ATOM   4595  CE  MET A 309     -17.774 -15.643  27.940  1.00 91.74           C  
ATOM   4596  HE1 MET A 309     -17.141 -15.557  28.823  1.00 91.74           H  
ATOM   4597  HE2 MET A 309     -18.817 -15.762  28.233  1.00 91.74           H  
ATOM   4598  HE3 MET A 309     -17.456 -16.510  27.361  1.00 91.74           H  
ATOM   4599  N   HIS A 310     -20.029 -10.280  30.511  1.00 93.29           N  
ATOM   4600  H   HIS A 310     -19.419  -9.477  30.452  1.00 93.29           H  
ATOM   4601  CA  HIS A 310     -21.470 -10.048  30.621  1.00 93.29           C  
ATOM   4602  HA  HIS A 310     -21.938 -10.982  30.934  1.00 93.29           H  
ATOM   4603  C   HIS A 310     -22.076  -9.624  29.273  1.00 93.29           C  
ATOM   4604  CB  HIS A 310     -21.754  -9.005  31.709  1.00 93.29           C  
ATOM   4605  HB2 HIS A 310     -22.812  -8.743  31.690  1.00 93.29           H  
ATOM   4606  HB3 HIS A 310     -21.183  -8.100  31.503  1.00 93.29           H  
ATOM   4607  O   HIS A 310     -21.418  -8.918  28.509  1.00 93.29           O  
ATOM   4608  CG  HIS A 310     -21.424  -9.507  33.090  1.00 93.29           C  
ATOM   4609  CD2 HIS A 310     -20.410  -9.072  33.899  1.00 93.29           C  
ATOM   4610  HD2 HIS A 310     -19.704  -8.289  33.662  1.00 93.29           H  
ATOM   4611  ND1 HIS A 310     -22.067 -10.526  33.757  1.00 93.29           N  
ATOM   4612  HD1 HIS A 310     -22.831 -11.084  33.402  1.00 93.29           H  
ATOM   4613  CE1 HIS A 310     -21.456 -10.698  34.940  1.00 93.29           C  
ATOM   4614  HE1 HIS A 310     -21.728 -11.437  35.678  1.00 93.29           H  
ATOM   4615  NE2 HIS A 310     -20.440  -9.833  35.074  1.00 93.29           N  
ATOM   4616  N   PRO A 311     -23.349  -9.959  28.985  1.00 94.28           N  
ATOM   4617  CA  PRO A 311     -24.013  -9.532  27.750  1.00 94.28           C  
ATOM   4618  HA  PRO A 311     -23.535 -10.029  26.906  1.00 94.28           H  
ATOM   4619  C   PRO A 311     -23.981  -8.015  27.508  1.00 94.28           C  
ATOM   4620  CB  PRO A 311     -25.455 -10.033  27.880  1.00 94.28           C  
ATOM   4621  HB2 PRO A 311     -26.070  -9.290  28.386  1.00 94.28           H  
ATOM   4622  HB3 PRO A 311     -25.881 -10.281  26.908  1.00 94.28           H  
ATOM   4623  O   PRO A 311     -23.920  -7.581  26.361  1.00 94.28           O  
ATOM   4624  CG  PRO A 311     -25.319 -11.267  28.769  1.00 94.28           C  
ATOM   4625  HG2 PRO A 311     -24.999 -12.117  28.167  1.00 94.28           H  
ATOM   4626  HG3 PRO A 311     -26.248 -11.494  29.293  1.00 94.28           H  
ATOM   4627  CD  PRO A 311     -24.205 -10.872  29.734  1.00 94.28           C  
ATOM   4628  HD2 PRO A 311     -23.667 -11.767  30.047  1.00 94.28           H  
ATOM   4629  HD3 PRO A 311     -24.625 -10.355  30.596  1.00 94.28           H  
ATOM   4630  N   SER A 312     -23.978  -7.206  28.574  1.00 93.94           N  
ATOM   4631  H   SER A 312     -23.958  -7.607  29.501  1.00 93.94           H  
ATOM   4632  CA  SER A 312     -23.867  -5.746  28.480  1.00 93.94           C  
ATOM   4633  HA  SER A 312     -24.687  -5.366  27.871  1.00 93.94           H  
ATOM   4634  C   SER A 312     -22.571  -5.305  27.803  1.00 93.94           C  
ATOM   4635  CB  SER A 312     -23.964  -5.101  29.867  1.00 93.94           C  
ATOM   4636  HB2 SER A 312     -23.728  -4.040  29.784  1.00 93.94           H  
ATOM   4637  HB3 SER A 312     -24.984  -5.200  30.239  1.00 93.94           H  
ATOM   4638  O   SER A 312     -22.625  -4.510  26.873  1.00 93.94           O  
ATOM   4639  OG  SER A 312     -23.074  -5.718  30.784  1.00 93.94           O  
ATOM   4640  HG  SER A 312     -22.837  -5.056  31.438  1.00 93.94           H  
ATOM   4641  N   ILE A 313     -21.421  -5.869  28.189  1.00 92.40           N  
ATOM   4642  H   ILE A 313     -21.434  -6.554  28.932  1.00 92.40           H  
ATOM   4643  CA  ILE A 313     -20.143  -5.470  27.591  1.00 92.40           C  
ATOM   4644  HA  ILE A 313     -20.129  -4.381  27.566  1.00 92.40           H  
ATOM   4645  C   ILE A 313     -20.034  -5.921  26.132  1.00 92.40           C  
ATOM   4646  CB  ILE A 313     -18.916  -5.908  28.419  1.00 92.40           C  
ATOM   4647  HB  ILE A 313     -18.054  -5.449  27.935  1.00 92.40           H  
ATOM   4648  O   ILE A 313     -19.455  -5.205  25.326  1.00 92.40           O  
ATOM   4649  CG1 ILE A 313     -18.667  -7.433  28.472  1.00 92.40           C  
ATOM   4650 HG12 ILE A 313     -19.272  -7.874  29.264  1.00 92.40           H  
ATOM   4651 HG13 ILE A 313     -18.929  -7.905  27.525  1.00 92.40           H  
ATOM   4652  CG2 ILE A 313     -19.003  -5.334  29.845  1.00 92.40           C  
ATOM   4653 HG21 ILE A 313     -19.814  -5.806  30.399  1.00 92.40           H  
ATOM   4654 HG22 ILE A 313     -18.068  -5.500  30.378  1.00 92.40           H  
ATOM   4655 HG23 ILE A 313     -19.194  -4.262  29.796  1.00 92.40           H  
ATOM   4656  CD1 ILE A 313     -17.195  -7.759  28.737  1.00 92.40           C  
ATOM   4657 HD11 ILE A 313     -17.039  -8.837  28.702  1.00 92.40           H  
ATOM   4658 HD12 ILE A 313     -16.885  -7.382  29.712  1.00 92.40           H  
ATOM   4659 HD13 ILE A 313     -16.574  -7.307  27.964  1.00 92.40           H  
ATOM   4660  N   VAL A 314     -20.627  -7.065  25.769  1.00 94.87           N  
ATOM   4661  H   VAL A 314     -21.093  -7.608  26.482  1.00 94.87           H  
ATOM   4662  CA  VAL A 314     -20.659  -7.542  24.374  1.00 94.87           C  
ATOM   4663  HA  VAL A 314     -19.645  -7.533  23.975  1.00 94.87           H  
ATOM   4664  C   VAL A 314     -21.496  -6.597  23.515  1.00 94.87           C  
ATOM   4665  CB  VAL A 314     -21.209  -8.979  24.279  1.00 94.87           C  
ATOM   4666  HB  VAL A 314     -22.236  -8.998  24.642  1.00 94.87           H  
ATOM   4667  O   VAL A 314     -21.083  -6.216  22.420  1.00 94.87           O  
ATOM   4668  CG1 VAL A 314     -21.200  -9.488  22.833  1.00 94.87           C  
ATOM   4669 HG11 VAL A 314     -21.880  -8.901  22.216  1.00 94.87           H  
ATOM   4670 HG12 VAL A 314     -21.535 -10.525  22.801  1.00 94.87           H  
ATOM   4671 HG13 VAL A 314     -20.195  -9.422  22.415  1.00 94.87           H  
ATOM   4672  CG2 VAL A 314     -20.381  -9.943  25.138  1.00 94.87           C  
ATOM   4673 HG21 VAL A 314     -20.515  -9.718  26.196  1.00 94.87           H  
ATOM   4674 HG22 VAL A 314     -19.324  -9.845  24.890  1.00 94.87           H  
ATOM   4675 HG23 VAL A 314     -20.701 -10.970  24.963  1.00 94.87           H  
ATOM   4676  N   LYS A 315     -22.649  -6.161  24.035  1.00 95.51           N  
ATOM   4677  H   LYS A 315     -22.929  -6.508  24.941  1.00 95.51           H  
ATOM   4678  CA  LYS A 315     -23.483  -5.151  23.385  1.00 95.51           C  
ATOM   4679  HA  LYS A 315     -23.723  -5.495  22.379  1.00 95.51           H  
ATOM   4680  C   LYS A 315     -22.729  -3.828  23.214  1.00 95.51           C  
ATOM   4681  CB  LYS A 315     -24.783  -5.002  24.181  1.00 95.51           C  
ATOM   4682  HB2 LYS A 315     -24.562  -4.642  25.186  1.00 95.51           H  
ATOM   4683  HB3 LYS A 315     -25.268  -5.975  24.256  1.00 95.51           H  
ATOM   4684  O   LYS A 315     -22.727  -3.293  22.109  1.00 95.51           O  
ATOM   4685  CG  LYS A 315     -25.731  -4.019  23.494  1.00 95.51           C  
ATOM   4686  HG2 LYS A 315     -25.270  -3.031  23.483  1.00 95.51           H  
ATOM   4687  HG3 LYS A 315     -25.911  -4.337  22.467  1.00 95.51           H  
ATOM   4688  CD  LYS A 315     -27.061  -3.939  24.243  1.00 95.51           C  
ATOM   4689  HD2 LYS A 315     -26.874  -3.729  25.296  1.00 95.51           H  
ATOM   4690  HD3 LYS A 315     -27.604  -4.879  24.134  1.00 95.51           H  
ATOM   4691  CE  LYS A 315     -27.838  -2.787  23.618  1.00 95.51           C  
ATOM   4692  HE2 LYS A 315     -27.235  -1.888  23.747  1.00 95.51           H  
ATOM   4693  HE3 LYS A 315     -27.927  -2.946  22.543  1.00 95.51           H  
ATOM   4694  NZ  LYS A 315     -29.156  -2.576  24.242  1.00 95.51           N  
ATOM   4695  HZ1 LYS A 315     -29.741  -3.389  24.114  1.00 95.51           H  
ATOM   4696  HZ2 LYS A 315     -29.576  -1.770  23.802  1.00 95.51           H  
ATOM   4697  HZ3 LYS A 315     -29.023  -2.374  25.223  1.00 95.51           H  
ATOM   4698  N   ASP A 316     -22.028  -3.359  24.246  1.00 93.95           N  
ATOM   4699  H   ASP A 316     -22.152  -3.792  25.150  1.00 93.95           H  
ATOM   4700  CA  ASP A 316     -21.206  -2.145  24.169  1.00 93.95           C  
ATOM   4701  HA  ASP A 316     -21.844  -1.302  23.901  1.00 93.95           H  
ATOM   4702  C   ASP A 316     -20.108  -2.261  23.095  1.00 93.95           C  
ATOM   4703  CB  ASP A 316     -20.543  -1.842  25.525  1.00 93.95           C  
ATOM   4704  HB2 ASP A 316     -19.988  -2.718  25.859  1.00 93.95           H  
ATOM   4705  HB3 ASP A 316     -19.818  -1.042  25.373  1.00 93.95           H  
ATOM   4706  O   ASP A 316     -19.877  -1.307  22.352  1.00 93.95           O  
ATOM   4707  CG  ASP A 316     -21.484  -1.390  26.648  1.00 93.95           C  
ATOM   4708  OD1 ASP A 316     -22.657  -1.066  26.368  1.00 93.95           O  
ATOM   4709  OD2 ASP A 316     -20.976  -1.316  27.792  1.00 93.95           O  
ATOM   4710  N   MET A 317     -19.449  -3.423  22.973  1.00 94.94           N  
ATOM   4711  H   MET A 317     -19.661  -4.160  23.630  1.00 94.94           H  
ATOM   4712  CA  MET A 317     -18.445  -3.679  21.927  1.00 94.94           C  
ATOM   4713  HA  MET A 317     -17.656  -2.930  21.996  1.00 94.94           H  
ATOM   4714  C   MET A 317     -19.058  -3.569  20.524  1.00 94.94           C  
ATOM   4715  CB  MET A 317     -17.813  -5.072  22.098  1.00 94.94           C  
ATOM   4716  HB2 MET A 317     -17.191  -5.274  21.227  1.00 94.94           H  
ATOM   4717  HB3 MET A 317     -18.600  -5.826  22.129  1.00 94.94           H  
ATOM   4718  O   MET A 317     -18.532  -2.853  19.671  1.00 94.94           O  
ATOM   4719  CG  MET A 317     -16.942  -5.215  23.352  1.00 94.94           C  
ATOM   4720  HG2 MET A 317     -16.052  -4.596  23.246  1.00 94.94           H  
ATOM   4721  HG3 MET A 317     -17.481  -4.819  24.213  1.00 94.94           H  
ATOM   4722  SD  MET A 317     -16.446  -6.923  23.729  1.00 94.94           S  
ATOM   4723  CE  MET A 317     -15.241  -7.225  22.410  1.00 94.94           C  
ATOM   4724  HE1 MET A 317     -14.977  -8.282  22.395  1.00 94.94           H  
ATOM   4725  HE2 MET A 317     -14.342  -6.639  22.600  1.00 94.94           H  
ATOM   4726  HE3 MET A 317     -15.658  -6.945  21.443  1.00 94.94           H  
ATOM   4727  N   ILE A 318     -20.196  -4.228  20.288  1.00 96.92           N  
ATOM   4728  H   ILE A 318     -20.589  -4.781  21.037  1.00 96.92           H  
ATOM   4729  CA  ILE A 318     -20.903  -4.190  18.998  1.00 96.92           C  
ATOM   4730  HA  ILE A 318     -20.218  -4.504  18.210  1.00 96.92           H  
ATOM   4731  C   ILE A 318     -21.347  -2.762  18.663  1.00 96.92           C  
ATOM   4732  CB  ILE A 318     -22.098  -5.170  19.025  1.00 96.92           C  
ATOM   4733  HB  ILE A 318     -22.677  -4.988  19.930  1.00 96.92           H  
ATOM   4734  O   ILE A 318     -21.159  -2.295  17.538  1.00 96.92           O  
ATOM   4735  CG1 ILE A 318     -21.575  -6.622  19.050  1.00 96.92           C  
ATOM   4736 HG12 ILE A 318     -20.778  -6.714  19.788  1.00 96.92           H  
ATOM   4737 HG13 ILE A 318     -21.156  -6.874  18.076  1.00 96.92           H  
ATOM   4738  CG2 ILE A 318     -23.024  -4.963  17.812  1.00 96.92           C  
ATOM   4739 HG21 ILE A 318     -23.518  -3.993  17.874  1.00 96.92           H  
ATOM   4740 HG22 ILE A 318     -23.806  -5.722  17.784  1.00 96.92           H  
ATOM   4741 HG23 ILE A 318     -22.442  -5.021  16.892  1.00 96.92           H  
ATOM   4742  CD1 ILE A 318     -22.643  -7.654  19.417  1.00 96.92           C  
ATOM   4743 HD11 ILE A 318     -22.157  -8.624  19.527  1.00 96.92           H  
ATOM   4744 HD12 ILE A 318     -23.399  -7.726  18.636  1.00 96.92           H  
ATOM   4745 HD13 ILE A 318     -23.114  -7.385  20.363  1.00 96.92           H  
ATOM   4746  N   GLU A 319     -21.902  -2.037  19.633  1.00 96.75           N  
ATOM   4747  H   GLU A 319     -22.046  -2.465  20.537  1.00 96.75           H  
ATOM   4748  CA  GLU A 319     -22.317  -0.646  19.453  1.00 96.75           C  
ATOM   4749  HA  GLU A 319     -22.972  -0.583  18.584  1.00 96.75           H  
ATOM   4750  C   GLU A 319     -21.125   0.280  19.168  1.00 96.75           C  
ATOM   4751  CB  GLU A 319     -23.107  -0.169  20.677  1.00 96.75           C  
ATOM   4752  HB2 GLU A 319     -23.211   0.914  20.607  1.00 96.75           H  
ATOM   4753  HB3 GLU A 319     -22.559  -0.422  21.585  1.00 96.75           H  
ATOM   4754  O   GLU A 319     -21.228   1.148  18.297  1.00 96.75           O  
ATOM   4755  CG  GLU A 319     -24.518  -0.775  20.741  1.00 96.75           C  
ATOM   4756  HG2 GLU A 319     -24.450  -1.862  20.773  1.00 96.75           H  
ATOM   4757  HG3 GLU A 319     -25.044  -0.509  19.823  1.00 96.75           H  
ATOM   4758  CD  GLU A 319     -25.343  -0.280  21.941  1.00 96.75           C  
ATOM   4759  OE1 GLU A 319     -26.481  -0.790  22.099  1.00 96.75           O  
ATOM   4760  OE2 GLU A 319     -24.897   0.644  22.653  1.00 96.75           O  
ATOM   4761  N   SER A 320     -19.975   0.065  19.814  1.00 96.04           N  
ATOM   4762  H   SER A 320     -19.968  -0.624  20.553  1.00 96.04           H  
ATOM   4763  CA  SER A 320     -18.721   0.772  19.525  1.00 96.04           C  
ATOM   4764  HA  SER A 320     -18.893   1.844  19.626  1.00 96.04           H  
ATOM   4765  C   SER A 320     -18.217   0.529  18.102  1.00 96.04           C  
ATOM   4766  CB  SER A 320     -17.637   0.346  20.521  1.00 96.04           C  
ATOM   4767  HB2 SER A 320     -16.657   0.379  20.044  1.00 96.04           H  
ATOM   4768  HB3 SER A 320     -17.815  -0.670  20.872  1.00 96.04           H  
ATOM   4769  O   SER A 320     -17.854   1.485  17.410  1.00 96.04           O  
ATOM   4770  OG  SER A 320     -17.626   1.245  21.605  1.00 96.04           O  
ATOM   4771  HG  SER A 320     -17.168   2.030  21.298  1.00 96.04           H  
ATOM   4772  N   ILE A 321     -18.223  -0.724  17.637  1.00 97.87           N  
ATOM   4773  H   ILE A 321     -18.514  -1.467  18.256  1.00 97.87           H  
ATOM   4774  CA  ILE A 321     -17.811  -1.068  16.268  1.00 97.87           C  
ATOM   4775  HA  ILE A 321     -16.826  -0.640  16.082  1.00 97.87           H  
ATOM   4776  C   ILE A 321     -18.771  -0.436  15.251  1.00 97.87           C  
ATOM   4777  CB  ILE A 321     -17.699  -2.600  16.097  1.00 97.87           C  
ATOM   4778  HB  ILE A 321     -18.652  -3.057  16.365  1.00 97.87           H  
ATOM   4779  O   ILE A 321     -18.334   0.234  14.315  1.00 97.87           O  
ATOM   4780  CG1 ILE A 321     -16.588  -3.185  16.995  1.00 97.87           C  
ATOM   4781 HG12 ILE A 321     -16.656  -2.749  17.991  1.00 97.87           H  
ATOM   4782 HG13 ILE A 321     -15.613  -2.922  16.584  1.00 97.87           H  
ATOM   4783  CG2 ILE A 321     -17.379  -2.927  14.629  1.00 97.87           C  
ATOM   4784 HG21 ILE A 321     -17.176  -3.990  14.500  1.00 97.87           H  
ATOM   4785 HG22 ILE A 321     -16.506  -2.366  14.299  1.00 97.87           H  
ATOM   4786 HG23 ILE A 321     -18.228  -2.670  13.996  1.00 97.87           H  
ATOM   4787  CD1 ILE A 321     -16.666  -4.708  17.165  1.00 97.87           C  
ATOM   4788 HD11 ILE A 321     -15.909  -5.029  17.881  1.00 97.87           H  
ATOM   4789 HD12 ILE A 321     -17.649  -4.984  17.548  1.00 97.87           H  
ATOM   4790 HD13 ILE A 321     -16.488  -5.217  16.218  1.00 97.87           H  
ATOM   4791  N   ASN A 322     -20.083  -0.549  15.471  1.00 98.14           N  
ATOM   4792  H   ASN A 322     -20.387  -1.123  16.244  1.00 98.14           H  
ATOM   4793  CA  ASN A 322     -21.097   0.051  14.601  1.00 98.14           C  
ATOM   4794  HA  ASN A 322     -20.898  -0.250  13.572  1.00 98.14           H  
ATOM   4795  C   ASN A 322     -21.063   1.585  14.605  1.00 98.14           C  
ATOM   4796  CB  ASN A 322     -22.478  -0.481  15.024  1.00 98.14           C  
ATOM   4797  HB2 ASN A 322     -22.575  -0.455  16.109  1.00 98.14           H  
ATOM   4798  HB3 ASN A 322     -23.259   0.144  14.590  1.00 98.14           H  
ATOM   4799  O   ASN A 322     -21.317   2.223  13.581  1.00 98.14           O  
ATOM   4800  CG  ASN A 322     -22.710  -1.886  14.509  1.00 98.14           C  
ATOM   4801  ND2 ASN A 322     -23.408  -2.726  15.232  1.00 98.14           N  
ATOM   4802 HD21 ASN A 322     -23.488  -3.668  14.874  1.00 98.14           H  
ATOM   4803 HD22 ASN A 322     -23.644  -2.511  16.190  1.00 98.14           H  
ATOM   4804  OD1 ASN A 322     -22.275  -2.224  13.428  1.00 98.14           O  
ATOM   4805  N   ALA A 323     -20.727   2.216  15.732  1.00 97.58           N  
ATOM   4806  H   ALA A 323     -20.584   1.671  16.571  1.00 97.58           H  
ATOM   4807  CA  ALA A 323     -20.465   3.650  15.776  1.00 97.58           C  
ATOM   4808  HA  ALA A 323     -21.334   4.181  15.387  1.00 97.58           H  
ATOM   4809  C   ALA A 323     -19.282   4.026  14.873  1.00 97.58           C  
ATOM   4810  CB  ALA A 323     -20.252   4.089  17.228  1.00 97.58           C  
ATOM   4811  HB1 ALA A 323     -19.379   3.591  17.649  1.00 97.58           H  
ATOM   4812  HB2 ALA A 323     -21.124   3.834  17.831  1.00 97.58           H  
ATOM   4813  HB3 ALA A 323     -20.094   5.167  17.267  1.00 97.58           H  
ATOM   4814  O   ALA A 323     -19.393   4.983  14.104  1.00 97.58           O  
ATOM   4815  N   LYS A 324     -18.199   3.236  14.889  1.00 97.33           N  
ATOM   4816  H   LYS A 324     -18.174   2.457  15.532  1.00 97.33           H  
ATOM   4817  CA  LYS A 324     -17.051   3.465  14.009  1.00 97.33           C  
ATOM   4818  HA  LYS A 324     -16.783   4.515  14.120  1.00 97.33           H  
ATOM   4819  C   LYS A 324     -17.384   3.256  12.536  1.00 97.33           C  
ATOM   4820  CB  LYS A 324     -15.868   2.581  14.433  1.00 97.33           C  
ATOM   4821  HB2 LYS A 324     -16.119   1.530  14.291  1.00 97.33           H  
ATOM   4822  HB3 LYS A 324     -15.693   2.740  15.497  1.00 97.33           H  
ATOM   4823  O   LYS A 324     -16.976   4.067  11.710  1.00 97.33           O  
ATOM   4824  CG  LYS A 324     -14.573   2.883  13.656  1.00 97.33           C  
ATOM   4825  HG2 LYS A 324     -13.767   2.282  14.077  1.00 97.33           H  
ATOM   4826  HG3 LYS A 324     -14.693   2.606  12.609  1.00 97.33           H  
ATOM   4827  CD  LYS A 324     -14.200   4.368  13.754  1.00 97.33           C  
ATOM   4828  HD2 LYS A 324     -14.937   4.972  13.223  1.00 97.33           H  
ATOM   4829  HD3 LYS A 324     -14.207   4.666  14.803  1.00 97.33           H  
ATOM   4830  CE  LYS A 324     -12.845   4.693  13.149  1.00 97.33           C  
ATOM   4831  HE2 LYS A 324     -12.883   4.536  12.071  1.00 97.33           H  
ATOM   4832  HE3 LYS A 324     -12.091   4.031  13.576  1.00 97.33           H  
ATOM   4833  NZ  LYS A 324     -12.511   6.102  13.454  1.00 97.33           N  
ATOM   4834  HZ1 LYS A 324     -12.524   6.254  14.452  1.00 97.33           H  
ATOM   4835  HZ2 LYS A 324     -13.198   6.754  13.104  1.00 97.33           H  
ATOM   4836  HZ3 LYS A 324     -11.618   6.356  13.056  1.00 97.33           H  
ATOM   4837  N   PHE A 325     -18.143   2.219  12.187  1.00 98.39           N  
ATOM   4838  H   PHE A 325     -18.381   1.525  12.881  1.00 98.39           H  
ATOM   4839  CA  PHE A 325     -18.568   2.037  10.799  1.00 98.39           C  
ATOM   4840  HA  PHE A 325     -17.680   2.050  10.167  1.00 98.39           H  
ATOM   4841  C   PHE A 325     -19.424   3.198  10.306  1.00 98.39           C  
ATOM   4842  CB  PHE A 325     -19.294   0.704  10.605  1.00 98.39           C  
ATOM   4843  HB2 PHE A 325     -20.062   0.596  11.371  1.00 98.39           H  
ATOM   4844  HB3 PHE A 325     -19.798   0.725   9.639  1.00 98.39           H  
ATOM   4845  O   PHE A 325     -19.155   3.715   9.226  1.00 98.39           O  
ATOM   4846  CG  PHE A 325     -18.390  -0.509  10.601  1.00 98.39           C  
ATOM   4847  CD1 PHE A 325     -17.196  -0.514   9.848  1.00 98.39           C  
ATOM   4848  HD1 PHE A 325     -16.910   0.344   9.258  1.00 98.39           H  
ATOM   4849  CD2 PHE A 325     -18.780  -1.669  11.290  1.00 98.39           C  
ATOM   4850  HD2 PHE A 325     -19.712  -1.696  11.836  1.00 98.39           H  
ATOM   4851  CE1 PHE A 325     -16.386  -1.659   9.809  1.00 98.39           C  
ATOM   4852  HE1 PHE A 325     -15.487  -1.671   9.210  1.00 98.39           H  
ATOM   4853  CE2 PHE A 325     -17.976  -2.817  11.238  1.00 98.39           C  
ATOM   4854  HE2 PHE A 325     -18.295  -3.713  11.750  1.00 98.39           H  
ATOM   4855  CZ  PHE A 325     -16.778  -2.812  10.505  1.00 98.39           C  
ATOM   4856  HZ  PHE A 325     -16.176  -3.707  10.456  1.00 98.39           H  
ATOM   4857  N   ARG A 326     -20.375   3.688  11.111  1.00 98.14           N  
ATOM   4858  H   ARG A 326     -20.557   3.210  11.982  1.00 98.14           H  
ATOM   4859  CA  ARG A 326     -21.158   4.884  10.757  1.00 98.14           C  
ATOM   4860  HA  ARG A 326     -21.665   4.703   9.810  1.00 98.14           H  
ATOM   4861  C   ARG A 326     -20.274   6.106  10.510  1.00 98.14           C  
ATOM   4862  CB  ARG A 326     -22.201   5.188  11.838  1.00 98.14           C  
ATOM   4863  HB2 ARG A 326     -21.726   5.168  12.819  1.00 98.14           H  
ATOM   4864  HB3 ARG A 326     -22.598   6.189  11.669  1.00 98.14           H  
ATOM   4865  O   ARG A 326     -20.510   6.819   9.542  1.00 98.14           O  
ATOM   4866  CG  ARG A 326     -23.370   4.194  11.792  1.00 98.14           C  
ATOM   4867  HG2 ARG A 326     -23.815   4.225  10.797  1.00 98.14           H  
ATOM   4868  HG3 ARG A 326     -23.017   3.178  11.969  1.00 98.14           H  
ATOM   4869  CD  ARG A 326     -24.455   4.548  12.815  1.00 98.14           C  
ATOM   4870  HD2 ARG A 326     -25.293   3.868  12.664  1.00 98.14           H  
ATOM   4871  HD3 ARG A 326     -24.794   5.567  12.628  1.00 98.14           H  
ATOM   4872  NE  ARG A 326     -23.973   4.425  14.204  1.00 98.14           N  
ATOM   4873  HE  ARG A 326     -23.028   4.085  14.314  1.00 98.14           H  
ATOM   4874  NH1 ARG A 326     -25.946   4.962  15.245  1.00 98.14           N  
ATOM   4875 HH11 ARG A 326     -26.480   5.087  16.094  1.00 98.14           H  
ATOM   4876 HH12 ARG A 326     -26.384   5.037  14.338  1.00 98.14           H  
ATOM   4877  NH2 ARG A 326     -24.152   4.483  16.480  1.00 98.14           N  
ATOM   4878 HH21 ARG A 326     -24.709   4.590  17.316  1.00 98.14           H  
ATOM   4879 HH22 ARG A 326     -23.204   4.147  16.571  1.00 98.14           H  
ATOM   4880  CZ  ARG A 326     -24.686   4.628  15.300  1.00 98.14           C  
ATOM   4881  N   GLU A 327     -19.253   6.327  11.338  1.00 97.55           N  
ATOM   4882  H   GLU A 327     -19.139   5.715  12.133  1.00 97.55           H  
ATOM   4883  CA  GLU A 327     -18.268   7.400  11.136  1.00 97.55           C  
ATOM   4884  HA  GLU A 327     -18.781   8.361  11.100  1.00 97.55           H  
ATOM   4885  C   GLU A 327     -17.507   7.232   9.809  1.00 97.55           C  
ATOM   4886  CB  GLU A 327     -17.290   7.406  12.326  1.00 97.55           C  
ATOM   4887  HB2 GLU A 327     -17.857   7.474  13.254  1.00 97.55           H  
ATOM   4888  HB3 GLU A 327     -16.756   6.456  12.331  1.00 97.55           H  
ATOM   4889  O   GLU A 327     -17.411   8.174   9.024  1.00 97.55           O  
ATOM   4890  CG  GLU A 327     -16.249   8.538  12.304  1.00 97.55           C  
ATOM   4891  HG2 GLU A 327     -15.935   8.730  11.278  1.00 97.55           H  
ATOM   4892  HG3 GLU A 327     -16.700   9.450  12.694  1.00 97.55           H  
ATOM   4893  CD  GLU A 327     -15.005   8.165  13.128  1.00 97.55           C  
ATOM   4894  OE1 GLU A 327     -13.870   8.370  12.642  1.00 97.55           O  
ATOM   4895  OE2 GLU A 327     -15.125   7.535  14.201  1.00 97.55           O  
ATOM   4896  N   LEU A 328     -16.984   6.034   9.531  1.00 97.89           N  
ATOM   4897  H   LEU A 328     -17.107   5.292  10.205  1.00 97.89           H  
ATOM   4898  CA  LEU A 328     -16.224   5.760   8.308  1.00 97.89           C  
ATOM   4899  HA  LEU A 328     -15.433   6.505   8.217  1.00 97.89           H  
ATOM   4900  C   LEU A 328     -17.086   5.896   7.047  1.00 97.89           C  
ATOM   4901  CB  LEU A 328     -15.598   4.358   8.391  1.00 97.89           C  
ATOM   4902  HB2 LEU A 328     -15.192   4.102   7.413  1.00 97.89           H  
ATOM   4903  HB3 LEU A 328     -16.388   3.641   8.616  1.00 97.89           H  
ATOM   4904  O   LEU A 328     -16.623   6.453   6.054  1.00 97.89           O  
ATOM   4905  CG  LEU A 328     -14.475   4.207   9.434  1.00 97.89           C  
ATOM   4906  HG  LEU A 328     -14.846   4.456  10.429  1.00 97.89           H  
ATOM   4907  CD1 LEU A 328     -13.999   2.755   9.446  1.00 97.89           C  
ATOM   4908 HD11 LEU A 328     -14.834   2.097   9.689  1.00 97.89           H  
ATOM   4909 HD12 LEU A 328     -13.221   2.620  10.197  1.00 97.89           H  
ATOM   4910 HD13 LEU A 328     -13.605   2.489   8.465  1.00 97.89           H  
ATOM   4911  CD2 LEU A 328     -13.267   5.101   9.143  1.00 97.89           C  
ATOM   4912 HD21 LEU A 328     -13.536   6.147   9.288  1.00 97.89           H  
ATOM   4913 HD22 LEU A 328     -12.933   4.954   8.116  1.00 97.89           H  
ATOM   4914 HD23 LEU A 328     -12.452   4.859   9.825  1.00 97.89           H  
ATOM   4915  N   ILE A 329     -18.334   5.430   7.095  1.00 98.24           N  
ATOM   4916  H   ILE A 329     -18.631   4.958   7.938  1.00 98.24           H  
ATOM   4917  CA  ILE A 329     -19.299   5.543   5.995  1.00 98.24           C  
ATOM   4918  HA  ILE A 329     -18.830   5.189   5.077  1.00 98.24           H  
ATOM   4919  C   ILE A 329     -19.682   7.007   5.765  1.00 98.24           C  
ATOM   4920  CB  ILE A 329     -20.541   4.668   6.277  1.00 98.24           C  
ATOM   4921  HB  ILE A 329     -20.933   4.944   7.256  1.00 98.24           H  
ATOM   4922  O   ILE A 329     -19.657   7.472   4.629  1.00 98.24           O  
ATOM   4923  CG1 ILE A 329     -20.176   3.165   6.290  1.00 98.24           C  
ATOM   4924 HG12 ILE A 329     -19.221   3.010   6.792  1.00 98.24           H  
ATOM   4925 HG13 ILE A 329     -20.061   2.804   5.267  1.00 98.24           H  
ATOM   4926  CG2 ILE A 329     -21.645   4.910   5.230  1.00 98.24           C  
ATOM   4927 HG21 ILE A 329     -21.254   4.722   4.230  1.00 98.24           H  
ATOM   4928 HG22 ILE A 329     -22.493   4.246   5.403  1.00 98.24           H  
ATOM   4929 HG23 ILE A 329     -22.012   5.935   5.281  1.00 98.24           H  
ATOM   4930  CD1 ILE A 329     -21.224   2.313   7.019  1.00 98.24           C  
ATOM   4931 HD11 ILE A 329     -21.429   2.728   8.005  1.00 98.24           H  
ATOM   4932 HD12 ILE A 329     -22.151   2.269   6.447  1.00 98.24           H  
ATOM   4933 HD13 ILE A 329     -20.837   1.302   7.147  1.00 98.24           H  
ATOM   4934  N   ALA A 330     -19.982   7.760   6.829  1.00 97.86           N  
ATOM   4935  H   ALA A 330     -19.978   7.341   7.748  1.00 97.86           H  
ATOM   4936  CA  ALA A 330     -20.344   9.175   6.719  1.00 97.86           C  
ATOM   4937  HA  ALA A 330     -21.220   9.260   6.076  1.00 97.86           H  
ATOM   4938  C   ALA A 330     -19.227  10.020   6.083  1.00 97.86           C
[truncated: 77,040 more chars]
