# Supplementary material for: Evolution of Phage Tail Sheath Protein
Source: Viruses. 2022 May 26;14(6):1148. doi: 10.3390/v14061148 (PMC9230969; doi:10.3390/v14061148)
Supplement: Supplementary file 1 [file viruses-14-01148-s001.zip › Supplementary_File_S2/AF_models/Burkholderia__phage__phiE255.pdb]

ATOM      1  N   MET A   1     -33.335 -38.110  17.956  1.00 45.67           N  
ATOM      2  H   MET A   1     -32.998 -38.258  18.897  1.00 45.67           H  
ATOM      3  H2  MET A   1     -32.831 -37.339  17.539  1.00 45.67           H  
ATOM      4  H3  MET A   1     -34.320 -37.892  18.002  1.00 45.67           H  
ATOM      5  CA  MET A   1     -33.115 -39.348  17.184  1.00 45.67           C  
ATOM      6  HA  MET A   1     -33.554 -39.241  16.192  1.00 45.67           H  
ATOM      7  C   MET A   1     -33.833 -40.466  17.928  1.00 45.67           C  
ATOM      8  CB  MET A   1     -31.604 -39.597  17.031  1.00 45.67           C  
ATOM      9  HB2 MET A   1     -31.197 -39.995  17.960  1.00 45.67           H  
ATOM     10  HB3 MET A   1     -31.112 -38.646  16.829  1.00 45.67           H  
ATOM     11  O   MET A   1     -33.654 -40.559  19.136  1.00 45.67           O  
ATOM     12  CG  MET A   1     -31.252 -40.540  15.879  1.00 45.67           C  
ATOM     13  HG2 MET A   1     -31.673 -40.162  14.948  1.00 45.67           H  
ATOM     14  HG3 MET A   1     -31.690 -41.517  16.085  1.00 45.67           H  
ATOM     15  SD  MET A   1     -29.463 -40.756  15.678  1.00 45.67           S  
ATOM     16  CE  MET A   1     -29.058 -39.561  14.373  1.00 45.67           C  
ATOM     17  HE1 MET A   1     -29.339 -38.555  14.687  1.00 45.67           H  
ATOM     18  HE2 MET A   1     -27.985 -39.589  14.184  1.00 45.67           H  
ATOM     19  HE3 MET A   1     -29.586 -39.823  13.456  1.00 45.67           H  
ATOM     20  N   ALA A   2     -34.725 -41.207  17.266  1.00 46.43           N  
ATOM     21  H   ALA A   2     -34.814 -41.121  16.263  1.00 46.43           H  
ATOM     22  CA  ALA A   2     -35.354 -42.382  17.866  1.00 46.43           C  
ATOM     23  HA  ALA A   2     -35.784 -42.116  18.831  1.00 46.43           H  
ATOM     24  C   ALA A   2     -34.257 -43.431  18.078  1.00 46.43           C  
ATOM     25  CB  ALA A   2     -36.477 -42.882  16.947  1.00 46.43           C  
ATOM     26  HB1 ALA A   2     -36.072 -43.155  15.972  1.00 46.43           H  
ATOM     27  HB2 ALA A   2     -37.234 -42.108  16.823  1.00 46.43           H  
ATOM     28  HB3 ALA A   2     -36.942 -43.763  17.388  1.00 46.43           H  
ATOM     29  O   ALA A   2     -33.525 -43.732  17.137  1.00 46.43           O  
ATOM     30  N   ALA A   3     -34.091 -43.894  19.315  1.00 57.85           N  
ATOM     31  H   ALA A   3     -34.718 -43.587  20.046  1.00 57.85           H  
ATOM     32  CA  ALA A   3     -33.052 -44.840  19.689  1.00 57.85           C  
ATOM     33  HA  ALA A   3     -32.078 -44.442  19.402  1.00 57.85           H  
ATOM     34  C   ALA A   3     -33.274 -46.163  18.943  1.00 57.85           C  
ATOM     35  CB  ALA A   3     -33.077 -45.000  21.216  1.00 57.85           C  
ATOM     36  HB1 ALA A   3     -34.043 -45.383  21.542  1.00 57.85           H  
ATOM     37  HB2 ALA A   3     -32.300 -45.703  21.517  1.00 57.85           H  
ATOM     38  HB3 ALA A   3     -32.884 -44.040  21.695  1.00 57.85           H  
ATOM     39  O   ALA A   3     -34.079 -46.995  19.358  1.00 57.85           O  
ATOM     40  N   ASN A   4     -32.586 -46.340  17.817  1.00 63.02           N  
ATOM     41  H   ASN A   4     -31.989 -45.591  17.496  1.00 63.02           H  
ATOM     42  CA  ASN A   4     -32.413 -47.657  17.229  1.00 63.02           C  
ATOM     43  HA  ASN A   4     -33.370 -48.178  17.269  1.00 63.02           H  
ATOM     44  C   ASN A   4     -31.440 -48.416  18.131  1.00 63.02           C  
ATOM     45  CB  ASN A   4     -31.935 -47.543  15.765  1.00 63.02           C  
ATOM     46  HB2 ASN A   4     -31.033 -48.140  15.634  1.00 63.02           H  
ATOM     47  HB3 ASN A   4     -31.678 -46.509  15.531  1.00 63.02           H  
ATOM     48  O   ASN A   4     -30.412 -47.870  18.525  1.00 63.02           O  
ATOM     49  CG  ASN A   4     -32.956 -48.030  14.748  1.00 63.02           C  
ATOM     50  ND2 ASN A   4     -32.676 -47.861  13.477  1.00 63.02           N  
ATOM     51 HD21 ASN A   4     -33.357 -48.218  12.822  1.00 63.02           H  
ATOM     52 HD22 ASN A   4     -31.804 -47.437  13.197  1.00 63.02           H  
ATOM     53  OD1 ASN A   4     -33.999 -48.580  15.055  1.00 63.02           O  
ATOM     54  N   TYR A   5     -31.803 -49.643  18.500  1.00 71.97           N  
ATOM     55  H   TYR A   5     -32.669 -50.007  18.129  1.00 71.97           H  
ATOM     56  CA  TYR A   5     -31.042 -50.501  19.405  1.00 71.97           C  
ATOM     57  HA  TYR A   5     -31.117 -50.107  20.418  1.00 71.97           H  
ATOM     58  C   TYR A   5     -29.556 -50.550  19.007  1.00 71.97           C  
ATOM     59  CB  TYR A   5     -31.698 -51.889  19.366  1.00 71.97           C  
ATOM     60  HB2 TYR A   5     -31.716 -52.242  18.334  1.00 71.97           H  
ATOM     61  HB3 TYR A   5     -32.735 -51.793  19.688  1.00 71.97           H  
ATOM     62  O   TYR A   5     -29.202 -51.136  17.984  1.00 71.97           O  
ATOM     63  CG  TYR A   5     -31.033 -52.948  20.221  1.00 71.97           C  
ATOM     64  CD1 TYR A   5     -30.104 -53.835  19.643  1.00 71.97           C  
ATOM     65  HD1 TYR A   5     -29.841 -53.735  18.600  1.00 71.97           H  
ATOM     66  CD2 TYR A   5     -31.368 -53.068  21.583  1.00 71.97           C  
ATOM     67  HD2 TYR A   5     -32.082 -52.388  22.024  1.00 71.97           H  
ATOM     68  CE1 TYR A   5     -29.514 -54.846  20.424  1.00 71.97           C  
ATOM     69  HE1 TYR A   5     -28.802 -55.532  19.990  1.00 71.97           H  
ATOM     70  CE2 TYR A   5     -30.779 -54.078  22.368  1.00 71.97           C  
ATOM     71  HE2 TYR A   5     -31.038 -54.168  23.413  1.00 71.97           H  
ATOM     72  OH  TYR A   5     -29.282 -55.947  22.538  1.00 71.97           O  
ATOM     73  HH  TYR A   5     -29.623 -55.952  23.436  1.00 71.97           H  
ATOM     74  CZ  TYR A   5     -29.851 -54.969  21.786  1.00 71.97           C  
ATOM     75  N   LEU A   6     -28.696 -49.928  19.818  1.00 72.28           N  
ATOM     76  H   LEU A   6     -29.064 -49.385  20.586  1.00 72.28           H  
ATOM     77  CA  LEU A   6     -27.245 -49.972  19.672  1.00 72.28           C  
ATOM     78  HA  LEU A   6     -26.991 -50.359  18.685  1.00 72.28           H  
ATOM     79  C   LEU A   6     -26.678 -50.915  20.737  1.00 72.28           C  
ATOM     80  CB  LEU A   6     -26.665 -48.548  19.792  1.00 72.28           C  
ATOM     81  HB2 LEU A   6     -27.169 -47.883  19.091  1.00 72.28           H  
ATOM     82  HB3 LEU A   6     -26.870 -48.180  20.798  1.00 72.28           H  
ATOM     83  O   LEU A   6     -26.751 -50.629  21.930  1.00 72.28           O  
ATOM     84  CG  LEU A   6     -25.144 -48.497  19.539  1.00 72.28           C  
ATOM     85  HG  LEU A   6     -24.663 -49.366  19.986  1.00 72.28           H  
ATOM     86  CD1 LEU A   6     -24.820 -48.484  18.043  1.00 72.28           C  
ATOM     87 HD11 LEU A   6     -25.248 -47.592  17.585  1.00 72.28           H  
ATOM     88 HD12 LEU A   6     -23.740 -48.467  17.903  1.00 72.28           H  
ATOM     89 HD13 LEU A   6     -25.228 -49.371  17.560  1.00 72.28           H  
ATOM     90  CD2 LEU A   6     -24.540 -47.259  20.186  1.00 72.28           C  
ATOM     91 HD21 LEU A   6     -23.476 -47.199  19.955  1.00 72.28           H  
ATOM     92 HD22 LEU A   6     -24.662 -47.308  21.268  1.00 72.28           H  
ATOM     93 HD23 LEU A   6     -25.049 -46.370  19.813  1.00 72.28           H  
ATOM     94  N   HIS A   7     -26.080 -52.028  20.312  1.00 62.46           N  
ATOM     95  H   HIS A   7     -26.077 -52.225  19.322  1.00 62.46           H  
ATOM     96  CA  HIS A   7     -25.249 -52.859  21.184  1.00 62.46           C  
ATOM     97  HA  HIS A   7     -25.510 -52.661  22.223  1.00 62.46           H  
ATOM     98  C   HIS A   7     -23.775 -52.456  21.006  1.00 62.46           C  
ATOM     99  CB  HIS A   7     -25.537 -54.347  20.928  1.00 62.46           C  
ATOM    100  HB2 HIS A   7     -25.159 -54.636  19.947  1.00 62.46           H  
ATOM    101  HB3 HIS A   7     -26.615 -54.503  20.933  1.00 62.46           H  
ATOM    102  O   HIS A   7     -23.034 -53.100  20.268  1.00 62.46           O  
ATOM    103  CG  HIS A   7     -24.936 -55.236  21.988  1.00 62.46           C  
ATOM    104  CD2 HIS A   7     -23.869 -56.083  21.853  1.00 62.46           C  
ATOM    105  HD2 HIS A   7     -23.296 -56.239  20.951  1.00 62.46           H  
ATOM    106  ND1 HIS A   7     -25.353 -55.315  23.297  1.00 62.46           N  
ATOM    107  HD1 HIS A   7     -26.133 -54.816  23.701  1.00 62.46           H  
ATOM    108  CE1 HIS A   7     -24.560 -56.191  23.935  1.00 62.46           C  
ATOM    109  HE1 HIS A   7     -24.647 -56.467  24.976  1.00 62.46           H  
ATOM    110  NE2 HIS A   7     -23.643 -56.691  23.094  1.00 62.46           N  
ATOM    111  N   GLY A   8     -23.371 -51.334  21.613  1.00 83.30           N  
ATOM    112  H   GLY A   8     -24.034 -50.807  22.164  1.00 83.30           H  
ATOM    113  CA  GLY A   8     -22.022 -50.773  21.478  1.00 83.30           C  
ATOM    114  HA2 GLY A   8     -21.774 -50.702  20.419  1.00 83.30           H  
ATOM    115  HA3 GLY A   8     -21.303 -51.444  21.949  1.00 83.30           H  
ATOM    116  C   GLY A   8     -21.867 -49.382  22.102  1.00 83.30           C  
ATOM    117  O   GLY A   8     -22.725 -48.935  22.859  1.00 83.30           O  
ATOM    118  N   VAL A   9     -20.762 -48.703  21.779  1.00 78.70           N  
ATOM    119  H   VAL A   9     -20.133 -49.110  21.101  1.00 78.70           H  
ATOM    120  CA  VAL A   9     -20.487 -47.312  22.175  1.00 78.70           C  
ATOM    121  HA  VAL A   9     -21.194 -47.007  22.946  1.00 78.70           H  
ATOM    122  C   VAL A   9     -20.687 -46.411  20.959  1.00 78.70           C  
ATOM    123  CB  VAL A   9     -19.058 -47.153  22.745  1.00 78.70           C  
ATOM    124  HB  VAL A   9     -18.332 -47.417  21.976  1.00 78.70           H  
ATOM    125  O   VAL A   9     -20.108 -46.674  19.906  1.00 78.70           O  
ATOM    126  CG1 VAL A   9     -18.783 -45.713  23.205  1.00 78.70           C  
ATOM    127 HG11 VAL A   9     -17.785 -45.644  23.638  1.00 78.70           H  
ATOM    128 HG12 VAL A   9     -18.830 -45.031  22.357  1.00 78.70           H  
ATOM    129 HG13 VAL A   9     -19.521 -45.406  23.947  1.00 78.70           H  
ATOM    130  CG2 VAL A   9     -18.830 -48.075  23.952  1.00 78.70           C  
ATOM    131 HG21 VAL A   9     -19.560 -47.853  24.730  1.00 78.70           H  
ATOM    132 HG22 VAL A   9     -18.930 -49.119  23.656  1.00 78.70           H  
ATOM    133 HG23 VAL A   9     -17.826 -47.925  24.349  1.00 78.70           H  
ATOM    134  N   GLU A  10     -21.474 -45.346  21.104  1.00 85.13           N  
ATOM    135  H   GLU A  10     -21.927 -45.184  21.992  1.00 85.13           H  
ATOM    136  CA  GLU A  10     -21.557 -44.266  20.117  1.00 85.13           C  
ATOM    137  HA  GLU A  10     -21.008 -44.569  19.226  1.00 85.13           H  
ATOM    138  C   GLU A  10     -20.887 -42.998  20.639  1.00 85.13           C  
ATOM    139  CB  GLU A  10     -22.996 -43.992  19.648  1.00 85.13           C  
ATOM    140  HB2 GLU A  10     -23.405 -44.917  19.241  1.00 85.13           H  
ATOM    141  HB3 GLU A  10     -22.953 -43.271  18.831  1.00 85.13           H  
ATOM    142  O   GLU A  10     -20.837 -42.730  21.839  1.00 85.13           O  
ATOM    143  CG  GLU A  10     -23.927 -43.427  20.734  1.00 85.13           C  
ATOM    144  HG2 GLU A  10     -23.505 -42.496  21.111  1.00 85.13           H  
ATOM    145  HG3 GLU A  10     -23.976 -44.135  21.561  1.00 85.13           H  
ATOM    146  CD  GLU A  10     -25.350 -43.156  20.218  1.00 85.13           C  
ATOM    147  OE1 GLU A  10     -25.949 -42.158  20.679  1.00 85.13           O  
ATOM    148  OE2 GLU A  10     -25.847 -43.952  19.391  1.00 85.13           O  
ATOM    149  N   THR A  11     -20.374 -42.204  19.708  1.00 83.79           N  
ATOM    150  H   THR A  11     -20.480 -42.471  18.740  1.00 83.79           H  
ATOM    151  CA  THR A  11     -19.938 -40.833  19.954  1.00 83.79           C  
ATOM    152  HA  THR A  11     -20.104 -40.562  20.997  1.00 83.79           H  
ATOM    153  C   THR A  11     -20.789 -39.938  19.075  1.00 83.79           C  
ATOM    154  CB  THR A  11     -18.444 -40.670  19.654  1.00 83.79           C  
ATOM    155  HB  THR A  11     -18.237 -40.980  18.630  1.00 83.79           H  
ATOM    156  O   THR A  11     -20.794 -40.093  17.856  1.00 83.79           O  
ATOM    157  CG2 THR A  11     -17.946 -39.241  19.866  1.00 83.79           C  
ATOM    158 HG21 THR A  11     -16.864 -39.214  19.734  1.00 83.79           H  
ATOM    159 HG22 THR A  11     -18.397 -38.574  19.132  1.00 83.79           H  
ATOM    160 HG23 THR A  11     -18.193 -38.903  20.873  1.00 83.79           H  
ATOM    161  OG1 THR A  11     -17.730 -41.497  20.543  1.00 83.79           O  
ATOM    162  HG1 THR A  11     -18.276 -42.270  20.704  1.00 83.79           H  
ATOM    163  N   ILE A  12     -21.523 -39.018  19.696  1.00 82.09           N  
ATOM    164  H   ILE A  12     -21.479 -38.961  20.704  1.00 82.09           H  
ATOM    165  CA  ILE A  12     -22.218 -37.949  18.986  1.00 82.09           C  
ATOM    166  HA  ILE A  12     -22.291 -38.197  17.927  1.00 82.09           H  
ATOM    167  C   ILE A  12     -21.360 -36.702  19.126  1.00 82.09           C  
ATOM    168  CB  ILE A  12     -23.653 -37.735  19.510  1.00 82.09           C  
ATOM    169  HB  ILE A  12     -23.604 -37.481  20.568  1.00 82.09           H  
ATOM    170  O   ILE A  12     -21.175 -36.187  20.231  1.00 82.09           O  
ATOM    171  CG1 ILE A  12     -24.491 -39.025  19.350  1.00 82.09           C  
ATOM    172 HG12 ILE A  12     -23.990 -39.855  19.848  1.00 82.09           H  
ATOM    173 HG13 ILE A  12     -24.578 -39.274  18.293  1.00 82.09           H  
ATOM    174  CG2 ILE A  12     -24.310 -36.561  18.750  1.00 82.09           C  
ATOM    175 HG21 ILE A  12     -25.292 -36.333  19.164  1.00 82.09           H  
ATOM    176 HG22 ILE A  12     -24.413 -36.814  17.695  1.00 82.09           H  
ATOM    177 HG23 ILE A  12     -23.708 -35.656  18.831  1.00 82.09           H  
ATOM    178  CD1 ILE A  12     -25.897 -38.920  19.953  1.00 82.09           C  
ATOM    179 HD11 ILE A  12     -25.831 -38.697  21.018  1.00 82.09           H  
ATOM    180 HD12 ILE A  12     -26.420 -39.867  19.817  1.00 82.09           H  
ATOM    181 HD13 ILE A  12     -26.483 -38.152  19.448  1.00 82.09           H  
ATOM    182  N   GLU A  13     -20.860 -36.208  18.003  1.00 80.73           N  
ATOM    183  H   GLU A  13     -21.017 -36.688  17.128  1.00 80.73           H  
ATOM    184  CA  GLU A  13     -20.190 -34.920  17.950  1.00 80.73           C  
ATOM    185  HA  GLU A  13     -19.538 -34.829  18.818  1.00 80.73           H  
ATOM    186  C   GLU A  13     -21.248 -33.814  18.013  1.00 80.73           C  
ATOM    187  CB  GLU A  13     -19.297 -34.871  16.709  1.00 80.73           C  
ATOM    188  HB2 GLU A  13     -18.686 -35.774  16.719  1.00 80.73           H  
ATOM    189  HB3 GLU A  13     -19.906 -34.870  15.806  1.00 80.73           H  
ATOM    190  O   GLU A  13     -22.079 -33.656  17.119  1.00 80.73           O  
ATOM    191  CG  GLU A  13     -18.370 -33.648  16.721  1.00 80.73           C  
ATOM    192  HG2 GLU A  13     -17.953 -33.541  17.722  1.00 80.73           H  
ATOM    193  HG3 GLU A  13     -18.958 -32.756  16.508  1.00 80.73           H  
ATOM    194  CD  GLU A  13     -17.211 -33.771  15.716  1.00 80.73           C  
ATOM    195  OE1 GLU A  13     -16.296 -32.925  15.814  1.00 80.73           O  
ATOM    196  OE2 GLU A  13     -17.201 -34.746  14.929  1.00 80.73           O  
ATOM    197  N   LYS A  14     -21.274 -33.086  19.133  1.00 75.04           N  
ATOM    198  H   LYS A  14     -20.576 -33.283  19.836  1.00 75.04           H  
ATOM    199  CA  LYS A  14     -22.115 -31.901  19.298  1.00 75.04           C  
ATOM    200  HA  LYS A  14     -22.890 -31.889  18.532  1.00 75.04           H  
ATOM    201  C   LYS A  14     -21.258 -30.664  19.088  1.00 75.04           C  
ATOM    202  CB  LYS A  14     -22.797 -31.882  20.672  1.00 75.04           C  
ATOM    203  HB2 LYS A  14     -23.256 -30.903  20.806  1.00 75.04           H  
ATOM    204  HB3 LYS A  14     -22.049 -32.018  21.453  1.00 75.04           H  
ATOM    205  O   LYS A  14     -20.494 -30.281  19.969  1.00 75.04           O  
ATOM    206  CG  LYS A  14     -23.884 -32.956  20.804  1.00 75.04           C  
ATOM    207  HG2 LYS A  14     -24.584 -32.870  19.973  1.00 75.04           H  
ATOM    208  HG3 LYS A  14     -23.426 -33.945  20.785  1.00 75.04           H  
ATOM    209  CD  LYS A  14     -24.634 -32.758  22.124  1.00 75.04           C  
ATOM    210  HD2 LYS A  14     -23.924 -32.832  22.948  1.00 75.04           H  
ATOM    211  HD3 LYS A  14     -25.086 -31.766  22.130  1.00 75.04           H  
ATOM    212  CE  LYS A  14     -25.721 -33.823  22.280  1.00 75.04           C  
ATOM    213  HE2 LYS A  14     -26.396 -33.756  21.427  1.00 75.04           H  
ATOM    214  HE3 LYS A  14     -25.247 -34.804  22.255  1.00 75.04           H  
ATOM    215  NZ  LYS A  14     -26.464 -33.636  23.549  1.00 75.04           N  
ATOM    216  HZ1 LYS A  14     -27.170 -34.351  23.653  1.00 75.04           H  
ATOM    217  HZ2 LYS A  14     -25.826 -33.696  24.330  1.00 75.04           H  
ATOM    218  HZ3 LYS A  14     -26.904 -32.727  23.564  1.00 75.04           H  
ATOM    219  N   GLU A  15     -21.430 -30.010  17.949  1.00 71.01           N  
ATOM    220  H   GLU A  15     -21.982 -30.438  17.220  1.00 71.01           H  
ATOM    221  CA  GLU A  15     -20.770 -28.739  17.654  1.00 71.01           C  
ATOM    222  HA  GLU A  15     -19.776 -28.738  18.101  1.00 71.01           H  
ATOM    223  C   GLU A  15     -21.546 -27.551  18.245  1.00 71.01           C  
ATOM    224  CB  GLU A  15     -20.588 -28.559  16.148  1.00 71.01           C  
ATOM    225  HB2 GLU A  15     -21.561 -28.591  15.658  1.00 71.01           H  
ATOM    226  HB3 GLU A  15     -20.160 -27.565  16.018  1.00 71.01           H  
ATOM    227  O   GLU A  15     -22.173 -26.771  17.529  1.00 71.01           O  
ATOM    228  CG  GLU A  15     -19.654 -29.568  15.474  1.00 71.01           C  
ATOM    229  HG2 GLU A  15     -20.120 -30.553  15.493  1.00 71.01           H  
ATOM    230  HG3 GLU A  15     -18.721 -29.608  16.036  1.00 71.01           H  
ATOM    231  CD  GLU A  15     -19.359 -29.147  14.022  1.00 71.01           C  
ATOM    232  OE1 GLU A  15     -18.681 -29.923  13.322  1.00 71.01           O  
ATOM    233  OE2 GLU A  15     -19.780 -28.025  13.623  1.00 71.01           O  
ATOM    234  N   THR A  16     -21.521 -27.397  19.568  1.00 71.90           N  
ATOM    235  H   THR A  16     -21.008 -28.073  20.116  1.00 71.90           H  
ATOM    236  CA  THR A  16     -22.133 -26.245  20.253  1.00 71.90           C  
ATOM    237  HA  THR A  16     -22.624 -25.604  19.521  1.00 71.90           H  
ATOM    238  C   THR A  16     -21.084 -25.398  20.957  1.00 71.90           C  
ATOM    239  CB  THR A  16     -23.209 -26.671  21.260  1.00 71.90           C  
ATOM    240  HB  THR A  16     -23.573 -25.783  21.777  1.00 71.90           H  
ATOM    241  O   THR A  16     -20.143 -25.941  21.531  1.00 71.90           O  
ATOM    242  CG2 THR A  16     -24.395 -27.355  20.583  1.00 71.90           C  
ATOM    243 HG21 THR A  16     -25.158 -27.580  21.330  1.00 71.90           H  
ATOM    244 HG22 THR A  16     -24.073 -28.281  20.106  1.00 71.90           H  
ATOM    245 HG23 THR A  16     -24.821 -26.693  19.829  1.00 71.90           H  
ATOM    246  OG1 THR A  16     -22.678 -27.565  22.214  1.00 71.90           O  
ATOM    247  HG1 THR A  16     -21.756 -27.332  22.348  1.00 71.90           H  
ATOM    248  N   GLY A  17     -21.286 -24.081  20.986  1.00 74.36           N  
ATOM    249  H   GLY A  17     -22.044 -23.696  20.441  1.00 74.36           H  
ATOM    250  CA  GLY A  17     -20.430 -23.142  21.713  1.00 74.36           C  
ATOM    251  HA2 GLY A  17     -21.032 -22.619  22.456  1.00 74.36           H  
ATOM    252  HA3 GLY A  17     -19.639 -23.674  22.242  1.00 74.36           H  
ATOM    253  C   GLY A  17     -19.771 -22.100  20.815  1.00 74.36           C  
ATOM    254  O   GLY A  17     -19.953 -22.103  19.595  1.00 74.36           O  
ATOM    255  N   SER A  18     -19.032 -21.190  21.450  1.00 80.53           N  
ATOM    256  H   SER A  18     -18.857 -21.291  22.440  1.00 80.53           H  
ATOM    257  CA  SER A  18     -18.321 -20.120  20.761  1.00 80.53           C  
ATOM    258  HA  SER A  18     -19.029 -19.654  20.075  1.00 80.53           H  
ATOM    259  C   SER A  18     -17.160 -20.665  19.930  1.00 80.53           C  
ATOM    260  CB  SER A  18     -17.858 -19.041  21.747  1.00 80.53           C  
ATOM    261  HB2 SER A  18     -18.738 -18.577  22.191  1.00 80.53           H  
ATOM    262  HB3 SER A  18     -17.298 -18.276  21.209  1.00 80.53           H  
ATOM    263  O   SER A  18     -16.504 -21.644  20.289  1.00 80.53           O  
ATOM    264  OG  SER A  18     -17.048 -19.578  22.776  1.00 80.53           O  
ATOM    265  HG  SER A  18     -16.939 -18.908  23.455  1.00 80.53           H  
ATOM    266  N   ARG A  19     -16.905 -20.022  18.790  1.00 85.58           N  
ATOM    267  H   ARG A  19     -17.451 -19.196  18.592  1.00 85.58           H  
ATOM    268  CA  ARG A  19     -15.865 -20.406  17.832  1.00 85.58           C  
ATOM    269  HA  ARG A  19     -15.344 -21.279  18.224  1.00 85.58           H  
ATOM    270  C   ARG A  19     -14.849 -19.266  17.698  1.00 85.58           C  
ATOM    271  CB  ARG A  19     -16.510 -20.807  16.492  1.00 85.58           C  
ATOM    272  HB2 ARG A  19     -17.072 -19.958  16.101  1.00 85.58           H  
ATOM    273  HB3 ARG A  19     -15.722 -21.056  15.782  1.00 85.58           H  
ATOM    274  O   ARG A  19     -15.236 -18.097  17.744  1.00 85.58           O  
ATOM    275  CG  ARG A  19     -17.466 -22.011  16.619  1.00 85.58           C  
ATOM    276  HG2 ARG A  19     -16.929 -22.860  17.043  1.00 85.58           H  
ATOM    277  HG3 ARG A  19     -18.298 -21.753  17.275  1.00 85.58           H  
ATOM    278  CD  ARG A  19     -18.026 -22.400  15.245  1.00 85.58           C  
ATOM    279  HD2 ARG A  19     -18.506 -21.530  14.797  1.00 85.58           H  
ATOM    280  HD3 ARG A  19     -17.190 -22.702  14.614  1.00 85.58           H  
ATOM    281  NE  ARG A  19     -19.005 -23.506  15.309  1.00 85.58           N  
ATOM    282  HE  ARG A  19     -19.317 -23.802  16.223  1.00 85.58           H  
ATOM    283  NH1 ARG A  19     -19.092 -23.946  13.052  1.00 85.58           N  
ATOM    284 HH11 ARG A  19     -19.420 -24.550  12.312  1.00 85.58           H  
ATOM    285 HH12 ARG A  19     -18.552 -23.116  12.854  1.00 85.58           H  
ATOM    286  NH2 ARG A  19     -20.133 -25.309  14.471  1.00 85.58           N  
ATOM    287 HH21 ARG A  19     -20.108 -26.074  13.812  1.00 85.58           H  
ATOM    288 HH22 ARG A  19     -20.457 -25.574  15.390  1.00 85.58           H  
ATOM    289  CZ  ARG A  19     -19.411 -24.240  14.280  1.00 85.58           C  
ATOM    290  N   PRO A  20     -13.547 -19.555  17.541  1.00 90.52           N  
ATOM    291  CA  PRO A  20     -12.536 -18.510  17.425  1.00 90.52           C  
ATOM    292  HA  PRO A  20     -12.646 -17.806  18.251  1.00 90.52           H  
ATOM    293  C   PRO A  20     -12.663 -17.742  16.101  1.00 90.52           C  
ATOM    294  CB  PRO A  20     -11.193 -19.232  17.564  1.00 90.52           C  
ATOM    295  HB2 PRO A  20     -10.404 -18.753  16.983  1.00 90.52           H  
ATOM    296  HB3 PRO A  20     -10.913 -19.277  18.616  1.00 90.52           H  
ATOM    297  O   PRO A  20     -12.819 -18.331  15.031  1.00 90.52           O  
ATOM    298  CG  PRO A  20     -11.492 -20.644  17.059  1.00 90.52           C  
ATOM    299  HG2 PRO A  20     -11.434 -20.665  15.971  1.00 90.52           H  
ATOM    300  HG3 PRO A  20     -10.817 -21.382  17.492  1.00 90.52           H  
ATOM    301  CD  PRO A  20     -12.937 -20.876  17.497  1.00 90.52           C  
ATOM    302  HD2 PRO A  20     -13.445 -21.527  16.785  1.00 90.52           H  
ATOM    303  HD3 PRO A  20     -12.955 -21.318  18.493  1.00 90.52           H  
ATOM    304  N   VAL A  21     -12.528 -16.415  16.164  1.00 92.50           N  
ATOM    305  H   VAL A  21     -12.441 -15.988  17.075  1.00 92.50           H  
ATOM    306  CA  VAL A  21     -12.447 -15.542  14.982  1.00 92.50           C  
ATOM    307  HA  VAL A  21     -13.092 -15.943  14.200  1.00 92.50           H  
ATOM    308  C   VAL A  21     -11.007 -15.514  14.474  1.00 92.50           C  
ATOM    309  CB  VAL A  21     -12.928 -14.115  15.303  1.00 92.50           C  
ATOM    310  HB  VAL A  21     -12.273 -13.714  16.076  1.00 92.50           H  
ATOM    311  O   VAL A  21     -10.084 -15.157  15.212  1.00 92.50           O  
ATOM    312  CG1 VAL A  21     -12.851 -13.177  14.090  1.00 92.50           C  
ATOM    313 HG11 VAL A  21     -13.153 -12.173  14.390  1.00 92.50           H  
ATOM    314 HG12 VAL A  21     -11.830 -13.113  13.715  1.00 92.50           H  
ATOM    315 HG13 VAL A  21     -13.511 -13.521  13.294  1.00 92.50           H  
ATOM    316  CG2 VAL A  21     -14.367 -14.100  15.835  1.00 92.50           C  
ATOM    317 HG21 VAL A  21     -14.678 -13.076  16.044  1.00 92.50           H  
ATOM    318 HG22 VAL A  21     -15.045 -14.529  15.097  1.00 92.50           H  
ATOM    319 HG23 VAL A  21     -14.447 -14.677  16.756  1.00 92.50           H  
ATOM    320  N   LYS A  22     -10.804 -15.853  13.198  1.00 90.38           N  
ATOM    321  H   LYS A  22     -11.606 -16.117  12.643  1.00 90.38           H  
ATOM    322  CA  LYS A  22      -9.503 -15.720  12.532  1.00 90.38           C  
ATOM    323  HA  LYS A  22      -8.724 -15.887  13.276  1.00 90.38           H  
ATOM    324  C   LYS A  22      -9.334 -14.304  11.981  1.00 90.38           C  
ATOM    325  CB  LYS A  22      -9.359 -16.798  11.449  1.00 90.38           C  
ATOM    326  HB2 LYS A  22     -10.093 -16.619  10.663  1.00 90.38           H  
ATOM    327  HB3 LYS A  22      -9.562 -17.771  11.896  1.00 90.38           H  
ATOM    328  O   LYS A  22     -10.206 -13.800  11.280  1.00 90.38           O  
ATOM    329  CG  LYS A  22      -7.948 -16.816  10.840  1.00 90.38           C  
ATOM    330  HG2 LYS A  22      -7.753 -15.867  10.340  1.00 90.38           H  
ATOM    331  HG3 LYS A  22      -7.213 -16.959  11.631  1.00 90.38           H  
ATOM    332  CD  LYS A  22      -7.821 -17.949   9.816  1.00 90.38           C  
ATOM    333  HD2 LYS A  22      -8.002 -18.901  10.315  1.00 90.38           H  
ATOM    334  HD3 LYS A  22      -8.571 -17.809   9.038  1.00 90.38           H  
ATOM    335  CE  LYS A  22      -6.423 -17.953   9.187  1.00 90.38           C  
ATOM    336  HE2 LYS A  22      -6.256 -16.987   8.710  1.00 90.38           H  
ATOM    337  HE3 LYS A  22      -5.684 -18.067   9.980  1.00 90.38           H  
ATOM    338  NZ  LYS A  22      -6.287 -19.050   8.195  1.00 90.38           N  
ATOM    339  HZ1 LYS A  22      -6.447 -19.946   8.633  1.00 90.38           H  
ATOM    340  HZ2 LYS A  22      -6.965 -18.943   7.454  1.00 90.38           H  
ATOM    341  HZ3 LYS A  22      -5.363 -19.058   7.787  1.00 90.38           H  
ATOM    342  N   VAL A  23      -8.193 -13.684  12.276  1.00 93.28           N  
ATOM    343  H   VAL A  23      -7.518 -14.171  12.848  1.00 93.28           H  
ATOM    344  CA  VAL A  23      -7.848 -12.344  11.780  1.00 93.28           C  
ATOM    345  HA  VAL A  23      -8.731 -11.713  11.879  1.00 93.28           H  
ATOM    346  C   VAL A  23      -7.476 -12.406  10.298  1.00 93.28           C  
ATOM    347  CB  VAL A  23      -6.721 -11.705  12.614  1.00 93.28           C  
ATOM    348  HB  VAL A  23      -5.816 -12.307  12.531  1.00 93.28           H  
ATOM    349  O   VAL A  23      -6.735 -13.296   9.874  1.00 93.28           O  
ATOM    350  CG1 VAL A  23      -6.417 -10.269  12.182  1.00 93.28           C  
ATOM    351 HG11 VAL A  23      -5.688  -9.818  12.855  1.00 93.28           H  
ATOM    352 HG12 VAL A  23      -5.982 -10.263  11.182  1.00 93.28           H  
ATOM    353 HG13 VAL A  23      -7.332  -9.677  12.184  1.00 93.28           H  
ATOM    354  CG2 VAL A  23      -7.120 -11.613  14.089  1.00 93.28           C  
ATOM    355 HG21 VAL A  23      -7.339 -12.600  14.497  1.00 93.28           H  
ATOM    356 HG22 VAL A  23      -6.310 -11.169  14.668  1.00 93.28           H  
ATOM    357 HG23 VAL A  23      -8.005 -10.981  14.160  1.00 93.28           H  
ATOM    358  N   VAL A  24      -7.980 -11.456   9.514  1.00 93.70           N  
ATOM    359  H   VAL A  24      -8.626 -10.797   9.924  1.00 93.70           H  
ATOM    360  CA  VAL A  24      -7.635 -11.301   8.091  1.00 93.70           C  
ATOM    361  HA  VAL A  24      -7.667 -12.288   7.628  1.00 93.70           H  
ATOM    362  C   VAL A  24      -6.220 -10.759   7.896  1.00 93.70           C  
ATOM    363  CB  VAL A  24      -8.647 -10.411   7.352  1.00 93.70           C  
ATOM    364  HB  VAL A  24      -8.337 -10.323   6.311  1.00 93.70           H  
ATOM    365  O   VAL A  24      -5.652 -10.121   8.782  1.00 93.70           O  
ATOM    366  CG1 VAL A  24     -10.011 -11.095   7.367  1.00 93.70           C  
ATOM    367 HG11 VAL A  24     -10.760 -10.404   6.979  1.00 93.70           H  
ATOM    368 HG12 VAL A  24      -9.980 -11.985   6.739  1.00 93.70           H  
ATOM    369 HG13 VAL A  24     -10.296 -11.381   8.380  1.00 93.70           H  
ATOM    370  CG2 VAL A  24      -8.758  -8.994   7.926  1.00 93.70           C  
ATOM    371 HG21 VAL A  24      -9.171  -9.015   8.935  1.00 93.70           H  
ATOM    372 HG22 VAL A  24      -7.779  -8.515   7.946  1.00 93.70           H  
ATOM    373 HG23 VAL A  24      -9.410  -8.395   7.291  1.00 93.70           H  
ATOM    374  N   LYS A  25      -5.639 -10.967   6.710  1.00 91.14           N  
ATOM    375  H   LYS A  25      -6.167 -11.429   5.984  1.00 91.14           H  
ATOM    376  CA  LYS A  25      -4.343 -10.362   6.373  1.00 91.14           C  
ATOM    377  HA  LYS A  25      -3.639 -10.586   7.174  1.00 91.14           H  
ATOM    378  C   LYS A  25      -4.485  -8.833   6.292  1.00 91.14           C  
ATOM    379  CB  LYS A  25      -3.790 -10.933   5.057  1.00 91.14           C  
ATOM    380  HB2 LYS A  25      -2.844 -10.428   4.860  1.00 91.14           H  
ATOM    381  HB3 LYS A  25      -4.475 -10.701   4.242  1.00 91.14           H  
ATOM    382  O   LYS A  25      -5.326  -8.336   5.550  1.00 91.14           O  
ATOM    383  CG  LYS A  25      -3.525 -12.449   5.078  1.00 91.14           C  
ATOM    384  HG2 LYS A  25      -2.933 -12.702   5.957  1.00 91.14           H  
ATOM    385  HG3 LYS A  25      -4.472 -12.988   5.117  1.00 91.14           H  
ATOM    386  CD  LYS A  25      -2.751 -12.859   3.813  1.00 91.14           C  
ATOM    387  HD2 LYS A  25      -3.332 -12.583   2.933  1.00 91.14           H  
ATOM    388  HD3 LYS A  25      -1.811 -12.308   3.787  1.00 91.14           H  
ATOM    389  CE  LYS A  25      -2.448 -14.363   3.774  1.00 91.14           C  
ATOM    390  HE2 LYS A  25      -3.391 -14.904   3.690  1.00 91.14           H  
ATOM    391  HE3 LYS A  25      -1.968 -14.646   4.711  1.00 91.14           H  
ATOM    392  NZ  LYS A  25      -1.561 -14.707   2.630  1.00 91.14           N  
ATOM    393  HZ1 LYS A  25      -1.346 -15.694   2.596  1.00 91.14           H  
ATOM    394  HZ2 LYS A  25      -0.692 -14.194   2.665  1.00 91.14           H  
ATOM    395  HZ3 LYS A  25      -1.988 -14.474   1.745  1.00 91.14           H  
ATOM    396  N   SER A  26      -3.649  -8.092   7.022  1.00 90.28           N  
ATOM    397  H   SER A  26      -3.056  -8.556   7.695  1.00 90.28           H  
ATOM    398  CA  SER A  26      -3.685  -6.617   7.083  1.00 90.28           C  
ATOM    399  HA  SER A  26      -4.666  -6.265   6.764  1.00 90.28           H  
ATOM    400  C   SER A  26      -2.640  -5.924   6.198  1.00 90.28           C  
ATOM    401  CB  SER A  26      -3.488  -6.179   8.537  1.00 90.28           C  
ATOM    402  HB2 SER A  26      -3.567  -5.095   8.613  1.00 90.28           H  
ATOM    403  HB3 SER A  26      -4.263  -6.634   9.155  1.00 90.28           H  
ATOM    404  O   SER A  26      -2.814  -4.761   5.831  1.00 90.28           O  
ATOM    405  OG  SER A  26      -2.220  -6.600   9.001  1.00 90.28           O  
ATOM    406  HG  SER A  26      -1.626  -5.846   8.972  1.00 90.28           H  
ATOM    407  N   ALA A  27      -1.561  -6.630   5.854  1.00 89.36           N  
ATOM    408  H   ALA A  27      -1.480  -7.556   6.250  1.00 89.36           H  
ATOM    409  CA  ALA A  27      -0.359  -6.092   5.212  1.00 89.36           C  
ATOM    410  HA  ALA A  27      -0.457  -5.011   5.115  1.00 89.36           H  
ATOM    411  C   ALA A  27      -0.140  -6.628   3.786  1.00 89.36           C  
ATOM    412  CB  ALA A  27       0.828  -6.361   6.139  1.00 89.36           C  
ATOM    413  HB1 ALA A  27       0.708  -5.796   7.063  1.00 89.36           H  
ATOM    414  HB2 ALA A  27       1.751  -6.054   5.647  1.00 89.36           H  
ATOM    415  HB3 ALA A  27       0.903  -7.424   6.368  1.00 89.36           H  
ATOM    416  O   ALA A  27       0.983  -6.931   3.388  1.00 89.36           O  
ATOM    417  N   VAL A  28      -1.223  -6.780   3.019  1.00 95.77           N  
ATOM    418  H   VAL A  28      -2.118  -6.496   3.390  1.00 95.77           H  
ATOM    419  CA  VAL A  28      -1.135  -7.141   1.597  1.00 95.77           C  
ATOM    420  HA  VAL A  28      -0.213  -7.696   1.427  1.00 95.77           H  
ATOM    421  C   VAL A  28      -1.074  -5.860   0.774  1.00 95.77           C  
ATOM    422  CB  VAL A  28      -2.292  -8.053   1.158  1.00 95.77           C  
ATOM    423  HB  VAL A  28      -3.235  -7.520   1.277  1.00 95.77           H  
ATOM    424  O   VAL A  28      -2.000  -5.048   0.828  1.00 95.77           O  
ATOM    425  CG1 VAL A  28      -2.131  -8.479  -0.305  1.00 95.77           C  
ATOM    426 HG11 VAL A  28      -2.958  -9.126  -0.599  1.00 95.77           H  
ATOM    427 HG12 VAL A  28      -2.137  -7.610  -0.963  1.00 95.77           H  
ATOM    428 HG13 VAL A  28      -1.189  -9.010  -0.442  1.00 95.77           H  
ATOM    429  CG2 VAL A  28      -2.347  -9.320   2.021  1.00 95.77           C  
ATOM    430 HG21 VAL A  28      -3.169  -9.953   1.688  1.00 95.77           H  
ATOM    431 HG22 VAL A  28      -2.527  -9.049   3.061  1.00 95.77           H  
ATOM    432 HG23 VAL A  28      -1.408  -9.869   1.941  1.00 95.77           H  
ATOM    433  N   ILE A  29       0.008  -5.672   0.027  1.00 97.66           N  
ATOM    434  H   ILE A  29       0.710  -6.398   0.006  1.00 97.66           H  
ATOM    435  CA  ILE A  29       0.224  -4.498  -0.821  1.00 97.66           C  
ATOM    436  HA  ILE A  29      -0.343  -3.662  -0.411  1.00 97.66           H  
ATOM    437  C   ILE A  29      -0.308  -4.808  -2.222  1.00 97.66           C  
ATOM    438  CB  ILE A  29       1.712  -4.081  -0.818  1.00 97.66           C  
ATOM    439  HB  ILE A  29       2.299  -4.920  -1.192  1.00 97.66           H  
ATOM    440  O   ILE A  29       0.028  -5.832  -2.797  1.00 97.66           O  
ATOM    441  CG1 ILE A  29       2.190  -3.740   0.617  1.00 97.66           C  
ATOM    442 HG12 ILE A  29       1.858  -4.508   1.316  1.00 97.66           H  
ATOM    443 HG13 ILE A  29       1.756  -2.791   0.932  1.00 97.66           H  
ATOM    444  CG2 ILE A  29       1.932  -2.872  -1.749  1.00 97.66           C  
ATOM    445 HG21 ILE A  29       2.983  -2.585  -1.758  1.00 97.66           H  
ATOM    446 HG22 ILE A  29       1.665  -3.122  -2.776  1.00 97.66           H  
ATOM    447 HG23 ILE A  29       1.334  -2.023  -1.420  1.00 97.66           H  
ATOM    448  CD1 ILE A  29       3.713  -3.659   0.754  1.00 97.66           C  
ATOM    449 HD11 ILE A  29       4.156  -4.606   0.445  1.00 97.66           H  
ATOM    450 HD12 ILE A  29       4.117  -2.847   0.149  1.00 97.66           H  
ATOM    451 HD13 ILE A  29       3.974  -3.476   1.796  1.00 97.66           H  
ATOM    452  N   GLY A  30      -1.159  -3.956  -2.779  1.00 97.67           N  
ATOM    453  H   GLY A  30      -1.368  -3.114  -2.260  1.00 97.67           H  
ATOM    454  CA  GLY A  30      -1.533  -3.964  -4.189  1.00 97.67           C  
ATOM    455  HA2 GLY A  30      -2.570  -3.649  -4.301  1.00 97.67           H  
ATOM    456  HA3 GLY A  30      -1.416  -4.958  -4.622  1.00 97.67           H  
ATOM    457  C   GLY A  30      -0.651  -2.973  -4.932  1.00 97.67           C  
ATOM    458  O   GLY A  30      -0.765  -1.774  -4.689  1.00 97.67           O  
ATOM    459  N   LEU A  31       0.219  -3.474  -5.803  1.00 98.06           N  
ATOM    460  H   LEU A  31       0.212  -4.471  -5.965  1.00 98.06           H  
ATOM    461  CA  LEU A  31       1.160  -2.691  -6.596  1.00 98.06           C  
ATOM    462  HA  LEU A  31       1.164  -1.659  -6.245  1.00 98.06           H  
ATOM    463  C   LEU A  31       0.715  -2.693  -8.058  1.00 98.06           C  
ATOM    464  CB  LEU A  31       2.573  -3.273  -6.396  1.00 98.06           C  
ATOM    465  HB2 LEU A  31       2.883  -3.088  -5.368  1.00 98.06           H  
ATOM    466  HB3 LEU A  31       2.522  -4.352  -6.544  1.00 98.06           H  
ATOM    467  O   LEU A  31       0.736  -3.732  -8.715  1.00 98.06           O  
ATOM    468  CG  LEU A  31       3.647  -2.724  -7.354  1.00 98.06           C  
ATOM    469  HG  LEU A  31       3.374  -2.974  -8.379  1.00 98.06           H  
ATOM    470  CD1 LEU A  31       3.831  -1.211  -7.258  1.00 98.06           C  
ATOM    471 HD11 LEU A  31       4.585  -0.897  -7.980  1.00 98.06           H  
ATOM    472 HD12 LEU A  31       2.899  -0.699  -7.498  1.00 98.06           H  
ATOM    473 HD13 LEU A  31       4.166  -0.936  -6.258  1.00 98.06           H  
ATOM    474  CD2 LEU A  31       4.986  -3.389  -7.049  1.00 98.06           C  
ATOM    475 HD21 LEU A  31       4.892  -4.471  -7.146  1.00 98.06           H  
ATOM    476 HD22 LEU A  31       5.742  -3.052  -7.758  1.00 98.06           H  
ATOM    477 HD23 LEU A  31       5.314  -3.147  -6.038  1.00 98.06           H  
ATOM    478  N   ILE A  32       0.335  -1.523  -8.565  1.00 98.01           N  
ATOM    479  H   ILE A  32       0.338  -0.713  -7.962  1.00 98.01           H  
ATOM    480  CA  ILE A  32      -0.001  -1.321  -9.976  1.00 98.01           C  
ATOM    481  HA  ILE A  32      -0.040  -2.288 -10.476  1.00 98.01           H  
ATOM    482  C   ILE A  32       1.107  -0.502 -10.623  1.00 98.01           C  
ATOM    483  CB  ILE A  32      -1.376  -0.647 -10.167  1.00 98.01           C  
ATOM    484  HB  ILE A  32      -1.312   0.394  -9.850  1.00 98.01           H  
ATOM    485  O   ILE A  32       1.492   0.549 -10.109  1.00 98.01           O  
ATOM    486  CG1 ILE A  32      -2.510  -1.340  -9.381  1.00 98.01           C  
ATOM    487 HG12 ILE A  32      -3.456  -1.145  -9.887  1.00 98.01           H  
ATOM    488 HG13 ILE A  32      -2.355  -2.418  -9.367  1.00 98.01           H  
ATOM    489  CG2 ILE A  32      -1.752  -0.660 -11.661  1.00 98.01           C  
ATOM    490 HG21 ILE A  32      -2.719  -0.180 -11.813  1.00 98.01           H  
ATOM    491 HG22 ILE A  32      -1.017  -0.109 -12.248  1.00 98.01           H  
ATOM    492 HG23 ILE A  32      -1.802  -1.685 -12.028  1.00 98.01           H  
ATOM    493  CD1 ILE A  32      -2.669  -0.818  -7.949  1.00 98.01           C  
ATOM    494 HD11 ILE A  32      -3.634  -1.153  -7.570  1.00 98.01           H  
ATOM    495 HD12 ILE A  32      -1.882  -1.196  -7.296  1.00 98.01           H  
ATOM    496 HD13 ILE A  32      -2.661   0.272  -7.941  1.00 98.01           H  
ATOM    497  N   GLY A  33       1.614  -0.957 -11.761  1.00 97.33           N  
ATOM    498  H   GLY A  33       1.274  -1.822 -12.156  1.00 97.33           H  
ATOM    499  CA  GLY A  33       2.664  -0.232 -12.458  1.00 97.33           C  
ATOM    500  HA2 GLY A  33       2.305   0.758 -12.741  1.00 97.33           H  
ATOM    501  HA3 GLY A  33       3.510  -0.109 -11.782  1.00 97.33           H  
ATOM    502  C   GLY A  33       3.137  -0.942 -13.710  1.00 97.33           C  
ATOM    503  O   GLY A  33       2.392  -1.697 -14.335  1.00 97.33           O  
ATOM    504  N   THR A  34       4.389  -0.691 -14.068  1.00 97.48           N  
ATOM    505  H   THR A  34       4.946  -0.058 -13.513  1.00 97.48           H  
ATOM    506  CA  THR A  34       4.995  -1.191 -15.300  1.00 97.48           C  
ATOM    507  HA  THR A  34       4.279  -1.814 -15.835  1.00 97.48           H  
ATOM    508  C   THR A  34       6.208  -2.055 -15.003  1.00 97.48           C  
ATOM    509  CB  THR A  34       5.361  -0.027 -16.225  1.00 97.48           C  
ATOM    510  HB  THR A  34       5.905  -0.402 -17.091  1.00 97.48           H  
ATOM    511  O   THR A  34       7.060  -1.705 -14.184  1.00 97.48           O  
ATOM    512  CG2 THR A  34       4.090   0.676 -16.691  1.00 97.48           C  
ATOM    513 HG21 THR A  34       4.350   1.397 -17.466  1.00 97.48           H  
ATOM    514 HG22 THR A  34       3.609   1.187 -15.857  1.00 97.48           H  
ATOM    515 HG23 THR A  34       3.378  -0.045 -17.093  1.00 97.48           H  
ATOM    516  OG1 THR A  34       6.150   0.919 -15.534  1.00 97.48           O  
ATOM    517  HG1 THR A  34       6.169   1.731 -16.045  1.00 97.48           H  
ATOM    518  N   ALA A  35       6.279  -3.197 -15.678  1.00 96.63           N  
ATOM    519  H   ALA A  35       5.516  -3.452 -16.289  1.00 96.63           H  
ATOM    520  CA  ALA A  35       7.404  -4.117 -15.636  1.00 96.63           C  
ATOM    521  HA  ALA A  35       8.225  -3.651 -15.091  1.00 96.63           H  
ATOM    522  C   ALA A  35       7.867  -4.440 -17.067  1.00 96.63           C  
ATOM    523  CB  ALA A  35       6.984  -5.382 -14.883  1.00 96.63           C  
ATOM    524  HB1 ALA A  35       7.826  -6.073 -14.840  1.00 96.63           H  
ATOM    525  HB2 ALA A  35       6.167  -5.877 -15.408  1.00 96.63           H  
ATOM    526  HB3 ALA A  35       6.667  -5.142 -13.868  1.00 96.63           H  
ATOM    527  O   ALA A  35       7.028  -4.493 -17.970  1.00 96.63           O  
ATOM    528  N   PRO A  36       9.177  -4.648 -17.296  1.00 94.01           N  
ATOM    529  CA  PRO A  36       9.701  -5.032 -18.608  1.00 94.01           C  
ATOM    530  HA  PRO A  36       9.401  -4.310 -19.367  1.00 94.01           H  
ATOM    531  C   PRO A  36       9.216  -6.414 -19.058  1.00 94.01           C  
ATOM    532  CB  PRO A  36      11.225  -5.000 -18.444  1.00 94.01           C  
ATOM    533  HB2 PRO A  36      11.582  -3.998 -18.685  1.00 94.01           H  
ATOM    534  HB3 PRO A  36      11.726  -5.741 -19.066  1.00 94.01           H  
ATOM    535  O   PRO A  36       9.103  -6.664 -20.255  1.00 94.01           O  
ATOM    536  CG  PRO A  36      11.438  -5.268 -16.954  1.00 94.01           C  
ATOM    537  HG2 PRO A  36      12.396  -4.891 -16.595  1.00 94.01           H  
ATOM    538  HG3 PRO A  36      11.343  -6.335 -16.757  1.00 94.01           H  
ATOM    539  CD  PRO A  36      10.266  -4.515 -16.338  1.00 94.01           C  
ATOM    540  HD2 PRO A  36      10.013  -4.914 -15.357  1.00 94.01           H  
ATOM    541  HD3 PRO A  36      10.536  -3.463 -16.240  1.00 94.01           H  
ATOM    542  N   ILE A  37       8.930  -7.304 -18.104  1.00 93.23           N  
ATOM    543  H   ILE A  37       9.012  -7.012 -17.140  1.00 93.23           H  
ATOM    544  CA  ILE A  37       8.418  -8.655 -18.335  1.00 93.23           C  
ATOM    545  HA  ILE A  37       7.900  -8.673 -19.294  1.00 93.23           H  
ATOM    546  C   ILE A  37       7.387  -9.033 -17.268  1.00 93.23           C  
ATOM    547  CB  ILE A  37       9.564  -9.696 -18.387  1.00 93.23           C  
ATOM    548  HB  ILE A  37       9.116 -10.683 -18.503  1.00 93.23           H  
ATOM    549  O   ILE A  37       7.220  -8.344 -16.262  1.00 93.23           O  
ATOM    550  CG1 ILE A  37      10.412  -9.703 -17.100  1.00 93.23           C  
ATOM    551 HG12 ILE A  37      10.974  -8.771 -17.034  1.00 93.23           H  
ATOM    552 HG13 ILE A  37       9.745  -9.758 -16.240  1.00 93.23           H  
ATOM    553  CG2 ILE A  37      10.449  -9.461 -19.613  1.00 93.23           C  
ATOM    554 HG21 ILE A  37       9.834  -9.351 -20.506  1.00 93.23           H  
ATOM    555 HG22 ILE A  37      11.036  -8.553 -19.473  1.00 93.23           H  
ATOM    556 HG23 ILE A  37      11.118 -10.310 -19.756  1.00 93.23           H  
ATOM    557  CD1 ILE A  37      11.392 -10.879 -17.007  1.00 93.23           C  
ATOM    558 HD11 ILE A  37      11.853 -10.889 -16.020  1.00 93.23           H  
ATOM    559 HD12 ILE A  37      10.858 -11.818 -17.151  1.00 93.23           H  
ATOM    560 HD13 ILE A  37      12.176 -10.783 -17.758  1.00 93.23           H  
ATOM    561  N   GLY A  38       6.708 -10.154 -17.493  1.00 92.85           N  
ATOM    562  H   GLY A  38       6.867 -10.635 -18.367  1.00 92.85           H  
ATOM    563  CA  GLY A  38       5.750 -10.741 -16.562  1.00 92.85           C  
ATOM    564  HA2 GLY A  38       6.014 -11.792 -16.439  1.00 92.85           H  
ATOM    565  HA3 GLY A  38       5.825 -10.267 -15.583  1.00 92.85           H  
ATOM    566  C   GLY A  38       4.299 -10.639 -17.047  1.00 92.85           C  
ATOM    567  O   GLY A  38       4.020  -9.975 -18.049  1.00 92.85           O  
ATOM    568  N   PRO A  39       3.360 -11.317 -16.364  1.00 95.14           N  
ATOM    569  CA  PRO A  39       1.964 -11.378 -16.790  1.00 95.14           C  
ATOM    570  HA  PRO A  39       1.935 -11.819 -17.787  1.00 95.14           H  
ATOM    571  C   PRO A  39       1.298  -9.999 -16.826  1.00 95.14           C  
ATOM    572  CB  PRO A  39       1.274 -12.334 -15.811  1.00 95.14           C  
ATOM    573  HB2 PRO A  39       0.881 -11.785 -14.956  1.00 95.14           H  
ATOM    574  HB3 PRO A  39       0.483 -12.908 -16.295  1.00 95.14           H  
ATOM    575  O   PRO A  39       1.278  -9.272 -15.834  1.00 95.14           O  
ATOM    576  CG  PRO A  39       2.424 -13.227 -15.348  1.00 95.14           C  
ATOM    577  HG2 PRO A  39       2.216 -13.716 -14.396  1.00 95.14           H  
ATOM    578  HG3 PRO A  39       2.643 -13.972 -16.113  1.00 95.14           H  
ATOM    579  CD  PRO A  39       3.579 -12.236 -15.253  1.00 95.14           C  
ATOM    580  HD2 PRO A  39       3.528 -11.689 -14.311  1.00 95.14           H  
ATOM    581  HD3 PRO A  39       4.525 -12.772 -15.325  1.00 95.14           H  
ATOM    582  N   VAL A  40       0.721  -9.653 -17.976  1.00 95.65           N  
ATOM    583  H   VAL A  40       0.788 -10.292 -18.756  1.00 95.65           H  
ATOM    584  CA  VAL A  40       0.054  -8.366 -18.206  1.00 95.65           C  
ATOM    585  HA  VAL A  40       0.578  -7.599 -17.636  1.00 95.65           H  
ATOM    586  C   VAL A  40      -1.393  -8.433 -17.717  1.00 95.65           C  
ATOM    587  CB  VAL A  40       0.123  -7.968 -19.690  1.00 95.65           C  
ATOM    588  HB  VAL A  40      -0.441  -8.693 -20.277  1.00 95.65           H  
ATOM    589  O   VAL A  40      -2.098  -9.411 -17.968  1.00 95.65           O  
ATOM    590  CG1 VAL A  40      -0.477  -6.580 -19.923  1.00 95.65           C  
ATOM    591 HG11 VAL A  40      -1.533  -6.572 -19.652  1.00 95.65           H  
ATOM    592 HG12 VAL A  40      -0.402  -6.343 -20.984  1.00 95.65           H  
ATOM    593 HG13 VAL A  40       0.063  -5.829 -19.346  1.00 95.65           H  
ATOM    594  CG2 VAL A  40       1.568  -7.953 -20.204  1.00 95.65           C  
ATOM    595 HG21 VAL A  40       2.161  -7.232 -19.641  1.00 95.65           H  
ATOM    596 HG22 VAL A  40       1.579  -7.691 -21.262  1.00 95.65           H  
ATOM    597 HG23 VAL A  40       2.028  -8.937 -20.107  1.00 95.65           H  
ATOM    598  N   ASN A  41      -1.844  -7.389 -17.019  1.00 95.33           N  
ATOM    599  H   ASN A  41      -1.187  -6.642 -16.848  1.00 95.33           H  
ATOM    600  CA  ASN A  41      -3.198  -7.219 -16.480  1.00 95.33           C  
ATOM    601  HA  ASN A  41      -3.148  -6.396 -15.767  1.00 95.33           H  
ATOM    602  C   ASN A  41      -3.717  -8.403 -15.646  1.00 95.33           C  
ATOM    603  CB  ASN A  41      -4.143  -6.787 -17.617  1.00 95.33           C  
ATOM    604  HB2 ASN A  41      -5.179  -6.871 -17.288  1.00 95.33           H  
ATOM    605  HB3 ASN A  41      -4.013  -7.440 -18.480  1.00 95.33           H  
ATOM    606  O   ASN A  41      -4.920  -8.554 -15.454  1.00 95.33           O  
ATOM    607  CG  ASN A  41      -3.916  -5.341 -17.999  1.00 95.33           C  
ATOM    608  ND2 ASN A  41      -3.713  -5.038 -19.259  1.00 95.33           N  
ATOM    609 HD21 ASN A  41      -3.467  -4.079 -19.455  1.00 95.33           H  
ATOM    610 HD22 ASN A  41      -3.590  -5.762 -19.952  1.00 95.33           H  
ATOM    611  OD1 ASN A  41      -3.968  -4.458 -17.160  1.00 95.33           O  
ATOM    612  N   THR A  42      -2.810  -9.227 -15.125  1.00 94.95           N  
ATOM    613  H   THR A  42      -1.834  -9.034 -15.301  1.00 94.95           H  
ATOM    614  CA  THR A  42      -3.125 -10.409 -14.324  1.00 94.95           C  
ATOM    615  HA  THR A  42      -4.205 -10.549 -14.275  1.00 94.95           H  
ATOM    616  C   THR A  42      -2.546 -10.203 -12.927  1.00 94.95           C  
ATOM    617  CB  THR A  42      -2.552 -11.668 -14.984  1.00 94.95           C  
ATOM    618  HB  THR A  42      -1.467 -11.587 -15.047  1.00 94.95           H  
ATOM    619  O   THR A  42      -1.338  -9.998 -12.823  1.00 94.95           O  
ATOM    620  CG2 THR A  42      -2.923 -12.935 -14.213  1.00 94.95           C  
ATOM    621 HG21 THR A  42      -4.006 -13.007 -14.113  1.00 94.95           H  
ATOM    622 HG22 THR A  42      -2.557 -13.805 -14.758  1.00 94.95           H  
ATOM    623 HG23 THR A  42      -2.462 -12.926 -13.225  1.00 94.95           H  
ATOM    624  OG1 THR A  42      -3.078 -11.801 -16.286  1.00 94.95           O  
ATOM    625  HG1 THR A  42      -2.826 -11.028 -16.796  1.00 94.95           H  
ATOM    626  N   PRO A  43      -3.356 -10.231 -11.851  1.00 96.85           N  
ATOM    627  CA  PRO A  43      -2.844 -10.094 -10.492  1.00 96.85           C  
ATOM    628  HA  PRO A  43      -2.276  -9.166 -10.424  1.00 96.85           H  
ATOM    629  C   PRO A  43      -1.946 -11.273 -10.121  1.00 96.85           C  
ATOM    630  CB  PRO A  43      -4.075  -9.996  -9.579  1.00 96.85           C  
ATOM    631  HB2 PRO A  43      -4.334 -10.969  -9.162  1.00 96.85           H  
ATOM    632  HB3 PRO A  43      -3.922  -9.269  -8.781  1.00 96.85           H  
ATOM    633  O   PRO A  43      -2.417 -12.405 -10.004  1.00 96.85           O  
ATOM    634  CG  PRO A  43      -5.190  -9.551 -10.519  1.00 96.85           C  
ATOM    635  HG2 PRO A  43      -6.171  -9.874 -10.171  1.00 96.85           H  
ATOM    636  HG3 PRO A  43      -5.157  -8.466 -10.627  1.00 96.85           H  
ATOM    637  CD  PRO A  43      -4.812 -10.210 -11.842  1.00 96.85           C  
ATOM    638  HD2 PRO A  43      -5.190 -11.232 -11.872  1.00 96.85           H  
ATOM    639  HD3 PRO A  43      -5.219  -9.627 -12.668  1.00 96.85           H  
ATOM    640  N   VAL A  44      -0.667 -11.008  -9.883  1.00 96.81           N  
ATOM    641  H   VAL A  44      -0.340 -10.064 -10.034  1.00 96.81           H  
ATOM    642  CA  VAL A  44       0.330 -12.020  -9.521  1.00 96.81           C  
ATOM    643  HA  VAL A  44      -0.117 -13.014  -9.541  1.00 96.81           H  
ATOM    644  C   VAL A  44       0.838 -11.756  -8.114  1.00 96.81           C  
ATOM    645  CB  VAL A  44       1.479 -12.025 -10.534  1.00 96.81           C  
ATOM    646  HB  VAL A  44       1.851 -11.005 -10.630  1.00 96.81           H  
ATOM    647  O   VAL A  44       1.244 -10.643  -7.786  1.00 96.81           O  
ATOM    648  CG1 VAL A  44       2.618 -12.955 -10.105  1.00 96.81           C  
ATOM    649 HG11 VAL A  44       3.374 -12.964 -10.890  1.00 96.81           H  
ATOM    650 HG12 VAL A  44       3.098 -12.594  -9.195  1.00 96.81           H  
ATOM    651 HG13 VAL A  44       2.253 -13.970  -9.951  1.00 96.81           H  
ATOM    652  CG2 VAL A  44       1.013 -12.489 -11.915  1.00 96.81           C  
ATOM    653 HG21 VAL A  44       0.204 -11.855 -12.279  1.00 96.81           H  
ATOM    654 HG22 VAL A  44       0.670 -13.523 -11.874  1.00 96.81           H  
ATOM    655 HG23 VAL A  44       1.849 -12.404 -12.609  1.00 96.81           H  
ATOM    656  N   GLN A  45       0.820 -12.780  -7.270  1.00 96.02           N  
ATOM    657  H   GLN A  45       0.476 -13.675  -7.589  1.00 96.02           H  
ATOM    658  CA  GLN A  45       1.392 -12.689  -5.937  1.00 96.02           C  
ATOM    659  HA  GLN A  45       1.165 -11.703  -5.531  1.00 96.02           H  
ATOM    660  C   GLN A  45       2.913 -12.852  -5.968  1.00 96.02           C  
ATOM    661  CB  GLN A  45       0.731 -13.727  -5.036  1.00 96.02           C  
ATOM    662  HB2 GLN A  45       0.921 -14.727  -5.426  1.00 96.02           H  
ATOM    663  HB3 GLN A  45      -0.345 -13.553  -5.031  1.00 96.02           H  
ATOM    664  O   GLN A  45       3.426 -13.829  -6.503  1.00 96.02           O  
ATOM    665  CG  GLN A  45       1.262 -13.630  -3.605  1.00 96.02           C  
ATOM    666  HG2 GLN A  45       1.141 -12.615  -3.226  1.00 96.02           H  
ATOM    667  HG3 GLN A  45       2.320 -13.892  -3.574  1.00 96.02           H  
ATOM    668  CD  GLN A  45       0.486 -14.579  -2.727  1.00 96.02           C  
ATOM    669  NE2 GLN A  45       1.007 -15.745  -2.421  1.00 96.02           N  
ATOM    670 HE21 GLN A  45       0.406 -16.413  -1.961  1.00 96.02           H  
ATOM    671 HE22 GLN A  45       1.897 -16.007  -2.821  1.00 96.02           H  
ATOM    672  OE1 GLN A  45      -0.623 -14.286  -2.321  1.00 96.02           O  
ATOM    673  N   SER A  46       3.601 -11.931  -5.302  1.00 95.28           N  
ATOM    674  H   SER A  46       3.090 -11.145  -4.926  1.00 95.28           H  
ATOM    675  CA  SER A  46       5.029 -11.964  -5.013  1.00 95.28           C  
ATOM    676  HA  SER A  46       5.472 -12.866  -5.434  1.00 95.28           H  
ATOM    677  C   SER A  46       5.225 -11.974  -3.494  1.00 95.28           C  
ATOM    678  CB  SER A  46       5.686 -10.753  -5.682  1.00 95.28           C  
ATOM    679  HB2 SER A  46       5.342  -9.832  -5.211  1.00 95.28           H  
ATOM    680  HB3 SER A  46       5.393 -10.735  -6.732  1.00 95.28           H  
ATOM    681  O   SER A  46       4.689 -11.113  -2.782  1.00 95.28           O  
ATOM    682  OG  SER A  46       7.089 -10.832  -5.617  1.00 95.28           O  
ATOM    683  HG  SER A  46       7.395 -10.490  -4.774  1.00 95.28           H  
ATOM    684  N   LEU A  47       5.957 -12.959  -2.970  1.00 93.35           N  
ATOM    685  H   LEU A  47       6.335 -13.671  -3.580  1.00 93.35           H  
ATOM    686  CA  LEU A  47       6.222 -13.115  -1.533  1.00 93.35           C  
ATOM    687  HA  LEU A  47       5.608 -12.419  -0.962  1.00 93.35           H  
ATOM    688  C   LEU A  47       7.667 -12.792  -1.145  1.00 93.35           C  
ATOM    689  CB  LEU A  47       5.872 -14.551  -1.103  1.00 93.35           C  
ATOM    690  HB2 LEU A  47       6.112 -14.660  -0.045  1.00 93.35           H  
ATOM    691  HB3 LEU A  47       6.513 -15.243  -1.650  1.00 93.35           H  
ATOM    692  O   LEU A  47       7.939 -12.589   0.038  1.00 93.35           O  
ATOM    693  CG  LEU A  47       4.407 -14.960  -1.318  1.00 93.35           C  
ATOM    694  HG  LEU A  47       4.143 -14.887  -2.373  1.00 93.35           H  
ATOM    695  CD1 LEU A  47       4.213 -16.410  -0.875  1.00 93.35           C  
ATOM    696 HD11 LEU A  47       3.177 -16.718  -1.014  1.00 93.35           H  
ATOM    697 HD12 LEU A  47       4.493 -16.522   0.173  1.00 93.35           H  
ATOM    698 HD13 LEU A  47       4.854 -17.051  -1.481  1.00 93.35           H  
ATOM    699  CD2 LEU A  47       3.463 -14.071  -0.502  1.00 93.35           C  
ATOM    700 HD21 LEU A  47       2.444 -14.456  -0.551  1.00 93.35           H  
ATOM    701 HD22 LEU A  47       3.791 -14.044   0.537  1.00 93.35           H  
ATOM    702 HD23 LEU A  47       3.482 -13.064  -0.919  1.00 93.35           H  
ATOM    703  N   SER A  48       8.573 -12.743  -2.118  1.00 91.60           N  
ATOM    704  H   SER A  48       8.285 -12.953  -3.063  1.00 91.60           H  
ATOM    705  CA  SER A  48      10.005 -12.530  -1.918  1.00 91.60           C  
ATOM    706  HA  SER A  48      10.167 -11.943  -1.014  1.00 91.60           H  
ATOM    707  C   SER A  48      10.634 -11.766  -3.085  1.00 91.60           C  
ATOM    708  CB  SER A  48      10.693 -13.891  -1.745  1.00 91.60           C  
ATOM    709  HB2 SER A  48      10.210 -14.438  -0.935  1.00 91.60           H  
ATOM    710  HB3 SER A  48      11.743 -13.746  -1.494  1.00 91.60           H  
ATOM    711  O   SER A  48      10.016 -11.568  -4.132  1.00 91.60           O  
ATOM    712  OG  SER A  48      10.601 -14.634  -2.947  1.00 91.60           O  
ATOM    713  HG  SER A  48      10.385 -15.550  -2.758  1.00 91.60           H  
ATOM    714  N   ASP A  49      11.890 -11.376  -2.903  1.00 87.91           N  
ATOM    715  H   ASP A  49      12.369 -11.690  -2.072  1.00 87.91           H  
ATOM    716  CA  ASP A  49      12.784 -10.881  -3.951  1.00 87.91           C  
ATOM    717  HA  ASP A  49      12.359  -9.976  -4.385  1.00 87.91           H  
ATOM    718  C   ASP A  49      12.984 -11.899  -5.090  1.00 87.91           C  
ATOM    719  CB  ASP A  49      14.131 -10.519  -3.293  1.00 87.91           C  
ATOM    720  HB2 ASP A  49      13.959  -9.716  -2.577  1.00 87.91           H  
ATOM    721  HB3 ASP A  49      14.795 -10.132  -4.066  1.00 87.91           H  
ATOM    722  O   ASP A  49      13.026 -11.525  -6.263  1.00 87.91           O  
ATOM    723  CG  ASP A  49      14.840 -11.677  -2.560  1.00 87.91           C  
ATOM    724  OD1 ASP A  49      14.165 -12.677  -2.204  1.00 87.91           O  
ATOM    725  OD2 ASP A  49      16.059 -11.553  -2.325  1.00 87.91           O  
ATOM    726  N   VAL A  50      13.031 -13.195  -4.770  1.00 90.66           N  
ATOM    727  H   VAL A  50      13.111 -13.415  -3.788  1.00 90.66           H  
ATOM    728  CA  VAL A  50      13.098 -14.276  -5.765  1.00 90.66           C  
ATOM    729  HA  VAL A  50      13.941 -14.079  -6.428  1.00 90.66           H  
ATOM    730  C   VAL A  50      11.841 -14.299  -6.635  1.00 90.66           C  
ATOM    731  CB  VAL A  50      13.318 -15.645  -5.094  1.00 90.66           C  
ATOM    732  HB  VAL A  50      12.488 -15.860  -4.420  1.00 90.66           H  
ATOM    733  O   VAL A  50      11.945 -14.392  -7.858  1.00 90.66           O  
ATOM    734  CG1 VAL A  50      13.403 -16.779  -6.126  1.00 90.66           C  
ATOM    735 HG11 VAL A  50      13.607 -17.724  -5.622  1.00 90.66           H  
ATOM    736 HG12 VAL A  50      12.455 -16.877  -6.655  1.00 90.66           H  
ATOM    737 HG13 VAL A  50      14.196 -16.570  -6.845  1.00 90.66           H  
ATOM    738  CG2 VAL A  50      14.619 -15.667  -4.282  1.00 90.66           C  
ATOM    739 HG21 VAL A  50      14.567 -14.944  -3.467  1.00 90.66           H  
ATOM    740 HG22 VAL A  50      14.775 -16.654  -3.847  1.00 90.66           H  
ATOM    741 HG23 VAL A  50      15.464 -15.411  -4.921  1.00 90.66           H  
ATOM    742  N   ASP A  51      10.658 -14.157  -6.031  1.00 92.11           N  
ATOM    743  H   ASP A  51      10.630 -14.088  -5.024  1.00 92.11           H  
ATOM    744  CA  ASP A  51       9.404 -14.066  -6.787  1.00 92.11           C  
ATOM    745  HA  ASP A  51       9.336 -14.915  -7.467  1.00 92.11           H  
ATOM    746  C   ASP A  51       9.356 -12.780  -7.625  1.00 92.11           C  
ATOM    747  CB  ASP A  51       8.188 -14.091  -5.851  1.00 92.11           C  
ATOM    748  HB2 ASP A  51       8.276 -13.274  -5.135  1.00 92.11           H  
ATOM    749  HB3 ASP A  51       7.298 -13.908  -6.452  1.00 92.11           H  
ATOM    750  O   ASP A  51       8.824 -12.788  -8.737  1.00 92.11           O  
ATOM    751  CG  ASP A  51       7.962 -15.391  -5.080  1.00 92.11           C  
ATOM    752  OD1 ASP A  51       8.511 -16.448  -5.460  1.00 92.11           O  
ATOM    753  OD2 ASP A  51       7.185 -15.301  -4.099  1.00 92.11           O  
ATOM    754  N   ALA A  52       9.937 -11.683  -7.125  1.00 92.39           N  
ATOM    755  H   ALA A  52      10.322 -11.737  -6.193  1.00 92.39           H  
ATOM    756  CA  ALA A  52       9.977 -10.392  -7.809  1.00 92.39           C  
ATOM    757  HA  ALA A  52       8.950 -10.093  -8.023  1.00 92.39           H  
ATOM    758  C   ALA A  52      10.749 -10.442  -9.134  1.00 92.39           C  
ATOM    759  CB  ALA A  52      10.611  -9.357  -6.877  1.00 92.39           C  
ATOM    760  HB1 ALA A  52      10.193  -9.461  -5.876  1.00 92.39           H  
ATOM    761  HB2 ALA A  52      11.688  -9.510  -6.819  1.00 92.39           H  
ATOM    762  HB3 ALA A  52      10.436  -8.352  -7.261  1.00 92.39           H  
ATOM    763  O   ALA A  52      10.417  -9.708 -10.067  1.00 92.39           O  
ATOM    764  N   ALA A  53      11.738 -11.336  -9.248  1.00 91.96           N  
ATOM    765  H   ALA A  53      11.971 -11.886  -8.432  1.00 91.96           H  
ATOM    766  CA  ALA A  53      12.570 -11.488 -10.440  1.00 91.96           C  
ATOM    767  HA  ALA A  53      13.093 -10.547 -10.612  1.00 91.96           H  
ATOM    768  C   ALA A  53      11.761 -11.804 -11.712  1.00 91.96           C  
ATOM    769  CB  ALA A  53      13.611 -12.578 -10.165  1.00 91.96           C  
ATOM    770  HB1 ALA A  53      13.119 -13.543 -10.044  1.00 91.96           H  
ATOM    771  HB2 ALA A  53      14.164 -12.342  -9.256  1.00 91.96           H  
ATOM    772  HB3 ALA A  53      14.309 -12.637 -11.001  1.00 91.96           H  
ATOM    773  O   ALA A  53      12.204 -11.487 -12.817  1.00 91.96           O  
ATOM    774  N   GLN A  54      10.550 -12.361 -11.578  1.00 94.55           N  
ATOM    775  H   GLN A  54      10.228 -12.583 -10.647  1.00 94.55           H  
ATOM    776  CA  GLN A  54       9.658 -12.617 -12.714  1.00 94.55           C  
ATOM    777  HA  GLN A  54      10.212 -13.212 -13.441  1.00 94.55           H  
ATOM    778  C   GLN A  54       9.199 -11.338 -13.437  1.00 94.55           C  
ATOM    779  CB  GLN A  54       8.455 -13.449 -12.247  1.00 94.55           C  
ATOM    780  HB2 GLN A  54       8.019 -13.945 -13.114  1.00 94.55           H  
ATOM    781  HB3 GLN A  54       8.797 -14.220 -11.557  1.00 94.55           H  
ATOM    782  O   GLN A  54       8.762 -11.412 -14.584  1.00 94.55           O  
ATOM    783  CG  GLN A  54       7.357 -12.609 -11.576  1.00 94.55           C  
ATOM    784  HG2 GLN A  54       6.876 -11.968 -12.315  1.00 94.55           H  
ATOM    785  HG3 GLN A  54       7.785 -11.967 -10.807  1.00 94.55           H  
ATOM    786  CD  GLN A  54       6.285 -13.499 -10.973  1.00 94.55           C  
ATOM    787  NE2 GLN A  54       6.316 -13.731  -9.681  1.00 94.55           N  
ATOM    788 HE21 GLN A  54       7.098 -13.377  -9.149  1.00 94.55           H  
ATOM    789 HE22 GLN A  54       5.621 -14.348  -9.286  1.00 94.55           H  
ATOM    790  OE1 GLN A  54       5.425 -14.013 -11.671  1.00 94.55           O  
ATOM    791  N   PHE A  55       9.292 -10.178 -12.777  1.00 95.42           N  
ATOM    792  H   PHE A  55       9.640 -10.192 -11.829  1.00 95.42           H  
ATOM    793  CA  PHE A  55       8.982  -8.866 -13.351  1.00 95.42           C  
ATOM    794  HA  PHE A  55       8.267  -9.007 -14.162  1.00 95.42           H  
ATOM    795  C   PHE A  55      10.205  -8.188 -13.977  1.00 95.42           C  
ATOM    796  CB  PHE A  55       8.306  -7.986 -12.294  1.00 95.42           C  
ATOM    797  HB2 PHE A  55       9.001  -7.819 -11.471  1.00 95.42           H  
ATOM    798  HB3 PHE A  55       8.075  -7.013 -12.726  1.00 95.42           H  
ATOM    799  O   PHE A  55      10.090  -7.101 -14.536  1.00 95.42           O  
ATOM    800  CG  PHE A  55       7.024  -8.593 -11.770  1.00 95.42           C  
ATOM    801  CD1 PHE A  55       5.886  -8.665 -12.597  1.00 95.42           C  
ATOM    802  HD1 PHE A  55       5.919  -8.254 -13.596  1.00 95.42           H  
ATOM    803  CD2 PHE A  55       6.994  -9.152 -10.481  1.00 95.42           C  
ATOM    804  HD2 PHE A  55       7.875  -9.118  -9.857  1.00 95.42           H  
ATOM    805  CE1 PHE A  55       4.722  -9.303 -12.134  1.00 95.42           C  
ATOM    806  HE1 PHE A  55       3.851  -9.376 -12.768  1.00 95.42           H  
ATOM    807  CE2 PHE A  55       5.836  -9.791 -10.018  1.00 95.42           C  
ATOM    808  HE2 PHE A  55       5.826 -10.246  -9.038  1.00 95.42           H  
ATOM    809  CZ  PHE A  55       4.708  -9.871 -10.848  1.00 95.42           C  
ATOM    810  HZ  PHE A  55       3.830 -10.386 -10.486  1.00 95.42           H  
ATOM    811  N   GLY A  56      11.366  -8.844 -13.943  1.00 92.50           N  
ATOM    812  H   GLY A  56      11.404  -9.726 -13.452  1.00 92.50           H  
ATOM    813  CA  GLY A  56      12.592  -8.380 -14.576  1.00 92.50           C  
ATOM    814  HA2 GLY A  56      13.227  -9.244 -14.770  1.00 92.50           H  
ATOM    815  HA3 GLY A  56      12.350  -7.915 -15.532  1.00 92.50           H  
ATOM    816  C   GLY A  56      13.396  -7.377 -13.744  1.00 92.50           C  
ATOM    817  O   GLY A  56      13.064  -7.090 -12.594  1.00 92.50           O  
ATOM    818  N   PRO A  57      14.504  -6.875 -14.315  1.00 90.77           N  
ATOM    819  CA  PRO A  57      15.445  -6.018 -13.608  1.00 90.77           C  
ATOM    820  HA  PRO A  57      15.661  -6.444 -12.628  1.00 90.77           H  
ATOM    821  C   PRO A  57      14.906  -4.597 -13.405  1.00 90.77           C  
ATOM    822  CB  PRO A  57      16.721  -6.048 -14.457  1.00 90.77           C  
ATOM    823  HB2 PRO A  57      17.290  -5.120 -14.393  1.00 90.77           H  
ATOM    824  HB3 PRO A  57      17.341  -6.890 -14.147  1.00 90.77           H  
ATOM    825  O   PRO A  57      13.986  -4.147 -14.091  1.00 90.77           O  
ATOM    826  CG  PRO A  57      16.210  -6.296 -15.876  1.00 90.77           C  
ATOM    827  HG2 PRO A  57      16.945  -6.822 -16.484  1.00 90.77           H  
ATOM    828  HG3 PRO A  57      15.936  -5.351 -16.345  1.00 90.77           H  
ATOM    829  CD  PRO A  57      14.959  -7.144 -15.671  1.00 90.77           C  
ATOM    830  HD2 PRO A  57      15.214  -8.199 -15.770  1.00 90.77           H  
ATOM    831  HD3 PRO A  57      14.199  -6.865 -16.400  1.00 90.77           H  
ATOM    832  N   GLN A  58      15.532  -3.859 -12.485  1.00 90.01           N  
ATOM    833  H   GLN A  58      16.286  -4.274 -11.956  1.00 90.01           H  
ATOM    834  CA  GLN A  58      15.288  -2.427 -12.315  1.00 90.01           C  
ATOM    835  HA  GLN A  58      14.213  -2.256 -12.255  1.00 90.01           H  
ATOM    836  C   GLN A  58      15.815  -1.665 -13.539  1.00 90.01           C  
ATOM    837  CB  GLN A  58      15.917  -1.912 -11.010  1.00 90.01           C  
ATOM    838  HB2 GLN A  58      16.993  -2.083 -11.025  1.00 90.01           H  
ATOM    839  HB3 GLN A  58      15.748  -0.836 -10.966  1.00 90.01           H  
ATOM    840  O   GLN A  58      17.013  -1.445 -13.693  1.00 90.01           O  
ATOM    841  CG  GLN A  58      15.325  -2.559  -9.744  1.00 90.01           C  
ATOM    842  HG2 GLN A  58      14.237  -2.529  -9.792  1.00 90.01           H  
ATOM    843  HG3 GLN A  58      15.637  -3.602  -9.687  1.00 90.01           H  
ATOM    844  CD  GLN A  58      15.756  -1.821  -8.476  1.00 90.01           C  
ATOM    845  NE2 GLN A  58      16.318  -2.501  -7.501  1.00 90.01           N  
ATOM    846 HE21 GLN A  58      16.407  -2.039  -6.607  1.00 90.01           H  
ATOM    847 HE22 GLN A  58      16.382  -3.509  -7.499  1.00 90.01           H  
ATOM    848  OE1 GLN A  58      15.570  -0.615  -8.363  1.00 90.01           O  
ATOM    849  N   LEU A  59      14.902  -1.279 -14.429  1.00 88.69           N  
ATOM    850  H   LEU A  59      13.945  -1.558 -14.269  1.00 88.69           H  
ATOM    851  CA  LEU A  59      15.186  -0.492 -15.627  1.00 88.69           C  
ATOM    852  HA  LEU A  59      16.257  -0.305 -15.697  1.00 88.69           H  
ATOM    853  C   LEU A  59      14.494   0.870 -15.526  1.00 88.69           C  
ATOM    854  CB  LEU A  59      14.742  -1.274 -16.875  1.00 88.69           C  
ATOM    855  HB2 LEU A  59      13.682  -1.502 -16.761  1.00 88.69           H  
ATOM    856  HB3 LEU A  59      14.867  -0.645 -17.756  1.00 88.69           H  
ATOM    857  O   LEU A  59      13.445   1.010 -14.893  1.00 88.69           O  
ATOM    858  CG  LEU A  59      15.466  -2.610 -17.106  1.00 88.69           C  
ATOM    859  HG  LEU A  59      15.342  -3.236 -16.223  1.00 88.69           H  
ATOM    860  CD1 LEU A  59      14.804  -3.321 -18.285  1.00 88.69           C  
ATOM    861 HD11 LEU A  59      15.360  -4.222 -18.544  1.00 88.69           H  
ATOM    862 HD12 LEU A  59      14.737  -2.660 -19.149  1.00 88.69           H  
ATOM    863 HD13 LEU A  59      13.792  -3.609 -17.999  1.00 88.69           H  
ATOM    864  CD2 LEU A  59      16.965  -2.452 -17.369  1.00 88.69           C  
ATOM    865 HD21 LEU A  59      17.138  -1.782 -18.211  1.00 88.69           H  
ATOM    866 HD22 LEU A  59      17.399  -3.427 -17.590  1.00 88.69           H  
ATOM    867 HD23 LEU A  59      17.454  -2.061 -16.477  1.00 88.69           H  
ATOM    868  N   ALA A  60      15.071   1.890 -16.159  1.00 85.85           N  
ATOM    869  H   ALA A  60      15.919   1.726 -16.683  1.00 85.85           H  
ATOM    870  CA  ALA A  60      14.510   3.236 -16.136  1.00 85.85           C  
ATOM    871  HA  ALA A  60      14.454   3.557 -15.095  1.00 85.85           H  
ATOM    872  C   ALA A  60      13.086   3.262 -16.725  1.00 85.85           C  
ATOM    873  CB  ALA A  60      15.457   4.187 -16.874  1.00 85.85           C  
ATOM    874  HB1 ALA A  60      16.442   4.167 -16.408  1.00 85.85           H  
ATOM    875  HB2 ALA A  60      15.065   5.203 -16.831  1.00 85.85           H  
ATOM    876  HB3 ALA A  60      15.544   3.886 -17.918  1.00 85.85           H  
ATOM    877  O   ALA A  60      12.833   2.703 -17.788  1.00 85.85           O  
ATOM    878  N   GLY A  61      12.159   3.922 -16.026  1.00 88.03           N  
ATOM    879  H   GLY A  61      12.431   4.336 -15.145  1.00 88.03           H  
ATOM    880  CA  GLY A  61      10.750   4.033 -16.422  1.00 88.03           C  
ATOM    881  HA2 GLY A  61      10.693   4.124 -17.507  1.00 88.03           H  
ATOM    882  HA3 GLY A  61      10.330   4.939 -15.987  1.00 88.03           H  
ATOM    883  C   GLY A  61       9.854   2.857 -16.009  1.00 88.03           C  
ATOM    884  O   GLY A  61       8.635   3.008 -16.046  1.00 88.03           O  
ATOM    885  N   PHE A  62      10.417   1.728 -15.566  1.00 94.03           N  
ATOM    886  H   PHE A  62      11.424   1.659 -15.527  1.00 94.03           H  
ATOM    887  CA  PHE A  62       9.650   0.575 -15.085  1.00 94.03           C  
ATOM    888  HA  PHE A  62       8.647   0.607 -15.510  1.00 94.03           H  
ATOM    889  C   PHE A  62       9.520   0.612 -13.562  1.00 94.03           C  
ATOM    890  CB  PHE A  62      10.290  -0.724 -15.569  1.00 94.03           C  
ATOM    891  HB2 PHE A  62      11.305  -0.796 -15.177  1.00 94.03           H  
ATOM    892  HB3 PHE A  62       9.723  -1.560 -15.158  1.00 94.03           H  
ATOM    893  O   PHE A  62      10.502   0.475 -12.832  1.00 94.03           O  
ATOM    894  CG  PHE A  62      10.330  -0.859 -17.078  1.00 94.03           C  
ATOM    895  CD1 PHE A  62       9.251  -1.435 -17.772  1.00 94.03           C  
ATOM    896  HD1 PHE A  62       8.368  -1.749 -17.236  1.00 94.03           H  
ATOM    897  CD2 PHE A  62      11.452  -0.409 -17.795  1.00 94.03           C  
ATOM    898  HD2 PHE A  62      12.253   0.100 -17.278  1.00 94.03           H  
ATOM    899  CE1 PHE A  62       9.335  -1.631 -19.163  1.00 94.03           C  
ATOM    900  HE1 PHE A  62       8.537  -2.123 -19.699  1.00 94.03           H  
ATOM    901  CE2 PHE A  62      11.529  -0.591 -19.185  1.00 94.03           C  
ATOM    902  HE2 PHE A  62      12.392  -0.242 -19.733  1.00 94.03           H  
ATOM    903  CZ  PHE A  62      10.474  -1.214 -19.868  1.00 94.03           C  
ATOM    904  HZ  PHE A  62      10.534  -1.357 -20.937  1.00 94.03           H  
ATOM    905  N   THR A  63       8.299   0.813 -13.073  1.00 95.46           N  
ATOM    906  H   THR A  63       7.524   0.867 -13.719  1.00 95.46           H  
ATOM    907  CA  THR A  63       8.051   1.130 -11.660  1.00 95.46           C  
ATOM    908  HA  THR A  63       8.898   1.699 -11.278  1.00 95.46           H  
ATOM    909  C   THR A  63       7.920  -0.098 -10.762  1.00 95.46           C  
ATOM    910  CB  THR A  63       6.805   2.011 -11.509  1.00 95.46           C  
ATOM    911  HB  THR A  63       6.667   2.240 -10.453  1.00 95.46           H  
ATOM    912  O   THR A  63       8.210  -0.007  -9.570  1.00 95.46           O  
ATOM    913  CG2 THR A  63       6.932   3.325 -12.279  1.00 95.46           C  
ATOM    914 HG21 THR A  63       7.804   3.874 -11.924  1.00 95.46           H  
ATOM    915 HG22 THR A  63       7.036   3.137 -13.348  1.00 95.46           H  
ATOM    916 HG23 THR A  63       6.040   3.931 -12.119  1.00 95.46           H  
ATOM    917  OG1 THR A  63       5.642   1.368 -11.986  1.00 95.46           O  
ATOM    918  HG1 THR A  63       4.926   1.972 -11.775  1.00 95.46           H  
ATOM    919  N   ILE A  64       7.507  -1.250 -11.304  1.00 97.11           N  
ATOM    920  H   ILE A  64       7.334  -1.273 -12.299  1.00 97.11           H  
ATOM    921  CA  ILE A  64       7.251  -2.462 -10.513  1.00 97.11           C  
ATOM    922  HA  ILE A  64       6.633  -2.171  -9.664  1.00 97.11           H  
ATOM    923  C   ILE A  64       8.536  -3.030  -9.901  1.00 97.11           C  
ATOM    924  CB  ILE A  64       6.450  -3.511 -11.318  1.00 97.11           C  
ATOM    925  HB  ILE A  64       6.834  -3.544 -12.338  1.00 97.11           H  
ATOM    926  O   ILE A  64       8.552  -3.184  -8.680  1.00 97.11           O  
ATOM    927  CG1 ILE A  64       4.978  -3.073 -11.399  1.00 97.11           C  
ATOM    928 HG12 ILE A  64       4.518  -3.175 -10.416  1.00 97.11           H  
ATOM    929 HG13 ILE A  64       4.935  -2.020 -11.679  1.00 97.11           H  
ATOM    930  CG2 ILE A  64       6.559  -4.927 -10.719  1.00 97.11           C  
ATOM    931 HG21 ILE A  64       6.160  -4.942  -9.705  1.00 97.11           H  
ATOM    932 HG22 ILE A  64       7.594  -5.270 -10.702  1.00 97.11           H  
ATOM    933 HG23 ILE A  64       6.021  -5.644 -11.338  1.00 97.11           H  
ATOM    934  CD1 ILE A  64       4.153  -3.866 -12.416  1.00 97.11           C  
ATOM    935 HD11 ILE A  64       4.550  -3.722 -13.421  1.00 97.11           H  
ATOM    936 HD12 ILE A  64       3.125  -3.505 -12.378  1.00 97.11           H  
ATOM    937 HD13 ILE A  64       4.145  -4.931 -12.183  1.00 97.11           H  
ATOM    938  N   PRO A  65       9.613  -3.308 -10.667  1.00 94.95           N  
ATOM    939  CA  PRO A  65      10.828  -3.877 -10.082  1.00 94.95           C  
ATOM    940  HA  PRO A  65      10.596  -4.854  -9.658  1.00 94.95           H  
ATOM    941  C   PRO A  65      11.422  -2.987  -8.984  1.00 94.95           C  
ATOM    942  CB  PRO A  65      11.798  -4.057 -11.254  1.00 94.95           C  
ATOM    943  HB2 PRO A  65      12.393  -3.154 -11.390  1.00 94.95           H  
ATOM    944  HB3 PRO A  65      12.445  -4.922 -11.113  1.00 94.95           H  
ATOM    945  O   PRO A  65      11.847  -3.483  -7.947  1.00 94.95           O  
ATOM    946  CG  PRO A  65      10.874  -4.226 -12.456  1.00 94.95           C  
ATOM    947  HG2 PRO A  65      11.366  -3.961 -13.392  1.00 94.95           H  
ATOM    948  HG3 PRO A  65      10.499  -5.248 -12.491  1.00 94.95           H  
ATOM    949  CD  PRO A  65       9.737  -3.266 -12.122  1.00 94.95           C  
ATOM    950  HD2 PRO A  65       8.837  -3.600 -12.639  1.00 94.95           H  
ATOM    951  HD3 PRO A  65      10.000  -2.257 -12.437  1.00 94.95           H  
ATOM    952  N   GLN A  66      11.373  -1.667  -9.182  1.00 93.90           N  
ATOM    953  H   GLN A  66      10.970  -1.333 -10.046  1.00 93.90           H  
ATOM    954  CA  GLN A  66      11.847  -0.670  -8.218  1.00 93.90           C  
ATOM    955  HA  GLN A  66      12.877  -0.888  -7.937  1.00 93.90           H  
ATOM    956  C   GLN A  66      11.006  -0.672  -6.934  1.00 93.90           C  
ATOM    957  CB  GLN A  66      11.782   0.714  -8.881  1.00 93.90           C  
ATOM    958  HB2 GLN A  66      10.753   0.919  -9.175  1.00 93.90           H  
ATOM    959  HB3 GLN A  66      12.078   1.467  -8.151  1.00 93.90           H  
ATOM    960  O   GLN A  66      11.533  -0.660  -5.828  1.00 93.90           O  
ATOM    961  CG  GLN A  66      12.684   0.827 -10.121  1.00 93.90           C  
ATOM    962  HG2 GLN A  66      12.429   0.051 -10.843  1.00 93.90           H  
ATOM    963  HG3 GLN A  66      13.723   0.680  -9.825  1.00 93.90           H  
ATOM    964  CD  GLN A  66      12.558   2.170 -10.831  1.00 93.90           C  
ATOM    965  NE2 GLN A  66      13.381   2.423 -11.824  1.00 93.90           N  
ATOM    966 HE21 GLN A  66      13.998   1.699 -12.162  1.00 93.90           H  
ATOM    967 HE22 GLN A  66      13.216   3.285 -12.323  1.00 93.90           H  
ATOM    968  OE1 GLN A  66      11.739   3.025 -10.523  1.00 93.90           O  
ATOM    969  N   ALA A  67       9.679  -0.720  -7.064  1.00 95.53           N  
ATOM    970  H   ALA A  67       9.274  -0.728  -7.989  1.00 95.53           H  
ATOM    971  CA  ALA A  67       8.788  -0.746  -5.911  1.00 95.53           C  
ATOM    972  HA  ALA A  67       9.096   0.037  -5.219  1.00 95.53           H  
ATOM    973  C   ALA A  67       8.839  -2.076  -5.145  1.00 95.53           C  
ATOM    974  CB  ALA A  67       7.379  -0.434  -6.404  1.00 95.53           C  
ATOM    975  HB1 ALA A  67       7.052  -1.205  -7.101  1.00 95.53           H  
ATOM    976  HB2 ALA A  67       6.693  -0.387  -5.558  1.00 95.53           H  
ATOM    977  HB3 ALA A  67       7.399   0.527  -6.918  1.00 95.53           H  
ATOM    978  O   ALA A  67       8.683  -2.075  -3.926  1.00 95.53           O  
ATOM    979  N   LEU A  68       9.057  -3.199  -5.834  1.00 95.81           N  
ATOM    980  H   LEU A  68       9.156  -3.140  -6.837  1.00 95.81           H  
ATOM    981  CA  LEU A  68       9.250  -4.498  -5.190  1.00 95.81           C  
ATOM    982  HA  LEU A  68       8.451  -4.657  -4.465  1.00 95.81           H  
ATOM    983  C   LEU A  68      10.544  -4.524  -4.382  1.00 95.81           C  
ATOM    984  CB  LEU A  68       9.226  -5.624  -6.237  1.00 95.81           C  
ATOM    985  HB2 LEU A  68       9.910  -5.365  -7.045  1.00 95.81           H  
ATOM    986  HB3 LEU A  68       9.594  -6.539  -5.774  1.00 95.81           H  
ATOM    987  O   LEU A  68      10.499  -4.894  -3.214  1.00 95.81           O  
ATOM    988  CG  LEU A  68       7.831  -5.899  -6.820  1.00 95.81           C  
ATOM    989  HG  LEU A  68       7.422  -4.979  -7.237  1.00 95.81           H  
ATOM    990  CD1 LEU A  68       7.922  -6.931  -7.941  1.00 95.81           C  
ATOM    991 HD11 LEU A  68       8.170  -7.909  -7.529  1.00 95.81           H  
ATOM    992 HD12 LEU A  68       6.965  -6.996  -8.458  1.00 95.81           H  
ATOM    993 HD13 LEU A  68       8.686  -6.634  -8.660  1.00 95.81           H  
ATOM    994  CD2 LEU A  68       6.850  -6.430  -5.770  1.00 95.81           C  
ATOM    995 HD21 LEU A  68       6.686  -5.684  -4.993  1.00 95.81           H  
ATOM    996 HD22 LEU A  68       7.232  -7.347  -5.319  1.00 95.81           H  
ATOM    997 HD23 LEU A  68       5.894  -6.650  -6.245  1.00 95.81           H  
ATOM    998  N   ASP A  69      11.651  -4.057  -4.958  1.00 93.58           N  
ATOM    999  H   ASP A  69      11.625  -3.782  -5.930  1.00 93.58           H  
ATOM   1000  CA  ASP A  69      12.923  -3.875  -4.248  1.00 93.58           C  
ATOM   1001  HA  ASP A  69      13.325  -4.844  -3.950  1.00 93.58           H  
ATOM   1002  C   ASP A  69      12.729  -3.025  -2.981  1.00 93.58           C  
ATOM   1003  CB  ASP A  69      13.895  -3.222  -5.235  1.00 93.58           C  
ATOM   1004  HB2 ASP A  69      13.911  -3.813  -6.151  1.00 93.58           H  
ATOM   1005  HB3 ASP A  69      13.542  -2.224  -5.495  1.00 93.58           H  
ATOM   1006  O   ASP A  69      13.057  -3.437  -1.869  1.00 93.58           O  
ATOM   1007  CG  ASP A  69      15.323  -3.136  -4.714  1.00 93.58           C  
ATOM   1008  OD1 ASP A  69      15.929  -4.218  -4.575  1.00 93.58           O  
ATOM   1009  OD2 ASP A  69      15.843  -1.998  -4.660  1.00 93.58           O  
ATOM   1010  N   ALA A  70      12.020  -1.902  -3.120  1.00 94.23           N  
ATOM   1011  H   ALA A  70      11.813  -1.592  -4.058  1.00 94.23           H  
ATOM   1012  CA  ALA A  70      11.701  -1.014  -2.011  1.00 94.23           C  
ATOM   1013  HA  ALA A  70      12.651  -0.705  -1.575  1.00 94.23           H  
ATOM   1014  C   ALA A  70      10.885  -1.650  -0.881  1.00 94.23           C  
ATOM   1015  CB  ALA A  70      10.954   0.183  -2.594  1.00 94.23           C  
ATOM   1016  HB1 ALA A  70       9.981  -0.137  -2.966  1.00 94.23           H  
ATOM   1017  HB2 ALA A  70      10.804   0.952  -1.837  1.00 94.23           H  
ATOM   1018  HB3 ALA A  70      11.530   0.584  -3.428  1.00 94.23           H  
ATOM   1019  O   ALA A  70      11.060  -1.306   0.291  1.00 94.23           O  
ATOM   1020  N   VAL A  71       9.965  -2.550  -1.225  1.00 95.44           N  
ATOM   1021  H   VAL A  71       9.879  -2.777  -2.206  1.00 95.44           H  
ATOM   1022  CA  VAL A  71       9.163  -3.294  -0.253  1.00 95.44           C  
ATOM   1023  HA  VAL A  71       8.867  -2.616   0.548  1.00 95.44           H  
ATOM   1024  C   VAL A  71       9.996  -4.401   0.396  1.00 95.44           C  
ATOM   1025  CB  VAL A  71       7.883  -3.831  -0.920  1.00 95.44           C  
ATOM   1026  HB  VAL A  71       8.137  -4.321  -1.860  1.00 95.44           H  
ATOM   1027  O   VAL A  71       9.935  -4.568   1.617  1.00 95.44           O  
ATOM   1028  CG1 VAL A  71       7.142  -4.843  -0.037  1.00 95.44           C  
ATOM   1029 HG11 VAL A  71       6.961  -4.424   0.953  1.00 95.44           H  
ATOM   1030 HG12 VAL A  71       7.734  -5.752   0.061  1.00 95.44           H  
ATOM   1031 HG13 VAL A  71       6.195  -5.110  -0.504  1.00 95.44           H  
ATOM   1032  CG2 VAL A  71       6.905  -2.680  -1.211  1.00 95.44           C  
ATOM   1033 HG21 VAL A  71       6.055  -3.053  -1.783  1.00 95.44           H  
ATOM   1034 HG22 VAL A  71       6.557  -2.238  -0.277  1.00 95.44           H  
ATOM   1035 HG23 VAL A  71       7.399  -1.902  -1.792  1.00 95.44           H  
ATOM   1036  N   TYR A  72      10.787  -5.136  -0.387  1.00 94.58           N  
ATOM   1037  H   TYR A  72      10.836  -4.923  -1.373  1.00 94.58           H  
ATOM   1038  CA  TYR A  72      11.562  -6.280   0.093  1.00 94.58           C  
ATOM   1039  HA  TYR A  72      10.948  -6.804   0.825  1.00 94.58           H  
ATOM   1040  C   TYR A  72      12.832  -5.907   0.857  1.00 94.58           C  
ATOM   1041  CB  TYR A  72      11.851  -7.258  -1.051  1.00 94.58           C  
ATOM   1042  HB2 TYR A  72      12.517  -8.040  -0.688  1.00 94.58           H  
ATOM   1043  HB3 TYR A  72      12.372  -6.727  -1.847  1.00 94.58           H  
ATOM   1044  O   TYR A  72      13.279  -6.717   1.665  1.00 94.58           O  
ATOM   1045  CG  TYR A  72      10.608  -7.932  -1.600  1.00 94.58           C  
ATOM   1046  CD1 TYR A  72       9.711  -8.585  -0.729  1.00 94.58           C  
ATOM   1047  HD1 TYR A  72       9.931  -8.647   0.326  1.00 94.58           H  
ATOM   1048  CD2 TYR A  72      10.349  -7.909  -2.982  1.00 94.58           C  
ATOM   1049  HD2 TYR A  72      11.047  -7.429  -3.651  1.00 94.58           H  
ATOM   1050  CE1 TYR A  72       8.538  -9.175  -1.229  1.00 94.58           C  
ATOM   1051  HE1 TYR A  72       7.860  -9.686  -0.561  1.00 94.58           H  
ATOM   1052  CE2 TYR A  72       9.170  -8.487  -3.482  1.00 94.58           C  
ATOM   1053  HE2 TYR A  72       8.947  -8.454  -4.538  1.00 94.58           H  
ATOM   1054  OH  TYR A  72       7.122  -9.647  -3.095  1.00 94.58           O  
ATOM   1055  HH  TYR A  72       6.579 -10.013  -2.393  1.00 94.58           H  
ATOM   1056  CZ  TYR A  72       8.266  -9.113  -2.608  1.00 94.58           C  
ATOM   1057  N   ASP A  73      13.317  -4.670   0.760  1.00 92.77           N  
ATOM   1058  H   ASP A  73      13.061  -4.120  -0.048  1.00 92.77           H  
ATOM   1059  CA  ASP A  73      14.356  -4.137   1.655  1.00 92.77           C  
ATOM   1060  HA  ASP A  73      15.255  -4.745   1.556  1.00 92.77           H  
ATOM   1061  C   ASP A  73      13.957  -4.186   3.144  1.00 92.77           C  
ATOM   1062  CB  ASP A  73      14.671  -2.687   1.250  1.00 92.77           C  
ATOM   1063  HB2 ASP A  73      13.748  -2.182   0.965  1.00 92.77           H  
ATOM   1064  HB3 ASP A  73      15.075  -2.160   2.114  1.00 92.77           H  
ATOM   1065  O   ASP A  73      14.806  -4.201   4.036  1.00 92.77           O  
ATOM   1066  CG  ASP A  73      15.706  -2.565   0.127  1.00 92.77           C  
ATOM   1067  OD1 ASP A  73      16.440  -3.540  -0.109  1.00 92.77           O  
ATOM   1068  OD2 ASP A  73      15.846  -1.424  -0.375  1.00 92.77           O  
ATOM   1069  N   TYR A  74      12.656  -4.264   3.444  1.00 91.98           N  
ATOM   1070  H   TYR A  74      11.998  -4.238   2.678  1.00 91.98           H  
ATOM   1071  CA  TYR A  74      12.157  -4.481   4.804  1.00 91.98           C  
ATOM   1072  HA  TYR A  74      12.849  -4.004   5.498  1.00 91.98           H  
ATOM   1073  C   TYR A  74      12.100  -5.965   5.210  1.00 91.98           C  
ATOM   1074  CB  TYR A  74      10.803  -3.786   4.969  1.00 91.98           C  
ATOM   1075  HB2 TYR A  74      10.095  -4.179   4.240  1.00 91.98           H  
ATOM   1076  HB3 TYR A  74      10.423  -4.027   5.962  1.00 91.98           H  
ATOM   1077  O   TYR A  74      11.708  -6.279   6.338  1.00 91.98           O  
ATOM   1078  CG  TYR A  74      10.878  -2.278   4.855  1.00 91.98           C  
ATOM   1079  CD1 TYR A  74      11.163  -1.502   5.995  1.00 91.98           C  
ATOM   1080  HD1 TYR A  74      11.327  -1.987   6.946  1.00 91.98           H  
ATOM   1081  CD2 TYR A  74      10.701  -1.656   3.606  1.00 91.98           C  
ATOM   1082  HD2 TYR A  74      10.526  -2.251   2.722  1.00 91.98           H  
ATOM   1083  CE1 TYR A  74      11.254  -0.101   5.891  1.00 91.98           C  
ATOM   1084  HE1 TYR A  74      11.483   0.491   6.765  1.00 91.98           H  
ATOM   1085  CE2 TYR A  74      10.800  -0.258   3.495  1.00 91.98           C  
ATOM   1086  HE2 TYR A  74      10.687   0.215   2.530  1.00 91.98           H  
ATOM   1087  OH  TYR A  74      11.141   1.872   4.547  1.00 91.98           O  
ATOM   1088  HH  TYR A  74      11.139   2.267   5.422  1.00 91.98           H  
ATOM   1089  CZ  TYR A  74      11.070   0.520   4.637  1.00 91.98           C  
ATOM   1090  N   GLY A  75      12.474  -6.887   4.321  1.00 84.62           N  
ATOM   1091  H   GLY A  75      12.822  -6.560   3.431  1.00 84.62           H  
ATOM   1092  CA  GLY A  75      12.558  -8.333   4.549  1.00 84.62           C  
ATOM   1093  HA2 GLY A  75      13.100  -8.776   3.713  1.00 84.62           H  
ATOM   1094  HA3 GLY A  75      13.128  -8.520   5.459  1.00 84.62           H  
ATOM   1095  C   GLY A  75      11.216  -9.060   4.666  1.00 84.62           C  
ATOM   1096  O   GLY A  75      11.186 -10.230   5.035  1.00 84.62           O  
ATOM   1097  N   SER A  76      10.092  -8.384   4.417  1.00 72.98           N  
ATOM   1098  H   SER A  76      10.165  -7.442   4.062  1.00 72.98           H  
ATOM   1099  CA  SER A  76       8.759  -8.986   4.520  1.00 72.98           C  
ATOM   1100  HA  SER A  76       8.801  -9.995   4.111  1.00 72.98           H  
ATOM   1101  C   SER A  76       7.724  -8.191   3.728  1.00 72.98           C  
ATOM   1102  CB  SER A  76       8.331  -9.084   5.994  1.00 72.98           C  
ATOM   1103  HB2 SER A  76       9.047  -9.702   6.536  1.00 72.98           H  
ATOM   1104  HB3 SER A  76       7.351  -9.557   6.058  1.00 72.98           H  
ATOM   1105  O   SER A  76       7.760  -6.963   3.712  1.00 72.98           O  
ATOM   1106  OG  SER A  76       8.272  -7.807   6.600  1.00 72.98           O  
ATOM   1107  HG  SER A  76       8.929  -7.261   6.160  1.00 72.98           H  
ATOM   1108  N   GLY A  77       6.774  -8.887   3.103  1.00 79.72           N  
ATOM   1109  H   GLY A  77       6.876  -9.889   3.032  1.00 79.72           H  
ATOM   1110  CA  GLY A  77       5.645  -8.257   2.423  1.00 79.72           C  
ATOM   1111  HA2 GLY A  77       5.993  -7.390   1.861  1.00 79.72           H  
ATOM   1112  HA3 GLY A  77       4.924  -7.913   3.166  1.00 79.72           H  
ATOM   1113  C   GLY A  77       4.965  -9.205   1.444  1.00 79.72           C  
ATOM   1114  O   GLY A  77       5.615  -9.804   0.595  1.00 79.72           O  
ATOM   1115  N   THR A  78       3.644  -9.347   1.541  1.00 94.42           N  
ATOM   1116  H   THR A  78       3.150  -8.803   2.234  1.00 94.42           H  
ATOM   1117  CA  THR A  78       2.859  -9.973   0.468  1.00 94.42           C  
ATOM   1118  HA  THR A  78       3.464 -10.703  -0.070  1.00 94.42           H  
ATOM   1119  C   THR A  78       2.458  -8.877  -0.505  1.00 94.42           C  
ATOM   1120  CB  THR A  78       1.617 -10.687   1.014  1.00 94.42           C  
ATOM   1121  HB  THR A  78       0.981  -9.965   1.525  1.00 94.42           H  
ATOM   1122  O   THR A  78       1.683  -7.993  -0.135  1.00 94.42           O  
ATOM   1123  CG2 THR A  78       0.799 -11.380  -0.078  1.00 94.42           C  
ATOM   1124 HG21 THR A  78       0.440 -10.652  -0.805  1.00 94.42           H  
ATOM   1125 HG22 THR A  78       1.409 -12.118  -0.599  1.00 94.42           H  
ATOM   1126 HG23 THR A  78      -0.062 -11.878   0.370  1.00 94.42           H  
ATOM   1127  OG1 THR A  78       1.994 -11.687   1.936  1.00 94.42           O  
ATOM   1128  HG1 THR A  78       2.940 -11.812   1.833  1.00 94.42           H  
ATOM   1129  N   VAL A  79       2.961  -8.937  -1.735  1.00 97.18           N  
ATOM   1130  H   VAL A  79       3.599  -9.680  -1.983  1.00 97.18           H  
ATOM   1131  CA  VAL A  79       2.634  -7.963  -2.778  1.00 97.18           C  
ATOM   1132  HA  VAL A  79       2.013  -7.177  -2.347  1.00 97.18           H  
ATOM   1133  C   VAL A  79       1.827  -8.655  -3.866  1.00 97.18           C  
ATOM   1134  CB  VAL A  79       3.885  -7.270  -3.351  1.00 97.18           C  
ATOM   1135  HB  VAL A  79       4.439  -7.968  -3.979  1.00 97.18           H  
ATOM   1136  O   VAL A  79       2.235  -9.683  -4.391  1.00 97.18           O  
ATOM   1137  CG1 VAL A  79       3.459  -6.061  -4.197  1.00 97.18           C  
ATOM   1138 HG11 VAL A  79       4.340  -5.545  -4.578  1.00 97.18           H  
ATOM   1139 HG12 VAL A  79       2.863  -6.390  -5.048  1.00 97.18           H  
ATOM   1140 HG13 VAL A  79       2.876  -5.362  -3.598  1.00 97.18           H  
ATOM   1141  CG2 VAL A  79       4.817  -6.766  -2.243  1.00 97.18           C  
ATOM   1142 HG21 VAL A  79       4.273  -6.120  -1.553  1.00 97.18           H  
ATOM   1143 HG22 VAL A  79       5.245  -7.607  -1.698  1.00 97.18           H  
ATOM   1144 HG23 VAL A  79       5.645  -6.210  -2.684  1.00 97.18           H  
ATOM   1145  N   ILE A  80       0.669  -8.103  -4.203  1.00 97.52           N  
ATOM   1146  H   ILE A  80       0.403  -7.252  -3.729  1.00 97.52           H  
ATOM   1147  CA  ILE A  80      -0.074  -8.454  -5.406  1.00 97.52           C  
ATOM   1148  HA  ILE A  80       0.248  -9.433  -5.761  1.00 97.52           H  
ATOM   1149  C   ILE A  80       0.275  -7.425  -6.470  1.00 97.52           C  
ATOM   1150  CB  ILE A  80      -1.588  -8.520  -5.152  1.00 97.52           C  
ATOM   1151  HB  ILE A  80      -1.946  -7.523  -4.896  1.00 97.52           H  
ATOM   1152  O   ILE A  80      -0.058  -6.248  -6.339  1.00 97.52           O  
ATOM   1153  CG1 ILE A  80      -1.982  -9.458  -3.989  1.00 97.52           C  
ATOM   1154 HG12 ILE A  80      -1.593  -9.045  -3.059  1.00 97.52           H  
ATOM   1155 HG13 ILE A  80      -3.069  -9.473  -3.905  1.00 97.52           H  
ATOM   1156  CG2 ILE A  80      -2.274  -8.949  -6.459  1.00 97.52           C  
ATOM   1157 HG21 ILE A  80      -3.329  -9.147  -6.266  1.00 97.52           H  
ATOM   1158 HG22 ILE A  80      -2.201  -8.156  -7.203  1.00 97.52           H  
ATOM   1159 HG23 ILE A  80      -1.812  -9.851  -6.859  1.00 97.52           H  
ATOM   1160  CD1 ILE A  80      -1.486 -10.904  -4.113  1.00 97.52           C  
ATOM   1161 HD11 ILE A  80      -1.889 -11.497  -3.293  1.00 97.52           H  
ATOM   1162 HD12 ILE A  80      -0.397 -10.928  -4.054  1.00 97.52           H  
ATOM   1163 HD13 ILE A  80      -1.811 -11.345  -5.056  1.00 97.52           H  
ATOM   1164  N   VAL A  81       0.959  -7.881  -7.506  1.00 97.90           N  
ATOM   1165  H   VAL A  81       1.163  -8.870  -7.544  1.00 97.90           H  
ATOM   1166  CA  VAL A  81       1.485  -7.065  -8.592  1.00 97.90           C  
ATOM   1167  HA  VAL A  81       1.558  -6.029  -8.260  1.00 97.90           H  
ATOM   1168  C   VAL A  81       0.541  -7.138  -9.782  1.00 97.90           C  
ATOM   1169  CB  VAL A  81       2.893  -7.538  -8.976  1.00 97.90           C  
ATOM   1170  HB  VAL A  81       2.827  -8.549  -9.376  1.00 97.90           H  
ATOM   1171  O   VAL A  81       0.097  -8.218 -10.170  1.00 97.90           O  
ATOM   1172  CG1 VAL A  81       3.513  -6.621 -10.033  1.00 97.90           C  
ATOM   1173 HG11 VAL A  81       4.523  -6.968 -10.250  1.00 97.90           H  
ATOM   1174 HG12 VAL A  81       3.551  -5.593  -9.672  1.00 97.90           H  
ATOM   1175 HG13 VAL A  81       2.940  -6.669 -10.959  1.00 97.90           H  
ATOM   1176  CG2 VAL A  81       3.825  -7.556  -7.760  1.00 97.90           C  
ATOM   1177 HG21 VAL A  81       3.851  -6.568  -7.301  1.00 97.90           H  
ATOM   1178 HG22 VAL A  81       4.828  -7.843  -8.074  1.00 97.90           H  
ATOM   1179 HG23 VAL A  81       3.487  -8.292  -7.029  1.00 97.90           H  
ATOM   1180  N   ILE A  82       0.243  -5.984 -10.372  1.00 97.86           N  
ATOM   1181  H   ILE A  82       0.588  -5.135  -9.947  1.00 97.86           H  
ATOM   1182  CA  ILE A  82      -0.512  -5.862 -11.617  1.00 97.86           C  
ATOM   1183  HA  ILE A  82      -0.666  -6.850 -12.050  1.00 97.86           H  
ATOM   1184  C   ILE A  82       0.339  -5.047 -12.591  1.00 97.86           C  
ATOM   1185  CB  ILE A  82      -1.903  -5.236 -11.365  1.00 97.86           C  
ATOM   1186  HB  ILE A  82      -1.766  -4.244 -10.934  1.00 97.86           H  
ATOM   1187  O   ILE A  82       0.428  -3.821 -12.479  1.00 97.86           O  
ATOM   1188  CG1 ILE A  82      -2.745  -6.091 -10.385  1.00 97.86           C  
ATOM   1189 HG12 ILE A  82      -3.077  -6.997 -10.893  1.00 97.86           H  
ATOM   1190 HG13 ILE A  82      -2.140  -6.391  -9.530  1.00 97.86           H  
ATOM   1191  CG2 ILE A  82      -2.642  -5.101 -12.711  1.00 97.86           C  
ATOM   1192 HG21 ILE A  82      -2.741  -6.077 -13.186  1.00 97.86           H  
ATOM   1193 HG22 ILE A  82      -3.637  -4.682 -12.560  1.00 97.86           H  
ATOM   1194 HG23 ILE A  82      -2.105  -4.428 -13.380  1.00 97.86           H  
ATOM   1195  CD1 ILE A  82      -3.964  -5.360  -9.812  1.00 97.86           C  
ATOM   1196 HD11 ILE A  82      -3.633  -4.489  -9.246  1.00 97.86           H  
ATOM   1197 HD12 ILE A  82      -4.506  -6.033  -9.148  1.00 97.86           H  
ATOM   1198 HD13 ILE A  82      -4.636  -5.034 -10.606  1.00 97.86           H  
ATOM   1199  N   ASN A  83       0.967  -5.738 -13.545  1.00 97.75           N  
ATOM   1200  H   ASN A  83       0.864  -6.742 -13.572  1.00 97.75           H  
ATOM   1201  CA  ASN A  83       1.689  -5.100 -14.642  1.00 97.75           C  
ATOM   1202  HA  ASN A  83       2.205  -4.215 -14.270  1.00 97.75           H  
ATOM   1203  C   ASN A  83       0.704  -4.643 -15.720  1.00 97.75           C  
ATOM   1204  CB  ASN A  83       2.743  -6.067 -15.211  1.00 97.75           C  
ATOM   1205  HB2 ASN A  83       2.246  -6.964 -15.580  1.00 97.75           H  
ATOM   1206  HB3 ASN A  83       3.449  -6.353 -14.432  1.00 97.75           H  
ATOM   1207  O   ASN A  83      -0.006  -5.468 -16.289  1.00 97.75           O  
ATOM   1208  CG  ASN A  83       3.522  -5.442 -16.359  1.00 97.75           C  
ATOM   1209  ND2 ASN A  83       4.095  -6.236 -17.229  1.00 97.75           N  
ATOM   1210 HD21 ASN A  83       4.020  -7.241 -17.164  1.00 97.75           H  
ATOM   1211 HD22 ASN A  83       4.572  -5.800 -18.006  1.00 97.75           H  
ATOM   1212  OD1 ASN A  83       3.626  -4.228 -16.478  1.00 97.75           O  
ATOM   1213  N   VAL A  84       0.667  -3.348 -16.022  1.00 97.14           N  
ATOM   1214  H   VAL A  84       1.255  -2.714 -15.500  1.00 97.14           H  
ATOM   1215  CA  VAL A  84      -0.199  -2.806 -17.085  1.00 97.14           C  
ATOM   1216  HA  VAL A  84      -1.007  -3.513 -17.273  1.00 97.14           H  
ATOM   1217  C   VAL A  84       0.521  -2.649 -18.421  1.00 97.14           C  
ATOM   1218  CB  VAL A  84      -0.880  -1.496 -16.662  1.00 97.14           C  
ATOM   1219  HB  VAL A  84      -1.615  -1.245 -17.427  1.00 97.14           H  
ATOM   1220  O   VAL A  84      -0.127  -2.443 -19.446  1.00 97.14           O  
ATOM   1221  CG1 VAL A  84      -1.628  -1.696 -15.339  1.00 97.14           C  
ATOM   1222 HG11 VAL A  84      -0.927  -1.805 -14.511  1.00 97.14           H  
ATOM   1223 HG12 VAL A  84      -2.277  -0.840 -15.154  1.00 97.14           H  
ATOM   1224 HG13 VAL A  84      -2.241  -2.595 -15.414  1.00 97.14           H  
ATOM   1225  CG2 VAL A  84       0.088  -0.316 -16.539  1.00 97.14           C  
ATOM   1226 HG21 VAL A  84       0.708  -0.409 -15.648  1.00 97.14           H  
ATOM   1227 HG22 VAL A  84       0.724  -0.246 -17.422  1.00 97.14           H  
ATOM   1228 HG23 VAL A  84      -0.499   0.601 -16.491  1.00 97.14           H  
ATOM   1229  N   LEU A  85       1.854  -2.757 -18.432  1.00 96.53           N  
ATOM   1230  H   LEU A  85       2.333  -3.039 -17.589  1.00 96.53           H  
ATOM   1231  CA  LEU A  85       2.637  -2.626 -19.651  1.00 96.53           C  
ATOM   1232  HA  LEU A  85       2.223  -1.796 -20.224  1.00 96.53           H  
ATOM   1233  C   LEU A  85       2.506  -3.898 -20.484  1.00 96.53           C  
ATOM   1234  CB  LEU A  85       4.094  -2.271 -19.317  1.00 96.53           C  
ATOM   1235  HB2 LEU A  85       4.071  -1.468 -18.580  1.00 96.53           H  
ATOM   1236  HB3 LEU A  85       4.605  -3.121 -18.866  1.00 96.53           H  
ATOM   1237  O   LEU A  85       3.146  -4.906 -20.208  1.00 96.53           O  
ATOM   1238  CG  LEU A  85       4.878  -1.774 -20.547  1.00 96.53           C  
ATOM   1239  HG  LEU A  85       4.211  -1.204 -21.194  1.00 96.53           H  
ATOM   1240  CD1 LEU A  85       5.982  -0.833 -20.075  1.00 96.53           C  
ATOM   1241 HD11 LEU A  85       5.528   0.059 -19.643  1.00 96.53           H  
ATOM   1242 HD12 LEU A  85       6.613  -0.540 -20.914  1.00 96.53           H  
ATOM   1243 HD13 LEU A  85       6.577  -1.329 -19.309  1.00 96.53           H  
ATOM   1244  CD2 LEU A  85       5.518  -2.896 -21.365  1.00 96.53           C  
ATOM   1245 HD21 LEU A  85       5.960  -2.465 -22.263  1.00 96.53           H  
ATOM   1246 HD22 LEU A  85       6.276  -3.412 -20.776  1.00 96.53           H  
ATOM   1247 HD23 LEU A  85       4.773  -3.619 -21.695  1.00 96.53           H  
ATOM   1248  N   ASP A  86       1.682  -3.819 -21.522  1.00 94.29           N  
ATOM   1249  H   ASP A  86       0.977  -3.097 -21.484  1.00 94.29           H  
ATOM   1250  CA  ASP A  86       1.655  -4.775 -22.627  1.00 94.29           C  
ATOM   1251  HA  ASP A  86       1.797  -5.780 -22.230  1.00 94.29           H  
ATOM   1252  C   ASP A  86       2.755  -4.470 -23.669  1.00 94.29           C  
ATOM   1253  CB  ASP A  86       0.263  -4.743 -23.276  1.00 94.29           C  
ATOM   1254  HB2 ASP A  86      -0.503  -4.794 -22.503  1.00 94.29           H  
ATOM   1255  HB3 ASP A  86       0.123  -3.795 -23.795  1.00 94.29           H  
ATOM   1256  O   ASP A  86       2.641  -3.449 -24.353  1.00 94.29           O  
ATOM   1257  CG  ASP A  86       0.055  -5.897 -24.262  1.00 94.29           C  
ATOM   1258  OD1 ASP A  86       1.067  -6.461 -24.738  1.00 94.29           O  
ATOM   1259  OD2 ASP A  86      -1.122  -6.194 -24.546  1.00 94.29           O  
ATOM   1260  N   PRO A  87       3.784  -5.324 -23.851  1.00 90.65           N  
ATOM   1261  CA  PRO A  87       4.830  -5.120 -24.859  1.00 90.65           C  
ATOM   1262  HA  PRO A  87       5.297  -4.151 -24.685  1.00 90.65           H  
ATOM   1263  C   PRO A  87       4.328  -5.169 -26.311  1.00 90.65           C  
ATOM   1264  CB  PRO A  87       5.863  -6.230 -24.614  1.00 90.65           C  
ATOM   1265  HB2 PRO A  87       6.881  -5.866 -24.752  1.00 90.65           H  
ATOM   1266  HB3 PRO A  87       5.671  -7.075 -25.275  1.00 90.65           H  
ATOM   1267  O   PRO A  87       5.023  -4.712 -27.216  1.00 90.65           O  
ATOM   1268  CG  PRO A  87       5.612  -6.661 -23.172  1.00 90.65           C  
ATOM   1269  HG2 PRO A  87       5.920  -7.692 -22.994  1.00 90.65           H  
ATOM   1270  HG3 PRO A  87       6.122  -5.982 -22.489  1.00 90.65           H  
ATOM   1271  CD  PRO A  87       4.104  -6.488 -23.039  1.00 90.65           C  
ATOM   1272  HD2 PRO A  87       3.848  -6.353 -21.988  1.00 90.65           H  
ATOM   1273  HD3 PRO A  87       3.589  -7.360 -23.440  1.00 90.65           H  
ATOM   1274  N   ALA A  88       3.137  -5.718 -26.568  1.00 90.63           N  
ATOM   1275  H   ALA A  88       2.579  -6.081 -25.809  1.00 90.63           H  
ATOM   1276  CA  ALA A  88       2.542  -5.712 -27.903  1.00 90.63           C  
ATOM   1277  HA  ALA A  88       3.322  -5.919 -28.636  1.00 90.63           H  
ATOM   1278  C   ALA A  88       1.925  -4.349 -28.261  1.00 90.63           C  
ATOM   1279  CB  ALA A  88       1.506  -6.839 -27.981  1.00 90.63           C  
ATOM   1280  HB1 ALA A  88       1.116  -6.909 -28.997  1.00 90.63           H  
ATOM   1281  HB2 ALA A  88       1.966  -7.788 -27.707  1.00 90.63           H  
ATOM   1282  HB3 ALA A  88       0.679  -6.636 -27.301  1.00 90.63           H  
ATOM   1283  O   ALA A  88       1.896  -3.983 -29.439  1.00 90.63           O  
ATOM   1284  N   VAL A  89       1.453  -3.601 -27.255  1.00 92.41           N  
ATOM   1285  H   VAL A  89       1.553  -3.976 -26.323  1.00 92.41           H  
ATOM   1286  CA  VAL A  89       0.745  -2.319 -27.416  1.00 92.41           C  
ATOM   1287  HA  VAL A  89       0.435  -2.206 -28.455  1.00 92.41           H  
ATOM   1288  C   VAL A  89       1.653  -1.134 -27.089  1.00 92.41           C  
ATOM   1289  CB  VAL A  89      -0.526  -2.289 -26.540  1.00 92.41           C  
ATOM   1290  HB  VAL A  89      -0.237  -2.390 -25.494  1.00 92.41           H  
ATOM   1291  O   VAL A  89       1.773  -0.200 -27.880  1.00 92.41           O  
ATOM   1292  CG1 VAL A  89      -1.300  -0.973 -26.691  1.00 92.41           C  
ATOM   1293 HG11 VAL A  89      -2.202  -1.006 -26.080  1.00 92.41           H  
ATOM   1294 HG12 VAL A  89      -0.697  -0.137 -26.337  1.00 92.41           H  
ATOM   1295 HG13 VAL A  89      -1.571  -0.811 -27.734  1.00 92.41           H  
ATOM   1296  CG2 VAL A  89      -1.480  -3.438 -26.896  1.00 92.41           C  
ATOM   1297 HG21 VAL A  89      -1.007  -4.399 -26.697  1.00 92.41           H  
ATOM   1298 HG22 VAL A  89      -2.376  -3.379 -26.277  1.00 92.41           H  
ATOM   1299 HG23 VAL A  89      -1.759  -3.384 -27.948  1.00 92.41           H  
ATOM   1300  N   HIS A  90       2.327  -1.175 -25.942  1.00 95.29           N  
ATOM   1301  H   HIS A  90       2.238  -2.000 -25.366  1.00 95.29           H  
ATOM   1302  CA  HIS A  90       3.190  -0.111 -25.431  1.00 95.29           C  
ATOM   1303  HA  HIS A  90       2.825   0.846 -25.804  1.00 95.29           H  
ATOM   1304  C   HIS A  90       4.619  -0.290 -25.938  1.00 95.29           C  
ATOM   1305  CB  HIS A  90       3.132  -0.068 -23.901  1.00 95.29           C  
ATOM   1306  HB2 HIS A  90       3.656  -0.939 -23.506  1.00 95.29           H  
ATOM   1307  HB3 HIS A  90       3.650   0.820 -23.541  1.00 95.29           H  
ATOM   1308  O   HIS A  90       5.553  -0.483 -25.159  1.00 95.29           O  
ATOM   1309  CG  HIS A  90       1.741  -0.083 -23.346  1.00 95.29           C  
ATOM   1310  CD2 HIS A  90       0.803   0.910 -23.388  1.00 95.29           C  
ATOM   1311  HD2 HIS A  90       0.918   1.888 -23.832  1.00 95.29           H  
ATOM   1312  ND1 HIS A  90       1.179  -1.154 -22.709  1.00 95.29           N  
ATOM   1313  HD1 HIS A  90       1.591  -2.075 -22.683  1.00 95.29           H  
ATOM   1314  CE1 HIS A  90      -0.062  -0.812 -22.327  1.00 95.29           C  
ATOM   1315  HE1 HIS A  90      -0.766  -1.454 -21.818  1.00 95.29           H  
ATOM   1316  NE2 HIS A  90      -0.333   0.435 -22.732  1.00 95.29           N  
ATOM   1317  N   LYS A  91       4.788  -0.260 -27.260  1.00 94.00           N  
ATOM   1318  H   LYS A  91       3.976  -0.106 -27.841  1.00 94.00           H  
ATOM   1319  CA  LYS A  91       6.100  -0.385 -27.892  1.00 94.00           C  
ATOM   1320  HA  LYS A  91       6.851  -0.392 -27.102  1.00 94.00           H  
ATOM   1321  C   LYS A  91       6.452   0.804 -28.765  1.00 94.00           C  
ATOM   1322  CB  LYS A  91       6.246  -1.724 -28.619  1.00 94.00           C  
ATOM   1323  HB2 LYS A  91       6.076  -2.526 -27.900  1.00 94.00           H  
ATOM   1324  HB3 LYS A  91       7.277  -1.807 -28.963  1.00 94.00           H  
ATOM   1325  O   LYS A  91       5.591   1.421 -29.392  1.00 94.00           O  
ATOM   1326  CG  LYS A  91       5.301  -1.900 -29.818  1.00 94.00           C  
ATOM   1327  HG2 LYS A  91       5.438  -1.080 -30.522  1.00 94.00           H  
ATOM   1328  HG3 LYS A  91       4.264  -1.923 -29.481  1.00 94.00           H  
ATOM   1329  CD  LYS A  91       5.650  -3.217 -30.511  1.00 94.00           C  
ATOM   1330  HD2 LYS A  91       5.432  -4.048 -29.840  1.00 94.00           H  
ATOM   1331  HD3 LYS A  91       6.718  -3.215 -30.727  1.00 94.00           H  
ATOM   1332  CE  LYS A  91       4.888  -3.395 -31.821  1.00 94.00           C  
ATOM   1333  HE2 LYS A  91       3.846  -3.620 -31.596  1.00 94.00           H  
ATOM   1334  HE3 LYS A  91       4.935  -2.459 -32.377  1.00 94.00           H  
ATOM   1335  NZ  LYS A  91       5.525  -4.482 -32.603  1.00 94.00           N  
ATOM   1336  HZ1 LYS A  91       6.509  -4.295 -32.732  1.00 94.00           H  
ATOM   1337  HZ2 LYS A  91       5.112  -4.584 -33.519  1.00 94.00           H  
ATOM   1338  HZ3 LYS A  91       5.480  -5.354 -32.096  1.00 94.00           H  
ATOM   1339  N   SER A  92       7.747   1.061 -28.834  1.00 95.48           N  
ATOM   1340  H   SER A  92       8.365   0.482 -28.283  1.00 95.48           H  
ATOM   1341  CA  SER A  92       8.367   2.001 -29.759  1.00 95.48           C  
ATOM   1342  HA  SER A  92       7.624   2.369 -30.467  1.00 95.48           H  
ATOM   1343  C   SER A  92       9.445   1.270 -30.559  1.00 95.48           C  
ATOM   1344  CB  SER A  92       8.913   3.202 -28.982  1.00 95.48           C  
ATOM   1345  HB2 SER A  92       9.594   3.777 -29.609  1.00 95.48           H  
ATOM   1346  HB3 SER A  92       9.453   2.835 -28.109  1.00 95.48           H  
ATOM   1347  O   SER A  92       9.920   0.209 -30.156  1.00 95.48           O  
ATOM   1348  OG  SER A  92       7.846   4.038 -28.560  1.00 95.48           O  
ATOM   1349  HG  SER A  92       8.057   4.359 -27.680  1.00 95.48           H  
ATOM   1350  N   ASN A  93       9.799   1.808 -31.724  1.00 95.27           N  
ATOM   1351  H   ASN A  93       9.425   2.709 -31.985  1.00 95.27           H  
ATOM   1352  CA  ASN A  93      10.805   1.217 -32.601  1.00 95.27           C  
ATOM   1353  HA  ASN A  93      11.071   0.222 -32.243  1.00 95.27           H  
ATOM   1354  C   ASN A  93      12.077   2.069 -32.582  1.00 95.27           C  
ATOM   1355  CB  ASN A  93      10.213   1.053 -34.008  1.00 95.27           C  
ATOM   1356  HB2 ASN A  93       9.972   2.030 -34.426  1.00 95.27           H  
ATOM   1357  HB3 ASN A  93       9.306   0.451 -33.951  1.00 95.27           H  
ATOM   1358  O   ASN A  93      12.020   3.277 -32.819  1.00 95.27           O  
ATOM   1359  CG  ASN A  93      11.192   0.360 -34.933  1.00 95.27           C  
ATOM   1360  ND2 ASN A  93      11.264  -0.949 -34.873  1.00 95.27           N  
ATOM   1361 HD21 ASN A  93      10.672  -1.472 -34.244  1.00 95.27           H  
ATOM   1362 HD22 ASN A  93      11.982  -1.404 -35.417  1.00 95.27           H  
ATOM   1363  OD1 ASN A  93      11.902   0.986 -35.703  1.00 95.27           O  
ATOM   1364  N   ALA A  94      13.215   1.432 -32.322  1.00 93.53           N  
ATOM   1365  H   ALA A  94      13.182   0.438 -32.148  1.00 93.53           H  
ATOM   1366  CA  ALA A  94      14.534   2.014 -32.505  1.00 93.53           C  
ATOM   1367  HA  ALA A  94      14.467   3.102 -32.483  1.00 93.53           H  
ATOM   1368  C   ALA A  94      15.063   1.574 -33.876  1.00 93.53           C  
ATOM   1369  CB  ALA A  94      15.430   1.575 -31.342  1.00 93.53           C  
ATOM   1370  HB1 ALA A  94      15.004   1.906 -30.395  1.00 93.53           H  
ATOM   1371  HB2 ALA A  94      15.512   0.488 -31.330  1.00 93.53           H  
ATOM   1372  HB3 ALA A  94      16.425   2.006 -31.451  1.00 93.53           H  
ATOM   1373  O   ALA A  94      15.377   0.401 -34.085  1.00 93.53           O  
ATOM   1374  N   ALA A  95      15.136   2.506 -34.829  1.00 91.38           N  
ATOM   1375  H   ALA A  95      14.843   3.447 -34.607  1.00 91.38           H  
ATOM   1376  CA  ALA A  95      15.575   2.223 -36.193  1.00 91.38           C  
ATOM   1377  HA  ALA A  95      15.467   1.156 -36.385  1.00 91.38           H  
ATOM   1378  C   ALA A  95      17.049   2.592 -36.397  1.00 91.38           C  
ATOM   1379  CB  ALA A  95      14.653   2.946 -37.182  1.00 91.38           C  
ATOM   1380  HB1 ALA A  95      13.622   2.633 -37.016  1.00 91.38           H  
ATOM   1381  HB2 ALA A  95      14.727   4.024 -37.042  1.00 91.38           H  
ATOM   1382  HB3 ALA A  95      14.938   2.695 -38.204  1.00 91.38           H  
ATOM   1383  O   ALA A  95      17.434   3.746 -36.225  1.00 91.38           O  
ATOM   1384  N   SER A  96      17.852   1.626 -36.858  1.00 89.30           N  
ATOM   1385  H   SER A  96      17.470   0.695 -36.940  1.00 89.30           H  
ATOM   1386  CA  SER A  96      19.270   1.819 -37.214  1.00 89.30           C  
ATOM   1387  HA  SER A  96      19.702   0.825 -37.333  1.00 89.30           H  
ATOM   1388  C   SER A  96      20.115   2.505 -36.129  1.00 89.30           C  
ATOM   1389  CB  SER A  96      19.407   2.531 -38.565  1.00 89.30           C  
ATOM   1390  HB2 SER A  96      20.458   2.577 -38.849  1.00 89.30           H  
ATOM   1391  HB3 SER A  96      19.017   3.547 -38.488  1.00 89.30           H  
ATOM   1392  O   SER A  96      20.958   3.353 -36.427  1.00 89.30           O  
ATOM   1393  OG  SER A  96      18.697   1.816 -39.557  1.00 89.30           O  
ATOM   1394  HG  SER A  96      17.780   1.789 -39.272  1.00 89.30           H  
ATOM   1395  N   GLU A  97      19.909   2.126 -34.870  1.00 91.74           N  
ATOM   1396  H   GLU A  97      19.267   1.367 -34.692  1.00 91.74           H  
ATOM   1397  CA  GLU A  97      20.717   2.597 -33.751  1.00 91.74           C  
ATOM   1398  HA  GLU A  97      20.686   3.686 -33.733  1.00 91.74           H  
ATOM   1399  C   GLU A  97      22.171   2.137 -33.912  1.00 91.74           C  
ATOM   1400  CB  GLU A  97      20.127   2.078 -32.438  1.00 91.74           C  
ATOM   1401  HB2 GLU A  97      19.083   2.383 -32.378  1.00 91.74           H  
ATOM   1402  HB3 GLU A  97      20.174   0.989 -32.429  1.00 91.74           H  
ATOM   1403  O   GLU A  97      22.440   0.958 -34.140  1.00 91.74           O  
ATOM   1404  CG  GLU A  97      20.889   2.631 -31.226  1.00 91.74           C  
ATOM   1405  HG2 GLU A  97      20.745   3.710 -31.174  1.00 91.74           H  
ATOM   1406  HG3 GLU A  97      21.955   2.434 -31.336  1.00 91.74           H  
ATOM   1407  CD  GLU A  97      20.403   1.976 -29.939  1.00 91.74           C  
ATOM   1408  OE1 GLU A  97      21.243   1.570 -29.113  1.00 91.74           O  
ATOM   1409  OE2 GLU A  97      19.174   1.846 -29.779  1.00 91.74           O  
ATOM   1410  N   SER A  98      23.122   3.062 -33.786  1.00 91.13           N  
ATOM   1411  H   SER A  98      22.848   4.002 -33.537  1.00 91.13           H  
ATOM   1412  CA  SER A  98      24.547   2.721 -33.798  1.00 91.13           C  
ATOM   1413  HA  SER A  98      24.740   2.013 -34.603  1.00 91.13           H  
ATOM   1414  C   SER A  98      24.947   2.075 -32.474  1.00 91.13           C  
ATOM   1415  CB  SER A  98      25.418   3.958 -34.033  1.00 91.13           C  
ATOM   1416  HB2 SER A  98      26.464   3.652 -34.056  1.00 91.13           H  
ATOM   1417  HB3 SER A  98      25.281   4.661 -33.211  1.00 91.13           H  
ATOM   1418  O   SER A  98      24.935   2.740 -31.442  1.00 91.13           O  
ATOM   1419  OG  SER A  98      25.093   4.599 -35.256  1.00 91.13           O  
ATOM   1420  HG  SER A  98      24.551   5.359 -35.029  1.00 91.13           H  
ATOM   1421  N   VAL A  99      25.370   0.815 -32.519  1.00 91.79           N  
ATOM   1422  H   VAL A  99      25.343   0.334 -33.407  1.00 91.79           H  
ATOM   1423  CA  VAL A  99      25.913   0.084 -31.370  1.00 91.79           C  
ATOM   1424  HA  VAL A  99      25.892   0.739 -30.499  1.00 91.79           H  
ATOM   1425  C   VAL A  99      27.371  -0.273 -31.631  1.00 91.79           C  
ATOM   1426  CB  VAL A  99      25.058  -1.144 -31.005  1.00 91.79           C  
ATOM   1427  HB  VAL A  99      25.519  -1.631 -30.146  1.00 91.79           H  
ATOM   1428  O   VAL A  99      27.720  -0.760 -32.706  1.00 91.79           O  
ATOM   1429  CG1 VAL A  99      23.650  -0.713 -30.591  1.00 91.79           C  
ATOM   1430 HG11 VAL A  99      23.134  -0.221 -31.415  1.00 91.79           H  
ATOM   1431 HG12 VAL A  99      23.073  -1.588 -30.293  1.00 91.79           H  
ATOM   1432 HG13 VAL A  99      23.697  -0.024 -29.748  1.00 91.79           H  
ATOM   1433  CG2 VAL A  99      24.930  -2.187 -32.122  1.00 91.79           C  
ATOM   1434 HG21 VAL A  99      25.917  -2.584 -32.362  1.00 91.79           H  
ATOM   1435 HG22 VAL A  99      24.477  -1.742 -33.007  1.00 91.79           H  
ATOM   1436 HG23 VAL A  99      24.304  -3.011 -31.779  1.00 91.79           H  
ATOM   1437  N   THR A 100      28.237  -0.032 -30.651  1.00 91.99           N  
ATOM   1438  H   THR A 100      27.899   0.381 -29.794  1.00 91.99           H  
ATOM   1439  CA  THR A 100      29.672  -0.328 -30.756  1.00 91.99           C  
ATOM   1440  HA  THR A 100      29.907  -0.660 -31.768  1.00 91.99           H  
ATOM   1441  C   THR A 100      30.024  -1.451 -29.798  1.00 91.99           C  
ATOM   1442  CB  THR A 100      30.531   0.914 -30.484  1.00 91.99           C  
ATOM   1443  HB  THR A 100      30.379   1.248 -29.458  1.00 91.99           H  
ATOM   1444  O   THR A 100      29.754  -1.354 -28.601  1.00 91.99           O  
ATOM   1445  CG2 THR A 100      32.019   0.657 -30.726  1.00 91.99           C  
ATOM   1446 HG21 THR A 100      32.173   0.286 -31.739  1.00 91.99           H  
ATOM   1447 HG22 THR A 100      32.580   1.581 -30.590  1.00 91.99           H  
ATOM   1448 HG23 THR A 100      32.392  -0.078 -30.012  1.00 91.99           H  
ATOM   1449  OG1 THR A 100      30.159   1.950 -31.365  1.00 91.99           O  
ATOM   1450  HG1 THR A 100      30.573   2.760 -31.057  1.00 91.99           H  
ATOM   1451  N   PHE A 101      30.642  -2.512 -30.316  1.00 89.58           N  
ATOM   1452  H   PHE A 101      30.814  -2.541 -31.311  1.00 89.58           H  
ATOM   1453  CA  PHE A 101      31.163  -3.590 -29.481  1.00 89.58           C  
ATOM   1454  HA  PHE A 101      30.431  -3.824 -28.709  1.00 89.58           H  
ATOM   1455  C   PHE A 101      32.445  -3.148 -28.779  1.00 89.58           C  
ATOM   1456  CB  PHE A 101      31.386  -4.853 -30.318  1.00 89.58           C  
ATOM   1457  HB2 PHE A 101      31.942  -5.574 -29.719  1.00 89.58           H  
ATOM   1458  HB3 PHE A 101      31.996  -4.611 -31.188  1.00 89.58           H  
ATOM   1459  O   PHE A 101      33.396  -2.706 -29.425  1.00 89.58           O  
ATOM   1460  CG  PHE A 101      30.094  -5.503 -30.767  1.00 89.58           C  
ATOM   1461  CD1 PHE A 101      29.442  -6.412 -29.915  1.00 89.58           C  
ATOM   1462  HD1 PHE A 101      29.861  -6.640 -28.946  1.00 89.58           H  
ATOM   1463  CD2 PHE A 101      29.522  -5.181 -32.011  1.00 89.58           C  
ATOM   1464  HD2 PHE A 101      30.008  -4.474 -32.668  1.00 89.58           H  
ATOM   1465  CE1 PHE A 101      28.234  -7.009 -30.308  1.00 89.58           C  
ATOM   1466  HE1 PHE A 101      27.738  -7.700 -29.643  1.00 89.58           H  
ATOM   1467  CE2 PHE A 101      28.308  -5.771 -32.403  1.00 89.58           C  
ATOM   1468  HE2 PHE A 101      27.869  -5.520 -33.357  1.00 89.58           H  
ATOM   1469  CZ  PHE A 101      27.667  -6.689 -31.553  1.00 89.58           C  
ATOM   1470  HZ  PHE A 101      26.736  -7.148 -31.850  1.00 89.58           H  
ATOM   1471  N   ASP A 102      32.485  -3.302 -27.461  1.00 89.14           N  
ATOM   1472  H   ASP A 102      31.655  -3.611 -26.975  1.00 89.14           H  
ATOM   1473  CA  ASP A 102      33.698  -3.108 -26.680  1.00 89.14           C  
ATOM   1474  HA  ASP A 102      34.105  -2.121 -26.899  1.00 89.14           H  
ATOM   1475  C   ASP A 102      34.750  -4.163 -27.058  1.00 89.14           C  
ATOM   1476  CB  ASP A 102      33.346  -3.144 -25.192  1.00 89.14           C  
ATOM   1477  HB2 ASP A 102      32.777  -4.051 -24.983  1.00 89.14           H  
ATOM   1478  HB3 ASP A 102      32.725  -2.284 -24.943  1.00 89.14           H  
ATOM   1479  O   ASP A 102      34.467  -5.363 -27.095  1.00 89.14           O  
ATOM   1480  CG  ASP A 102      34.617  -3.118 -24.356  1.00 89.14           C  
ATOM   1481  OD1 ASP A 102      34.963  -4.196 -23.819  1.00 89.14           O  
ATOM   1482  OD2 ASP A 102      35.300  -2.078 -24.363  1.00 89.14           O  
ATOM   1483  N   ALA A 103      35.978  -3.725 -27.341  1.00 84.55           N  
ATOM   1484  H   ALA A 103      36.167  -2.737 -27.244  1.00 84.55           H  
ATOM   1485  CA  ALA A 103      37.028  -4.603 -27.855  1.00 84.55           C  
ATOM   1486  HA  ALA A 103      36.630  -5.158 -28.704  1.00 84.55           H  
ATOM   1487  C   ALA A 103      37.508  -5.639 -26.820  1.00 84.55           C  
ATOM   1488  CB  ALA A 103      38.187  -3.730 -28.352  1.00 84.55           C  
ATOM   1489  HB1 ALA A 103      37.827  -3.039 -29.114  1.00 84.55           H  
ATOM   1490  HB2 ALA A 103      38.957  -4.366 -28.787  1.00 84.55           H  
ATOM   1491  HB3 ALA A 103      38.614  -3.167 -27.522  1.00 84.55           H  
ATOM   1492  O   ALA A 103      37.954  -6.723 -27.198  1.00 84.55           O  
ATOM   1493  N   ALA A 104      37.417  -5.324 -25.522  1.00 85.19           N  
ATOM   1494  H   ALA A 104      36.967  -4.459 -25.259  1.00 85.19           H  
ATOM   1495  CA  ALA A 104      37.890  -6.197 -24.450  1.00 85.19           C  
ATOM   1496  HA  ALA A 104      38.794  -6.710 -24.780  1.00 85.19           H  
ATOM   1497  C   ALA A 104      36.861  -7.276 -24.084  1.00 85.19           C  
ATOM   1498  CB  ALA A 104      38.253  -5.322 -23.244  1.00 85.19           C  
ATOM   1499  HB1 ALA A 104      38.633  -5.948 -22.437  1.00 85.19           H  
ATOM   1500  HB2 ALA A 104      37.375  -4.781 -22.890  1.00 85.19           H  
ATOM   1501  HB3 ALA A 104      39.020  -4.601 -23.527  1.00 85.19           H  
ATOM   1502  O   ALA A 104      37.205  -8.446 -23.911  1.00 85.19           O  
ATOM   1503  N   THR A 105      35.591  -6.892 -23.978  1.00 86.32           N  
ATOM   1504  H   THR A 105      35.399  -5.905 -24.076  1.00 86.32           H  
ATOM   1505  CA  THR A 105      34.499  -7.769 -23.536  1.00 86.32           C  
ATOM   1506  HA  THR A 105      34.920  -8.602 -22.972  1.00 86.32           H  
ATOM   1507  C   THR A 105      33.712  -8.383 -24.691  1.00 86.32           C  
ATOM   1508  CB  THR A 105      33.543  -7.024 -22.596  1.00 86.32           C  
ATOM   1509  HB  THR A 105      32.757  -7.713 -22.285  1.00 86.32           H  
ATOM   1510  O   THR A 105      33.039  -9.395 -24.498  1.00 86.32           O  
ATOM   1511  CG2 THR A 105      34.232  -6.489 -21.342  1.00 86.32           C  
ATOM   1512 HG21 THR A 105      33.491  -6.023 -20.692  1.00 86.32           H  
ATOM   1513 HG22 THR A 105      34.713  -7.308 -20.807  1.00 86.32           H  
ATOM   1514 HG23 THR A 105      34.983  -5.743 -21.605  1.00 86.32           H  
ATOM   1515  OG1 THR A 105      32.948  -5.938 -23.257  1.00 86.32           O  
ATOM   1516  HG1 THR A 105      33.624  -5.266 -23.368  1.00 86.32           H  
ATOM   1517  N   GLY A 106      33.782  -7.800 -25.892  1.00 87.82           N  
ATOM   1518  H   GLY A 106      34.329  -6.957 -25.988  1.00 87.82           H  
ATOM   1519  CA  GLY A 106      32.953  -8.184 -27.035  1.00 87.82           C  
ATOM   1520  HA2 GLY A 106      33.285  -7.622 -27.908  1.00 87.82           H  
ATOM   1521  HA3 GLY A 106      33.071  -9.250 -27.228  1.00 87.82           H  
ATOM   1522  C   GLY A 106      31.466  -7.891 -26.828  1.00 87.82           C  
ATOM   1523  O   GLY A 106      30.635  -8.522 -27.483  1.00 87.82           O  
ATOM   1524  N   ARG A 107      31.118  -6.992 -25.898  1.00 91.10           N  
ATOM   1525  H   ARG A 107      31.856  -6.491 -25.423  1.00 91.10           H  
ATOM   1526  CA  ARG A 107      29.734  -6.638 -25.560  1.00 91.10           C  
ATOM   1527  HA  ARG A 107      29.066  -7.363 -26.024  1.00 91.10           H  
ATOM   1528  C   ARG A 107      29.362  -5.270 -26.119  1.00 91.10           C  
ATOM   1529  CB  ARG A 107      29.507  -6.694 -24.042  1.00 91.10           C  
ATOM   1530  HB2 ARG A 107      30.220  -6.035 -23.546  1.00 91.10           H  
ATOM   1531  HB3 ARG A 107      28.502  -6.333 -23.827  1.00 91.10           H  
ATOM   1532  O   ARG A 107      30.181  -4.359 -26.127  1.00 91.10           O  
ATOM   1533  CG  ARG A 107      29.640  -8.118 -23.488  1.00 91.10           C  
ATOM   1534  HG2 ARG A 107      28.898  -8.757 -23.966  1.00 91.10           H  
ATOM   1535  HG3 ARG A 107      30.636  -8.508 -23.700  1.00 91.10           H  
ATOM   1536  CD  ARG A 107      29.418  -8.118 -21.974  1.00 91.10           C  
ATOM   1537  HD2 ARG A 107      30.187  -7.496 -21.516  1.00 91.10           H  
ATOM   1538  HD3 ARG A 107      28.440  -7.686 -21.762  1.00 91.10           H  
ATOM   1539  NE  ARG A 107      29.476  -9.485 -21.425  1.00 91.10           N  
ATOM   1540  HE  ARG A 107      29.347 -10.233 -22.090  1.00 91.10           H  
ATOM   1541  NH1 ARG A 107      29.711  -8.909 -19.213  1.00 91.10           N  
ATOM   1542 HH11 ARG A 107      29.759  -9.171 -18.239  1.00 91.10           H  
ATOM   1543 HH12 ARG A 107      29.670  -7.935 -19.477  1.00 91.10           H  
ATOM   1544  NH2 ARG A 107      29.612 -11.063 -19.788  1.00 91.10           N  
ATOM   1545 HH21 ARG A 107      29.460 -11.781 -20.482  1.00 91.10           H  
ATOM   1546 HH22 ARG A 107      29.652 -11.305 -18.808  1.00 91.10           H  
ATOM   1547  CZ  ARG A 107      29.602  -9.811 -20.150  1.00 91.10           C  
ATOM   1548  N   ALA A 108      28.116  -5.129 -26.545  1.00 91.14           N  
ATOM   1549  H   ALA A 108      27.517  -5.942 -26.515  1.00 91.14           H  
ATOM   1550  CA  ALA A 108      27.476  -3.863 -26.875  1.00 91.14           C  
ATOM   1551  HA  ALA A 108      28.134  -3.037 -26.608  1.00 91.14           H  
ATOM   1552  C   ALA A 108      26.184  -3.727 -26.058  1.00 91.14           C  
ATOM   1553  CB  ALA A 108      27.225  -3.800 -28.386  1.00 91.14           C  
ATOM   1554  HB1 ALA A 108      26.784  -2.837 -28.640  1.00 91.14           H  
ATOM   1555  HB2 ALA A 108      26.547  -4.597 -28.691  1.00 91.14           H  
ATOM   1556  HB3 ALA A 108      28.165  -3.905 -28.927  1.00 91.14           H  
ATOM   1557  O   ALA A 108      25.588  -4.734 -25.666  1.00 91.14           O  
ATOM   1558  N   LYS A 109      25.752  -2.492 -25.794  1.00 91.44           N  
ATOM   1559  H   LYS A 109      26.243  -1.709 -26.201  1.00 91.44           H  
ATOM   1560  CA  LYS A 109      24.516  -2.195 -25.063  1.00 91.44           C  
ATOM   1561  HA  LYS A 109      24.002  -3.128 -24.833  1.00 91.44           H  
ATOM   1562  C   LYS A 109      23.585  -1.374 -25.951  1.00 91.44           C  
ATOM   1563  CB  LYS A 109      24.850  -1.503 -23.730  1.00 91.44           C  
ATOM   1564  HB2 LYS A 109      25.270  -0.516 -23.925  1.00 91.44           H  
ATOM   1565  HB3 LYS A 109      25.595  -2.102 -23.206  1.00 91.44           H  
ATOM   1566  O   LYS A 109      24.030  -0.393 -26.539  1.00 91.44           O  
ATOM   1567  CG  LYS A 109      23.613  -1.366 -22.830  1.00 91.44           C  
ATOM   1568  HG2 LYS A 109      23.148  -2.344 -22.708  1.00 91.44           H  
ATOM   1569  HG3 LYS A 109      22.901  -0.694 -23.308  1.00 91.44           H  
ATOM   1570  CD  LYS A 109      23.958  -0.799 -21.447  1.00 91.44           C  
ATOM   1571  HD2 LYS A 109      24.666  -1.464 -20.952  1.00 91.44           H  
ATOM   1572  HD3 LYS A 109      24.403   0.189 -21.564  1.00 91.44           H  
ATOM   1573  CE  LYS A 109      22.670  -0.699 -20.619  1.00 91.44           C  
ATOM   1574  HE2 LYS A 109      21.976  -0.043 -21.144  1.00 91.44           H  
ATOM   1575  HE3 LYS A 109      22.207  -1.684 -20.578  1.00 91.44           H  
ATOM   1576  NZ  LYS A 109      22.920  -0.191 -19.245  1.00 91.44           N  
ATOM   1577  HZ1 LYS A 109      23.319   0.736 -19.273  1.00 91.44           H  
ATOM   1578  HZ2 LYS A 109      23.541  -0.808 -18.741  1.00 91.44           H  
ATOM   1579  HZ3 LYS A 109      22.050  -0.146 -18.734  1.00 91.44           H  
ATOM   1580  N   LEU A 110      22.329  -1.797 -26.038  1.00 91.33           N  
ATOM   1581  H   LEU A 110      22.074  -2.620 -25.511  1.00 91.33           H  
ATOM   1582  CA  LEU A 110      21.244  -1.052 -26.667  1.00 91.33           C  
ATOM   1583  HA  LEU A 110      21.553  -0.706 -27.653  1.00 91.33           H  
ATOM   1584  C   LEU A 110      20.898   0.182 -25.823  1.00 91.33           C  
ATOM   1585  CB  LEU A 110      20.009  -1.967 -26.801  1.00 91.33           C  
ATOM   1586  HB2 LEU A 110      19.190  -1.374 -27.207  1.00 91.33           H  
ATOM   1587  HB3 LEU A 110      19.704  -2.287 -25.805  1.00 91.33           H  
ATOM   1588  O   LEU A 110      20.952   0.129 -24.590  1.00 91.33           O  
ATOM   1589  CG  LEU A 110      20.181  -3.217 -27.685  1.00 91.33           C  
ATOM   1590  HG  LEU A 110      20.928  -3.878 -27.244  1.00 91.33           H  
ATOM   1591  CD1 LEU A 110      18.868  -3.992 -27.773  1.00 91.33           C  
ATOM   1592 HD11 LEU A 110      19.016  -4.924 -28.319  1.00 91.33           H  
ATOM   1593 HD12 LEU A 110      18.503  -4.217 -26.771  1.00 91.33           H  
ATOM   1594 HD13 LEU A 110      18.118  -3.388 -28.284  1.00 91.33           H  
ATOM   1595  CD2 LEU A 110      20.632  -2.854 -29.098  1.00 91.33           C  
ATOM   1596 HD21 LEU A 110      21.708  -2.683 -29.078  1.00 91.33           H  
ATOM   1597 HD22 LEU A 110      20.399  -3.659 -29.795  1.00 91.33           H  
ATOM   1598 HD23 LEU A 110      20.126  -1.946 -29.428  1.00 91.33           H  
ATOM   1599  N   ALA A 111      20.505   1.276 -26.468  1.00 89.61           N  
ATOM   1600  H   ALA A 111      20.578   1.300 -27.475  1.00 89.61           H  
ATOM   1601  CA  ALA A 111      20.034   2.478 -25.788  1.00 89.61           C  
ATOM   1602  HA  ALA A 111      20.804   2.814 -25.093  1.00 89.61           H  
ATOM   1603  C   ALA A 111      18.758   2.209 -24.978  1.00 89.61           C  
ATOM   1604  CB  ALA A 111      19.801   3.576 -26.831  1.00 89.61           C  
ATOM   1605  HB1 ALA A 111      20.719   3.758 -27.388  1.00 89.61           H  
ATOM   1606  HB2 ALA A 111      19.016   3.272 -27.524  1.00 89.61           H  
ATOM   1607  HB3 ALA A 111      19.492   4.495 -26.333  1.00 89.61           H  
ATOM   1608  O   ALA A 111      18.605   2.740 -23.875  1.00 89.61           O  
ATOM   1609  N   HIS A 112      17.873   1.354 -25.500  1.00 90.63           N  
ATOM   1610  H   HIS A 112      18.056   0.965 -26.414  1.00 90.63           H  
ATOM   1611  CA  HIS A 112      16.629   0.969 -24.848  1.00 90.63           C  
ATOM   1612  HA  HIS A 112      16.521   1.570 -23.945  1.00 90.63           H  
ATOM   1613  C   HIS A 112      16.648  -0.525 -24.474  1.00 90.63           C  
ATOM   1614  CB  HIS A 112      15.439   1.352 -25.732  1.00 90.63           C  
ATOM   1615  HB2 HIS A 112      15.486   0.805 -26.674  1.00 90.63           H  
ATOM   1616  HB3 HIS A 112      14.518   1.071 -25.221  1.00 90.63           H  
ATOM   1617  O   HIS A 112      16.772  -1.380 -25.353  1.00 90.63           O  
ATOM   1618  CG  HIS A 112      15.400   2.827 -26.036  1.00 90.63           C  
ATOM   1619  CD2 HIS A 112      15.802   3.434 -27.196  1.00 90.63           C  
ATOM   1620  HD2 HIS A 112      16.186   2.931 -28.071  1.00 90.63           H  
ATOM   1621  ND1 HIS A 112      15.022   3.822 -25.166  1.00 90.63           N  
ATOM   1622  HD1 HIS A 112      14.670   3.683 -24.229  1.00 90.63           H  
ATOM   1623  CE1 HIS A 112      15.184   5.000 -25.788  1.00 90.63           C  
ATOM   1624  HE1 HIS A 112      14.962   5.965 -25.358  1.00 90.63           H  
ATOM   1625  NE2 HIS A 112      15.661   4.818 -27.028  1.00 90.63           N  
ATOM   1626  N   PRO A 113      16.542  -0.863 -23.175  1.00 89.19           N  
ATOM   1627  CA  PRO A 113      16.389  -2.243 -22.720  1.00 89.19           C  
ATOM   1628  HA  PRO A 113      17.089  -2.901 -23.236  1.00 89.19           H  
ATOM   1629  C   PRO A 113      14.956  -2.747 -22.983  1.00 89.19           C  
ATOM   1630  CB  PRO A 113      16.758  -2.171 -21.236  1.00 89.19           C  
ATOM   1631  HB2 PRO A 113      16.324  -2.981 -20.650  1.00 89.19           H  
ATOM   1632  HB3 PRO A 113      17.843  -2.178 -21.132  1.00 89.19           H  
ATOM   1633  O   PRO A 113      14.142  -2.032 -23.566  1.00 89.19           O  
ATOM   1634  CG  PRO A 113      16.211  -0.808 -20.816  1.00 89.19           C  
ATOM   1635  HG2 PRO A 113      16.718  -0.410 -19.937  1.00 89.19           H  
ATOM   1636  HG3 PRO A 113      15.136  -0.874 -20.648  1.00 89.19           H  
ATOM   1637  CD  PRO A 113      16.482   0.052 -22.042  1.00 89.19           C  
ATOM   1638  HD2 PRO A 113      15.677   0.777 -22.160  1.00 89.19           H  
ATOM   1639  HD3 PRO A 113      17.441   0.560 -21.937  1.00 89.19           H  
ATOM   1640  N   ALA A 114      14.631  -3.969 -22.544  1.00 90.56           N  
ATOM   1641  H   ALA A 114      15.325  -4.495 -22.032  1.00 90.56           H  
ATOM   1642  CA  ALA A 114      13.341  -4.619 -22.813  1.00 90.56           C  
ATOM   1643  HA  ALA A 114      13.443  -5.664 -22.522  1.00 90.56           H  
ATOM   1644  C   ALA A 114      12.999  -4.646 -24.319  1.00 90.56           C  
ATOM   1645  CB  ALA A 114      12.261  -4.012 -21.909  1.00 90.56           C  
ATOM   1646  HB1 ALA A 114      12.599  -4.026 -20.873  1.00 90.56           H  
ATOM   1647  HB2 ALA A 114      11.344  -4.595 -21.993  1.00 90.56           H  
ATOM   1648  HB3 ALA A 114      12.063  -2.982 -22.205  1.00 90.56           H  
ATOM   1649  O   ALA A 114      11.891  -4.307 -24.746  1.00 90.56           O  
ATOM   1650  N   ALA A 115      13.999  -5.021 -25.118  1.00 91.61           N  
ATOM   1651  H   ALA A 115      14.854  -5.333 -24.681  1.00 91.61           H  
ATOM   1652  CA  ALA A 115      13.929  -5.094 -26.566  1.00 91.61           C  
ATOM   1653  HA  ALA A 115      13.373  -4.225 -26.919  1.00 91.61           H  
ATOM   1654  C   ALA A 115      13.196  -6.358 -27.051  1.00 91.61           C  
ATOM   1655  CB  ALA A 115      15.355  -4.995 -27.125  1.00 91.61           C  
ATOM   1656  HB1 ALA A 115      15.960  -5.818 -26.747  1.00 91.61           H  
ATOM   1657  HB2 ALA A 115      15.332  -5.039 -28.214  1.00 91.61           H  
ATOM   1658  HB3 ALA A 115      15.802  -4.049 -26.818  1.00 91.61           H  
ATOM   1659  O   ALA A 115      13.094  -7.367 -26.357  1.00 91.61           O  
ATOM   1660  N   ALA A 116      12.725  -6.321 -28.289  1.00 90.85           N  
ATOM   1661  H   ALA A 116      12.790  -5.440 -28.779  1.00 90.85           H  
ATOM   1662  CA  ALA A 116      12.133  -7.423 -29.026  1.00 90.85           C  
ATOM   1663  HA  ALA A 116      12.557  -8.363 -28.672  1.00 90.85           H  
ATOM   1664  C   ALA A 116      12.463  -7.267 -30.519  1.00 90.85           C  
ATOM   1665  CB  ALA A 116      10.620  -7.432 -28.774  1.00 90.85           C  
ATOM   1666  HB1 ALA A 116      10.184  -6.490 -29.105  1.00 90.85           H  
ATOM   1667  HB2 ALA A 116      10.155  -8.256 -29.316  1.00 90.85           H  
ATOM   1668  HB3 ALA A 116      10.428  -7.556 -27.708  1.00 90.85           H  
ATOM   1669  O   ALA A 116      12.739  -6.167 -30.997  1.00 90.85           O  
ATOM   1670  N   ASN A 117      12.410  -8.365 -31.276  1.00 89.88           N  
ATOM   1671  H   ASN A 117      12.129  -9.234 -30.844  1.00 89.88           H  
ATOM   1672  CA  ASN A 117      12.605  -8.360 -32.734  1.00 89.88           C  
ATOM   1673  HA  ASN A 117      12.668  -9.400 -33.055  1.00 89.88           H  
ATOM   1674  C   ASN A 117      13.927  -7.702 -33.186  1.00 89.88           C  
ATOM   1675  CB  ASN A 117      11.365  -7.743 -33.414  1.00 89.88           C  
ATOM   1676  HB2 ASN A 117      11.455  -7.845 -34.496  1.00 89.88           H  
ATOM   1677  HB3 ASN A 117      11.323  -6.679 -33.185  1.00 89.88           H  
ATOM   1678  O   ASN A 117      13.949  -6.960 -34.169  1.00 89.88           O  
ATOM   1679  CG  ASN A 117      10.066  -8.395 -32.993  1.00 89.88           C  
ATOM   1680  ND2 ASN A 117       9.017  -7.626 -32.802  1.00 89.88           N  
ATOM   1681 HD21 ASN A 117       9.079  -6.624 -32.909  1.00 89.88           H  
ATOM   1682 HD22 ASN A 117       8.185  -8.094 -32.471  1.00 89.88           H  
ATOM   1683  OD1 ASN A 117       9.973  -9.598 -32.816  1.00 89.88           O  
ATOM   1684  N   LEU A 118      15.025  -7.946 -32.461  1.00 92.81           N  
ATOM   1685  H   LEU A 118      14.960  -8.575 -31.673  1.00 92.81           H  
ATOM   1686  CA  LEU A 118      16.327  -7.364 -32.783  1.00 92.81           C  
ATOM   1687  HA  LEU A 118      16.186  -6.287 -32.882  1.00 92.81           H  
ATOM   1688  C   LEU A 118      16.856  -7.882 -34.125  1.00 92.81           C  
ATOM   1689  CB  LEU A 118      17.324  -7.623 -31.636  1.00 92.81           C  
ATOM   1690  HB2 LEU A 118      16.958  -7.142 -30.729  1.00 92.81           H  
ATOM   1691  HB3 LEU A 118      17.361  -8.698 -31.459  1.00 92.81           H  
ATOM   1692  O   LEU A 118      17.076  -9.076 -34.308  1.00 92.81           O  
ATOM   1693  CG  LEU A 118      18.759  -7.132 -31.928  1.00 92.81           C  
ATOM   1694  HG  LEU A 118      19.118  -7.568 -32.861  1.00 92.81           H  
ATOM   1695  CD1 LEU A 118      18.860  -5.609 -32.029  1.00 92.81           C  
ATOM   1696 HD11 LEU A 118      19.901  -5.325 -32.181  1.00 92.81           H  
ATOM   1697 HD12 LEU A 118      18.491  -5.146 -31.114  1.00 92.81           H  
ATOM   1698 HD13 LEU A 118      18.276  -5.250 -32.876  1.00 92.81           H  
ATOM   1699  CD2 LEU A 118      19.712  -7.587 -30.827  1.00 92.81           C  
ATOM   1700 HD21 LEU A 118      20.737  -7.351 -31.110  1.00 92.81           H  
ATOM   1701 HD22 LEU A 118      19.464  -7.079 -29.895  1.00 92.81           H  
ATOM   1702 HD23 LEU A 118      19.627  -8.666 -30.693  1.00 92.81           H  
ATOM   1703  N   VAL A 119      17.160  -6.951 -35.023  1.00 93.18           N  
ATOM   1704  H   VAL A 119      16.857  -6.008 -34.824  1.00 93.18           H  
ATOM   1705  CA  VAL A 119      17.898  -7.176 -36.264  1.00 93.18           C  
ATOM   1706  HA  VAL A 119      18.140  -8.235 -36.354  1.00 93.18           H  
ATOM   1707  C   VAL A 119      19.195  -6.385 -36.195  1.00 93.18           C  
ATOM   1708  CB  VAL A 119      17.058  -6.777 -37.490  1.00 93.18           C  
ATOM   1709  HB  VAL A 119      16.809  -5.717 -37.435  1.00 93.18           H  
ATOM   1710  O   VAL A 119      19.183  -5.152 -36.177  1.00 93.18           O  
ATOM   1711  CG1 VAL A 119      17.830  -7.028 -38.794  1.00 93.18           C  
ATOM   1712 HG11 VAL A 119      17.202  -6.769 -39.647  1.00 93.18           H  
ATOM   1713 HG12 VAL A 119      18.104  -8.081 -38.859  1.00 93.18           H  
ATOM   1714 HG13 VAL A 119      18.731  -6.416 -38.824  1.00 93.18           H  
ATOM   1715  CG2 VAL A 119      15.751  -7.577 -37.554  1.00 93.18           C  
ATOM   1716 HG21 VAL A 119      15.198  -7.328 -38.459  1.00 93.18           H  
ATOM   1717 HG22 VAL A 119      15.965  -8.646 -37.537  1.00 93.18           H  
ATOM   1718 HG23 VAL A 119      15.124  -7.333 -36.696  1.00 93.18           H  
ATOM   1719  N   LEU A 120      20.323  -7.092 -36.175  1.00 93.27           N  
ATOM   1720  H   LEU A 120      20.266  -8.100 -36.168  1.00 93.27           H  
ATOM   1721  CA  LEU A 120      21.647  -6.481 -36.160  1.00 93.27           C  
ATOM   1722  HA  LEU A 120      21.546  -5.436 -35.869  1.00 93.27           H  
ATOM   1723  C   LEU A 120      22.267  -6.527 -37.559  1.00 93.27           C  
ATOM   1724  CB  LEU A 120      22.511  -7.189 -35.107  1.00 93.27           C  
ATOM   1725  HB2 LEU A 120      21.938  -7.312 -34.188  1.00 93.27           H  
ATOM   1726  HB3 LEU A 120      22.755  -8.184 -35.479  1.00 93.27           H  
ATOM   1727  O   LEU A 120      22.354  -7.585 -38.180  1.00 93.27           O  
ATOM   1728  CG  LEU A 120      23.807  -6.428 -34.783  1.00 93.27           C  
ATOM   1729  HG  LEU A 120      24.298  -6.120 -35.706  1.00 93.27           H  
ATOM   1730  CD1 LEU A 120      23.546  -5.170 -33.955  1.00 93.27           C  
ATOM   1731 HD11 LEU A 120      22.953  -5.417 -33.074  1.00 93.27           H  
ATOM   1732 HD12 LEU A 120      24.492  -4.733 -33.636  1.00 93.27           H  
ATOM   1733 HD13 LEU A 120      23.009  -4.432 -34.550  1.00 93.27           H  
ATOM   1734  CD2 LEU A 120      24.760  -7.339 -34.014  1.00 93.27           C  
ATOM   1735 HD21 LEU A 120      24.312  -7.629 -33.064  1.00 93.27           H  
ATOM   1736 HD22 LEU A 120      25.700  -6.815 -33.843  1.00 93.27           H  
ATOM   1737 HD23 LEU A 120      24.963  -8.237 -34.597  1.00 93.27           H  
ATOM   1738  N   LYS A 121      22.737  -5.384 -38.049  1.00 93.31           N  
ATOM   1739  H   LYS A 121      22.607  -4.546 -37.501  1.00 93.31           H  
ATOM   1740  CA  LYS A 121      23.465  -5.269 -39.316  1.00 93.31           C  
ATOM   1741  HA  LYS A 121      23.626  -6.269 -39.718  1.00 93.31           H  
ATOM   1742  C   LYS A 121      24.846  -4.670 -39.102  1.00 93.31           C  
ATOM   1743  CB  LYS A 121      22.652  -4.459 -40.336  1.00 93.31           C  
ATOM   1744  HB2 LYS A 121      22.480  -3.455 -39.947  1.00 93.31           H  
ATOM   1745  HB3 LYS A 121      23.231  -4.380 -41.255  1.00 93.31           H  
ATOM   1746  O   LYS A 121      25.096  -4.017 -38.093  1.00 93.31           O  
ATOM   1747  CG  LYS A 121      21.305  -5.123 -40.654  1.00 93.31           C  
ATOM   1748  HG2 LYS A 121      21.476  -6.157 -40.957  1.00 93.31           H  
ATOM   1749  HG3 LYS A 121      20.668  -5.112 -39.771  1.00 93.31           H  
ATOM   1750  CD  LYS A 121      20.600  -4.386 -41.791  1.00 93.31           C  
ATOM   1751  HD2 LYS A 121      20.407  -3.356 -41.489  1.00 93.31           H  
ATOM   1752  HD3 LYS A 121      21.252  -4.392 -42.664  1.00 93.31           H  
ATOM   1753  CE  LYS A 121      19.289  -5.090 -42.137  1.00 93.31           C  
ATOM   1754  HE2 LYS A 121      19.511  -6.129 -42.382  1.00 93.31           H  
ATOM   1755  HE3 LYS A 121      18.643  -5.086 -41.259  1.00 93.31           H  
ATOM   1756  NZ  LYS A 121      18.627  -4.421 -43.280  1.00 93.31           N  
ATOM   1757  HZ1 LYS A 121      19.260  -4.396 -44.068  1.00 93.31           H  
ATOM   1758  HZ2 LYS A 121      18.385  -3.471 -43.035  1.00 93.31           H  
ATOM   1759  HZ3 LYS A 121      17.791  -4.921 -43.543  1.00 93.31           H  
ATOM   1760  N   ASN A 122      25.752  -4.861 -40.054  1.00 89.10           N  
ATOM   1761  H   ASN A 122      25.482  -5.406 -40.860  1.00 89.10           H  
ATOM   1762  CA  ASN A 122      27.009  -4.112 -40.067  1.00 89.10           C  
ATOM   1763  HA  ASN A 122      27.490  -4.250 -39.099  1.00 89.10           H  
ATOM   1764  C   ASN A 122      26.761  -2.597 -40.207  1.00 89.10           C  
ATOM   1765  CB  ASN A 122      27.953  -4.686 -41.139  1.00 89.10           C  
ATOM   1766  HB2 ASN A 122      28.935  -4.229 -41.021  1.00 89.10           H  
ATOM   1767  HB3 ASN A 122      28.063  -5.758 -40.978  1.00 89.10           H  
ATOM   1768  O   ASN A 122      25.663  -2.170 -40.563  1.00 89.10           O  
ATOM   1769  CG  ASN A 122      27.515  -4.480 -42.579  1.00 89.10           C  
ATOM   1770  ND2 ASN A 122      28.343  -4.869 -43.516  1.00 89.10           N  
ATOM   1771 HD21 ASN A 122      29.219  -5.307 -43.269  1.00 89.10           H  
ATOM   1772 HD22 ASN A 122      28.025  -4.836 -44.474  1.00 89.10           H  
ATOM   1773  OD1 ASN A 122      26.440  -4.006 -42.900  1.00 89.10           O  
ATOM   1774  N   ASP A 123      27.780  -1.778 -39.936  1.00 87.68           N  
ATOM   1775  H   ASP A 123      28.632  -2.152 -39.544  1.00 87.68           H  
ATOM   1776  CA  ASP A 123      27.650  -0.312 -39.960  1.00 87.68           C  
ATOM   1777  HA  ASP A 123      26.937  -0.021 -39.188  1.00 87.68           H  
ATOM   1778  C   ASP A 123      27.136   0.237 -41.306  1.00 87.68           C  
ATOM   1779  CB  ASP A 123      29.012   0.306 -39.617  1.00 87.68           C  
ATOM   1780  HB2 ASP A 123      29.684   0.187 -40.467  1.00 87.68           H  
ATOM   1781  HB3 ASP A 123      29.450  -0.224 -38.772  1.00 87.68           H  
ATOM   1782  O   ASP A 123      26.354   1.183 -41.345  1.00 87.68           O  
ATOM   1783  CG  ASP A 123      28.912   1.785 -39.233  1.00 87.68           C  
ATOM   1784  OD1 ASP A 123      27.898   2.176 -38.600  1.00 87.68           O  
ATOM   1785  OD2 ASP A 123      29.876   2.514 -39.538  1.00 87.68           O  
ATOM   1786  N   SER A 124      27.509  -0.413 -42.415  1.00 85.28           N  
ATOM   1787  H   SER A 124      28.181  -1.161 -42.319  1.00 85.28           H  
ATOM   1788  CA  SER A 124      27.045  -0.069 -43.767  1.00 85.28           C  
ATOM   1789  HA  SER A 124      27.050   1.017 -43.863  1.00 85.28           H  
ATOM   1790  C   SER A 124      25.615  -0.535 -44.083  1.00 85.28           C  
ATOM   1791  CB  SER A 124      28.000  -0.648 -44.817  1.00 85.28           C  
ATOM   1792  HB2 SER A 124      27.865  -1.729 -44.869  1.00 85.28           H  
ATOM   1793  HB3 SER A 124      27.766  -0.219 -45.792  1.00 85.28           H  
ATOM   1794  O   SER A 124      25.097  -0.216 -45.149  1.00 85.28           O  
ATOM   1795  OG  SER A 124      29.350  -0.377 -44.493  1.00 85.28           O  
ATOM   1796  HG  SER A 124      29.433   0.554 -44.275  1.00 85.28           H  
ATOM   1797  N   GLY A 125      24.985  -1.333 -43.215  1.00 80.44           N  
ATOM   1798  H   GLY A 125      25.444  -1.536 -42.338  1.00 80.44           H  
ATOM   1799  CA  GLY A 125      23.643  -1.895 -43.407  1.00 80.44           C  
ATOM   1800  HA2 GLY A 125      22.970  -1.094 -43.713  1.00 80.44           H  
ATOM   1801  HA3 GLY A 125      23.298  -2.285 -42.449  1.00 80.44           H  
ATOM   1802  C   GLY A 125      23.535  -3.024 -44.445  1.00 80.44           C  
ATOM   1803  O   GLY A 125      22.429  -3.504 -44.701  1.00 80.44           O  
ATOM   1804  N   GLY A 126      24.651  -3.452 -45.043  1.00 82.24           N  
ATOM   1805  H   GLY A 126      25.520  -3.070 -44.698  1.00 82.24           H  
ATOM   1806  CA  GLY A 126      24.696  -4.433 -46.133  1.00 82.24           C  
ATOM   1807  HA2 GLY A 126      25.610  -4.274 -46.705  1.00 82.24           H  
ATOM   1808  HA3 GLY A 126      23.848  -4.270 -46.799  1.00 82.24           H  
ATOM   1809  C   GLY A 126      24.675  -5.898 -45.687  1.00 82.24           C  
ATOM   1810  O   GLY A 126      24.165  -6.743 -46.418  1.00 82.24           O  
ATOM   1811  N   THR A 127      25.175  -6.207 -44.488  1.00 87.29           N  
ATOM   1812  H   THR A 127      25.524  -5.457 -43.909  1.00 87.29           H  
ATOM   1813  CA  THR A 127      25.219  -7.578 -43.951  1.00 87.29           C  
ATOM   1814  HA  THR A 127      24.825  -8.274 -44.692  1.00 87.29           H  
ATOM   1815  C   THR A 127      24.354  -7.660 -42.706  1.00 87.29           C  
ATOM   1816  CB  THR A 127      26.650  -8.031 -43.624  1.00 87.29           C  
ATOM   1817  HB  THR A 127      27.042  -7.443 -42.794  1.00 87.29           H  
ATOM   1818  O   THR A 127      24.551  -6.874 -41.783  1.00 87.29           O  
ATOM   1819  CG2 THR A 127      26.725  -9.515 -43.262  1.00 87.29           C  
ATOM   1820 HG21 THR A 127      27.760  -9.800 -43.072  1.00 87.29           H  
ATOM   1821 HG22 THR A 127      26.157  -9.710 -42.352  1.00 87.29           H  
ATOM   1822 HG23 THR A 127      26.323 -10.125 -44.071  1.00 87.29           H  
ATOM   1823  OG1 THR A 127      27.485  -7.850 -44.744  1.00 87.29           O  
ATOM   1824  HG1 THR A 127      28.158  -8.533 -44.705  1.00 87.29           H  
ATOM   1825  N   THR A 128      23.416  -8.608 -42.678  1.00 92.70           N  
ATOM   1826  H   THR A 128      23.391  -9.281 -43.431  1.00 92.70           H  
ATOM   1827  CA  THR A 128      22.603  -8.908 -41.488  1.00 92.70           C  
ATOM   1828  HA  THR A 128      22.577  -8.039 -40.831  1.00 92.70           H  
ATOM   1829  C   THR A 128      23.258 -10.048 -40.722  1.00 92.70           C  
ATOM   1830  CB  THR A 128      21.153  -9.250 -41.864  1.00 92.70           C  
ATOM   1831  HB  THR A 128      21.132 -10.184 -42.426  1.00 92.70           H  
ATOM   1832  O   THR A 128      23.517 -11.100 -41.301  1.00 92.70           O  
ATOM   1833  CG2 THR A 128      20.248  -9.380 -40.641  1.00 92.70           C  
ATOM   1834 HG21 THR A 128      19.218  -9.533 -40.962  1.00 92.70           H  
ATOM   1835 HG22 THR A 128      20.310  -8.478 -40.033  1.00 92.70           H  
ATOM   1836 HG23 THR A 128      20.554 -10.236 -40.040  1.00 92.70           H  
ATOM   1837  OG1 THR A 128      20.624  -8.217 -42.677  1.00 92.70           O  
ATOM   1838  HG1 THR A 128      21.138  -8.234 -43.488  1.00 92.70           H  
ATOM   1839  N   TYR A 129      23.546  -9.821 -39.445  1.00 91.24           N  
ATOM   1840  H   TYR A 129      23.226  -8.961 -39.023  1.00 91.24           H  
ATOM   1841  CA  TYR A 129      24.095 -10.825 -38.543  1.00 91.24           C  
ATOM   1842  HA  TYR A 129      24.788 -11.463 -39.091  1.00 91.24           H  
ATOM   1843  C   TYR A 129      22.972 -11.709 -37.995  1.00 91.24           C  
ATOM   1844  CB  TYR A 129      24.863 -10.124 -37.417  1.00 91.24           C  
ATOM   1845  HB2 TYR A 129      24.165  -9.506 -36.852  1.00 91.24           H  
ATOM   1846  HB3 TYR A 129      25.250 -10.883 -36.737  1.00 91.24           H  
ATOM   1847  O   TYR A 129      21.853 -11.241 -37.785  1.00 91.24           O  
ATOM   1848  CG  TYR A 129      26.033  -9.273 -37.875  1.00 91.24           C  
ATOM   1849  CD1 TYR A 129      27.108  -9.863 -38.564  1.00 91.24           C  
ATOM   1850  HD1 TYR A 129      27.087 -10.919 -38.789  1.00 91.24           H  
ATOM   1851  CD2 TYR A 129      26.061  -7.898 -37.588  1.00 91.24           C  
ATOM   1852  HD2 TYR A 129      25.222  -7.448 -37.077  1.00 91.24           H  
ATOM   1853  CE1 TYR A 129      28.215  -9.083 -38.951  1.00 91.24           C  
ATOM   1854  HE1 TYR A 129      29.048  -9.543 -39.461  1.00 91.24           H  
ATOM   1855  CE2 TYR A 129      27.174  -7.116 -37.944  1.00 91.24           C  
ATOM   1856  HE2 TYR A 129      27.198  -6.069 -37.680  1.00 91.24           H  
ATOM   1857  OH  TYR A 129      29.345  -6.964 -38.953  1.00 91.24           O  
ATOM   1858  HH  TYR A 129      29.302  -6.092 -38.553  1.00 91.24           H  
ATOM   1859  CZ  TYR A 129      28.256  -7.711 -38.630  1.00 91.24           C  
ATOM   1860  N   THR A 130      23.272 -12.981 -37.745  1.00 91.34           N  
ATOM   1861  H   THR A 130      24.219 -13.288 -37.915  1.00 91.34           H  
ATOM   1862  CA  THR A 130      22.302 -13.980 -37.281  1.00 91.34           C  
ATOM   1863  HA  THR A 130      21.293 -13.589 -37.412  1.00 91.34           H  
ATOM   1864  C   THR A 130      22.502 -14.285 -35.798  1.00 91.34           C  
ATOM   1865  CB  THR A 130      22.402 -15.258 -38.126  1.00 91.34           C  
ATOM   1866  HB  THR A 130      23.370 -15.730 -37.958  1.00 91.34           H  
ATOM   1867  O   THR A 130      23.600 -14.653 -35.370  1.00 91.34           O  
ATOM   1868  CG2 THR A 130      21.291 -16.261 -37.821  1.00 91.34           C  
ATOM   1869 HG21 THR A 130      21.386 -16.629 -36.800  1.00 91.34           H  
ATOM   1870 HG22 THR A 130      20.317 -15.790 -37.950  1.00 91.34           H  
ATOM   1871 HG23 THR A 130      21.374 -17.108 -38.502  1.00 91.34           H  
ATOM   1872  OG1 THR A 130      22.289 -14.934 -39.493  1.00 91.34           O  
ATOM   1873  HG1 THR A 130      23.041 -14.377 -39.708  1.00 91.34           H  
ATOM   1874  N   GLU A 131      21.434 -14.175 -35.008  1.00 89.58           N  
ATOM   1875  H   GLU A 131      20.559 -13.858 -35.401  1.00 89.58           H  
ATOM   1876  CA  GLU A 131      21.432 -14.573 -33.597  1.00 89.58           C  
ATOM   1877  HA  GLU A 131      22.177 -13.973 -33.076  1.00 89.58           H  
ATOM   1878  C   GLU A 131      21.804 -16.061 -33.437  1.00 89.58           C  
ATOM   1879  CB  GLU A 131      20.061 -14.256 -32.984  1.00 89.58           C  
ATOM   1880  HB2 GLU A 131      19.307 -14.898 -33.440  1.00 89.58           H  
ATOM   1881  HB3 GLU A 131      19.817 -13.217 -33.205  1.00 89.58           H  
ATOM   1882  O   GLU A 131      21.424 -16.912 -34.240  1.00 89.58           O  
ATOM   1883  CG  GLU A 131      20.051 -14.451 -31.460  1.00 89.58           C  
ATOM   1884  HG2 GLU A 131      20.309 -15.485 -31.232  1.00 89.58           H  
ATOM   1885  HG3 GLU A 131      20.816 -13.810 -31.023  1.00 89.58           H  
ATOM   1886  CD  GLU A 131      18.696 -14.133 -30.813  1.00 89.58           C  
ATOM   1887  OE1 GLU A 131      18.577 -14.441 -29.608  1.00 89.58           O  
ATOM   1888  OE2 GLU A 131      17.821 -13.562 -31.500  1.00 89.58           O  
ATOM   1889  N   GLY A 132      22.615 -16.381 -32.429  1.00 89.29           N  
ATOM   1890  H   GLY A 132      22.919 -15.632 -31.823  1.00 89.29           H  
ATOM   1891  CA  GLY A 132      23.139 -17.724 -32.161  1.00 89.29           C  
ATOM   1892  HA2 GLY A 132      22.348 -18.453 -32.334  1.00 89.29           H  
ATOM   1893  HA3 GLY A 132      23.436 -17.785 -31.114  1.00 89.29           H  
ATOM   1894  C   GLY A 132      24.343 -18.126 -33.021  1.00 89.29           C  
ATOM   1895  O   GLY A 132      25.116 -18.988 -32.607  1.00 89.29           O  
ATOM   1896  N   THR A 133      24.553 -17.476 -34.171  1.00 90.27           N  
ATOM   1897  H   THR A 133      23.879 -16.775 -34.441  1.00 90.27           H  
ATOM   1898  CA  THR A 133      25.730 -17.707 -35.031  1.00 90.27           C  
ATOM   1899  HA  THR A 133      26.214 -18.641 -34.746  1.00 90.27           H  
ATOM   1900  C   THR A 133      26.766 -16.598 -34.866  1.00 90.27           C  
ATOM   1901  CB  THR A 133      25.316 -17.841 -36.504  1.00 90.27           C  
ATOM   1902  HB  THR A 133      24.917 -16.890 -36.857  1.00 90.27           H  
ATOM   1903  O   THR A 133      27.939 -16.865 -34.607  1.00 90.27           O  
ATOM   1904  CG2 THR A 133      26.478 -18.259 -37.404  1.00 90.27           C  
ATOM   1905 HG21 THR A 133      26.108 -18.420 -38.416  1.00 90.27           H  
ATOM   1906 HG22 THR A 133      26.926 -19.181 -37.031  1.00 90.27           H  
ATOM   1907 HG23 THR A 133      27.230 -17.471 -37.433  1.00 90.27           H  
ATOM   1908  OG1 THR A 133      24.319 -18.830 -36.631  1.00 90.27           O  
ATOM   1909  HG1 THR A 133      23.588 -18.580 -36.062  1.00 90.27           H  
ATOM   1910  N   ASP A 134      26.325 -15.344 -34.974  1.00 89.72           N  
ATOM   1911  H   ASP A 134      25.349 -15.199 -35.188  1.00 89.72           H  
ATOM   1912  CA  ASP A 134      27.187 -14.163 -34.953  1.00 89.72           C  
ATOM   1913  HA  ASP A 134      28.209 -14.454 -35.194  1.00 89.72           H  
ATOM   1914  C   ASP A 134      27.214 -13.475 -33.584  1.00 89.72           C  
ATOM   1915  CB  ASP A 134      26.710 -13.193 -36.035  1.00 89.72           C  
ATOM   1916  HB2 ASP A 134      25.660 -12.958 -35.861  1.00 89.72           H  
ATOM   1917  HB3 ASP A 134      27.282 -12.268 -35.959  1.00 89.72           H  
ATOM   1918  O   ASP A 134      28.257 -12.992 -33.134  1.00 89.72           O  
ATOM   1919  CG  ASP A 134      26.889 -13.753 -37.442  1.00 89.72           C  
ATOM   1920  OD1 ASP A 134      28.028 -14.163 -37.762  1.00 89.72           O  
ATOM   1921  OD2 ASP A 134      25.913 -13.705 -38.217  1.00 89.72           O  
ATOM   1922  N   TYR A 135      26.070 -13.450 -32.901  1.00 92.62           N  
ATOM   1923  H   TYR A 135      25.254 -13.878 -33.315  1.00 92.62           H  
ATOM   1924  CA  TYR A 135      25.907 -12.835 -31.587  1.00 92.62           C  
ATOM   1925  HA  TYR A 135      26.863 -12.867 -31.064  1.00 92.62           H  
ATOM   1926  C   TYR A 135      24.887 -13.591 -30.733  1.00 92.62           C  
ATOM   1927  CB  TYR A 135      25.508 -11.359 -31.741  1.00 92.62           C  
ATOM   1928  HB2 TYR A 135      25.525 -10.897 -30.754  1.00 92.62           H  
ATOM   1929  HB3 TYR A 135      26.262 -10.849 -32.340  1.00 92.62           H  
ATOM   1930  O   TYR A 135      23.995 -14.258 -31.248  1.00 92.62           O  
ATOM   1931  CG  TYR A 135      24.142 -11.121 -32.362  1.00 92.62           C  
ATOM   1932  CD1 TYR A 135      24.002 -11.041 -33.760  1.00 92.62           C  
ATOM   1933  HD1 TYR A 135      24.866 -11.156 -34.398  1.00 92.62           H  
ATOM   1934  CD2 TYR A 135      23.006 -10.993 -31.537  1.00 92.62           C  
ATOM   1935  HD2 TYR A 135      23.101 -11.080 -30.465  1.00 92.62           H  
ATOM   1936  CE1 TYR A 135      22.733 -10.817 -34.327  1.00 92.62           C  
ATOM   1937  HE1 TYR A 135      22.604 -10.756 -35.398  1.00 92.62           H  
ATOM   1938  CE2 TYR A 135      21.734 -10.781 -32.104  1.00 92.62           C  
ATOM   1939  HE2 TYR A 135      20.861 -10.708 -31.472  1.00 92.62           H  
ATOM   1940  OH  TYR A 135      20.384 -10.462 -34.076  1.00 92.62           O  
ATOM   1941  HH  TYR A 135      19.651 -10.523 -33.459  1.00 92.62           H  
ATOM   1942  CZ  TYR A 135      21.597 -10.684 -33.504  1.00 92.62           C  
ATOM   1943  N   ALA A 136      25.011 -13.457 -29.417  1.00 92.47           N  
ATOM   1944  H   ALA A 136      25.771 -12.881 -29.083  1.00 92.47           H  
ATOM   1945  CA  ALA A 136      23.976 -13.777 -28.443  1.00 92.47           C  
ATOM   1946  HA  ALA A 136      23.156 -14.309 -28.925  1.00 92.47           H  
ATOM   1947  C   ALA A 136      23.425 -12.468 -27.868  1.00 92.47           C  
ATOM   1948  CB  ALA A 136      24.575 -14.676 -27.357  1.00 92.47           C  
ATOM   1949  HB1 ALA A 136      23.807 -14.928 -26.626  1.00 92.47           H  
ATOM   1950  HB2 ALA A 136      24.949 -15.596 -27.807  1.00 92.47           H  
ATOM   1951  HB3 ALA A 136      25.393 -14.160 -26.854  1.00 92.47           H  
ATOM   1952  O   ALA A 136      24.164 -11.486 -27.762  1.00 92.47           O  
ATOM   1953  N   VAL A 137      22.152 -12.436 -27.488  1.00 92.77           N  
ATOM   1954  H   VAL A 137      21.568 -13.255 -27.584  1.00 92.77           H  
ATOM   1955  CA  VAL A 137      21.521 -11.235 -26.934  1.00 92.77           C  
ATOM   1956  HA  VAL A 137      22.304 -10.535 -26.639  1.00 92.77           H  
ATOM   1957  C   VAL A 137      20.743 -11.555 -25.663  1.00 92.77           C  
ATOM   1958  CB  VAL A 137      20.677 -10.507 -28.000  1.00 92.77           C  
ATOM   1959  HB  VAL A 137      21.344 -10.244 -28.821  1.00 92.77           H  
ATOM   1960  O   VAL A 137      20.031 -12.549 -25.581  1.00 92.77           O  
ATOM   1961  CG1 VAL A 137      19.549 -11.363 -28.581  1.00 92.77           C  
ATOM   1962 HG11 VAL A 137      18.862 -11.688 -27.800  1.00 92.77           H  
ATOM   1963 HG12 VAL A 137      18.988 -10.800 -29.328  1.00 92.77           H  
ATOM   1964 HG13 VAL A 137      19.962 -12.249 -29.063  1.00 92.77           H  
ATOM   1965  CG2 VAL A 137      20.094  -9.197 -27.463  1.00 92.77           C  
ATOM   1966 HG21 VAL A 137      20.883  -8.575 -27.040  1.00 92.77           H  
ATOM   1967 HG22 VAL A 137      19.346  -9.405 -26.698  1.00 92.77           H  
ATOM   1968 HG23 VAL A 137      19.602  -8.653 -28.269  1.00 92.77           H  
ATOM   1969  N   ASP A 138      20.881 -10.683 -24.670  1.00 92.83           N  
ATOM   1970  H   ASP A 138      21.527  -9.919 -24.804  1.00 92.83           H  
ATOM   1971  CA  ASP A 138      19.932 -10.531 -23.576  1.00 92.83           C  
ATOM   1972  HA  ASP A 138      19.308 -11.420 -23.486  1.00 92.83           H  
ATOM   1973  C   ASP A 138      19.041  -9.335 -23.908  1.00 92.83           C  
ATOM   1974  CB  ASP A 138      20.685 -10.354 -22.256  1.00 92.83           C  
ATOM   1975  HB2 ASP A 138      21.301 -11.237 -22.087  1.00 92.83           H  
ATOM   1976  HB3 ASP A 138      21.346  -9.491 -22.332  1.00 92.83           H  
ATOM   1977  O   ASP A 138      19.430  -8.175 -23.746  1.00 92.83           O  
ATOM   1978  CG  ASP A 138      19.761 -10.159 -21.050  1.00 92.83           C  
ATOM   1979  OD1 ASP A 138      18.547  -9.891 -21.216  1.00 92.83           O  
ATOM   1980  OD2 ASP A 138      20.307 -10.206 -19.930  1.00 92.83           O  
ATOM   1981  N   LEU A 139      17.855  -9.633 -24.433  1.00 91.28           N  
ATOM   1982  H   LEU A 139      17.625 -10.608 -24.558  1.00 91.28           H  
ATOM   1983  CA  LEU A 139      16.895  -8.630 -24.881  1.00 91.28           C  
ATOM   1984  HA  LEU A 139      17.381  -7.946 -25.577  1.00 91.28           H  
ATOM   1985  C   LEU A 139      16.361  -7.776 -23.724  1.00 91.28           C  
ATOM   1986  CB  LEU A 139      15.748  -9.367 -25.588  1.00 91.28           C  
ATOM   1987  HB2 LEU A 139      14.897  -8.688 -25.656  1.00 91.28           H  
ATOM   1988  HB3 LEU A 139      15.433 -10.203 -24.965  1.00 91.28           H  
ATOM   1989  O   LEU A 139      16.082  -6.593 -23.915  1.00 91.28           O  
ATOM   1990  CG  LEU A 139      16.076  -9.879 -27.002  1.00 91.28           C  
ATOM   1991  HG  LEU A 139      17.005 -10.449 -26.971  1.00 91.28           H  
ATOM   1992  CD1 LEU A 139      14.960 -10.807 -27.479  1.00 91.28           C  
ATOM   1993 HD11 LEU A 139      15.193 -11.182 -28.476  1.00 91.28           H  
ATOM   1994 HD12 LEU A 139      14.011 -10.271 -27.498  1.00 91.28           H  
ATOM   1995 HD13 LEU A 139      14.880 -11.660 -26.806  1.00 91.28           H  
ATOM   1996  CD2 LEU A 139      16.218  -8.747 -28.024  1.00 91.28           C  
ATOM   1997 HD21 LEU A 139      15.295  -8.169 -28.070  1.00 91.28           H  
ATOM   1998 HD22 LEU A 139      16.431  -9.173 -29.005  1.00 91.28           H  
ATOM   1999 HD23 LEU A 139      17.043  -8.090 -27.747  1.00 91.28           H  
ATOM   2000  N   ILE A 140      16.263  -8.340 -22.516  1.00 90.95           N  
ATOM   2001  H   ILE A 140      16.674  -9.251 -22.369  1.00 90.95           H  
ATOM   2002  CA  ILE A 140      15.713  -7.631 -21.358  1.00 90.95           C  
ATOM   2003  HA  ILE A 140      14.830  -7.078 -21.679  1.00 90.95           H  
ATOM   2004  C   ILE A 140      16.702  -6.588 -20.861  1.00 90.95           C  
ATOM   2005  CB  ILE A 140      15.284  -8.615 -20.252  1.00 90.95           C  
ATOM   2006  HB  ILE A 140      16.158  -9.173 -19.917  1.00 90.95           H  
ATOM   2007  O   ILE A 140      16.324  -5.433 -20.692  1.00 90.95           O  
ATOM   2008  CG1 ILE A 140      14.237  -9.635 -20.755  1.00 90.95           C  
ATOM   2009 HG12 ILE A 140      14.737 -10.363 -21.395  1.00 90.95           H  
ATOM   2010 HG13 ILE A 140      13.835 -10.184 -19.903  1.00 90.95           H  
ATOM   2011  CG2 ILE A 140      14.727  -7.853 -19.036  1.00 90.95           C  
ATOM   2012 HG21 ILE A 140      13.912  -7.195 -19.337  1.00 90.95           H  
ATOM   2013 HG22 ILE A 140      15.515  -7.253 -18.580  1.00 90.95           H  
ATOM   2014 HG23 ILE A 140      14.361  -8.561 -18.292  1.00 90.95           H  
ATOM   2015  CD1 ILE A 140      13.069  -9.029 -21.549  1.00 90.95           C  
ATOM   2016 HD11 ILE A 140      13.418  -8.668 -22.517  1.00 90.95           H  
ATOM   2017 HD12 ILE A 140      12.620  -8.197 -21.006  1.00 90.95           H  
ATOM   2018 HD13 ILE A 140      12.320  -9.798 -21.735  1.00 90.95           H  
ATOM   2019  N   ASN A 141      17.975  -6.952 -20.701  1.00 89.57           N  
ATOM   2020  H   ASN A 141      18.220  -7.920 -20.854  1.00 89.57           H  
ATOM   2021  CA  ASN A 141      19.015  -5.994 -20.312  1.00 89.57           C  
ATOM   2022  HA  ASN A 141      18.579  -5.273 -19.620  1.00 89.57           H  
ATOM   2023  C   ASN A 141      19.554  -5.161 -21.490  1.00 89.57           C  
ATOM   2024  CB  ASN A 141      20.124  -6.740 -19.558  1.00 89.57           C  
ATOM   2025  HB2 ASN A 141      20.479  -7.586 -20.147  1.00 89.57           H  
ATOM   2026  HB3 ASN A 141      20.962  -6.066 -19.386  1.00 89.57           H  
ATOM   2027  O   ASN A 141      20.317  -4.215 -21.276  1.00 89.57           O  
ATOM   2028  CG  ASN A 141      19.641  -7.204 -18.197  1.00 89.57           C  
ATOM   2029  ND2 ASN A 141      19.548  -8.485 -17.953  1.00 89.57           N  
ATOM   2030 HD21 ASN A 141      19.774  -9.159 -18.671  1.00 89.57           H  
ATOM   2031 HD22 ASN A 141      19.201  -8.771 -17.049  1.00 89.57           H  
ATOM   2032  OD1 ASN A 141      19.339  -6.401 -17.331  1.00 89.57           O  
ATOM   2033  N   GLY A 142      19.180  -5.505 -22.725  1.00 90.08           N  
ATOM   2034  H   GLY A 142      18.597  -6.323 -22.833  1.00 90.08           H  
ATOM   2035  CA  GLY A 142      19.663  -4.858 -23.943  1.00 90.08           C  
ATOM   2036  HA2 GLY A 142      19.480  -3.785 -23.883  1.00 90.08           H  
ATOM   2037  HA3 GLY A 142      19.109  -5.264 -24.790  1.00 90.08           H  
ATOM   2038  C   GLY A 142      21.154  -5.096 -24.190  1.00 90.08           C  
ATOM   2039  O   GLY A 142      21.839  -4.204 -24.683  1.00 90.08           O  
ATOM   2040  N   VAL A 143      21.692  -6.259 -23.811  1.00 92.34           N  
ATOM   2041  H   VAL A 143      21.060  -6.981 -23.495  1.00 92.34           H  
ATOM   2042  CA  VAL A 143      23.125  -6.573 -23.947  1.00 92.34           C  
ATOM   2043  HA  VAL A 143      23.667  -5.658 -24.185  1.00 92.34           H  
ATOM   2044  C   VAL A 143      23.338  -7.545 -25.100  1.00 92.34           C  
ATOM   2045  CB  VAL A 143      23.731  -7.113 -22.637  1.00 92.34           C  
ATOM   2046  HB  VAL A 143      23.222  -8.033 -22.351  1.00 92.34           H  
ATOM   2047  O   VAL A 143      22.834  -8.663 -25.082  1.00 92.34           O  
ATOM   2048  CG1 VAL A 143      25.233  -7.409 -22.796  1.00 92.34           C  
ATOM   2049 HG11 VAL A 143      25.645  -7.728 -21.838  1.00 92.34           H  
ATOM   2050 HG12 VAL A 143      25.754  -6.515 -23.137  1.00 92.34           H  
ATOM   2051 HG13 VAL A 143      25.384  -8.212 -23.517  1.00 92.34           H  
ATOM   2052  CG2 VAL A 143      23.586  -6.097 -21.496  1.00 92.34           C  
ATOM   2053 HG21 VAL A 143      22.532  -5.873 -21.331  1.00 92.34           H  
ATOM   2054 HG22 VAL A 143      23.990  -6.514 -20.574  1.00 92.34           H  
ATOM   2055 HG23 VAL A 143      24.107  -5.173 -21.746  1.00 92.34           H  
ATOM   2056  N   ILE A 144      24.145  -7.148 -26.081  1.00 93.51           N  
ATOM   2057  H   ILE A 144      24.553  -6.227 -26.010  1.00 93.51           H  
ATOM   2058  CA  ILE A 144      24.544  -7.985 -27.214  1.00 93.51           C  
ATOM   2059  HA  ILE A 144      23.894  -8.858 -27.265  1.00 93.51           H  
ATOM   2060  C   ILE A 144      25.976  -8.455 -26.978  1.00 93.51           C  
ATOM   2061  CB  ILE A 144      24.411  -7.228 -28.553  1.00 93.51           C  
ATOM   2062  HB  ILE A 144      25.152  -6.429 -28.572  1.00 93.51           H  
ATOM   2063  O   ILE A 144      26.869  -7.646 -26.744  1.00 93.51           O  
ATOM   2064  CG1 ILE A 144      23.009  -6.597 -28.723  1.00 93.51           C  
ATOM   2065 HG12 ILE A 144      22.768  -5.979 -27.858  1.00 93.51           H  
ATOM   2066 HG13 ILE A 144      22.261  -7.386 -28.793  1.00 93.51           H  
ATOM   2067  CG2 ILE A 144      24.698  -8.201 -29.714  1.00 93.51           C  
ATOM   2068 HG21 ILE A 144      24.719  -7.667 -30.664  1.00 93.51           H  
ATOM   2069 HG22 ILE A 144      23.919  -8.963 -29.753  1.00 93.51           H  
ATOM   2070 HG23 ILE A 144      25.665  -8.690 -29.593  1.00 93.51           H  
ATOM   2071  CD1 ILE A 144      22.897  -5.690 -29.952  1.00 93.51           C  
ATOM   2072 HD11 ILE A 144      23.052  -6.260 -30.868  1.00 93.51           H  
ATOM   2073 HD12 ILE A 144      21.893  -5.269 -29.990  1.00 93.51           H  
ATOM   2074 HD13 ILE A 144      23.626  -4.882 -29.890  1.00 93.51           H  
ATOM   2075  N   THR A 145      26.219  -9.758 -27.059  1.00 93.56           N  
ATOM   2076  H   THR A 145      25.448 -10.366 -27.296  1.00 93.56           H  
ATOM   2077  CA  THR A 145      27.549 -10.357 -26.925  1.00 93.56           C  
ATOM   2078  HA  THR A 145      28.282  -9.584 -26.696  1.00 93.56           H  
ATOM   2079  C   THR A 145      27.949 -11.013 -28.238  1.00 93.56           C  
ATOM   2080  CB  THR A 145      27.583 -11.372 -25.776  1.00 93.56           C  
ATOM   2081  HB  THR A 145      26.919 -12.207 -25.999  1.00 93.56           H  
ATOM   2082  O   THR A 145      27.274 -11.920 -28.719  1.00 93.56           O  
ATOM   2083  CG2 THR A 145      28.995 -11.898 -25.518  1.00 93.56           C  
ATOM   2084 HG21 THR A 145      29.682 -11.066 -25.364  1.00 93.56           H  
ATOM   2085 HG22 THR A 145      28.988 -12.533 -24.632  1.00 93.56           H  
ATOM   2086 HG23 THR A 145      29.331 -12.494 -26.367  1.00 93.56           H  
ATOM   2087  OG1 THR A 145      27.164 -10.759 -24.576  1.00 93.56           O  
ATOM   2088  HG1 THR A 145      26.247 -10.506 -24.706  1.00 93.56           H  
ATOM   2089  N   ARG A 146      29.074 -10.587 -28.814  1.00 91.53           N  
ATOM   2090  H   ARG A 146      29.580  -9.834 -28.369  1.00 91.53           H  
ATOM   2091  CA  ARG A 146      29.668 -11.224 -29.994  1.00 91.53           C  
ATOM   2092  HA  ARG A 146      28.938 -11.223 -30.804  1.00 91.53           H  
ATOM   2093  C   ARG A 146      30.013 -12.686 -29.700  1.00 91.53           C  
ATOM   2094  CB  ARG A 146      30.890 -10.398 -30.439  1.00 91.53           C  
ATOM   2095  HB2 ARG A 146      30.552  -9.601 -31.102  1.00 91.53           H  
ATOM   2096  HB3 ARG A 146      31.344  -9.935 -29.563  1.00 91.53           H  
ATOM   2097  O   ARG A 146      30.647 -12.996 -28.688  1.00 91.53           O  
ATOM   2098  CG  ARG A 146      31.987 -11.216 -31.134  1.00 91.53           C  
ATOM   2099  HG2 ARG A 146      32.360 -11.975 -30.446  1.00 91.53           H  
ATOM   2100  HG3 ARG A 146      31.586 -11.701 -32.024  1.00 91.53           H  
ATOM   2101  CD  ARG A 146      33.170 -10.334 -31.529  1.00 91.53           C  
ATOM   2102  HD2 ARG A 146      32.912  -9.778 -32.430  1.00 91.53           H  
ATOM   2103  HD3 ARG A 146      33.366  -9.612 -30.737  1.00 91.53           H  
ATOM   2104  NE  ARG A 146      34.350 -11.178 -31.790  1.00 91.53           N  
ATOM   2105  HE  ARG A 146      34.288 -11.732 -32.633  1.00 91.53           H  
ATOM   2106  NH1 ARG A 146      35.692 -10.440 -30.069  1.00 91.53           N  
ATOM   2107 HH11 ARG A 146      35.028  -9.698 -29.897  1.00 91.53           H  
ATOM   2108 HH12 ARG A 146      36.585 -10.406 -29.599  1.00 91.53           H  
ATOM   2109  NH2 ARG A 146      36.371 -12.121 -31.383  1.00 91.53           N  
ATOM   2110 HH21 ARG A 146      37.258 -12.116 -30.901  1.00 91.53           H  
ATOM   2111 HH22 ARG A 146      36.218 -12.716 -32.184  1.00 91.53           H  
ATOM   2112  CZ  ARG A 146      35.457 -11.243 -31.075  1.00 91.53           C  
ATOM   2113  N   ILE A 147      29.712 -13.570 -30.646  1.00 90.71           N  
ATOM   2114  H   ILE A 147      29.227 -13.253 -31.474  1.00 90.71           H  
ATOM   2115  CA  ILE A 147      30.198 -14.949 -30.634  1.00 90.71           C  
ATOM   2116  HA  ILE A 147      30.361 -15.257 -29.601  1.00 90.71           H  
ATOM   2117  C   ILE A 147      31.547 -14.984 -31.357  1.00 90.71           C  
ATOM   2118  CB  ILE A 147      29.138 -15.902 -31.223  1.00 90.71           C  
ATOM   2119  HB  ILE A 147      28.869 -15.558 -32.222  1.00 90.71           H  
ATOM   2120  O   ILE A 147      31.690 -14.488 -32.471  1.00 90.71           O  
ATOM   2121  CG1 ILE A 147      27.881 -15.887 -30.320  1.00 90.71           C  
ATOM   2122 HG12 ILE A 147      28.125 -16.312 -29.347  1.00 90.71           H  
ATOM   2123 HG13 ILE A 147      27.555 -14.860 -30.157  1.00 90.71           H  
ATOM   2124  CG2 ILE A 147      29.702 -17.329 -31.332  1.00 90.71           C  
ATOM   2125 HG21 ILE A 147      28.958 -17.984 -31.785  1.00 90.71           H  
ATOM   2126 HG22 ILE A 147      29.968 -17.719 -30.350  1.00 90.71           H  
ATOM   2127 HG23 ILE A 147      30.566 -17.342 -31.996  1.00 90.71           H  
ATOM   2128  CD1 ILE A 147      26.686 -16.646 -30.903  1.00 90.71           C  
ATOM   2129 HD11 ILE A 147      26.460 -16.272 -31.901  1.00 90.71           H  
ATOM   2130 HD12 ILE A 147      25.815 -16.494 -30.264  1.00 90.71           H  
ATOM   2131 HD13 ILE A 147      26.895 -17.714 -30.948  1.00 90.71           H  
ATOM   2132  N   LYS A 148      32.576 -15.554 -30.719  1.00 84.88           N  
ATOM   2133  H   LYS A 148      32.393 -15.947 -29.807  1.00 84.88           H  
ATOM   2134  CA  LYS A 148      33.963 -15.512 -31.228  1.00 84.88           C  
ATOM   2135  HA  LYS A 148      34.250 -14.469 -31.360  1.00 84.88           H  
ATOM   2136  C   LYS A 148      34.139 -16.160 -32.606  1.00 84.88           C  
ATOM   2137  CB  LYS A 148      34.923 -16.184 -30.236  1.00 84.88           C  
ATOM   2138  HB2 LYS A 148      34.581 -17.200 -30.038  1.00 84.88           H  
ATOM   2139  HB3 LYS A 148      35.908 -16.243 -30.699  1.00 84.88           H  
ATOM   2140  O   LYS A 148      35.028 -15.743 -33.338  1.00 84.88           O  
ATOM   2141  CG  LYS A 148      35.059 -15.417 -28.915  1.00 84.88           C  
ATOM   2142  HG2 LYS A 148      34.092 -15.377 -28.413  1.00 84.88           H  
ATOM   2143  HG3 LYS A 148      35.394 -14.400 -29.119  1.00 84.88           H  
ATOM   2144  CD  LYS A 148      36.074 -16.117 -28.001  1.00 84.88           C  
ATOM   2145  HD2 LYS A 148      35.734 -17.135 -27.809  1.00 84.88           H  
ATOM   2146  HD3 LYS A 148      37.042 -16.154 -28.500  1.00 84.88           H  
ATOM   2147  CE  LYS A 148      36.204 -15.361 -26.674  1.00 84.88           C  
ATOM   2148  HE2 LYS A 148      36.549 -14.347 -26.879  1.00 84.88           H  
ATOM   2149  HE3 LYS A 148      35.215 -15.285 -26.222  1.00 84.88           H  
ATOM   2150  NZ  LYS A 148      37.136 -16.042 -25.740  1.00 84.88           N  
ATOM   2151  HZ1 LYS A 148      38.066 -16.090 -26.130  1.00 84.88           H  
ATOM   2152  HZ2 LYS A 148      36.818 -16.980 -25.543  1.00 84.88           H  
ATOM   2153  HZ3 LYS A 148      37.185 -15.539 -24.865  1.00 84.88           H  
ATOM   2154  N   THR A 149      33.330 -17.171 -32.919  1.00 84.90           N  
ATOM   2155  H   THR A 149      32.627 -17.452 -32.250  1.00 84.90           H  
ATOM   2156  CA  THR A 149      33.317 -17.895 -34.202  1.00 84.90           C  
ATOM   2157  HA  THR A 149      34.324 -17.919 -34.618  1.00 84.90           H  
ATOM   2158  C   THR A 149      32.427 -17.241 -35.259  1.00 84.90           C  
ATOM   2159  CB  THR A 149      32.844 -19.342 -33.983  1.00 84.90           C  
ATOM   2160  HB  THR A 149      32.725 -19.849 -34.940  1.00 84.90           H  
ATOM   2161  O   THR A 149      32.363 -17.742 -36.377  1.00 84.90           O  
ATOM   2162  CG2 THR A 149      33.834 -20.138 -33.130  1.00 84.90           C  
ATOM   2163 HG21 THR A 149      34.812 -20.140 -33.612  1.00 84.90           H  
ATOM   2164 HG22 THR A 149      33.917 -19.706 -32.133  1.00 84.90           H  
ATOM   2165 HG23 THR A 149      33.482 -21.166 -33.043  1.00 84.90           H  
ATOM   2166  OG1 THR A 149      31.619 -19.347 -33.285  1.00 84.90           O  
ATOM   2167  HG1 THR A 149      30.909 -19.276 -33.927  1.00 84.90           H  
ATOM   2168  N   GLY A 150      31.721 -16.168 -34.901  1.00 84.69           N  
ATOM   2169  H   GLY A 150      31.853 -15.775 -33.980  1.00 84.69           H  
ATOM   2170  CA  GLY A 150      30.828 -15.436 -35.786  1.00 84.69           C  
ATOM   2171  HA2 GLY A 150      30.203 -16.130 -36.349  1.00 84.69           H  
ATOM   2172  HA3 GLY A 150      30.179 -14.817 -35.165  1.00 84.69           H  
ATOM   2173  C   GLY A 150      31.554 -14.510 -36.759  1.00 84.69           C  
ATOM   2174  O   GLY A 150      32.775 -14.352 -36.727  1.00 84.69           O  
ATOM   2175  N   THR A 151      30.774 -13.850 -37.609  1.00 86.33           N  
ATOM   2176  H   THR A 151      29.786 -14.059 -37.603  1.00 86.33           H  
ATOM   2177  CA  THR A 151      31.258 -12.908 -38.629  1.00 86.33           C  
ATOM   2178  HA  THR A 151      32.223 -13.264 -38.992  1.00 86.33           H  
ATOM   2179  C   THR A 151      31.497 -11.492 -38.101  1.00 86.33           C  
ATOM   2180  CB  THR A 151      30.308 -12.860 -39.833  1.00 86.33           C  
ATOM   2181  HB  THR A 151      30.714 -12.165 -40.567  1.00 86.33           H  
ATOM   2182  O   THR A 151      32.112 -10.683 -38.797  1.00 86.33           O  
ATOM   2183  CG2 THR A 151      30.139 -14.220 -40.508  1.00 86.33           C  
ATOM   2184 HG21 THR A 151      31.112 -14.609 -40.806  1.00 86.33           H  
ATOM   2185 HG22 THR A 151      29.512 -14.106 -41.393  1.00 86.33           H  
ATOM   2186 HG23 THR A 151      29.660 -14.926 -39.829  1.00 86.33           H  
ATOM   2187  OG1 THR A 151      29.035 -12.412 -39.449  1.00 86.33           O  
ATOM   2188  HG1 THR A 151      28.608 -13.119 -38.959  1.00 86.33           H  
ATOM   2189  N   ILE A 152      31.067 -11.181 -36.871  1.00 85.64           N  
ATOM   2190  H   ILE A 152      30.572 -11.892 -36.352  1.00 85.64           H  
ATOM   2191  CA  ILE A 152      31.323  -9.883 -36.231  1.00 85.64           C  
ATOM   2192  HA  ILE A 152      31.049  -9.112 -36.952  1.00 85.64           H  
ATOM   2193  C   ILE A 152      32.820  -9.780 -35.880  1.00 85.64           C  
ATOM   2194  CB  ILE A 152      30.423  -9.647 -34.999  1.00 85.64           C  
ATOM   2195  HB  ILE A 152      30.602 -10.441 -34.274  1.00 85.64           H  
ATOM   2196  O   ILE A 152      33.316 -10.579 -35.071  1.00 85.64           O  
ATOM   2197  CG1 ILE A 152      28.938  -9.677 -35.422  1.00 85.64           C  
ATOM   2198 HG12 ILE A 152      28.735 -10.606 -35.955  1.00 85.64           H  
ATOM   2199 HG13 ILE A 152      28.739  -8.850 -36.104  1.00 85.64           H  
ATOM   2200  CG2 ILE A 152      30.750  -8.287 -34.344  1.00 85.64           C  
ATOM   2201 HG21 ILE A 152      30.560  -7.475 -35.045  1.00 85.64           H  
ATOM   2202 HG22 ILE A 152      30.139  -8.137 -33.454  1.00 85.64           H  
ATOM   2203 HG23 ILE A 152      31.792  -8.246 -34.027  1.00 85.64           H  
ATOM   2204  CD1 ILE A 152      27.951  -9.594 -34.256  1.00 85.64           C  
ATOM   2205 HD11 ILE A 152      28.233 -10.310 -33.483  1.00 85.64           H  
ATOM   2206 HD12 ILE A 152      26.950  -9.828 -34.617  1.00 85.64           H  
ATOM   2207 HD13 ILE A 152      27.942  -8.588 -33.836  1.00 85.64           H  
ATOM   2208  N   PRO A 153      33.555  -8.799 -36.440  1.00 82.92           N  
ATOM   2209  CA  PRO A 153      34.983  -8.646 -36.189  1.00 82.92           C  
ATOM   2210  HA  PRO A 153      35.476  -9.558 -36.525  1.00 82.92           H  
ATOM   2211  C   PRO A 153      35.309  -8.417 -34.707  1.00 82.92           C  
ATOM   2212  CB  PRO A 153      35.454  -7.480 -37.064  1.00 82.92           C  
ATOM   2213  HB2 PRO A 153      35.478  -6.558 -36.483  1.00 82.92           H  
ATOM   2214  HB3 PRO A 153      36.436  -7.673 -37.496  1.00 82.92           H  
ATOM   2215  O   PRO A 153      34.517  -7.876 -33.939  1.00 82.92           O  
ATOM   2216  CG  PRO A 153      34.382  -7.370 -38.146  1.00 82.92           C  
ATOM   2217  HG2 PRO A 153      34.610  -8.061 -38.958  1.00 82.92           H  
ATOM   2218  HG3 PRO A 153      34.286  -6.352 -38.522  1.00 82.92           H  
ATOM   2219  CD  PRO A 153      33.116  -7.831 -37.433  1.00 82.92           C  
ATOM   2220  HD2 PRO A 153      32.642  -6.994 -36.921  1.00 82.92           H  
ATOM   2221  HD3 PRO A 153      32.436  -8.259 -38.169  1.00 82.92           H  
ATOM   2222  N   ALA A 154      36.514  -8.824 -34.299  1.00 76.59           N  
ATOM   2223  H   ALA A 154      37.119  -9.274 -34.970  1.00 76.59           H  
ATOM   2224  CA  ALA A 154      36.960  -8.714 -32.909  1.00 76.59           C  
ATOM   2225  HA  ALA A 154      36.134  -9.019 -32.267  1.00 76.59           H  
ATOM   2226  C   ALA A 154      37.333  -7.289 -32.471  1.00 76.59           C  
ATOM   2227  CB  ALA A 154      38.146  -9.667 -32.711  1.00 76.59           C  
ATOM   2228  HB1 ALA A 154      37.892 -10.666 -33.064  1.00 76.59           H  
ATOM   2229  HB2 ALA A 154      39.006  -9.305 -33.274  1.00 76.59           H  
ATOM   2230  HB3 ALA A 154      38.412  -9.704 -31.654  1.00 76.59           H  
ATOM   2231  O   ALA A 154      37.362  -7.017 -31.274  1.00 76.59           O  
ATOM   2232  N   ALA A 155      37.650  -6.409 -33.423  1.00 74.26           N  
ATOM   2233  H   ALA A 155      37.516  -6.679 -34.387  1.00 74.26           H  
ATOM   2234  CA  ALA A 155      37.942  -5.007 -33.147  1.00 74.26           C  
ATOM   2235  HA  ALA A 155      38.658  -4.952 -32.327  1.00 74.26           H  
ATOM   2236  C   ALA A 155      36.671  -4.261 -32.712  1.00 74.26           C  
ATOM   2237  CB  ALA A 155      38.580  -4.391 -34.399  1.00 74.26           C  
ATOM   2238  HB1 ALA A 155      39.484  -4.939 -34.666  1.00 74.26           H  
ATOM   2239  HB2 ALA A 155      38.844  -3.351 -34.207  1.00 74.26           H  
ATOM   2240  HB3 ALA A 155      37.876  -4.424 -35.230  1.00 74.26           H  
ATOM   2241  O   ALA A 155      35.561  -4.750 -32.935  1.00 74.26           O  
ATOM   2242  N   ALA A 156      36.830  -3.066 -32.133  1.00 71.83           N  
ATOM   2243  H   ALA A 156      37.763  -2.706 -31.992  1.00 71.83           H  
ATOM   2244  CA  ALA A 156      35.709  -2.172 -31.858  1.00 71.83           C  
ATOM   2245  HA  ALA A 156      35.015  -2.681 -31.189  1.00 71.83           H  
ATOM   2246  C   ALA A 156      34.977  -1.862 -33.173  1.00 71.83           C  
ATOM   2247  CB  ALA A 156      36.221  -0.908 -31.156  1.00 71.83           C  
ATOM   2248  HB1 ALA A 156      35.380  -0.246 -30.949  1.00 71.83           H  
ATOM   2249  HB2 ALA A 156      36.936  -0.385 -31.791  1.00 71.83           H  
ATOM   2250  HB3 ALA A 156      36.695  -1.173 -30.211  1.00 71.83           H  
ATOM   2251  O   ALA A 156      35.425  -1.043 -33.974  1.00 71.83           O  
ATOM   2252  N   THR A 157      33.892  -2.593 -33.421  1.00 77.53           N  
ATOM   2253  H   THR A 157      33.612  -3.268 -32.725  1.00 77.53           H  
ATOM   2254  CA  THR A 157      33.161  -2.568 -34.687  1.00 77.53           C  
ATOM   2255  HA  THR A 157      33.696  -1.938 -35.398  1.00 77.53           H  
ATOM   2256  C   THR A 157      31.801  -1.952 -34.424  1.00 77.53           C  
ATOM   2257  CB  THR A 157      33.031  -3.965 -35.319  1.00 77.53           C  
ATOM   2258  HB  THR A 157      32.322  -4.568 -34.752  1.00 77.53           H  
ATOM   2259  O   THR A 157      31.090  -2.385 -33.514  1.00 77.53           O  
ATOM   2260  CG2 THR A 157      32.579  -3.866 -36.777  1.00 77.53           C  
ATOM   2261 HG21 THR A 157      33.262  -3.228 -37.339  1.00 77.53           H  
ATOM   2262 HG22 THR A 157      32.565  -4.857 -37.229  1.00 77.53           H  
ATOM   2263 HG23 THR A 157      31.571  -3.453 -36.824  1.00 77.53           H  
ATOM   2264  OG1 THR A 157      34.274  -4.628 -35.344  1.00 77.53           O  
ATOM   2265  HG1 THR A 157      34.568  -4.744 -34.437  1.00 77.53           H  
ATOM   2266  N   ALA A 158      31.449  -0.938 -35.210  1.00 86.71           N  
ATOM   2267  H   ALA A 158      32.085  -0.616 -35.925  1.00 86.71           H  
ATOM   2268  CA  ALA A 158      30.105  -0.393 -35.210  1.00 86.71           C  
ATOM   2269  HA  ALA A 158      29.762  -0.307 -34.179  1.00 86.71           H  
ATOM   2270  C   ALA A 158      29.156  -1.346 -35.953  1.00 86.71           C  
ATOM   2271  CB  ALA A 158      30.123   1.018 -35.806  1.00 86.71           C  
ATOM   2272  HB1 ALA A 158      30.758   1.667 -35.203  1.00 86.71           H  
ATOM   2273  HB2 ALA A 158      29.112   1.425 -35.816  1.00 86.71           H  
ATOM   2274  HB3 ALA A 158      30.501   0.993 -36.828  1.00 86.71           H  
ATOM   2275  O   ALA A 158      29.492  -1.939 -36.983  1.00 86.71           O  
ATOM   2276  N   ALA A 159      27.956  -1.489 -35.419  1.00 90.15           N  
ATOM   2277  H   ALA A 159      27.765  -1.017 -34.547  1.00 90.15           H  
ATOM   2278  CA  ALA A 159      26.846  -2.198 -36.023  1.00 90.15           C  
ATOM   2279  HA  ALA A 159      27.040  -2.358 -37.084  1.00 90.15           H  
ATOM   2280  C   ALA A 159      25.591  -1.325 -35.915  1.00 90.15           C  
ATOM   2281  CB  ALA A 159      26.716  -3.566 -35.340  1.00 90.15           C  
ATOM   2282  HB1 ALA A 159      27.591  -4.173 -35.574  1.00 90.15           H  
ATOM   2283  HB2 ALA A 159      25.820  -4.081 -35.685  1.00 90.15           H  
ATOM   2284  HB3 ALA A 159      26.655  -3.437 -34.260  1.00 90.15           H  
ATOM   2285  O   ALA A 159      25.523  -0.409 -35.094  1.00 90.15           O  
ATOM   2286  N   LYS A 160      24.597  -1.593 -36.760  1.00 93.10           N  
ATOM   2287  H   LYS A 160      24.712  -2.376 -37.387  1.00 93.10           H  
ATOM   2288  CA  LYS A 160      23.282  -0.954 -36.691  1.00 93.10           C  
ATOM   2289  HA  LYS A 160      23.326  -0.106 -36.007  1.00 93.10           H  
ATOM   2290  C   LYS A 160      22.273  -1.941 -36.124  1.00 93.10           C  
ATOM   2291  CB  LYS A 160      22.848  -0.419 -38.064  1.00 93.10           C  
ATOM   2292  HB2 LYS A 160      21.857   0.023 -37.956  1.00 93.10           H  
ATOM   2293  HB3 LYS A 160      22.764  -1.251 -38.762  1.00 93.10           H  
ATOM   2294  O   LYS A 160      22.021  -2.977 -36.737  1.00 93.10           O  
ATOM   2295  CG  LYS A 160      23.774   0.637 -38.684  1.00 93.10           C  
ATOM   2296  HG2 LYS A 160      24.705   0.160 -38.987  1.00 93.10           H  
ATOM   2297  HG3 LYS A 160      23.286   1.013 -39.583  1.00 93.10           H  
ATOM   2298  CD  LYS A 160      24.097   1.819 -37.759  1.00 93.10           C  
ATOM   2299  HD2 LYS A 160      24.800   1.479 -36.998  1.00 93.10           H  
ATOM   2300  HD3 LYS A 160      23.192   2.184 -37.273  1.00 93.10           H  
ATOM   2301  CE  LYS A 160      24.721   2.943 -38.591  1.00 93.10           C  
ATOM   2302  HE2 LYS A 160      25.182   2.505 -39.476  1.00 93.10           H  
ATOM   2303  HE3 LYS A 160      23.929   3.618 -38.917  1.00 93.10           H  
ATOM   2304  NZ  LYS A 160      25.762   3.672 -37.843  1.00 93.10           N  
ATOM   2305  HZ1 LYS A 160      25.483   3.886 -36.896  1.00 93.10           H  
ATOM   2306  HZ2 LYS A 160      26.587   3.090 -37.825  1.00 93.10           H  
ATOM   2307  HZ3 LYS A 160      26.056   4.505 -38.332  1.00 93.10           H  
ATOM   2308  N   ALA A 161      21.694  -1.622 -34.976  1.00 93.40           N  
ATOM   2309  H   ALA A 161      21.945  -0.744 -34.544  1.00 93.40           H  
ATOM   2310  CA  ALA A 161      20.615  -2.380 -34.361  1.00 93.40           C  
ATOM   2311  HA  ALA A 161      20.638  -3.410 -34.717  1.00 93.40           H  
ATOM   2312  C   ALA A 161      19.263  -1.768 -34.751  1.00 93.40           C  
ATOM   2313  CB  ALA A 161      20.839  -2.407 -32.845  1.00 93.40           C  
ATOM   2314  HB1 ALA A 161      20.870  -1.390 -32.453  1.00 93.40           H  
ATOM   2315  HB2 ALA A 161      21.780  -2.906 -32.613  1.00 93.40           H  
ATOM   2316  HB3 ALA A 161      20.023  -2.940 -32.358  1.00 93.40           H  
ATOM   2317  O   ALA A 161      19.069  -0.559 -34.676  1.00 93.40           O  
ATOM   2318  N   THR A 162      18.322  -2.597 -35.192  1.00 95.37           N  
ATOM   2319  H   THR A 162      18.548  -3.576 -35.294  1.00 95.37           H  
ATOM   2320  CA  THR A 162      16.912  -2.215 -35.346  1.00 95.37           C  
ATOM   2321  HA  THR A 162      16.768  -1.198 -34.981  1.00 95.37           H  
ATOM   2322  C   THR A 162      16.073  -3.147 -34.498  1.00 95.37           C  
ATOM   2323  CB  THR A 162      16.470  -2.258 -36.810  1.00 95.37           C  
ATOM   2324  HB  THR A 162      16.645  -3.257 -37.211  1.00 95.37           H  
ATOM   2325  O   THR A 162      16.201  -4.359 -34.644  1.00 95.37           O  
ATOM   2326  CG2 THR A 162      14.998  -1.894 -37.007  1.00 95.37           C  
ATOM   2327 HG21 THR A 162      14.766  -0.962 -36.492  1.00 95.37           H  
ATOM   2328 HG22 THR A 162      14.365  -2.686 -36.607  1.00 95.37           H  
ATOM   2329 HG23 THR A 162      14.787  -1.783 -38.071  1.00 95.37           H  
ATOM   2330  OG1 THR A 162      17.255  -1.335 -37.534  1.00 95.37           O  
ATOM   2331  HG1 THR A 162      18.159  -1.517 -37.264  1.00 95.37           H  
ATOM   2332  N   TYR A 163      15.261  -2.608 -33.597  1.00 95.21           N  
ATOM   2333  H   TYR A 163      15.196  -1.604 -33.515  1.00 95.21           H  
ATOM   2334  CA  TYR A 163      14.492  -3.407 -32.647  1.00 95.21           C  
ATOM   2335  HA  TYR A 163      14.141  -4.311 -33.145  1.00 95.21           H  
ATOM   2336  C   TYR A 163      13.254  -2.650 -32.163  1.00 95.21           C  
ATOM   2337  CB  TYR A 163      15.393  -3.838 -31.475  1.00 95.21           C  
ATOM   2338  HB2 TYR A 163      14.815  -4.472 -30.803  1.00 95.21           H  
ATOM   2339  HB3 TYR A 163      16.205  -4.452 -31.866  1.00 95.21           H  
ATOM   2340  O   TYR A 163      13.212  -1.419 -32.171  1.00 95.21           O  
ATOM   2341  CG  TYR A 163      16.026  -2.720 -30.672  1.00 95.21           C  
ATOM   2342  CD1 TYR A 163      17.187  -2.065 -31.133  1.00 95.21           C  
ATOM   2343  HD1 TYR A 163      17.629  -2.346 -32.078  1.00 95.21           H  
ATOM   2344  CD2 TYR A 163      15.461  -2.353 -29.440  1.00 95.21           C  
ATOM   2345  HD2 TYR A 163      14.581  -2.858 -29.071  1.00 95.21           H  
ATOM   2346  CE1 TYR A 163      17.751  -1.015 -30.381  1.00 95.21           C  
ATOM   2347  HE1 TYR A 163      18.615  -0.477 -30.742  1.00 95.21           H  
ATOM   2348  CE2 TYR A 163      16.048  -1.339 -28.668  1.00 95.21           C  
ATOM   2349  HE2 TYR A 163      15.632  -1.085 -27.705  1.00 95.21           H  
ATOM   2350  OH  TYR A 163      17.686   0.368 -28.403  1.00 95.21           O  
ATOM   2351  HH  TYR A 163      18.295   0.900 -28.920  1.00 95.21           H  
ATOM   2352  CZ  TYR A 163      17.178  -0.650 -29.142  1.00 95.21           C  
ATOM   2353  N   ASP A 164      12.243  -3.400 -31.741  1.00 94.91           N  
ATOM   2354  H   ASP A 164      12.397  -4.396 -31.674  1.00 94.91           H  
ATOM   2355  CA  ASP A 164      11.143  -2.863 -30.945  1.00 94.91           C  
ATOM   2356  HA  ASP A 164      10.936  -1.832 -31.235  1.00 94.91           H  
ATOM   2357  C   ASP A 164      11.562  -2.881 -29.472  1.00 94.91           C  
ATOM   2358  CB  ASP A 164       9.871  -3.698 -31.161  1.00 94.91           C  
ATOM   2359  HB2 ASP A 164      10.100  -4.747 -30.976  1.00 94.91           H  
ATOM   2360  HB3 ASP A 164       9.130  -3.388 -30.424  1.00 94.91           H  
ATOM   2361  O   ASP A 164      12.315  -3.757 -29.062  1.00 94.91           O  
ATOM   2362  CG  ASP A 164       9.232  -3.565 -32.550  1.00 94.91           C  
ATOM   2363  OD1 ASP A 164       9.508  -2.575 -33.268  1.00 94.91           O  
ATOM   2364  OD2 ASP A 164       8.374  -4.436 -32.864  1.00 94.91           O  
ATOM   2365  N   TYR A 165      11.075  -1.958 -28.653  1.00 94.29           N  
ATOM   2366  H   TYR A 165      10.513  -1.207 -29.026  1.00 94.29           H  
ATOM   2367  CA  TYR A 165      11.272  -2.013 -27.205  1.00 94.29           C  
ATOM   2368  HA  TYR A 165      11.504  -3.040 -26.922  1.00 94.29           H  
ATOM   2369  C   TYR A 165       9.993  -1.646 -26.462  1.00 94.29           C  
ATOM   2370  CB  TYR A 165      12.465  -1.146 -26.779  1.00 94.29           C  
ATOM   2371  HB2 TYR A 165      12.662  -1.327 -25.722  1.00 94.29           H  
ATOM   2372  HB3 TYR A 165      13.349  -1.475 -27.325  1.00 94.29           H  
ATOM   2373  O   TYR A 165       9.181  -0.854 -26.949  1.00 94.29           O  
ATOM   2374  CG  TYR A 165      12.278   0.345 -26.991  1.00 94.29           C  
ATOM   2375  CD1 TYR A 165      12.612   0.935 -28.226  1.00 94.29           C  
ATOM   2376  HD1 TYR A 165      13.011   0.324 -29.023  1.00 94.29           H  
ATOM   2377  CD2 TYR A 165      11.765   1.139 -25.948  1.00 94.29           C  
ATOM   2378  HD2 TYR A 165      11.517   0.684 -25.001  1.00 94.29           H  
ATOM   2379  CE1 TYR A 165      12.422   2.317 -28.420  1.00 94.29           C  
ATOM   2380  HE1 TYR A 165      12.672   2.780 -29.363  1.00 94.29           H  
ATOM   2381  CE2 TYR A 165      11.568   2.519 -26.138  1.00 94.29           C  
ATOM   2382  HE2 TYR A 165      11.155   3.120 -25.342  1.00 94.29           H  
ATOM   2383  OH  TYR A 165      11.641   4.427 -27.586  1.00 94.29           O  
ATOM   2384  HH  TYR A 165      11.207   4.824 -26.827  1.00 94.29           H  
ATOM   2385  CZ  TYR A 165      11.897   3.109 -27.377  1.00 94.29           C  
ATOM   2386  N   ALA A 166       9.821  -2.236 -25.280  1.00 94.83           N  
ATOM   2387  H   ALA A 166      10.530  -2.882 -24.961  1.00 94.83           H  
ATOM   2388  CA  ALA A 166       8.762  -1.875 -24.350  1.00 94.83           C  
ATOM   2389  HA  ALA A 166       7.799  -1.933 -24.857  1.00 94.83           H  
ATOM   2390  C   ALA A 166       8.978  -0.434 -23.865  1.00 94.83           C  
ATOM   2391  CB  ALA A 166       8.771  -2.881 -23.196  1.00 94.83           C  
ATOM   2392  HB1 ALA A 166       8.125  -2.532 -22.391  1.00 94.83           H  
ATOM   2393  HB2 ALA A 166       8.435  -3.857 -23.547  1.00 94.83           H  
ATOM   2394  HB3 ALA A 166       9.781  -2.971 -22.797  1.00 94.83           H  
ATOM   2395  O   ALA A 166       9.954  -0.136 -23.178  1.00 94.83           O  
ATOM   2396  N   ASP A 167       8.067   0.464 -24.234  1.00 94.66           N  
ATOM   2397  H   ASP A 167       7.253   0.139 -24.736  1.00 94.66           H  
ATOM   2398  CA  ASP A 167       8.169   1.891 -23.957  1.00 94.66           C  
ATOM   2399  HA  ASP A 167       9.189   2.120 -23.645  1.00 94.66           H  
ATOM   2400  C   ASP A 167       7.189   2.289 -22.841  1.00 94.66           C  
ATOM   2401  CB  ASP A 167       7.951   2.684 -25.251  1.00 94.66           C  
ATOM   2402  HB2 ASP A 167       8.638   2.306 -26.008  1.00 94.66           H  
ATOM   2403  HB3 ASP A 167       6.936   2.524 -25.614  1.00 94.66           H  
ATOM   2404  O   ASP A 167       6.001   2.513 -23.108  1.00 94.66           O  
ATOM   2405  CG  ASP A 167       8.200   4.185 -25.073  1.00 94.66           C  
ATOM   2406  OD1 ASP A 167       8.365   4.656 -23.921  1.00 94.66           O  
ATOM   2407  OD2 ASP A 167       8.213   4.883 -26.113  1.00 94.66           O  
ATOM   2408  N   PRO A 168       7.652   2.420 -21.582  1.00 93.79           N  
ATOM   2409  CA  PRO A 168       6.781   2.775 -20.465  1.00 93.79           C  
ATOM   2410  HA  PRO A 168       5.953   2.067 -20.413  1.00 93.79           H  
ATOM   2411  C   PRO A 168       6.171   4.176 -20.594  1.00 93.79           C  
ATOM   2412  CB  PRO A 168       7.649   2.631 -19.211  1.00 93.79           C  
ATOM   2413  HB2 PRO A 168       7.381   3.352 -18.439  1.00 93.79           H  
ATOM   2414  HB3 PRO A 168       7.561   1.616 -18.824  1.00 93.79           H  
ATOM   2415  O   PRO A 168       5.172   4.455 -19.934  1.00 93.79           O  
ATOM   2416  CG  PRO A 168       9.071   2.850 -19.723  1.00 93.79           C  
ATOM   2417  HG2 PRO A 168       9.810   2.351 -19.095  1.00 93.79           H  
ATOM   2418  HG3 PRO A 168       9.278   3.919 -19.790  1.00 93.79           H  
ATOM   2419  CD  PRO A 168       9.025   2.248 -21.123  1.00 93.79           C  
ATOM   2420  HD2 PRO A 168       9.260   1.185 -21.072  1.00 93.79           H  
ATOM   2421  HD3 PRO A 168       9.739   2.766 -21.763  1.00 93.79           H  
ATOM   2422  N   THR A 169       6.703   5.048 -21.461  1.00 93.78           N  
ATOM   2423  H   THR A 169       7.465   4.748 -22.052  1.00 93.78           H  
ATOM   2424  CA  THR A 169       6.124   6.381 -21.711  1.00 93.78           C  
ATOM   2425  HA  THR A 169       5.875   6.829 -20.749  1.00 93.78           H  
ATOM   2426  C   THR A 169       4.822   6.324 -22.512  1.00 93.78           C  
ATOM   2427  CB  THR A 169       7.109   7.326 -22.416  1.00 93.78           C  
ATOM   2428  HB  THR A 169       6.694   8.333 -22.358  1.00 93.78           H  
ATOM   2429  O   THR A 169       4.067   7.296 -22.530  1.00 93.78           O  
ATOM   2430  CG2 THR A 169       8.494   7.356 -21.767  1.00 93.78           C  
ATOM   2431 HG21 THR A 169       8.398   7.585 -20.705  1.00 93.78           H  
ATOM   2432 HG22 THR A 169       9.096   8.128 -22.246  1.00 93.78           H  
ATOM   2433 HG23 THR A 169       8.994   6.396 -21.890  1.00 93.78           H  
ATOM   2434  OG1 THR A 169       7.262   7.011 -23.778  1.00 93.78           O  
ATOM   2435  HG1 THR A 169       7.740   6.182 -23.854  1.00 93.78           H  
ATOM   2436  N   LYS A 170       4.530   5.184 -23.155  1.00 95.33           N  
ATOM   2437  H   LYS A 170       5.207   4.436 -23.119  1.00 95.33           H  
ATOM   2438  CA  LYS A 170       3.267   4.936 -23.865  1.00 95.33           C  
ATOM   2439  HA  LYS A 170       2.915   5.870 -24.303  1.00 95.33           H  
ATOM   2440  C   LYS A 170       2.137   4.490 -22.944  1.00 95.33           C  
ATOM   2441  CB  LYS A 170       3.485   3.894 -24.974  1.00 95.33           C  
ATOM   2442  HB2 LYS A 170       3.838   2.967 -24.521  1.00 95.33           H  
ATOM   2443  HB3 LYS A 170       2.533   3.678 -25.459  1.00 95.33           H  
ATOM   2444  O   LYS A 170       0.989   4.519 -23.376  1.00 95.33           O  
ATOM   2445  CG  LYS A 170       4.493   4.323 -26.046  1.00 95.33           C  
ATOM   2446  HG2 LYS A 170       5.448   4.556 -25.577  1.00 95.33           H  
ATOM   2447  HG3 LYS A 170       4.645   3.486 -26.726  1.00 95.33           H  
ATOM   2448  CD  LYS A 170       4.012   5.535 -26.848  1.00 95.33           C  
ATOM   2449  HD2 LYS A 170       3.063   5.298 -27.329  1.00 95.33           H  
ATOM   2450  HD3 LYS A 170       3.893   6.393 -26.186  1.00 95.33           H  
ATOM   2451  CE  LYS A 170       5.075   5.853 -27.896  1.00 95.33           C  
ATOM   2452  HE2 LYS A 170       6.016   6.046 -27.380  1.00 95.33           H  
ATOM   2453  HE3 LYS A 170       5.235   4.971 -28.517  1.00 95.33           H  
ATOM   2454  NZ  LYS A 170       4.682   7.016 -28.719  1.00 95.33           N  
ATOM   2455  HZ1 LYS A 170       5.423   7.212 -29.376  1.00 95.33           H  
ATOM   2456  HZ2 LYS A 170       3.828   6.811 -29.218  1.00 95.33           H  
ATOM   2457  HZ3 LYS A 170       4.552   7.818 -28.118  1.00 95.33           H  
ATOM   2458  N   VAL A 171       2.443   4.092 -21.709  1.00 96.07           N  
ATOM   2459  H   VAL A 171       3.405   4.150 -21.409  1.00 96.07           H  
ATOM   2460  CA  VAL A 171       1.430   3.710 -20.719  1.00 96.07           C  
ATOM   2461  HA  VAL A 171       0.704   3.052 -21.196  1.00 96.07           H  
ATOM   2462  C   VAL A 171       0.694   4.960 -20.252  1.00 96.07           C  
ATOM   2463  CB  VAL A 171       2.056   2.944 -19.541  1.00 96.07           C  
ATOM   2464  HB  VAL A 171       2.841   3.545 -19.083  1.00 96.07           H  
ATOM   2465  O   VAL A 171       1.295   5.914 -19.756  1.00 96.07           O  
ATOM   2466  CG1 VAL A 171       1.026   2.601 -18.459  1.00 96.07           C  
ATOM   2467 HG11 VAL A 171       0.245   1.970 -18.881  1.00 96.07           H  
ATOM   2468 HG12 VAL A 171       0.579   3.507 -18.049  1.00 96.07           H  
ATOM   2469 HG13 VAL A 171       1.518   2.071 -17.643  1.00 96.07           H  
ATOM   2470  CG2 VAL A 171       2.663   1.630 -20.055  1.00 96.07           C  
ATOM   2471 HG21 VAL A 171       3.494   1.832 -20.731  1.00 96.07           H  
ATOM   2472 HG22 VAL A 171       1.903   1.057 -20.587  1.00 96.07           H  
ATOM   2473 HG23 VAL A 171       3.026   1.024 -19.225  1.00 96.07           H  
ATOM   2474  N   THR A 172      -0.624   4.952 -20.401  1.00 95.48           N  
ATOM   2475  H   THR A 172      -1.061   4.132 -20.796  1.00 95.48           H  
ATOM   2476  CA  THR A 172      -1.487   6.080 -20.054  1.00 95.48           C  
ATOM   2477  HA  THR A 172      -0.880   6.983 -20.008  1.00 95.48           H  
ATOM   2478  C   THR A 172      -2.136   5.893 -18.681  1.00 95.48           C  
ATOM   2479  CB  THR A 172      -2.554   6.309 -21.134  1.00 95.48           C  
ATOM   2480  HB  THR A 172      -3.038   7.262 -20.922  1.00 95.48           H  
ATOM   2481  O   THR A 172      -2.153   4.802 -18.107  1.00 95.48           O  
ATOM   2482  CG2 THR A 172      -1.992   6.386 -22.554  1.00 95.48           C  
ATOM   2483 HG21 THR A 172      -1.181   7.113 -22.595  1.00 95.48           H  
ATOM   2484 HG22 THR A 172      -2.784   6.684 -23.241  1.00 95.48           H  
ATOM   2485 HG23 THR A 172      -1.613   5.411 -22.860  1.00 95.48           H  
ATOM   2486  OG1 THR A 172      -3.541   5.310 -21.082  1.00 95.48           O  
ATOM   2487  HG1 THR A 172      -3.124   4.474 -21.303  1.00 95.48           H  
ATOM   2488  N   ALA A 173      -2.749   6.957 -18.152  1.00 94.93           N  
ATOM   2489  H   ALA A 173      -2.666   7.854 -18.609  1.00 94.93           H  
ATOM   2490  CA  ALA A 173      -3.581   6.854 -16.952  1.00 94.93           C  
ATOM   2491  HA  ALA A 173      -2.960   6.541 -16.113  1.00 94.93           H  
ATOM   2492  C   ALA A 173      -4.719   5.830 -17.114  1.00 94.93           C  
ATOM   2493  CB  ALA A 173      -4.181   8.229 -16.646  1.00 94.93           C  
ATOM   2494  HB1 ALA A 173      -4.844   8.540 -17.453  1.00 94.93           H  
ATOM   2495  HB2 ALA A 173      -4.746   8.171 -15.716  1.00 94.93           H  
ATOM   2496  HB3 ALA A 173      -3.386   8.967 -16.535  1.00 94.93           H  
ATOM   2497  O   ALA A 173      -5.087   5.168 -16.145  1.00 94.93           O  
ATOM   2498  N   ALA A 174      -5.268   5.689 -18.327  1.00 96.08           N  
ATOM   2499  H   ALA A 174      -4.841   6.153 -19.116  1.00 96.08           H  
ATOM   2500  CA  ALA A 174      -6.356   4.757 -18.600  1.00 96.08           C  
ATOM   2501  HA  ALA A 174      -7.157   4.935 -17.883  1.00 96.08           H  
ATOM   2502  C   ALA A 174      -5.911   3.298 -18.436  1.00 96.08           C  
ATOM   2503  CB  ALA A 174      -6.899   5.027 -20.008  1.00 96.08           C  
ATOM   2504  HB1 ALA A 174      -7.214   6.067 -20.096  1.00 96.08           H  
ATOM   2505  HB2 ALA A 174      -7.754   4.378 -20.196  1.00 96.08           H  
ATOM   2506  HB3 ALA A 174      -6.133   4.814 -20.753  1.00 96.08           H  
ATOM   2507  O   ALA A 174      -6.686   2.489 -17.929  1.00 96.08           O  
ATOM   2508  N   ASP A 175      -4.663   2.982 -18.782  1.00 96.58           N  
ATOM   2509  H   ASP A 175      -4.084   3.679 -19.228  1.00 96.58           H  
ATOM   2510  CA  ASP A 175      -4.096   1.639 -18.620  1.00 96.58           C  
ATOM   2511  HA  ASP A 175      -4.788   0.910 -19.041  1.00 96.58           H  
ATOM   2512  C   ASP A 175      -3.896   1.298 -17.136  1.00 96.58           C  
ATOM   2513  CB  ASP A 175      -2.778   1.543 -19.403  1.00 96.58           C  
ATOM   2514  HB2 ASP A 175      -2.398   0.523 -19.345  1.00 96.58           H  
ATOM   2515  HB3 ASP A 175      -2.045   2.209 -18.949  1.00 96.58           H  
ATOM   2516  O   ASP A 175      -4.216   0.193 -16.698  1.00 96.58           O  
ATOM   2517  CG  ASP A 175      -2.985   1.925 -20.869  1.00 96.58           C  
ATOM   2518  OD1 ASP A 175      -3.850   1.288 -21.509  1.00 96.58           O  
ATOM   2519  OD2 ASP A 175      -2.392   2.952 -21.279  1.00 96.58           O  
ATOM   2520  N   ILE A 176      -3.453   2.276 -16.335  1.00 97.07           N  
ATOM   2521  H   ILE A 176      -3.191   3.147 -16.774  1.00 97.07           H  
ATOM   2522  CA  ILE A 176      -3.288   2.130 -14.879  1.00 97.07           C  
ATOM   2523  HA  ILE A 176      -2.725   1.216 -14.687  1.00 97.07           H  
ATOM   2524  C   ILE A 176      -4.637   1.965 -14.171  1.00 97.07           C  
ATOM   2525  CB  ILE A 176      -2.487   3.319 -14.302  1.00 97.07           C  
ATOM   2526  HB  ILE A 176      -3.002   4.238 -14.580  1.00 97.07           H  
ATOM   2527  O   ILE A 176      -4.788   1.075 -13.333  1.00 97.07           O  
ATOM   2528  CG1 ILE A 176      -1.060   3.399 -14.891  1.00 97.07           C  
ATOM   2529 HG12 ILE A 176      -1.103   3.323 -15.978  1.00 97.07           H  
ATOM   2530 HG13 ILE A 176      -0.650   4.382 -14.662  1.00 97.07           H  
ATOM   2531  CG2 ILE A 176      -2.426   3.268 -12.763  1.00 97.07           C  
ATOM   2532 HG21 ILE A 176      -3.414   3.451 -12.339  1.00 97.07           H  
ATOM   2533 HG22 ILE A 176      -1.748   4.039 -12.397  1.00 97.07           H  
ATOM   2534 HG23 ILE A 176      -2.073   2.293 -12.426  1.00 97.07           H  
ATOM   2535  CD1 ILE A 176      -0.081   2.337 -14.368  1.00 97.07           C  
ATOM   2536 HD11 ILE A 176       0.206   2.569 -13.342  1.00 97.07           H  
ATOM   2537 HD12 ILE A 176       0.817   2.334 -14.987  1.00 97.07           H  
ATOM   2538 HD13 ILE A 176      -0.537   1.348 -14.380  1.00 97.07           H  
ATOM   2539  N   ILE A 177      -5.628   2.802 -14.493  1.00 97.10           N  
ATOM   2540  H   ILE A 177      -5.435   3.518 -15.179  1.00 97.10           H  
ATOM   2541  CA  ILE A 177      -6.981   2.727 -13.913  1.00 97.10           C  
ATOM   2542  HA  ILE A 177      -6.909   2.722 -12.825  1.00 97.10           H  
ATOM   2543  C   ILE A 177      -7.662   1.421 -14.338  1.00 97.10           C  
ATOM   2544  CB  ILE A 177      -7.808   3.960 -14.350  1.00 97.10           C  
ATOM   2545  HB  ILE A 177      -7.753   4.036 -15.436  1.00 97.10           H  
ATOM   2546  O   ILE A 177      -8.248   0.706 -13.519  1.00 97.10           O  
ATOM   2547  CG1 ILE A 177      -7.224   5.254 -13.736  1.00 97.10           C  
ATOM   2548 HG12 ILE A 177      -7.480   5.306 -12.677  1.00 97.10           H  
ATOM   2549 HG13 ILE A 177      -6.135   5.241 -13.796  1.00 97.10           H  
ATOM   2550  CG2 ILE A 177      -9.292   3.812 -13.956  1.00 97.10           C  
ATOM   2551 HG21 ILE A 177      -9.851   4.703 -14.241  1.00 97.10           H  
ATOM   2552 HG22 ILE A 177      -9.382   3.672 -12.878  1.00 97.10           H  
ATOM   2553 HG23 ILE A 177      -9.744   2.966 -14.472  1.00 97.10           H  
ATOM   2554  CD1 ILE A 177      -7.700   6.532 -14.440  1.00 97.10           C  
ATOM   2555 HD11 ILE A 177      -8.772   6.681 -14.308  1.00 97.10           H  
ATOM   2556 HD12 ILE A 177      -7.475   6.475 -15.505  1.00 97.10           H  
ATOM   2557 HD13 ILE A 177      -7.172   7.388 -14.019  1.00 97.10           H  
ATOM   2558  N   GLY A 178      -7.554   1.098 -15.624  1.00 94.96           N  
ATOM   2559  H   GLY A 178      -7.038   1.717 -16.232  1.00 94.96           H  
ATOM   2560  CA  GLY A 178      -8.107  -0.095 -16.229  1.00 94.96           C  
ATOM   2561  HA2 GLY A 178      -7.611  -0.251 -17.187  1.00 94.96           H  
ATOM   2562  HA3 GLY A 178      -7.873  -0.949 -15.593  1.00 94.96           H  
ATOM   2563  C   GLY A 178      -9.619  -0.058 -16.464  1.00 94.96           C  
ATOM   2564  O   GLY A 178     -10.378   0.828 -16.046  1.00 94.96           O  
ATOM   2565  N   ALA A 179     -10.089  -1.083 -17.160  1.00 94.88           N  
ATOM   2566  H   ALA A 179      -9.440  -1.816 -17.409  1.00 94.88           H  
ATOM   2567  CA  ALA A 179     -11.473  -1.255 -17.571  1.00 94.88           C  
ATOM   2568  HA  ALA A 179     -12.125  -0.657 -16.935  1.00 94.88           H  
ATOM   2569  C   ALA A 179     -11.900  -2.718 -17.414  1.00 94.88           C  
ATOM   2570  CB  ALA A 179     -11.617  -0.737 -19.009  1.00 94.88           C  
ATOM   2571  HB1 ALA A 179     -12.654  -0.799 -19.339  1.00 94.88           H  
ATOM   2572  HB2 ALA A 179     -10.997  -1.332 -19.679  1.00 94.88           H  
ATOM   2573  HB3 ALA A 179     -11.294   0.302 -19.063  1.00 94.88           H  
ATOM   2574  O   ALA A 179     -11.127  -3.570 -16.984  1.00 94.88           O  
ATOM   2575  N   VAL A 180     -13.160  -2.999 -17.733  1.00 94.99           N  
ATOM   2576  H   VAL A 180     -13.717  -2.266 -18.147  1.00 94.99           H  
ATOM   2577  CA  VAL A 180     -13.580  -4.367 -18.041  1.00 94.99           C  
ATOM   2578  HA  VAL A 180     -12.901  -5.084 -17.581  1.00 94.99           H  
ATOM   2579  C   VAL A 180     -13.480  -4.499 -19.552  1.00 94.99           C  
ATOM   2580  CB  VAL A 180     -14.997  -4.667 -17.528  1.00 94.99           C  
ATOM   2581  HB  VAL A 180     -15.719  -4.028 -18.037  1.00 94.99           H  
ATOM   2582  O   VAL A 180     -14.115  -3.728 -20.270  1.00 94.99           O  
ATOM   2583  CG1 VAL A 180     -15.352  -6.131 -17.788  1.00 94.99           C  
ATOM   2584 HG11 VAL A 180     -15.417  -6.310 -18.861  1.00 94.99           H  
ATOM   2585 HG12 VAL A 180     -16.317  -6.374 -17.343  1.00 94.99           H  
ATOM   2586 HG13 VAL A 180     -14.588  -6.782 -17.361  1.00 94.99           H  
ATOM   2587  CG2 VAL A 180     -15.107  -4.414 -16.018  1.00 94.99           C  
ATOM   2588 HG21 VAL A 180     -16.112  -4.669 -15.681  1.00 94.99           H  
ATOM   2589 HG22 VAL A 180     -14.380  -5.035 -15.496  1.00 94.99           H  
ATOM   2590 HG23 VAL A 180     -14.923  -3.363 -15.798  1.00 94.99           H  
ATOM   2591  N   ASN A 181     -12.633  -5.404 -20.034  1.00 91.43           N  
ATOM   2592  H   ASN A 181     -12.164  -6.025 -19.390  1.00 91.43           H  
ATOM   2593  CA  ASN A 181     -12.465  -5.613 -21.468  1.00 91.43           C  
ATOM   2594  HA  ASN A 181     -12.462  -4.635 -21.949  1.00 91.43           H  
ATOM   2595  C   ASN A 181     -13.658  -6.387 -22.063  1.00 91.43           C  
ATOM   2596  CB  ASN A 181     -11.083  -6.245 -21.727  1.00 91.43           C  
ATOM   2597  HB2 ASN A 181     -10.325  -5.649 -21.219  1.00 91.43           H  
ATOM   2598  HB3 ASN A 181     -10.864  -6.211 -22.795  1.00 91.43           H  
ATOM   2599  O   ASN A 181     -14.546  -6.851 -21.346  1.00 91.43           O  
ATOM   2600  CG  ASN A 181     -10.938  -7.687 -21.274  1.00 91.43           C  
ATOM   2601  ND2 ASN A 181      -9.730  -8.190 -21.246  1.00 91.43           N  
ATOM   2602 HD21 ASN A 181      -9.641  -9.143 -20.923  1.00 91.43           H  
ATOM   2603 HD22 ASN A 181      -8.924  -7.619 -21.456  1.00 91.43           H  
ATOM   2604  OD1 ASN A 181     -11.891  -8.397 -20.998  1.00 91.43           O  
ATOM   2605  N   ALA A 182     -13.671  -6.561 -23.386  1.00 90.49           N  
ATOM   2606  H   ALA A 182     -12.936  -6.150 -23.943  1.00 90.49           H  
ATOM   2607  CA  ALA A 182     -14.742  -7.281 -24.082  1.00 90.49           C  
ATOM   2608  HA  ALA A 182     -15.688  -6.784 -23.868  1.00 90.49           H  
ATOM   2609  C   ALA A 182     -14.896  -8.751 -23.637  1.00 90.49           C  
ATOM   2610  CB  ALA A 182     -14.472  -7.184 -25.588  1.00 90.49           C  
ATOM   2611  HB1 ALA A 182     -13.529  -7.671 -25.835  1.00 90.49           H  
ATOM   2612  HB2 ALA A 182     -15.277  -7.679 -26.132  1.00 90.49           H  
ATOM   2613  HB3 ALA A 182     -14.435  -6.139 -25.895  1.00 90.49           H  
ATOM   2614  O   ALA A 182     -15.977  -9.315 -23.771  1.00 90.49           O  
ATOM   2615  N   ALA A 183     -13.845  -9.358 -23.075  1.00 90.30           N  
ATOM   2616  H   ALA A 183     -13.009  -8.817 -22.903  1.00 90.30           H  
ATOM   2617  CA  ALA A 183     -13.881 -10.708 -22.511  1.00 90.30           C  
ATOM   2618  HA  ALA A 183     -14.561 -11.314 -23.109  1.00 90.30           H  
ATOM   2619  C   ALA A 183     -14.418 -10.749 -21.065  1.00 90.30           C  
ATOM   2620  CB  ALA A 183     -12.479 -11.321 -22.634  1.00 90.30           C  
ATOM   2621  HB1 ALA A 183     -11.768 -10.768 -22.021  1.00 90.30           H  
ATOM   2622  HB2 ALA A 183     -12.504 -12.356 -22.293  1.00 90.30           H  
ATOM   2623  HB3 ALA A 183     -12.154 -11.304 -23.675  1.00 90.30           H  
ATOM   2624  O   ALA A 183     -14.427 -11.808 -20.444  1.00 90.30           O  
ATOM   2625  N   GLY A 184     -14.843  -9.612 -20.502  1.00 90.72           N  
ATOM   2626  H   GLY A 184     -14.791  -8.757 -21.038  1.00 90.72           H  
ATOM   2627  CA  GLY A 184     -15.328  -9.521 -19.124  1.00 90.72           C  
ATOM   2628  HA2 GLY A 184     -15.985 -10.366 -18.919  1.00 90.72           H  
ATOM   2629  HA3 GLY A 184     -15.907  -8.603 -19.017  1.00 90.72           H  
ATOM   2630  C   GLY A 184     -14.221  -9.519 -18.067  1.00 90.72           C  
ATOM   2631  O   GLY A 184     -14.521  -9.551 -16.875  1.00 90.72           O  
ATOM   2632  N   MET A 185     -12.950  -9.457 -18.474  1.00 92.30           N  
ATOM   2633  H   MET A 185     -12.767  -9.344 -19.461  1.00 92.30           H  
ATOM   2634  CA  MET A 185     -11.812  -9.447 -17.556  1.00 92.30           C  
ATOM   2635  HA  MET A 185     -12.080 -10.016 -16.666  1.00 92.30           H  
ATOM   2636  C   MET A 185     -11.486  -8.018 -17.127  1.00 92.30           C  
ATOM   2637  CB  MET A 185     -10.584 -10.127 -18.173  1.00 92.30           C  
ATOM   2638  HB2 MET A 185      -9.799 -10.178 -17.418  1.00 92.30           H  
ATOM   2639  HB3 MET A 185     -10.217  -9.523 -19.004  1.00 92.30           H  
ATOM   2640  O   MET A 185     -11.506  -7.089 -17.941  1.00 92.30           O  
ATOM   2641  CG  MET A 185     -10.880 -11.546 -18.669  1.00 92.30           C  
ATOM   2642  HG2 MET A 185     -11.571 -11.498 -19.511  1.00 92.30           H  
ATOM   2643  HG3 MET A 185     -11.370 -12.097 -17.866  1.00 92.30           H  
ATOM   2644  SD  MET A 185      -9.419 -12.493 -19.177  1.00 92.30           S  
ATOM   2645  CE  MET A 185      -8.799 -11.510 -20.566  1.00 92.30           C  
ATOM   2646  HE1 MET A 185      -8.431 -10.552 -20.199  1.00 92.30           H  
ATOM   2647  HE2 MET A 185      -9.593 -11.362 -21.298  1.00 92.30           H  
ATOM   2648  HE3 MET A 185      -7.973 -12.044 -21.036  1.00 92.30           H  
ATOM   2649  N   ARG A 186     -11.178  -7.837 -15.841  1.00 95.51           N  
ATOM   2650  H   ARG A 186     -11.098  -8.647 -15.243  1.00 95.51           H  
ATOM   2651  CA  ARG A 186     -10.746  -6.547 -15.299  1.00 95.51           C  
ATOM   2652  HA  ARG A 186     -11.303  -5.749 -15.790  1.00 95.51           H  
ATOM   2653  C   ARG A 186      -9.267  -6.328 -15.611  1.00 95.51           C  
ATOM   2654  CB  ARG A 186     -11.012  -6.488 -13.789  1.00 95.51           C  
ATOM   2655  HB2 ARG A 186     -10.437  -7.272 -13.296  1.00 95.51           H  
ATOM   2656  HB3 ARG A 186     -10.671  -5.521 -13.419  1.00 95.51           H  
ATOM   2657  O   ARG A 186      -8.466  -7.241 -15.463  1.00 95.51           O  
ATOM   2658  CG  ARG A 186     -12.500  -6.656 -13.454  1.00 95.51           C  
ATOM   2659  HG2 ARG A 186     -12.843  -7.642 -13.766  1.00 95.51           H  
ATOM   2660  HG3 ARG A 186     -13.059  -5.895 -13.998  1.00 95.51           H  
ATOM   2661  CD  ARG A 186     -12.777  -6.490 -11.959  1.00 95.51           C  
ATOM   2662  HD2 ARG A 186     -12.292  -7.297 -11.409  1.00 95.51           H  
ATOM   2663  HD3 ARG A 186     -12.343  -5.545 -11.633  1.00 95.51           H  
ATOM   2664  NE  ARG A 186     -14.229  -6.439 -11.697  1.00 95.51           N  
ATOM   2665  HE  ARG A 186     -14.707  -5.603 -12.002  1.00 95.51           H  
ATOM   2666  NH1 ARG A 186     -14.539  -8.587 -10.902  1.00 95.51           N  
ATOM   2667 HH11 ARG A 186     -13.554  -8.810 -10.948  1.00 95.51           H  
ATOM   2668 HH12 ARG A 186     -15.126  -9.344 -10.583  1.00 95.51           H  
ATOM   2669  NH2 ARG A 186     -16.274  -7.246 -11.126  1.00 95.51           N  
ATOM   2670 HH21 ARG A 186     -16.720  -6.421 -11.500  1.00 95.51           H  
ATOM   2671 HH22 ARG A 186     -16.830  -8.031 -10.819  1.00 95.51           H  
ATOM   2672  CZ  ARG A 186     -14.988  -7.422 -11.245  1.00 95.51           C  
ATOM   2673  N   THR A 187      -8.913  -5.115 -16.016  1.00 95.91           N  
ATOM   2674  H   THR A 187      -9.638  -4.435 -16.194  1.00 95.91           H  
ATOM   2675  CA  THR A 187      -7.528  -4.691 -16.266  1.00 95.91           C  
ATOM   2676  HA  THR A 187      -6.857  -5.537 -16.113  1.00 95.91           H  
ATOM   2677  C   THR A 187      -7.100  -3.614 -15.274  1.00 95.91           C  
ATOM   2678  CB  THR A 187      -7.336  -4.217 -17.716  1.00 95.91           C  
ATOM   2679  HB  THR A 187      -6.284  -3.979 -17.870  1.00 95.91           H  
ATOM   2680  O   THR A 187      -7.943  -3.062 -14.555  1.00 95.91           O  
ATOM   2681  CG2 THR A 187      -7.742  -5.285 -18.733  1.00 95.91           C  
ATOM   2682 HG21 THR A 187      -8.820  -5.444 -18.705  1.00 95.91           H  
ATOM   2683 HG22 THR A 187      -7.235  -6.222 -18.504  1.00 95.91           H  
ATOM   2684 HG23 THR A 187      -7.450  -4.962 -19.733  1.00 95.91           H  
ATOM   2685  OG1 THR A 187      -8.082  -3.056 -18.003  1.00 95.91           O  
ATOM   2686  HG1 THR A 187      -7.639  -2.642 -18.748  1.00 95.91           H  
ATOM   2687  N   GLY A 188      -5.798  -3.322 -15.218  1.00 95.93           N  
ATOM   2688  H   GLY A 188      -5.160  -3.788 -15.848  1.00 95.93           H  
ATOM   2689  CA  GLY A 188      -5.229  -2.296 -14.348  1.00 95.93           C  
ATOM   2690  HA2 GLY A 188      -4.141  -2.357 -14.372  1.00 95.93           H  
ATOM   2691  HA3 GLY A 188      -5.515  -1.313 -14.723  1.00 95.93           H  
ATOM   2692  C   GLY A 188      -5.674  -2.434 -12.894  1.00 95.93           C  
ATOM   2693  O   GLY A 188      -5.875  -3.531 -12.370  1.00 95.93           O  
ATOM   2694  N   MET A 189      -5.898  -1.303 -12.238  1.00 96.11           N  
ATOM   2695  H   MET A 189      -5.691  -0.435 -12.711  1.00 96.11           H  
ATOM   2696  CA  MET A 189      -6.335  -1.241 -10.846  1.00 96.11           C  
ATOM   2697  HA  MET A 189      -5.564  -1.686 -10.217  1.00 96.11           H  
ATOM   2698  C   MET A 189      -7.644  -1.994 -10.580  1.00 96.11           C  
ATOM   2699  CB  MET A 189      -6.483   0.236 -10.493  1.00 96.11           C  
ATOM   2700  HB2 MET A 189      -7.330   0.655 -11.035  1.00 96.11           H  
ATOM   2701  HB3 MET A 189      -5.578   0.761 -10.800  1.00 96.11           H  
ATOM   2702  O   MET A 189      -7.827  -2.542  -9.491  1.00 96.11           O  
ATOM   2703  CG  MET A 189      -6.684   0.466  -9.000  1.00 96.11           C  
ATOM   2704  HG2 MET A 189      -7.462  -0.199  -8.624  1.00 96.11           H  
ATOM   2705  HG3 MET A 189      -5.754   0.247  -8.475  1.00 96.11           H  
ATOM   2706  SD  MET A 189      -7.190   2.153  -8.634  1.00 96.11           S  
ATOM   2707  CE  MET A 189      -5.838   3.093  -9.397  1.00 96.11           C  
ATOM   2708  HE1 MET A 189      -5.908   4.141  -9.103  1.00 96.11           H  
ATOM   2709  HE2 MET A 189      -5.920   3.038 -10.483  1.00 96.11           H  
ATOM   2710  HE3 MET A 189      -4.875   2.684  -9.093  1.00 96.11           H  
ATOM   2711  N   LYS A 190      -8.556  -2.084 -11.558  1.00 96.33           N  
ATOM   2712  H   LYS A 190      -8.336  -1.662 -12.450  1.00 96.33           H  
ATOM   2713  CA  LYS A 190      -9.820  -2.820 -11.386  1.00 96.33           C  
ATOM   2714  HA  LYS A 190     -10.304  -2.444 -10.485  1.00 96.33           H  
ATOM   2715  C   LYS A 190      -9.603  -4.307 -11.118  1.00 96.33           C  
ATOM   2716  CB  LYS A 190     -10.762  -2.591 -12.577  1.00 96.33           C  
ATOM   2717  HB2 LYS A 190     -11.634  -3.237 -12.471  1.00 96.33           H  
ATOM   2718  HB3 LYS A 190     -10.257  -2.841 -13.510  1.00 96.33           H  
ATOM   2719  O   LYS A 190     -10.426  -4.893 -10.412  1.00 96.33           O  
ATOM   2720  CG  LYS A 190     -11.230  -1.133 -12.607  1.00 96.33           C  
ATOM   2721  HG2 LYS A 190     -11.709  -0.890 -11.658  1.00 96.33           H  
ATOM   2722  HG3 LYS A 190     -10.364  -0.484 -12.731  1.00 96.33           H  
ATOM   2723  CD  LYS A 190     -12.212  -0.859 -13.747  1.00 96.33           C  
ATOM   2724  HD2 LYS A 190     -11.739  -1.141 -14.688  1.00 96.33           H  
ATOM   2725  HD3 LYS A 190     -13.129  -1.432 -13.605  1.00 96.33           H  
ATOM   2726  CE  LYS A 190     -12.502   0.646 -13.723  1.00 96.33           C  
ATOM   2727  HE2 LYS A 190     -11.544   1.165 -13.686  1.00 96.33           H  
ATOM   2728  HE3 LYS A 190     -13.041   0.903 -12.812  1.00 96.33           H  
ATOM   2729  NZ  LYS A 190     -13.231   1.110 -14.921  1.00 96.33           N  
ATOM   2730  HZ1 LYS A 190     -13.425   2.097 -14.824  1.00 96.33           H  
ATOM   2731  HZ2 LYS A 190     -14.090   0.602 -15.077  1.00 96.33           H  
ATOM   2732  HZ3 LYS A 190     -12.603   1.031 -15.708  1.00 96.33           H  
ATOM   2733  N   ALA A 191      -8.502  -4.891 -11.594  1.00 96.48           N  
ATOM   2734  H   ALA A 191      -7.849  -4.339 -12.130  1.00 96.48           H  
ATOM   2735  CA  ALA A 191      -8.152  -6.287 -11.333  1.00 96.48           C  
ATOM   2736  HA  ALA A 191      -8.994  -6.918 -11.620  1.00 96.48           H  
ATOM   2737  C   ALA A 191      -7.880  -6.575  -9.842  1.00 96.48           C  
ATOM   2738  CB  ALA A 191      -6.971  -6.667 -12.231  1.00 96.48           C  
ATOM   2739  HB1 ALA A 191      -7.185  -6.403 -13.267  1.00 96.48           H  
ATOM   2740  HB2 ALA A 191      -6.813  -7.745 -12.184  1.00 96.48           H  
ATOM   2741  HB3 ALA A 191      -6.063  -6.154 -11.915  1.00 96.48           H  
ATOM   2742  O   ALA A 191      -7.977  -7.721  -9.409  1.00 96.48           O  
ATOM   2743  N   LEU A 192      -7.654  -5.549  -9.003  1.00 96.48           N  
ATOM   2744  H   LEU A 192      -7.569  -4.616  -9.381  1.00 96.48           H  
ATOM   2745  CA  LEU A 192      -7.555  -5.729  -7.549  1.00 96.48           C  
ATOM   2746  HA  LEU A 192      -6.726  -6.405  -7.340  1.00 96.48           H  
ATOM   2747  C   LEU A 192      -8.814  -6.355  -6.933  1.00 96.48           C  
ATOM   2748  CB  LEU A 192      -7.298  -4.390  -6.848  1.00 96.48           C  
ATOM   2749  HB2 LEU A 192      -8.041  -3.666  -7.183  1.00 96.48           H  
ATOM   2750  HB3 LEU A 192      -7.452  -4.548  -5.781  1.00 96.48           H  
ATOM   2751  O   LEU A 192      -8.722  -7.036  -5.915  1.00 96.48           O  
ATOM   2752  CG  LEU A 192      -5.891  -3.802  -7.009  1.00 96.48           C  
ATOM   2753  HG  LEU A 192      -5.639  -3.694  -8.064  1.00 96.48           H  
ATOM   2754  CD1 LEU A 192      -5.903  -2.423  -6.351  1.00 96.48           C  
ATOM   2755 HD11 LEU A 192      -6.416  -1.720  -7.007  1.00 96.48           H  
ATOM   2756 HD12 LEU A 192      -4.884  -2.077  -6.177  1.00 96.48           H  
ATOM   2757 HD13 LEU A 192      -6.419  -2.464  -5.392  1.00 96.48           H  
ATOM   2758  CD2 LEU A 192      -4.828  -4.657  -6.309  1.00 96.48           C  
ATOM   2759 HD21 LEU A 192      -4.774  -5.646  -6.763  1.00 96.48           H  
ATOM   2760 HD22 LEU A 192      -5.062  -4.758  -5.250  1.00 96.48           H  
ATOM   2761 HD23 LEU A 192      -3.852  -4.186  -6.425  1.00 96.48           H  
ATOM   2762  N   LYS A 193      -9.990  -6.171  -7.541  1.00 95.19           N  
ATOM   2763  H   LYS A 193     -10.000  -5.640  -8.400  1.00 95.19           H  
ATOM   2764  CA  LYS A 193     -11.238  -6.786  -7.062  1.00 95.19           C  
ATOM   2765  HA  LYS A 193     -11.349  -6.593  -5.995  1.00 95.19           H  
ATOM   2766  C   LYS A 193     -11.248  -8.304  -7.214  1.00 95.19           C  
ATOM   2767  CB  LYS A 193     -12.430  -6.188  -7.809  1.00 95.19           C  
ATOM   2768  HB2 LYS A 193     -13.336  -6.714  -7.508  1.00 95.19           H  
ATOM   2769  HB3 LYS A 193     -12.291  -6.322  -8.882  1.00 95.19           H  
ATOM   2770  O   LYS A 193     -11.937  -8.978  -6.456  1.00 95.19           O  
ATOM   2771  CG  LYS A 193     -12.583  -4.703  -7.480  1.00 95.19           C  
ATOM   2772  HG2 LYS A 193     -12.735  -4.587  -6.407  1.00 95.19           H  
ATOM   2773  HG3 LYS A 193     -11.685  -4.160  -7.774  1.00 95.19           H  
ATOM   2774  CD  LYS A 193     -13.779  -4.123  -8.229  1.00 95.19           C  
ATOM   2775  HD2 LYS A 193     -13.614  -4.209  -9.303  1.00 95.19           H  
ATOM   2776  HD3 LYS A 193     -14.685  -4.656  -7.941  1.00 95.19           H  
ATOM   2777  CE  LYS A 193     -13.875  -2.660  -7.822  1.00 95.19           C  
ATOM   2778  HE2 LYS A 193     -12.948  -2.150  -8.084  1.00 95.19           H  
ATOM   2779  HE3 LYS A 193     -13.959  -2.606  -6.736  1.00 95.19           H  
ATOM   2780  NZ  LYS A 193     -15.030  -1.973  -8.437  1.00 95.19           N  
ATOM   2781  HZ1 LYS A 193     -14.908  -1.851  -9.432  1.00 95.19           H  
ATOM   2782  HZ2 LYS A 193     -15.891  -2.453  -8.216  1.00 95.19           H  
ATOM   2783  HZ3 LYS A 193     -15.073  -1.068  -7.992  1.00 95.19           H  
ATOM   2784  N   ASP A 194     -10.470  -8.831  -8.153  1.00 95.15           N  
ATOM   2785  H   ASP A 194      -9.897  -8.226  -8.724  1.00 95.15           H  
ATOM   2786  CA  ASP A 194     -10.405 -10.267  -8.423  1.00 95.15           C  
ATOM   2787  HA  ASP A 194     -11.400 -10.693  -8.294  1.00 95.15           H  
ATOM   2788  C   ASP A 194      -9.489 -10.993  -7.426  1.00 95.15           C  
ATOM   2789  CB  ASP A 194      -9.997 -10.493  -9.889  1.00 95.15           C  
ATOM   2790  HB2 ASP A 194      -8.997 -10.093 -10.055  1.00 95.15           H  
ATOM   2791  HB3 ASP A 194      -9.971 -11.565 -10.086  1.00 95.15           H  
ATOM   2792  O   ASP A 194      -9.571 -12.210  -7.279  1.00 95.15           O  
ATOM   2793  CG  ASP A 194     -10.987  -9.842 -10.866  1.00 95.15           C  
ATOM   2794  OD1 ASP A 194     -12.189  -9.744 -10.522  1.00 95.15           O  
ATOM   2795  OD2 ASP A 194     -10.571  -9.365 -11.938  1.00 95.15           O  
ATOM   2796  N   THR A 195      -8.671 -10.251  -6.670  1.00 93.47           N  
ATOM   2797  H   THR A 195      -8.667  -9.253  -6.825  1.00 93.47           H  
ATOM   2798  CA  THR A 195      -7.701 -10.817  -5.716  1.00 93.47           C  
ATOM   2799  HA  THR A 195      -7.030 -11.475  -6.269  1.00 93.47           H  
ATOM   2800  C   THR A 195      -8.340 -11.670  -4.630  1.00 93.47           C  
ATOM   2801  CB  THR A 195      -6.843  -9.736  -5.047  1.00 93.47           C  
ATOM   2802  HB  THR A 195      -6.153 -10.217  -4.354  1.00 93.47           H  
ATOM   2803  O   THR A 195      -7.760 -12.681  -4.245  1.00 93.47           O  
ATOM   2804  CG2 THR A 195      -6.029  -8.983  -6.093  1.00 93.47           C  
ATOM   2805 HG21 THR A 195      -6.682  -8.502  -6.820  1.00 93.47           H  
ATOM   2806 HG22 THR A 195      -5.403  -9.696  -6.628  1.00 93.47           H  
ATOM   2807 HG23 THR A 195      -5.407  -8.234  -5.603  1.00 93.47           H  
ATOM   2808  OG1 THR A 195      -7.618  -8.800  -4.329  1.00 93.47           O  
ATOM   2809  HG1 THR A 195      -7.991  -8.175  -4.955  1.00 93.47           H  
ATOM   2810  N   TYR A 196      -9.558 -11.344  -4.191  1.00 92.93           N  
ATOM   2811  H   TYR A 196      -9.993 -10.499  -4.533  1.00 92.93           H  
ATOM   2812  CA  TYR A 196     -10.257 -12.176  -3.216  1.00 92.93           C  
ATOM   2813  HA  TYR A 196      -9.585 -12.353  -2.377  1.00 92.93           H  
ATOM   2814  C   TYR A 196     -10.634 -13.544  -3.783  1.00 92.93           C  
ATOM   2815  CB  TYR A 196     -11.479 -11.439  -2.686  1.00 92.93           C  
ATOM   2816  HB2 TYR A 196     -12.185 -11.239  -3.491  1.00 92.93           H  
ATOM   2817  HB3 TYR A 196     -11.113 -10.497  -2.277  1.00 92.93           H  
ATOM   2818  O   TYR A 196     -10.440 -14.550  -3.111  1.00 92.93           O  
ATOM   2819  CG  TYR A 196     -12.161 -12.179  -1.562  1.00 92.93           C  
ATOM   2820  CD1 TYR A 196     -13.223 -13.066  -1.821  1.00 92.93           C  
ATOM   2821  HD1 TYR A 196     -13.597 -13.195  -2.826  1.00 92.93           H  
ATOM   2822  CD2 TYR A 196     -11.652 -12.042  -0.260  1.00 92.93           C  
ATOM   2823  HD2 TYR A 196     -10.837 -11.358  -0.072  1.00 92.93           H  
ATOM   2824  CE1 TYR A 196     -13.770 -13.823  -0.769  1.00 92.93           C  
ATOM   2825  HE1 TYR A 196     -14.574 -14.520  -0.955  1.00 92.93           H  
ATOM   2826  CE2 TYR A 196     -12.166 -12.832   0.781  1.00 92.93           C  
ATOM   2827  HE2 TYR A 196     -11.729 -12.781   1.767  1.00 92.93           H  
ATOM   2828  OH  TYR A 196     -13.745 -14.482   1.526  1.00 92.93           O  
ATOM   2829  HH  TYR A 196     -13.325 -14.300   2.370  1.00 92.93           H  
ATOM   2830  CZ  TYR A 196     -13.236 -13.715   0.529  1.00 92.93           C  
ATOM   2831  N   ASN A 197     -11.094 -13.606  -5.032  1.00 92.78           N  
ATOM   2832  H   ASN A 197     -11.141 -12.760  -5.582  1.00 92.78           H  
ATOM   2833  CA  ASN A 197     -11.417 -14.883  -5.669  1.00 92.78           C  
ATOM   2834  HA  ASN A 197     -12.003 -15.490  -4.979  1.00 92.78           H  
ATOM   2835  C   ASN A 197     -10.156 -15.693  -5.999  1.00 92.78           C  
ATOM   2836  CB  ASN A 197     -12.256 -14.618  -6.927  1.00 92.78           C  
ATOM   2837  HB2 ASN A 197     -11.744 -13.897  -7.565  1.00 92.78           H  
ATOM   2838  HB3 ASN A 197     -12.356 -15.550  -7.483  1.00 92.78           H  
ATOM   2839  O   ASN A 197     -10.193 -16.917  -5.954  1.00 92.78           O  
ATOM   2840  CG  ASN A 197     -13.658 -14.122  -6.623  1.00 92.78           C  
ATOM   2841  ND2 ASN A 197     -14.341 -13.598  -7.612  1.00 92.78           N  
ATOM   2842 HD21 ASN A 197     -13.937 -13.544  -8.536  1.00 92.78           H  
ATOM   2843 HD22 ASN A 197     -15.286 -13.318  -7.391  1.00 92.78           H  
ATOM   2844  OD1 ASN A 197     -14.171 -14.191  -5.520  1.00 92.78           O  
ATOM   2845  N   LEU A 198      -9.046 -15.019  -6.315  1.00 93.83           N  
ATOM   2846  H   LEU A 198      -9.110 -14.015  -6.401  1.00 93.83           H  
ATOM   2847  CA  LEU A 198      -7.778 -15.669  -6.658  1.00 93.83           C  
ATOM   2848  HA  LEU A 198      -7.980 -16.551  -7.265  1.00 93.83           H  
ATOM   2849  C   LEU A 198      -7.010 -16.172  -5.427  1.00 93.83           C  
ATOM   2850  CB  LEU A 198      -6.919 -14.683  -7.470  1.00 93.83           C  
ATOM   2851  HB2 LEU A 198      -5.923 -15.108  -7.592  1.00 93.83           H  
ATOM   2852  HB3 LEU A 198      -6.814 -13.763  -6.896  1.00 93.83           H  
ATOM   2853  O   LEU A 198      -6.435 -17.256  -5.463  1.00 93.83           O  
ATOM   2854  CG  LEU A 198      -7.477 -14.344  -8.866  1.00 93.83           C  
ATOM   2855  HG  LEU A 198      -8.505 -13.993  -8.783  1.00 93.83           H  
ATOM   2856  CD1 LEU A 198      -6.639 -13.224  -9.488  1.00 93.83           C  
ATOM   2857 HD11 LEU A 198      -7.037 -12.970 -10.470  1.00 93.83           H  
ATOM   2858 HD12 LEU A 198      -6.685 -12.338  -8.855  1.00 93.83           H  
ATOM   2859 HD13 LEU A 198      -5.602 -13.544  -9.592  1.00 93.83           H  
ATOM   2860  CD2 LEU A 198      -7.458 -15.551  -9.805  1.00 93.83           C  
ATOM   2861 HD21 LEU A 198      -7.793 -15.248 -10.797  1.00 93.83           H  
ATOM   2862 HD22 LEU A 198      -8.133 -16.324  -9.438  1.00 93.83           H  
ATOM   2863 HD23 LEU A 198      -6.448 -15.954  -9.875  1.00 93.83           H  
ATOM   2864  N   TYR A 199      -6.989 -15.390  -4.345  1.00 93.93           N  
ATOM   2865  H   TYR A 199      -7.451 -14.495  -4.411  1.00 93.93           H  
ATOM   2866  CA  TYR A 199      -6.097 -15.612  -3.202  1.00 93.93           C  
ATOM   2867  HA  TYR A 199      -5.574 -16.560  -3.335  1.00 93.93           H  
ATOM   2868  C   TYR A 199      -6.820 -15.722  -1.849  1.00 93.93           C  
ATOM   2869  CB  TYR A 199      -5.035 -14.498  -3.182  1.00 93.93           C  
ATOM   2870  HB2 TYR A 199      -5.522 -13.546  -2.970  1.00 93.93           H  
ATOM   2871  HB3 TYR A 199      -4.342 -14.697  -2.365  1.00 93.93           H  
ATOM   2872  O   TYR A 199      -6.196 -16.070  -0.847  1.00 93.93           O  
ATOM   2873  CG  TYR A 199      -4.216 -14.375  -4.460  1.00 93.93           C  
ATOM   2874  CD1 TYR A 199      -3.371 -15.433  -4.847  1.00 93.93           C  
ATOM   2875  HD1 TYR A 199      -3.314 -16.327  -4.243  1.00 93.93           H  
ATOM   2876  CD2 TYR A 199      -4.301 -13.220  -5.266  1.00 93.93           C  
ATOM   2877  HD2 TYR A 199      -4.953 -12.412  -4.970  1.00 93.93           H  
ATOM   2878  CE1 TYR A 199      -2.610 -15.337  -6.026  1.00 93.93           C  
ATOM   2879  HE1 TYR A 199      -1.967 -16.149  -6.331  1.00 93.93           H  
ATOM   2880  CE2 TYR A 199      -3.553 -13.129  -6.460  1.00 93.93           C  
ATOM   2881  HE2 TYR A 199      -3.622 -12.253  -7.088  1.00 93.93           H  
ATOM   2882  OH  TYR A 199      -1.965 -14.140  -7.981  1.00 93.93           O  
ATOM   2883  HH  TYR A 199      -2.235 -13.458  -8.600  1.00 93.93           H  
ATOM   2884  CZ  TYR A 199      -2.702 -14.191  -6.840  1.00 93.93           C  
ATOM   2885  N   GLY A 200      -8.124 -15.437  -1.785  1.00 92.55           N  
ATOM   2886  H   GLY A 200      -8.618 -15.225  -2.640  1.00 92.55           H  
ATOM   2887  CA  GLY A 200      -8.918 -15.458  -0.549  1.00 92.55           C  
ATOM   2888  HA2 GLY A 200      -9.971 -15.560  -0.813  1.00 92.55           H  
ATOM   2889  HA3 GLY A 200      -8.635 -16.325   0.047  1.00 92.55           H  
ATOM   2890  C   GLY A 200      -8.777 -14.205   0.325  1.00 92.55           C  
ATOM   2891  O   GLY A 200      -9.204 -14.208   1.480  1.00 92.55           O  
ATOM   2892  N   TYR A 201      -8.147 -13.140  -0.178  1.00 93.58           N  
ATOM   2893  H   TYR A 201      -7.784 -13.202  -1.119  1.00 93.58           H  
ATOM   2894  CA  TYR A 201      -7.996 -11.857   0.515  1.00 93.58           C  
ATOM   2895  HA  TYR A 201      -8.909 -11.653   1.075  1.00 93.58           H  
ATOM   2896  C   TYR A 201      -7.783 -10.704  -0.466  1.00 93.58           C  
ATOM   2897  CB  TYR A 201      -6.832 -11.904   1.514  1.00 93.58           C  
ATOM   2898  HB2 TYR A 201      -7.150 -12.492   2.375  1.00 93.58           H  
ATOM   2899  HB3 TYR A 201      -6.624 -10.899   1.882  1.00 93.58           H  
ATOM   2900  O   TYR A 201      -7.293 -10.894  -1.575  1.00 93.58           O  
ATOM   2901  CG  TYR A 201      -5.551 -12.502   0.971  1.00 93.58           C  
ATOM   2902  CD1 TYR A 201      -5.300 -13.861   1.214  1.00 93.58           C  
ATOM   2903  HD1 TYR A 201      -6.042 -14.469   1.711  1.00 93.58           H  
ATOM   2904  CD2 TYR A 201      -4.640 -11.734   0.214  1.00 93.58           C  
ATOM   2905  HD2 TYR A 201      -4.863 -10.703  -0.016  1.00 93.58           H  
ATOM   2906  CE1 TYR A 201      -4.116 -14.445   0.752  1.00 93.58           C  
ATOM   2907  HE1 TYR A 201      -3.951 -15.504   0.885  1.00 93.58           H  
ATOM   2908  CE2 TYR A 201      -3.445 -12.320  -0.257  1.00 93.58           C  
ATOM   2909  HE2 TYR A 201      -2.732 -11.742  -0.825  1.00 93.58           H  
ATOM   2910  OH  TYR A 201      -1.996 -14.267  -0.202  1.00 93.58           O  
ATOM   2911  HH  TYR A 201      -1.581 -14.011  -1.029  1.00 93.58           H  
ATOM   2912  CZ  TYR A 201      -3.186 -13.675   0.038  1.00 93.58           C  
ATOM   2913  N   PHE A 202      -8.113  -9.493  -0.021  1.00 95.00           N  
ATOM   2914  H   PHE A 202      -8.487  -9.408   0.914  1.00 95.00           H  
ATOM   2915  CA  PHE A 202      -7.858  -8.262  -0.766  1.00 95.00           C  
ATOM   2916  HA  PHE A 202      -7.821  -8.490  -1.831  1.00 95.00           H  
ATOM   2917  C   PHE A 202      -6.527  -7.621  -0.377  1.00 95.00           C  
ATOM   2918  CB  PHE A 202      -9.002  -7.271  -0.528  1.00 95.00           C  
ATOM   2919  HB2 PHE A 202      -8.767  -6.336  -1.037  1.00 95.00           H  
ATOM   2920  HB3 PHE A 202      -9.064  -7.053   0.538  1.00 95.00           H  
ATOM   2921  O   PHE A 202      -6.083  -7.731   0.769  1.00 95.00           O  
ATOM   2922  CG  PHE A 202     -10.351  -7.740  -1.022  1.00 95.00           C  
ATOM   2923  CD1 PHE A 202     -10.595  -7.808  -2.406  1.00 95.00           C  
ATOM   2924  HD1 PHE A 202      -9.814  -7.560  -3.110  1.00 95.00           H  
ATOM   2925  CD2 PHE A 202     -11.368  -8.086  -0.111  1.00 95.00           C  
ATOM   2926  HD2 PHE A 202     -11.186  -8.060   0.953  1.00 95.00           H  
ATOM   2927  CE1 PHE A 202     -11.866  -8.174  -2.880  1.00 95.00           C  
ATOM   2928  HE1 PHE A 202     -12.055  -8.224  -3.943  1.00 95.00           H  
ATOM   2929  CE2 PHE A 202     -12.630  -8.484  -0.588  1.00 95.00           C  
ATOM   2930  HE2 PHE A 202     -13.406  -8.775   0.104  1.00 95.00           H  
ATOM   2931  CZ  PHE A 202     -12.881  -8.518  -1.970  1.00 95.00           C  
ATOM   2932  HZ  PHE A 202     -13.848  -8.834  -2.335  1.00 95.00           H  
ATOM   2933  N   SER A 203      -5.950  -6.852  -1.299  1.00 95.67           N  
ATOM   2934  H   SER A 203      -6.301  -6.868  -2.245  1.00 95.67           H  
ATOM   2935  CA  SER A 203      -4.905  -5.879  -0.971  1.00 95.67           C  
ATOM   2936  HA  SER A 203      -4.097  -6.398  -0.456  1.00 95.67           H  
ATOM   2937  C   SER A 203      -5.450  -4.788  -0.043  1.00 95.67           C  
ATOM   2938  CB  SER A 203      -4.322  -5.261  -2.239  1.00 95.67           C  
ATOM   2939  HB2 SER A 203      -5.104  -4.739  -2.791  1.00 95.67           H  
ATOM   2940  HB3 SER A 203      -3.547  -4.547  -1.958  1.00 95.67           H  
ATOM   2941  O   SER A 203      -6.528  -4.243  -0.276  1.00 95.67           O  
ATOM   2942  OG  SER A 203      -3.768  -6.282  -3.046  1.00 95.67           O  
ATOM   2943  HG  SER A 203      -2.925  -5.989  -3.398  1.00 95.67           H  
ATOM   2944  N   LYS A 204      -4.704  -4.469   1.018  1.00 96.04           N  
ATOM   2945  H   LYS A 204      -3.814  -4.940   1.104  1.00 96.04           H  
ATOM   2946  CA  LYS A 204      -5.076  -3.509   2.076  1.00 96.04           C  
ATOM   2947  HA  LYS A 204      -6.089  -3.151   1.894  1.00 96.04           H  
ATOM   2948  C   LYS A 204      -4.242  -2.236   2.077  1.00 96.04           C  
ATOM   2949  CB  LYS A 204      -5.019  -4.200   3.449  1.00 96.04           C  
ATOM   2950  HB2 LYS A 204      -5.263  -3.477   4.227  1.00 96.04           H  
ATOM   2951  HB3 LYS A 204      -3.998  -4.547   3.612  1.00 96.04           H  
ATOM   2952  O   LYS A 204      -4.616  -1.267   2.736  1.00 96.04           O  
ATOM   2953  CG  LYS A 204      -5.965  -5.400   3.585  1.00 96.04           C  
ATOM   2954  HG2 LYS A 204      -5.679  -6.162   2.860  1.00 96.04           H  
ATOM   2955  HG3 LYS A 204      -5.849  -5.827   4.581  1.00 96.04           H  
ATOM   2956  CD  LYS A 204      -7.437  -5.015   3.381  1.00 96.04           C  
ATOM   2957  HD2 LYS A 204      -7.567  -4.418   2.479  1.00 96.04           H  
ATOM   2958  HD3 LYS A 204      -7.791  -4.444   4.240  1.00 96.04           H  
ATOM   2959  CE  LYS A 204      -8.273  -6.270   3.199  1.00 96.04           C  
ATOM   2960  HE2 LYS A 204      -7.872  -6.837   2.358  1.00 96.04           H  
ATOM   2961  HE3 LYS A 204      -8.202  -6.888   4.094  1.00 96.04           H  
ATOM   2962  NZ  LYS A 204      -9.688  -5.919   2.955  1.00 96.04           N  
ATOM   2963  HZ1 LYS A 204     -10.218  -6.763   2.792  1.00 96.04           H  
ATOM   2964  HZ2 LYS A 204      -9.841  -5.221   2.241  1.00 96.04           H  
ATOM   2965  HZ3 LYS A 204     -10.074  -5.625   3.841  1.00 96.04           H  
ATOM   2966  N   ILE A 205      -3.152  -2.222   1.321  1.00 96.96           N  
ATOM   2967  H   ILE A 205      -2.893  -3.074   0.844  1.00 96.96           H  
ATOM   2968  CA  ILE A 205      -2.331  -1.042   1.055  1.00 96.96           C  
ATOM   2969  HA  ILE A 205      -2.818  -0.147   1.440  1.00 96.96           H  
ATOM   2970  C   ILE A 205      -2.213  -0.943  -0.461  1.00 96.96           C  
ATOM   2971  CB  ILE A 205      -0.950  -1.178   1.729  1.00 96.96           C  
ATOM   2972  HB  ILE A 205      -0.437  -2.027   1.276  1.00 96.96           H  
ATOM   2973  O   ILE A 205      -1.769  -1.903  -1.078  1.00 96.96           O  
ATOM   2974  CG1 ILE A 205      -1.067  -1.444   3.250  1.00 96.96           C  
ATOM   2975 HG12 ILE A 205      -1.361  -0.528   3.763  1.00 96.96           H  
ATOM   2976 HG13 ILE A 205      -1.825  -2.201   3.452  1.00 96.96           H  
ATOM   2977  CG2 ILE A 205      -0.123   0.094   1.465  1.00 96.96           C  
ATOM   2978 HG21 ILE A 205       0.861   0.015   1.928  1.00 96.96           H  
ATOM   2979 HG22 ILE A 205      -0.632   0.970   1.867  1.00 96.96           H  
ATOM   2980 HG23 ILE A 205       0.031   0.238   0.396  1.00 96.96           H  
ATOM   2981  CD1 ILE A 205       0.231  -1.982   3.858  1.00 96.96           C  
ATOM   2982 HD11 ILE A 205       1.022  -1.234   3.799  1.00 96.96           H  
ATOM   2983 HD12 ILE A 205       0.058  -2.242   4.902  1.00 96.96           H  
ATOM   2984 HD13 ILE A 205       0.546  -2.880   3.326  1.00 96.96           H  
ATOM   2985  N   LEU A 206      -2.648   0.151  -1.076  1.00 98.10           N  
ATOM   2986  H   LEU A 206      -2.958   0.933  -0.516  1.00 98.10           H  
ATOM   2987  CA  LEU A 206      -2.632   0.306  -2.532  1.00 98.10           C  
ATOM   2988  HA  LEU A 206      -2.346  -0.637  -2.999  1.00 98.10           H  
ATOM   2989  C   LEU A 206      -1.586   1.343  -2.931  1.00 98.10           C  
ATOM   2990  CB  LEU A 206      -4.026   0.671  -3.074  1.00 98.10           C  
ATOM   2991  HB2 LEU A 206      -4.244   1.707  -2.816  1.00 98.10           H  
ATOM   2992  HB3 LEU A 206      -3.980   0.600  -4.161  1.00 98.10           H  
ATOM   2993  O   LEU A 206      -1.588   2.453  -2.399  1.00 98.10           O  
ATOM   2994  CG  LEU A 206      -5.199  -0.197  -2.590  1.00 98.10           C  
ATOM   2995  HG  LEU A 206      -5.354  -0.023  -1.525  1.00 98.10           H  
ATOM   2996  CD1 LEU A 206      -6.471   0.219  -3.330  1.00 98.10           C  
ATOM   2997 HD11 LEU A 206      -6.641   1.288  -3.200  1.00 98.10           H  
ATOM   2998 HD12 LEU A 206      -7.329  -0.326  -2.934  1.00 98.10           H  
ATOM   2999 HD13 LEU A 206      -6.370   0.011  -4.395  1.00 98.10           H  
ATOM   3000  CD2 LEU A 206      -4.974  -1.695  -2.815  1.00 98.10           C  
ATOM   3001 HD21 LEU A 206      -4.673  -1.873  -3.848  1.00 98.10           H  
ATOM   3002 HD22 LEU A 206      -4.187  -2.055  -2.152  1.00 98.10           H  
ATOM   3003 HD23 LEU A 206      -5.888  -2.246  -2.594  1.00 98.10           H  
ATOM   3004  N   ILE A 207      -0.722   0.988  -3.878  1.00 97.92           N  
ATOM   3005  H   ILE A 207      -0.775   0.057  -4.265  1.00 97.92           H  
ATOM   3006  CA  ILE A 207       0.301   1.876  -4.429  1.00 97.92           C  
ATOM   3007  HA  ILE A 207       0.043   2.902  -4.167  1.00 97.92           H  
ATOM   3008  C   ILE A 207       0.298   1.806  -5.956  1.00 97.92           C  
ATOM   3009  CB  ILE A 207       1.701   1.597  -3.827  1.00 97.92           C  
ATOM   3010  HB  ILE A 207       2.394   2.307  -4.279  1.00 97.92           H  
ATOM   3011  O   ILE A 207       0.165   0.736  -6.553  1.00 97.92           O  
ATOM   3012  CG1 ILE A 207       2.224   0.173  -4.111  1.00 97.92           C  
ATOM   3013 HG12 ILE A 207       1.551  -0.563  -3.670  1.00 97.92           H  
ATOM   3014 HG13 ILE A 207       2.242   0.017  -5.189  1.00 97.92           H  
ATOM   3015  CG2 ILE A 207       1.679   1.873  -2.317  1.00 97.92           C  
ATOM   3016 HG21 ILE A 207       1.121   2.793  -2.144  1.00 97.92           H  
ATOM   3017 HG22 ILE A 207       2.695   2.006  -1.945  1.00 97.92           H  
ATOM   3018 HG23 ILE A 207       1.193   1.056  -1.784  1.00 97.92           H  
ATOM   3019  CD1 ILE A 207       3.644  -0.083  -3.588  1.00 97.92           C  
ATOM   3020 HD11 ILE A 207       3.965  -1.081  -3.888  1.00 97.92           H  
ATOM   3021 HD12 ILE A 207       3.669  -0.031  -2.500  1.00 97.92           H  
ATOM   3022 HD13 ILE A 207       4.332   0.652  -4.005  1.00 97.92           H  
ATOM   3023  N   ALA A 208       0.471   2.966  -6.584  1.00 97.66           N  
ATOM   3024  H   ALA A 208       0.560   3.800  -6.021  1.00 97.66           H  
ATOM   3025  CA  ALA A 208       0.705   3.094  -8.019  1.00 97.66           C  
ATOM   3026  HA  ALA A 208       0.963   2.119  -8.431  1.00 97.66           H  
ATOM   3027  C   ALA A 208       1.908   4.029  -8.238  1.00 97.66           C  
ATOM   3028  CB  ALA A 208      -0.591   3.552  -8.706  1.00 97.66           C  
ATOM   3029  HB1 ALA A 208      -0.871   4.550  -8.369  1.00 97.66           H  
ATOM   3030  HB2 ALA A 208      -1.396   2.856  -8.471  1.00 97.66           H  
ATOM   3031  HB3 ALA A 208      -0.443   3.564  -9.786  1.00 97.66           H  
ATOM   3032  O   ALA A 208       1.713   5.201  -8.566  1.00 97.66           O  
ATOM   3033  N   PRO A 209       3.143   3.565  -7.970  1.00 95.60           N  
ATOM   3034  CA  PRO A 209       4.327   4.421  -7.902  1.00 95.60           C  
ATOM   3035  HA  PRO A 209       4.200   5.118  -7.074  1.00 95.60           H  
ATOM   3036  C   PRO A 209       4.541   5.199  -9.202  1.00 95.60           C  
ATOM   3037  CB  PRO A 209       5.504   3.489  -7.591  1.00 95.60           C  
ATOM   3038  HB2 PRO A 209       5.989   3.167  -8.513  1.00 95.60           H  
ATOM   3039  HB3 PRO A 209       6.227   3.956  -6.922  1.00 95.60           H  
ATOM   3040  O   PRO A 209       4.344   4.651 -10.285  1.00 95.60           O  
ATOM   3041  CG  PRO A 209       4.832   2.289  -6.929  1.00 95.60           C  
ATOM   3042  HG2 PRO A 209       4.659   2.499  -5.873  1.00 95.60           H  
ATOM   3043  HG3 PRO A 209       5.409   1.373  -7.056  1.00 95.60           H  
ATOM   3044  CD  PRO A 209       3.502   2.192  -7.656  1.00 95.60           C  
ATOM   3045  HD2 PRO A 209       2.773   1.699  -7.013  1.00 95.60           H  
ATOM   3046  HD3 PRO A 209       3.625   1.631  -8.582  1.00 95.60           H  
ATOM   3047  N   ALA A 210       4.927   6.473  -9.088  1.00 93.35           N  
ATOM   3048  H   ALA A 210       5.059   6.819  -8.149  1.00 93.35           H  
ATOM   3049  CA  ALA A 210       5.037   7.472 -10.165  1.00 93.35           C  
ATOM   3050  HA  ALA A 210       5.375   8.394  -9.693  1.00 93.35           H  
ATOM   3051  C   ALA A 210       3.714   7.832 -10.876  1.00 93.35           C  
ATOM   3052  CB  ALA A 210       6.142   7.061 -11.150  1.00 93.35           C  
ATOM   3053  HB1 ALA A 210       5.817   6.212 -11.752  1.00 93.35           H  
ATOM   3054  HB2 ALA A 210       6.358   7.894 -11.819  1.00 93.35           H  
ATOM   3055  HB3 ALA A 210       7.050   6.798 -10.608  1.00 93.35           H  
ATOM   3056  O   ALA A 210       3.505   8.994 -11.221  1.00 93.35           O  
ATOM   3057  N   TYR A 211       2.785   6.889 -11.038  1.00 96.09           N  
ATOM   3058  H   TYR A 211       3.034   5.944 -10.784  1.00 96.09           H  
ATOM   3059  CA  TYR A 211       1.487   7.110 -11.681  1.00 96.09           C  
ATOM   3060  HA  TYR A 211       1.633   7.758 -12.545  1.00 96.09           H  
ATOM   3061  C   TYR A 211       0.473   7.809 -10.771  1.00 96.09           C  
ATOM   3062  CB  TYR A 211       0.944   5.769 -12.186  1.00 96.09           C  
ATOM   3063  HB2 TYR A 211       0.839   5.080 -11.348  1.00 96.09           H  
ATOM   3064  HB3 TYR A 211      -0.048   5.930 -12.609  1.00 96.09           H  
ATOM   3065  O   TYR A 211      -0.325   8.606 -11.255  1.00 96.09           O  
ATOM   3066  CG  TYR A 211       1.819   5.147 -13.254  1.00 96.09           C  
ATOM   3067  CD1 TYR A 211       1.812   5.692 -14.553  1.00 96.09           C  
ATOM   3068  HD1 TYR A 211       1.158   6.518 -14.790  1.00 96.09           H  
ATOM   3069  CD2 TYR A 211       2.658   4.056 -12.951  1.00 96.09           C  
ATOM   3070  HD2 TYR A 211       2.663   3.635 -11.956  1.00 96.09           H  
ATOM   3071  CE1 TYR A 211       2.658   5.165 -15.547  1.00 96.09           C  
ATOM   3072  HE1 TYR A 211       2.656   5.583 -16.542  1.00 96.09           H  
ATOM   3073  CE2 TYR A 211       3.511   3.532 -13.943  1.00 96.09           C  
ATOM   3074  HE2 TYR A 211       4.181   2.712 -13.732  1.00 96.09           H  
ATOM   3075  OH  TYR A 211       4.391   3.639 -16.172  1.00 96.09           O  
ATOM   3076  HH  TYR A 211       4.312   4.109 -17.005  1.00 96.09           H  
ATOM   3077  CZ  TYR A 211       3.524   4.098 -15.234  1.00 96.09           C  
ATOM   3078  N   CYS A 212       0.530   7.582  -9.455  1.00 95.86           N  
ATOM   3079  H   CYS A 212       1.191   6.898  -9.114  1.00 95.86           H  
ATOM   3080  CA  CYS A 212      -0.355   8.213  -8.470  1.00 95.86           C  
ATOM   3081  HA  CYS A 212      -1.385   8.041  -8.780  1.00 95.86           H  
ATOM   3082  C   CYS A 212      -0.185   9.739  -8.386  1.00 95.86           C  
ATOM   3083  CB  CYS A 212      -0.149   7.542  -7.101  1.00 95.86           C  
ATOM   3084  HB2 CYS A 212      -0.306   6.468  -7.193  1.00 95.86           H  
ATOM   3085  HB3 CYS A 212      -0.869   7.943  -6.388  1.00 95.86           H  
ATOM   3086  O   CYS A 212      -1.058  10.405  -7.836  1.00 95.86           O  
ATOM   3087  SG  CYS A 212       1.536   7.857  -6.500  1.00 95.86           S  
ATOM   3088  HG  CYS A 212       1.563   7.007  -5.469  1.00 95.86           H  
ATOM   3089  N   THR A 213       0.889  10.289  -8.970  1.00 94.98           N  
ATOM   3090  H   THR A 213       1.567   9.660  -9.376  1.00 94.98           H  
ATOM   3091  CA  THR A 213       1.128  11.735  -9.126  1.00 94.98           C  
ATOM   3092  HA  THR A 213       1.022  12.219  -8.155  1.00 94.98           H  
ATOM   3093  C   THR A 213       0.135  12.394 -10.089  1.00 94.98           C  
ATOM   3094  CB  THR A 213       2.557  12.017  -9.611  1.00 94.98           C  
ATOM   3095  HB  THR A 213       2.710  13.096  -9.598  1.00 94.98           H  
ATOM   3096  O   THR A 213      -0.113  13.597 -10.013  1.00 94.98           O  
ATOM   3097  CG2 THR A 213       3.625  11.377  -8.722  1.00 94.98           C  
ATOM   3098 HG21 THR A 213       3.523  10.292  -8.704  1.00 94.98           H  
ATOM   3099 HG22 THR A 213       3.526  11.755  -7.704  1.00 94.98           H  
ATOM   3100 HG23 THR A 213       4.616  11.628  -9.100  1.00 94.98           H  
ATOM   3101  OG1 THR A 213       2.749  11.572 -10.935  1.00 94.98           O  
ATOM   3102  HG1 THR A 213       3.082  10.671 -10.932  1.00 94.98           H  
ATOM   3103  N   GLN A 214      -0.473  11.607 -10.982  1.00 94.92           N  
ATOM   3104  H   GLN A 214      -0.263  10.619 -10.972  1.00 94.92           H  
ATOM   3105  CA  GLN A 214      -1.518  12.065 -11.885  1.00 94.92           C  
ATOM   3106  HA  GLN A 214      -1.280  13.077 -12.213  1.00 94.92           H  
ATOM   3107  C   GLN A 214      -2.858  12.081 -11.153  1.00 94.92           C  
ATOM   3108  CB  GLN A 214      -1.601  11.166 -13.127  1.00 94.92           C  
ATOM   3109  HB2 GLN A 214      -2.358  11.574 -13.795  1.00 94.92           H  
ATOM   3110  HB3 GLN A 214      -1.913  10.165 -12.829  1.00 94.92           H  
ATOM   3111  O   GLN A 214      -3.282  11.069 -10.593  1.00 94.92           O  
ATOM   3112  CG  GLN A 214      -0.265  11.066 -13.880  1.00 94.92           C  
ATOM   3113  HG2 GLN A 214       0.067  12.062 -14.174  1.00 94.92           H  
ATOM   3114  HG3 GLN A 214       0.490  10.633 -13.224  1.00 94.92           H  
ATOM   3115  CD  GLN A 214      -0.364  10.199 -15.129  1.00 94.92           C  
ATOM   3116  NE2 GLN A 214       0.718   9.587 -15.556  1.00 94.92           N  
ATOM   3117 HE21 GLN A 214       1.594   9.686 -15.062  1.00 94.92           H  
ATOM   3118 HE22 GLN A 214       0.628   9.042 -16.401  1.00 94.92           H  
ATOM   3119  OE1 GLN A 214      -1.400  10.068 -15.758  1.00 94.92           O  
ATOM   3120  N   ASN A 215      -3.570  13.208 -11.219  1.00 94.11           N  
ATOM   3121  H   ASN A 215      -3.148  14.024 -11.639  1.00 94.11           H  
ATOM   3122  CA  ASN A 215      -4.847  13.357 -10.518  1.00 94.11           C  
ATOM   3123  HA  ASN A 215      -4.663  13.178  -9.458  1.00 94.11           H  
ATOM   3124  C   ASN A 215      -5.916  12.342 -10.975  1.00 94.11           C  
ATOM   3125  CB  ASN A 215      -5.333  14.804 -10.669  1.00 94.11           C  
ATOM   3126  HB2 ASN A 215      -5.649  14.993 -11.695  1.00 94.11           H  
ATOM   3127  HB3 ASN A 215      -4.527  15.492 -10.414  1.00 94.11           H  
ATOM   3128  O   ASN A 215      -6.753  11.913 -10.191  1.00 94.11           O  
ATOM   3129  CG  ASN A 215      -6.476  15.079  -9.709  1.00 94.11           C  
ATOM   3130  ND2 ASN A 215      -7.679  15.280 -10.192  1.00 94.11           N  
ATOM   3131 HD21 ASN A 215      -8.402  15.395  -9.496  1.00 94.11           H  
ATOM   3132 HD22 ASN A 215      -7.873  15.192 -11.179  1.00 94.11           H  
ATOM   3133  OD1 ASN A 215      -6.290  15.115  -8.507  1.00 94.11           O  
ATOM   3134  N   SER A 216      -5.882  11.927 -12.244  1.00 95.44           N  
ATOM   3135  H   SER A 216      -5.139  12.244 -12.851  1.00 95.44           H  
ATOM   3136  CA  SER A 216      -6.770  10.880 -12.766  1.00 95.44           C  
ATOM   3137  HA  SER A 216      -7.807  11.167 -12.591  1.00 95.44           H  
ATOM   3138  C   SER A 216      -6.552   9.531 -12.076  1.00 95.44           C  
ATOM   3139  CB  SER A 216      -6.552  10.718 -14.274  1.00 95.44           C  
ATOM   3140  HB2 SER A 216      -7.030   9.798 -14.611  1.00 95.44           H  
ATOM   3141  HB3 SER A 216      -7.002  11.562 -14.798  1.00 95.44           H  
ATOM   3142  O   SER A 216      -7.516   8.827 -11.793  1.00 95.44           O  
ATOM   3143  OG  SER A 216      -5.163  10.676 -14.561  1.00 95.44           O  
ATOM   3144  HG  SER A 216      -5.027  10.384 -15.466  1.00 95.44           H  
ATOM   3145  N   VAL A 217      -5.300   9.173 -11.776  1.00 97.11           N  
ATOM   3146  H   VAL A 217      -4.555   9.824 -11.978  1.00 97.11           H  
ATOM   3147  CA  VAL A 217      -4.963   7.913 -11.102  1.00 97.11           C  
ATOM   3148  HA  VAL A 217      -5.617   7.127 -11.479  1.00 97.11           H  
ATOM   3149  C   VAL A 217      -5.212   8.021  -9.599  1.00 97.11           C  
ATOM   3150  CB  VAL A 217      -3.508   7.501 -11.395  1.00 97.11           C  
ATOM   3151  HB  VAL A 217      -2.850   8.304 -11.061  1.00 97.11           H  
ATOM   3152  O   VAL A 217      -5.724   7.072  -9.012  1.00 97.11           O  
ATOM   3153  CG1 VAL A 217      -3.108   6.212 -10.663  1.00 97.11           C  
ATOM   3154 HG11 VAL A 217      -2.088   5.936 -10.933  1.00 97.11           H  
ATOM   3155 HG12 VAL A 217      -3.138   6.361  -9.584  1.00 97.11           H  
ATOM   3156 HG13 VAL A 217      -3.789   5.404 -10.931  1.00 97.11           H  
ATOM   3157  CG2 VAL A 217      -3.285   7.274 -12.899  1.00 97.11           C  
ATOM   3158 HG21 VAL A 217      -3.472   8.194 -13.452  1.00 97.11           H  
ATOM   3159 HG22 VAL A 217      -2.251   6.979 -13.078  1.00 97.11           H  
ATOM   3160 HG23 VAL A 217      -3.950   6.492 -13.265  1.00 97.11           H  
ATOM   3161  N   SER A 218      -4.887   9.158  -8.970  1.00 96.75           N  
ATOM   3162  H   SER A 218      -4.487   9.917  -9.504  1.00 96.75           H  
ATOM   3163  CA  SER A 218      -5.063   9.350  -7.523  1.00 96.75           C  
ATOM   3164  HA  SER A 218      -4.502   8.571  -7.007  1.00 96.75           H  
ATOM   3165  C   SER A 218      -6.526   9.214  -7.088  1.00 96.75           C  
ATOM   3166  CB  SER A 218      -4.499  10.707  -7.073  1.00 96.75           C  
ATOM   3167  HB2 SER A 218      -4.571  10.794  -5.989  1.00 96.75           H  
ATOM   3168  HB3 SER A 218      -3.451  10.782  -7.362  1.00 96.75           H  
ATOM   3169  O   SER A 218      -6.809   8.514  -6.117  1.00 96.75           O  
ATOM   3170  OG  SER A 218      -5.214  11.783  -7.631  1.00 96.75           O  
ATOM   3171  HG  SER A 218      -5.244  12.506  -7.000  1.00 96.75           H  
ATOM   3172  N   VAL A 219      -7.456   9.819  -7.836  1.00 96.44           N  
ATOM   3173  H   VAL A 219      -7.133  10.422  -8.579  1.00 96.44           H  
ATOM   3174  CA  VAL A 219      -8.899   9.778  -7.547  1.00 96.44           C  
ATOM   3175  HA  VAL A 219      -9.061  10.085  -6.514  1.00 96.44           H  
ATOM   3176  C   VAL A 219      -9.459   8.358  -7.678  1.00 96.44           C  
ATOM   3177  CB  VAL A 219      -9.646  10.764  -8.468  1.00 96.44           C  
ATOM   3178  HB  VAL A 219      -9.356  10.576  -9.502  1.00 96.44           H  
ATOM   3179  O   VAL A 219     -10.221   7.905  -6.825  1.00 96.44           O  
ATOM   3180  CG1 VAL A 219     -11.172  10.638  -8.366  1.00 96.44           C  
ATOM   3181 HG11 VAL A 219     -11.496   9.670  -8.746  1.00 96.44           H  
ATOM   3182 HG12 VAL A 219     -11.649  11.410  -8.970  1.00 96.44           H  
ATOM   3183 HG13 VAL A 219     -11.487  10.742  -7.328  1.00 96.44           H  
ATOM   3184  CG2 VAL A 219      -9.286  12.214  -8.111  1.00 96.44           C  
ATOM   3185 HG21 VAL A 219      -9.751  12.896  -8.823  1.00 96.44           H  
ATOM   3186 HG22 VAL A 219      -8.207  12.364  -8.144  1.00 96.44           H  
ATOM   3187 HG23 VAL A 219      -9.635  12.447  -7.105  1.00 96.44           H  
ATOM   3188  N   GLU A 220      -9.049   7.615  -8.706  1.00 97.28           N  
ATOM   3189  H   GLU A 220      -8.437   8.022  -9.398  1.00 97.28           H  
ATOM   3190  CA  GLU A 220      -9.483   6.222  -8.876  1.00 97.28           C  
ATOM   3191  HA  GLU A 220     -10.559   6.159  -8.719  1.00 97.28           H  
ATOM   3192  C   GLU A 220      -8.838   5.287  -7.843  1.00 97.28           C  
ATOM   3193  CB  GLU A 220      -9.179   5.763 -10.306  1.00 97.28           C  
ATOM   3194  HB2 GLU A 220      -8.138   5.990 -10.536  1.00 97.28           H  
ATOM   3195  HB3 GLU A 220      -9.307   4.682 -10.375  1.00 97.28           H  
ATOM   3196  O   GLU A 220      -9.488   4.357  -7.359  1.00 97.28           O  
ATOM   3197  CG  GLU A 220     -10.089   6.446 -11.340  1.00 97.28           C  
ATOM   3198  HG2 GLU A 220      -9.961   7.526 -11.275  1.00 97.28           H  
ATOM   3199  HG3 GLU A 220      -9.764   6.141 -12.335  1.00 97.28           H  
ATOM   3200  CD  GLU A 220     -11.577   6.086 -11.191  1.00 97.28           C  
ATOM   3201  OE1 GLU A 220     -12.418   6.993 -11.377  1.00 97.28           O  
ATOM   3202  OE2 GLU A 220     -11.885   4.895 -10.937  1.00 97.28           O  
ATOM   3203  N   LEU A 221      -7.593   5.560  -7.435  1.00 97.34           N  
ATOM   3204  H   LEU A 221      -7.103   6.327  -7.875  1.00 97.34           H  
ATOM   3205  CA  LEU A 221      -6.912   4.816  -6.373  1.00 97.34           C  
ATOM   3206  HA  LEU A 221      -6.979   3.753  -6.607  1.00 97.34           H  
ATOM   3207  C   LEU A 221      -7.616   4.997  -5.026  1.00 97.34           C  
ATOM   3208  CB  LEU A 221      -5.428   5.227  -6.326  1.00 97.34           C  
ATOM   3209  HB2 LEU A 221      -5.360   6.229  -5.902  1.00 97.34           H  
ATOM   3210  HB3 LEU A 221      -5.029   5.268  -7.340  1.00 97.34           H  
ATOM   3211  O   LEU A 221      -7.805   4.024  -4.295  1.00 97.34           O  
ATOM   3212  CG  LEU A 221      -4.540   4.270  -5.512  1.00 97.34           C  
ATOM   3213  HG  LEU A 221      -4.978   4.114  -4.526  1.00 97.34           H  
ATOM   3214  CD1 LEU A 221      -4.360   2.907  -6.181  1.00 97.34           C  
ATOM   3215 HD11 LEU A 221      -3.665   2.304  -5.596  1.00 97.34           H  
ATOM   3216 HD12 LEU A 221      -5.314   2.385  -6.245  1.00 97.34           H  
ATOM   3217 HD13 LEU A 221      -3.937   3.041  -7.176  1.00 97.34           H  
ATOM   3218  CD2 LEU A 221      -3.145   4.871  -5.346  1.00 97.34           C  
ATOM   3219 HD21 LEU A 221      -3.224   5.843  -4.858  1.00 97.34           H  
ATOM   3220 HD22 LEU A 221      -2.530   4.223  -4.721  1.00 97.34           H  
ATOM   3221 HD23 LEU A 221      -2.670   4.998  -6.319  1.00 97.34           H  
ATOM   3222  N   GLU A 222      -8.068   6.216  -4.728  1.00 97.52           N  
ATOM   3223  H   GLU A 222      -7.851   6.974  -5.358  1.00 97.52           H  
ATOM   3224  CA  GLU A 222      -8.928   6.500  -3.580  1.00 97.52           C  
ATOM   3225  HA  GLU A 222      -8.416   6.191  -2.669  1.00 97.52           H  
ATOM   3226  C   GLU A 222     -10.245   5.713  -3.658  1.00 97.52           C  
ATOM   3227  CB  GLU A 222      -9.182   8.014  -3.501  1.00 97.52           C  
ATOM   3228  HB2 GLU A 222      -8.230   8.522  -3.345  1.00 97.52           H  
ATOM   3229  HB3 GLU A 222      -9.620   8.371  -4.433  1.00 97.52           H  
ATOM   3230  O   GLU A 222     -10.614   5.023  -2.701  1.00 97.52           O  
ATOM   3231  CG  GLU A 222     -10.137   8.345  -2.351  1.00 97.52           C  
ATOM   3232  HG2 GLU A 222      -9.701   7.983  -1.420  1.00 97.52           H  
ATOM   3233  HG3 GLU A 222     -11.078   7.815  -2.496  1.00 97.52           H  
ATOM   3234  CD  GLU A 222     -10.459   9.833  -2.213  1.00 97.52           C  
ATOM   3235  OE1 GLU A 222     -11.551  10.095  -1.661  1.00 97.52           O  
ATOM   3236  OE2 GLU A 222      -9.587  10.692  -2.483  1.00 97.52           O  
ATOM   3237  N   ALA A 223     -10.942   5.765  -4.797  1.00 97.22           N  
ATOM   3238  H   ALA A 223     -10.607   6.360  -5.542  1.00 97.22           H  
ATOM   3239  CA  ALA A 223     -12.206   5.056  -4.982  1.00 97.22           C  
ATOM   3240  HA  ALA A 223     -12.909   5.408  -4.227  1.00 97.22           H  
ATOM   3241  C   ALA A 223     -12.043   3.536  -4.798  1.00 97.22           C  
ATOM   3242  CB  ALA A 223     -12.763   5.404  -6.367  1.00 97.22           C  
ATOM   3243  HB1 ALA A 223     -12.864   6.485  -6.464  1.00 97.22           H  
ATOM   3244  HB2 ALA A 223     -12.091   5.045  -7.147  1.00 97.22           H  
ATOM   3245  HB3 ALA A 223     -13.741   4.942  -6.500  1.00 97.22           H  
ATOM   3246  O   ALA A 223     -12.874   2.886  -4.153  1.00 97.22           O  
ATOM   3247  N   MET A 224     -10.947   2.965  -5.305  1.00 97.49           N  
ATOM   3248  H   MET A 224     -10.325   3.536  -5.858  1.00 97.49           H  
ATOM   3249  CA  MET A 224     -10.612   1.557  -5.097  1.00 97.49           C  
ATOM   3250  HA  MET A 224     -11.477   0.960  -5.387  1.00 97.49           H  
ATOM   3251  C   MET A 224     -10.307   1.254  -3.627  1.00 97.49           C  
ATOM   3252  CB  MET A 224      -9.426   1.175  -5.991  1.00 97.49           C  
ATOM   3253  HB2 MET A 224      -8.522   1.667  -5.631  1.00 97.49           H  
ATOM   3254  HB3 MET A 224      -9.614   1.521  -7.007  1.00 97.49           H  
ATOM   3255  O   MET A 224     -10.771   0.241  -3.098  1.00 97.49           O  
ATOM   3256  CG  MET A 224      -9.200  -0.343  -6.007  1.00 97.49           C  
ATOM   3257  HG2 MET A 224      -8.321  -0.547  -6.618  1.00 97.49           H  
ATOM   3258  HG3 MET A 224      -8.972  -0.675  -4.994  1.00 97.49           H  
ATOM   3259  SD  MET A 224     -10.578  -1.350  -6.642  1.00 97.49           S  
ATOM   3260  CE  MET A 224     -10.619  -0.738  -8.346  1.00 97.49           C  
ATOM   3261  HE1 MET A 224     -10.927   0.308  -8.358  1.00 97.49           H  
ATOM   3262  HE2 MET A 224     -11.326  -1.323  -8.934  1.00 97.49           H  
ATOM   3263  HE3 MET A 224      -9.626  -0.819  -8.788  1.00 97.49           H  
ATOM   3264  N   ALA A 225      -9.582   2.138  -2.936  1.00 97.34           N  
ATOM   3265  H   ALA A 225      -9.216   2.950  -3.411  1.00 97.34           H  
ATOM   3266  CA  ALA A 225      -9.275   1.968  -1.520  1.00 97.34           C  
ATOM   3267  HA  ALA A 225      -8.783   1.003  -1.404  1.00 97.34           H  
ATOM   3268  C   ALA A 225     -10.543   1.939  -0.653  1.00 97.34           C  
ATOM   3269  CB  ALA A 225      -8.296   3.061  -1.080  1.00 97.34           C  
ATOM   3270  HB1 ALA A 225      -8.753   4.046  -1.170  1.00 97.34           H  
ATOM   3271  HB2 ALA A 225      -7.405   3.023  -1.706  1.00 97.34           H  
ATOM   3272  HB3 ALA A 225      -8.000   2.898  -0.043  1.00 97.34           H  
ATOM   3273  O   ALA A 225     -10.667   1.085   0.227  1.00 97.34           O  
ATOM   3274  N   VAL A 226     -11.527   2.796  -0.947  1.00 96.65           N  
ATOM   3275  H   VAL A 226     -11.349   3.490  -1.658  1.00 96.65           H  
ATOM   3276  CA  VAL A 226     -12.841   2.769  -0.283  1.00 96.65           C  
ATOM   3277  HA  VAL A 226     -12.693   2.863   0.792  1.00 96.65           H  
ATOM   3278  C   VAL A 226     -13.549   1.432  -0.512  1.00 96.65           C  
ATOM   3279  CB  VAL A 226     -13.719   3.947  -0.754  1.00 96.65           C  
ATOM   3280  HB  VAL A 226     -13.777   3.940  -1.843  1.00 96.65           H  
ATOM   3281  O   VAL A 226     -14.048   0.837   0.443  1.00 96.65           O  
ATOM   3282  CG1 VAL A 226     -15.147   3.869  -0.194  1.00 96.65           C  
ATOM   3283 HG11 VAL A 226     -15.700   4.764  -0.479  1.00 96.65           H  
ATOM   3284 HG12 VAL A 226     -15.121   3.795   0.894  1.00 96.65           H  
ATOM   3285 HG13 VAL A 226     -15.671   3.006  -0.604  1.00 96.65           H  
ATOM   3286  CG2 VAL A 226     -13.130   5.289  -0.302  1.00 96.65           C  
ATOM   3287 HG21 VAL A 226     -12.096   5.389  -0.633  1.00 96.65           H  
ATOM   3288 HG22 VAL A 226     -13.698   6.107  -0.744  1.00 96.65           H  
ATOM   3289 HG23 VAL A 226     -13.167   5.378   0.784  1.00 96.65           H  
ATOM   3290  N   GLN A 227     -13.563   0.936  -1.751  1.00 95.77           N  
ATOM   3291  H   GLN A 227     -13.107   1.463  -2.482  1.00 95.77           H  
ATOM   3292  CA  GLN A 227     -14.266  -0.301  -2.110  1.00 95.77           C  
ATOM   3293  HA  GLN A 227     -15.291  -0.241  -1.744  1.00 95.77           H  
ATOM   3294  C   GLN A 227     -13.651  -1.553  -1.473  1.00 95.77           C  
ATOM   3295  CB  GLN A 227     -14.298  -0.437  -3.638  1.00 95.77           C  
ATOM   3296  HB2 GLN A 227     -14.636  -1.439  -3.903  1.00 95.77           H  
ATOM   3297  HB3 GLN A 227     -13.294  -0.294  -4.037  1.00 95.77           H  
ATOM   3298  O   GLN A 227     -14.384  -2.453  -1.069  1.00 95.77           O  
ATOM   3299  CG  GLN A 227     -15.260   0.584  -4.263  1.00 95.77           C  
ATOM   3300  HG2 GLN A 227     -16.280   0.344  -3.963  1.00 95.77           H  
ATOM   3301  HG3 GLN A 227     -15.035   1.584  -3.893  1.00 95.77           H  
ATOM   3302  CD  GLN A 227     -15.199   0.616  -5.784  1.00 95.77           C  
ATOM   3303  NE2 GLN A 227     -15.835   1.575  -6.415  1.00 95.77           N  
ATOM   3304 HE21 GLN A 227     -15.614   1.720  -7.390  1.00 95.77           H  
ATOM   3305 HE22 GLN A 227     -16.234   2.329  -5.874  1.00 95.77           H  
ATOM   3306  OE1 GLN A 227     -14.634  -0.235  -6.451  1.00 95.77           O  
ATOM   3307  N   LEU A 228     -12.322  -1.616  -1.363  1.00 95.35           N  
ATOM   3308  H   LEU A 228     -11.778  -0.865  -1.763  1.00 95.35           H  
ATOM   3309  CA  LEU A 228     -11.609  -2.777  -0.812  1.00 95.35           C  
ATOM   3310  HA  LEU A 228     -12.208  -3.672  -0.977  1.00 95.35           H  
ATOM   3311  C   LEU A 228     -11.393  -2.708   0.708  1.00 95.35           C  
ATOM   3312  CB  LEU A 228     -10.278  -2.946  -1.565  1.00 95.35           C  
ATOM   3313  HB2 LEU A 228      -9.742  -3.794  -1.139  1.00 95.35           H  
ATOM   3314  HB3 LEU A 228      -9.671  -2.054  -1.407  1.00 95.35           H  
ATOM   3315  O   LEU A 228     -10.872  -3.654   1.313  1.00 95.35           O  
ATOM   3316  CG  LEU A 228     -10.430  -3.179  -3.080  1.00 95.35           C  
ATOM   3317  HG  LEU A 228     -10.875  -2.301  -3.549  1.00 95.35           H  
ATOM   3318  CD1 LEU A 228      -9.053  -3.400  -3.696  1.00 95.35           C  
ATOM   3319 HD11 LEU A 228      -8.402  -2.560  -3.452  1.00 95.35           H  
ATOM   3320 HD12 LEU A 228      -9.158  -3.454  -4.779  1.00 95.35           H  
ATOM   3321 HD13 LEU A 228      -8.611  -4.322  -3.319  1.00 95.35           H  
ATOM   3322  CD2 LEU A 228     -11.304  -4.390  -3.410  1.00 95.35           C  
ATOM   3323 HD21 LEU A 228     -10.958  -5.253  -2.841  1.00 95.35           H  
ATOM   3324 HD22 LEU A 228     -12.344  -4.183  -3.157  1.00 95.35           H  
ATOM   3325 HD23 LEU A 228     -11.240  -4.610  -4.475  1.00 95.35           H  
ATOM   3326  N   GLY A 229     -11.762  -1.586   1.334  1.00 95.26           N  
ATOM   3327  H   GLY A 229     -12.179  -0.847   0.786  1.00 95.26           H  
ATOM   3328  CA  GLY A 229     -11.403  -1.306   2.721  1.00 95.26           C  
ATOM   3329  HA2 GLY A 229     -11.797  -2.087   3.371  1.00 95.26           H  
ATOM   3330  HA3 GLY A 229     -11.844  -0.349   2.997  1.00 95.26           H  
ATOM   3331  C   GLY A 229      -9.885  -1.219   2.915  1.00 95.26           C  
ATOM   3332  O   GLY A 229      -9.367  -1.696   3.922  1.00 95.26           O  
ATOM   3333  N   ALA A 230      -9.182  -0.651   1.936  1.00 96.71           N  
ATOM   3334  H   ALA A 230      -9.704  -0.213   1.191  1.00 96.71           H  
ATOM   3335  CA  ALA A 230      -7.734  -0.473   1.914  1.00 96.71           C  
ATOM   3336  HA  ALA A 230      -7.279  -1.098   2.683  1.00 96.71           H  
ATOM   3337  C   ALA A 230      -7.343   0.987   2.214  1.00 96.71           C  
ATOM   3338  CB  ALA A 230      -7.232  -0.957   0.547  1.00 96.71           C  
ATOM   3339  HB1 ALA A 230      -7.615  -0.310  -0.243  1.00 96.71           H  
ATOM   3340  HB2 ALA A 230      -7.579  -1.974   0.366  1.00 96.71           H  
ATOM   3341  HB3 ALA A 230      -6.143  -0.939   0.512  1.00 96.71           H  
ATOM   3342  O   ALA A 230      -8.210   1.846   2.400  1.00 96.71           O  
ATOM   3343  N   ILE A 231      -6.037   1.261   2.268  1.00 97.49           N  
ATOM   3344  H   ILE A 231      -5.390   0.491   2.181  1.00 97.49           H  
ATOM   3345  CA  ILE A 231      -5.463   2.612   2.298  1.00 97.49           C  
ATOM   3346  HA  ILE A 231      -6.271   3.343   2.254  1.00 97.49           H  
ATOM   3347  C   ILE A 231      -4.586   2.799   1.054  1.00 97.49           C  
ATOM   3348  CB  ILE A 231      -4.660   2.864   3.596  1.00 97.49           C  
ATOM   3349  HB  ILE A 231      -3.798   2.197   3.588  1.00 97.49           H  
ATOM   3350  O   ILE A 231      -3.697   1.989   0.803  1.00 97.49           O  
ATOM   3351  CG1 ILE A 231      -5.449   2.560   4.892  1.00 97.49           C  
ATOM   3352 HG12 ILE A 231      -5.763   1.517   4.885  1.00 97.49           H  
ATOM   3353 HG13 ILE A 231      -4.770   2.681   5.736  1.00 97.49           H  
ATOM   3354  CG2 ILE A 231      -4.128   4.308   3.638  1.00 97.49           C  
ATOM   3355 HG21 ILE A 231      -4.944   5.025   3.548  1.00 97.49           H  
ATOM   3356 HG22 ILE A 231      -3.599   4.489   4.574  1.00 97.49           H  
ATOM   3357 HG23 ILE A 231      -3.430   4.480   2.819  1.00 97.49           H  
ATOM   3358  CD1 ILE A 231      -6.681   3.437   5.153  1.00 97.49           C  
ATOM   3359 HD11 ILE A 231      -7.388   3.345   4.329  1.00 97.49           H  
ATOM   3360 HD12 ILE A 231      -7.169   3.102   6.069  1.00 97.49           H  
ATOM   3361 HD13 ILE A 231      -6.392   4.480   5.276  1.00 97.49           H  
ATOM   3362  N   ALA A 232      -4.829   3.851   0.281  1.00 98.12           N  
ATOM   3363  H   ALA A 232      -5.564   4.485   0.561  1.00 98.12           H  
ATOM   3364  CA  ALA A 232      -4.017   4.260  -0.857  1.00 98.12           C  
ATOM   3365  HA  ALA A 232      -3.577   3.381  -1.328  1.00 98.12           H  
ATOM   3366  C   ALA A 232      -2.890   5.192  -0.406  1.00 98.12           C  
ATOM   3367  CB  ALA A 232      -4.922   4.953  -1.878  1.00 98.12           C  
ATOM   3368  HB1 ALA A 232      -5.623   4.237  -2.305  1.00 98.12           H  
ATOM   3369  HB2 ALA A 232      -4.312   5.381  -2.674  1.00 98.12           H  
ATOM   3370  HB3 ALA A 232      -5.479   5.758  -1.398  1.00 98.12           H  
ATOM   3371  O   ALA A 232      -3.147   6.167   0.303  1.00 98.12           O  
ATOM   3372  N   TYR A 233      -1.652   4.921  -0.818  1.00 98.21           N  
ATOM   3373  H   TYR A 233      -1.497   4.120  -1.412  1.00 98.21           H  
ATOM   3374  CA  TYR A 233      -0.540   5.853  -0.614  1.00 98.21           C  
ATOM   3375  HA  TYR A 233      -0.806   6.585   0.148  1.00 98.21           H  
ATOM   3376  C   TYR A 233      -0.285   6.612  -1.913  1.00 98.21           C  
ATOM   3377  CB  TYR A 233       0.719   5.148  -0.111  1.00 98.21           C  
ATOM   3378  HB2 TYR A 233       0.994   4.375  -0.828  1.00 98.21           H  
ATOM   3379  HB3 TYR A 233       1.523   5.883  -0.109  1.00 98.21           H  
ATOM   3380  O   TYR A 233      -0.091   6.009  -2.969  1.00 98.21           O  
ATOM   3381  CG  TYR A 233       0.685   4.519   1.270  1.00 98.21           C  
ATOM   3382  CD1 TYR A 233      -0.476   4.470   2.073  1.00 98.21           C  
ATOM   3383  HD1 TYR A 233      -1.408   4.896   1.731  1.00 98.21           H  
ATOM   3384  CD2 TYR A 233       1.886   3.988   1.767  1.00 98.21           C  
ATOM   3385  HD2 TYR A 233       2.776   4.012   1.156  1.00 98.21           H  
ATOM   3386  CE1 TYR A 233      -0.438   3.898   3.357  1.00 98.21           C  
ATOM   3387  HE1 TYR A 233      -1.314   3.879   3.989  1.00 98.21           H  
ATOM   3388  CE2 TYR A 233       1.924   3.423   3.049  1.00 98.21           C  
ATOM   3389  HE2 TYR A 233       2.847   3.017   3.437  1.00 98.21           H  
ATOM   3390  OH  TYR A 233       0.853   2.800   5.063  1.00 98.21           O  
ATOM   3391  HH  TYR A 233       1.725   2.421   5.190  1.00 98.21           H  
ATOM   3392  CZ  TYR A 233       0.767   3.365   3.837  1.00 98.21           C  
ATOM   3393  N   ILE A 234      -0.327   7.938  -1.828  1.00 98.14           N  
ATOM   3394  H   ILE A 234      -0.452   8.356  -0.917  1.00 98.14           H  
ATOM   3395  CA  ILE A 234      -0.316   8.837  -2.981  1.00 98.14           C  
ATOM   3396  HA  ILE A 234      -0.162   8.262  -3.894  1.00 98.14           H  
ATOM   3397  C   ILE A 234       0.853   9.800  -2.837  1.00 98.14           C  
ATOM   3398  CB  ILE A 234      -1.672   9.567  -3.103  1.00 98.14           C  
ATOM   3399  HB  ILE A 234      -1.855  10.119  -2.181  1.00 98.14           H  
ATOM   3400  O   ILE A 234       0.925  10.547  -1.863  1.00 98.14           O  
ATOM   3401  CG1 ILE A 234      -2.806   8.529  -3.276  1.00 98.14           C  
ATOM   3402 HG12 ILE A 234      -2.875   7.930  -2.368  1.00 98.14           H  
ATOM   3403 HG13 ILE A 234      -2.552   7.862  -4.100  1.00 98.14           H  
ATOM   3404  CG2 ILE A 234      -1.639  10.574  -4.263  1.00 98.14           C  
ATOM   3405 HG21 ILE A 234      -0.862  11.319  -4.092  1.00 98.14           H  
ATOM   3406 HG22 ILE A 234      -2.584  11.114  -4.331  1.00 98.14           H  
ATOM   3407 HG23 ILE A 234      -1.446  10.059  -5.204  1.00 98.14           H  
ATOM   3408  CD1 ILE A 234      -4.199   9.106  -3.537  1.00 98.14           C  
ATOM   3409 HD11 ILE A 234      -4.302   9.313  -4.603  1.00 98.14           H  
ATOM   3410 HD12 ILE A 234      -4.354  10.021  -2.966  1.00 98.14           H  
ATOM   3411 HD13 ILE A 234      -4.955   8.370  -3.266  1.00 98.14           H  
ATOM   3412  N   ASP A 235       1.757   9.792  -3.810  1.00 97.77           N  
ATOM   3413  H   ASP A 235       1.640   9.165  -4.593  1.00 97.77           H  
ATOM   3414  CA  ASP A 235       2.946  10.637  -3.810  1.00 97.77           C  
ATOM   3415  HA  ASP A 235       3.248  10.808  -2.777  1.00 97.77           H  
ATOM   3416  C   ASP A 235       2.685  11.991  -4.470  1.00 97.77           C  
ATOM   3417  CB  ASP A 235       4.109   9.925  -4.503  1.00 97.77           C  
ATOM   3418  HB2 ASP A 235       3.861   9.760  -5.552  1.00 97.77           H  
ATOM   3419  HB3 ASP A 235       4.994  10.561  -4.461  1.00 97.77           H  
ATOM   3420  O   ASP A 235       1.925  12.093  -5.439  1.00 97.77           O  
ATOM   3421  CG  ASP A 235       4.425   8.600  -3.829  1.00 97.77           C  
ATOM   3422  OD1 ASP A 235       4.928   8.612  -2.684  1.00 97.77           O  
ATOM   3423  OD2 ASP A 235       4.166   7.553  -4.460  1.00 97.77           O  
ATOM   3424  N   ALA A 236       3.354  13.031  -3.974  1.00 97.00           N  
ATOM   3425  H   ALA A 236       3.933  12.880  -3.161  1.00 97.00           H  
ATOM   3426  CA  ALA A 236       3.472  14.296  -4.696  1.00 97.00           C  
ATOM   3427  HA  ALA A 236       2.474  14.630  -4.978  1.00 97.00           H  
ATOM   3428  C   ALA A 236       4.343  14.106  -5.952  1.00 97.00           C  
ATOM   3429  CB  ALA A 236       4.114  15.345  -3.785  1.00 97.00           C  
ATOM   3430  HB1 ALA A 236       5.084  14.978  -3.450  1.00 97.00           H  
ATOM   3431  HB2 ALA A 236       4.253  16.273  -4.340  1.00 97.00           H  
ATOM   3432  HB3 ALA A 236       3.480  15.548  -2.921  1.00 97.00           H  
ATOM   3433  O   ALA A 236       5.252  13.282  -5.913  1.00 97.00           O  
ATOM   3434  N   PRO A 237       4.158  14.879  -7.037  1.00 96.39           N  
ATOM   3435  CA  PRO A 237       5.033  14.829  -8.208  1.00 96.39           C  
ATOM   3436  HA  PRO A 237       4.962  13.835  -8.651  1.00 96.39           H  
ATOM   3437  C   PRO A 237       6.504  15.125  -7.873  1.00 96.39           C  
ATOM   3438  CB  PRO A 237       4.464  15.858  -9.191  1.00 96.39           C  
ATOM   3439  HB2 PRO A 237       4.543  15.514 -10.222  1.00 96.39           H  
ATOM   3440  HB3 PRO A 237       4.978  16.812  -9.071  1.00 96.39           H  
ATOM   3441  O   PRO A 237       6.798  15.893  -6.952  1.00 96.39           O  
ATOM   3442  CG  PRO A 237       3.006  16.023  -8.762  1.00 96.39           C  
ATOM   3443  HG2 PRO A 237       2.619  17.010  -9.013  1.00 96.39           H  
ATOM   3444  HG3 PRO A 237       2.390  15.247  -9.217  1.00 96.39           H  
ATOM   3445  CD  PRO A 237       3.068  15.812  -7.254  1.00 96.39           C  
ATOM   3446  HD2 PRO A 237       2.122  15.401  -6.904  1.00 96.39           H  
ATOM   3447  HD3 PRO A 237       3.275  16.756  -6.749  1.00 96.39           H  
ATOM   3448  N   ILE A 238       7.434  14.569  -8.657  1.00 94.02           N  
ATOM   3449  H   ILE A 238       7.136  13.960  -9.405  1.00 94.02           H  
ATOM   3450  CA  ILE A 238       8.868  14.898  -8.561  1.00 94.02           C  
ATOM   3451  HA  ILE A 238       9.214  14.654  -7.557  1.00 94.02           H  
ATOM   3452  C   ILE A 238       9.059  16.408  -8.772  1.00 94.02           C  
ATOM   3453  CB  ILE A 238       9.705  14.077  -9.575  1.00 94.02           C  
ATOM   3454  HB  ILE A 238       9.334  14.288 -10.578  1.00 94.02           H  
ATOM   3455  O   ILE A 238       8.426  17.008  -9.641  1.00 94.02           O  
ATOM   3456  CG1 ILE A 238       9.563  12.563  -9.306  1.00 94.02           C  
ATOM   3457 HG12 ILE A 238      10.026  12.333  -8.346  1.00 94.02           H  
ATOM   3458 HG13 ILE A 238       8.506  12.303  -9.250  1.00 94.02           H  
ATOM   3459  CG2 ILE A 238      11.191  14.481  -9.511  1.00 94.02           C  
ATOM   3460 HG21 ILE A 238      11.565  14.362  -8.494  1.00 94.02           H  
ATOM   3461 HG22 ILE A 238      11.321  15.520  -9.817  1.00 94.02           H  
ATOM   3462 HG23 ILE A 238      11.790  13.873 -10.188  1.00 94.02           H  
ATOM   3463  CD1 ILE A 238      10.180  11.653 -10.375  1.00 94.02           C  
ATOM   3464 HD11 ILE A 238       9.802  11.926 -11.360  1.00 94.02           H  
ATOM   3465 HD12 ILE A 238      11.267  11.726 -10.363  1.00 94.02           H  
ATOM   3466 HD13 ILE A 238       9.905  10.619 -10.164  1.00 94.02           H  
ATOM   3467  N   GLY A 239       9.927  17.031  -7.978  1.00 93.40           N  
ATOM   3468  H   GLY A 239      10.453  16.487  -7.310  1.00 93.40           H  
ATOM   3469  CA  GLY A 239      10.223  18.462  -8.027  1.00 93.40           C  
ATOM   3470  HA2 GLY A 239      10.244  18.790  -9.067  1.00 93.40           H  
ATOM   3471  HA3 GLY A 239      11.211  18.618  -7.594  1.00 93.40           H  
ATOM   3472  C   GLY A 239       9.230  19.345  -7.269  1.00 93.40           C  
ATOM   3473  O   GLY A 239       9.408  20.565  -7.244  1.00 93.40           O  
ATOM   3474  N   THR A 240       8.208  18.765  -6.628  1.00 95.78           N  
ATOM   3475  H   THR A 240       8.116  17.761  -6.691  1.00 95.78           H  
ATOM   3476  CA  THR A 240       7.232  19.518  -5.826  1.00 95.78           C  
ATOM   3477  HA  THR A 240       6.744  20.242  -6.478  1.00 95.78           H  
ATOM   3478  C   THR A 240       7.935  20.277  -4.703  1.00 95.78           C  
ATOM   3479  CB  THR A 240       6.142  18.603  -5.250  1.00 95.78           C  
ATOM   3480  HB  THR A 240       6.595  17.809  -4.656  1.00 95.78           H  
ATOM   3481  O   THR A 240       8.720  19.725  -3.935  1.00 95.78           O  
ATOM   3482  CG2 THR A 240       5.109  19.341  -4.400  1.00 95.78           C  
ATOM   3483 HG21 THR A 240       4.323  18.646  -4.104  1.00 95.78           H  
ATOM   3484 HG22 THR A 240       4.669  20.158  -4.970  1.00 95.78           H  
ATOM   3485 HG23 THR A 240       5.578  19.722  -3.492  1.00 95.78           H  
ATOM   3486  OG1 THR A 240       5.415  18.040  -6.307  1.00 95.78           O  
ATOM   3487  HG1 THR A 240       5.907  17.266  -6.593  1.00 95.78           H  
ATOM   3488  N   THR A 241       7.650  21.570  -4.584  1.00 95.83           N  
ATOM   3489  H   THR A 241       7.039  21.985  -5.272  1.00 95.83           H  
ATOM   3490  CA  THR A 241       8.164  22.393  -3.485  1.00 95.83           C  
ATOM   3491  HA  THR A 241       9.153  22.012  -3.235  1.00 95.83           H  
ATOM   3492  C   THR A 241       7.301  22.268  -2.230  1.00 95.83           C  
ATOM   3493  CB  THR A 241       8.320  23.864  -3.888  1.00 95.83           C  
ATOM   3494  HB  THR A 241       8.781  24.401  -3.059  1.00 95.83           H  
ATOM   3495  O   THR A 241       6.127  21.921  -2.318  1.00 95.83           O  
ATOM   3496  CG2 THR A 241       9.184  24.061  -5.134  1.00 95.83           C  
ATOM   3497 HG21 THR A 241       9.381  25.123  -5.276  1.00 95.83           H  
ATOM   3498 HG22 THR A 241      10.130  23.529  -5.024  1.00 95.83           H  
ATOM   3499 HG23 THR A 241       8.684  23.671  -6.020  1.00 95.83           H  
ATOM   3500  OG1 THR A 241       7.067  24.429  -4.156  1.00 95.83           O  
ATOM   3501  HG1 THR A 241       6.809  24.070  -5.009  1.00 95.83           H  
ATOM   3502  N   LEU A 242       7.844  22.626  -1.059  1.00 93.97           N  
ATOM   3503  H   LEU A 242       8.824  22.870  -1.031  1.00 93.97           H  
ATOM   3504  CA  LEU A 242       7.081  22.678   0.199  1.00 93.97           C  
ATOM   3505  HA  LEU A 242       6.802  21.665   0.490  1.00 93.97           H  
ATOM   3506  C   LEU A 242       5.789  23.495   0.037  1.00 93.97           C  
ATOM   3507  CB  LEU A 242       7.968  23.306   1.290  1.00 93.97           C  
ATOM   3508  HB2 LEU A 242       8.888  22.732   1.393  1.00 93.97           H  
ATOM   3509  HB3 LEU A 242       8.241  24.312   0.971  1.00 93.97           H  
ATOM   3510  O   LEU A 242       4.706  23.023   0.364  1.00 93.97           O  
ATOM   3511  CG  LEU A 242       7.278  23.402   2.669  1.00 93.97           C  
ATOM   3512  HG  LEU A 242       6.241  23.718   2.562  1.00 93.97           H  
ATOM   3513  CD1 LEU A 242       7.314  22.053   3.379  1.00 93.97           C  
ATOM   3514 HD11 LEU A 242       6.757  21.316   2.801  1.00 93.97           H  
ATOM   3515 HD12 LEU A 242       6.855  22.151   4.363  1.00 93.97           H  
ATOM   3516 HD13 LEU A 242       8.346  21.727   3.505  1.00 93.97           H  
ATOM   3517  CD2 LEU A 242       7.987  24.449   3.512  1.00 93.97           C  
ATOM   3518 HD21 LEU A 242       7.568  24.469   4.518  1.00 93.97           H  
ATOM   3519 HD22 LEU A 242       9.048  24.214   3.597  1.00 93.97           H  
ATOM   3520 HD23 LEU A 242       7.871  25.441   3.075  1.00 93.97           H  
ATOM   3521  N   ALA A 243       5.899  24.697  -0.533  1.00 94.33           N  
ATOM   3522  H   ALA A 243       6.818  25.033  -0.783  1.00 94.33           H  
ATOM   3523  CA  ALA A 243       4.758  25.574  -0.764  1.00 94.33           C  
ATOM   3524  HA  ALA A 243       4.268  25.773   0.189  1.00 94.33           H  
ATOM   3525  C   ALA A 243       3.709  24.937  -1.690  1.00 94.33           C  
ATOM   3526  CB  ALA A 243       5.282  26.899  -1.329  1.00 94.33           C  
ATOM   3527  HB1 ALA A 243       4.442  27.556  -1.553  1.00 94.33           H  
ATOM   3528  HB2 ALA A 243       5.850  26.724  -2.243  1.00 94.33           H  
ATOM   3529  HB3 ALA A 243       5.919  27.387  -0.591  1.00 94.33           H  
ATOM   3530  O   ALA A 243       2.518  25.043  -1.419  1.00 94.33           O  
ATOM   3531  N   GLN A 244       4.134  24.236  -2.748  1.00 96.35           N  
ATOM   3532  H   GLN A 244       5.127  24.139  -2.901  1.00 96.35           H  
ATOM   3533  CA  GLN A 244       3.217  23.510  -3.634  1.00 96.35           C  
ATOM   3534  HA  GLN A 244       2.408  24.175  -3.938  1.00 96.35           H  
ATOM   3535  C   GLN A 244       2.571  22.305  -2.943  1.00 96.35           C  
ATOM   3536  CB  GLN A 244       3.958  23.038  -4.885  1.00 96.35           C  
ATOM   3537  HB2 GLN A 244       3.347  22.305  -5.412  1.00 96.35           H  
ATOM   3538  HB3 GLN A 244       4.877  22.544  -4.568  1.00 96.35           H  
ATOM   3539  O   GLN A 244       1.388  22.064  -3.163  1.00 96.35           O  
ATOM   3540  CG  GLN A 244       4.268  24.183  -5.860  1.00 96.35           C  
ATOM   3541  HG2 GLN A 244       4.647  25.052  -5.320  1.00 96.35           H  
ATOM   3542  HG3 GLN A 244       3.349  24.473  -6.368  1.00 96.35           H  
ATOM   3543  CD  GLN A 244       5.317  23.773  -6.885  1.00 96.35           C  
ATOM   3544  NE2 GLN A 244       5.254  24.252  -8.104  1.00 96.35           N  
ATOM   3545 HE21 GLN A 244       4.501  24.863  -8.386  1.00 96.35           H  
ATOM   3546 HE22 GLN A 244       5.963  23.926  -8.745  1.00 96.35           H  
ATOM   3547  OE1 GLN A 244       6.254  23.055  -6.579  1.00 96.35           O  
ATOM   3548  N   ALA A 245       3.306  21.578  -2.094  1.00 95.81           N  
ATOM   3549  H   ALA A 245       4.284  21.802  -1.980  1.00 95.81           H  
ATOM   3550  CA  ALA A 245       2.764  20.466  -1.315  1.00 95.81           C  
ATOM   3551  HA  ALA A 245       2.323  19.742  -2.000  1.00 95.81           H  
ATOM   3552  C   ALA A 245       1.651  20.943  -0.368  1.00 95.81           C  
ATOM   3553  CB  ALA A 245       3.907  19.762  -0.570  1.00 95.81           C  
ATOM   3554  HB1 ALA A 245       3.518  18.893  -0.041  1.00 95.81           H  
ATOM   3555  HB2 ALA A 245       4.665  19.427  -1.279  1.00 95.81           H  
ATOM   3556  HB3 ALA A 245       4.367  20.438   0.151  1.00 95.81           H  
ATOM   3557  O   ALA A 245       0.566  20.365  -0.350  1.00 95.81           O  
ATOM   3558  N   LEU A 246       1.891  22.047   0.350  1.00 95.26           N  
ATOM   3559  H   LEU A 246       2.814  22.454   0.292  1.00 95.26           H  
ATOM   3560  CA  LEU A 246       0.910  22.671   1.241  1.00 95.26           C  
ATOM   3561  HA  LEU A 246       0.512  21.914   1.917  1.00 95.26           H  
ATOM   3562  C   LEU A 246      -0.287  23.235   0.461  1.00 95.26           C  
ATOM   3563  CB  LEU A 246       1.599  23.775   2.067  1.00 95.26           C  
ATOM   3564  HB2 LEU A 246       2.028  24.502   1.379  1.00 95.26           H  
ATOM   3565  HB3 LEU A 246       0.841  24.287   2.661  1.00 95.26           H  
ATOM   3566  O   LEU A 246      -1.434  22.918   0.772  1.00 95.26           O  
ATOM   3567  CG  LEU A 246       2.709  23.285   3.018  1.00 95.26           C  
ATOM   3568  HG  LEU A 246       3.445  22.701   2.466  1.00 95.26           H  
ATOM   3569  CD1 LEU A 246       3.416  24.490   3.637  1.00 95.26           C  
ATOM   3570 HD11 LEU A 246       2.707  25.084   4.214  1.00 95.26           H  
ATOM   3571 HD12 LEU A 246       4.214  24.146   4.295  1.00 95.26           H  
ATOM   3572 HD13 LEU A 246       3.855  25.105   2.852  1.00 95.26           H  
ATOM   3573  CD2 LEU A 246       2.179  22.408   4.148  1.00 95.26           C  
ATOM   3574 HD21 LEU A 246       1.681  21.524   3.751  1.00 95.26           H  
ATOM   3575 HD22 LEU A 246       1.486  22.973   4.771  1.00 95.26           H  
ATOM   3576 HD23 LEU A 246       3.014  22.083   4.769  1.00 95.26           H  
ATOM   3577  N   ALA A 247      -0.036  24.014  -0.597  1.00 95.82           N  
ATOM   3578  H   ALA A 247       0.923  24.252  -0.809  1.00 95.82           H  
ATOM   3579  CA  ALA A 247      -1.089  24.566  -1.451  1.00 95.82           C  
ATOM   3580  HA  ALA A 247      -1.774  25.142  -0.828  1.00 95.82           H  
ATOM   3581  C   ALA A 247      -1.911  23.471  -2.146  1.00 95.82           C  
ATOM   3582  CB  ALA A 247      -0.455  25.509  -2.480  1.00 95.82           C  
ATOM   3583  HB1 ALA A 247       0.086  26.305  -1.969  1.00 95.82           H  
ATOM   3584  HB2 ALA A 247      -1.236  25.951  -3.098  1.00 95.82           H  
ATOM   3585  HB3 ALA A 247       0.234  24.955  -3.117  1.00 95.82           H  
ATOM   3586  O   ALA A 247      -3.098  23.665  -2.393  1.00 95.82           O  
ATOM   3587  N   GLY A 248      -1.304  22.309  -2.410  1.00 95.33           N  
ATOM   3588  H   GLY A 248      -0.313  22.249  -2.221  1.00 95.33           H  
ATOM   3589  CA  GLY A 248      -1.925  21.122  -2.991  1.00 95.33           C  
ATOM   3590  HA2 GLY A 248      -2.228  21.319  -4.020  1.00 95.33           H  
ATOM   3591  HA3 GLY A 248      -1.175  20.332  -2.993  1.00 95.33           H  
ATOM   3592  C   GLY A 248      -3.123  20.586  -2.213  1.00 95.33           C  
ATOM   3593  O   GLY A 248      -3.992  19.963  -2.813  1.00 95.33           O  
ATOM   3594  N   ARG A 249      -3.201  20.849  -0.901  1.00 95.16           N  
ATOM   3595  H   ARG A 249      -2.447  21.367  -0.474  1.00 95.16           H  
ATOM   3596  CA  ARG A 249      -4.369  20.507  -0.072  1.00 95.16           C  
ATOM   3597  HA  ARG A 249      -4.751  19.532  -0.374  1.00 95.16           H  
ATOM   3598  C   ARG A 249      -5.539  21.480  -0.238  1.00 95.16           C  
ATOM   3599  CB  ARG A 249      -3.959  20.464   1.409  1.00 95.16           C  
ATOM   3600  HB2 ARG A 249      -4.850  20.324   2.021  1.00 95.16           H  
ATOM   3601  HB3 ARG A 249      -3.534  21.428   1.687  1.00 95.16           H  
ATOM   3602  O   ARG A 249      -6.643  21.170   0.198  1.00 95.16           O  
ATOM   3603  CG  ARG A 249      -2.950  19.365   1.774  1.00 95.16           C  
ATOM   3604  HG2 ARG A 249      -2.010  19.559   1.256  1.00 95.16           H  
ATOM   3605  HG3 ARG A 249      -2.764  19.433   2.846  1.00 95.16           H  
ATOM   3606  CD  ARG A 249      -3.387  17.926   1.483  1.00 95.16           C  
ATOM   3607  HD2 ARG A 249      -2.689  17.248   1.974  1.00 95.16           H  
ATOM   3608  HD3 ARG A 249      -3.313  17.769   0.407  1.00 95.16           H  
ATOM   3609  NE  ARG A 249      -4.771  17.628   1.891  1.00 95.16           N  
ATOM   3610  HE  ARG A 249      -5.474  17.798   1.186  1.00 95.16           H  
ATOM   3611  NH1 ARG A 249      -4.482  16.769   4.027  1.00 95.16           N  
ATOM   3612 HH11 ARG A 249      -3.517  17.065   4.038  1.00 95.16           H  
ATOM   3613 HH12 ARG A 249      -4.953  16.609   4.906  1.00 95.16           H  
ATOM   3614  NH2 ARG A 249      -6.474  16.944   3.208  1.00 95.16           N  
ATOM   3615 HH21 ARG A 249      -6.774  16.422   4.019  1.00 95.16           H  
ATOM   3616 HH22 ARG A 249      -7.069  16.889   2.393  1.00 95.16           H  
ATOM   3617  CZ  ARG A 249      -5.212  17.127   3.028  1.00 95.16           C  
ATOM   3618  N   GLY A 250      -5.301  22.658  -0.811  1.00 91.70           N  
ATOM   3619  H   GLY A 250      -4.387  22.807  -1.216  1.00 91.70           H  
ATOM   3620  CA  GLY A 250      -6.296  23.708  -0.998  1.00 91.70           C  
ATOM   3621  HA2 GLY A 250      -5.819  24.674  -0.833  1.00 91.70           H  
ATOM   3622  HA3 GLY A 250      -7.087  23.591  -0.256  1.00 91.70           H  
ATOM   3623  C   GLY A 250      -6.927  23.715  -2.396  1.00 91.70           C  
ATOM   3624  O   GLY A 250      -6.424  23.080  -3.322  1.00 91.70           O  
ATOM   3625  N   PRO A 251      -8.000  24.502  -2.599  1.00 88.81           N  
ATOM   3626  CA  PRO A 251      -8.705  24.587  -3.883  1.00 88.81           C  
ATOM   3627  HA  PRO A 251      -9.006  23.590  -4.204  1.00 88.81           H  
ATOM   3628  C   PRO A 251      -7.868  25.211  -5.011  1.00 88.81           C  
ATOM   3629  CB  PRO A 251      -9.952  25.428  -3.589  1.00 88.81           C  
ATOM   3630  HB2 PRO A 251     -10.764  24.771  -3.277  1.00 88.81           H  
ATOM   3631  HB3 PRO A 251     -10.262  26.025  -4.446  1.00 88.81           H  
ATOM   3632  O   PRO A 251      -8.161  24.990  -6.180  1.00 88.81           O  
ATOM   3633  CG  PRO A 251      -9.529  26.305  -2.410  1.00 88.81           C  
ATOM   3634  HG2 PRO A 251      -8.958  27.160  -2.772  1.00 88.81           H  
ATOM   3635  HG3 PRO A 251     -10.385  26.634  -1.821  1.00 88.81           H  
ATOM   3636  CD  PRO A 251      -8.618  25.376  -1.612  1.00 88.81           C  
ATOM   3637  HD2 PRO A 251      -7.877  25.958  -1.064  1.00 88.81           H  
ATOM   3638  HD3 PRO A 251      -9.214  24.777  -0.922  1.00 88.81           H  
ATOM   3639  N   ALA A 252      -6.835  25.987  -4.671  1.00 88.12           N  
ATOM   3640  H   ALA A 252      -6.648  26.119  -3.688  1.00 88.12           H  
ATOM   3641  CA  ALA A 252      -5.877  26.557  -5.622  1.00 88.12           C  
ATOM   3642  HA  ALA A 252      -6.363  26.661  -6.592  1.00 88.12           H  
ATOM   3643  C   ALA A 252      -4.644  25.656  -5.848  1.00 88.12           C  
ATOM   3644  CB  ALA A 252      -5.496  27.960  -5.132  1.00 88.12           C  
ATOM   3645  HB1 ALA A 252      -6.392  28.570  -5.019  1.00 88.12           H  
ATOM   3646  HB2 ALA A 252      -4.839  28.434  -5.860  1.00 88.12           H  
ATOM   3647  HB3 ALA A 252      -4.976  27.893  -4.176  1.00 88.12           H  
ATOM   3648  O   ALA A 252      -3.690  26.066  -6.509  1.00 88.12           O  
ATOM   3649  N   GLY A 253      -4.635  24.454  -5.264  1.00 88.43           N  
ATOM   3650  H   GLY A 253      -5.448  24.145  -4.752  1.00 88.43           H  
ATOM   3651  CA  GLY A 253      -3.556  23.490  -5.409  1.00 88.43           C  
ATOM   3652  HA2 GLY A 253      -2.622  23.941  -5.075  1.00 88.43           H  
ATOM   3653  HA3 GLY A 253      -3.776  22.626  -4.781  1.00 88.43           H  
ATOM   3654  C   GLY A 253      -3.407  23.004  -6.847  1.00 88.43           C  
ATOM   3655  O   GLY A 253      -4.389  22.724  -7.528  1.00 88.43           O  
ATOM   3656  N   THR A 254      -2.163  22.885  -7.308  1.00 89.46           N  
ATOM   3657  H   THR A 254      -1.395  23.209  -6.736  1.00 89.46           H  
ATOM   3658  CA  THR A 254      -1.836  22.426  -8.669  1.00 89.46           C  
ATOM   3659  HA  THR A 254      -2.722  22.503  -9.299  1.00 89.46           H  
ATOM   3660  C   THR A 254      -1.397  20.963  -8.730  1.00 89.46           C  
ATOM   3661  CB  THR A 254      -0.751  23.311  -9.292  1.00 89.46           C  
ATOM   3662  HB  THR A 254      -0.487  22.918 -10.273  1.00 89.46           H  
ATOM   3663  O   THR A 254      -1.158  20.441  -9.816  1.00 89.46           O  
ATOM   3664  CG2 THR A 254      -1.213  24.759  -9.458  1.00 89.46           C  
ATOM   3665 HG21 THR A 254      -1.414  25.211  -8.487  1.00 89.46           H  
ATOM   3666 HG22 THR A 254      -0.440  25.335  -9.968  1.00 89.46           H  
ATOM   3667 HG23 THR A 254      -2.124  24.784 -10.055  1.00 89.46           H  
ATOM   3668  OG1 THR A 254       0.399  23.325  -8.472  1.00 89.46           O  
ATOM   3669  HG1 THR A 254       1.146  23.494  -9.051  1.00 89.46           H  
ATOM   3670  N   ILE A 255      -1.281  20.302  -7.576  1.00 94.91           N  
ATOM   3671  H   ILE A 255      -1.578  20.778  -6.736  1.00 94.91           H  
ATOM   3672  CA  ILE A 255      -0.888  18.895  -7.452  1.00 94.91           C  
ATOM   3673  HA  ILE A 255      -0.606  18.525  -8.438  1.00 94.91           H  
ATOM   3674  C   ILE A 255      -2.071  18.026  -6.996  1.00 94.91           C  
ATOM   3675  CB  ILE A 255       0.359  18.731  -6.549  1.00 94.91           C  
ATOM   3676  HB  ILE A 255       0.648  17.681  -6.587  1.00 94.91           H  
ATOM   3677  O   ILE A 255      -3.095  18.517  -6.527  1.00 94.91           O  
ATOM   3678  CG1 ILE A 255       0.051  19.091  -5.084  1.00 94.91           C  
ATOM   3679 HG12 ILE A 255      -0.038  20.173  -4.987  1.00 94.91           H  
ATOM   3680 HG13 ILE A 255      -0.897  18.641  -4.788  1.00 94.91           H  
ATOM   3681  CG2 ILE A 255       1.547  19.557  -7.080  1.00 94.91           C  
ATOM   3682 HG21 ILE A 255       2.458  19.289  -6.545  1.00 94.91           H  
ATOM   3683 HG22 ILE A 255       1.360  20.624  -6.956  1.00 94.91           H  
ATOM   3684 HG23 ILE A 255       1.698  19.343  -8.138  1.00 94.91           H  
ATOM   3685  CD1 ILE A 255       1.110  18.585  -4.105  1.00 94.91           C  
ATOM   3686 HD11 ILE A 255       2.042  19.131  -4.249  1.00 94.91           H  
ATOM   3687 HD12 ILE A 255       1.280  17.518  -4.249  1.00 94.91           H  
ATOM   3688 HD13 ILE A 255       0.751  18.748  -3.088  1.00 94.91           H  
ATOM   3689  N   ASN A 256      -1.897  16.713  -7.078  1.00 95.16           N  
ATOM   3690  H   ASN A 256      -0.977  16.393  -7.345  1.00 95.16           H  
ATOM   3691  CA  ASN A 256      -2.848  15.633  -6.782  1.00 95.16           C  
ATOM   3692  HA  ASN A 256      -3.784  15.851  -7.296  1.00 95.16           H  
ATOM   3693  C   ASN A 256      -3.210  15.437  -5.287  1.00 95.16           C  
ATOM   3694  CB  ASN A 256      -2.249  14.342  -7.386  1.00 95.16           C  
ATOM   3695  HB2 ASN A 256      -2.951  13.519  -7.258  1.00 95.16           H  
ATOM   3696  HB3 ASN A 256      -2.085  14.474  -8.455  1.00 95.16           H  
ATOM   3697  O   ASN A 256      -3.619  14.346  -4.896  1.00 95.16           O  
ATOM   3698  CG  ASN A 256      -0.919  13.971  -6.740  1.00 95.16           C  
ATOM   3699  ND2 ASN A 256      -0.681  12.734  -6.409  1.00 95.16           N  
ATOM   3700 HD21 ASN A 256      -1.260  11.976  -6.742  1.00 95.16           H  
ATOM   3701 HD22 ASN A 256       0.229  12.541  -6.017  1.00 95.16           H  
ATOM   3702  OD1 ASN A 256      -0.060  14.806  -6.517  1.00 95.16           O  
ATOM   3703  N   PHE A 257      -3.041  16.452  -4.434  1.00 96.42           N  
ATOM   3704  H   PHE A 257      -2.779  17.346  -4.823  1.00 96.42           H  
ATOM   3705  CA  PHE A 257      -3.217  16.350  -2.973  1.00 96.42           C  
ATOM   3706  HA  PHE A 257      -3.237  15.298  -2.685  1.00 96.42           H  
ATOM   3707  C   PHE A 257      -4.562  16.892  -2.460  1.00 96.42           C  
ATOM   3708  CB  PHE A 257      -2.002  16.990  -2.283  1.00 96.42           C  
ATOM   3709  HB2 PHE A 257      -2.290  17.276  -1.271  1.00 96.42           H  
ATOM   3710  HB3 PHE A 257      -1.734  17.914  -2.797  1.00 96.42           H  
ATOM   3711  O   PHE A 257      -4.840  16.846  -1.258  1.00 96.42           O  
ATOM   3712  CG  PHE A 257      -0.765  16.120  -2.137  1.00 96.42           C  
ATOM   3713  CD1 PHE A 257      -0.613  14.903  -2.837  1.00 96.42           C  
ATOM   3714  HD1 PHE A 257      -1.347  14.559  -3.551  1.00 96.42           H  
ATOM   3715  CD2 PHE A 257       0.237  16.525  -1.234  1.00 96.42           C  
ATOM   3716  HD2 PHE A 257       0.142  17.463  -0.707  1.00 96.42           H  
ATOM   3717  CE1 PHE A 257       0.491  14.078  -2.590  1.00 96.42           C  
ATOM   3718  HE1 PHE A 257       0.582  13.133  -3.105  1.00 96.42           H  
ATOM   3719  CE2 PHE A 257       1.356  15.708  -1.005  1.00 96.42           C  
ATOM   3720  HE2 PHE A 257       2.121  16.018  -0.308  1.00 96.42           H  
ATOM   3721  CZ  PHE A 257       1.467  14.474  -1.666  1.00 96.42           C  
ATOM   3722  HZ  PHE A 257       2.313  13.831  -1.473  1.00 96.42           H  
ATOM   3723  N   ASN A 258      -5.428  17.365  -3.357  1.00 94.25           N  
ATOM   3724  H   ASN A 258      -5.145  17.395  -4.326  1.00 94.25           H  
ATOM   3725  CA  ASN A 258      -6.734  17.913  -3.006  1.00 94.25           C  
ATOM   3726  HA  ASN A 258      -6.631  18.476  -2.078  1.00 94.25           H  
ATOM   3727  C   ASN A 258      -7.762  16.793  -2.744  1.00 94.25           C  
ATOM   3728  CB  ASN A 258      -7.157  18.912  -4.091  1.00 94.25           C  
ATOM   3729  HB2 ASN A 258      -7.332  18.382  -5.028  1.00 94.25           H  
ATOM   3730  HB3 ASN A 258      -6.364  19.643  -4.244  1.00 94.25           H  
ATOM   3731  O   ASN A 258      -8.633  16.515  -3.564  1.00 94.25           O  
ATOM   3732  CG  ASN A 258      -8.417  19.670  -3.710  1.00 94.25           C  
ATOM   3733  ND2 ASN A 258      -9.005  20.375  -4.647  1.00 94.25           N  
ATOM   3734 HD21 ASN A 258      -9.841  20.870  -4.374  1.00 94.25           H  
ATOM   3735 HD22 ASN A 258      -8.593  20.427  -5.568  1.00 94.25           H  
ATOM   3736  OD1 ASN A 258      -8.886  19.662  -2.583  1.00 94.25           O  
ATOM   3737  N   THR A 259      -7.633  16.125  -1.597  1.00 94.25           N  
ATOM   3738  H   THR A 259      -6.839  16.355  -1.018  1.00 94.25           H  
ATOM   3739  CA  THR A 259      -8.569  15.105  -1.097  1.00 94.25           C  
ATOM   3740  HA  THR A 259      -9.545  15.293  -1.544  1.00 94.25           H  
ATOM   3741  C   THR A 259      -8.736  15.226   0.420  1.00 94.25           C  
ATOM   3742  CB  THR A 259      -8.159  13.680  -1.530  1.00 94.25           C  
ATOM   3743  HB  THR A 259      -8.247  13.608  -2.615  1.00 94.25           H  
ATOM   3744  O   THR A 259      -7.854  15.731   1.119  1.00 94.25           O  
ATOM   3745  CG2 THR A 259      -6.737  13.292  -1.126  1.00 94.25           C  
ATOM   3746 HG21 THR A 259      -6.536  12.283  -1.484  1.00 94.25           H  
ATOM   3747 HG22 THR A 259      -6.017  13.971  -1.582  1.00 94.25           H  
ATOM   3748 HG23 THR A 259      -6.634  13.320  -0.041  1.00 94.25           H  
ATOM   3749  OG1 THR A 259      -9.027  12.739  -0.937  1.00 94.25           O  
ATOM   3750  HG1 THR A 259      -9.202  12.045  -1.578  1.00 94.25           H  
ATOM   3751  N   SER A 260      -9.883  14.776   0.936  1.00 93.87           N  
ATOM   3752  H   SER A 260     -10.517  14.325   0.292  1.00 93.87           H  
ATOM   3753  CA  SER A 260     -10.192  14.669   2.372  1.00 93.87           C  
ATOM   3754  HA  SER A 260      -9.292  14.926   2.930  1.00 93.87           H  
ATOM   3755  C   SER A 260     -10.533  13.229   2.787  1.00 93.87           C  
ATOM   3756  CB  SER A 260     -11.259  15.686   2.795  1.00 93.87           C  
ATOM   3757  HB2 SER A 260     -10.883  16.694   2.621  1.00 93.87           H  
ATOM   3758  HB3 SER A 260     -11.455  15.578   3.862  1.00 93.87           H  
ATOM   3759  O   SER A 260     -11.276  12.988   3.741  1.00 93.87           O  
ATOM   3760  OG  SER A 260     -12.466  15.510   2.077  1.00 93.87           O  
ATOM   3761  HG  SER A 260     -12.406  16.008   1.259  1.00 93.87           H  
ATOM   3762  N   SER A 261      -9.995  12.247   2.061  1.00 95.29           N  
ATOM   3763  H   SER A 261      -9.448  12.493   1.249  1.00 95.29           H  
ATOM   3764  CA  SER A 261     -10.290  10.832   2.281  1.00 95.29           C  
ATOM   3765  HA  SER A 261     -11.369  10.724   2.397  1.00 95.29           H  
ATOM   3766  C   SER A 261      -9.598  10.242   3.507  1.00 95.29           C  
ATOM   3767  CB  SER A 261      -9.875  10.048   1.051  1.00 95.29           C  
ATOM   3768  HB2 SER A 261      -8.790   9.957   1.015  1.00 95.29           H  
ATOM   3769  HB3 SER A 261     -10.204  10.612   0.178  1.00 95.29           H  
ATOM   3770  O   SER A 261      -8.392  10.403   3.703  1.00 95.29           O  
ATOM   3771  OG  SER A 261     -10.479   8.771   1.061  1.00 95.29           O  
ATOM   3772  HG  SER A 261     -10.991   8.748   0.250  1.00 95.29           H  
ATOM   3773  N   ASP A 262     -10.334   9.457   4.298  1.00 95.16           N  
ATOM   3774  H   ASP A 262     -11.295   9.282   4.039  1.00 95.16           H  
ATOM   3775  CA  ASP A 262      -9.764   8.649   5.390  1.00 95.16           C  
ATOM   3776  HA  ASP A 262      -8.964   9.230   5.849  1.00 95.16           H  
ATOM   3777  C   ASP A 262      -9.094   7.361   4.881  1.00 95.16           C  
ATOM   3778  CB  ASP A 262     -10.814   8.395   6.492  1.00 95.16           C  
ATOM   3779  HB2 ASP A 262     -11.288   9.340   6.757  1.00 95.16           H  
ATOM   3780  HB3 ASP A 262     -10.289   8.041   7.379  1.00 95.16           H  
ATOM   3781  O   ASP A 262      -8.556   6.580   5.667  1.00 95.16           O  
ATOM   3782  CG  ASP A 262     -11.912   7.374   6.152  1.00 95.16           C  
ATOM   3783  OD1 ASP A 262     -12.062   6.976   4.980  1.00 95.16           O  
ATOM   3784  OD2 ASP A 262     -12.629   6.943   7.091  1.00 95.16           O  
ATOM   3785  N   ARG A 263      -9.120   7.144   3.559  1.00 96.76           N  
ATOM   3786  H   ARG A 263      -9.646   7.800   2.999  1.00 96.76           H  
ATOM   3787  CA  ARG A 263      -8.485   6.023   2.860  1.00 96.76           C  
ATOM   3788  HA  ARG A 263      -8.147   5.294   3.596  1.00 96.76           H  
ATOM   3789  C   ARG A 263      -7.231   6.412   2.099  1.00 96.76           C  
ATOM   3790  CB  ARG A 263      -9.488   5.355   1.906  1.00 96.76           C  
ATOM   3791  HB2 ARG A 263      -9.012   4.485   1.454  1.00 96.76           H  
ATOM   3792  HB3 ARG A 263      -9.744   6.045   1.102  1.00 96.76           H  
ATOM   3793  O   ARG A 263      -6.688   5.572   1.394  1.00 96.76           O  
ATOM   3794  CG  ARG A 263     -10.777   4.876   2.569  1.00 96.76           C  
ATOM   3795  HG2 ARG A 263     -11.412   5.725   2.821  1.00 96.76           H  
ATOM   3796  HG3 ARG A 263     -11.303   4.251   1.846  1.00 96.76           H  
ATOM   3797  CD  ARG A 263     -10.474   4.057   3.817  1.00 96.76           C  
ATOM   3798  HD2 ARG A 263     -10.295   4.735   4.651  1.00 96.76           H  
ATOM   3799  HD3 ARG A 263      -9.560   3.491   3.636  1.00 96.76           H  
ATOM   3800  NE  ARG A 263     -11.591   3.162   4.143  1.00 96.76           N  
ATOM   3801  HE  ARG A 263     -12.514   3.569   4.101  1.00 96.76           H  
ATOM   3802  NH1 ARG A 263     -10.310   1.317   4.521  1.00 96.76           N  
ATOM   3803 HH11 ARG A 263     -10.102   0.634   5.235  1.00 96.76           H  
ATOM   3804 HH12 ARG A 263      -9.551   1.718   3.989  1.00 96.76           H  
ATOM   3805  NH2 ARG A 263     -12.466   1.272   5.036  1.00 96.76           N  
ATOM   3806 HH21 ARG A 263     -12.268   0.444   5.579  1.00 96.76           H  
ATOM   3807 HH22 ARG A 263     -13.392   1.672   4.985  1.00 96.76           H  
ATOM   3808  CZ  ARG A 263     -11.451   1.924   4.560  1.00 96.76           C  
ATOM   3809  N   VAL A 264      -6.769   7.651   2.226  1.00 97.88           N  
ATOM   3810  H   VAL A 264      -7.267   8.294   2.826  1.00 97.88           H  
ATOM   3811  CA  VAL A 264      -5.587   8.142   1.517  1.00 97.88           C  
ATOM   3812  HA  VAL A 264      -5.151   7.333   0.931  1.00 97.88           H  
ATOM   3813  C   VAL A 264      -4.537   8.601   2.517  1.00 97.88           C  
ATOM   3814  CB  VAL A 264      -5.963   9.250   0.519  1.00 97.88           C  
ATOM   3815  HB  VAL A 264      -6.514  10.032   1.042  1.00 97.88           H  
ATOM   3816  O   VAL A 264      -4.828   9.378   3.426  1.00 97.88           O  
ATOM   3817  CG1 VAL A 264      -4.721   9.879  -0.116  1.00 97.88           C  
ATOM   3818 HG11 VAL A 264      -5.026  10.596  -0.878  1.00 97.88           H  
ATOM   3819 HG12 VAL A 264      -4.145  10.421   0.634  1.00 97.88           H  
ATOM   3820 HG13 VAL A 264      -4.097   9.109  -0.569  1.00 97.88           H  
ATOM   3821  CG2 VAL A 264      -6.843   8.688  -0.605  1.00 97.88           C  
ATOM   3822 HG21 VAL A 264      -7.737   8.219  -0.194  1.00 97.88           H  
ATOM   3823 HG22 VAL A 264      -7.155   9.497  -1.265  1.00 97.88           H  
ATOM   3824 HG23 VAL A 264      -6.289   7.951  -1.187  1.00 97.88           H  
ATOM   3825  N   ARG A 265      -3.297   8.159   2.322  1.00 97.58           N  
ATOM   3826  H   ARG A 265      -3.151   7.510   1.563  1.00 97.58           H  
ATOM   3827  CA  ARG A 265      -2.107   8.759   2.925  1.00 97.58           C  
ATOM   3828  HA  ARG A 265      -2.404   9.485   3.682  1.00 97.58           H  
ATOM   3829  C   ARG A 265      -1.342   9.501   1.835  1.00 97.58           C  
ATOM   3830  CB  ARG A 265      -1.267   7.677   3.616  1.00 97.58           C  
ATOM   3831  HB2 ARG A 265      -1.839   7.238   4.433  1.00 97.58           H  
ATOM   3832  HB3 ARG A 265      -1.034   6.898   2.890  1.00 97.58           H  
ATOM   3833  O   ARG A 265      -0.969   8.910   0.826  1.00 97.58           O  
ATOM   3834  CG  ARG A 265       0.051   8.249   4.157  1.00 97.58           C  
ATOM   3835  HG2 ARG A 265      -0.156   9.104   4.801  1.00 97.58           H  
ATOM   3836  HG3 ARG A 265       0.655   8.594   3.318  1.00 97.58           H  
ATOM   3837  CD  ARG A 265       0.871   7.201   4.913  1.00 97.58           C  
ATOM   3838  HD2 ARG A 265       1.926   7.403   4.732  1.00 97.58           H  
ATOM   3839  HD3 ARG A 265       0.637   6.215   4.513  1.00 97.58           H  
ATOM   3840  NE  ARG A 265       0.629   7.255   6.366  1.00 97.58           N  
ATOM   3841  HE  ARG A 265       0.271   8.125   6.734  1.00 97.58           H  
ATOM   3842  NH1 ARG A 265       1.341   5.132   6.850  1.00 97.58           N  
ATOM   3843 HH11 ARG A 265       1.416   5.072   5.844  1.00 97.58           H  
ATOM   3844 HH12 ARG A 265       0.748   4.382   7.174  1.00 97.58           H  
ATOM   3845  NH2 ARG A 265       0.528   6.375   8.476  1.00 97.58           N  
ATOM   3846 HH21 ARG A 265       0.215   7.267   8.831  1.00 97.58           H  
ATOM   3847 HH22 ARG A 265       0.756   5.592   9.073  1.00 97.58           H  
ATOM   3848  CZ  ARG A 265       0.839   6.272   7.219  1.00 97.58           C  
ATOM   3849  N   LEU A 266      -1.110  10.789   2.056  1.00 98.02           N  
ATOM   3850  H   LEU A 266      -1.433  11.201   2.920  1.00 98.02           H  
ATOM   3851  CA  LEU A 266      -0.329  11.635   1.156  1.00 98.02           C  
ATOM   3852  HA  LEU A 266      -0.423  11.270   0.133  1.00 98.02           H  
ATOM   3853  C   LEU A 266       1.146  11.559   1.553  1.00 98.02           C  
ATOM   3854  CB  LEU A 266      -0.865  13.075   1.208  1.00 98.02           C  
ATOM   3855  HB2 LEU A 266      -0.289  13.688   0.515  1.00 98.02           H  
ATOM   3856  HB3 LEU A 266      -0.707  13.466   2.213  1.00 98.02           H  
ATOM   3857  O   LEU A 266       1.465  11.745   2.727  1.00 98.02           O  
ATOM   3858  CG  LEU A 266      -2.360  13.211   0.869  1.00 98.02           C  
ATOM   3859  HG  LEU A 266      -2.941  12.597   1.557  1.00 98.02           H  
ATOM   3860  CD1 LEU A 266      -2.795  14.658   1.063  1.00 98.02           C  
ATOM   3861 HD11 LEU A 266      -3.853  14.764   0.825  1.00 98.02           H  
ATOM   3862 HD12 LEU A 266      -2.636  14.944   2.103  1.00 98.02           H  
ATOM   3863 HD13 LEU A 266      -2.215  15.308   0.409  1.00 98.02           H  
ATOM   3864  CD2 LEU A 266      -2.687  12.783  -0.560  1.00 98.02           C  
ATOM   3865 HD21 LEU A 266      -2.085  13.353  -1.267  1.00 98.02           H  
ATOM   3866 HD22 LEU A 266      -3.742  12.956  -0.769  1.00 98.02           H  
ATOM   3867 HD23 LEU A 266      -2.476  11.722  -0.689  1.00 98.02           H  
ATOM   3868  N   CYS A 267       2.024  11.282   0.595  1.00 97.80           N  
ATOM   3869  H   CYS A 267       1.670  11.139  -0.340  1.00 97.80           H  
ATOM   3870  CA  CYS A 267       3.447  11.027   0.794  1.00 97.80           C  
ATOM   3871  HA  CYS A 267       3.690  11.089   1.855  1.00 97.80           H  
ATOM   3872  C   CYS A 267       4.292  12.080   0.059  1.00 97.80           C  
ATOM   3873  CB  CYS A 267       3.752   9.599   0.309  1.00 97.80           C  
ATOM   3874  HB2 CYS A 267       3.369   9.467  -0.703  1.00 97.80           H  
ATOM   3875  HB3 CYS A 267       4.830   9.444   0.270  1.00 97.80           H  
ATOM   3876  O   CYS A 267       4.158  12.278  -1.147  1.00 97.80           O  
ATOM   3877  SG  CYS A 267       3.011   8.359   1.416  1.00 97.80           S  
ATOM   3878  HG  CYS A 267       3.707   8.714   2.499  1.00 97.80           H  
ATOM   3879  N   TYR A 268       5.172  12.767   0.782  1.00 97.58           N  
ATOM   3880  H   TYR A 268       5.207  12.621   1.781  1.00 97.58           H  
ATOM   3881  CA  TYR A 268       6.080  13.780   0.233  1.00 97.58           C  
ATOM   3882  HA  TYR A 268       6.356  13.513  -0.787  1.00 97.58           H  
ATOM   3883  C   TYR A 268       7.345  13.869   1.095  1.00 97.58           C  
ATOM   3884  CB  TYR A 268       5.350  15.136   0.235  1.00 97.58           C  
ATOM   3885  HB2 TYR A 268       4.823  15.242   1.183  1.00 97.58           H  
ATOM   3886  HB3 TYR A 268       4.602  15.137  -0.558  1.00 97.58           H  
ATOM   3887  O   TYR A 268       7.210  13.813   2.307  1.00 97.58           O  
ATOM   3888  CG  TYR A 268       6.254  16.345   0.071  1.00 97.58           C  
ATOM   3889  CD1 TYR A 268       6.758  16.999   1.211  1.00 97.58           C  
ATOM   3890  HD1 TYR A 268       6.484  16.640   2.192  1.00 97.58           H  
ATOM   3891  CD2 TYR A 268       6.646  16.777  -1.208  1.00 97.58           C  
ATOM   3892  HD2 TYR A 268       6.280  16.269  -2.089  1.00 97.58           H  
ATOM   3893  CE1 TYR A 268       7.649  18.079   1.074  1.00 97.58           C  
ATOM   3894  HE1 TYR A 268       8.048  18.560   1.954  1.00 97.58           H  
ATOM   3895  CE2 TYR A 268       7.544  17.851  -1.349  1.00 97.58           C  
ATOM   3896  HE2 TYR A 268       7.869  18.160  -2.331  1.00 97.58           H  
ATOM   3897  OH  TYR A 268       8.923  19.548  -0.313  1.00 97.58           O  
ATOM   3898  HH  TYR A 268       9.159  19.839   0.571  1.00 97.58           H  
ATOM   3899  CZ  TYR A 268       8.045  18.511  -0.208  1.00 97.58           C  
ATOM   3900  N   PRO A 269       8.554  14.099   0.560  1.00 96.58           N  
ATOM   3901  CA  PRO A 269       8.924  14.196  -0.852  1.00 96.58           C  
ATOM   3902  HA  PRO A 269       8.129  14.630  -1.459  1.00 96.58           H  
ATOM   3903  C   PRO A 269       9.290  12.821  -1.433  1.00 96.58           C  
ATOM   3904  CB  PRO A 269      10.113  15.161  -0.817  1.00 96.58           C  
ATOM   3905  HB2 PRO A 269      10.747  15.083  -1.700  1.00 96.58           H  
ATOM   3906  HB3 PRO A 269       9.749  16.184  -0.720  1.00 96.58           H  
ATOM   3907  O   PRO A 269       9.072  11.800  -0.781  1.00 96.58           O  
ATOM   3908  CG  PRO A 269      10.848  14.765   0.463  1.00 96.58           C  
ATOM   3909  HG2 PRO A 269      11.473  13.892   0.280  1.00 96.58           H  
ATOM   3910  HG3 PRO A 269      11.443  15.588   0.859  1.00 96.58           H  
ATOM   3911  CD  PRO A 269       9.707  14.389   1.404  1.00 96.58           C  
ATOM   3912  HD2 PRO A 269       9.473  15.230   2.056  1.00 96.58           H  
ATOM   3913  HD3 PRO A 269       9.979  13.519   2.003  1.00 96.58           H  
ATOM   3914  N   HIS A 270       9.873  12.783  -2.636  1.00 96.34           N  
ATOM   3915  H   HIS A 270      10.083  13.640  -3.127  1.00 96.34           H  
ATOM   3916  CA  HIS A 270      10.569  11.576  -3.080  1.00 96.34           C  
ATOM   3917  HA  HIS A 270       9.910  10.719  -2.942  1.00 96.34           H  
ATOM   3918  C   HIS A 270      11.815  11.328  -2.220  1.00 96.34           C  
ATOM   3919  CB  HIS A 270      10.915  11.651  -4.573  1.00 96.34           C  
ATOM   3920  HB2 HIS A 270      11.398  12.601  -4.805  1.00 96.34           H  
ATOM   3921  HB3 HIS A 270      11.633  10.865  -4.806  1.00 96.34           H  
ATOM   3922  O   HIS A 270      12.391  12.235  -1.605  1.00 96.34           O  
ATOM   3923  CG  HIS A 270       9.719  11.460  -5.466  1.00 96.34           C  
ATOM   3924  CD2 HIS A 270       9.539  10.436  -6.354  1.00 96.34           C  
ATOM   3925  HD2 HIS A 270      10.246   9.645  -6.555  1.00 96.34           H  
ATOM   3926  ND1 HIS A 270       8.612  12.272  -5.559  1.00 96.34           N  
ATOM   3927  HD1 HIS A 270       8.483  13.160  -5.097  1.00 96.34           H  
ATOM   3928  CE1 HIS A 270       7.788  11.727  -6.469  1.00 96.34           C  
ATOM   3929  HE1 HIS A 270       6.873  12.163  -6.844  1.00 96.34           H  
ATOM   3930  NE2 HIS A 270       8.304  10.603  -6.978  1.00 96.34           N  
ATOM   3931  N   VAL A 271      12.248  10.076  -2.183  1.00 95.93           N  
ATOM   3932  H   VAL A 271      11.775   9.390  -2.753  1.00 95.93           H  
ATOM   3933  CA  VAL A 271      13.447   9.645  -1.467  1.00 95.93           C  
ATOM   3934  HA  VAL A 271      13.839  10.474  -0.878  1.00 95.93           H  
ATOM   3935  C   VAL A 271      14.545   9.263  -2.449  1.00 95.93           C  
ATOM   3936  CB  VAL A 271      13.125   8.523  -0.475  1.00 95.93           C  
ATOM   3937  HB  VAL A 271      14.068   8.217  -0.020  1.00 95.93           H  
ATOM   3938  O   VAL A 271      14.274   8.930  -3.600  1.00 95.93           O  
ATOM   3939  CG1 VAL A 271      12.223   9.033   0.654  1.00 95.93           C  
ATOM   3940 HG11 VAL A 271      12.077   8.242   1.389  1.00 95.93           H  
ATOM   3941 HG12 VAL A 271      11.256   9.335   0.252  1.00 95.93           H  
ATOM   3942 HG13 VAL A 271      12.692   9.887   1.141  1.00 95.93           H  
ATOM   3943  CG2 VAL A 271      12.501   7.283  -1.116  1.00 95.93           C  
ATOM   3944 HG21 VAL A 271      13.158   6.891  -1.892  1.00 95.93           H  
ATOM   3945 HG22 VAL A 271      12.371   6.515  -0.354  1.00 95.93           H  
ATOM   3946 HG23 VAL A 271      11.530   7.518  -1.552  1.00 95.93           H  
ATOM   3947  N   LYS A 272      15.798   9.350  -2.009  1.00 95.10           N  
ATOM   3948  H   LYS A 272      15.946   9.577  -1.036  1.00 95.10           H  
ATOM   3949  CA  LYS A 272      16.966   8.952  -2.792  1.00 95.10           C  
ATOM   3950  HA  LYS A 272      16.714   8.961  -3.852  1.00 95.10           H  
ATOM   3951  C   LYS A 272      17.366   7.535  -2.426  1.00 95.10           C  
ATOM   3952  CB  LYS A 272      18.131   9.914  -2.570  1.00 95.10           C  
ATOM   3953  HB2 LYS A 272      18.378   9.939  -1.509  1.00 95.10           H  
ATOM   3954  HB3 LYS A 272      19.001   9.537  -3.108  1.00 95.10           H  
ATOM   3955  O   LYS A 272      17.456   7.201  -1.243  1.00 95.10           O  
ATOM   3956  CG  LYS A 272      17.813  11.328  -3.063  1.00 95.10           C  
ATOM   3957  HG2 LYS A 272      16.932  11.725  -2.560  1.00 95.10           H  
ATOM   3958  HG3 LYS A 272      17.648  11.304  -4.140  1.00 95.10           H  
ATOM   3959  CD  LYS A 272      19.014  12.213  -2.759  1.00 95.10           C  
ATOM   3960  HD2 LYS A 272      19.177  12.248  -1.682  1.00 95.10           H  
ATOM   3961  HD3 LYS A 272      19.888  11.764  -3.230  1.00 95.10           H  
ATOM   3962  CE  LYS A 272      18.827  13.625  -3.299  1.00 95.10           C  
ATOM   3963  HE2 LYS A 272      18.546  13.560  -4.350  1.00 95.10           H  
ATOM   3964  HE3 LYS A 272      18.027  14.122  -2.749  1.00 95.10           H  
ATOM   3965  NZ  LYS A 272      20.106  14.351  -3.153  1.00 95.10           N  
ATOM   3966  HZ1 LYS A 272      20.065  15.257  -3.597  1.00 95.10           H  
ATOM   3967  HZ2 LYS A 272      20.842  13.795  -3.565  1.00 95.10           H  
ATOM   3968  HZ3 LYS A 272      20.328  14.453  -2.173  1.00 95.10           H  
ATOM   3969  N   VAL A 273      17.614   6.730  -3.445  1.00 93.17           N  
ATOM   3970  H   VAL A 273      17.493   7.092  -4.380  1.00 93.17           H  
ATOM   3971  CA  VAL A 273      18.085   5.351  -3.326  1.00 93.17           C  
ATOM   3972  HA  VAL A 273      18.409   5.166  -2.302  1.00 93.17           H  
ATOM   3973  C   VAL A 273      19.298   5.172  -4.225  1.00 93.17           C  
ATOM   3974  CB  VAL A 273      16.973   4.332  -3.647  1.00 93.17           C  
ATOM   3975  HB  VAL A 273      17.385   3.331  -3.517  1.00 93.17           H  
ATOM   3976  O   VAL A 273      19.409   5.822  -5.267  1.00 93.17           O  
ATOM   3977  CG1 VAL A 273      15.793   4.488  -2.678  1.00 93.17           C  
ATOM   3978 HG11 VAL A 273      16.147   4.427  -1.649  1.00 93.17           H  
ATOM   3979 HG12 VAL A 273      15.078   3.684  -2.849  1.00 93.17           H  
ATOM   3980 HG13 VAL A 273      15.289   5.441  -2.834  1.00 93.17           H  
ATOM   3981  CG2 VAL A 273      16.435   4.447  -5.080  1.00 93.17           C  
ATOM   3982 HG21 VAL A 273      16.004   5.434  -5.252  1.00 93.17           H  
ATOM   3983 HG22 VAL A 273      17.234   4.266  -5.799  1.00 93.17           H  
ATOM   3984 HG23 VAL A 273      15.662   3.694  -5.235  1.00 93.17           H  
ATOM   3985  N   TYR A 274      20.225   4.312  -3.822  1.00 91.02           N  
ATOM   3986  H   TYR A 274      20.051   3.743  -3.006  1.00 91.02           H  
ATOM   3987  CA  TYR A 274      21.390   4.003  -4.640  1.00 91.02           C  
ATOM   3988  HA  TYR A 274      21.709   4.900  -5.171  1.00 91.02           H  
ATOM   3989  C   TYR A 274      21.029   2.944  -5.683  1.00 91.02           C  
ATOM   3990  CB  TYR A 274      22.543   3.573  -3.737  1.00 91.02           C  
ATOM   3991  HB2 TYR A 274      22.808   4.404  -3.083  1.00 91.02           H  
ATOM   3992  HB3 TYR A 274      22.215   2.746  -3.108  1.00 91.02           H  
ATOM   3993  O   TYR A 274      20.579   1.856  -5.337  1.00 91.02           O  
ATOM   3994  CG  TYR A 274      23.775   3.156  -4.507  1.00 91.02           C  
ATOM   3995  CD1 TYR A 274      24.055   1.787  -4.655  1.00 91.02           C  
ATOM   3996  HD1 TYR A 274      23.385   1.048  -4.241  1.00 91.02           H  
ATOM   3997  CD2 TYR A 274      24.623   4.124  -5.086  1.00 91.02           C  
ATOM   3998  HD2 TYR A 274      24.389   5.174  -4.986  1.00 91.02           H  
ATOM   3999  CE1 TYR A 274      25.209   1.384  -5.341  1.00 91.02           C  
ATOM   4000  HE1 TYR A 274      25.455   0.337  -5.439  1.00 91.02           H  
ATOM   4001  CE2 TYR A 274      25.771   3.719  -5.799  1.00 91.02           C  
ATOM   4002  HE2 TYR A 274      26.429   4.447  -6.248  1.00 91.02           H  
ATOM   4003  OH  TYR A 274      27.169   1.880  -6.543  1.00 91.02           O  
ATOM   4004  HH  TYR A 274      27.670   2.554  -7.009  1.00 91.02           H  
ATOM   4005  CZ  TYR A 274      26.065   2.341  -5.910  1.00 91.02           C  
ATOM   4006  N   ASP A 275      21.239   3.266  -6.956  1.00 84.93           N  
ATOM   4007  H   ASP A 275      21.617   4.175  -7.181  1.00 84.93           H  
ATOM   4008  CA  ASP A 275      21.019   2.356  -8.073  1.00 84.93           C  
ATOM   4009  HA  ASP A 275      20.329   1.569  -7.767  1.00 84.93           H  
ATOM   4010  C   ASP A 275      22.347   1.700  -8.478  1.00 84.93           C  
ATOM   4011  CB  ASP A 275      20.340   3.123  -9.217  1.00 84.93           C  
ATOM   4012  HB2 ASP A 275      21.019   3.892  -9.586  1.00 84.93           H  
ATOM   4013  HB3 ASP A 275      19.458   3.624  -8.818  1.00 84.93           H  
ATOM   4014  O   ASP A 275      23.281   2.361  -8.950  1.00 84.93           O  
ATOM   4015  CG  ASP A 275      19.901   2.228 -10.381  1.00 84.93           C  
ATOM   4016  OD1 ASP A 275      20.502   1.142 -10.560  1.00 84.93           O  
ATOM   4017  OD2 ASP A 275      18.954   2.638 -11.089  1.00 84.93           O  
ATOM   4018  N   ILE A 276      22.420   0.377  -8.303  1.00 79.94           N  
ATOM   4019  H   ILE A 276      21.607  -0.084  -7.919  1.00 79.94           H  
ATOM   4020  CA  ILE A 276      23.591  -0.441  -8.641  1.00 79.94           C  
ATOM   4021  HA  ILE A 276      24.463   0.002  -8.160  1.00 79.94           H  
ATOM   4022  C   ILE A 276      23.885  -0.467 -10.146  1.00 79.94           C  
ATOM   4023  CB  ILE A 276      23.425  -1.887  -8.111  1.00 79.94           C  
ATOM   4024  HB  ILE A 276      24.316  -2.441  -8.407  1.00 79.94           H  
ATOM   4025  O   ILE A 276      25.038  -0.637 -10.540  1.00 79.94           O  
ATOM   4026  CG1 ILE A 276      22.195  -2.612  -8.712  1.00 79.94           C  
ATOM   4027 HG12 ILE A 276      22.232  -2.553  -9.800  1.00 79.94           H  
ATOM   4028 HG13 ILE A 276      21.278  -2.126  -8.379  1.00 79.94           H  
ATOM   4029  CG2 ILE A 276      23.379  -1.887  -6.573  1.00 79.94           C  
ATOM   4030 HG21 ILE A 276      23.406  -2.907  -6.190  1.00 79.94           H  
ATOM   4031 HG22 ILE A 276      22.472  -1.401  -6.215  1.00 79.94           H  
ATOM   4032 HG23 ILE A 276      24.248  -1.359  -6.180  1.00 79.94           H  
ATOM   4033  CD1 ILE A 276      22.115  -4.102  -8.363  1.00 79.94           C  
ATOM   4034 HD11 ILE A 276      21.926  -4.235  -7.297  1.00 79.94           H  
ATOM   4035 HD12 ILE A 276      21.294  -4.557  -8.916  1.00 79.94           H  
ATOM   4036 HD13 ILE A 276      23.046  -4.600  -8.635  1.00 79.94           H  
ATOM   4037  N   ALA A 277      22.867  -0.307 -10.998  1.00 76.02           N  
ATOM   4038  H   ALA A 277      21.962  -0.043 -10.637  1.00 76.02           H  
ATOM   4039  CA  ALA A 277      23.007  -0.423 -12.445  1.00 76.02           C  
ATOM   4040  HA  ALA A 277      23.677  -1.253 -12.668  1.00 76.02           H  
ATOM   4041  C   ALA A 277      23.618   0.843 -13.054  1.00 76.02           C  
ATOM   4042  CB  ALA A 277      21.633  -0.736 -13.050  1.00 76.02           C  
ATOM   4043  HB1 ALA A 277      21.733  -0.912 -14.121  1.00 76.02           H  
ATOM   4044  HB2 ALA A 277      20.951   0.099 -12.891  1.00 76.02           H  
ATOM   4045  HB3 ALA A 277      21.214  -1.625 -12.580  1.00 76.02           H  
ATOM   4046  O   ALA A 277      24.384   0.761 -14.017  1.00 76.02           O  
ATOM   4047  N   THR A 278      23.301   2.010 -12.489  1.00 79.48           N  
ATOM   4048  H   THR A 278      22.603   2.009 -11.759  1.00 79.48           H  
ATOM   4049  CA  THR A 278      23.872   3.299 -12.910  1.00 79.48           C  
ATOM   4050  HA  THR A 278      24.309   3.182 -13.902  1.00 79.48           H  
ATOM   4051  C   THR A 278      25.010   3.779 -12.015  1.00 79.48           C  
ATOM   4052  CB  THR A 278      22.794   4.383 -13.034  1.00 79.48           C  
ATOM   4053  HB  THR A 278      23.257   5.311 -13.372  1.00 79.48           H  
ATOM   4054  O   THR A 278      25.651   4.772 -12.354  1.00 79.48           O  
ATOM   4055  CG2 THR A 278      21.707   3.990 -14.035  1.00 79.48           C  
ATOM   4056 HG21 THR A 278      21.019   4.826 -14.159  1.00 79.48           H  
ATOM   4057 HG22 THR A 278      21.145   3.134 -13.662  1.00 79.48           H  
ATOM   4058 HG23 THR A 278      22.157   3.745 -14.997  1.00 79.48           H  
ATOM   4059  OG1 THR A 278      22.155   4.613 -11.805  1.00 79.48           O  
ATOM   4060  HG1 THR A 278      22.782   4.950 -11.161  1.00 79.48           H  
ATOM   4061  N   ASN A 279      25.270   3.098 -10.892  1.00 85.04           N  
ATOM   4062  H   ASN A 279      24.649   2.340 -10.648  1.00 85.04           H  
ATOM   4063  CA  ASN A 279      26.245   3.498  -9.873  1.00 85.04           C  
ATOM   4064  HA  ASN A 279      26.065   2.870  -9.001  1.00 85.04           H  
ATOM   4065  C   ASN A 279      26.024   4.953  -9.402  1.00 85.04           C  
ATOM   4066  CB  ASN A 279      27.660   3.190 -10.398  1.00 85.04           C  
ATOM   4067  HB2 ASN A 279      27.870   3.840 -11.247  1.00 85.04           H  
ATOM   4068  HB3 ASN A 279      27.702   2.154 -10.735  1.00 85.04           H  
ATOM   4069  O   ASN A 279      26.964   5.740  -9.284  1.00 85.04           O  
ATOM   4070  CG  ASN A 279      28.749   3.383  -9.360  1.00 85.04           C  
ATOM   4071  ND2 ASN A 279      29.962   3.652  -9.777  1.00 85.04           N  
ATOM   4072 HD21 ASN A 279      30.129   3.805 -10.761  1.00 85.04           H  
ATOM   4073 HD22 ASN A 279      30.647   3.813  -9.052  1.00 85.04           H  
ATOM   4074  OD1 ASN A 279      28.559   3.275  -8.164  1.00 85.04           O  
ATOM   4075  N   ALA A 280      24.760   5.332  -9.203  1.00 89.31           N  
ATOM   4076  H   ALA A 280      24.047   4.617  -9.191  1.00 89.31           H  
ATOM   4077  CA  ALA A 280      24.351   6.699  -8.884  1.00 89.31           C  
ATOM   4078  HA  ALA A 280      25.137   7.180  -8.302  1.00 89.31           H  
ATOM   4079  C   ALA A 280      23.070   6.710  -8.039  1.00 89.31           C  
ATOM   4080  CB  ALA A 280      24.161   7.483 -10.192  1.00 89.31           C  
ATOM   4081  HB1 ALA A 280      25.080   7.452 -10.778  1.00 89.31           H  
ATOM   4082  HB2 ALA A 280      23.350   7.046 -10.774  1.00 89.31           H  
ATOM   4083  HB3 ALA A 280      23.917   8.522  -9.971  1.00 89.31           H  
ATOM   4084  O   ALA A 280      22.363   5.709  -7.959  1.00 89.31           O  
ATOM   4085  N   GLU A 281      22.757   7.847  -7.415  1.00 91.46           N  
ATOM   4086  H   GLU A 281      23.342   8.660  -7.538  1.00 91.46           H  
ATOM   4087  CA  GLU A 281      21.481   8.012  -6.715  1.00 91.46           C  
ATOM   4088  HA  GLU A 281      21.266   7.091  -6.173  1.00 91.46           H  
ATOM   4089  C   GLU A 281      20.331   8.256  -7.703  1.00 91.46           C  
ATOM   4090  CB  GLU A 281      21.538   9.146  -5.680  1.00 91.46           C  
ATOM   4091  HB2 GLU A 281      21.768  10.083  -6.186  1.00 91.46           H  
ATOM   4092  HB3 GLU A 281      20.551   9.235  -5.226  1.00 91.46           H  
ATOM   4093  O   GLU A 281      20.432   9.086  -8.610  1.00 91.46           O  
ATOM   4094  CG  GLU A 281      22.563   8.906  -4.562  1.00 91.46           C  
ATOM   4095  HG2 GLU A 281      22.435   7.893  -4.182  1.00 91.46           H  
ATOM   4096  HG3 GLU A 281      23.570   8.992  -4.970  1.00 91.46           H  
ATOM   4097  CD  GLU A 281      22.384   9.915  -3.415  1.00 91.46           C  
ATOM   4098  OE1 GLU A 281      22.353   9.459  -2.248  1.00 91.46           O  
ATOM   4099  OE2 GLU A 281      22.218  11.131  -3.690  1.00 91.46           O  
ATOM   4100  N   ARG A 282      19.210   7.572  -7.478  1.00 91.54           N  
ATOM   4101  H   ARG A 282      19.226   6.907  -6.718  1.00 91.54           H  
ATOM   4102  CA  ARG A 282      17.936   7.727  -8.187  1.00 91.54           C  
ATOM   4103  HA  ARG A 282      18.056   8.474  -8.971  1.00 91.54           H  
ATOM   4104  C   ARG A 282      16.864   8.224  -7.215  1.00 91.54           C  
ATOM   4105  CB  ARG A 282      17.582   6.376  -8.845  1.00 91.54           C  
ATOM   4106  HB2 ARG A 282      17.654   5.586  -8.097  1.00 91.54           H  
ATOM   4107  HB3 ARG A 282      18.312   6.165  -9.626  1.00 91.54           H  
ATOM   4108  O   ARG A 282      16.890   7.899  -6.031  1.00 91.54           O  
ATOM   4109  CG  ARG A 282      16.170   6.339  -9.449  1.00 91.54           C  
ATOM   4110  HG2 ARG A 282      15.443   6.439  -8.642  1.00 91.54           H  
ATOM   4111  HG3 ARG A 282      16.061   7.183 -10.130  1.00 91.54           H  
ATOM   4112  CD  ARG A 282      15.844   5.053 -10.225  1.00 91.54           C  
ATOM   4113  HD2 ARG A 282      16.654   4.848 -10.925  1.00 91.54           H  
ATOM   4114  HD3 ARG A 282      14.935   5.215 -10.804  1.00 91.54           H  
ATOM   4115  NE  ARG A 282      15.650   3.869  -9.359  1.00 91.54           N  
ATOM   4116  HE  ARG A 282      16.387   3.179  -9.380  1.00 91.54           H  
ATOM   4117  NH1 ARG A 282      13.595   4.395  -8.444  1.00 91.54           N  
ATOM   4118 HH11 ARG A 282      13.584   5.304  -8.884  1.00 91.54           H  
ATOM   4119 HH12 ARG A 282      12.864   4.095  -7.815  1.00 91.54           H  
ATOM   4120  NH2 ARG A 282      14.567   2.504  -7.862  1.00 91.54           N  
ATOM   4121 HH21 ARG A 282      15.261   1.774  -7.940  1.00 91.54           H  
ATOM   4122 HH22 ARG A 282      13.949   2.451  -7.065  1.00 91.54           H  
ATOM   4123  CZ  ARG A 282      14.615   3.595  -8.575  1.00 91.54           C  
ATOM   4124  N   LEU A 283      15.901   8.997  -7.723  1.00 93.86           N  
ATOM   4125  H   LEU A 283      15.923   9.195  -8.713  1.00 93.86           H  
ATOM   4126  CA  LEU A 283      14.694   9.353  -6.975  1.00 93.86           C  
ATOM   4127  HA  LEU A 283      14.955   9.451  -5.921  1.00 93.86           H  
ATOM   4128  C   LEU A 283      13.644   8.243  -7.060  1.00 93.86           C  
ATOM   4129  CB  LEU A 283      14.116  10.693  -7.462  1.00 93.86           C  
ATOM   4130  HB2 LEU A 283      13.141  10.839  -6.998  1.00 93.86           H  
ATOM   4131  HB3 LEU A 283      13.961  10.633  -8.539  1.00 93.86           H  
ATOM   4132  O   LEU A 283      13.382   7.689  -8.130  1.00 93.86           O  
ATOM   4133  CG  LEU A 283      14.990  11.918  -7.142  1.00 93.86           C  
ATOM   4134  HG  LEU A 283      15.984  11.782  -7.568  1.00 93.86           H  
ATOM   4135  CD1 LEU A 283      14.362  13.165  -7.763  1.00 93.86           C  
ATOM   4136 HD11 LEU A 283      14.256  13.031  -8.839  1.00 93.86           H  
ATOM   4137 HD12 LEU A 283      13.380  13.344  -7.325  1.00 93.86           H  
ATOM   4138 HD13 LEU A 283      14.995  14.032  -7.577  1.00 93.86           H  
ATOM   4139  CD2 LEU A 283      15.118  12.158  -5.636  1.00 93.86           C  
ATOM   4140 HD21 LEU A 283      15.683  13.072  -5.454  1.00 93.86           H  
ATOM   4141 HD22 LEU A 283      14.124  12.246  -5.197  1.00 93.86           H  
ATOM   4142 HD23 LEU A 283      15.635  11.322  -5.165  1.00 93.86           H  
ATOM   4143  N   GLU A 284      13.009   7.963  -5.931  1.00 93.13           N  
ATOM   4144  H   GLU A 284      13.319   8.413  -5.081  1.00 93.13           H  
ATOM   4145  CA  GLU A 284      11.952   6.972  -5.793  1.00 93.13           C  
ATOM   4146  HA  GLU A 284      11.642   6.667  -6.792  1.00 93.13           H  
ATOM   4147  C   GLU A 284      10.752   7.555  -5.032  1.00 93.13           C  
ATOM   4148  CB  GLU A 284      12.515   5.735  -5.095  1.00 93.13           C  
ATOM   4149  HB2 GLU A 284      12.768   5.974  -4.062  1.00 93.13           H  
ATOM   4150  HB3 GLU A 284      13.426   5.438  -5.614  1.00 93.13           H  
ATOM   4151  O   GLU A 284      10.944   8.338  -4.093  1.00 93.13           O  
ATOM   4152  CG  GLU A 284      11.528   4.567  -5.128  1.00 93.13           C  
ATOM   4153  HG2 GLU A 284      11.194   4.407  -6.153  1.00 93.13           H  
ATOM   4154  HG3 GLU A 284      10.661   4.788  -4.505  1.00 93.13           H  
ATOM   4155  CD  GLU A 284      12.230   3.313  -4.631  1.00 93.13           C  
ATOM   4156  OE1 GLU A 284      12.011   2.947  -3.452  1.00 93.13           O  
ATOM   4157  OE2 GLU A 284      13.022   2.782  -5.446  1.00 93.13           O  
ATOM   4158  N   PRO A 285       9.510   7.212  -5.421  1.00 95.58           N  
ATOM   4159  CA  PRO A 285       8.328   7.640  -4.686  1.00 95.58           C  
ATOM   4160  HA  PRO A 285       8.311   8.729  -4.650  1.00 95.58           H  
ATOM   4161  C   PRO A 285       8.332   7.093  -3.252  1.00 95.58           C  
ATOM   4162  CB  PRO A 285       7.128   7.156  -5.504  1.00 95.58           C  
ATOM   4163  HB2 PRO A 285       6.365   7.933  -5.561  1.00 95.58           H  
ATOM   4164  HB3 PRO A 285       6.724   6.234  -5.086  1.00 95.58           H  
ATOM   4165  O   PRO A 285       8.683   5.936  -3.009  1.00 95.58           O  
ATOM   4166  CG  PRO A 285       7.691   6.891  -6.896  1.00 95.58           C  
ATOM   4167  HG2 PRO A 285       7.692   7.815  -7.475  1.00 95.58           H  
ATOM   4168  HG3 PRO A 285       7.139   6.110  -7.419  1.00 95.58           H  
ATOM   4169  CD  PRO A 285       9.122   6.468  -6.612  1.00 95.58           C  
ATOM   4170  HD2 PRO A 285       9.739   6.708  -7.478  1.00 95.58           H  
ATOM   4171  HD3 PRO A 285       9.147   5.399  -6.402  1.00 95.58           H  
ATOM   4172  N   LEU A 286       7.916   7.915  -2.287  1.00 96.62           N  
ATOM   4173  H   LEU A 286       7.525   8.809  -2.546  1.00 96.62           H  
ATOM   4174  CA  LEU A 286       7.914   7.535  -0.873  1.00 96.62           C  
ATOM   4175  HA  LEU A 286       8.891   7.111  -0.639  1.00 96.62           H  
ATOM   4176  C   LEU A 286       6.873   6.445  -0.568  1.00 96.62           C  
ATOM   4177  CB  LEU A 286       7.729   8.812  -0.032  1.00 96.62           C  
ATOM   4178  HB2 LEU A 286       8.601   9.442  -0.205  1.00 96.62           H  
ATOM   4179  HB3 LEU A 286       6.856   9.347  -0.405  1.00 96.62           H  
ATOM   4180  O   LEU A 286       7.068   5.672   0.370  1.00 96.62           O  
ATOM   4181  CG  LEU A 286       7.583   8.609   1.489  1.00 96.62           C  
ATOM   4182  HG  LEU A 286       6.729   7.964   1.696  1.00 96.62           H  
ATOM   4183  CD1 LEU A 286       8.837   7.997   2.119  1.00 96.62           C  
ATOM   4184 HD11 LEU A 286       9.687   8.661   1.964  1.00 96.62           H  
ATOM   4185 HD12 LEU A 286       8.680   7.859   3.189  1.00 96.62           H  
ATOM   4186 HD13 LEU A 286       9.047   7.026   1.670  1.00 96.62           H  
ATOM   4187  CD2 LEU A 286       7.325   9.951   2.178  1.00 96.62           C  
ATOM   4188 HD21 LEU A 286       6.396  10.384   1.806  1.00 96.62           H  
ATOM   4189 HD22 LEU A 286       7.245   9.815   3.256  1.00 96.62           H  
ATOM   4190 HD23 LEU A 286       8.140  10.642   1.960  1.00 96.62           H  
ATOM   4191  N   SER A 287       5.798   6.339  -1.355  1.00 96.57           N  
ATOM   4192  H   SER A 287       5.654   7.052  -2.055  1.00 96.57           H  
ATOM   4193  CA  SER A 287       4.732   5.349  -1.171  1.00 96.57           C  
ATOM   4194  HA  SER A 287       4.245   5.556  -0.218  1.00 96.57           H  
ATOM   4195  C   SER A 287       5.241   3.910  -1.127  1.00 96.57           C  
ATOM   4196  CB  SER A 287       3.669   5.463  -2.266  1.00 96.57           C  
ATOM   4197  HB2 SER A 287       2.881   4.736  -2.072  1.00 96.57           H  
ATOM   4198  HB3 SER A 287       3.229   6.460  -2.245  1.00 96.57           H  
ATOM   4199  O   SER A 287       4.808   3.163  -0.250  1.00 96.57           O  
ATOM   4200  OG  SER A 287       4.211   5.206  -3.543  1.00 96.57           O  
ATOM   4201  HG  SER A 287       4.252   6.064  -3.971  1.00 96.57           H  
ATOM   4202  N   SER A 288       6.184   3.524  -1.993  1.00 95.50           N  
ATOM   4203  H   SER A 288       6.442   4.165  -2.729  1.00 95.50           H  
ATOM   4204  CA  SER A 288       6.741   2.163  -2.033  1.00 95.50           C  
ATOM   4205  HA  SER A 288       5.930   1.451  -2.188  1.00 95.50           H  
ATOM   4206  C   SER A 288       7.436   1.810  -0.716  1.00 95.50           C  
ATOM   4207  CB  SER A 288       7.733   2.019  -3.194  1.00 95.50           C  
ATOM   4208  HB2 SER A 288       8.596   2.663  -3.023  1.00 95.50           H  
ATOM   4209  HB3 SER A 288       8.067   0.983  -3.247  1.00 95.50           H  
ATOM   4210  O   SER A 288       7.131   0.792  -0.090  1.00 95.50           O  
ATOM   4211  OG  SER A 288       7.129   2.373  -4.422  1.00 95.50           O  
ATOM   4212  HG  SER A 288       7.828   2.410  -5.079  1.00 95.50           H  
ATOM   4213  N   ARG A 289       8.297   2.711  -0.229  1.00 95.75           N  
ATOM   4214  H   ARG A 289       8.460   3.541  -0.781  1.00 95.75           H  
ATOM   4215  CA  ARG A 289       9.023   2.553   1.040  1.00 95.75           C  
ATOM   4216  HA  ARG A 289       9.481   1.564   1.065  1.00 95.75           H  
ATOM   4217  C   ARG A 289       8.088   2.615   2.241  1.00 95.75           C  
ATOM   4218  CB  ARG A 289      10.111   3.636   1.146  1.00 95.75           C  
ATOM   4219  HB2 ARG A 289       9.642   4.618   1.082  1.00 95.75           H  
ATOM   4220  HB3 ARG A 289      10.597   3.559   2.119  1.00 95.75           H  
ATOM   4221  O   ARG A 289       8.183   1.797   3.151  1.00 95.75           O  
ATOM   4222  CG  ARG A 289      11.188   3.544   0.055  1.00 95.75           C  
ATOM   4223  HG2 ARG A 289      10.730   3.506  -0.934  1.00 95.75           H  
ATOM   4224  HG3 ARG A 289      11.816   4.433   0.106  1.00 95.75           H  
ATOM   4225  CD  ARG A 289      12.081   2.327   0.263  1.00 95.75           C  
ATOM   4226  HD2 ARG A 289      12.622   2.453   1.201  1.00 95.75           H  
ATOM   4227  HD3 ARG A 289      11.470   1.428   0.335  1.00 95.75           H  
ATOM   4228  NE  ARG A 289      13.037   2.145  -0.843  1.00 95.75           N  
ATOM   4229  HE  ARG A 289      12.811   2.532  -1.748  1.00 95.75           H  
ATOM   4230  NH1 ARG A 289      14.143   0.489   0.232  1.00 95.75           N  
ATOM   4231 HH11 ARG A 289      13.783   0.767   1.134  1.00 95.75           H  
ATOM   4232 HH12 ARG A 289      14.803  -0.271   0.141  1.00 95.75           H  
ATOM   4233  NH2 ARG A 289      14.663   0.866  -1.865  1.00 95.75           N  
ATOM   4234 HH21 ARG A 289      14.459   1.245  -2.778  1.00 95.75           H  
ATOM   4235 HH22 ARG A 289      15.256   0.052  -1.785  1.00 95.75           H  
ATOM   4236  CZ  ARG A 289      13.953   1.197  -0.830  1.00 95.75           C  
ATOM   4237  N   ALA A 290       7.136   3.544   2.235  1.00 96.58           N  
ATOM   4238  H   ALA A 290       7.105   4.193   1.461  1.00 96.58           H  
ATOM   4239  CA  ALA A 290       6.133   3.648   3.285  1.00 96.58           C  
ATOM   4240  HA  ALA A 290       6.645   3.735   4.243  1.00 96.58           H  
ATOM   4241  C   ALA A 290       5.247   2.392   3.346  1.00 96.58           C  
ATOM   4242  CB  ALA A 290       5.316   4.926   3.059  1.00 96.58           C  
ATOM   4243  HB1 ALA A 290       5.977   5.792   3.071  1.00 96.58           H  
ATOM   4244  HB2 ALA A 290       4.815   4.883   2.091  1.00 96.58           H  
ATOM   4245  HB3 ALA A 290       4.571   5.036   3.847  1.00 96.58           H  
ATOM   4246  O   ALA A 290       4.860   1.974   4.440  1.00 96.58           O  
ATOM   4247  N   ALA A 291       4.909   1.787   2.202  1.00 96.29           N  
ATOM   4248  H   ALA A 291       5.204   2.198   1.328  1.00 96.29           H  
ATOM   4249  CA  ALA A 291       4.110   0.565   2.128  1.00 96.29           C  
ATOM   4250  HA  ALA A 291       3.229   0.682   2.759  1.00 96.29           H  
ATOM   4251  C   ALA A 291       4.891  -0.645   2.657  1.00 96.29           C  
ATOM   4252  CB  ALA A 291       3.630   0.358   0.688  1.00 96.29           C  
ATOM   4253  HB1 ALA A 291       3.015   1.204   0.381  1.00 96.29           H  
ATOM   4254  HB2 ALA A 291       4.481   0.272   0.012  1.00 96.29           H  
ATOM   4255  HB3 ALA A 291       3.033  -0.552   0.623  1.00 96.29           H  
ATOM   4256  O   ALA A 291       4.361  -1.381   3.492  1.00 96.29           O  
ATOM   4257  N   GLY A 292       6.159  -0.799   2.259  1.00 95.75           N  
ATOM   4258  H   GLY A 292       6.521  -0.187   1.541  1.00 95.75           H  
ATOM   4259  CA  GLY A 292       7.061  -1.814   2.814  1.00 95.75           C  
ATOM   4260  HA2 GLY A 292       6.673  -2.811   2.604  1.00 95.75           H  
ATOM   4261  HA3 GLY A 292       8.041  -1.712   2.349  1.00 95.75           H  
ATOM   4262  C   GLY A 292       7.238  -1.664   4.326  1.00 95.75           C  
ATOM   4263  O   GLY A 292       7.019  -2.608   5.087  1.00 95.75           O  
ATOM   4264  N   LEU A 293       7.492  -0.438   4.791  1.00 96.01           N  
ATOM   4265  H   LEU A 293       7.723   0.285   4.125  1.00 96.01           H  
ATOM   4266  CA  LEU A 293       7.566  -0.125   6.216  1.00 96.01           C  
ATOM   4267  HA  LEU A 293       8.368  -0.726   6.643  1.00 96.01           H  
ATOM   4268  C   LEU A 293       6.266  -0.480   6.945  1.00 96.01           C  
ATOM   4269  CB  LEU A 293       7.896   1.368   6.382  1.00 96.01           C  
ATOM   4270  HB2 LEU A 293       8.872   1.567   5.942  1.00 96.01           H  
ATOM   4271  HB3 LEU A 293       7.158   1.949   5.829  1.00 96.01           H  
ATOM   4272  O   LEU A 293       6.294  -1.048   8.034  1.00 96.01           O  
ATOM   4273  CG  LEU A 293       7.898   1.853   7.840  1.00 96.01           C  
ATOM   4274  HG  LEU A 293       6.898   1.734   8.258  1.00 96.01           H  
ATOM   4275  CD1 LEU A 293       8.894   1.077   8.704  1.00 96.01           C  
ATOM   4276 HD11 LEU A 293       8.769   1.363   9.748  1.00 96.01           H  
ATOM   4277 HD12 LEU A 293       8.711   0.004   8.649  1.00 96.01           H  
ATOM   4278 HD13 LEU A 293       9.916   1.282   8.386  1.00 96.01           H  
ATOM   4279  CD2 LEU A 293       8.237   3.343   7.870  1.00 96.01           C  
ATOM   4280 HD21 LEU A 293       9.311   3.490   7.755  1.00 96.01           H  
ATOM   4281 HD22 LEU A 293       7.722   3.858   7.060  1.00 96.01           H  
ATOM   4282 HD23 LEU A 293       7.909   3.785   8.811  1.00 96.01           H  
ATOM   4283  N   ARG A 294       5.108  -0.167   6.357  1.00 95.75           N  
ATOM   4284  H   ARG A 294       5.142   0.306   5.466  1.00 95.75           H  
ATOM   4285  CA  ARG A 294       3.811  -0.508   6.946  1.00 95.75           C  
ATOM   4286  HA  ARG A 294       3.789  -0.096   7.955  1.00 95.75           H  
ATOM   4287  C   ARG A 294       3.639  -2.017   7.086  1.00 95.75           C  
ATOM   4288  CB  ARG A 294       2.689   0.112   6.104  1.00 95.75           C  
ATOM   4289  HB2 ARG A 294       2.854   1.188   6.046  1.00 95.75           H  
ATOM   4290  HB3 ARG A 294       2.737  -0.285   5.090  1.00 95.75           H  
ATOM   4291  O   ARG A 294       3.172  -2.462   8.135  1.00 95.75           O  
ATOM   4292  CG  ARG A 294       1.277  -0.141   6.652  1.00 95.75           C  
ATOM   4293  HG2 ARG A 294       1.068  -1.209   6.712  1.00 95.75           H  
ATOM   4294  HG3 ARG A 294       0.559   0.298   5.958  1.00 95.75           H  
ATOM   4295  CD  ARG A 294       1.079   0.508   8.020  1.00 95.75           C  
ATOM   4296  HD2 ARG A 294       0.019   0.733   8.136  1.00 95.75           H  
ATOM   4297  HD3 ARG A 294       1.615   1.456   8.049  1.00 95.75           H  
ATOM   4298  NE  ARG A 294       1.516  -0.373   9.119  1.00 95.75           N  
ATOM   4299  HE  ARG A 294       1.741  -1.334   8.906  1.00 95.75           H  
ATOM   4300  NH1 ARG A 294       1.133   1.104  10.783  1.00 95.75           N  
ATOM   4301 HH11 ARG A 294       1.002   1.247  11.774  1.00 95.75           H  
ATOM   4302 HH12 ARG A 294       0.967   1.817  10.086  1.00 95.75           H  
ATOM   4303  NH2 ARG A 294       1.632  -0.997  11.299  1.00 95.75           N  
ATOM   4304 HH21 ARG A 294       1.564  -1.951  10.975  1.00 95.75           H  
ATOM   4305 HH22 ARG A 294       1.470  -0.794  12.275  1.00 95.75           H  
ATOM   4306  CZ  ARG A 294       1.448  -0.089  10.396  1.00 95.75           C  
ATOM   4307  N   ALA A 295       4.022  -2.786   6.070  1.00 94.56           N  
ATOM   4308  H   ALA A 295       4.398  -2.352   5.239  1.00 94.56           H  
ATOM   4309  CA  ALA A 295       3.973  -4.241   6.130  1.00 94.56           C  
ATOM   4310  HA  ALA A 295       2.953  -4.527   6.386  1.00 94.56           H  
ATOM   4311  C   ALA A 295       4.879  -4.791   7.239  1.00 94.56           C  
ATOM   4312  CB  ALA A 295       4.326  -4.814   4.753  1.00 94.56           C  
ATOM   4313  HB1 ALA A 295       4.261  -5.902   4.782  1.00 94.56           H  
ATOM   4314  HB2 ALA A 295       5.341  -4.535   4.470  1.00 94.56           H  
ATOM   4315  HB3 ALA A 295       3.629  -4.438   4.004  1.00 94.56           H  
ATOM   4316  O   ALA A 295       4.457  -5.648   8.015  1.00 94.56           O  
ATOM   4317  N   ARG A 296       6.075  -4.216   7.390  1.00 95.07           N  
ATOM   4318  H   ARG A 296       6.383  -3.570   6.678  1.00 95.07           H  
ATOM   4319  CA  ARG A 296       7.006  -4.591   8.452  1.00 95.07           C  
ATOM   4320  HA  ARG A 296       7.119  -5.675   8.407  1.00 95.07           H  
ATOM   4321  C   ARG A 296       6.488  -4.267   9.851  1.00 95.07           C  
ATOM   4322  CB  ARG A 296       8.354  -3.921   8.165  1.00 95.07           C  
ATOM   4323  HB2 ARG A 296       8.241  -2.837   8.186  1.00 95.07           H  
ATOM   4324  HB3 ARG A 296       8.662  -4.209   7.160  1.00 95.07           H  
ATOM   4325  O   ARG A 296       6.570  -5.100  10.745  1.00 95.07           O  
ATOM   4326  CG  ARG A 296       9.453  -4.317   9.155  1.00 95.07           C  
ATOM   4327  HG2 ARG A 296      10.375  -3.808   8.876  1.00 95.07           H  
ATOM   4328  HG3 ARG A 296       9.177  -3.995  10.159  1.00 95.07           H  
ATOM   4329  CD  ARG A 296       9.701  -5.828   9.152  1.00 95.07           C  
ATOM   4330  HD2 ARG A 296       8.780  -6.362   9.382  1.00 95.07           H  
ATOM   4331  HD3 ARG A 296      10.044  -6.149   8.169  1.00 95.07           H  
ATOM   4332  NE  ARG A 296      10.656  -6.177  10.195  1.00 95.07           N  
ATOM   4333  HE  ARG A 296      10.284  -6.178  11.134  1.00 95.07           H  
ATOM   4334  NH1 ARG A 296      12.532  -6.686   8.959  1.00 95.07           N  
ATOM   4335 HH11 ARG A 296      12.032  -6.532   8.095  1.00 95.07           H  
ATOM   4336 HH12 ARG A 296      13.495  -6.989   8.919  1.00 95.07           H  
ATOM   4337  NH2 ARG A 296      12.545  -6.769  11.204  1.00 95.07           N  
ATOM   4338 HH21 ARG A 296      13.495  -7.112  11.211  1.00 95.07           H  
ATOM   4339 HH22 ARG A 296      11.996  -6.661  12.044  1.00 95.07           H  
ATOM   4340  CZ  ARG A 296      11.908  -6.545  10.095  1.00 95.07           C  
ATOM   4341  N   VAL A 297       5.917  -3.080  10.054  1.00 95.46           N  
ATOM   4342  H   VAL A 297       5.915  -2.423   9.287  1.00 95.46           H  
ATOM   4343  CA  VAL A 297       5.359  -2.688  11.361  1.00 95.46           C  
ATOM   4344  HA  VAL A 297       6.113  -2.869  12.127  1.00 95.46           H  
ATOM   4345  C   VAL A 297       4.150  -3.551  11.721  1.00 95.46           C  
ATOM   4346  CB  VAL A 297       4.994  -1.194  11.387  1.00 95.46           C  
ATOM   4347  HB  VAL A 297       4.297  -0.983  10.576  1.00 95.46           H  
ATOM   4348  O   VAL A 297       3.990  -3.910  12.883  1.00 95.46           O  
ATOM   4349  CG1 VAL A 297       4.380  -0.746  12.723  1.00 95.46           C  
ATOM   4350 HG11 VAL A 297       4.080   0.300  12.658  1.00 95.46           H  
ATOM   4351 HG12 VAL A 297       3.509  -1.348  12.982  1.00 95.46           H  
ATOM   4352 HG13 VAL A 297       5.109  -0.867  13.524  1.00 95.46           H  
ATOM   4353  CG2 VAL A 297       6.238  -0.318  11.206  1.00 95.46           C  
ATOM   4354 HG21 VAL A 297       5.931   0.711  11.018  1.00 95.46           H  
ATOM   4355 HG22 VAL A 297       6.837  -0.651  10.358  1.00 95.46           H  
ATOM   4356 HG23 VAL A 297       6.872  -0.374  12.091  1.00 95.46           H  
ATOM   4357  N   ASP A 298       3.316  -3.919  10.745  1.00 94.42           N  
ATOM   4358  H   ASP A 298       3.504  -3.620   9.799  1.00 94.42           H  
ATOM   4359  CA  ASP A 298       2.221  -4.870  10.967  1.00 94.42           C  
ATOM   4360  HA  ASP A 298       1.547  -4.476  11.727  1.00 94.42           H  
ATOM   4361  C   ASP A 298       2.719  -6.226  11.466  1.00 94.42           C  
ATOM   4362  CB  ASP A 298       1.438  -5.101   9.670  1.00 94.42           C  
ATOM   4363  HB2 ASP A 298       0.969  -6.084   9.710  1.00 94.42           H  
ATOM   4364  HB3 ASP A 298       2.117  -5.090   8.817  1.00 94.42           H  
ATOM   4365  O   ASP A 298       2.094  -6.798  12.355  1.00 94.42           O  
ATOM   4366  CG  ASP A 298       0.340  -4.083   9.442  1.00 94.42           C  
ATOM   4367  OD1 ASP A 298       0.478  -2.907   9.832  1.00 94.42           O  
ATOM   4368  OD2 ASP A 298      -0.699  -4.443   8.850  1.00 94.42           O  
ATOM   4369  N   LEU A 299       3.825  -6.718  10.904  1.00 92.37           N  
ATOM   4370  H   LEU A 299       4.266  -6.197  10.160  1.00 92.37           H  
ATOM   4371  CA  LEU A 299       4.426  -7.990  11.289  1.00 92.37           C  
ATOM   4372  HA  LEU A 299       3.637  -8.741  11.332  1.00 92.37           H  
ATOM   4373  C   LEU A 299       5.067  -7.924  12.682  1.00 92.37           C  
ATOM   4374  CB  LEU A 299       5.442  -8.385  10.203  1.00 92.37           C  
ATOM   4375  HB2 LEU A 299       6.215  -7.618  10.149  1.00 92.37           H  
ATOM   4376  HB3 LEU A 299       4.936  -8.417   9.238  1.00 92.37           H  
ATOM   4377  O   LEU A 299       4.807  -8.787  13.514  1.00 92.37           O  
ATOM   4378  CG  LEU A 299       6.133  -9.738  10.450  1.00 92.37           C  
ATOM   4379  HG  LEU A 299       6.644  -9.727  11.412  1.00 92.37           H  
ATOM   4380  CD1 LEU A 299       5.135 -10.901  10.426  1.00 92.37           C  
ATOM   4381 HD11 LEU A 299       5.677 -11.842  10.516  1.00 92.37           H  
ATOM   4382 HD12 LEU A 299       4.457 -10.819  11.276  1.00 92.37           H  
ATOM   4383 HD13 LEU A 299       4.570 -10.891   9.494  1.00 92.37           H  
ATOM   4384  CD2 LEU A 299       7.173  -9.979   9.358  1.00 92.37           C  
ATOM   4385 HD21 LEU A 299       7.907  -9.174   9.376  1.00 92.37           H  
ATOM   4386 HD22 LEU A 299       6.694 -10.007   8.379  1.00 92.37           H  
ATOM   4387 HD23 LEU A 299       7.692 -10.920   9.542  1.00 92.37           H  
ATOM   4388  N   ASP A 300       5.874  -6.893  12.939  1.00 93.84           N  
ATOM   4389  H   ASP A 300       6.105  -6.282  12.168  1.00 93.84           H  
ATOM   4390  CA  ASP A 300       6.687  -6.801  14.156  1.00 93.84           C  
ATOM   4391  HA  ASP A 300       7.074  -7.789  14.407  1.00 93.84           H  
ATOM   4392  C   ASP A 300       5.897  -6.291  15.371  1.00 93.84           C  
ATOM   4393  CB  ASP A 300       7.880  -5.860  13.907  1.00 93.84           C  
ATOM   4394  HB2 ASP A 300       8.345  -5.637  14.868  1.00 93.84           H  
ATOM   4395  HB3 ASP A 300       7.512  -4.919  13.499  1.00 93.84           H  
ATOM   4396  O   ASP A 300       6.199  -6.651  16.508  1.00 93.84           O  
ATOM   4397  CG  ASP A 300       8.979  -6.410  12.988  1.00 93.84           C  
ATOM   4398  OD1 ASP A 300       8.862  -7.524  12.443  1.00 93.84           O  
ATOM   4399  OD2 ASP A 300       9.990  -5.691  12.803  1.00 93.84           O  
ATOM   4400  N   LYS A 301       4.921  -5.399  15.151  1.00 93.88           N  
ATOM   4401  H   LYS A 301       4.739  -5.149  14.189  1.00 93.88           H  
ATOM   4402  CA  LYS A 301       4.210  -4.666  16.219  1.00 93.88           C  
ATOM   4403  HA  LYS A 301       4.475  -5.097  17.184  1.00 93.88           H  
ATOM   4404  C   LYS A 301       2.688  -4.763  16.139  1.00 93.88           C  
ATOM   4405  CB  LYS A 301       4.632  -3.187  16.215  1.00 93.88           C  
ATOM   4406  HB2 LYS A 301       4.327  -2.728  15.274  1.00 93.88           H  
ATOM   4407  HB3 LYS A 301       4.111  -2.680  17.027  1.00 93.88           H  
ATOM   4408  O   LYS A 301       2.017  -4.432  17.113  1.00 93.88           O  
ATOM   4409  CG  LYS A 301       6.141  -2.993  16.409  1.00 93.88           C  
ATOM   4410  HG2 LYS A 301       6.454  -3.502  17.320  1.00 93.88           H  
ATOM   4411  HG3 LYS A 301       6.679  -3.419  15.562  1.00 93.88           H  
ATOM   4412  CD  LYS A 301       6.487  -1.506  16.514  1.00 93.88           C  
ATOM   4413  HD2 LYS A 301       5.966  -1.083  17.374  1.00 93.88           H  
ATOM   4414  HD3 LYS A 301       6.172  -0.997  15.603  1.00 93.88           H  
ATOM   4415  CE  LYS A 301       7.996  -1.352  16.702  1.00 93.88           C  
ATOM   4416  HE2 LYS A 301       8.504  -1.891  15.902  1.00 93.88           H  
ATOM   4417  HE3 LYS A 301       8.269  -1.828  17.644  1.00 93.88           H  
ATOM   4418  NZ  LYS A 301       8.409   0.070  16.700  1.00 93.88           N  
ATOM   4419  HZ1 LYS A 301       7.835   0.603  17.337  1.00 93.88           H  
ATOM   4420  HZ2 LYS A 301       9.381   0.143  16.964  1.00 93.88           H  
ATOM   4421  HZ3 LYS A 301       8.347   0.459  15.769  1.00 93.88           H  
ATOM   4422  N   GLY A 302       2.141  -5.178  14.999  1.00 94.40           N  
ATOM   4423  H   GLY A 302       2.759  -5.449  14.248  1.00 94.40           H  
ATOM   4424  CA  GLY A 302       0.703  -5.237  14.753  1.00 94.40           C  
ATOM   4425  HA2 GLY A 302       0.163  -5.298  15.698  1.00 94.40           H  
ATOM   4426  HA3 GLY A 302       0.488  -6.152  14.201  1.00 94.40           H  
ATOM   4427  C   GLY A 302       0.154  -4.046  13.962  1.00 94.40           C  
ATOM   4428  O   GLY A 302       0.716  -2.947  13.912  1.00 94.40           O  
ATOM   4429  N   TYR A 303      -1.004  -4.259  13.334  1.00 94.61           N  
ATOM   4430  H   TYR A 303      -1.426  -5.172  13.423  1.00 94.61           H  
ATOM   4431  CA  TYR A 303      -1.676  -3.272  12.475  1.00 94.61           C  
ATOM   4432  HA  TYR A 303      -0.941  -2.874  11.776  1.00 94.61           H  
ATOM   4433  C   TYR A 303      -2.240  -2.056  13.230  1.00 94.61           C  
ATOM   4434  CB  TYR A 303      -2.764  -3.986  11.661  1.00 94.61           C  
ATOM   4435  HB2 TYR A 303      -3.309  -3.253  11.067  1.00 94.61           H  
ATOM   4436  HB3 TYR A 303      -2.274  -4.666  10.964  1.00 94.61           H  
ATOM   4437  O   TYR A 303      -2.529  -1.029  12.611  1.00 94.61           O  
ATOM   4438  CG  TYR A 303      -3.747  -4.784  12.498  1.00 94.61           C  
ATOM   4439  CD1 TYR A 303      -3.583  -6.177  12.638  1.00 94.61           C  
ATOM   4440  HD1 TYR A 303      -2.780  -6.680  12.121  1.00 94.61           H  
ATOM   4441  CD2 TYR A 303      -4.801  -4.131  13.161  1.00 94.61           C  
ATOM   4442  HD2 TYR A 303      -4.921  -3.061  13.070  1.00 94.61           H  
ATOM   4443  CE1 TYR A 303      -4.461  -6.915  13.454  1.00 94.61           C  
ATOM   4444  HE1 TYR A 303      -4.323  -7.980  13.566  1.00 94.61           H  
ATOM   4445  CE2 TYR A 303      -5.692  -4.874  13.955  1.00 94.61           C  
ATOM   4446  HE2 TYR A 303      -6.512  -4.395  14.470  1.00 94.61           H  
ATOM   4447  OH  TYR A 303      -6.392  -6.955  14.889  1.00 94.61           O  
ATOM   4448  HH  TYR A 303      -6.132  -7.875  14.981  1.00 94.61           H  
ATOM   4449  CZ  TYR A 303      -5.523  -6.260  14.112  1.00 94.61           C  
ATOM   4450  N   TRP A 304      -2.366  -2.151  14.558  1.00 95.36           N  
ATOM   4451  H   TRP A 304      -2.121  -3.029  14.993  1.00 95.36           H  
ATOM   4452  CA  TRP A 304      -2.769  -1.059  15.450  1.00 95.36           C  
ATOM   4453  HA  TRP A 304      -3.530  -0.454  14.957  1.00 95.36           H  
ATOM   4454  C   TRP A 304      -1.621  -0.113  15.811  1.00 95.36           C  
ATOM   4455  CB  TRP A 304      -3.378  -1.657  16.720  1.00 95.36           C  
ATOM   4456  HB2 TRP A 304      -3.687  -0.850  17.384  1.00 95.36           H  
ATOM   4457  HB3 TRP A 304      -4.278  -2.209  16.449  1.00 95.36           H  
ATOM   4458  O   TRP A 304      -1.870   0.987  16.306  1.00 95.36           O  
ATOM   4459  CG  TRP A 304      -2.465  -2.580  17.465  1.00 95.36           C  
ATOM   4460  CD1 TRP A 304      -1.645  -2.242  18.487  1.00 95.36           C  
ATOM   4461  HD1 TRP A 304      -1.543  -1.249  18.900  1.00 95.36           H  
ATOM   4462  CD2 TRP A 304      -2.321  -4.023  17.299  1.00 95.36           C  
ATOM   4463  CE2 TRP A 304      -1.415  -4.503  18.288  1.00 95.36           C  
ATOM   4464  CE3 TRP A 304      -2.907  -4.979  16.439  1.00 95.36           C  
ATOM   4465  HE3 TRP A 304      -3.623  -4.653  15.699  1.00 95.36           H  
ATOM   4466  NE1 TRP A 304      -1.018  -3.376  18.968  1.00 95.36           N  
ATOM   4467  HE1 TRP A 304      -0.408  -3.391  19.773  1.00 95.36           H  
ATOM   4468  CH2 TRP A 304      -1.722  -6.792  17.571  1.00 95.36           C  
ATOM   4469  HH2 TRP A 304      -1.508  -7.844  17.686  1.00 95.36           H  
ATOM   4470  CZ2 TRP A 304      -1.116  -5.863  18.431  1.00 95.36           C  
ATOM   4471  HZ2 TRP A 304      -0.442  -6.190  19.209  1.00 95.36           H  
ATOM   4472  CZ3 TRP A 304      -2.612  -6.349  16.575  1.00 95.36           C  
ATOM   4473  HZ3 TRP A 304      -3.084  -7.073  15.927  1.00 95.36           H  
ATOM   4474  N   TRP A 305      -0.370  -0.492  15.539  1.00 95.83           N  
ATOM   4475  H   TRP A 305      -0.213  -1.403  15.131  1.00 95.83           H  
ATOM   4476  CA  TRP A 305       0.794   0.355  15.778  1.00 95.83           C  
ATOM   4477  HA  TRP A 305       0.629   0.917  16.697  1.00 95.83           H  
ATOM   4478  C   TRP A 305       0.999   1.346  14.627  1.00 95.83           C  
ATOM   4479  CB  TRP A 305       2.027  -0.527  15.986  1.00 95.83           C  
ATOM   4480  HB2 TRP A 305       1.759  -1.369  16.625  1.00 95.83           H  
ATOM   4481  HB3 TRP A 305       2.356  -0.934  15.030  1.00 95.83           H  
ATOM   4482  O   TRP A 305       0.867   0.969  13.464  1.00 95.83           O  
ATOM   4483  CG  TRP A 305       3.153   0.202  16.639  1.00 95.83           C  
ATOM   4484  CD1 TRP A 305       4.070   0.971  16.017  1.00 95.83           C  
ATOM   4485  HD1 TRP A 305       4.117   1.115  14.948  1.00 95.83           H  
ATOM   4486  CD2 TRP A 305       3.470   0.271  18.057  1.00 95.83           C  
ATOM   4487  CE2 TRP A 305       4.575   1.160  18.229  1.00 95.83           C  
ATOM   4488  CE3 TRP A 305       2.935  -0.337  19.210  1.00 95.83           C  
ATOM   4489  HE3 TRP A 305       2.110  -1.027  19.113  1.00 95.83           H  
ATOM   4490  NE1 TRP A 305       4.881   1.583  16.951  1.00 95.83           N  
ATOM   4491  HE1 TRP A 305       5.533   2.314  16.706  1.00 95.83           H  
ATOM   4492  CH2 TRP A 305       4.567   0.809  20.621  1.00 95.83           C  
ATOM   4493  HH2 TRP A 305       4.969   1.006  21.604  1.00 95.83           H  
ATOM   4494  CZ2 TRP A 305       5.119   1.437  19.491  1.00 95.83           C  
ATOM   4495  HZ2 TRP A 305       5.942   2.128  19.601  1.00 95.83           H  
ATOM   4496  CZ3 TRP A 305       3.481  -0.074  20.479  1.00 95.83           C  
ATOM   4497  HZ3 TRP A 305       3.064  -0.555  21.352  1.00 95.83           H  
ATOM   4498  N   SER A 306       1.348   2.607  14.904  1.00 95.82           N  
ATOM   4499  H   SER A 306       1.508   2.859  15.869  1.00 95.82           H  
ATOM   4500  CA  SER A 306       1.611   3.604  13.850  1.00 95.82           C  
ATOM   4501  HA  SER A 306       0.806   3.542  13.118  1.00 95.82           H  
ATOM   4502  C   SER A 306       2.934   3.345  13.118  1.00 95.82           C  
ATOM   4503  CB  SER A 306       1.596   5.030  14.405  1.00 95.82           C  
ATOM   4504  HB2 SER A 306       2.392   5.153  15.140  1.00 95.82           H  
ATOM   4505  HB3 SER A 306       0.631   5.227  14.874  1.00 95.82           H  
ATOM   4506  O   SER A 306       3.954   3.053  13.736  1.00 95.82           O  
ATOM   4507  OG  SER A 306       1.792   5.930  13.332  1.00 95.82           O  
ATOM   4508  HG  SER A 306       1.747   6.827  13.671  1.00 95.82           H  
ATOM   4509  N   SER A 307       2.938   3.498  11.793  1.00 94.59           N  
ATOM   4510  H   SER A 307       2.096   3.812  11.332  1.00 94.59           H  
ATOM   4511  CA  SER A 307       4.155   3.450  10.966  1.00 94.59           C  
ATOM   4512  HA  SER A 307       4.785   2.631  11.311  1.00 94.59           H  
ATOM   4513  C   SER A 307       5.000   4.726  11.068  1.00 94.59           C  
ATOM   4514  CB  SER A 307       3.790   3.182   9.500  1.00 94.59           C  
ATOM   4515  HB2 SER A 307       3.521   2.132   9.384  1.00 94.59           H  
ATOM   4516  HB3 SER A 307       4.646   3.393   8.859  1.00 94.59           H  
ATOM   4517  O   SER A 307       6.139   4.734  10.608  1.00 94.59           O  
ATOM   4518  OG  SER A 307       2.684   3.990   9.130  1.00 94.59           O  
ATOM   4519  HG  SER A 307       2.760   4.226   8.202  1.00 94.59           H  
ATOM   4520  N   SER A 308       4.474   5.790  11.684  1.00 95.72           N  
ATOM   4521  H   SER A 308       3.544   5.710  12.070  1.00 95.72           H  
ATOM   4522  CA  SER A 308       5.233   7.010  11.969  1.00 95.72           C  
ATOM   4523  HA  SER A 308       5.677   7.367  11.040  1.00 95.72           H  
ATOM   4524  C   SER A 308       6.357   6.749  12.981  1.00 95.72           C  
ATOM   4525  CB  SER A 308       4.299   8.099  12.500  1.00 95.72           C  
ATOM   4526  HB2 SER A 308       4.012   7.842  13.520  1.00 95.72           H  
ATOM   4527  HB3 SER A 308       3.406   8.152  11.877  1.00 95.72           H  
ATOM   4528  O   SER A 308       6.288   5.834  13.809  1.00 95.72           O  
ATOM   4529  OG  SER A 308       4.941   9.359  12.494  1.00 95.72           O  
ATOM   4530  HG  SER A 308       4.630   9.870  13.245  1.00 95.72           H  
ATOM   4531  N   ASN A 309       7.399   7.576  12.924  1.00 94.46           N  
ATOM   4532  H   ASN A 309       7.379   8.283  12.202  1.00 94.46           H  
ATOM   4533  CA  ASN A 309       8.617   7.491  13.726  1.00 94.46           C  
ATOM   4534  HA  ASN A 309       9.297   8.237  13.314  1.00 94.46           H  
ATOM   4535  C   ASN A 309       9.361   6.143  13.601  1.00 94.46           C  
ATOM   4536  CB  ASN A 309       8.294   7.917  15.169  1.00 94.46           C  
ATOM   4537  HB2 ASN A 309       7.716   7.132  15.656  1.00 94.46           H  
ATOM   4538  HB3 ASN A 309       7.697   8.829  15.156  1.00 94.46           H  
ATOM   4539  O   ASN A 309      10.111   5.736  14.493  1.00 94.46           O  
ATOM   4540  CG  ASN A 309       9.537   8.196  15.993  1.00 94.46           C  
ATOM   4541  ND2 ASN A 309       9.424   8.170  17.298  1.00 94.46           N  
ATOM   4542 HD21 ASN A 309       8.519   8.056  17.732  1.00 94.46           H  
ATOM   4543 HD22 ASN A 309      10.246   8.442  17.818  1.00 94.46           H  
ATOM   4544  OD1 ASN A 309      10.617   8.453  15.487  1.00 94.46           O  
ATOM   4545  N   GLN A 310       9.166   5.428  12.493  1.00 94.90           N  
ATOM   4546  H   GLN A 310       8.548   5.800  11.785  1.00 94.90           H  
ATOM   4547  CA  GLN A 310       9.941   4.237  12.153  1.00 94.90           C  
ATOM   4548  HA  GLN A 310      10.507   3.905  13.023  1.00 94.90           H  
ATOM   4549  C   GLN A 310      10.949   4.574  11.052  1.00 94.90           C  
ATOM   4550  CB  GLN A 310       9.031   3.079  11.739  1.00 94.90           C  
ATOM   4551  HB2 GLN A 310       9.651   2.192  11.612  1.00 94.90           H  
ATOM   4552  HB3 GLN A 310       8.583   3.336  10.778  1.00 94.90           H  
ATOM   4553  O   GLN A 310      10.688   5.420  10.194  1.00 94.90           O  
ATOM   4554  CG  GLN A 310       7.885   2.742  12.699  1.00 94.90           C  
ATOM   4555  HG2 GLN A 310       7.198   3.587  12.747  1.00 94.90           H  
ATOM   4556  HG3 GLN A 310       7.324   1.899  12.295  1.00 94.90           H  
ATOM   4557  CD  GLN A 310       8.336   2.378  14.103  1.00 94.90           C  
ATOM   4558  NE2 GLN A 310       7.755   2.994  15.107  1.00 94.90           N  
ATOM   4559 HE21 GLN A 310       7.121   3.735  14.846  1.00 94.90           H  
ATOM   4560 HE22 GLN A 310       8.318   3.102  15.939  1.00 94.90           H  
ATOM   4561  OE1 GLN A 310       9.186   1.536  14.356  1.00 94.90           O  
ATOM   4562  N   GLN A 311      12.111   3.928  11.097  1.00 94.58           N  
ATOM   4563  H   GLN A 311      12.240   3.189  11.773  1.00 94.58           H  
ATOM   4564  CA  GLN A 311      13.194   4.172  10.150  1.00 94.58           C  
ATOM   4565  HA  GLN A 311      13.382   5.244  10.105  1.00 94.58           H  
ATOM   4566  C   GLN A 311      12.818   3.705   8.738  1.00 94.58           C  
ATOM   4567  CB  GLN A 311      14.464   3.495  10.681  1.00 94.58           C  
ATOM   4568  HB2 GLN A 311      14.293   2.422  10.769  1.00 94.58           H  
ATOM   4569  HB3 GLN A 311      14.672   3.897  11.673  1.00 94.58           H  
ATOM   4570  O   GLN A 311      12.264   2.620   8.554  1.00 94.58           O  
ATOM   4571  CG  GLN A 311      15.689   3.733   9.786  1.00 94.58           C  
ATOM   4572  HG2 GLN A 311      15.813   4.801   9.610  1.00 94.58           H  
ATOM   4573  HG3 GLN A 311      15.537   3.238   8.827  1.00 94.58           H  
ATOM   4574  CD  GLN A 311      16.977   3.192  10.394  1.00 94.58           C  
ATOM   4575  NE2 GLN A 311      18.074   3.264   9.676  1.00 94.58           N  
ATOM   4576 HE21 GLN A 311      18.909   2.871  10.087  1.00 94.58           H  
ATOM   4577 HE22 GLN A 311      18.040   3.601   8.724  1.00 94.58           H  
ATOM   4578  OE1 GLN A 311      17.027   2.715  11.518  1.00 94.58           O  
ATOM   4579  N   LEU A 312      13.148   4.523   7.740  1.00 94.64           N  
ATOM   4580  H   LEU A 312      13.637   5.378   7.963  1.00 94.64           H  
ATOM   4581  CA  LEU A 312      13.112   4.130   6.338  1.00 94.64           C  
ATOM   4582  HA  LEU A 312      12.272   3.453   6.182  1.00 94.64           H  
ATOM   4583  C   LEU A 312      14.399   3.365   6.004  1.00 94.64           C  
ATOM   4584  CB  LEU A 312      12.914   5.370   5.450  1.00 94.64           C  
ATOM   4585  HB2 LEU A 312      13.711   6.081   5.668  1.00 94.64           H  
ATOM   4586  HB3 LEU A 312      13.015   5.068   4.407  1.00 94.64           H  
ATOM   4587  O   LEU A 312      15.499   3.862   6.243  1.00 94.64           O  
ATOM   4588  CG  LEU A 312      11.551   6.068   5.627  1.00 94.64           C  
ATOM   4589  HG  LEU A 312      11.386   6.290   6.682  1.00 94.64           H  
ATOM   4590  CD1 LEU A 312      11.541   7.388   4.861  1.00 94.64           C  
ATOM   4591 HD11 LEU A 312      11.670   7.205   3.795  1.00 94.64           H  
ATOM   4592 HD12 LEU A 312      12.350   8.026   5.215  1.00 94.64           H  
ATOM   4593 HD13 LEU A 312      10.592   7.898   5.027  1.00 94.64           H  
ATOM   4594  CD2 LEU A 312      10.387   5.218   5.111  1.00 94.64           C  
ATOM   4595 HD21 LEU A 312       9.460   5.790   5.158  1.00 94.64           H  
ATOM   4596 HD22 LEU A 312      10.271   4.324   5.725  1.00 94.64           H  
ATOM   4597 HD23 LEU A 312      10.569   4.927   4.077  1.00 94.64           H  
ATOM   4598  N   VAL A 313      14.256   2.144   5.488  1.00 92.71           N  
ATOM   4599  H   VAL A 313      13.333   1.839   5.212  1.00 92.71           H  
ATOM   4600  CA  VAL A 313      15.372   1.264   5.109  1.00 92.71           C  
ATOM   4601  HA  VAL A 313      16.274   1.586   5.630  1.00 92.71           H  
ATOM   4602  C   VAL A 313      15.626   1.406   3.607  1.00 92.71           C  
ATOM   4603  CB  VAL A 313      15.094  -0.198   5.518  1.00 92.71           C  
ATOM   4604  HB  VAL A 313      14.195  -0.548   5.010  1.00 92.71           H  
ATOM   4605  O   VAL A 313      14.689   1.653   2.848  1.00 92.71           O  
ATOM   4606  CG1 VAL A 313      16.257  -1.132   5.162  1.00 92.71           C  
ATOM   4607 HG11 VAL A 313      17.189  -0.780   5.603  1.00 92.71           H  
ATOM   4608 HG12 VAL A 313      16.046  -2.138   5.525  1.00 92.71           H  
ATOM   4609 HG13 VAL A 313      16.364  -1.211   4.080  1.00 92.71           H  
ATOM   4610  CG2 VAL A 313      14.873  -0.308   7.037  1.00 92.71           C  
ATOM   4611 HG21 VAL A 313      14.687  -1.349   7.302  1.00 92.71           H  
ATOM   4612 HG22 VAL A 313      15.755   0.047   7.570  1.00 92.71           H  
ATOM   4613 HG23 VAL A 313      14.007   0.280   7.339  1.00 92.71           H  
ATOM   4614  N   GLY A 314      16.890   1.292   3.188  1.00 90.66           N  
ATOM   4615  H   GLY A 314      17.599   1.029   3.857  1.00 90.66           H  
ATOM   4616  CA  GLY A 314      17.303   1.402   1.780  1.00 90.66           C  
ATOM   4617  HA2 GLY A 314      16.642   0.801   1.156  1.00 90.66           H  
ATOM   4618  HA3 GLY A 314      18.308   0.994   1.672  1.00 90.66           H  
ATOM   4619  C   GLY A 314      17.318   2.831   1.224  1.00 90.66           C  
ATOM   4620  O   GLY A 314      17.529   3.027   0.033  1.00 90.66           O  
ATOM   4621  N   VAL A 315      17.115   3.844   2.072  1.00 93.59           N  
ATOM   4622  H   VAL A 315      16.971   3.626   3.048  1.00 93.59           H  
ATOM   4623  CA  VAL A 315      17.086   5.255   1.666  1.00 93.59           C  
ATOM   4624  HA  VAL A 315      16.972   5.308   0.583  1.00 93.59           H  
ATOM   4625  C   VAL A 315      18.403   5.946   2.024  1.00 93.59           C  
ATOM   4626  CB  VAL A 315      15.872   5.973   2.280  1.00 93.59           C  
ATOM   4627  HB  VAL A 315      15.944   5.967   3.367  1.00 93.59           H  
ATOM   4628  O   VAL A 315      18.804   5.948   3.188  1.00 93.59           O  
ATOM   4629  CG1 VAL A 315      15.832   7.417   1.790  1.00 93.59           C  
ATOM   4630 HG11 VAL A 315      15.838   7.418   0.700  1.00 93.59           H  
ATOM   4631 HG12 VAL A 315      16.723   7.954   2.115  1.00 93.59           H  
ATOM   4632 HG13 VAL A 315      14.949   7.929   2.171  1.00 93.59           H  
ATOM   4633  CG2 VAL A 315      14.548   5.311   1.867  1.00 93.59           C  
ATOM   4634 HG21 VAL A 315      14.495   5.237   0.781  1.00 93.59           H  
ATOM   4635 HG22 VAL A 315      14.482   4.308   2.289  1.00 93.59           H  
ATOM   4636 HG23 VAL A 315      13.704   5.899   2.228  1.00 93.59           H  
ATOM   4637  N   THR A 316      19.055   6.570   1.039  1.00 92.42           N  
ATOM   4638  H   THR A 316      18.658   6.552   0.110  1.00 92.42           H  
ATOM   4639  CA  THR A 316      20.317   7.316   1.214  1.00 92.42           C  
ATOM   4640  HA  THR A 316      20.870   6.888   2.050  1.00 92.42           H  
ATOM   4641  C   THR A 316      20.092   8.790   1.543  1.00 92.42           C  
ATOM   4642  CB  THR A 316      21.212   7.223  -0.032  1.00 92.42           C  
ATOM   4643  HB  THR A 316      22.134   7.772   0.163  1.00 92.42           H  
ATOM   4644  O   THR A 316      20.928   9.424   2.184  1.00 92.42           O  
ATOM   4645  CG2 THR A 316      21.573   5.776  -0.367  1.00 92.42           C  
ATOM   4646 HG21 THR A 316      22.028   5.296   0.499  1.00 92.42           H  
ATOM   4647 HG22 THR A 316      22.287   5.772  -1.191  1.00 92.42           H  
ATOM   4648 HG23 THR A 316      20.683   5.221  -0.665  1.00 92.42           H  
ATOM   4649  OG1 THR A 316      20.582   7.788  -1.158  1.00 92.42           O  
ATOM   4650  HG1 THR A 316      21.233   8.361  -1.570  1.00 92.42           H  
ATOM   4651  N   GLY A 317      18.946   9.345   1.150  1.00 92.49           N  
ATOM   4652  H   GLY A 317      18.310   8.779   0.607  1.00 92.49           H  
ATOM   4653  CA  GLY A 317      18.621  10.747   1.375  1.00 92.49           C  
ATOM   4654  HA2 GLY A 317      18.784  10.996   2.423  1.00 92.49           H  
ATOM   4655  HA3 GLY A 317      19.292  11.361   0.775  1.00 92.49           H  
ATOM   4656  C   GLY A 317      17.184  11.095   1.008  1.00 92.49           C  
ATOM   4657  O   GLY A 317      16.400  10.256   0.574  1.00 92.49           O  
ATOM   4658  N   VAL A 318      16.842  12.368   1.165  1.00 93.32           N  
ATOM   4659  H   VAL A 318      17.540  13.015   1.501  1.00 93.32           H  
ATOM   4660  CA  VAL A 318      15.564  12.936   0.716  1.00 93.32           C  
ATOM   4661  HA  VAL A 318      14.898  12.133   0.401  1.00 93.32           H  
ATOM   4662  C   VAL A 318      15.793  13.813  -0.508  1.00 93.32           C  
ATOM   4663  CB  VAL A 318      14.845  13.690   1.850  1.00 93.32           C  
ATOM   4664  HB  VAL A 318      13.966  14.182   1.433  1.00 93.32           H  
ATOM   4665  O   VAL A 318      16.862  14.406  -0.666  1.00 93.32           O  
ATOM   4666  CG1 VAL A 318      14.371  12.701   2.920  1.00 93.32           C  
ATOM   4667 HG11 VAL A 318      15.219  12.169   3.350  1.00 93.32           H  
ATOM   4668 HG12 VAL A 318      13.853  13.244   3.710  1.00 93.32           H  
ATOM   4669 HG13 VAL A 318      13.683  11.982   2.476  1.00 93.32           H  
ATOM   4670  CG2 VAL A 318      15.721  14.754   2.524  1.00 93.32           C  
ATOM   4671 HG21 VAL A 318      15.117  15.318   3.236  1.00 93.32           H  
ATOM   4672 HG22 VAL A 318      16.108  15.448   1.778  1.00 93.32           H  
ATOM   4673 HG23 VAL A 318      16.552  14.292   3.057  1.00 93.32           H  
ATOM   4674  N   GLU A 319      14.798  13.898  -1.389  1.00 92.84           N  
ATOM   4675  H   GLU A 319      13.971  13.333  -1.263  1.00 92.84           H  
ATOM   4676  CA  GLU A 319      14.842  14.766  -2.571  1.00 92.84           C  
ATOM   4677  HA  GLU A 319      15.633  14.442  -3.247  1.00 92.84           H  
ATOM   4678  C   GLU A 319      15.096  16.230  -2.189  1.00 92.84           C  
ATOM   4679  CB  GLU A 319      13.492  14.646  -3.284  1.00 92.84           C  
ATOM   4680  HB2 GLU A 319      12.724  14.961  -2.577  1.00 92.84           H  
ATOM   4681  HB3 GLU A 319      13.320  13.603  -3.548  1.00 92.84           H  
ATOM   4682  O   GLU A 319      15.916  16.907  -2.811  1.00 92.84           O  
ATOM   4683  CG  GLU A 319      13.373  15.487  -4.558  1.00 92.84           C  
ATOM   4684  HG2 GLU A 319      13.690  16.511  -4.359  1.00 92.84           H  
ATOM   4685  HG3 GLU A 319      14.042  15.073  -5.312  1.00 92.84           H  
ATOM   4686  CD  GLU A 319      11.939  15.535  -5.102  1.00 92.84           C  
ATOM   4687  OE1 GLU A 319      11.778  16.151  -6.175  1.00 92.84           O  
ATOM   4688  OE2 GLU A 319      11.001  15.020  -4.447  1.00 92.84           O  
ATOM   4689  N   ARG A 320      14.406  16.709  -1.146  1.00 90.29           N  
ATOM   4690  H   ARG A 320      13.792  16.071  -0.661  1.00 90.29           H  
ATOM   4691  CA  ARG A 320      14.496  18.085  -0.650  1.00 90.29           C  
ATOM   4692  HA  ARG A 320      15.333  18.566  -1.156  1.00 90.29           H  
ATOM   4693  C   ARG A 320      14.768  18.066   0.853  1.00 90.29           C  
ATOM   4694  CB  ARG A 320      13.217  18.881  -0.980  1.00 90.29           C  
ATOM   4695  HB2 ARG A 320      13.370  19.921  -0.691  1.00 90.29           H  
ATOM   4696  HB3 ARG A 320      12.383  18.481  -0.405  1.00 90.29           H  
ATOM   4697  O   ARG A 320      14.059  17.356   1.566  1.00 90.29           O  
ATOM   4698  CG  ARG A 320      12.863  18.817  -2.476  1.00 90.29           C  
ATOM   4699  HG2 ARG A 320      13.735  19.064  -3.081  1.00 90.29           H  
ATOM   4700  HG3 ARG A 320      12.573  17.792  -2.707  1.00 90.29           H  
ATOM   4701  CD  ARG A 320      11.679  19.706  -2.879  1.00 90.29           C  
ATOM   4702  HD2 ARG A 320      10.958  19.762  -2.064  1.00 90.29           H  
ATOM   4703  HD3 ARG A 320      11.178  19.206  -3.708  1.00 90.29           H  
ATOM   4704  NE  ARG A 320      12.104  21.038  -3.364  1.00 90.29           N  
ATOM   4705  HE  ARG A 320      12.614  21.026  -4.235  1.00 90.29           H  
ATOM   4706  NH1 ARG A 320      11.110  22.343  -1.763  1.00 90.29           N  
ATOM   4707 HH11 ARG A 320      11.162  23.201  -1.233  1.00 90.29           H  
ATOM   4708 HH12 ARG A 320      10.827  21.481  -1.319  1.00 90.29           H  
ATOM   4709  NH2 ARG A 320      12.240  23.308  -3.429  1.00 90.29           N  
ATOM   4710 HH21 ARG A 320      12.776  23.238  -4.282  1.00 90.29           H  
ATOM   4711 HH22 ARG A 320      12.030  24.215  -3.036  1.00 90.29           H  
ATOM   4712  CZ  ARG A 320      11.812  22.218  -2.854  1.00 90.29           C  
ATOM   4713  N   PRO A 321      15.757  18.830   1.348  1.00 88.89           N  
ATOM   4714  CA  PRO A 321      15.952  18.974   2.782  1.00 88.89           C  
ATOM   4715  HA  PRO A 321      16.064  17.995   3.248  1.00 88.89           H  
ATOM   4716  C   PRO A 321      14.737  19.687   3.383  1.00 88.89           C  
ATOM   4717  CB  PRO A 321      17.250  19.768   2.943  1.00 88.89           C  
ATOM   4718  HB2 PRO A 321      17.246  20.387   3.840  1.00 88.89           H  
ATOM   4719  HB3 PRO A 321      18.095  19.080   2.960  1.00 88.89           H  
ATOM   4720  O   PRO A 321      14.269  20.686   2.838  1.00 88.89           O  
ATOM   4721  CG  PRO A 321      17.308  20.613   1.670  1.00 88.89           C  
ATOM   4722  HG2 PRO A 321      16.714  21.517   1.803  1.00 88.89           H  
ATOM   4723  HG3 PRO A 321      18.334  20.868   1.401  1.00 88.89           H  
ATOM   4724  CD  PRO A 321      16.652  19.719   0.618  1.00 88.89           C  
ATOM   4725  HD2 PRO A 321      16.108  20.335  -0.098  1.00 88.89           H  
ATOM   4726  HD3 PRO A 321      17.413  19.126   0.109  1.00 88.89           H  
ATOM   4727  N   LEU A 322      14.234  19.153   4.491  1.00 90.90           N  
ATOM   4728  H   LEU A 322      14.687  18.343   4.890  1.00 90.90           H  
ATOM   4729  CA  LEU A 322      13.150  19.732   5.278  1.00 90.90           C  
ATOM   4730  HA  LEU A 322      12.828  20.681   4.848  1.00 90.90           H  
ATOM   4731  C   LEU A 322      13.688  20.014   6.675  1.00 90.90           C  
ATOM   4732  CB  LEU A 322      11.953  18.765   5.331  1.00 90.90           C  
ATOM   4733  HB2 LEU A 322      12.278  17.844   5.814  1.00 90.90           H  
ATOM   4734  HB3 LEU A 322      11.179  19.207   5.957  1.00 90.90           H  
ATOM   4735  O   LEU A 322      14.380  19.169   7.250  1.00 90.90           O  
ATOM   4736  CG  LEU A 322      11.342  18.410   3.964  1.00 90.90           C  
ATOM   4737  HG  LEU A 322      12.100  17.960   3.323  1.00 90.90           H  
ATOM   4738  CD1 LEU A 322      10.226  17.390   4.168  1.00 90.90           C  
ATOM   4739 HD11 LEU A 322       9.782  17.127   3.208  1.00 90.90           H  
ATOM   4740 HD12 LEU A 322      10.639  16.488   4.621  1.00 90.90           H  
ATOM   4741 HD13 LEU A 322       9.466  17.806   4.828  1.00 90.90           H  
ATOM   4742  CD2 LEU A 322      10.740  19.621   3.248  1.00 90.90           C  
ATOM   4743 HD21 LEU A 322      10.311  19.300   2.299  1.00 90.90           H  
ATOM   4744 HD22 LEU A 322       9.976  20.077   3.877  1.00 90.90           H  
ATOM   4745 HD23 LEU A 322      11.522  20.354   3.047  1.00 90.90           H  
ATOM   4746  N   SER A 323      13.379  21.185   7.221  1.00 91.67           N  
ATOM   4747  H   SER A 323      12.803  21.835   6.705  1.00 91.67           H  
ATOM   4748  CA  SER A 323      13.666  21.471   8.623  1.00 91.67           C  
ATOM   4749  HA  SER A 323      14.725  21.280   8.794  1.00 91.67           H  
ATOM   4750  C   SER A 323      12.864  20.520   9.518  1.00 91.67           C  
ATOM   4751  CB  SER A 323      13.419  22.944   8.962  1.00 91.67           C  
ATOM   4752  HB2 SER A 323      14.126  23.565   8.413  1.00 91.67           H  
ATOM   4753  HB3 SER A 323      13.576  23.096  10.030  1.00 91.67           H  
ATOM   4754  O   SER A 323      11.655  20.340   9.354  1.00 91.67           O  
ATOM   4755  OG  SER A 323      12.111  23.337   8.629  1.00 91.67           O  
ATOM   4756  HG  SER A 323      12.063  23.486   7.682  1.00 91.67           H  
ATOM   4757  N   ALA A 324      13.569  19.858  10.436  1.00 88.67           N  
ATOM   4758  H   ALA A 324      14.566  20.014  10.478  1.00 88.67           H  
ATOM   4759  CA  ALA A 324      13.021  18.834  11.314  1.00 88.67           C  
ATOM   4760  HA  ALA A 324      11.945  18.979  11.415  1.00 88.67           H  
ATOM   4761  C   ALA A 324      13.647  18.947  12.710  1.00 88.67           C  
ATOM   4762  CB  ALA A 324      13.259  17.460  10.670  1.00 88.67           C  
ATOM   4763  HB1 ALA A 324      12.868  16.676  11.318  1.00 88.67           H  
ATOM   4764  HB2 ALA A 324      12.755  17.416   9.705  1.00 88.67           H  
ATOM   4765  HB3 ALA A 324      14.327  17.302  10.521  1.00 88.67           H  
ATOM   4766  O   ALA A 324      14.786  18.529  12.948  1.00 88.67           O  
ATOM   4767  N   MET A 325      12.880  19.505  13.642  1.00 87.83           N  
ATOM   4768  H   MET A 325      11.962  19.839  13.385  1.00 87.83           H  
ATOM   4769  CA  MET A 325      13.192  19.537  15.069  1.00 87.83           C  
ATOM   4770  HA  MET A 325      13.989  18.828  15.291  1.00 87.83           H  
ATOM   4771  C   MET A 325      11.952  19.096  15.844  1.00 87.83           C  
ATOM   4772  CB  MET A 325      13.663  20.931  15.501  1.00 87.83           C  
ATOM   4773  HB2 MET A 325      13.707  20.974  16.589  1.00 87.83           H  
ATOM   4774  HB3 MET A 325      12.949  21.675  15.149  1.00 87.83           H  
ATOM   4775  O   MET A 325      10.827  19.364  15.430  1.00 87.83           O  
ATOM   4776  CG  MET A 325      15.040  21.293  14.944  1.00 87.83           C  
ATOM   4777  HG2 MET A 325      14.986  21.322  13.856  1.00 87.83           H  
ATOM   4778  HG3 MET A 325      15.757  20.527  15.240  1.00 87.83           H  
ATOM   4779  SD  MET A 325      15.635  22.899  15.534  1.00 87.83           S  
ATOM   4780  CE  MET A 325      17.161  23.050  14.579  1.00 87.83           C  
ATOM   4781  HE1 MET A 325      16.927  23.042  13.515  1.00 87.83           H  
ATOM   4782  HE2 MET A 325      17.825  22.219  14.818  1.00 87.83           H  
ATOM   4783  HE3 MET A 325      17.651  23.990  14.835  1.00 87.83           H  
ATOM   4784  N   ILE A 326      12.159  18.356  16.932  1.00 86.60           N  
ATOM   4785  H   ILE A 326      13.101  18.272  17.286  1.00 86.60           H  
ATOM   4786  CA  ILE A 326      11.069  17.735  17.701  1.00 86.60           C  
ATOM   4787  HA  ILE A 326      10.394  17.251  16.995  1.00 86.60           H  
ATOM   4788  C   ILE A 326      10.227  18.761  18.473  1.00 86.60           C  
ATOM   4789  CB  ILE A 326      11.655  16.650  18.631  1.00 86.60           C  
ATOM   4790  HB  ILE A 326      12.248  15.981  18.006  1.00 86.60           H  
ATOM   4791  O   ILE A 326       9.060  18.519  18.766  1.00 86.60           O  
ATOM   4792  CG1 ILE A 326      10.524  15.813  19.266  1.00 86.60           C  
ATOM   4793 HG12 ILE A 326       9.991  16.411  20.005  1.00 86.60           H  
ATOM   4794 HG13 ILE A 326       9.817  15.528  18.487  1.00 86.60           H  
ATOM   4795  CG2 ILE A 326      12.591  17.241  19.706  1.00 86.60           C  
ATOM   4796 HG21 ILE A 326      13.327  17.914  19.266  1.00 86.60           H  
ATOM   4797 HG22 ILE A 326      12.015  17.805  20.440  1.00 86.60           H  
ATOM   4798 HG23 ILE A 326      13.129  16.445  20.221  1.00 86.60           H  
ATOM   4799  CD1 ILE A 326      11.012  14.531  19.947  1.00 86.60           C  
ATOM   4800 HD11 ILE A 326      11.648  14.771  20.799  1.00 86.60           H  
ATOM   4801 HD12 ILE A 326      11.567  13.921  19.236  1.00 86.60           H  
ATOM   4802 HD13 ILE A 326      10.152  13.965  20.305  1.00 86.60           H  
ATOM   4803  N   ASP A 327      10.831  19.896  18.796  1.00 85.79           N  
ATOM   4804  H   ASP A 327      11.805  20.015  18.557  1.00 85.79           H  
ATOM   4805  CA  ASP A 327      10.313  20.969  19.635  1.00 85.79           C  
ATOM   4806  HA  ASP A 327       9.350  20.668  20.047  1.00 85.79           H  
ATOM   4807  C   ASP A 327      10.063  22.269  18.857  1.00 85.79           C  
ATOM   4808  CB  ASP A 327      11.285  21.170  20.812  1.00 85.79           C  
ATOM   4809  HB2 ASP A 327      11.307  20.250  21.397  1.00 85.79           H  
ATOM   4810  HB3 ASP A 327      10.892  21.954  21.460  1.00 85.79           H  
ATOM   4811  O   ASP A 327       9.621  23.252  19.450  1.00 85.79           O  
ATOM   4812  CG  ASP A 327      12.732  21.520  20.415  1.00 85.79           C  
ATOM   4813  OD1 ASP A 327      13.155  21.165  19.285  1.00 85.79           O  
ATOM   4814  OD2 ASP A 327      13.440  22.051  21.297  1.00 85.79           O  
ATOM   4815  N   ASP A 328      10.284  22.270  17.536  1.00 88.35           N  
ATOM   4816  H   ASP A 328      10.618  21.419  17.107  1.00 88.35           H  
ATOM   4817  CA  ASP A 328      10.032  23.429  16.681  1.00 88.35           C  
ATOM   4818  HA  ASP A 328      10.068  24.319  17.308  1.00 88.35           H  
ATOM   4819  C   ASP A 328       8.663  23.333  15.979  1.00 88.35           C  
ATOM   4820  CB  ASP A 328      11.155  23.628  15.662  1.00 88.35           C  
ATOM   4821  HB2 ASP A 328      11.155  22.776  14.981  1.00 88.35           H  
ATOM   4822  HB3 ASP A 328      12.111  23.678  16.182  1.00 88.35           H  
ATOM   4823  O   ASP A 328       8.512  22.599  14.988  1.00 88.35           O  
ATOM   4824  CG  ASP A 328      10.966  24.905  14.835  1.00 88.35           C  
ATOM   4825  OD1 ASP A 328      10.054  25.703  15.163  1.00 88.35           O  
ATOM   4826  OD2 ASP A 328      11.700  25.042  13.836  1.00 88.35           O  
ATOM   4827  N   PRO A 329       7.654  24.104  16.431  1.00 88.33           N  
ATOM   4828  CA  PRO A 329       6.350  24.149  15.779  1.00 88.33           C  
ATOM   4829  HA  PRO A 329       5.963  23.138  15.656  1.00 88.33           H  
ATOM   4830  C   PRO A 329       6.389  24.817  14.395  1.00 88.33           C  
ATOM   4831  CB  PRO A 329       5.458  24.927  16.751  1.00 88.33           C  
ATOM   4832  HB2 PRO A 329       5.042  24.238  17.486  1.00 88.33           H  
ATOM   4833  HB3 PRO A 329       4.658  25.464  16.242  1.00 88.33           H  
ATOM   4834  O   PRO A 329       5.418  24.701  13.653  1.00 88.33           O  
ATOM   4835  CG  PRO A 329       6.432  25.878  17.444  1.00 88.33           C  
ATOM   4836  HG2 PRO A 329       6.620  26.743  16.808  1.00 88.33           H  
ATOM   4837  HG3 PRO A 329       6.070  26.190  18.424  1.00 88.33           H  
ATOM   4838  CD  PRO A 329       7.698  25.037  17.552  1.00 88.33           C  
ATOM   4839  HD2 PRO A 329       8.568  25.692  17.504  1.00 88.33           H  
ATOM   4840  HD3 PRO A 329       7.687  24.481  18.489  1.00 88.33           H  
ATOM   4841  N   GLN A 330       7.461  25.530  14.040  1.00 90.88           N  
ATOM   4842  H   GLN A 330       8.261  25.570  14.655  1.00 90.88           H  
ATOM   4843  CA  GLN A 330       7.625  26.174  12.732  1.00 90.88           C  
ATOM   4844  HA  GLN A 330       6.644  26.331  12.283  1.00 90.88           H  
ATOM   4845  C   GLN A 330       8.400  25.307  11.732  1.00 90.88           C  
ATOM   4846  CB  GLN A 330       8.287  27.551  12.903  1.00 90.88           C  
ATOM   4847  HB2 GLN A 330       8.376  28.023  11.924  1.00 90.88           H  
ATOM   4848  HB3 GLN A 330       9.294  27.419  13.298  1.00 90.88           H  
ATOM   4849  O   GLN A 330       8.616  25.732  10.600  1.00 90.88           O  
ATOM   4850  CG  GLN A 330       7.512  28.503  13.824  1.00 90.88           C  
ATOM   4851  HG2 GLN A 330       7.484  28.095  14.835  1.00 90.88           H  
ATOM   4852  HG3 GLN A 330       8.042  29.454  13.868  1.00 90.88           H  
ATOM   4853  CD  GLN A 330       6.094  28.769  13.328  1.00 90.88           C  
ATOM   4854  NE2 GLN A 330       5.078  28.311  14.024  1.00 90.88           N  
ATOM   4855 HE21 GLN A 330       4.177  28.415  13.579  1.00 90.88           H  
ATOM   4856 HE22 GLN A 330       5.244  27.673  14.789  1.00 90.88           H  
ATOM   4857  OE1 GLN A 330       5.864  29.391  12.306  1.00 90.88           O  
ATOM   4858  N   SER A 331       8.798  24.093  12.122  1.00 92.88           N  
ATOM   4859  H   SER A 331       8.640  23.816  13.080  1.00 92.88           H  
ATOM   4860  CA  SER A 331       9.506  23.178  11.229  1.00 92.88           C  
ATOM   4861  HA  SER A 331      10.383  23.705  10.855  1.00 92.88           H  
ATOM   4862  C   SER A 331       8.656  22.779  10.016  1.00 92.88           C  
ATOM   4863  CB  SER A 331      10.007  21.951  11.998  1.00 92.88           C  
ATOM   4864  HB2 SER A 331      10.567  21.313  11.314  1.00 92.88           H  
ATOM   4865  HB3 SER A 331      10.686  22.280  12.784  1.00 92.88           H  
ATOM   4866  O   SER A 331       7.443  22.565  10.115  1.00 92.88           O  
ATOM   4867  OG  SER A 331       8.956  21.196  12.575  1.00 92.88           O  
ATOM   4868  HG  SER A 331       8.761  21.591  13.427  1.00 92.88           H  
ATOM   4869  N   ASP A 332       9.306  22.608   8.862  1.00 94.03           N  
ATOM   4870  H   ASP A 332      10.284  22.858   8.839  1.00 94.03           H  
ATOM   4871  CA  ASP A 332       8.653  22.230   7.601  1.00 94.03           C  
ATOM   4872  HA  ASP A 332       7.974  23.025   7.292  1.00 94.03           H  
ATOM   4873  C   ASP A 332       7.859  20.927   7.754  1.00 94.03           C  
ATOM   4874  CB  ASP A 332       9.705  22.000   6.505  1.00 94.03           C  
ATOM   4875  HB2 ASP A 332       9.201  21.620   5.616  1.00 94.03           H  
ATOM   4876  HB3 ASP A 332      10.395  21.228   6.844  1.00 94.03           H  
ATOM   4877  O   ASP A 332       6.759  20.778   7.216  1.00 94.03           O  
ATOM   4878  CG  ASP A 332      10.501  23.238   6.105  1.00 94.03           C  
ATOM   4879  OD1 ASP A 332       9.916  24.329   5.995  1.00 94.03           O  
ATOM   4880  OD2 ASP A 332      11.729  23.072   5.908  1.00 94.03           O  
ATOM   4881  N   VAL A 333       8.406  19.971   8.516  1.00 93.52           N  
ATOM   4882  H   VAL A 333       9.304  20.166   8.934  1.00 93.52           H  
ATOM   4883  CA  VAL A 333       7.739  18.693   8.797  1.00 93.52           C  
ATOM   4884  HA  VAL A 333       7.434  18.268   7.841  1.00 93.52           H  
ATOM   4885  C   VAL A 333       6.455  18.873   9.607  1.00 93.52           C  
ATOM   4886  CB  VAL A 333       8.679  17.679   9.479  1.00 93.52           C  
ATOM   4887  HB  VAL A 333       8.121  16.757   9.639  1.00 93.52           H  
ATOM   4888  O   VAL A 333       5.478  18.168   9.344  1.00 93.52           O  
ATOM   4889  CG1 VAL A 333       9.869  17.336   8.573  1.00 93.52           C  
ATOM   4890 HG11 VAL A 333      10.497  18.213   8.417  1.00 93.52           H  
ATOM   4891 HG12 VAL A 333       9.513  16.979   7.607  1.00 93.52           H  
ATOM   4892 HG13 VAL A 333      10.467  16.549   9.033  1.00 93.52           H  
ATOM   4893  CG2 VAL A 333       9.204  18.151  10.840  1.00 93.52           C  
ATOM   4894 HG21 VAL A 333       8.386  18.238  11.556  1.00 93.52           H  
ATOM   4895 HG22 VAL A 333       9.924  17.433  11.231  1.00 93.52           H  
ATOM   4896 HG23 VAL A 333       9.693  19.121  10.744  1.00 93.52           H  
ATOM   4897  N   ASN A 334       6.418  19.834  10.539  1.00 93.47           N  
ATOM   4898  H   ASN A 334       7.220  20.436  10.660  1.00 93.47           H  
ATOM   4899  CA  ASN A 334       5.214  20.149  11.300  1.00 93.47           C  
ATOM   4900  HA  ASN A 334       4.778  19.217  11.659  1.00 93.47           H  
ATOM   4901  C   ASN A 334       4.159  20.821  10.411  1.00 93.47           C  
ATOM   4902  CB  ASN A 334       5.571  21.000  12.530  1.00 93.47           C  
ATOM   4903  HB2 ASN A 334       5.976  21.964  12.221  1.00 93.47           H  
ATOM   4904  HB3 ASN A 334       6.319  20.487  13.134  1.00 93.47           H  
ATOM   4905  O   ASN A 334       3.006  20.398  10.425  1.00 93.47           O  
ATOM   4906  CG  ASN A 334       4.338  21.210  13.388  1.00 93.47           C  
ATOM   4907  ND2 ASN A 334       3.842  22.417  13.501  1.00 93.47           N  
ATOM   4908 HD21 ASN A 334       4.348  23.221  13.156  1.00 93.47           H  
ATOM   4909 HD22 ASN A 334       2.954  22.512  13.972  1.00 93.47           H  
ATOM   4910  OD1 ASN A 334       3.774  20.277  13.936  1.00 93.47           O  
ATOM   4911  N   MET A 335       4.557  21.781   9.568  1.00 94.31           N  
ATOM   4912  H   MET A 335       5.520  22.084   9.610  1.00 94.31           H  
ATOM   4913  CA  MET A 335       3.650  22.434   8.611  1.00 94.31           C  
ATOM   4914  HA  MET A 335       2.853  22.936   9.160  1.00 94.31           H  
ATOM   4915  C   MET A 335       2.993  21.422   7.657  1.00 94.31           C  
ATOM   4916  CB  MET A 335       4.417  23.473   7.783  1.00 94.31           C  
ATOM   4917  HB2 MET A 335       3.740  23.876   7.030  1.00 94.31           H  
ATOM   4918  HB3 MET A 335       5.246  22.987   7.268  1.00 94.31           H  
ATOM   4919  O   MET A 335       1.799  21.501   7.372  1.00 94.31           O  
ATOM   4920  CG  MET A 335       4.970  24.636   8.612  1.00 94.31           C  
ATOM   4921  HG2 MET A 335       5.621  24.240   9.392  1.00 94.31           H  
ATOM   4922  HG3 MET A 335       4.146  25.161   9.096  1.00 94.31           H  
ATOM   4923  SD  MET A 335       5.940  25.820   7.637  1.00 94.31           S  
ATOM   4924  CE  MET A 335       4.638  26.621   6.668  1.00 94.31           C  
ATOM   4925  HE1 MET A 335       5.081  27.408   6.058  1.00 94.31           H  
ATOM   4926  HE2 MET A 335       4.155  25.889   6.020  1.00 94.31           H  
ATOM   4927  HE3 MET A 335       3.901  27.056   7.342  1.00 94.31           H  
ATOM   4928  N   LEU A 336       3.756  20.433   7.181  1.00 95.75           N  
ATOM   4929  H   LEU A 336       4.740  20.447   7.408  1.00 95.75           H  
ATOM   4930  CA  LEU A 336       3.233  19.352   6.339  1.00 95.75           C  
ATOM   4931  HA  LEU A 336       2.684  19.783   5.502  1.00 95.75           H  
ATOM   4932  C   LEU A 336       2.244  18.457   7.098  1.00 95.75           C  
ATOM   4933  CB  LEU A 336       4.413  18.522   5.809  1.00 95.75           C  
ATOM   4934  HB2 LEU A 336       5.055  18.269   6.653  1.00 95.75           H  
ATOM   4935  HB3 LEU A 336       4.042  17.587   5.391  1.00 95.75           H  
ATOM   4936  O   LEU A 336       1.170  18.139   6.582  1.00 95.75           O  
ATOM   4937  CG  LEU A 336       5.241  19.252   4.739  1.00 95.75           C  
ATOM   4938  HG  LEU A 336       5.419  20.285   5.037  1.00 95.75           H
[truncated: 180,153 more chars]
