# Supplementary material for: Evolution of Phage Tail Sheath Protein
Source: Viruses. 2022 May 26;14(6):1148. doi: 10.3390/v14061148 (PMC9230969; doi:10.3390/v14061148)
Supplement: Supplementary file 1 [file viruses-14-01148-s001.zip › Supplementary_File_S2/AF_models/Campylobacter__phage__CAM-P21.pdb]

ATOM      1  N   MET A   1      -9.512 -14.800 -51.243  1.00 52.75           N  
ATOM      2  H   MET A   1     -10.508 -14.803 -51.406  1.00 52.75           H  
ATOM      3  H2  MET A   1      -9.235 -15.676 -50.824  1.00 52.75           H  
ATOM      4  H3  MET A   1      -9.304 -14.039 -50.612  1.00 52.75           H  
ATOM      5  CA  MET A   1      -8.826 -14.593 -52.534  1.00 52.75           C  
ATOM      6  HA  MET A   1      -7.754 -14.478 -52.373  1.00 52.75           H  
ATOM      7  C   MET A   1      -9.344 -13.302 -53.124  1.00 52.75           C  
ATOM      8  CB  MET A   1      -9.049 -15.758 -53.512  1.00 52.75           C  
ATOM      9  HB2 MET A   1     -10.024 -16.217 -53.348  1.00 52.75           H  
ATOM     10  HB3 MET A   1      -9.019 -15.375 -54.532  1.00 52.75           H  
ATOM     11  O   MET A   1     -10.553 -13.137 -53.202  1.00 52.75           O  
ATOM     12  CG  MET A   1      -7.940 -16.805 -53.386  1.00 52.75           C  
ATOM     13  HG2 MET A   1      -7.968 -17.262 -52.396  1.00 52.75           H  
ATOM     14  HG3 MET A   1      -6.981 -16.300 -53.501  1.00 52.75           H  
ATOM     15  SD  MET A   1      -8.022 -18.101 -54.647  1.00 52.75           S  
ATOM     16  CE  MET A   1      -9.021 -19.357 -53.805  1.00 52.75           C  
ATOM     17  HE1 MET A   1      -9.152 -20.214 -54.466  1.00 52.75           H  
ATOM     18  HE2 MET A   1      -9.999 -18.947 -53.555  1.00 52.75           H  
ATOM     19  HE3 MET A   1      -8.515 -19.684 -52.897  1.00 52.75           H  
ATOM     20  N   ALA A   2      -8.433 -12.384 -53.429  1.00 58.56           N  
ATOM     21  H   ALA A   2      -7.453 -12.624 -53.384  1.00 58.56           H  
ATOM     22  CA  ALA A   2      -8.721 -11.116 -54.083  1.00 58.56           C  
ATOM     23  HA  ALA A   2      -9.444 -10.552 -53.494  1.00 58.56           H  
ATOM     24  C   ALA A   2      -9.318 -11.391 -55.485  1.00 58.56           C  
ATOM     25  CB  ALA A   2      -7.376 -10.371 -54.090  1.00 58.56           C  
ATOM     26  HB1 ALA A   2      -6.713 -10.802 -54.840  1.00 58.56           H  
ATOM     27  HB2 ALA A   2      -6.904 -10.433 -53.110  1.00 58.56           H  
ATOM     28  HB3 ALA A   2      -7.515  -9.311 -54.300  1.00 58.56           H  
ATOM     29  O   ALA A   2      -8.936 -12.374 -56.117  1.00 58.56           O  
ATOM     30  N   ALA A   3     -10.279 -10.591 -55.948  1.00 59.36           N  
ATOM     31  H   ALA A   3     -10.509  -9.760 -55.422  1.00 59.36           H  
ATOM     32  CA  ALA A   3     -10.879 -10.713 -57.273  1.00 59.36           C  
ATOM     33  HA  ALA A   3     -11.434 -11.650 -57.316  1.00 59.36           H  
ATOM     34  C   ALA A   3      -9.790 -10.730 -58.357  1.00 59.36           C  
ATOM     35  CB  ALA A   3     -11.860  -9.550 -57.491  1.00 59.36           C  
ATOM     36  HB1 ALA A   3     -12.364  -9.667 -58.451  1.00 59.36           H  
ATOM     37  HB2 ALA A   3     -12.609  -9.541 -56.699  1.00 59.36           H  
ATOM     38  HB3 ALA A   3     -11.327  -8.599 -57.489  1.00 59.36           H  
ATOM     39  O   ALA A   3      -8.964  -9.822 -58.421  1.00 59.36           O  
ATOM     40  N   ASN A   4      -9.804 -11.746 -59.222  1.00 67.26           N  
ATOM     41  H   ASN A   4     -10.441 -12.512 -59.057  1.00 67.26           H  
ATOM     42  CA  ASN A   4      -8.836 -11.862 -60.320  1.00 67.26           C  
ATOM     43  HA  ASN A   4      -7.829 -11.783 -59.912  1.00 67.26           H  
ATOM     44  C   ASN A   4      -8.966 -10.724 -61.348  1.00 67.26           C  
ATOM     45  CB  ASN A   4      -8.994 -13.241 -60.986  1.00 67.26           C  
ATOM     46  HB2 ASN A   4      -8.454 -13.234 -61.934  1.00 67.26           H  
ATOM     47  HB3 ASN A   4     -10.045 -13.434 -61.201  1.00 67.26           H  
ATOM     48  O   ASN A   4      -8.004 -10.417 -62.043  1.00 67.26           O  
ATOM     49  CG  ASN A   4      -8.418 -14.380 -60.161  1.00 67.26           C  
ATOM     50  ND2 ASN A   4      -8.785 -15.603 -60.463  1.00 67.26           N  
ATOM     51 HD21 ASN A   4      -8.350 -16.335 -59.920  1.00 67.26           H  
ATOM     52 HD22 ASN A   4      -9.385 -15.784 -61.255  1.00 67.26           H  
ATOM     53  OD1 ASN A   4      -7.635 -14.208 -59.246  1.00 67.26           O  
ATOM     54  N   TYR A   5     -10.133 -10.077 -61.413  1.00 62.21           N  
ATOM     55  H   TYR A   5     -10.875 -10.375 -60.796  1.00 62.21           H  
ATOM     56  CA  TYR A   5     -10.383  -8.866 -62.187  1.00 62.21           C  
ATOM     57  HA  TYR A   5      -9.439  -8.350 -62.364  1.00 62.21           H  
ATOM     58  C   TYR A   5     -11.306  -7.954 -61.372  1.00 62.21           C  
ATOM     59  CB  TYR A   5     -11.006  -9.229 -63.544  1.00 62.21           C  
ATOM     60  HB2 TYR A   5     -11.154  -8.313 -64.116  1.00 62.21           H  
ATOM     61  HB3 TYR A   5     -11.988  -9.671 -63.378  1.00 62.21           H  
ATOM     62  O   TYR A   5     -12.364  -8.390 -60.921  1.00 62.21           O  
ATOM     63  CG  TYR A   5     -10.168 -10.188 -64.371  1.00 62.21           C  
ATOM     64  CD1 TYR A   5      -9.063  -9.707 -65.100  1.00 62.21           C  
ATOM     65  HD1 TYR A   5      -8.822  -8.655 -65.083  1.00 62.21           H  
ATOM     66  CD2 TYR A   5     -10.465 -11.566 -64.372  1.00 62.21           C  
ATOM     67  HD2 TYR A   5     -11.312 -11.934 -63.813  1.00 62.21           H  
ATOM     68  CE1 TYR A   5      -8.251 -10.600 -65.826  1.00 62.21           C  
ATOM     69  HE1 TYR A   5      -7.397 -10.229 -66.373  1.00 62.21           H  
ATOM     70  CE2 TYR A   5      -9.654 -12.462 -65.094  1.00 62.21           C  
ATOM     71  HE2 TYR A   5      -9.871 -13.520 -65.106  1.00 62.21           H  
ATOM     72  OH  TYR A   5      -7.764 -12.851 -66.510  1.00 62.21           O  
ATOM     73  HH  TYR A   5      -7.037 -12.404 -66.950  1.00 62.21           H  
ATOM     74  CZ  TYR A   5      -8.544 -11.980 -65.819  1.00 62.21           C  
ATOM     75  N   GLY A   6     -10.894  -6.707 -61.152  1.00 67.07           N  
ATOM     76  H   GLY A   6      -9.968  -6.450 -61.465  1.00 67.07           H  
ATOM     77  CA  GLY A   6     -11.594  -5.730 -60.316  1.00 67.07           C  
ATOM     78  HA2 GLY A   6     -12.118  -5.018 -60.953  1.00 67.07           H  
ATOM     79  HA3 GLY A   6     -12.328  -6.230 -59.684  1.00 67.07           H  
ATOM     80  C   GLY A   6     -10.631  -4.961 -59.409  1.00 67.07           C  
ATOM     81  O   GLY A   6      -9.420  -5.174 -59.449  1.00 67.07           O  
ATOM     82  N   VAL A   7     -11.168  -4.060 -58.585  1.00 42.79           N  
ATOM     83  H   VAL A   7     -12.171  -3.946 -58.572  1.00 42.79           H  
ATOM     84  CA  VAL A   7     -10.391  -3.380 -57.541  1.00 42.79           C  
ATOM     85  HA  VAL A   7      -9.342  -3.352 -57.836  1.00 42.79           H  
ATOM     86  C   VAL A   7     -10.508  -4.190 -56.261  1.00 42.79           C  
ATOM     87  CB  VAL A   7     -10.832  -1.921 -57.326  1.00 42.79           C  
ATOM     88  HB  VAL A   7     -11.875  -1.896 -57.010  1.00 42.79           H  
ATOM     89  O   VAL A   7     -11.578  -4.283 -55.665  1.00 42.79           O  
ATOM     90  CG1 VAL A   7      -9.970  -1.235 -56.256  1.00 42.79           C  
ATOM     91 HG11 VAL A   7     -10.272  -0.192 -56.154  1.00 42.79           H  
ATOM     92 HG12 VAL A   7      -8.917  -1.275 -56.533  1.00 42.79           H  
ATOM     93 HG13 VAL A   7     -10.107  -1.719 -55.289  1.00 42.79           H  
ATOM     94  CG2 VAL A   7     -10.698  -1.117 -58.626  1.00 42.79           C  
ATOM     95 HG21 VAL A   7      -9.669  -1.151 -58.984  1.00 42.79           H  
ATOM     96 HG22 VAL A   7     -10.981  -0.080 -58.448  1.00 42.79           H  
ATOM     97 HG23 VAL A   7     -11.359  -1.522 -59.392  1.00 42.79           H  
ATOM     98  N   ASN A   8      -9.391  -4.766 -55.835  1.00 66.11           N  
ATOM     99  H   ASN A   8      -8.548  -4.634 -56.376  1.00 66.11           H  
ATOM    100  CA  ASN A   8      -9.268  -5.327 -54.501  1.00 66.11           C  
ATOM    101  HA  ASN A   8     -10.245  -5.651 -54.143  1.00 66.11           H  
ATOM    102  C   ASN A   8      -8.745  -4.250 -53.569  1.00 66.11           C  
ATOM    103  CB  ASN A   8      -8.338  -6.536 -54.539  1.00 66.11           C  
ATOM    104  HB2 ASN A   8      -7.360  -6.243 -54.920  1.00 66.11           H  
ATOM    105  HB3 ASN A   8      -8.218  -6.939 -53.533  1.00 66.11           H  
ATOM    106  O   ASN A   8      -7.780  -3.564 -53.897  1.00 66.11           O  
ATOM    107  CG  ASN A   8      -8.951  -7.598 -55.408  1.00 66.11           C  
ATOM    108  ND2 ASN A   8      -8.237  -8.053 -56.410  1.00 66.11           N  
ATOM    109 HD21 ASN A   8      -8.665  -8.695 -57.061  1.00 66.11           H  
ATOM    110 HD22 ASN A   8      -7.345  -7.638 -56.639  1.00 66.11           H  
ATOM    111  OD1 ASN A   8     -10.062  -8.030 -55.160  1.00 66.11           O  
ATOM    112  N   PHE A   9      -9.345  -4.140 -52.394  1.00 74.30           N  
ATOM    113  H   PHE A   9     -10.118  -4.750 -52.169  1.00 74.30           H  
ATOM    114  CA  PHE A   9      -8.753  -3.398 -51.297  1.00 74.30           C  
ATOM    115  HA  PHE A   9      -7.871  -2.863 -51.649  1.00 74.30           H  
ATOM    116  C   PHE A   9      -8.291  -4.406 -50.245  1.00 74.30           C  
ATOM    117  CB  PHE A   9      -9.731  -2.336 -50.783  1.00 74.30           C  
ATOM    118  HB2 PHE A   9     -10.079  -1.736 -51.624  1.00 74.30           H  
ATOM    119  HB3 PHE A   9      -9.187  -1.665 -50.118  1.00 74.30           H  
ATOM    120  O   PHE A   9      -8.979  -5.384 -49.957  1.00 74.30           O  
ATOM    121  CG  PHE A   9     -10.929  -2.889 -50.040  1.00 74.30           C  
ATOM    122  CD1 PHE A   9     -12.075  -3.323 -50.732  1.00 74.30           C  
ATOM    123  HD1 PHE A   9     -12.122  -3.243 -51.808  1.00 74.30           H  
ATOM    124  CD2 PHE A   9     -10.880  -2.986 -48.641  1.00 74.30           C  
ATOM    125  HD2 PHE A   9      -9.998  -2.642 -48.121  1.00 74.30           H  
ATOM    126  CE1 PHE A   9     -13.163  -3.859 -50.020  1.00 74.30           C  
ATOM    127  HE1 PHE A   9     -14.044  -4.189 -50.550  1.00 74.30           H  
ATOM    128  CE2 PHE A   9     -11.964  -3.528 -47.928  1.00 74.30           C  
ATOM    129  HE2 PHE A   9     -11.925  -3.614 -46.853  1.00 74.30           H  
ATOM    130  CZ  PHE A   9     -13.107  -3.963 -48.619  1.00 74.30           C  
ATOM    131  HZ  PHE A   9     -13.944  -4.375 -48.074  1.00 74.30           H  
ATOM    132  N   ASN A  10      -7.113  -4.169 -49.682  1.00 67.53           N  
ATOM    133  H   ASN A  10      -6.607  -3.338 -49.955  1.00 67.53           H  
ATOM    134  CA  ASN A  10      -6.652  -4.849 -48.482  1.00 67.53           C  
ATOM    135  HA  ASN A  10      -7.351  -5.632 -48.191  1.00 67.53           H  
ATOM    136  C   ASN A  10      -6.613  -3.797 -47.378  1.00 67.53           C  
ATOM    137  CB  ASN A  10      -5.276  -5.488 -48.734  1.00 67.53           C  
ATOM    138  HB2 ASN A  10      -4.605  -4.741 -49.158  1.00 67.53           H  
ATOM    139  HB3 ASN A  10      -4.854  -5.813 -47.783  1.00 67.53           H  
ATOM    140  O   ASN A  10      -5.981  -2.757 -47.546  1.00 67.53           O  
ATOM    141  CG  ASN A  10      -5.332  -6.705 -49.642  1.00 67.53           C  
ATOM    142  ND2 ASN A  10      -4.314  -6.919 -50.443  1.00 67.53           N  
ATOM    143 HD21 ASN A  10      -3.534  -6.278 -50.462  1.00 67.53           H  
ATOM    144 HD22 ASN A  10      -4.374  -7.738 -51.031  1.00 67.53           H  
ATOM    145  OD1 ASN A  10      -6.254  -7.500 -49.629  1.00 67.53           O  
ATOM    146  N   ILE A  11      -7.284  -4.061 -46.258  1.00 67.76           N  
ATOM    147  H   ILE A  11      -7.793  -4.931 -46.185  1.00 67.76           H  
ATOM    148  CA  ILE A  11      -7.124  -3.261 -45.044  1.00 67.76           C  
ATOM    149  HA  ILE A  11      -6.708  -2.286 -45.298  1.00 67.76           H  
ATOM    150  C   ILE A  11      -6.111  -3.997 -44.176  1.00 67.76           C  
ATOM    151  CB  ILE A  11      -8.467  -3.003 -44.320  1.00 67.76           C  
ATOM    152  HB  ILE A  11      -8.872  -3.953 -43.972  1.00 67.76           H  
ATOM    153  O   ILE A  11      -6.425  -5.023 -43.579  1.00 67.76           O  
ATOM    154  CG1 ILE A  11      -9.485  -2.367 -45.290  1.00 67.76           C  
ATOM    155 HG12 ILE A  11      -9.056  -1.471 -45.738  1.00 67.76           H  
ATOM    156 HG13 ILE A  11      -9.679  -3.097 -46.076  1.00 67.76           H  
ATOM    157  CG2 ILE A  11      -8.226  -2.098 -43.098  1.00 67.76           C  
ATOM    158 HG21 ILE A  11      -7.880  -1.115 -43.418  1.00 67.76           H  
ATOM    159 HG22 ILE A  11      -9.146  -1.984 -42.524  1.00 67.76           H  
ATOM    160 HG23 ILE A  11      -7.484  -2.539 -42.432  1.00 67.76           H  
ATOM    161  CD1 ILE A  11     -10.846  -2.012 -44.679  1.00 67.76           C  
ATOM    162 HD11 ILE A  11     -11.272  -2.885 -44.185  1.00 67.76           H  
ATOM    163 HD12 ILE A  11     -10.742  -1.197 -43.962  1.00 67.76           H  
ATOM    164 HD13 ILE A  11     -11.521  -1.683 -45.469  1.00 67.76           H  
ATOM    165  N   SER A  12      -4.882  -3.492 -44.133  1.00 63.17           N  
ATOM    166  H   SER A  12      -4.667  -2.685 -44.701  1.00 63.17           H  
ATOM    167  CA  SER A  12      -3.881  -3.900 -43.148  1.00 63.17           C  
ATOM    168  HA  SER A  12      -4.196  -4.820 -42.656  1.00 63.17           H  
ATOM    169  C   SER A  12      -3.756  -2.810 -42.093  1.00 63.17           C  
ATOM    170  CB  SER A  12      -2.527  -4.174 -43.809  1.00 63.17           C  
ATOM    171  HB2 SER A  12      -2.624  -5.017 -44.494  1.00 63.17           H  
ATOM    172  HB3 SER A  12      -1.796  -4.428 -43.042  1.00 63.17           H  
ATOM    173  O   SER A  12      -3.631  -1.636 -42.439  1.00 63.17           O  
ATOM    174  OG  SER A  12      -2.079  -3.043 -44.529  1.00 63.17           O  
ATOM    175  HG  SER A  12      -2.200  -2.261 -43.986  1.00 63.17           H  
ATOM    176  N   ASN A  13      -3.745  -3.187 -40.817  1.00 58.00           N  
ATOM    177  H   ASN A  13      -3.817  -4.168 -40.589  1.00 58.00           H  
ATOM    178  CA  ASN A  13      -3.367  -2.269 -39.752  1.00 58.00           C  
ATOM    179  HA  ASN A  13      -3.618  -1.250 -40.047  1.00 58.00           H  
ATOM    180  C   ASN A  13      -1.849  -2.352 -39.548  1.00 58.00           C  
ATOM    181  CB  ASN A  13      -4.163  -2.593 -38.478  1.00 58.00           C  
ATOM    182  HB2 ASN A  13      -3.859  -3.566 -38.092  1.00 58.00           H  
ATOM    183  HB3 ASN A  13      -5.229  -2.616 -38.705  1.00 58.00           H  
ATOM    184  O   ASN A  13      -1.345  -3.398 -39.150  1.00 58.00           O  
ATOM    185  CG  ASN A  13      -3.932  -1.542 -37.407  1.00 58.00           C  
ATOM    186  ND2 ASN A  13      -4.320  -1.803 -36.183  1.00 58.00           N  
ATOM    187 HD21 ASN A  13      -4.722  -2.698 -35.942  1.00 58.00           H  
ATOM    188 HD22 ASN A  13      -4.077  -1.099 -35.501  1.00 58.00           H  
ATOM    189  OD1 ASN A  13      -3.404  -0.473 -37.658  1.00 58.00           O  
ATOM    190  N   GLY A  14      -1.138  -1.269 -39.856  1.00 56.01           N  
ATOM    191  H   GLY A  14      -1.637  -0.463 -40.204  1.00 56.01           H  
ATOM    192  CA  GLY A  14       0.296  -1.110 -39.593  1.00 56.01           C  
ATOM    193  HA2 GLY A  14       0.711  -2.029 -39.178  1.00 56.01           H  
ATOM    194  HA3 GLY A  14       0.814  -0.888 -40.526  1.00 56.01           H  
ATOM    195  C   GLY A  14       0.587   0.016 -38.602  1.00 56.01           C  
ATOM    196  O   GLY A  14       1.694   0.539 -38.593  1.00 56.01           O  
ATOM    197  N   ALA A  15      -0.416   0.455 -37.838  1.00 61.29           N  
ATOM    198  H   ALA A  15      -1.301  -0.032 -37.849  1.00 61.29           H  
ATOM    199  CA  ALA A  15      -0.283   1.556 -36.896  1.00 61.29           C  
ATOM    200  HA  ALA A  15       0.613   2.128 -37.136  1.00 61.29           H  
ATOM    201  C   ALA A  15      -0.128   1.050 -35.456  1.00 61.29           C  
ATOM    202  CB  ALA A  15      -1.479   2.500 -37.063  1.00 61.29           C  
ATOM    203  HB1 ALA A  15      -2.402   1.976 -36.818  1.00 61.29           H  
ATOM    204  HB2 ALA A  15      -1.527   2.861 -38.090  1.00 61.29           H  
ATOM    205  HB3 ALA A  15      -1.371   3.352 -36.392  1.00 61.29           H  
ATOM    206  O   ALA A  15      -0.643  -0.010 -35.082  1.00 61.29           O  
ATOM    207  N   ALA A  16       0.550   1.856 -34.639  1.00 64.02           N  
ATOM    208  H   ALA A  16       0.916   2.723 -35.004  1.00 64.02           H  
ATOM    209  CA  ALA A  16       0.542   1.713 -33.193  1.00 64.02           C  
ATOM    210  HA  ALA A  16       0.997   0.758 -32.928  1.00 64.02           H  
ATOM    211  C   ALA A  16      -0.905   1.729 -32.666  1.00 64.02           C  
ATOM    212  CB  ALA A  16       1.393   2.840 -32.605  1.00 64.02           C  
ATOM    213  HB1 ALA A  16       2.433   2.719 -32.908  1.00 64.02           H  
ATOM    214  HB2 ALA A  16       1.033   3.808 -32.955  1.00 64.02           H  
ATOM    215  HB3 ALA A  16       1.333   2.847 -31.516  1.00 64.02           H  
ATOM    216  O   ALA A  16      -1.779   2.425 -33.188  1.00 64.02           O  
ATOM    217  N   SER A  17      -1.178   0.912 -31.649  1.00 67.98           N  
ATOM    218  H   SER A  17      -0.401   0.473 -31.176  1.00 67.98           H  
ATOM    219  CA  SER A  17      -2.483   0.919 -30.989  1.00 67.98           C  
ATOM    220  HA  SER A  17      -3.247   1.234 -31.699  1.00 67.98           H  
ATOM    221  C   SER A  17      -2.432   1.882 -29.807  1.00 67.98           C  
ATOM    222  CB  SER A  17      -2.853  -0.474 -30.491  1.00 67.98           C  
ATOM    223  HB2 SER A  17      -2.030  -0.875 -29.898  1.00 67.98           H  
ATOM    224  HB3 SER A  17      -3.740  -0.405 -29.861  1.00 67.98           H  
ATOM    225  O   SER A  17      -1.580   1.678 -28.941  1.00 67.98           O  
ATOM    226  OG  SER A  17      -3.125  -1.338 -31.577  1.00 67.98           O  
ATOM    227  HG  SER A  17      -2.480  -1.134 -32.258  1.00 67.98           H  
ATOM    228  N   PRO A  18      -3.350   2.860 -29.702  1.00 72.72           N  
ATOM    229  CA  PRO A  18      -3.359   3.776 -28.571  1.00 72.72           C  
ATOM    230  HA  PRO A  18      -2.417   4.325 -28.539  1.00 72.72           H  
ATOM    231  C   PRO A  18      -3.531   2.997 -27.263  1.00 72.72           C  
ATOM    232  CB  PRO A  18      -4.502   4.761 -28.835  1.00 72.72           C  
ATOM    233  HB2 PRO A  18      -5.006   5.064 -27.917  1.00 72.72           H  
ATOM    234  HB3 PRO A  18      -4.108   5.635 -29.354  1.00 72.72           H  
ATOM    235  O   PRO A  18      -4.418   2.143 -27.142  1.00 72.72           O  
ATOM    236  CG  PRO A  18      -5.434   3.994 -29.773  1.00 72.72           C  
ATOM    237  HG2 PRO A  18      -6.097   3.355 -29.188  1.00 72.72           H  
ATOM    238  HG3 PRO A  18      -6.010   4.665 -30.410  1.00 72.72           H  
ATOM    239  CD  PRO A  18      -4.475   3.127 -30.586  1.00 72.72           C  
ATOM    240  HD2 PRO A  18      -4.979   2.211 -30.892  1.00 72.72           H  
ATOM    241  HD3 PRO A  18      -4.123   3.679 -31.458  1.00 72.72           H  
ATOM    242  N   ILE A  19      -2.673   3.289 -26.288  1.00 77.59           N  
ATOM    243  H   ILE A  19      -1.980   4.005 -26.456  1.00 77.59           H  
ATOM    244  CA  ILE A  19      -2.737   2.715 -24.946  1.00 77.59           C  
ATOM    245  HA  ILE A  19      -3.357   1.819 -24.970  1.00 77.59           H  
ATOM    246  C   ILE A  19      -3.398   3.746 -24.039  1.00 77.59           C  
ATOM    247  CB  ILE A  19      -1.345   2.311 -24.412  1.00 77.59           C  
ATOM    248  HB  ILE A  19      -0.770   3.220 -24.239  1.00 77.59           H  
ATOM    249  O   ILE A  19      -2.934   4.875 -23.941  1.00 77.59           O  
ATOM    250  CG1 ILE A  19      -0.562   1.437 -25.417  1.00 77.59           C  
ATOM    251 HG12 ILE A  19      -1.120   0.524 -25.625  1.00 77.59           H  
ATOM    252 HG13 ILE A  19      -0.457   1.983 -26.355  1.00 77.59           H  
ATOM    253  CG2 ILE A  19      -1.541   1.588 -23.065  1.00 77.59           C  
ATOM    254 HG21 ILE A  19      -2.154   0.697 -23.196  1.00 77.59           H  
ATOM    255 HG22 ILE A  19      -2.016   2.259 -22.349  1.00 77.59           H  
ATOM    256 HG23 ILE A  19      -0.584   1.286 -22.639  1.00 77.59           H  
ATOM    257  CD1 ILE A  19       0.862   1.093 -24.953  1.00 77.59           C  
ATOM    258 HD11 ILE A  19       1.389   0.562 -25.745  1.00 77.59           H  
ATOM    259 HD12 ILE A  19       0.849   0.462 -24.064  1.00 77.59           H  
ATOM    260 HD13 ILE A  19       1.404   2.008 -24.718  1.00 77.59           H  
ATOM    261  N   LYS A  20      -4.471   3.353 -23.352  1.00 78.12           N  
ATOM    262  H   LYS A  20      -4.780   2.396 -23.448  1.00 78.12           H  
ATOM    263  CA  LYS A  20      -5.096   4.186 -22.322  1.00 78.12           C  
ATOM    264  HA  LYS A  20      -4.680   5.192 -22.369  1.00 78.12           H  
ATOM    265  C   LYS A  20      -4.761   3.642 -20.944  1.00 78.12           C  
ATOM    266  CB  LYS A  20      -6.608   4.310 -22.544  1.00 78.12           C  
ATOM    267  HB2 LYS A  20      -7.064   3.320 -22.580  1.00 78.12           H  
ATOM    268  HB3 LYS A  20      -7.027   4.852 -21.696  1.00 78.12           H  
ATOM    269  O   LYS A  20      -4.934   2.447 -20.692  1.00 78.12           O  
ATOM    270  CG  LYS A  20      -6.925   5.083 -23.833  1.00 78.12           C  
ATOM    271  HG2 LYS A  20      -6.322   5.991 -23.861  1.00 78.12           H  
ATOM    272  HG3 LYS A  20      -6.680   4.471 -24.701  1.00 78.12           H  
ATOM    273  CD  LYS A  20      -8.405   5.475 -23.877  1.00 78.12           C  
ATOM    274  HD2 LYS A  20      -8.633   6.052 -22.981  1.00 78.12           H  
ATOM    275  HD3 LYS A  20      -9.026   4.580 -23.894  1.00 78.12           H  
ATOM    276  CE  LYS A  20      -8.680   6.336 -25.114  1.00 78.12           C  
ATOM    277  HE2 LYS A  20      -7.891   7.083 -25.187  1.00 78.12           H  
ATOM    278  HE3 LYS A  20      -8.630   5.710 -26.005  1.00 78.12           H  
ATOM    279  NZ  LYS A  20      -9.993   7.020 -25.014  1.00 78.12           N  
ATOM    280  HZ1 LYS A  20     -10.751   6.361 -24.914  1.00 78.12           H  
ATOM    281  HZ2 LYS A  20     -10.150   7.606 -25.821  1.00 78.12           H  
ATOM    282  HZ3 LYS A  20      -9.989   7.629 -24.209  1.00 78.12           H  
ATOM    283  N   VAL A  21      -4.318   4.525 -20.057  1.00 76.50           N  
ATOM    284  H   VAL A  21      -4.228   5.491 -20.341  1.00 76.50           H  
ATOM    285  CA  VAL A  21      -4.264   4.238 -18.623  1.00 76.50           C  
ATOM    286  HA  VAL A  21      -3.974   3.197 -18.482  1.00 76.50           H  
ATOM    287  C   VAL A  21      -5.667   4.437 -18.072  1.00 76.50           C  
ATOM    288  CB  VAL A  21      -3.245   5.117 -17.877  1.00 76.50           C  
ATOM    289  HB  VAL A  21      -3.605   6.145 -17.827  1.00 76.50           H  
ATOM    290  O   VAL A  21      -6.327   5.417 -18.403  1.00 76.50           O  
ATOM    291  CG1 VAL A  21      -3.035   4.587 -16.458  1.00 76.50           C  
ATOM    292 HG11 VAL A  21      -2.256   5.167 -15.963  1.00 76.50           H  
ATOM    293 HG12 VAL A  21      -2.731   3.540 -16.480  1.00 76.50           H  
ATOM    294 HG13 VAL A  21      -3.948   4.696 -15.874  1.00 76.50           H  
ATOM    295  CG2 VAL A  21      -1.889   5.111 -18.584  1.00 76.50           C  
ATOM    296 HG21 VAL A  21      -1.545   4.091 -18.754  1.00 76.50           H  
ATOM    297 HG22 VAL A  21      -1.154   5.646 -17.982  1.00 76.50           H  
ATOM    298 HG23 VAL A  21      -1.993   5.641 -19.530  1.00 76.50           H  
ATOM    299  N   GLN A  22      -6.154   3.478 -17.291  1.00 79.05           N  
ATOM    300  H   GLN A  22      -5.542   2.740 -16.974  1.00 79.05           H  
ATOM    301  CA  GLN A  22      -7.448   3.633 -16.642  1.00 79.05           C  
ATOM    302  HA  GLN A  22      -8.110   4.205 -17.292  1.00 79.05           H  
ATOM    303  C   GLN A  22      -7.270   4.414 -15.342  1.00 79.05           C  
ATOM    304  CB  GLN A  22      -8.120   2.285 -16.379  1.00 79.05           C  
ATOM    305  HB2 GLN A  22      -7.582   1.748 -15.598  1.00 79.05           H  
ATOM    306  HB3 GLN A  22      -9.127   2.524 -16.037  1.00 79.05           H  
ATOM    307  O   GLN A  22      -6.375   4.092 -14.556  1.00 79.05           O  
ATOM    308  CG  GLN A  22      -8.287   1.380 -17.601  1.00 79.05           C  
ATOM    309  HG2 GLN A  22      -8.888   1.894 -18.351  1.00 79.05           H  
ATOM    310  HG3 GLN A  22      -7.311   1.154 -18.032  1.00 79.05           H  
ATOM    311  CD  GLN A  22      -8.960   0.066 -17.215  1.00 79.05           C  
ATOM    312  NE2 GLN A  22     -10.252  -0.063 -17.366  1.00 79.05           N  
ATOM    313 HE21 GLN A  22     -10.791   0.790 -17.415  1.00 79.05           H  
ATOM    314 HE22 GLN A  22     -10.670  -0.820 -16.844  1.00 79.05           H  
ATOM    315  OE1 GLN A  22      -8.318  -0.906 -16.838  1.00 79.05           O  
ATOM    316  N   SER A  23      -8.146   5.389 -15.127  1.00 81.49           N  
ATOM    317  H   SER A  23      -8.771   5.649 -15.878  1.00 81.49           H  
ATOM    318  CA  SER A  23      -8.170   6.246 -13.934  1.00 81.49           C  
ATOM    319  HA  SER A  23      -7.238   6.115 -13.383  1.00 81.49           H  
ATOM    320  C   SER A  23      -9.291   5.852 -12.967  1.00 81.49           C  
ATOM    321  CB  SER A  23      -8.227   7.720 -14.359  1.00 81.49           C  
ATOM    322  HB2 SER A  23      -8.075   8.362 -13.492  1.00 81.49           H  
ATOM    323  HB3 SER A  23      -9.189   7.945 -14.820  1.00 81.49           H  
ATOM    324  O   SER A  23      -9.520   6.516 -11.965  1.00 81.49           O  
ATOM    325  OG  SER A  23      -7.178   7.922 -15.294  1.00 81.49           O  
ATOM    326  HG  SER A  23      -7.132   8.833 -15.594  1.00 81.49           H  
ATOM    327  N   ASP A  24      -9.989   4.747 -13.253  1.00 88.51           N  
ATOM    328  H   ASP A  24      -9.690   4.168 -14.025  1.00 88.51           H  
ATOM    329  CA  ASP A  24     -10.922   4.124 -12.325  1.00 88.51           C  
ATOM    330  HA  ASP A  24     -11.425   4.922 -11.779  1.00 88.51           H  
ATOM    331  C   ASP A  24     -10.173   3.270 -11.295  1.00 88.51           C  
ATOM    332  CB  ASP A  24     -12.021   3.338 -13.069  1.00 88.51           C  
ATOM    333  HB2 ASP A  24     -12.732   2.973 -12.327  1.00 88.51           H  
ATOM    334  HB3 ASP A  24     -12.557   4.029 -13.719  1.00 88.51           H  
ATOM    335  O   ASP A  24      -9.183   2.591 -11.577  1.00 88.51           O  
ATOM    336  CG  ASP A  24     -11.552   2.142 -13.917  1.00 88.51           C  
ATOM    337  OD1 ASP A  24     -10.335   1.988 -14.151  1.00 88.51           O  
ATOM    338  OD2 ASP A  24     -12.425   1.388 -14.400  1.00 88.51           O  
ATOM    339  N   THR A  25     -10.666   3.295 -10.065  1.00 94.45           N  
ATOM    340  H   THR A  25     -11.424   3.936  -9.880  1.00 94.45           H  
ATOM    341  CA  THR A  25     -10.043   2.599  -8.935  1.00 94.45           C  
ATOM    342  HA  THR A  25      -9.293   1.889  -9.283  1.00 94.45           H  
ATOM    343  C   THR A  25     -11.115   1.804  -8.213  1.00 94.45           C  
ATOM    344  CB  THR A  25      -9.311   3.608  -8.044  1.00 94.45           C  
ATOM    345  HB  THR A  25     -10.001   4.385  -7.715  1.00 94.45           H  
ATOM    346  O   THR A  25     -11.779   2.348  -7.328  1.00 94.45           O  
ATOM    347  CG2 THR A  25      -8.623   2.971  -6.846  1.00 94.45           C  
ATOM    348 HG21 THR A  25      -8.066   3.739  -6.310  1.00 94.45           H  
ATOM    349 HG22 THR A  25      -7.937   2.193  -7.179  1.00 94.45           H  
ATOM    350 HG23 THR A  25      -9.364   2.542  -6.171  1.00 94.45           H  
ATOM    351  OG1 THR A  25      -8.306   4.162  -8.849  1.00 94.45           O  
ATOM    352  HG1 THR A  25      -7.817   4.825  -8.357  1.00 94.45           H  
ATOM    353  N   PRO A  26     -11.371   0.551  -8.639  1.00 95.96           N  
ATOM    354  CA  PRO A  26     -12.298  -0.328  -7.945  1.00 95.96           C  
ATOM    355  HA  PRO A  26     -13.266   0.171  -7.893  1.00 95.96           H  
ATOM    356  C   PRO A  26     -11.797  -0.643  -6.533  1.00 95.96           C  
ATOM    357  CB  PRO A  26     -12.419  -1.588  -8.811  1.00 95.96           C  
ATOM    358  HB2 PRO A  26     -13.429  -1.999  -8.803  1.00 95.96           H  
ATOM    359  HB3 PRO A  26     -11.709  -2.341  -8.471  1.00 95.96           H  
ATOM    360  O   PRO A  26     -10.622  -0.971  -6.342  1.00 95.96           O  
ATOM    361  CG  PRO A  26     -12.005  -1.105 -10.201  1.00 95.96           C  
ATOM    362  HG2 PRO A  26     -12.845  -0.610 -10.688  1.00 95.96           H  
ATOM    363  HG3 PRO A  26     -11.623  -1.918 -10.818  1.00 95.96           H  
ATOM    364  CD  PRO A  26     -10.926  -0.076  -9.878  1.00 95.96           C  
ATOM    365  HD2 PRO A  26     -10.842   0.637 -10.699  1.00 95.96           H  
ATOM    366  HD3 PRO A  26      -9.972  -0.577  -9.713  1.00 95.96           H  
ATOM    367  N   ILE A  27     -12.697  -0.576  -5.554  1.00 97.79           N  
ATOM    368  H   ILE A  27     -13.653  -0.366  -5.804  1.00 97.79           H  
ATOM    369  CA  ILE A  27     -12.384  -0.803  -4.137  1.00 97.79           C  
ATOM    370  HA  ILE A  27     -11.302  -0.787  -4.003  1.00 97.79           H  
ATOM    371  C   ILE A  27     -12.886  -2.188  -3.732  1.00 97.79           C  
ATOM    372  CB  ILE A  27     -12.968   0.309  -3.233  1.00 97.79           C  
ATOM    373  HB  ILE A  27     -14.055   0.268  -3.304  1.00 97.79           H  
ATOM    374  O   ILE A  27     -14.074  -2.485  -3.842  1.00 97.79           O  
ATOM    375  CG1 ILE A  27     -12.502   1.715  -3.681  1.00 97.79           C  
ATOM    376 HG12 ILE A  27     -11.424   1.800  -3.546  1.00 97.79           H  
ATOM    377 HG13 ILE A  27     -12.721   1.854  -4.740  1.00 97.79           H  
ATOM    378  CG2 ILE A  27     -12.568   0.053  -1.765  1.00 97.79           C  
ATOM    379 HG21 ILE A  27     -12.923  -0.920  -1.426  1.00 97.79           H  
ATOM    380 HG22 ILE A  27     -13.017   0.798  -1.108  1.00 97.79           H  
ATOM    381 HG23 ILE A  27     -11.484   0.091  -1.658  1.00 97.79           H  
ATOM    382  CD1 ILE A  27     -13.197   2.863  -2.935  1.00 97.79           C  
ATOM    383 HD11 ILE A  27     -12.900   2.882  -1.887  1.00 97.79           H  
ATOM    384 HD12 ILE A  27     -12.915   3.814  -3.386  1.00 97.79           H  
ATOM    385 HD13 ILE A  27     -14.279   2.752  -3.005  1.00 97.79           H  
ATOM    386  N   GLY A  28     -11.976  -3.031  -3.257  1.00 97.71           N  
ATOM    387  H   GLY A  28     -11.022  -2.703  -3.203  1.00 97.71           H  
ATOM    388  CA  GLY A  28     -12.251  -4.321  -2.641  1.00 97.71           C  
ATOM    389  HA2 GLY A  28     -13.136  -4.763  -3.099  1.00 97.71           H  
ATOM    390  HA3 GLY A  28     -11.412  -4.994  -2.816  1.00 97.71           H  
ATOM    391  C   GLY A  28     -12.443  -4.190  -1.132  1.00 97.71           C  
ATOM    392  O   GLY A  28     -11.584  -3.645  -0.447  1.00 97.71           O  
ATOM    393  N   ILE A  29     -13.545  -4.709  -0.600  1.00 98.12           N  
ATOM    394  H   ILE A  29     -14.221  -5.124  -1.225  1.00 98.12           H  
ATOM    395  CA  ILE A  29     -13.873  -4.672   0.828  1.00 98.12           C  
ATOM    396  HA  ILE A  29     -13.053  -4.215   1.382  1.00 98.12           H  
ATOM    397  C   ILE A  29     -14.043  -6.105   1.323  1.00 98.12           C  
ATOM    398  CB  ILE A  29     -15.140  -3.826   1.088  1.00 98.12           C  
ATOM    399  HB  ILE A  29     -15.996  -4.349   0.661  1.00 98.12           H  
ATOM    400  O   ILE A  29     -14.948  -6.814   0.880  1.00 98.12           O  
ATOM    401  CG1 ILE A  29     -15.045  -2.441   0.404  1.00 98.12           C  
ATOM    402 HG12 ILE A  29     -14.926  -2.577  -0.671  1.00 98.12           H  
ATOM    403 HG13 ILE A  29     -14.171  -1.905   0.773  1.00 98.12           H  
ATOM    404  CG2 ILE A  29     -15.366  -3.696   2.607  1.00 98.12           C  
ATOM    405 HG21 ILE A  29     -14.550  -3.136   3.064  1.00 98.12           H  
ATOM    406 HG22 ILE A  29     -15.429  -4.677   3.077  1.00 98.12           H  
ATOM    407 HG23 ILE A  29     -16.305  -3.181   2.808  1.00 98.12           H  
ATOM    408  CD1 ILE A  29     -16.288  -1.569   0.590  1.00 98.12           C  
ATOM    409 HD11 ILE A  29     -17.182  -2.148   0.356  1.00 98.12           H  
ATOM    410 HD12 ILE A  29     -16.233  -0.718  -0.088  1.00 98.12           H  
ATOM    411 HD13 ILE A  29     -16.346  -1.201   1.614  1.00 98.12           H  
ATOM    412  N   ALA A  30     -13.152  -6.557   2.203  1.00 97.19           N  
ATOM    413  H   ALA A  30     -12.422  -5.934   2.519  1.00 97.19           H  
ATOM    414  CA  ALA A  30     -13.376  -7.776   2.967  1.00 97.19           C  
ATOM    415  HA  ALA A  30     -13.899  -8.510   2.354  1.00 97.19           H  
ATOM    416  C   ALA A  30     -14.268  -7.394   4.148  1.00 97.19           C  
ATOM    417  CB  ALA A  30     -12.035  -8.386   3.387  1.00 97.19           C  
ATOM    418  HB1 ALA A  30     -11.460  -7.661   3.962  1.00 97.19           H  
ATOM    419  HB2 ALA A  30     -12.212  -9.268   4.002  1.00 97.19           H  
ATOM    420  HB3 ALA A  30     -11.471  -8.678   2.501  1.00 97.19           H  
ATOM    421  O   ALA A  30     -13.830  -6.679   5.048  1.00 97.19           O  
ATOM    422  N   GLY A  31     -15.533  -7.805   4.102  1.00 94.18           N  
ATOM    423  H   GLY A  31     -15.816  -8.443   3.372  1.00 94.18           H  
ATOM    424  CA  GLY A  31     -16.545  -7.366   5.058  1.00 94.18           C  
ATOM    425  HA2 GLY A  31     -16.075  -6.892   5.920  1.00 94.18           H  
ATOM    426  HA3 GLY A  31     -17.195  -6.633   4.580  1.00 94.18           H  
ATOM    427  C   GLY A  31     -17.411  -8.513   5.555  1.00 94.18           C  
ATOM    428  O   GLY A  31     -17.664  -9.471   4.830  1.00 94.18           O  
ATOM    429  N   ALA A  32     -17.897  -8.386   6.782  1.00 93.71           N  
ATOM    430  H   ALA A  32     -17.656  -7.570   7.328  1.00 93.71           H  
ATOM    431  CA  ALA A  32     -18.915  -9.256   7.350  1.00 93.71           C  
ATOM    432  HA  ALA A  32     -19.308  -9.922   6.582  1.00 93.71           H  
ATOM    433  C   ALA A  32     -20.076  -8.421   7.875  1.00 93.71           C  
ATOM    434  CB  ALA A  32     -18.307 -10.125   8.450  1.00 93.71           C  
ATOM    435  HB1 ALA A  32     -17.780  -9.512   9.181  1.00 93.71           H  
ATOM    436  HB2 ALA A  32     -17.621 -10.831   7.981  1.00 93.71           H  
ATOM    437  HB3 ALA A  32     -19.084 -10.699   8.954  1.00 93.71           H  
ATOM    438  O   ALA A  32     -19.946  -7.222   8.129  1.00 93.71           O  
ATOM    439  N   ILE A  33     -21.212  -9.085   8.036  1.00 93.16           N  
ATOM    440  H   ILE A  33     -21.223 -10.070   7.811  1.00 93.16           H  
ATOM    441  CA  ILE A  33     -22.348  -8.579   8.793  1.00 93.16           C  
ATOM    442  HA  ILE A  33     -22.086  -7.651   9.300  1.00 93.16           H  
ATOM    443  C   ILE A  33     -22.629  -9.652   9.832  1.00 93.16           C  
ATOM    444  CB  ILE A  33     -23.563  -8.324   7.879  1.00 93.16           C  
ATOM    445  HB  ILE A  33     -23.869  -9.278   7.450  1.00 93.16           H  
ATOM    446  O   ILE A  33     -22.970 -10.782   9.479  1.00 93.16           O  
ATOM    447  CG1 ILE A  33     -23.230  -7.360   6.719  1.00 93.16           C  
ATOM    448 HG12 ILE A  33     -22.297  -7.657   6.240  1.00 93.16           H  
ATOM    449 HG13 ILE A  33     -23.109  -6.345   7.097  1.00 93.16           H  
ATOM    450  CG2 ILE A  33     -24.725  -7.766   8.718  1.00 93.16           C  
ATOM    451 HG21 ILE A  33     -24.452  -6.795   9.130  1.00 93.16           H  
ATOM    452 HG22 ILE A  33     -24.969  -8.439   9.540  1.00 93.16           H  
ATOM    453 HG23 ILE A  33     -25.617  -7.647   8.102  1.00 93.16           H  
ATOM    454  CD1 ILE A  33     -24.302  -7.385   5.629  1.00 93.16           C  
ATOM    455 HD11 ILE A  33     -23.950  -6.834   4.756  1.00 93.16           H  
ATOM    456 HD12 ILE A  33     -25.230  -6.938   5.985  1.00 93.16           H  
ATOM    457 HD13 ILE A  33     -24.477  -8.420   5.337  1.00 93.16           H  
ATOM    458  N   LYS A  34     -22.440  -9.336  11.110  1.00 91.03           N  
ATOM    459  H   LYS A  34     -22.095  -8.413  11.332  1.00 91.03           H  
ATOM    460  CA  LYS A  34     -22.639 -10.300  12.191  1.00 91.03           C  
ATOM    461  HA  LYS A  34     -21.929 -11.115  12.044  1.00 91.03           H  
ATOM    462  C   LYS A  34     -24.059 -10.874  12.143  1.00 91.03           C  
ATOM    463  CB  LYS A  34     -22.330  -9.623  13.525  1.00 91.03           C  
ATOM    464  HB2 LYS A  34     -21.363  -9.125  13.450  1.00 91.03           H  
ATOM    465  HB3 LYS A  34     -23.101  -8.884  13.743  1.00 91.03           H  
ATOM    466  O   LYS A  34     -25.039 -10.131  12.170  1.00 91.03           O  
ATOM    467  CG  LYS A  34     -22.289 -10.621  14.681  1.00 91.03           C  
ATOM    468  HG2 LYS A  34     -21.597 -11.426  14.435  1.00 91.03           H  
ATOM    469  HG3 LYS A  34     -23.282 -11.036  14.853  1.00 91.03           H  
ATOM    470  CD  LYS A  34     -21.802  -9.904  15.939  1.00 91.03           C  
ATOM    471  HD2 LYS A  34     -20.827  -9.468  15.723  1.00 91.03           H  
ATOM    472  HD3 LYS A  34     -22.496  -9.111  16.219  1.00 91.03           H  
ATOM    473  CE  LYS A  34     -21.667 -10.917  17.074  1.00 91.03           C  
ATOM    474  HE2 LYS A  34     -21.317 -11.857  16.647  1.00 91.03           H  
ATOM    475  HE3 LYS A  34     -22.641 -11.094  17.530  1.00 91.03           H  
ATOM    476  NZ  LYS A  34     -20.673 -10.449  18.062  1.00 91.03           N  
ATOM    477  HZ1 LYS A  34     -20.934  -9.558  18.461  1.00 91.03           H  
ATOM    478  HZ2 LYS A  34     -20.538 -11.138  18.788  1.00 91.03           H  
ATOM    479  HZ3 LYS A  34     -19.790 -10.343  17.584  1.00 91.03           H  
ATOM    480  N   GLY A  35     -24.148 -12.202  12.078  1.00 88.68           N  
ATOM    481  H   GLY A  35     -23.289 -12.729  12.020  1.00 88.68           H  
ATOM    482  CA  GLY A  35     -25.405 -12.948  11.964  1.00 88.68           C  
ATOM    483  HA2 GLY A  35     -26.196 -12.412  12.489  1.00 88.68           H  
ATOM    484  HA3 GLY A  35     -25.281 -13.918  12.445  1.00 88.68           H  
ATOM    485  C   GLY A  35     -25.890 -13.204  10.531  1.00 88.68           C  
ATOM    486  O   GLY A  35     -26.829 -13.976  10.362  1.00 88.68           O  
ATOM    487  N   ALA A  36     -25.264 -12.619   9.504  1.00 89.96           N  
ATOM    488  H   ALA A  36     -24.471 -12.017   9.673  1.00 89.96           H  
ATOM    489  CA  ALA A  36     -25.557 -12.973   8.117  1.00 89.96           C  
ATOM    490  HA  ALA A  36     -26.632 -13.120   8.010  1.00 89.96           H  
ATOM    491  C   ALA A  36     -24.845 -14.276   7.737  1.00 89.96           C  
ATOM    492  CB  ALA A  36     -25.146 -11.833   7.178  1.00 89.96           C  
ATOM    493  HB1 ALA A  36     -25.647 -10.909   7.467  1.00 89.96           H  
ATOM    494  HB2 ALA A  36     -24.066 -11.691   7.216  1.00 89.96           H  
ATOM    495  HB3 ALA A  36     -25.431 -12.087   6.157  1.00 89.96           H  
ATOM    496  O   ALA A  36     -23.617 -14.348   7.808  1.00 89.96           O  
ATOM    497  N   SER A  37     -25.599 -15.280   7.286  1.00 88.82           N  
ATOM    498  H   SER A  37     -26.604 -15.183   7.268  1.00 88.82           H  
ATOM    499  CA  SER A  37     -25.007 -16.463   6.661  1.00 88.82           C  
ATOM    500  HA  SER A  37     -24.032 -16.642   7.114  1.00 88.82           H  
ATOM    501  C   SER A  37     -24.773 -16.247   5.163  1.00 88.82           C  
ATOM    502  CB  SER A  37     -25.837 -17.720   6.932  1.00 88.82           C  
ATOM    503  HB2 SER A  37     -25.179 -18.581   6.816  1.00 88.82           H  
ATOM    504  HB3 SER A  37     -26.211 -17.716   7.956  1.00 88.82           H  
ATOM    505  O   SER A  37     -25.378 -15.372   4.528  1.00 88.82           O  
ATOM    506  OG  SER A  37     -26.915 -17.856   6.027  1.00 88.82           O  
ATOM    507  HG  SER A  37     -26.769 -18.724   5.644  1.00 88.82           H  
ATOM    508  N   LYS A  38     -23.920 -17.076   4.558  1.00 88.90           N  
ATOM    509  H   LYS A  38     -23.417 -17.731   5.140  1.00 88.90           H  
ATOM    510  CA  LYS A  38     -23.725 -17.111   3.102  1.00 88.90           C  
ATOM    511  HA  LYS A  38     -23.348 -16.144   2.770  1.00 88.90           H  
ATOM    512  C   LYS A  38     -25.047 -17.332   2.374  1.00 88.90           C  
ATOM    513  CB  LYS A  38     -22.721 -18.210   2.738  1.00 88.90           C  
ATOM    514  HB2 LYS A  38     -22.765 -18.395   1.664  1.00 88.90           H  
ATOM    515  HB3 LYS A  38     -22.994 -19.128   3.258  1.00 88.90           H  
ATOM    516  O   LYS A  38     -25.297 -16.644   1.387  1.00 88.90           O  
ATOM    517  CG  LYS A  38     -21.289 -17.803   3.100  1.00 88.90           C  
ATOM    518  HG2 LYS A  38     -21.240 -17.503   4.147  1.00 88.90           H  
ATOM    519  HG3 LYS A  38     -20.985 -16.949   2.494  1.00 88.90           H  
ATOM    520  CD  LYS A  38     -20.343 -18.978   2.862  1.00 88.90           C  
ATOM    521  HD2 LYS A  38     -20.266 -19.181   1.793  1.00 88.90           H  
ATOM    522  HD3 LYS A  38     -20.748 -19.854   3.368  1.00 88.90           H  
ATOM    523  CE  LYS A  38     -18.970 -18.660   3.450  1.00 88.90           C  
ATOM    524  HE2 LYS A  38     -18.530 -17.819   2.913  1.00 88.90           H  
ATOM    525  HE3 LYS A  38     -19.116 -18.370   4.490  1.00 88.90           H  
ATOM    526  NZ  LYS A  38     -18.100 -19.853   3.388  1.00 88.90           N  
ATOM    527  HZ1 LYS A  38     -18.550 -20.593   3.907  1.00 88.90           H  
ATOM    528  HZ2 LYS A  38     -17.214 -19.665   3.835  1.00 88.90           H  
ATOM    529  HZ3 LYS A  38     -17.967 -20.150   2.432  1.00 88.90           H  
ATOM    530  N   GLU A  39     -25.914 -18.214   2.867  1.00 88.34           N  
ATOM    531  H   GLU A  39     -25.651 -18.735   3.691  1.00 88.34           H  
ATOM    532  CA  GLU A  39     -27.237 -18.469   2.280  1.00 88.34           C  
ATOM    533  HA  GLU A  39     -27.110 -18.859   1.270  1.00 88.34           H  
ATOM    534  C   GLU A  39     -28.056 -17.181   2.170  1.00 88.34           C  
ATOM    535  CB  GLU A  39     -28.064 -19.491   3.087  1.00 88.34           C  
ATOM    536  HB2 GLU A  39     -28.263 -19.099   4.085  1.00 88.34           H  
ATOM    537  HB3 GLU A  39     -29.034 -19.581   2.597  1.00 88.34           H  
ATOM    538  O   GLU A  39     -28.631 -16.920   1.113  1.00 88.34           O  
ATOM    539  CG  GLU A  39     -27.489 -20.912   3.202  1.00 88.34           C  
ATOM    540  HG2 GLU A  39     -27.338 -21.315   2.200  1.00 88.34           H  
ATOM    541  HG3 GLU A  39     -28.238 -21.538   3.686  1.00 88.34           H  
ATOM    542  CD  GLU A  39     -26.196 -20.981   4.022  1.00 88.34           C  
ATOM    543  OE1 GLU A  39     -25.354 -21.850   3.711  1.00 88.34           O  
ATOM    544  OE2 GLU A  39     -26.042 -20.111   4.913  1.00 88.34           O  
ATOM    545  N   MET A  40     -28.070 -16.345   3.216  1.00 90.92           N  
ATOM    546  H   MET A  40     -27.552 -16.600   4.045  1.00 90.92           H  
ATOM    547  CA  MET A  40     -28.798 -15.069   3.206  1.00 90.92           C  
ATOM    548  HA  MET A  40     -29.849 -15.259   2.990  1.00 90.92           H  
ATOM    549  C   MET A  40     -28.266 -14.126   2.119  1.00 90.92           C  
ATOM    550  CB  MET A  40     -28.696 -14.380   4.575  1.00 90.92           C  
ATOM    551  HB2 MET A  40     -27.648 -14.236   4.837  1.00 90.92           H  
ATOM    552  HB3 MET A  40     -29.162 -13.396   4.508  1.00 90.92           H  
ATOM    553  O   MET A  40     -29.046 -13.525   1.381  1.00 90.92           O  
ATOM    554  CG  MET A  40     -29.392 -15.147   5.700  1.00 90.92           C  
ATOM    555  HG2 MET A  40     -30.464 -15.154   5.506  1.00 90.92           H  
ATOM    556  HG3 MET A  40     -29.033 -16.176   5.721  1.00 90.92           H  
ATOM    557  SD  MET A  40     -29.096 -14.398   7.322  1.00 90.92           S  
ATOM    558  CE  MET A  40     -30.063 -15.527   8.355  1.00 90.92           C  
ATOM    559  HE1 MET A  40     -29.712 -16.548   8.209  1.00 90.92           H  
ATOM    560  HE2 MET A  40     -31.115 -15.455   8.082  1.00 90.92           H  
ATOM    561  HE3 MET A  40     -29.941 -15.247   9.402  1.00 90.92           H  
ATOM    562  N   ILE A  41     -26.940 -14.033   1.978  1.00 90.94           N  
ATOM    563  H   ILE A  41     -26.364 -14.574   2.607  1.00 90.94           H  
ATOM    564  CA  ILE A  41     -26.288 -13.164   0.987  1.00 90.94           C  
ATOM    565  HA  ILE A  41     -26.703 -12.160   1.083  1.00 90.94           H  
ATOM    566  C   ILE A  41     -26.587 -13.641  -0.441  1.00 90.94           C  
ATOM    567  CB  ILE A  41     -24.769 -13.086   1.258  1.00 90.94           C  
ATOM    568  HB  ILE A  41     -24.363 -14.097   1.239  1.00 90.94           H  
ATOM    569  O   ILE A  41     -26.968 -12.833  -1.289  1.00 90.94           O  
ATOM    570  CG1 ILE A  41     -24.483 -12.460   2.643  1.00 90.94           C  
ATOM    571 HG12 ILE A  41     -24.614 -11.379   2.583  1.00 90.94           H  
ATOM    572 HG13 ILE A  41     -25.182 -12.839   3.389  1.00 90.94           H  
ATOM    573  CG2 ILE A  41     -24.065 -12.255   0.165  1.00 90.94           C  
ATOM    574 HG21 ILE A  41     -22.994 -12.189   0.361  1.00 90.94           H  
ATOM    575 HG22 ILE A  41     -24.193 -12.719  -0.813  1.00 90.94           H  
ATOM    576 HG23 ILE A  41     -24.479 -11.248   0.136  1.00 90.94           H  
ATOM    577  CD1 ILE A  41     -23.074 -12.759   3.159  1.00 90.94           C  
ATOM    578 HD11 ILE A  41     -22.330 -12.410   2.444  1.00 90.94           H  
ATOM    579 HD12 ILE A  41     -22.955 -13.832   3.309  1.00 90.94           H  
ATOM    580 HD13 ILE A  41     -22.921 -12.251   4.112  1.00 90.94           H  
ATOM    581  N   TYR A  42     -26.451 -14.942  -0.717  1.00 90.53           N  
ATOM    582  H   TYR A  42     -26.157 -15.564   0.023  1.00 90.53           H  
ATOM    583  CA  TYR A  42     -26.745 -15.506  -2.041  1.00 90.53           C  
ATOM    584  HA  TYR A  42     -26.201 -14.934  -2.794  1.00 90.53           H  
ATOM    585  C   TYR A  42     -28.227 -15.394  -2.397  1.00 90.53           C  
ATOM    586  CB  TYR A  42     -26.283 -16.965  -2.128  1.00 90.53           C  
ATOM    587  HB2 TYR A  42     -26.872 -17.480  -2.887  1.00 90.53           H  
ATOM    588  HB3 TYR A  42     -26.474 -17.468  -1.180  1.00 90.53           H  
ATOM    589  O   TYR A  42     -28.547 -15.007  -3.522  1.00 90.53           O  
ATOM    590  CG  TYR A  42     -24.825 -17.100  -2.509  1.00 90.53           C  
ATOM    591  CD1 TYR A  42     -24.445 -17.126  -3.864  1.00 90.53           C  
ATOM    592  HD1 TYR A  42     -25.196 -17.072  -4.639  1.00 90.53           H  
ATOM    593  CD2 TYR A  42     -23.841 -17.205  -1.515  1.00 90.53           C  
ATOM    594  HD2 TYR A  42     -24.122 -17.231  -0.472  1.00 90.53           H  
ATOM    595  CE1 TYR A  42     -23.090 -17.232  -4.219  1.00 90.53           C  
ATOM    596  HE1 TYR A  42     -22.795 -17.258  -5.258  1.00 90.53           H  
ATOM    597  CE2 TYR A  42     -22.491 -17.341  -1.860  1.00 90.53           C  
ATOM    598  HE2 TYR A  42     -21.746 -17.484  -1.090  1.00 90.53           H  
ATOM    599  OH  TYR A  42     -20.814 -17.501  -3.529  1.00 90.53           O  
ATOM    600  HH  TYR A  42     -20.344 -17.830  -2.759  1.00 90.53           H  
ATOM    601  CZ  TYR A  42     -22.114 -17.335  -3.211  1.00 90.53           C  
ATOM    602  N   THR A  43     -29.114 -15.646  -1.431  1.00 90.66           N  
ATOM    603  H   THR A  43     -28.777 -15.981  -0.540  1.00 90.66           H  
ATOM    604  CA  THR A  43     -30.563 -15.490  -1.611  1.00 90.66           C  
ATOM    605  HA  THR A  43     -30.885 -16.126  -2.436  1.00 90.66           H  
ATOM    606  C   THR A  43     -30.903 -14.046  -1.970  1.00 90.66           C  
ATOM    607  CB  THR A  43     -31.334 -15.914  -0.351  1.00 90.66           C  
ATOM    608  HB  THR A  43     -31.049 -15.279   0.487  1.00 90.66           H  
ATOM    609  O   THR A  43     -31.600 -13.806  -2.954  1.00 90.66           O  
ATOM    610  CG2 THR A  43     -32.848 -15.841  -0.541  1.00 90.66           C  
ATOM    611 HG21 THR A  43     -33.165 -14.807  -0.675  1.00 90.66           H  
ATOM    612 HG22 THR A  43     -33.141 -16.427  -1.412  1.00 90.66           H  
ATOM    613 HG23 THR A  43     -33.342 -16.243   0.343  1.00 90.66           H  
ATOM    614  OG1 THR A  43     -31.037 -17.250  -0.027  1.00 90.66           O  
ATOM    615  HG1 THR A  43     -30.169 -17.255   0.385  1.00 90.66           H  
ATOM    616  N   LYS A  44     -30.345 -13.063  -1.246  1.00 90.79           N  
ATOM    617  H   LYS A  44     -29.794 -13.308  -0.436  1.00 90.79           H  
ATOM    618  CA  LYS A  44     -30.550 -11.638  -1.550  1.00 90.79           C  
ATOM    619  HA  LYS A  44     -31.625 -11.464  -1.599  1.00 90.79           H  
ATOM    620  C   LYS A  44     -29.978 -11.238  -2.910  1.00 90.79           C  
ATOM    621  CB  LYS A  44     -29.952 -10.783  -0.420  1.00 90.79           C  
ATOM    622  HB2 LYS A  44     -28.884 -10.985  -0.346  1.00 90.79           H  
ATOM    623  HB3 LYS A  44     -30.416 -11.076   0.522  1.00 90.79           H  
ATOM    624  O   LYS A  44     -30.555 -10.404  -3.603  1.00 90.79           O  
ATOM    625  CG  LYS A  44     -30.150  -9.267  -0.608  1.00 90.79           C  
ATOM    626  HG2 LYS A  44     -29.622  -8.932  -1.501  1.00 90.79           H  
ATOM    627  HG3 LYS A  44     -29.713  -8.757   0.251  1.00 90.79           H  
ATOM    628  CD  LYS A  44     -31.624  -8.858  -0.730  1.00 90.79           C  
ATOM    629  HD2 LYS A  44     -32.152  -9.214   0.154  1.00 90.79           H  
ATOM    630  HD3 LYS A  44     -32.070  -9.305  -1.618  1.00 90.79           H  
ATOM    631  CE  LYS A  44     -31.742  -7.336  -0.828  1.00 90.79           C  
ATOM    632  HE2 LYS A  44     -31.174  -6.990  -1.691  1.00 90.79           H  
ATOM    633  HE3 LYS A  44     -31.288  -6.909   0.067  1.00 90.79           H  
ATOM    634  NZ  LYS A  44     -33.151  -6.883  -0.933  1.00 90.79           N  
ATOM    635  HZ1 LYS A  44     -33.625  -7.265  -1.738  1.00 90.79           H  
ATOM    636  HZ2 LYS A  44     -33.691  -7.177  -0.131  1.00 90.79           H  
ATOM    637  HZ3 LYS A  44     -33.214  -5.875  -0.949  1.00 90.79           H  
ATOM    638  N   ALA A  45     -28.863 -11.841  -3.312  1.00 88.57           N  
ATOM    639  H   ALA A  45     -28.407 -12.473  -2.670  1.00 88.57           H  
ATOM    640  CA  ALA A  45     -28.267 -11.638  -4.629  1.00 88.57           C  
ATOM    641  HA  ALA A  45     -28.329 -10.577  -4.874  1.00 88.57           H  
ATOM    642  C   ALA A  45     -29.018 -12.360  -5.769  1.00 88.57           C  
ATOM    643  CB  ALA A  45     -26.781 -11.999  -4.533  1.00 88.57           C  
ATOM    644  HB1 ALA A  45     -26.304 -11.854  -5.503  1.00 88.57           H  
ATOM    645  HB2 ALA A  45     -26.668 -13.034  -4.210  1.00 88.57           H  
ATOM    646  HB3 ALA A  45     -26.291 -11.356  -3.803  1.00 88.57           H  
ATOM    647  O   ALA A  45     -28.645 -12.191  -6.930  1.00 88.57           O  
ATOM    648  N   GLY A  46     -30.077 -13.120  -5.462  1.00 88.26           N  
ATOM    649  H   GLY A  46     -30.330 -13.228  -4.490  1.00 88.26           H  
ATOM    650  CA  GLY A  46     -30.930 -13.795  -6.442  1.00 88.26           C  
ATOM    651  HA2 GLY A  46     -31.095 -13.139  -7.296  1.00 88.26           H  
ATOM    652  HA3 GLY A  46     -31.893 -14.000  -5.973  1.00 88.26           H  
ATOM    653  C   GLY A  46     -30.376 -15.125  -6.960  1.00 88.26           C  
ATOM    654  O   GLY A  46     -30.797 -15.580  -8.021  1.00 88.26           O  
ATOM    655  N   TYR A  47     -29.428 -15.741  -6.249  1.00 87.31           N  
ATOM    656  H   TYR A  47     -29.180 -15.359  -5.348  1.00 87.31           H  
ATOM    657  CA  TYR A  47     -28.864 -17.042  -6.611  1.00 87.31           C  
ATOM    658  HA  TYR A  47     -28.998 -17.207  -7.681  1.00 87.31           H  
ATOM    659  C   TYR A  47     -29.569 -18.179  -5.865  1.00 87.31           C  
ATOM    660  CB  TYR A  47     -27.361 -17.064  -6.321  1.00 87.31           C  
ATOM    661  HB2 TYR A  47     -26.994 -18.083  -6.438  1.00 87.31           H  
ATOM    662  HB3 TYR A  47     -27.223 -16.783  -5.276  1.00 87.31           H  
ATOM    663  O   TYR A  47     -29.763 -18.108  -4.655  1.00 87.31           O  
ATOM    664  CG  TYR A  47     -26.529 -16.152  -7.203  1.00 87.31           C  
ATOM    665  CD1 TYR A  47     -26.053 -16.606  -8.449  1.00 87.31           C  
ATOM    666  HD1 TYR A  47     -26.283 -17.610  -8.775  1.00 87.31           H  
ATOM    667  CD2 TYR A  47     -26.251 -14.838  -6.787  1.00 87.31           C  
ATOM    668  HD2 TYR A  47     -26.657 -14.491  -5.849  1.00 87.31           H  
ATOM    669  CE1 TYR A  47     -25.294 -15.750  -9.271  1.00 87.31           C  
ATOM    670  HE1 TYR A  47     -24.939 -16.085 -10.234  1.00 87.31           H  
ATOM    671  CE2 TYR A  47     -25.509 -13.972  -7.612  1.00 87.31           C  
ATOM    672  HE2 TYR A  47     -25.345 -12.948  -7.309  1.00 87.31           H  
ATOM    673  OH  TYR A  47     -24.296 -13.601  -9.646  1.00 87.31           O  
ATOM    674  HH  TYR A  47     -24.271 -12.715  -9.275  1.00 87.31           H  
ATOM    675  CZ  TYR A  47     -25.022 -14.431  -8.853  1.00 87.31           C  
ATOM    676  N   GLU A  48     -29.891 -19.260  -6.580  1.00 81.00           N  
ATOM    677  H   GLU A  48     -29.808 -19.217  -7.585  1.00 81.00           H  
ATOM    678  CA  GLU A  48     -30.519 -20.461  -6.001  1.00 81.00           C  
ATOM    679  HA  GLU A  48     -31.288 -20.164  -5.288  1.00 81.00           H  
ATOM    680  C   GLU A  48     -29.521 -21.355  -5.248  1.00 81.00           C  
ATOM    681  CB  GLU A  48     -31.176 -21.284  -7.120  1.00 81.00           C  
ATOM    682  HB2 GLU A  48     -31.580 -22.197  -6.684  1.00 81.00           H  
ATOM    683  HB3 GLU A  48     -30.412 -21.557  -7.848  1.00 81.00           H  
ATOM    684  O   GLU A  48     -29.898 -22.092  -4.340  1.00 81.00           O  
ATOM    685  CG  GLU A  48     -32.317 -20.540  -7.834  1.00 81.00           C  
ATOM    686  HG2 GLU A  48     -31.918 -19.637  -8.296  1.00 81.00           H  
ATOM    687  HG3 GLU A  48     -33.055 -20.242  -7.089  1.00 81.00           H  
ATOM    688  CD  GLU A  48     -33.004 -21.386  -8.921  1.00 81.00           C  
ATOM    689  OE1 GLU A  48     -34.042 -20.916  -9.440  1.00 81.00           O  
ATOM    690  OE2 GLU A  48     -32.488 -22.479  -9.252  1.00 81.00           O  
ATOM    691  N   SER A  49     -28.240 -21.296  -5.620  1.00 84.92           N  
ATOM    692  H   SER A  49     -27.995 -20.651  -6.358  1.00 84.92           H  
ATOM    693  CA  SER A  49     -27.173 -22.109  -5.037  1.00 84.92           C  
ATOM    694  HA  SER A  49     -27.595 -22.766  -4.276  1.00 84.92           H  
ATOM    695  C   SER A  49     -26.112 -21.239  -4.374  1.00 84.92           C  
ATOM    696  CB  SER A  49     -26.530 -22.999  -6.104  1.00 84.92           C  
ATOM    697  HB2 SER A  49     -25.787 -23.642  -5.632  1.00 84.92           H  
ATOM    698  HB3 SER A  49     -27.293 -23.625  -6.567  1.00 84.92           H  
ATOM    699  O   SER A  49     -25.631 -20.276  -4.977  1.00 84.92           O  
ATOM    700  OG  SER A  49     -25.899 -22.207  -7.095  1.00 84.92           O  
ATOM    701  HG  SER A  49     -25.515 -21.449  -6.649  1.00 84.92           H  
ATOM    702  N   VAL A  50     -25.682 -21.641  -3.181  1.00 85.63           N  
ATOM    703  H   VAL A  50     -26.125 -22.439  -2.749  1.00 85.63           H  
ATOM    704  CA  VAL A  50     -24.530 -21.051  -2.494  1.00 85.63           C  
ATOM    705  HA  VAL A  50     -24.564 -19.969  -2.618  1.00 85.63           H  
ATOM    706  C   VAL A  50     -23.244 -21.573  -3.129  1.00 85.63           C  
ATOM    707  CB  VAL A  50     -24.573 -21.357  -0.986  1.00 85.63           C  
ATOM    708  HB  VAL A  50     -24.556 -22.436  -0.834  1.00 85.63           H  
ATOM    709  O   VAL A  50     -23.033 -22.780  -3.230  1.00 85.63           O  
ATOM    710  CG1 VAL A  50     -23.390 -20.737  -0.232  1.00 85.63           C  
ATOM    711 HG11 VAL A  50     -23.481 -20.956   0.832  1.00 85.63           H  
ATOM    712 HG12 VAL A  50     -23.375 -19.657  -0.376  1.00 85.63           H  
ATOM    713 HG13 VAL A  50     -22.451 -21.164  -0.585  1.00 85.63           H  
ATOM    714  CG2 VAL A  50     -25.857 -20.797  -0.368  1.00 85.63           C  
ATOM    715 HG21 VAL A  50     -25.816 -20.946   0.711  1.00 85.63           H  
ATOM    716 HG22 VAL A  50     -26.734 -21.316  -0.754  1.00 85.63           H  
ATOM    717 HG23 VAL A  50     -25.941 -19.731  -0.578  1.00 85.63           H  
ATOM    718  N   ASP A  51     -22.379 -20.658  -3.556  1.00 81.97           N  
ATOM    719  H   ASP A  51     -22.619 -19.686  -3.424  1.00 81.97           H  
ATOM    720  CA  ASP A  51     -21.023 -20.966  -4.012  1.00 81.97           C  
ATOM    721  HA  ASP A  51     -20.944 -22.038  -4.193  1.00 81.97           H  
ATOM    722  C   ASP A  51     -20.014 -20.638  -2.894  1.00 81.97           C  
ATOM    723  CB  ASP A  51     -20.788 -20.277  -5.376  1.00 81.97           C  
ATOM    724  HB2 ASP A  51     -21.545 -20.647  -6.066  1.00 81.97           H  
ATOM    725  HB3 ASP A  51     -20.955 -19.204  -5.285  1.00 81.97           H  
ATOM    726  O   ASP A  51     -20.251 -19.802  -2.019  1.00 81.97           O  
ATOM    727  CG  ASP A  51     -19.423 -20.494  -6.043  1.00 81.97           C  
ATOM    728  OD1 ASP A  51     -18.644 -21.370  -5.608  1.00 81.97           O  
ATOM    729  OD2 ASP A  51     -19.143 -19.736  -7.005  1.00 81.97           O  
ATOM    730  N   ASN A  52     -18.856 -21.290  -2.923  1.00 81.25           N  
ATOM    731  H   ASN A  52     -18.676 -21.851  -3.743  1.00 81.25           H  
ATOM    732  CA  ASN A  52     -17.786 -21.092  -1.949  1.00 81.25           C  
ATOM    733  HA  ASN A  52     -18.187 -21.246  -0.948  1.00 81.25           H  
ATOM    734  C   ASN A  52     -17.216 -19.662  -1.988  1.00 81.25           C  
ATOM    735  CB  ASN A  52     -16.689 -22.135  -2.229  1.00 81.25           C  
ATOM    736  HB2 ASN A  52     -15.800 -21.883  -1.651  1.00 81.25           H  
ATOM    737  HB3 ASN A  52     -16.430 -22.112  -3.288  1.00 81.25           H  
ATOM    738  O   ASN A  52     -16.683 -19.186  -0.985  1.00 81.25           O  
ATOM    739  CG  ASN A  52     -17.097 -23.542  -1.827  1.00 81.25           C  
ATOM    740  ND2 ASN A  52     -16.549 -24.552  -2.460  1.00 81.25           N  
ATOM    741 HD21 ASN A  52     -15.951 -24.397  -3.259  1.00 81.25           H  
ATOM    742 HD22 ASN A  52     -16.880 -25.461  -2.172  1.00 81.25           H  
ATOM    743  OD1 ASN A  52     -17.871 -23.764  -0.917  1.00 81.25           O  
ATOM    744  N   PHE A  53     -17.316 -18.978  -3.134  1.00 83.88           N  
ATOM    745  H   PHE A  53     -17.790 -19.432  -3.901  1.00 83.88           H  
ATOM    746  CA  PHE A  53     -16.771 -17.637  -3.356  1.00 83.88           C  
ATOM    747  HA  PHE A  53     -16.018 -17.429  -2.595  1.00 83.88           H  
ATOM    748  C   PHE A  53     -17.840 -16.547  -3.232  1.00 83.88           C  
ATOM    749  CB  PHE A  53     -16.069 -17.582  -4.721  1.00 83.88           C  
ATOM    750  HB2 PHE A  53     -15.745 -16.558  -4.906  1.00 83.88           H  
ATOM    751  HB3 PHE A  53     -16.783 -17.845  -5.502  1.00 83.88           H  
ATOM    752  O   PHE A  53     -18.359 -16.070  -4.242  1.00 83.88           O  
ATOM    753  CG  PHE A  53     -14.858 -18.481  -4.826  1.00 83.88           C  
ATOM    754  CD1 PHE A  53     -13.645 -18.096  -4.226  1.00 83.88           C  
ATOM    755  HD1 PHE A  53     -13.582 -17.157  -3.695  1.00 83.88           H  
ATOM    756  CD2 PHE A  53     -14.955 -19.718  -5.488  1.00 83.88           C  
ATOM    757  HD2 PHE A  53     -15.893 -20.025  -5.927  1.00 83.88           H  
ATOM    758  CE1 PHE A  53     -12.533 -18.955  -4.269  1.00 83.88           C  
ATOM    759  HE1 PHE A  53     -11.628 -18.675  -3.751  1.00 83.88           H  
ATOM    760  CE2 PHE A  53     -13.841 -20.573  -5.540  1.00 83.88           C  
ATOM    761  HE2 PHE A  53     -13.937 -21.536  -6.020  1.00 83.88           H  
ATOM    762  CZ  PHE A  53     -12.635 -20.198  -4.922  1.00 83.88           C  
ATOM    763  HZ  PHE A  53     -11.809 -20.894  -4.904  1.00 83.88           H  
ATOM    764  N   SER A  54     -18.124 -16.114  -2.002  1.00 89.65           N  
ATOM    765  H   SER A  54     -17.733 -16.620  -1.219  1.00 89.65           H  
ATOM    766  CA  SER A  54     -19.079 -15.038  -1.680  1.00 89.65           C  
ATOM    767  HA  SER A  54     -19.983 -15.201  -2.267  1.00 89.65           H  
ATOM    768  C   SER A  54     -18.561 -13.635  -2.039  1.00 89.65           C  
ATOM    769  CB  SER A  54     -19.479 -15.102  -0.199  1.00 89.65           C  
ATOM    770  HB2 SER A  54     -18.630 -14.818   0.423  1.00 89.65           H  
ATOM    771  HB3 SER A  54     -20.298 -14.406  -0.021  1.00 89.65           H  
ATOM    772  O   SER A  54     -18.512 -12.744  -1.191  1.00 89.65           O  
ATOM    773  OG  SER A  54     -19.891 -16.406   0.153  1.00 89.65           O  
ATOM    774  HG  SER A  54     -20.378 -16.344   0.979  1.00 89.65           H  
ATOM    775  N   ILE A  55     -18.141 -13.435  -3.290  1.00 94.65           N  
ATOM    776  H   ILE A  55     -18.263 -14.195  -3.943  1.00 94.65           H  
ATOM    777  CA  ILE A  55     -17.635 -12.161  -3.808  1.00 94.65           C  
ATOM    778  HA  ILE A  55     -17.609 -11.462  -2.972  1.00 94.65           H  
ATOM    779  C   ILE A  55     -18.595 -11.572  -4.843  1.00 94.65           C  
ATOM    780  CB  ILE A  55     -16.176 -12.291  -4.296  1.00 94.65           C  
ATOM    781  HB  ILE A  55     -15.615 -12.754  -3.484  1.00 94.65           H  
ATOM    782  O   ILE A  55     -18.937 -12.214  -5.837  1.00 94.65           O  
ATOM    783  CG1 ILE A  55     -15.565 -10.897  -4.548  1.00 94.65           C  
ATOM    784 HG12 ILE A  55     -16.002 -10.455  -5.443  1.00 94.65           H  
ATOM    785 HG13 ILE A  55     -15.793 -10.250  -3.701  1.00 94.65           H  
ATOM    786  CG2 ILE A  55     -16.036 -13.193  -5.536  1.00 94.65           C  
ATOM    787 HG21 ILE A  55     -14.986 -13.426  -5.716  1.00 94.65           H  
ATOM    788 HG22 ILE A  55     -16.567 -14.130  -5.371  1.00 94.65           H  
ATOM    789 HG23 ILE A  55     -16.451 -12.695  -6.412  1.00 94.65           H  
ATOM    790  CD1 ILE A  55     -14.040 -10.939  -4.695  1.00 94.65           C  
ATOM    791 HD11 ILE A  55     -13.756 -11.520  -5.573  1.00 94.65           H  
ATOM    792 HD12 ILE A  55     -13.594 -11.390  -3.809  1.00 94.65           H  
ATOM    793 HD13 ILE A  55     -13.657  -9.924  -4.799  1.00 94.65           H  
ATOM    794  N   PHE A  56     -19.010 -10.328  -4.618  1.00 95.35           N  
ATOM    795  H   PHE A  56     -18.674  -9.858  -3.790  1.00 95.35           H  
ATOM    796  CA  PHE A  56     -19.982  -9.618  -5.449  1.00 95.35           C  
ATOM    797  HA  PHE A  56     -20.151 -10.179  -6.369  1.00 95.35           H  
ATOM    798  C   PHE A  56     -19.434  -8.244  -5.829  1.00 95.35           C  
ATOM    799  CB  PHE A  56     -21.326  -9.510  -4.715  1.00 95.35           C  
ATOM    800  HB2 PHE A  56     -22.036  -8.982  -5.353  1.00 95.35           H  
ATOM    801  HB3 PHE A  56     -21.190  -8.908  -3.816  1.00 95.35           H  
ATOM    802  O   PHE A  56     -18.729  -7.616  -5.041  1.00 95.35           O  
ATOM    803  CG  PHE A  56     -21.925 -10.849  -4.321  1.00 95.35           C  
ATOM    804  CD1 PHE A  56     -22.812 -11.526  -5.180  1.00 95.35           C  
ATOM    805  HD1 PHE A  56     -23.093 -11.087  -6.126  1.00 95.35           H  
ATOM    806  CD2 PHE A  56     -21.567 -11.437  -3.095  1.00 95.35           C  
ATOM    807  HD2 PHE A  56     -20.863 -10.930  -2.452  1.00 95.35           H  
ATOM    808  CE1 PHE A  56     -23.337 -12.777  -4.803  1.00 95.35           C  
ATOM    809  HE1 PHE A  56     -24.020 -13.304  -5.452  1.00 95.35           H  
ATOM    810  CE2 PHE A  56     -22.095 -12.682  -2.717  1.00 95.35           C  
ATOM    811  HE2 PHE A  56     -21.820 -13.124  -1.770  1.00 95.35           H  
ATOM    812  CZ  PHE A  56     -22.986 -13.352  -3.571  1.00 95.35           C  
ATOM    813  HZ  PHE A  56     -23.398 -14.308  -3.281  1.00 95.35           H  
ATOM    814  N   ALA A  57     -19.748  -7.771  -7.036  1.00 96.14           N  
ATOM    815  H   ALA A  57     -20.397  -8.290  -7.610  1.00 96.14           H  
ATOM    816  CA  ALA A  57     -19.397  -6.424  -7.474  1.00 96.14           C  
ATOM    817  HA  ALA A  57     -18.819  -5.936  -6.690  1.00 96.14           H  
ATOM    818  C   ALA A  57     -20.649  -5.583  -7.704  1.00 96.14           C  
ATOM    819  CB  ALA A  57     -18.507  -6.463  -8.717  1.00 96.14           C  
ATOM    820  HB1 ALA A  57     -19.056  -6.902  -9.551  1.00 96.14           H  
ATOM    821  HB2 ALA A  57     -17.604  -7.035  -8.502  1.00 96.14           H  
ATOM    822  HB3 ALA A  57     -18.217  -5.448  -8.986  1.00 96.14           H  
ATOM    823  O   ALA A  57     -21.621  -6.031  -8.311  1.00 96.14           O  
ATOM    824  N   PHE A  58     -20.580  -4.335  -7.266  1.00 96.47           N  
ATOM    825  H   PHE A  58     -19.742  -4.057  -6.775  1.00 96.47           H  
ATOM    826  CA  PHE A  58     -21.615  -3.328  -7.410  1.00 96.47           C  
ATOM    827  HA  PHE A  58     -22.487  -3.767  -7.894  1.00 96.47           H  
ATOM    828  C   PHE A  58     -21.073  -2.201  -8.277  1.00 96.47           C  
ATOM    829  CB  PHE A  58     -22.034  -2.829  -6.025  1.00 96.47           C  
ATOM    830  HB2 PHE A  58     -21.183  -2.331  -5.560  1.00 96.47           H  
ATOM    831  HB3 PHE A  58     -22.826  -2.089  -6.136  1.00 96.47           H  
ATOM    832  O   PHE A  58     -19.936  -1.763  -8.102  1.00 96.47           O  
ATOM    833  CG  PHE A  58     -22.518  -3.938  -5.111  1.00 96.47           C  
ATOM    834  CD1 PHE A  58     -23.866  -4.337  -5.140  1.00 96.47           C  
ATOM    835  HD1 PHE A  58     -24.573  -3.836  -5.785  1.00 96.47           H  
ATOM    836  CD2 PHE A  58     -21.610  -4.602  -4.262  1.00 96.47           C  
ATOM    837  HD2 PHE A  58     -20.571  -4.306  -4.240  1.00 96.47           H  
ATOM    838  CE1 PHE A  58     -24.303  -5.397  -4.328  1.00 96.47           C  
ATOM    839  HE1 PHE A  58     -25.337  -5.709  -4.352  1.00 96.47           H  
ATOM    840  CE2 PHE A  58     -22.048  -5.664  -3.453  1.00 96.47           C  
ATOM    841  HE2 PHE A  58     -21.350  -6.182  -2.813  1.00 96.47           H  
ATOM    842  CZ  PHE A  58     -23.396  -6.060  -3.484  1.00 96.47           C  
ATOM    843  HZ  PHE A  58     -23.736  -6.877  -2.865  1.00 96.47           H  
ATOM    844  N   SER A  59     -21.887  -1.709  -9.213  1.00 94.47           N  
ATOM    845  H   SER A  59     -22.809  -2.107  -9.318  1.00 94.47           H  
ATOM    846  CA  SER A  59     -21.441  -0.683 -10.166  1.00 94.47           C  
ATOM    847  HA  SER A  59     -20.557  -1.057 -10.682  1.00 94.47           H  
ATOM    848  C   SER A  59     -21.035   0.634  -9.501  1.00 94.47           C  
ATOM    849  CB  SER A  59     -22.523  -0.413 -11.219  1.00 94.47           C  
ATOM    850  HB2 SER A  59     -22.739  -1.341 -11.749  1.00 94.47           H  
ATOM    851  HB3 SER A  59     -22.142   0.310 -11.940  1.00 94.47           H  
ATOM    852  O   SER A  59     -20.296   1.401 -10.098  1.00 94.47           O  
ATOM    853  OG  SER A  59     -23.723   0.088 -10.643  1.00 94.47           O  
ATOM    854  HG  SER A  59     -23.497   0.912 -10.206  1.00 94.47           H  
ATOM    855  N   ASN A  60     -21.562   0.911  -8.309  1.00 94.18           N  
ATOM    856  H   ASN A  60     -22.105   0.196  -7.847  1.00 94.18           H  
ATOM    857  CA  ASN A  60     -21.218   2.060  -7.483  1.00 94.18           C  
ATOM    858  HA  ASN A  60     -20.148   2.249  -7.571  1.00 94.18           H  
ATOM    859  C   ASN A  60     -21.516   1.747  -6.009  1.00 94.18           C  
ATOM    860  CB  ASN A  60     -21.966   3.308  -7.989  1.00 94.18           C  
ATOM    861  HB2 ASN A  60     -21.608   3.539  -8.992  1.00 94.18           H  
ATOM    862  HB3 ASN A  60     -21.722   4.165  -7.361  1.00 94.18           H  
ATOM    863  O   ASN A  60     -22.176   0.753  -5.685  1.00 94.18           O  
ATOM    864  CG  ASN A  60     -23.476   3.154  -8.010  1.00 94.18           C  
ATOM    865  ND2 ASN A  60     -24.121   3.542  -9.085  1.00 94.18           N  
ATOM    866 HD21 ASN A  60     -23.614   4.068  -9.783  1.00 94.18           H  
ATOM    867 HD22 ASN A  60     -25.119   3.637  -8.966  1.00 94.18           H  
ATOM    868  OD1 ASN A  60     -24.105   2.674  -7.085  1.00 94.18           O  
ATOM    869  N   VAL A  61     -21.050   2.624  -5.124  1.00 95.07           N  
ATOM    870  H   VAL A  61     -20.477   3.386  -5.457  1.00 95.07           H  
ATOM    871  CA  VAL A  61     -21.247   2.501  -3.676  1.00 95.07           C  
ATOM    872  HA  VAL A  61     -20.906   1.510  -3.376  1.00 95.07           H  
ATOM    873  C   VAL A  61     -22.718   2.585  -3.257  1.00 95.07           C  
ATOM    874  CB  VAL A  61     -20.363   3.531  -2.957  1.00 95.07           C  
ATOM    875  HB  VAL A  61     -19.345   3.402  -3.324  1.00 95.07           H  
ATOM    876  O   VAL A  61     -23.123   1.865  -2.350  1.00 95.07           O  
ATOM    877  CG1 VAL A  61     -20.779   4.973  -3.260  1.00 95.07           C  
ATOM    878 HG11 VAL A  61     -21.725   5.211  -2.775  1.00 95.07           H  
ATOM    879 HG12 VAL A  61     -20.001   5.644  -2.895  1.00 95.07           H  
ATOM    880 HG13 VAL A  61     -20.868   5.145  -4.333  1.00 95.07           H  
ATOM    881  CG2 VAL A  61     -20.332   3.289  -1.449  1.00 95.07           C  
ATOM    882 HG21 VAL A  61     -19.649   4.000  -0.984  1.00 95.07           H  
ATOM    883 HG22 VAL A  61     -21.322   3.415  -1.011  1.00 95.07           H  
ATOM    884 HG23 VAL A  61     -19.973   2.281  -1.240  1.00 95.07           H  
ATOM    885  N   SER A  62     -23.555   3.371  -3.943  1.00 95.05           N  
ATOM    886  H   SER A  62     -23.191   3.968  -4.671  1.00 95.05           H  
ATOM    887  CA  SER A  62     -24.983   3.491  -3.616  1.00 95.05           C  
ATOM    888  HA  SER A  62     -25.074   3.810  -2.577  1.00 95.05           H  
ATOM    889  C   SER A  62     -25.717   2.152  -3.745  1.00 95.05           C  
ATOM    890  CB  SER A  62     -25.659   4.551  -4.492  1.00 95.05           C  
ATOM    891  HB2 SER A  62     -25.794   4.155  -5.499  1.00 95.05           H  
ATOM    892  HB3 SER A  62     -26.639   4.792  -4.081  1.00 95.05           H  
ATOM    893  O   SER A  62     -26.422   1.758  -2.821  1.00 95.05           O  
ATOM    894  OG  SER A  62     -24.864   5.722  -4.571  1.00 95.05           O  
ATOM    895  HG  SER A  62     -24.739   6.107  -3.700  1.00 95.05           H  
ATOM    896  N   LYS A  63     -25.468   1.389  -4.819  1.00 95.92           N  
ATOM    897  H   LYS A  63     -24.870   1.766  -5.540  1.00 95.92           H  
ATOM    898  CA  LYS A  63     -26.042   0.041  -4.986  1.00 95.92           C  
ATOM    899  HA  LYS A  63     -27.121   0.093  -4.843  1.00 95.92           H  
ATOM    900  C   LYS A  63     -25.526  -0.959  -3.954  1.00 95.92           C  
ATOM    901  CB  LYS A  63     -25.747  -0.502  -6.383  1.00 95.92           C  
ATOM    902  HB2 LYS A  63     -26.017  -1.558  -6.398  1.00 95.92           H  
ATOM    903  HB3 LYS A  63     -24.682  -0.414  -6.595  1.00 95.92           H  
ATOM    904  O   LYS A  63     -26.281  -1.814  -3.503  1.00 95.92           O  
ATOM    905  CG  LYS A  63     -26.557   0.217  -7.465  1.00 95.92           C  
ATOM    906  HG2 LYS A  63     -27.612   0.234  -7.191  1.00 95.92           H  
ATOM    907  HG3 LYS A  63     -26.200   1.240  -7.579  1.00 95.92           H  
ATOM    908  CD  LYS A  63     -26.387  -0.549  -8.775  1.00 95.92           C  
ATOM    909  HD2 LYS A  63     -25.323  -0.716  -8.941  1.00 95.92           H  
ATOM    910  HD3 LYS A  63     -26.883  -1.516  -8.690  1.00 95.92           H  
ATOM    911  CE  LYS A  63     -26.995   0.239  -9.934  1.00 95.92           C  
ATOM    912  HE2 LYS A  63     -26.633   1.266  -9.880  1.00 95.92           H  
ATOM    913  HE3 LYS A  63     -28.078   0.257  -9.813  1.00 95.92           H  
ATOM    914  NZ  LYS A  63     -26.609  -0.369 -11.227  1.00 95.92           N  
ATOM    915  HZ1 LYS A  63     -27.000   0.155 -11.997  1.00 95.92           H  
ATOM    916  HZ2 LYS A  63     -25.602  -0.364 -11.298  1.00 95.92           H  
ATOM    917  HZ3 LYS A  63     -26.936  -1.324 -11.273  1.00 95.92           H  
ATOM    918  N   ALA A  64     -24.249  -0.862  -3.580  1.00 96.18           N  
ATOM    919  H   ALA A  64     -23.675  -0.138  -3.986  1.00 96.18           H  
ATOM    920  CA  ALA A  64     -23.693  -1.696  -2.516  1.00 96.18           C  
ATOM    921  HA  ALA A  64     -23.870  -2.745  -2.755  1.00 96.18           H  
ATOM    922  C   ALA A  64     -24.384  -1.408  -1.171  1.00 96.18           C  
ATOM    923  CB  ALA A  64     -22.180  -1.463  -2.439  1.00 96.18           C  
ATOM    924  HB1 ALA A  64     -21.716  -1.658  -3.405  1.00 96.18           H  
ATOM    925  HB2 ALA A  64     -21.754  -2.138  -1.697  1.00 96.18           H  
ATOM    926  HB3 ALA A  64     -21.968  -0.436  -2.141  1.00 96.18           H  
ATOM    927  O   ALA A  64     -24.743  -2.338  -0.450  1.00 96.18           O  
ATOM    928  N   LYS A  65     -24.625  -0.126  -0.858  1.00 95.66           N  
ATOM    929  H   LYS A  65     -24.281   0.587  -1.485  1.00 95.66           H  
ATOM    930  CA  LYS A  65     -25.357   0.299   0.345  1.00 95.66           C  
ATOM    931  HA  LYS A  65     -24.885  -0.133   1.227  1.00 95.66           H  
ATOM    932  C   LYS A  65     -26.794  -0.200   0.344  1.00 95.66           C  
ATOM    933  CB  LYS A  65     -25.369   1.826   0.475  1.00 95.66           C  
ATOM    934  HB2 LYS A  65     -25.707   2.274  -0.459  1.00 95.66           H  
ATOM    935  HB3 LYS A  65     -26.082   2.091   1.256  1.00 95.66           H  
ATOM    936  O   LYS A  65     -27.230  -0.725   1.359  1.00 95.66           O  
ATOM    937  CG  LYS A  65     -24.002   2.403   0.851  1.00 95.66           C  
ATOM    938  HG2 LYS A  65     -23.733   2.062   1.851  1.00 95.66           H  
ATOM    939  HG3 LYS A  65     -23.256   2.043   0.142  1.00 95.66           H  
ATOM    940  CD  LYS A  65     -23.991   3.934   0.818  1.00 95.66           C  
ATOM    941  HD2 LYS A  65     -22.976   4.276   1.018  1.00 95.66           H  
ATOM    942  HD3 LYS A  65     -24.286   4.273  -0.175  1.00 95.66           H  
ATOM    943  CE  LYS A  65     -24.928   4.516   1.878  1.00 95.66           C  
ATOM    944  HE2 LYS A  65     -24.524   4.286   2.864  1.00 95.66           H  
ATOM    945  HE3 LYS A  65     -25.910   4.049   1.805  1.00 95.66           H  
ATOM    946  NZ  LYS A  65     -25.070   5.981   1.746  1.00 95.66           N  
ATOM    947  HZ1 LYS A  65     -24.182   6.459   1.805  1.00 95.66           H  
ATOM    948  HZ2 LYS A  65     -25.591   6.293   0.939  1.00 95.66           H  
ATOM    949  HZ3 LYS A  65     -25.471   6.335   2.604  1.00 95.66           H  
ATOM    950  N   GLU A  66     -27.513  -0.047  -0.768  1.00 95.57           N  
ATOM    951  H   GLU A  66     -27.102   0.450  -1.546  1.00 95.57           H  
ATOM    952  CA  GLU A  66     -28.883  -0.555  -0.918  1.00 95.57           C  
ATOM    953  HA  GLU A  66     -29.540  -0.074  -0.193  1.00 95.57           H  
ATOM    954  C   GLU A  66     -28.939  -2.060  -0.637  1.00 95.57           C  
ATOM    955  CB  GLU A  66     -29.407  -0.248  -2.331  1.00 95.57           C  
ATOM    956  HB2 GLU A  66     -30.301  -0.845  -2.515  1.00 95.57           H  
ATOM    957  HB3 GLU A  66     -28.646  -0.535  -3.055  1.00 95.57           H  
ATOM    958  O   GLU A  66     -29.710  -2.494   0.216  1.00 95.57           O  
ATOM    959  CG  GLU A  66     -29.772   1.235  -2.514  1.00 95.57           C  
ATOM    960  HG2 GLU A  66     -30.637   1.456  -1.888  1.00 95.57           H  
ATOM    961  HG3 GLU A  66     -28.949   1.854  -2.158  1.00 95.57           H  
ATOM    962  CD  GLU A  66     -30.086   1.617  -3.973  1.00 95.57           C  
ATOM    963  OE1 GLU A  66     -30.336   2.822  -4.202  1.00 95.57           O  
ATOM    964  OE2 GLU A  66     -30.026   0.739  -4.867  1.00 95.57           O  
ATOM    965  N   PHE A  67     -28.044  -2.839  -1.254  1.00 95.98           N  
ATOM    966  H   PHE A  67     -27.432  -2.418  -1.939  1.00 95.98           H  
ATOM    967  CA  PHE A  67     -27.957  -4.283  -1.041  1.00 95.98           C  
ATOM    968  HA  PHE A  67     -28.904  -4.735  -1.335  1.00 95.98           H  
ATOM    969  C   PHE A  67     -27.719  -4.655   0.431  1.00 95.98           C  
ATOM    970  CB  PHE A  67     -26.843  -4.843  -1.935  1.00 95.98           C  
ATOM    971  HB2 PHE A  67     -25.897  -4.365  -1.683  1.00 95.98           H  
ATOM    972  HB3 PHE A  67     -27.070  -4.590  -2.970  1.00 95.98           H  
ATOM    973  O   PHE A  67     -28.438  -5.489   0.980  1.00 95.98           O  
ATOM    974  CG  PHE A  67     -26.672  -6.344  -1.825  1.00 95.98           C  
ATOM    975  CD1 PHE A  67     -25.796  -6.899  -0.870  1.00 95.98           C  
ATOM    976  HD1 PHE A  67     -25.238  -6.253  -0.208  1.00 95.98           H  
ATOM    977  CD2 PHE A  67     -27.406  -7.192  -2.672  1.00 95.98           C  
ATOM    978  HD2 PHE A  67     -28.091  -6.777  -3.397  1.00 95.98           H  
ATOM    979  CE1 PHE A  67     -25.663  -8.294  -0.758  1.00 95.98           C  
ATOM    980  HE1 PHE A  67     -25.008  -8.719  -0.012  1.00 95.98           H  
ATOM    981  CE2 PHE A  67     -27.258  -8.584  -2.570  1.00 95.98           C  
ATOM    982  HE2 PHE A  67     -27.834  -9.230  -3.215  1.00 95.98           H  
ATOM    983  CZ  PHE A  67     -26.397  -9.139  -1.608  1.00 95.98           C  
ATOM    984  HZ  PHE A  67     -26.308 -10.211  -1.517  1.00 95.98           H  
ATOM    985  N   VAL A  68     -26.726  -4.033   1.079  1.00 95.19           N  
ATOM    986  H   VAL A  68     -26.178  -3.354   0.569  1.00 95.19           H  
ATOM    987  CA  VAL A  68     -26.376  -4.313   2.483  1.00 95.19           C  
ATOM    988  HA  VAL A  68     -26.280  -5.391   2.610  1.00 95.19           H  
ATOM    989  C   VAL A  68     -27.484  -3.863   3.439  1.00 95.19           C  
ATOM    990  CB  VAL A  68     -25.018  -3.668   2.836  1.00 95.19           C  
ATOM    991  HB  VAL A  68     -25.025  -2.623   2.526  1.00 95.19           H  
ATOM    992  O   VAL A  68     -27.829  -4.592   4.365  1.00 95.19           O  
ATOM    993  CG1 VAL A  68     -24.698  -3.715   4.335  1.00 95.19           C  
ATOM    994 HG11 VAL A  68     -24.785  -4.735   4.708  1.00 95.19           H  
ATOM    995 HG12 VAL A  68     -23.689  -3.343   4.516  1.00 95.19           H  
ATOM    996 HG13 VAL A  68     -25.395  -3.083   4.885  1.00 95.19           H  
ATOM    997  CG2 VAL A  68     -23.879  -4.393   2.102  1.00 95.19           C  
ATOM    998 HG21 VAL A  68     -23.857  -5.443   2.394  1.00 95.19           H  
ATOM    999 HG22 VAL A  68     -22.924  -3.935   2.356  1.00 95.19           H  
ATOM   1000 HG23 VAL A  68     -24.019  -4.324   1.023  1.00 95.19           H  
ATOM   1001  N   ASN A  69     -28.075  -2.689   3.213  1.00 94.74           N  
ATOM   1002  H   ASN A  69     -27.775  -2.149   2.414  1.00 94.74           H  
ATOM   1003  CA  ASN A  69     -29.163  -2.151   4.030  1.00 94.74           C  
ATOM   1004  HA  ASN A  69     -28.845  -2.096   5.071  1.00 94.74           H  
ATOM   1005  C   ASN A  69     -30.414  -3.033   3.970  1.00 94.74           C  
ATOM   1006  CB  ASN A  69     -29.467  -0.742   3.514  1.00 94.74           C  
ATOM   1007  HB2 ASN A  69     -29.731  -0.806   2.459  1.00 94.74           H  
ATOM   1008  HB3 ASN A  69     -28.567  -0.132   3.599  1.00 94.74           H  
ATOM   1009  O   ASN A  69     -31.026  -3.304   5.003  1.00 94.74           O  
ATOM   1010  CG  ASN A  69     -30.571  -0.024   4.263  1.00 94.74           C  
ATOM   1011  ND2 ASN A  69     -31.520   0.536   3.545  1.00 94.74           N  
ATOM   1012 HD21 ASN A  69     -31.525   0.310   2.561  1.00 94.74           H  
ATOM   1013 HD22 ASN A  69     -31.800   1.448   3.877  1.00 94.74           H  
ATOM   1014  OD1 ASN A  69     -30.563   0.158   5.467  1.00 94.74           O  
ATOM   1015  N   ASP A  70     -30.783  -3.500   2.779  1.00 94.60           N  
ATOM   1016  H   ASP A  70     -30.290  -3.208   1.948  1.00 94.60           H  
ATOM   1017  CA  ASP A  70     -31.905  -4.417   2.622  1.00 94.60           C  
ATOM   1018  HA  ASP A  70     -32.802  -3.993   3.073  1.00 94.60           H  
ATOM   1019  C   ASP A  70     -31.624  -5.763   3.294  1.00 94.60           C  
ATOM   1020  CB  ASP A  70     -32.172  -4.674   1.148  1.00 94.60           C  
ATOM   1021  HB2 ASP A  70     -32.855  -5.523   1.123  1.00 94.60           H  
ATOM   1022  HB3 ASP A  70     -31.240  -4.951   0.655  1.00 94.60           H  
ATOM   1023  O   ASP A  70     -32.481  -6.272   4.009  1.00 94.60           O  
ATOM   1024  CG  ASP A  70     -32.839  -3.550   0.366  1.00 94.60           C  
ATOM   1025  OD1 ASP A  70     -33.171  -2.492   0.956  1.00 94.60           O  
ATOM   1026  OD2 ASP A  70     -33.058  -3.840  -0.836  1.00 94.60           O  
ATOM   1027  N   LEU A  71     -30.413  -6.310   3.126  1.00 94.14           N  
ATOM   1028  H   LEU A  71     -29.754  -5.845   2.518  1.00 94.14           H  
ATOM   1029  CA  LEU A  71     -30.008  -7.564   3.765  1.00 94.14           C  
ATOM   1030  HA  LEU A  71     -30.683  -8.348   3.424  1.00 94.14           H  
ATOM   1031  C   LEU A  71     -30.122  -7.480   5.297  1.00 94.14           C  
ATOM   1032  CB  LEU A  71     -28.572  -7.889   3.315  1.00 94.14           C  
ATOM   1033  HB2 LEU A  71     -28.532  -7.896   2.226  1.00 94.14           H  
ATOM   1034  HB3 LEU A  71     -27.916  -7.093   3.665  1.00 94.14           H  
ATOM   1035  O   LEU A  71     -30.619  -8.416   5.926  1.00 94.14           O  
ATOM   1036  CG  LEU A  71     -28.028  -9.232   3.833  1.00 94.14           C  
ATOM   1037  HG  LEU A  71     -28.132  -9.282   4.916  1.00 94.14           H  
ATOM   1038  CD1 LEU A  71     -28.729 -10.427   3.191  1.00 94.14           C  
ATOM   1039 HD11 LEU A  71     -28.313 -11.351   3.594  1.00 94.14           H  
ATOM   1040 HD12 LEU A  71     -28.586 -10.414   2.110  1.00 94.14           H  
ATOM   1041 HD13 LEU A  71     -29.797 -10.403   3.407  1.00 94.14           H  
ATOM   1042  CD2 LEU A  71     -26.545  -9.345   3.487  1.00 94.14           C  
ATOM   1043 HD21 LEU A  71     -26.113 -10.190   4.023  1.00 94.14           H  
ATOM   1044 HD22 LEU A  71     -26.418  -9.483   2.413  1.00 94.14           H  
ATOM   1045 HD23 LEU A  71     -26.034  -8.428   3.780  1.00 94.14           H  
ATOM   1046  N   ILE A  72     -29.709  -6.352   5.888  1.00 93.59           N  
ATOM   1047  H   ILE A  72     -29.283  -5.647   5.305  1.00 93.59           H  
ATOM   1048  CA  ILE A  72     -29.839  -6.084   7.328  1.00 93.59           C  
ATOM   1049  HA  ILE A  72     -29.393  -6.914   7.874  1.00 93.59           H  
ATOM   1050  C   ILE A  72     -31.313  -6.035   7.747  1.00 93.59           C  
ATOM   1051  CB  ILE A  72     -29.080  -4.788   7.708  1.00 93.59           C  
ATOM   1052  HB  ILE A  72     -29.359  -4.004   7.004  1.00 93.59           H  
ATOM   1053  O   ILE A  72     -31.692  -6.684   8.722  1.00 93.59           O  
ATOM   1054  CG1 ILE A  72     -27.552  -5.011   7.621  1.00 93.59           C  
ATOM   1055 HG12 ILE A  72     -27.230  -5.649   8.444  1.00 93.59           H  
ATOM   1056 HG13 ILE A  72     -27.309  -5.531   6.694  1.00 93.59           H  
ATOM   1057  CG2 ILE A  72     -29.447  -4.307   9.125  1.00 93.59           C  
ATOM   1058 HG21 ILE A  72     -30.500  -4.030   9.186  1.00 93.59           H  
ATOM   1059 HG22 ILE A  72     -29.241  -5.091   9.853  1.00 93.59           H  
ATOM   1060 HG23 ILE A  72     -28.863  -3.427   9.392  1.00 93.59           H  
ATOM   1061  CD1 ILE A  72     -26.731  -3.713   7.652  1.00 93.59           C  
ATOM   1062 HD11 ILE A  72     -26.804  -3.229   8.626  1.00 93.59           H  
ATOM   1063 HD12 ILE A  72     -27.083  -3.032   6.876  1.00 93.59           H  
ATOM   1064 HD13 ILE A  72     -25.683  -3.949   7.467  1.00 93.59           H  
ATOM   1065  N   LYS A  73     -32.150  -5.292   7.013  1.00 93.02           N  
ATOM   1066  H   LYS A  73     -31.773  -4.819   6.204  1.00 93.02           H  
ATOM   1067  CA  LYS A  73     -33.574  -5.113   7.339  1.00 93.02           C  
ATOM   1068  HA  LYS A  73     -33.670  -4.823   8.385  1.00 93.02           H  
ATOM   1069  C   LYS A  73     -34.383  -6.397   7.189  1.00 93.02           C  
ATOM   1070  CB  LYS A  73     -34.173  -4.022   6.448  1.00 93.02           C  
ATOM   1071  HB2 LYS A  73     -35.260  -4.065   6.518  1.00 93.02           H  
ATOM   1072  HB3 LYS A  73     -33.890  -4.212   5.412  1.00 93.02           H  
ATOM   1073  O   LYS A  73     -35.161  -6.724   8.076  1.00 93.02           O  
ATOM   1074  CG  LYS A  73     -33.716  -2.624   6.872  1.00 93.02           C  
ATOM   1075  HG2 LYS A  73     -34.117  -2.395   7.859  1.00 93.02           H  
ATOM   1076  HG3 LYS A  73     -32.628  -2.576   6.912  1.00 93.02           H  
ATOM   1077  CD  LYS A  73     -34.234  -1.613   5.853  1.00 93.02           C  
ATOM   1078  HD2 LYS A  73     -33.820  -1.863   4.876  1.00 93.02           H  
ATOM   1079  HD3 LYS A  73     -35.322  -1.665   5.806  1.00 93.02           H  
ATOM   1080  CE  LYS A  73     -33.792  -0.209   6.249  1.00 93.02           C  
ATOM   1081  HE2 LYS A  73     -32.710  -0.216   6.382  1.00 93.02           H  
ATOM   1082  HE3 LYS A  73     -34.252   0.057   7.200  1.00 93.02           H  
ATOM   1083  NZ  LYS A  73     -34.164   0.746   5.186  1.00 93.02           N  
ATOM   1084  HZ1 LYS A  73     -35.157   0.709   5.006  1.00 93.02           H  
ATOM   1085  HZ2 LYS A  73     -33.882   1.681   5.442  1.00 93.02           H  
ATOM   1086  HZ3 LYS A  73     -33.676   0.470   4.345  1.00 93.02           H  
ATOM   1087  N   GLU A  74     -34.201  -7.120   6.089  1.00 92.85           N  
ATOM   1088  H   GLU A  74     -33.542  -6.789   5.399  1.00 92.85           H  
ATOM   1089  CA  GLU A  74     -34.952  -8.342   5.780  1.00 92.85           C  
ATOM   1090  HA  GLU A  74     -36.022  -8.137   5.834  1.00 92.85           H  
ATOM   1091  C   GLU A  74     -34.670  -9.466   6.785  1.00 92.85           C  
ATOM   1092  CB  GLU A  74     -34.612  -8.801   4.352  1.00 92.85           C  
ATOM   1093  HB2 GLU A  74     -33.528  -8.827   4.240  1.00 92.85           H  
ATOM   1094  HB3 GLU A  74     -34.995  -9.811   4.204  1.00 92.85           H  
ATOM   1095  O   GLU A  74     -35.566 -10.245   7.099  1.00 92.85           O  
ATOM   1096  CG  GLU A  74     -35.236  -7.886   3.282  1.00 92.85           C  
ATOM   1097  HG2 GLU A  74     -35.019  -6.845   3.518  1.00 92.85           H  
ATOM   1098  HG3 GLU A  74     -36.319  -8.008   3.314  1.00 92.85           H  
ATOM   1099  CD  GLU A  74     -34.736  -8.186   1.859  1.00 92.85           C  
ATOM   1100  OE1 GLU A  74     -35.021  -7.378   0.943  1.00 92.85           O  
ATOM   1101  OE2 GLU A  74     -34.035  -9.195   1.640  1.00 92.85           O  
ATOM   1102  N   ASN A  75     -33.453  -9.513   7.339  1.00 92.19           N  
ATOM   1103  H   ASN A  75     -32.765  -8.844   7.024  1.00 92.19           H  
ATOM   1104  CA  ASN A  75     -33.026 -10.545   8.288  1.00 92.19           C  
ATOM   1105  HA  ASN A  75     -33.776 -11.335   8.302  1.00 92.19           H  
ATOM   1106  C   ASN A  75     -32.937 -10.043   9.744  1.00 92.19           C  
ATOM   1107  CB  ASN A  75     -31.725 -11.188   7.778  1.00 92.19           C  
ATOM   1108  HB2 ASN A  75     -30.938 -10.436   7.717  1.00 92.19           H  
ATOM   1109  HB3 ASN A  75     -31.404 -11.968   8.469  1.00 92.19           H  
ATOM   1110  O   ASN A  75     -32.448 -10.767  10.608  1.00 92.19           O  
ATOM   1111  CG  ASN A  75     -31.900 -11.824   6.414  1.00 92.19           C  
ATOM   1112  ND2 ASN A  75     -31.483 -11.148   5.370  1.00 92.19           N  
ATOM   1113 HD21 ASN A  75     -31.116 -10.216   5.500  1.00 92.19           H  
ATOM   1114 HD22 ASN A  75     -31.705 -11.534   4.464  1.00 92.19           H  
ATOM   1115  OD1 ASN A  75     -32.440 -12.906   6.266  1.00 92.19           O  
ATOM   1116  N   ASN A  76     -33.412  -8.824  10.038  1.00 91.56           N  
ATOM   1117  H   ASN A  76     -33.809  -8.285   9.282  1.00 91.56           H  
ATOM   1118  CA  ASN A  76     -33.367  -8.189  11.368  1.00 91.56           C  
ATOM   1119  HA  ASN A  76     -33.596  -7.135  11.213  1.00 91.56           H  
ATOM   1120  C   ASN A  76     -31.974  -8.193  12.035  1.00 91.56           C  
ATOM   1121  CB  ASN A  76     -34.471  -8.771  12.269  1.00 91.56           C  
ATOM   1122  HB2 ASN A  76     -34.348  -9.851  12.344  1.00 91.56           H  
ATOM   1123  HB3 ASN A  76     -34.384  -8.353  13.271  1.00 91.56           H  
ATOM   1124  O   ASN A  76     -31.849  -8.322  13.259  1.00 91.56           O  
ATOM   1125  CG  ASN A  76     -35.860  -8.429  11.777  1.00 91.56           C  
ATOM   1126  ND2 ASN A  76     -36.715  -9.409  11.608  1.00 91.56           N  
ATOM   1127 HD21 ASN A  76     -36.393 -10.364  11.676  1.00 91.56           H  
ATOM   1128 HD22 ASN A  76     -37.587  -9.152  11.169  1.00 91.56           H  
ATOM   1129  OD1 ASN A  76     -36.208  -7.280  11.569  1.00 91.56           O  
ATOM   1130  N   LEU A  77     -30.919  -8.037  11.233  1.00 92.68           N  
ATOM   1131  H   LEU A  77     -31.099  -7.835  10.260  1.00 92.68           H  
ATOM   1132  CA  LEU A  77     -29.538  -8.020  11.713  1.00 92.68           C  
ATOM   1133  HA  LEU A  77     -29.413  -8.853  12.405  1.00 92.68           H  
ATOM   1134  C   LEU A  77     -29.254  -6.728  12.498  1.00 92.68           C  
ATOM   1135  CB  LEU A  77     -28.558  -8.220  10.540  1.00 92.68           C  
ATOM   1136  HB2 LEU A  77     -27.542  -8.276  10.932  1.00 92.68           H  
ATOM   1137  HB3 LEU A  77     -28.614  -7.344   9.894  1.00 92.68           H  
ATOM   1138  O   LEU A  77     -29.889  -5.697  12.281  1.00 92.68           O  
ATOM   1139  CG  LEU A  77     -28.830  -9.478   9.692  1.00 92.68           C  
ATOM   1140  HG  LEU A  77     -29.852  -9.438   9.315  1.00 92.68           H  
ATOM   1141  CD1 LEU A  77     -27.890  -9.528   8.492  1.00 92.68           C  
ATOM   1142 HD11 LEU A  77     -28.144 -10.385   7.868  1.00 92.68           H  
ATOM   1143 HD12 LEU A  77     -26.865  -9.633   8.848  1.00 92.68           H  
ATOM   1144 HD13 LEU A  77     -27.985  -8.622   7.894  1.00 92.68           H  
ATOM   1145  CD2 LEU A  77     -28.639 -10.767  10.493  1.00 92.68           C  
ATOM   1146 HD21 LEU A  77     -29.403 -10.839  11.267  1.00 92.68           H  
ATOM   1147 HD22 LEU A  77     -28.748 -11.631   9.837  1.00 92.68           H  
ATOM   1148 HD23 LEU A  77     -27.648 -10.785  10.947  1.00 92.68           H  
ATOM   1149  N   GLN A  78     -28.296  -6.787  13.424  1.00 91.72           N  
ATOM   1150  H   GLN A  78     -27.812  -7.665  13.551  1.00 91.72           H  
ATOM   1151  CA  GLN A  78     -27.955  -5.668  14.321  1.00 91.72           C  
ATOM   1152  HA  GLN A  78     -28.642  -4.842  14.139  1.00 91.72           H  
ATOM   1153  C   GLN A  78     -26.557  -5.085  14.069  1.00 91.72           C  
ATOM   1154  CB  GLN A  78     -28.128  -6.100  15.788  1.00 91.72           C  
ATOM   1155  HB2 GLN A  78     -27.855  -5.271  16.441  1.00 91.72           H  
ATOM   1156  HB3 GLN A  78     -27.452  -6.929  15.998  1.00 91.72           H  
ATOM   1157  O   GLN A  78     -26.119  -4.197  14.798  1.00 91.72           O  
ATOM   1158  CG  GLN A  78     -29.563  -6.529  16.134  1.00 91.72           C  
ATOM   1159  HG2 GLN A  78     -29.606  -6.805  17.187  1.00 91.72           H  
ATOM   1160  HG3 GLN A  78     -29.828  -7.413  15.553  1.00 91.72           H  
ATOM   1161  CD  GLN A  78     -30.592  -5.430  15.888  1.00 91.72           C  
ATOM   1162  NE2 GLN A  78     -31.703  -5.748  15.262  1.00 91.72           N  
ATOM   1163 HE21 GLN A  78     -32.311  -4.979  15.019  1.00 91.72           H  
ATOM   1164 HE22 GLN A  78     -31.789  -6.650  14.816  1.00 91.72           H  
ATOM   1165  OE1 GLN A  78     -30.419  -4.276  16.253  1.00 91.72           O  
ATOM   1166  N   ASP A  79     -25.847  -5.581  13.056  1.00 92.41           N  
ATOM   1167  H   ASP A  79     -26.283  -6.251  12.438  1.00 92.41           H  
ATOM   1168  CA  ASP A  79     -24.511  -5.113  12.700  1.00 92.41           C  
ATOM   1169  HA  ASP A  79     -24.096  -4.545  13.533  1.00 92.41           H  
ATOM   1170  C   ASP A  79     -24.553  -4.192  11.483  1.00 92.41           C  
ATOM   1171  CB  ASP A  79     -23.590  -6.311  12.495  1.00 92.41           C  
ATOM   1172  HB2 ASP A  79     -23.607  -6.880  13.425  1.00 92.41           H  
ATOM   1173  HB3 ASP A  79     -23.972  -6.936  11.688  1.00 92.41           H  
ATOM   1174  O   ASP A  79     -24.946  -4.593  10.389  1.00 92.41           O  
ATOM   1175  CG  ASP A  79     -22.141  -5.921  12.205  1.00 92.41           C  
ATOM   1176  OD1 ASP A  79     -21.757  -4.745  12.395  1.00 92.41           O  
ATOM   1177  OD2 ASP A  79     -21.363  -6.829  11.846  1.00 92.41           O  
ATOM   1178  N   PHE A  80     -24.123  -2.951  11.693  1.00 93.23           N  
ATOM   1179  H   PHE A  80     -23.791  -2.725  12.620  1.00 93.23           H  
ATOM   1180  CA  PHE A  80     -24.131  -1.884  10.696  1.00 93.23           C  
ATOM   1181  HA  PHE A  80     -24.646  -2.237   9.803  1.00 93.23           H  
ATOM   1182  C   PHE A  80     -22.716  -1.500  10.242  1.00 93.23           C  
ATOM   1183  CB  PHE A  80     -24.937  -0.690  11.239  1.00 93.23           C  
ATOM   1184  HB2 PHE A  80     -24.484  -0.343  12.168  1.00 93.23           H  
ATOM   1185  HB3 PHE A  80     -24.875   0.132  10.525  1.00 93.23           H  
ATOM   1186  O   PHE A  80     -22.576  -0.621   9.399  1.00 93.23           O  
ATOM   1187  CG  PHE A  80     -26.404  -1.009  11.482  1.00 93.23           C  
ATOM   1188  CD1 PHE A  80     -27.360  -0.728  10.490  1.00 93.23           C  
ATOM   1189  HD1 PHE A  80     -27.051  -0.257   9.568  1.00 93.23           H  
ATOM   1190  CD2 PHE A  80     -26.813  -1.628  12.679  1.00 93.23           C  
ATOM   1191  HD2 PHE A  80     -26.086  -1.860  13.443  1.00 93.23           H  
ATOM   1192  CE1 PHE A  80     -28.712  -1.063  10.687  1.00 93.23           C  
ATOM   1193  HE1 PHE A  80     -29.434  -0.859   9.911  1.00 93.23           H  
ATOM   1194  CE2 PHE A  80     -28.160  -1.988  12.867  1.00 93.23           C  
ATOM   1195  HE2 PHE A  80     -28.458  -2.502  13.770  1.00 93.23           H  
ATOM   1196  CZ  PHE A  80     -29.111  -1.704  11.873  1.00 93.23           C  
ATOM   1197  HZ  PHE A  80     -30.138  -2.008  12.007  1.00 93.23           H  
ATOM   1198  N   ARG A  81     -21.660  -2.179  10.722  1.00 94.06           N  
ATOM   1199  H   ARG A  81     -21.834  -2.947  11.354  1.00 94.06           H  
ATOM   1200  CA  ARG A  81     -20.253  -1.827  10.431  1.00 94.06           C  
ATOM   1201  HA  ARG A  81     -20.039  -0.831  10.819  1.00 94.06           H  
ATOM   1202  C   ARG A  81     -19.932  -1.779   8.937  1.00 94.06           C  
ATOM   1203  CB  ARG A  81     -19.330  -2.849  11.109  1.00 94.06           C  
ATOM   1204  HB2 ARG A  81     -19.675  -3.852  10.858  1.00 94.06           H  
ATOM   1205  HB3 ARG A  81     -18.322  -2.742  10.710  1.00 94.06           H  
ATOM   1206  O   ARG A  81     -19.278  -0.846   8.466  1.00 94.06           O  
ATOM   1207  CG  ARG A  81     -19.263  -2.675  12.634  1.00 94.06           C  
ATOM   1208  HG2 ARG A  81     -20.261  -2.735  13.069  1.00 94.06           H  
ATOM   1209  HG3 ARG A  81     -18.848  -1.693  12.861  1.00 94.06           H  
ATOM   1210  CD  ARG A  81     -18.368  -3.749  13.264  1.00 94.06           C  
ATOM   1211  HD2 ARG A  81     -17.374  -3.679  12.821  1.00 94.06           H  
ATOM   1212  HD3 ARG A  81     -18.288  -3.552  14.333  1.00 94.06           H  
ATOM   1213  NE  ARG A  81     -18.921  -5.099  13.057  1.00 94.06           N  
ATOM   1214  HE  ARG A  81     -19.867  -5.155  12.708  1.00 94.06           H  
ATOM   1215  NH1 ARG A  81     -17.111  -6.337  13.757  1.00 94.06           N  
ATOM   1216 HH11 ARG A  81     -16.570  -5.500  13.922  1.00 94.06           H  
ATOM   1217 HH12 ARG A  81     -16.701  -7.259  13.803  1.00 94.06           H  
ATOM   1218  NH2 ARG A  81     -18.935  -7.354  12.991  1.00 94.06           N  
ATOM   1219 HH21 ARG A  81     -19.826  -7.293  12.519  1.00 94.06           H  
ATOM   1220 HH22 ARG A  81     -18.491  -8.253  13.108  1.00 94.06           H  
ATOM   1221  CZ  ARG A  81     -18.315  -6.251  13.268  1.00 94.06           C  
ATOM   1222  N   LEU A  82     -20.404  -2.765   8.168  1.00 95.15           N  
ATOM   1223  H   LEU A  82     -20.890  -3.527   8.619  1.00 95.15           H  
ATOM   1224  CA  LEU A  82     -20.218  -2.779   6.713  1.00 95.15           C  
ATOM   1225  HA  LEU A  82     -19.166  -2.582   6.509  1.00 95.15           H  
ATOM   1226  C   LEU A  82     -21.033  -1.674   6.024  1.00 95.15           C  
ATOM   1227  CB  LEU A  82     -20.572  -4.171   6.160  1.00 95.15           C  
ATOM   1228  HB2 LEU A  82     -19.950  -4.912   6.663  1.00 95.15           H  
ATOM   1229  HB3 LEU A  82     -21.613  -4.389   6.395  1.00 95.15           H  
ATOM   1230  O   LEU A  82     -20.573  -1.090   5.045  1.00 95.15           O  
ATOM   1231  CG  LEU A  82     -20.372  -4.308   4.636  1.00 95.15           C  
ATOM   1232  HG  LEU A  82     -21.035  -3.618   4.114  1.00 95.15           H  
ATOM   1233  CD1 LEU A  82     -18.930  -4.029   4.199  1.00 95.15           C  
ATOM   1234 HD11 LEU A  82     -18.806  -4.275   3.145  1.00 95.15           H  
ATOM   1235 HD12 LEU A  82     -18.701  -2.971   4.328  1.00 95.15           H  
ATOM   1236 HD13 LEU A  82     -18.238  -4.621   4.797  1.00 95.15           H  
ATOM   1237  CD2 LEU A  82     -20.740  -5.722   4.197  1.00 95.15           C  
ATOM   1238 HD21 LEU A  82     -21.780  -5.918   4.459  1.00 95.15           H  
ATOM   1239 HD22 LEU A  82     -20.627  -5.817   3.117  1.00 95.15           H  
ATOM   1240 HD23 LEU A  82     -20.101  -6.451   4.696  1.00 95.15           H  
ATOM   1241  N   LEU A  83     -22.224  -1.358   6.536  1.00 95.39           N  
ATOM   1242  H   LEU A  83     -22.507  -1.778   7.410  1.00 95.39           H  
ATOM   1243  CA  LEU A  83     -23.041  -0.276   5.995  1.00 95.39           C  
ATOM   1244  HA  LEU A  83     -23.084  -0.411   4.914  1.00 95.39           H  
ATOM   1245  C   LEU A  83     -22.395   1.093   6.258  1.00 95.39           C  
ATOM   1246  CB  LEU A  83     -24.466  -0.381   6.568  1.00 95.39           C  
ATOM   1247  HB2 LEU A  83     -24.838  -1.396   6.429  1.00 95.39           H  
ATOM   1248  HB3 LEU A  83     -24.435  -0.176   7.638  1.00 95.39           H  
ATOM   1249  O   LEU A  83     -22.315   1.910   5.344  1.00 95.39           O  
ATOM   1250  CG  LEU A  83     -25.450   0.603   5.916  1.00 95.39           C  
ATOM   1251  HG  LEU A  83     -25.067   1.615   6.050  1.00 95.39           H  
ATOM   1252  CD1 LEU A  83     -25.643   0.362   4.415  1.00 95.39           C  
ATOM   1253 HD11 LEU A  83     -26.393   1.051   4.028  1.00 95.39           H  
ATOM   1254 HD12 LEU A  83     -24.711   0.547   3.881  1.00 95.39           H  
ATOM   1255 HD13 LEU A  83     -25.971  -0.663   4.239  1.00 95.39           H  
ATOM   1256  CD2 LEU A  83     -26.816   0.505   6.590  1.00 95.39           C  
ATOM   1257 HD21 LEU A  83     -27.205  -0.511   6.518  1.00 95.39           H  
ATOM   1258 HD22 LEU A  83     -27.516   1.198   6.123  1.00 95.39           H  
ATOM   1259 HD23 LEU A  83     -26.714   0.784   7.639  1.00 95.39           H  
ATOM   1260  N   ASP A  84     -21.859   1.305   7.460  1.00 94.85           N  
ATOM   1261  H   ASP A  84     -22.025   0.619   8.182  1.00 94.85           H  
ATOM   1262  CA  ASP A  84     -21.122   2.513   7.839  1.00 94.85           C  
ATOM   1263  HA  ASP A  84     -21.735   3.388   7.619  1.00 94.85           H  
ATOM   1264  C   ASP A  84     -19.821   2.654   7.026  1.00 94.85           C  
ATOM   1265  CB  ASP A  84     -20.844   2.490   9.353  1.00 94.85           C  
ATOM   1266  HB2 ASP A  84     -20.335   1.561   9.607  1.00 94.85           H  
ATOM   1267  HB3 ASP A  84     -20.170   3.313   9.589  1.00 94.85           H  
ATOM   1268  O   ASP A  84     -19.517   3.734   6.528  1.00 94.85           O  
ATOM   1269  CG  ASP A  84     -22.098   2.642  10.235  1.00 94.85           C  
ATOM   1270  OD1 ASP A  84     -23.141   3.164   9.755  1.00 94.85           O  
ATOM   1271  OD2 ASP A  84     -22.002   2.297  11.434  1.00 94.85           O  
ATOM   1272  N   THR A  85     -19.108   1.549   6.772  1.00 95.98           N  
ATOM   1273  H   THR A  85     -19.392   0.704   7.247  1.00 95.98           H  
ATOM   1274  CA  THR A  85     -17.954   1.498   5.848  1.00 95.98           C  
ATOM   1275  HA  THR A  85     -17.150   2.124   6.234  1.00 95.98           H  
ATOM   1276  C   THR A  85     -18.324   2.005   4.452  1.00 95.98           C  
ATOM   1277  CB  THR A  85     -17.451   0.050   5.725  1.00 95.98           C  
ATOM   1278  HB  THR A  85     -18.299  -0.596   5.499  1.00 95.98           H  
ATOM   1279  O   THR A  85     -17.602   2.803   3.851  1.00 95.98           O  
ATOM   1280  CG2 THR A  85     -16.409  -0.194   4.631  1.00 95.98           C  
ATOM   1281 HG21 THR A  85     -16.772   0.133   3.657  1.00 95.98           H  
ATOM   1282 HG22 THR A  85     -16.222  -1.266   4.563  1.00 95.98           H  
ATOM   1283 HG23 THR A  85     -15.483   0.328   4.871  1.00 95.98           H  
ATOM   1284  OG1 THR A  85     -16.902  -0.376   6.949  1.00 95.98           O  
ATOM   1285  HG1 THR A  85     -17.616  -0.392   7.591  1.00 95.98           H  
ATOM   1286  N   LEU A  86     -19.451   1.538   3.909  1.00 96.51           N  
ATOM   1287  H   LEU A  86     -20.017   0.895   4.444  1.00 96.51           H  
ATOM   1288  CA  LEU A  86     -19.923   1.965   2.595  1.00 96.51           C  
ATOM   1289  HA  LEU A  86     -19.094   1.921   1.888  1.00 96.51           H  
ATOM   1290  C   LEU A  86     -20.407   3.422   2.610  1.00 96.51           C  
ATOM   1291  CB  LEU A  86     -21.035   1.020   2.126  1.00 96.51           C  
ATOM   1292  HB2 LEU A  86     -21.810   0.991   2.893  1.00 96.51           H  
ATOM   1293  HB3 LEU A  86     -21.464   1.441   1.217  1.00 96.51           H  
ATOM   1294  O   LEU A  86     -20.228   4.128   1.619  1.00 96.51           O  
ATOM   1295  CG  LEU A  86     -20.590  -0.415   1.804  1.00 96.51           C  
ATOM   1296  HG  LEU A  86     -19.971  -0.817   2.607  1.00 96.51           H  
ATOM   1297  CD1 LEU A  86     -21.826  -1.298   1.640  1.00 96.51           C  
ATOM   1298 HD11 LEU A  86     -22.470  -0.902   0.855  1.00 96.51           H  
ATOM   1299 HD12 LEU A  86     -22.376  -1.328   2.581  1.00 96.51           H  
ATOM   1300 HD13 LEU A  86     -21.519  -2.312   1.385  1.00 96.51           H  
ATOM   1301  CD2 LEU A  86     -19.788  -0.472   0.503  1.00 96.51           C  
ATOM   1302 HD21 LEU A  86     -20.377  -0.070  -0.321  1.00 96.51           H  
ATOM   1303 HD22 LEU A  86     -19.522  -1.508   0.292  1.00 96.51           H  
ATOM   1304 HD23 LEU A  86     -18.869   0.105   0.610  1.00 96.51           H  
ATOM   1305  N   GLU A  87     -20.981   3.899   3.718  1.00 95.21           N  
ATOM   1306  H   GLU A  87     -21.136   3.271   4.493  1.00 95.21           H  
ATOM   1307  CA  GLU A  87     -21.317   5.314   3.898  1.00 95.21           C  
ATOM   1308  HA  GLU A  87     -21.937   5.623   3.057  1.00 95.21           H  
ATOM   1309  C   GLU A  87     -20.063   6.194   3.877  1.00 95.21           C  
ATOM   1310  CB  GLU A  87     -22.122   5.528   5.191  1.00 95.21           C  
ATOM   1311  HB2 GLU A  87     -21.479   5.359   6.055  1.00 95.21           H  
ATOM   1312  HB3 GLU A  87     -22.937   4.806   5.229  1.00 95.21           H  
ATOM   1313  O   GLU A  87     -20.029   7.173   3.137  1.00 95.21           O  
ATOM   1314  CG  GLU A  87     -22.705   6.949   5.288  1.00 95.21           C  
ATOM   1315  HG2 GLU A  87     -23.170   7.068   6.267  1.00 95.21           H  
ATOM   1316  HG3 GLU A  87     -21.907   7.687   5.207  1.00 95.21           H  
ATOM   1317  CD  GLU A  87     -23.758   7.181   4.201  1.00 95.21           C  
ATOM   1318  OE1 GLU A  87     -23.502   7.849   3.170  1.00 95.21           O  
ATOM   1319  OE2 GLU A  87     -24.822   6.531   4.258  1.00 95.21           O  
ATOM   1320  N   CYS A  88     -18.999   5.816   4.591  1.00 96.16           N  
ATOM   1321  H   CYS A  88     -19.097   5.034   5.223  1.00 96.16           H  
ATOM   1322  CA  CYS A  88     -17.716   6.524   4.567  1.00 96.16           C  
ATOM   1323  HA  CYS A  88     -17.832   7.513   5.010  1.00 96.16           H  
ATOM   1324  C   CYS A  88     -17.168   6.711   3.148  1.00 96.16           C  
ATOM   1325  CB  CYS A  88     -16.695   5.720   5.371  1.00 96.16           C  
ATOM   1326  HB2 CYS A  88     -16.745   4.673   5.075  1.00 96.16           H  
ATOM   1327  HB3 CYS A  88     -15.690   6.091   5.171  1.00 96.16           H  
ATOM   1328  O   CYS A  88     -16.715   7.804   2.803  1.00 96.16           O  
ATOM   1329  SG  CYS A  88     -17.016   5.827   7.137  1.00 96.16           S  
ATOM   1330  HG  CYS A  88     -16.811   7.139   7.286  1.00 96.16           H  
ATOM   1331  N   ILE A  89     -17.226   5.656   2.327  1.00 96.78           N  
ATOM   1332  H   ILE A  89     -17.585   4.790   2.705  1.00 96.78           H  
ATOM   1333  CA  ILE A  89     -16.811   5.696   0.919  1.00 96.78           C  
ATOM   1334  HA  ILE A  89     -15.811   6.125   0.859  1.00 96.78           H  
ATOM   1335  C   ILE A  89     -17.748   6.612   0.120  1.00 96.78           C  
ATOM   1336  CB  ILE A  89     -16.762   4.262   0.337  1.00 96.78           C  
ATOM   1337  HB  ILE A  89     -17.717   3.774   0.535  1.00 96.78           H  
ATOM   1338  O   ILE A  89     -17.283   7.468  -0.629  1.00 96.78           O  
ATOM   1339  CG1 ILE A  89     -15.639   3.441   1.006  1.00 96.78           C  
ATOM   1340 HG12 ILE A  89     -15.684   3.576   2.087  1.00 96.78           H  
ATOM   1341 HG13 ILE A  89     -14.673   3.809   0.661  1.00 96.78           H  
ATOM   1342  CG2 ILE A  89     -16.533   4.282  -1.185  1.00 96.78           C  
ATOM   1343 HG21 ILE A  89     -15.597   4.795  -1.407  1.00 96.78           H  
ATOM   1344 HG22 ILE A  89     -16.488   3.266  -1.579  1.00 96.78           H  
ATOM   1345 HG23 ILE A  89     -17.355   4.788  -1.691  1.00 96.78           H  
ATOM   1346  CD1 ILE A  89     -15.709   1.936   0.730  1.00 96.78           C  
ATOM   1347 HD11 ILE A  89     -16.695   1.557   1.000  1.00 96.78           H  
ATOM   1348 HD12 ILE A  89     -15.506   1.724  -0.320  1.00 96.78           H  
ATOM   1349 HD13 ILE A  89     -14.959   1.428   1.335  1.00 96.78           H  
ATOM   1350  N   ASN A  90     -19.064   6.470   0.300  1.00 95.51           N  
ATOM   1351  H   ASN A  90     -19.379   5.774   0.962  1.00 95.51           H  
ATOM   1352  CA  ASN A  90     -20.081   7.268  -0.387  1.00 95.51           C  
ATOM   1353  HA  ASN A  90     -19.959   7.154  -1.464  1.00 95.51           H  
ATOM   1354  C   ASN A  90     -19.945   8.771  -0.109  1.00 95.51           C  
ATOM   1355  CB  ASN A  90     -21.454   6.716   0.025  1.00 95.51           C  
ATOM   1356  HB2 ASN A  90     -21.507   5.660  -0.236  1.00 95.51           H  
ATOM   1357  HB3 ASN A  90     -21.567   6.808   1.105  1.00 95.51           H  
ATOM   1358  O   ASN A  90     -20.073   9.575  -1.029  1.00 95.51           O  
ATOM   1359  CG  ASN A  90     -22.609   7.419  -0.654  1.00 95.51           C  
ATOM   1360  ND2 ASN A  90     -23.428   8.116   0.102  1.00 95.51           N  
ATOM   1361 HD21 ASN A  90     -24.049   8.740  -0.393  1.00 95.51           H  
ATOM   1362 HD22 ASN A  90     -23.204   8.281   1.073  1.00 95.51           H  
ATOM   1363  OD1 ASN A  90     -22.838   7.291  -1.844  1.00 95.51           O  
ATOM   1364  N   LEU A  91     -19.612   9.147   1.126  1.00 94.59           N  
ATOM   1365  H   LEU A  91     -19.559   8.434   1.840  1.00 94.59           H  
ATOM   1366  CA  LEU A  91     -19.372  10.535   1.527  1.00 94.59           C  
ATOM   1367  HA  LEU A  91     -20.249  11.129   1.269  1.00 94.59           H  
ATOM   1368  C   LEU A  91     -18.190  11.175   0.782  1.00 94.59           C  
ATOM   1369  CB  LEU A  91     -19.166  10.572   3.053  1.00 94.59           C  
ATOM   1370  HB2 LEU A  91     -18.427   9.816   3.322  1.00 94.59           H  
ATOM   1371  HB3 LEU A  91     -18.757  11.542   3.337  1.00 94.59           H  
ATOM   1372  O   LEU A  91     -18.175  12.391   0.605  1.00 94.59           O  
ATOM   1373  CG  LEU A  91     -20.459  10.328   3.857  1.00 94.59           C  
ATOM   1374  HG  LEU A  91     -21.024   9.505   3.421  1.00 94.59           H  
ATOM   1375  CD1 LEU A  91     -20.117   9.964   5.302  1.00 94.59           C  
ATOM   1376 HD11 LEU A  91     -19.648   8.980   5.319  1.00 94.59           H  
ATOM   1377 HD12 LEU A  91     -19.424  10.687   5.732  1.00 94.59           H  
ATOM   1378 HD13 LEU A  91     -21.026   9.917   5.903  1.00 94.59           H  
ATOM   1379  CD2 LEU A  91     -21.361  11.564   3.858  1.00 94.59           C  
ATOM   1380 HD21 LEU A  91     -22.263  11.349   4.431  1.00 94.59           H  
ATOM   1381 HD22 LEU A  91     -21.653  11.817   2.839  1.00 94.59           H  
ATOM   1382 HD23 LEU A  91     -20.838  12.408   4.309  1.00 94.59           H  
ATOM   1383  N   GLN A  92     -17.237  10.387   0.268  1.00 95.23           N  
ATOM   1384  H   GLN A  92     -17.312   9.388   0.392  1.00 95.23           H  
ATOM   1385  CA  GLN A  92     -16.135  10.905  -0.557  1.00 95.23           C  
ATOM   1386  HA  GLN A  92     -15.843  11.872  -0.147  1.00 95.23           H  
ATOM   1387  C   GLN A  92     -16.540  11.189  -2.015  1.00 95.23           C  
ATOM   1388  CB  GLN A  92     -14.885  10.007  -0.481  1.00 95.23           C  
ATOM   1389  HB2 GLN A  92     -14.066  10.526  -0.979  1.00 95.23           H  
ATOM   1390  HB3 GLN A  92     -15.071   9.083  -1.028  1.00 95.23           H  
ATOM   1391  O   GLN A  92     -15.682  11.529  -2.824  1.00 95.23           O  
ATOM   1392  CG  GLN A  92     -14.413   9.651   0.937  1.00 95.23           C  
ATOM   1393  HG2 GLN A  92     -13.373   9.326   0.896  1.00 95.23           H  
ATOM   1394  HG3 GLN A  92     -14.999   8.800   1.286  1.00 95.23           H  
ATOM   1395  CD  GLN A  92     -14.526  10.794   1.942  1.00 95.23           C  
ATOM   1396  NE2 GLN A  92     -15.301  10.594   2.986  1.00 95.23           N  
ATOM   1397 HE21 GLN A  92     -15.786   9.712   3.077  1.00 95.23           H  
ATOM   1398 HE22 GLN A  92     -15.457  11.337   3.651  1.00 95.23           H  
ATOM   1399  OE1 GLN A  92     -13.962  11.868   1.789  1.00 95.23           O  
ATOM   1400  N   ASN A  93     -17.830  11.082  -2.366  1.00 92.04           N  
ATOM   1401  H   ASN A  93     -18.494  10.802  -1.658  1.00 92.04           H  
ATOM   1402  CA  ASN A  93     -18.362  11.359  -3.706  1.00 92.04           C  
ATOM   1403  HA  ASN A  93     -19.402  11.034  -3.702  1.00 92.04           H  
ATOM   1404  C   ASN A  93     -17.680  10.536  -4.814  1.00 92.04           C  
ATOM   1405  CB  ASN A  93     -18.363  12.876  -3.977  1.00 92.04           C  
ATOM   1406  HB2 ASN A  93     -17.341  13.253  -3.938  1.00 92.04           H  
ATOM   1407  HB3 ASN A  93     -18.749  13.065  -4.978  1.00 92.04           H  
ATOM   1408  O   ASN A  93     -17.327  11.056  -5.875  1.00 92.04           O  
ATOM   1409  CG  ASN A  93     -19.237  13.645  -3.009  1.00 92.04           C  
ATOM   1410  ND2 ASN A  93     -18.750  14.740  -2.476  1.00 92.04           N  
ATOM   1411 HD21 ASN A  93     -19.324  15.181  -1.771  1.00 92.04           H  
ATOM   1412 HD22 ASN A  93     -17.798  15.016  -2.665  1.00 92.04           H  
ATOM   1413  OD1 ASN A  93     -20.370  13.288  -2.737  1.00 92.04           O  
ATOM   1414  N   VAL A  94     -17.484   9.237  -4.571  1.00 92.04           N  
ATOM   1415  H   VAL A  94     -17.778   8.872  -3.676  1.00 92.04           H  
ATOM   1416  CA  VAL A  94     -16.955   8.297  -5.571  1.00 92.04           C  
ATOM   1417  HA  VAL A  94     -16.427   8.871  -6.333  1.00 92.04           H  
ATOM   1418  C   VAL A  94     -18.065   7.537  -6.283  1.00 92.04           C  
ATOM   1419  CB  VAL A  94     -15.927   7.317  -4.991  1.00 92.04           C  
ATOM   1420  HB  VAL A  94     -15.587   6.667  -5.798  1.00 92.04           H  
ATOM   1421  O   VAL A  94     -19.072   7.161  -5.686  1.00 92.04           O  
ATOM   1422  CG1 VAL A  94     -14.718   8.075  -4.474  1.00 92.04           C  
ATOM   1423 HG11 VAL A  94     -14.329   8.692  -5.283  1.00 92.04           H  
ATOM   1424 HG12 VAL A  94     -14.980   8.700  -3.621  1.00 92.04           H  
ATOM   1425 HG13 VAL A  94     -13.952   7.359  -4.178  1.00 92.04           H  
ATOM   1426  CG2 VAL A  94     -16.464   6.425  -3.874  1.00 92.04           C  
ATOM   1427 HG21 VAL A  94     -15.667   5.763  -3.534  1.00 92.04           H  
ATOM   1428 HG22 VAL A  94     -16.802   7.038  -3.039  1.00 92.04           H  
ATOM   1429 HG23 VAL A  94     -17.293   5.816  -4.234  1.00 92.04           H  
ATOM   1430  N   SER A  95     -17.853   7.249  -7.567  1.00 89.77           N  
ATOM   1431  H   SER A  95     -16.985   7.548  -7.986  1.00 89.77           H  
ATOM   1432  CA  SER A  95     -18.773   6.454  -8.398  1.00 89.77           C  
ATOM   1433  HA  SER A  95     -19.620   6.148  -7.785  1.00 89.77           H  
ATOM   1434  C   SER A  95     -18.147   5.143  -8.892  1.00 89.77           C  
ATOM   1435  CB  SER A  95     -19.353   7.311  -9.528  1.00 89.77           C  
ATOM   1436  HB2 SER A  95     -20.026   6.703 -10.133  1.00 89.77           H  
ATOM   1437  HB3 SER A  95     -19.927   8.132  -9.098  1.00 89.77           H  
ATOM   1438  O   SER A  95     -18.640   4.522  -9.831  1.00 89.77           O  
ATOM   1439  OG  SER A  95     -18.338   7.841 -10.355  1.00 89.77           O  
ATOM   1440  HG  SER A  95     -17.936   8.600  -9.924  1.00 89.77           H  
ATOM   1441  N   ASN A  96     -17.068   4.708  -8.240  1.00 92.07           N  
ATOM   1442  H   ASN A  96     -16.693   5.303  -7.515  1.00 92.07           H  
ATOM   1443  CA  ASN A  96     -16.263   3.557  -8.632  1.00 92.07           C  
ATOM   1444  HA  ASN A  96     -16.150   3.582  -9.716  1.00 92.07           H  
ATOM   1445  C   ASN A  96     -16.945   2.230  -8.267  1.00 92.07           C  
ATOM   1446  CB  ASN A  96     -14.858   3.662  -8.001  1.00 92.07           C  
ATOM   1447  HB2 ASN A  96     -14.938   3.618  -6.915  1.00 92.07           H  
ATOM   1448  HB3 ASN A  96     -14.268   2.803  -8.320  1.00 92.07           H  
ATOM   1449  O   ASN A  96     -17.785   2.158  -7.367  1.00 92.07           O  
ATOM   1450  CG  ASN A  96     -14.100   4.933  -8.366  1.00 92.07           C  
ATOM   1451  ND2 ASN A  96     -12.811   4.839  -8.570  1.00 92.07           N  
ATOM   1452 HD21 ASN A  96     -12.349   4.026  -8.188  1.00 92.07           H  
ATOM   1453 HD22 ASN A  96     -12.339   5.730  -8.645  1.00 92.07           H  
ATOM   1454  OD1 ASN A  96     -14.636   6.024  -8.410  1.00 92.07           O  
ATOM   1455  N   VAL A  97     -16.529   1.156  -8.943  1.00 96.14           N  
ATOM   1456  H   VAL A  97     -15.835   1.286  -9.665  1.00 96.14           H  
ATOM   1457  CA  VAL A  97     -16.988  -0.207  -8.653  1.00 96.14           C  
ATOM   1458  HA  VAL A  97     -18.077  -0.210  -8.693  1.00 96.14           H  
ATOM   1459  C   VAL A  97     -16.558  -0.621  -7.246  1.00 96.14           C  
ATOM   1460  CB  VAL A  97     -16.463  -1.202  -9.704  1.00 96.14           C  
ATOM   1461  HB  VAL A  97     -15.377  -1.125  -9.755  1.00 96.14           H  
ATOM   1462  O   VAL A  97     -15.385  -0.503  -6.887  1.00 96.14           O  
ATOM   1463  CG1 VAL A  97     -16.823  -2.660  -9.388  1.00 96.14           C  
ATOM   1464 HG11 VAL A  97     -17.905  -2.777  -9.325  1.00 96.14           H  
ATOM   1465 HG12 VAL A  97     -16.369  -2.971  -8.447  1.00 96.14           H  
ATOM   1466 HG13 VAL A  97     -16.442  -3.306 -10.178  1.00 96.14           H  
ATOM   1467  CG2 VAL A  97     -17.041  -0.869 -11.087  1.00 96.14           C  
ATOM   1468 HG21 VAL A  97     -18.129  -0.923 -11.058  1.00 96.14           H  
ATOM   1469 HG22 VAL A  97     -16.667  -1.576 -11.828  1.00 96.14           H  
ATOM   1470 HG23 VAL A  97     -16.747   0.135 -11.393  1.00 96.14           H  
ATOM   1471  N   ILE A  98     -17.501  -1.162  -6.476  1.00 97.30           N  
ATOM   1472  H   ILE A  98     -18.427  -1.266  -6.865  1.00 97.30           H  
ATOM   1473  CA  ILE A  98     -17.242  -1.735  -5.154  1.00 97.30           C  
ATOM   1474  HA  ILE A  98     -16.230  -1.480  -4.837  1.00 97.30           H  
ATOM   1475  C   ILE A  98     -17.322  -3.252  -5.255  1.00 97.30           C  
ATOM   1476  CB  ILE A  98     -18.217  -1.171  -4.101  1.00 97.30           C  
ATOM   1477  HB  ILE A  98     -19.229  -1.463  -4.381  1.00 97.30           H  
ATOM   1478  O   ILE A  98     -18.324  -3.791  -5.718  1.00 97.30           O  
ATOM   1479  CG1 ILE A  98     -18.194   0.371  -4.013  1.00 97.30           C  
ATOM   1480 HG12 ILE A  98     -18.881   0.676  -3.223  1.00 97.30           H  
ATOM   1481 HG13 ILE A  98     -18.569   0.787  -4.948  1.00 97.30           H  
ATOM   1482  CG2 ILE A  98     -17.925  -1.780  -2.719  1.00 97.30           C  
ATOM   1483 HG21 ILE A  98     -18.568  -1.321  -1.969  1.00 97.30           H  
ATOM   1484 HG22 ILE A  98     -16.882  -1.621  -2.443  1.00 97.30           H  
ATOM   1485 HG23 ILE A  98     -18.126  -2.851  -2.728  1.00 97.30           H  
ATOM   1486  CD1 ILE A  98     -16.831   1.009  -3.713  1.00 97.30           C  
ATOM   1487 HD11 ILE A  98     -16.451   0.665  -2.751  1.00 97.30           H  
ATOM   1488 HD12 ILE A  98     -16.117   0.773  -4.501  1.00 97.30           H  
ATOM   1489 HD13 ILE A  98     -16.949   2.092  -3.674  1.00 97.30           H  
ATOM   1490  N   ILE A  99     -16.277  -3.946  -4.819  1.00 97.58           N  
ATOM   1491  H   ILE A  99     -15.503  -3.432  -4.424  1.00 97.58           H  
ATOM   1492  CA  ILE A  99     -16.197  -5.406  -4.797  1.00 97.58           C  
ATOM   1493  HA  ILE A  99     -17.071  -5.830  -5.290  1.00 97.58           H  
ATOM   1494  C   ILE A  99     -16.206  -5.839  -3.337  1.00 97.58           C  
ATOM   1495  CB  ILE A  99     -14.941  -5.905  -5.543  1.00 97.58           C  
ATOM   1496  HB  ILE A  99     -14.058  -5.547  -5.013  1.00 97.58           H  
ATOM   1497  O   ILE A  99     -15.249  -5.585  -2.617  1.00 97.58           O  
ATOM   1498  CG1 ILE A  99     -14.881  -5.359  -6.989  1.00 97.58           C  
ATOM   1499 HG12 ILE A  99     -15.008  -4.277  -6.978  1.00 97.58           H  
ATOM   1500 HG13 ILE A  99     -15.687  -5.789  -7.584  1.00 97.58           H  
ATOM   1501  CG2 ILE A  99     -14.922  -7.445  -5.542  1.00 97.58           C  
ATOM   1502 HG21 ILE A  99     -14.938  -7.822  -4.520  1.00 97.58           H  
ATOM   1503 HG22 ILE A  99     -14.010  -7.812  -6.014  1.00 97.58           H  
ATOM   1504 HG23 ILE A  99     -15.793  -7.831  -6.073  1.00 97.58           H  
ATOM   1505  CD1 ILE A  99     -13.540  -5.621  -7.678  1.00 97.58           C  
ATOM   1506 HD11 ILE A  99     -12.734  -5.261  -7.038  1.00 97.58           H  
ATOM   1507 HD12 ILE A  99     -13.505  -5.077  -8.622  1.00 97.58           H  
ATOM   1508 HD13 ILE A  99     -13.410  -6.685  -7.879  1.00 97.58           H  
ATOM   1509  N   ILE A 100     -17.264  -6.502  -2.888  1.00 97.12           N  
ATOM   1510  H   ILE A 100     -17.986  -6.768  -3.542  1.00 97.12           H  
ATOM   1511  CA  ILE A 100     -17.359  -6.990  -1.511  1.00 97.12           C  
ATOM   1512  HA  ILE A 100     -16.586  -6.514  -0.907  1.00 97.12           H  
ATOM   1513  C   ILE A 100     -17.091  -8.488  -1.515  1.00 97.12           C  
ATOM   1514  CB  ILE A 100     -18.704  -6.624  -0.850  1.00 97.12           C  
ATOM   1515  HB  ILE A 100     -19.507  -7.160  -1.355  1.00 97.12           H  
ATOM   1516  O   ILE A 100     -17.804  -9.239  -2.182  1.00 97.12           O  
ATOM   1517  CG1 ILE A 100     -18.968  -5.106  -0.977  1.00 97.12           C  
ATOM   1518 HG12 ILE A 100     -18.128  -4.551  -0.559  1.00 97.12           H  
ATOM   1519 HG13 ILE A 100     -19.052  -4.853  -2.034  1.00 97.12           H  
ATOM   1520  CG2 ILE A 100     -18.666  -7.065   0.626  1.00 97.12           C  
ATOM   1521 HG21 ILE A 100     -17.858  -6.560   1.155  1.00 97.12           H  
ATOM   1522 HG22 ILE A 100     -19.611  -6.837   1.119  1.00 97.12           H  
ATOM   1523 HG23 ILE A 100     -18.525  -8.143   0.704  1.00 97.12           H  
ATOM   1524  CD1 ILE A 100     -20.257  -4.620  -0.307  1.00 97.12           C  
ATOM   1525 HD11 ILE A 100     -21.103  -5.233  -0.619  1.00 97.12           H  
ATOM   1526 HD12 ILE A 100     -20.438  -3.585  -0.596  1.00 97.12           H  
ATOM   1527 HD13 ILE A 100     -20.160  -4.658   0.778  1.00 97.12           H  
ATOM   1528  N   SER A 101     -16.070  -8.917  -0.775  1.00 96.46           N  
ATOM   1529  H   SER A 101     -15.571  -8.231  -0.226  1.00 96.46           H  
ATOM   1530  CA  SER A 101     -15.873 -10.323  -0.434  1.00 96.46           C  
ATOM   1531  HA  SER A 101     -16.432 -10.952  -1.127  1.00 96.46           H  
ATOM   1532  C   SER A 101     -16.414 -10.557   0.967  1.00 96.46           C  
ATOM   1533  CB  SER A 101     -14.407 -10.733  -0.543  1.00 96.46           C  
ATOM   1534  HB2 SER A 101     -14.025 -10.464  -1.527  1.00 96.46           H  
ATOM   1535  HB3 SER A 101     -13.808 -10.238   0.222  1.00 96.46           H  
ATOM   1536  O   SER A 101     -15.806 -10.132   1.951  1.00 96.46           O  
ATOM   1537  OG  SER A 101     -14.348 -12.136  -0.389  1.00 96.46           O  
ATOM   1538  HG  SER A 101     -14.518 -12.346   0.532  1.00 96.46           H  
ATOM   1539  N   PHE A 102     -17.561 -11.224   1.047  1.00 94.93           N  
ATOM   1540  H   PHE A 102     -17.977 -11.595   0.204  1.00 94.93           H  
ATOM   1541  CA  PHE A 102     -18.215 -11.509   2.313  1.00 94.93           C  
ATOM   1542  HA  PHE A 102     -18.117 -10.623   2.941  1.00 94.93           H  
ATOM   1543  C   PHE A 102     -17.553 -12.683   3.033  1.00 94.93           C  
ATOM   1544  CB  PHE A 102     -19.712 -11.746   2.121  1.00 94.93           C  
ATOM   1545  HB2 PHE A 102     -20.121 -12.079   3.075  1.00 94.93           H  
ATOM   1546  HB3 PHE A 102     -19.860 -12.553   1.403  1.00 94.93           H  
ATOM   1547  O   PHE A 102     -17.208 -13.693   2.415  1.00 94.93           O  
ATOM   1548  CG  PHE A 102     -20.487 -10.521   1.675  1.00 94.93           C  
ATOM   1549  CD1 PHE A 102     -21.024  -9.635   2.626  1.00 94.93           C  
ATOM   1550  HD1 PHE A 102     -20.865  -9.811   3.680  1.00 94.93           H  
ATOM   1551  CD2 PHE A 102     -20.700 -10.285   0.307  1.00 94.93           C  
ATOM   1552  HD2 PHE A 102     -20.272 -10.964  -0.415  1.00 94.93           H  
ATOM   1553  CE1 PHE A 102     -21.788  -8.531   2.208  1.00 94.93           C  
ATOM   1554  HE1 PHE A 102     -22.219  -7.867   2.943  1.00 94.93           H  
ATOM   1555  CE2 PHE A 102     -21.462  -9.180  -0.115  1.00 94.93           C  
ATOM   1556  HE2 PHE A 102     -21.634  -9.007  -1.167  1.00 94.93           H  
ATOM   1557  CZ  PHE A 102     -22.010  -8.303   0.838  1.00 94.93           C  
ATOM   1558  HZ  PHE A 102     -22.603  -7.458   0.520  1.00 94.93           H  
ATOM   1559  N   PHE A 103     -17.431 -12.565   4.350  1.00 93.12           N  
ATOM   1560  H   PHE A 103     -17.712 -11.699   4.787  1.00 93.12           H  
ATOM   1561  CA  PHE A 103     -17.073 -13.663   5.241  1.00 93.12           C  
ATOM   1562  HA  PHE A 103     -17.146 -14.604   4.696  1.00 93.12           H  
ATOM   1563  C   PHE A 103     -18.063 -13.750   6.407  1.00 93.12           C  
ATOM   1564  CB  PHE A 103     -15.621 -13.510   5.707  1.00 93.12           C  
ATOM   1565  HB2 PHE A 103     -15.346 -14.402   6.270  1.00 93.12           H  
ATOM   1566  HB3 PHE A 103     -14.967 -13.474   4.836  1.00 93.12           H  
ATOM   1567  O   PHE A 103     -18.779 -12.794   6.697  1.00 93.12           O  
ATOM   1568  CG  PHE A 103     -15.346 -12.308   6.578  1.00 93.12           C  
ATOM   1569  CD1 PHE A 103     -14.981 -11.082   5.991  1.00 93.12           C  
ATOM   1570  HD1 PHE A 103     -14.892 -10.996   4.919  1.00 93.12           H  
ATOM   1571  CD2 PHE A 103     -15.461 -12.421   7.977  1.00 93.12           C  
ATOM   1572  HD2 PHE A 103     -15.731 -13.362   8.433  1.00 93.12           H  
ATOM   1573  CE1 PHE A 103     -14.754  -9.962   6.807  1.00 93.12           C  
ATOM   1574  HE1 PHE A 103     -14.457  -9.016   6.378  1.00 93.12           H  
ATOM   1575  CE2 PHE A 103     -15.249 -11.295   8.788  1.00 93.12           C  
ATOM   1576  HE2 PHE A 103     -15.352 -11.369   9.861  1.00 93.12           H  
ATOM   1577  CZ  PHE A 103     -14.916 -10.066   8.197  1.00 93.12           C  
ATOM   1578  HZ  PHE A 103     -14.742  -9.204   8.823  1.00 93.12           H  
ATOM   1579  N   GLU A 104     -18.115 -14.908   7.058  1.00 90.83           N  
ATOM   1580  H   GLU A 104     -17.466 -15.645   6.823  1.00 90.83           H  
ATOM   1581  CA  GLU A 104     -18.973 -15.136   8.222  1.00 90.83           C  
ATOM   1582  HA  GLU A 104     -19.807 -14.434   8.216  1.00 90.83           H  
ATOM   1583  C   GLU A 104     -18.166 -14.907   9.501  1.00 90.83           C  
ATOM   1584  CB  GLU A 104     -19.561 -16.553   8.180  1.00 90.83           C  
ATOM   1585  HB2 GLU A 104     -20.079 -16.754   9.118  1.00 90.83           H  
ATOM   1586  HB3 GLU A 104     -18.742 -17.264   8.072  1.00 90.83           H  
ATOM   1587  O   GLU A 104     -17.084 -15.475   9.667  1.00 90.83           O  
ATOM   1588  CG  GLU A 104     -20.557 -16.712   7.020  1.00 90.83           C  
ATOM   1589  HG2 GLU A 104     -21.403 -16.045   7.191  1.00 90.83           H  
ATOM   1590  HG3 GLU A 104     -20.078 -16.410   6.089  1.00 90.83           H  
ATOM   1591  CD  GLU A 104     -21.055 -18.150   6.844  1.00 90.83           C  
ATOM   1592  OE1 GLU A 104     -22.169 -18.306   6.299  1.00 90.83           O  
ATOM   1593  OE2 GLU A 104     -20.261 -19.084   7.085  1.00 90.83           O  
ATOM   1594  N   GLU A 105     -18.690 -14.078  10.401  1.00 89.06           N  
ATOM   1595  H   GLU A 105     -19.595 -13.669  10.219  1.00 89.06           H  
ATOM   1596  CA  GLU A 105     -18.135 -13.917  11.745  1.00 89.06           C  
ATOM   1597  HA  GLU A 105     -17.051 -14.014  11.699  1.00 89.06           H  
ATOM   1598  C   GLU A 105     -18.677 -15.036  12.639  1.00 89.06           C  
ATOM   1599  CB  GLU A 105     -18.452 -12.510  12.285  1.00 89.06           C  
ATOM   1600  HB2 GLU A 105     -18.118 -11.783  11.544  1.00 89.06           H  
ATOM   1601  HB3 GLU A 105     -19.529 -12.396  12.412  1.00 89.06           H  
ATOM   1602  O   GLU A 105     -19.888 -15.163  12.827  1.00 89.06           O  
ATOM   1603  CG  GLU A 105     -17.745 -12.214  13.620  1.00 89.06           C  
ATOM   1604  HG2 GLU A 105     -16.677 -12.393  13.499  1.00 89.06           H  
ATOM   1605  HG3 GLU A 105     -18.121 -12.902  14.378  1.00 89.06           H  
ATOM   1606  CD  GLU A 105     -17.950 -10.763  14.097  1.00 89.06           C  
ATOM   1607  OE1 GLU A 105     -18.288 -10.544  15.285  1.00 89.06           O  
ATOM   1608  OE2 GLU A 105     -17.775  -9.827  13.279  1.00 89.06           O  
ATOM   1609  N   SER A 106     -17.777 -15.853  13.177  1.00 86.97           N  
ATOM   1610  H   SER A 106     -16.797 -15.670  13.015  1.00 86.97           H  
ATOM   1611  CA  SER A 106     -18.084 -16.888  14.162  1.00 86.97           C  
ATOM   1612  HA  SER A 106     -19.132 -17.174  14.072  1.00 86.97           H  
ATOM   1613  C   SER A 106     -17.855 -16.378  15.583  1.00 86.97           C  
ATOM   1614  CB  SER A 106     -17.233 -18.128  13.896  1.00 86.97           C  
ATOM   1615  HB2 SER A 106     -17.366 -18.854  14.698  1.00 86.97           H  
ATOM   1616  HB3 SER A 106     -17.554 -18.581  12.958  1.00 86.97           H  
ATOM   1617  O   SER A 106     -17.089 -15.440  15.800  1.00 86.97           O  
ATOM   1618  OG  SER A 106     -15.872 -17.780  13.785  1.00 86.97           O  
ATOM   1619  HG  SER A 106     -15.532 -17.418  14.607  1.00 86.97           H  
ATOM   1620  N   GLU A 107     -18.469 -17.038  16.567  1.00 82.85           N  
ATOM   1621  H   GLU A 107     -19.129 -17.769  16.344  1.00 82.85           H  
ATOM   1622  CA  GLU A 107     -18.230 -16.743  17.990  1.00 82.85           C  
ATOM   1623  HA  GLU A 107     -18.449 -15.692  18.181  1.00 82.85           H  
ATOM   1624  C   GLU A 107     -16.764 -16.971  18.392  1.00 82.85           C  
ATOM   1625  CB  GLU A 107     -19.151 -17.605  18.868  1.00 82.85           C  
ATOM   1626  HB2 GLU A 107     -18.954 -18.659  18.670  1.00 82.85           H  
ATOM   1627  HB3 GLU A 107     -18.916 -17.395  19.911  1.00 82.85           H  
ATOM   1628  O   GLU A 107     -16.220 -16.238  19.215  1.00 82.85           O  
ATOM   1629  CG  GLU A 107     -20.641 -17.308  18.629  1.00 82.85           C  
ATOM   1630  HG2 GLU A 107     -20.905 -17.610  17.616  1.00 82.85           H  
ATOM   1631  HG3 GLU A 107     -20.792 -16.231  18.708  1.00 82.85           H  
ATOM   1632  CD  GLU A 107     -21.577 -18.018  19.623  1.00 82.85           C  
ATOM   1633  OE1 GLU A 107     -22.776 -17.656  19.619  1.00 82.85           O  
ATOM   1634  OE2 GLU A 107     -21.106 -18.895  20.380  1.00 82.85           O  
ATOM   1635  N   GLU A 108     -16.108 -17.951  17.768  1.00 84.42           N  
ATOM   1636  H   GLU A 108     -16.628 -18.539  17.133  1.00 84.42           H  
ATOM   1637  CA  GLU A 108     -14.676 -18.204  17.919  1.00 84.42           C  
ATOM   1638  HA  GLU A 108     -14.392 -18.024  18.955  1.00 84.42           H  
ATOM   1639  C   GLU A 108     -13.864 -17.256  17.022  1.00 84.42           C  
ATOM   1640  CB  GLU A 108     -14.365 -19.673  17.593  1.00 84.42           C  
ATOM   1641  HB2 GLU A 108     -13.285 -19.812  17.617  1.00 84.42           H  
ATOM   1642  HB3 GLU A 108     -14.725 -19.890  16.588  1.00 84.42           H  
ATOM   1643  O   GLU A 108     -14.053 -17.214  15.800  1.00 84.42           O  
ATOM   1644  CG  GLU A 108     -15.018 -20.647  18.593  1.00 84.42           C  
ATOM   1645  HG2 GLU A 108     -14.632 -20.429  19.589  1.00 84.42           H  
ATOM   1646  HG3 GLU A 108     -16.094 -20.477  18.603  1.00 84.42           H  
ATOM   1647  CD  GLU A 108     -14.764 -22.128  18.262  1.00 84.42           C  
ATOM   1648  OE1 GLU A 108     -15.289 -22.980  19.012  1.00 84.42           O  
ATOM   1649  OE2 GLU A 108     -14.095 -22.408  17.241  1.00 84.42           O  
ATOM   1650  N   SER A 109     -12.931 -16.509  17.617  1.00 84.13           N  
ATOM   1651  H   SER A 109     -12.794 -16.595  18.614  1.00 84.13           H  
ATOM   1652  CA  SER A 109     -12.094 -15.529  16.909  1.00 84.13           C  
ATOM   1653  HA  SER A 109     -12.746 -14.832  16.383  1.00 84.13           H  
ATOM   1654  C   SER A 109     -11.173 -16.169  15.864  1.00 84.13           C  
ATOM   1655  CB  SER A 109     -11.261 -14.729  17.917  1.00 84.13           C  
ATOM   1656  HB2 SER A 109     -10.575 -14.075  17.380  1.00 84.13           H  
ATOM   1657  HB3 SER A 109     -11.925 -14.118  18.528  1.00 84.13           H  
ATOM   1658  O   SER A 109     -10.984 -15.602  14.789  1.00 84.13           O  
ATOM   1659  OG  SER A 109     -10.532 -15.605  18.757  1.00 84.13           O  
ATOM   1660  HG  SER A 109      -9.829 -15.113  19.188  1.00 84.13           H  
ATOM   1661  N   GLU A 110     -10.644 -17.367  16.128  1.00 87.30           N  
ATOM   1662  H   GLU A 110     -10.790 -17.749  17.052  1.00 87.30           H  
ATOM   1663  CA  GLU A 110      -9.741 -18.091  15.217  1.00 87.30           C  
ATOM   1664  HA  GLU A 110      -8.887 -17.458  14.978  1.00 87.30           H  
ATOM   1665  C   GLU A 110     -10.416 -18.468  13.886  1.00 87.30           C  
ATOM   1666  CB  GLU A 110      -9.221 -19.364  15.905  1.00 87.30           C  
ATOM   1667  HB2 GLU A 110      -8.626 -19.918  15.179  1.00 87.30           H  
ATOM   1668  HB3 GLU A 110     -10.069 -19.981  16.204  1.00 87.30           H  
ATOM   1669  O   GLU A 110      -9.834 -18.323  12.803  1.00 87.30           O  
ATOM   1670  CG  GLU A 110      -8.344 -19.067  17.133  1.00 87.30           C  
ATOM   1671  HG2 GLU A 110      -8.948 -18.554  17.882  1.00 87.30           H  
ATOM   1672  HG3 GLU A 110      -7.544 -18.394  16.829  1.00 87.30           H  
ATOM   1673  CD  GLU A 110      -7.727 -20.328  17.767  1.00 87.30           C  
ATOM   1674  OE1 GLU A 110      -6.971 -20.156  18.750  1.00 87.30           O  
ATOM   1675  OE2 GLU A 110      -7.982 -21.445  17.263  1.00 87.30           O  
ATOM   1676  N   ASN A 111     -11.680 -18.891  13.949  1.00 90.15           N  
ATOM   1677  H   ASN A 111     -12.103 -18.994  14.861  1.00 90.15           H  
ATOM   1678  CA  ASN A 111     -12.480 -19.199  12.766  1.00 90.15           C  
ATOM   1679  HA  ASN A 111     -11.912 -19.858  12.108  1.00 90.15           H  
ATOM   1680  C   ASN A 111     -12.787 -17.922  11.970  1.00 90.15           C  
ATOM   1681  CB  ASN A 111     -13.749 -19.933  13.218  1.00 90.15           C  
ATOM   1682  HB2 ASN A 111     -14.481 -19.950  12.410  1.00 90.15           H  
ATOM   1683  HB3 ASN A 111     -14.162 -19.403  14.076  1.00 90.15           H  
ATOM   1684  O   ASN A 111     -12.610 -17.902  10.749  1.00 90.15           O  
ATOM   1685  CG  ASN A 111     -13.508 -21.358  13.669  1.00 90.15           C  
ATOM   1686  ND2 ASN A 111     -14.373 -21.854  14.519  1.00 90.15           N  
ATOM   1687 HD21 ASN A 111     -15.083 -21.253  14.913  1.00 90.15           H  
ATOM   1688 HD22 ASN A 111     -14.039 -22.579  15.138  1.00 90.15           H  
ATOM   1689  OD1 ASN A 111     -12.558 -22.010  13.273  1.00 90.15           O  
ATOM   1690  N   THR A 112     -13.124 -16.823  12.655  1.00 90.80           N  
ATOM   1691  H   THR A 112     -13.296 -16.914  13.646  1.00 90.80           H  
ATOM   1692  CA  THR A 112     -13.323 -15.508  12.027  1.00 90.80           C  
ATOM   1693  HA  THR A 112     -14.120 -15.596  11.288  1.00 90.80           H  
ATOM   1694  C   THR A 112     -12.063 -15.051  11.286  1.00 90.80           C  
ATOM   1695  CB  THR A 112     -13.767 -14.469  13.070  1.00 90.80           C  
ATOM   1696  HB  THR A 112     -13.061 -14.441  13.900  1.00 90.80           H  
ATOM   1697  O   THR A 112     -12.148 -14.667  10.119  1.00 90.80           O  
ATOM   1698  CG2 THR A 112     -13.918 -13.065  12.489  1.00 90.80           C  
ATOM   1699 HG21 THR A 112     -12.936 -12.669  12.232  1.00 90.80           H  
ATOM   1700 HG22 THR A 112     -14.359 -12.405  13.236  1.00 90.80           H  
ATOM   1701 HG23 THR A 112     -14.553 -13.091  11.603  1.00 90.80           H  
ATOM   1702  OG1 THR A 112     -15.040 -14.826  13.550  1.00 90.80           O  
ATOM   1703  HG1 THR A 112     -15.046 -14.800  14.509  1.00 90.80           H  
ATOM   1704  N   LEU A 113     -10.879 -15.170  11.900  1.00 92.34           N  
ATOM   1705  H   LEU A 113     -10.866 -15.491  12.858  1.00 92.34           H  
ATOM   1706  CA  LEU A 113      -9.600 -14.857  11.249  1.00 92.34           C  
ATOM   1707  HA  LEU A 113      -9.607 -13.812  10.938  1.00 92.34           H  
ATOM   1708  C   LEU A 113      -9.389 -15.689   9.977  1.00 92.34           C  
ATOM   1709  CB  LEU A 113      -8.442 -15.089  12.238  1.00 92.34           C  
ATOM   1710  HB2 LEU A 113      -7.505 -15.108  11.681  1.00 92.34           H  
ATOM   1711  HB3 LEU A 113      -8.566 -16.070  12.698  1.00 92.34           H  
ATOM   1712  O   LEU A 113      -9.035 -15.146   8.928  1.00 92.34           O  
ATOM   1713  CG  LEU A 113      -8.316 -14.033  13.350  1.00 92.34           C  
ATOM   1714  HG  LEU A 113      -9.269 -13.914  13.865  1.00 92.34           H  
ATOM   1715  CD1 LEU A 113      -7.261 -14.487  14.359  1.00 92.34           C  
ATOM   1716 HD11 LEU A 113      -7.570 -15.426  14.818  1.00 92.34           H  
ATOM   1717 HD12 LEU A 113      -7.164 -13.738  15.146  1.00 92.34           H  
ATOM   1718 HD13 LEU A 113      -6.295 -14.617  13.871  1.00 92.34           H  
ATOM   1719  CD2 LEU A 113      -7.888 -12.675  12.792  1.00 92.34           C  
ATOM   1720 HD21 LEU A 113      -6.960 -12.770  12.229  1.00 92.34           H  
ATOM   1721 HD22 LEU A 113      -7.726 -11.988  13.623  1.00 92.34           H  
ATOM   1722 HD23 LEU A 113      -8.672 -12.256  12.160  1.00 92.34           H  
ATOM   1723  N   THR A 114      -9.664 -16.994  10.036  1.00 93.40           N  
ATOM   1724  H   THR A 114      -9.946 -17.377  10.927  1.00 93.40           H  
ATOM   1725  CA  THR A 114      -9.558 -17.892   8.875  1.00 93.40           C  
ATOM   1726  HA  THR A 114      -8.543 -17.830   8.481  1.00 93.40           H  
ATOM   1727  C   THR A 114     -10.516 -17.484   7.753  1.00 93.40           C  
ATOM   1728  CB  THR A 114      -9.811 -19.346   9.302  1.00 93.40           C  
ATOM   1729  HB  THR A 114     -10.808 -19.449   9.730  1.00 93.40           H  
ATOM   1730  O   THR A 114     -10.136 -17.452   6.577  1.00 93.40           O  
ATOM   1731  CG2 THR A 114      -9.661 -20.327   8.137  1.00 93.40           C  
ATOM   1732 HG21 THR A 114     -10.470 -20.183   7.420  1.00 93.40           H  
ATOM   1733 HG22 THR A 114      -9.716 -21.345   8.521  1.00 93.40           H  
ATOM   1734 HG23 THR A 114      -8.698 -20.177   7.648  1.00 93.40           H  
ATOM   1735  OG1 THR A 114      -8.853 -19.715  10.265  1.00 93.40           O  
ATOM   1736  HG1 THR A 114      -9.150 -19.408  11.125  1.00 93.40           H  
ATOM   1737  N   HIS A 115     -11.754 -17.122   8.092  1.00 93.32           N  
ATOM   1738  H   HIS A 115     -12.026 -17.175   9.063  1.00 93.32           H  
ATOM   1739  CA  HIS A 115     -12.750 -16.673   7.122  1.00 93.32           C  
ATOM   1740  HA  HIS A 115     -12.824 -17.417   6.329  1.00 93.32           H  
ATOM   1741  C   HIS A 115     -12.357 -15.348   6.452  1.00 93.32           C  
ATOM   1742  CB  HIS A 115     -14.120 -16.570   7.803  1.00 93.32           C  
ATOM   1743  HB2 HIS A 115     -14.842 -16.240   7.056  1.00 93.32           H  
ATOM   1744  HB3 HIS A 115     -14.082 -15.827   8.600  1.00 93.32           H  
ATOM   1745  O   HIS A 115     -12.466 -15.233   5.228  1.00 93.32           O  
ATOM   1746  CG  HIS A 115     -14.681 -17.851   8.355  1.00 93.32           C  
ATOM   1747  CD2 HIS A 115     -14.308 -19.133   8.053  1.00 93.32           C  
ATOM   1748  HD2 HIS A 115     -13.501 -19.428   7.399  1.00 93.32           H  
ATOM   1749  ND1 HIS A 115     -15.755 -17.934   9.206  1.00 93.32           N  
ATOM   1750  HD1 HIS A 115     -16.255 -17.152   9.605  1.00 93.32           H  
ATOM   1751  CE1 HIS A 115     -16.025 -19.232   9.412  1.00 93.32           C  
ATOM   1752  HE1 HIS A 115     -16.823 -19.605  10.036  1.00 93.32           H  
ATOM   1753  NE2 HIS A 115     -15.177 -20.004   8.710  1.00 93.32           N  
ATOM   1754  N   ILE A 116     -11.826 -14.385   7.214  1.00 94.27           N  
ATOM   1755  H   ILE A 116     -11.797 -14.532   8.213  1.00 94.27           H  
ATOM   1756  CA  ILE A 116     -11.327 -13.104   6.687  1.00 94.27           C  
ATOM   1757  HA  ILE A 116     -12.129 -12.612   6.137  1.00 94.27           H  
ATOM   1758  C   ILE A 116     -10.164 -13.331   5.718  1.00 94.27           C  
ATOM   1759  CB  ILE A 116     -10.882 -12.173   7.837  1.00 94.27           C  
ATOM   1760  HB  ILE A 116     -10.151 -12.694   8.456  1.00 94.27           H  
ATOM   1761  O   ILE A 116     -10.158 -12.795   4.609  1.00 94.27           O  
ATOM   1762  CG1 ILE A 116     -12.076 -11.766   8.710  1.00 94.27           C  
ATOM   1763 HG12 ILE A 116     -12.593 -10.957   8.192  1.00 94.27           H  
ATOM   1764 HG13 ILE A 116     -12.771 -12.597   8.831  1.00 94.27           H  
ATOM   1765  CG2 ILE A 116     -10.241 -10.889   7.272  1.00 94.27           C  
ATOM   1766 HG21 ILE A 116     -10.042 -10.173   8.070  1.00 94.27           H  
ATOM   1767 HG22 ILE A 116     -10.903 -10.423   6.543  1.00 94.27           H  
ATOM   1768 HG23 ILE A 116      -9.286 -11.125   6.802  1.00 94.27           H  
ATOM   1769  CD1 ILE A 116     -11.688 -11.271  10.104  1.00 94.27           C  
ATOM   1770 HD11 ILE A 116     -11.013 -10.418  10.034  1.00 94.27           H  
ATOM   1771 HD12 ILE A 116     -12.589 -10.965  10.635  1.00 94.27           H  
ATOM   1772 HD13 ILE A 116     -11.195 -12.069  10.658  1.00 94.27           H  
ATOM   1773  N   VAL A 117      -9.188 -14.158   6.103  1.00 95.20           N  
ATOM   1774  H   VAL A 117      -9.242 -14.553   7.031  1.00 95.20           H  
ATOM   1775  CA  VAL A 117      -8.020 -14.482   5.268  1.00 95.20           C  
ATOM   1776  HA  VAL A 117      -7.496 -13.555   5.037  1.00 95.20           H  
ATOM   1777  C   VAL A 117      -8.448 -15.103   3.933  1.00 95.20           C  
ATOM   1778  CB  VAL A 117      -7.066 -15.406   6.054  1.00 95.20           C  
ATOM   1779  HB  VAL A 117      -7.651 -16.194   6.530  1.00 95.20           H  
ATOM   1780  O   VAL A 117      -7.892 -14.763   2.883  1.00 95.20           O  
ATOM   1781  CG1 VAL A 117      -5.986 -16.084   5.197  1.00 95.20           C  
ATOM   1782 HG11 VAL A 117      -6.443 -16.713   4.434  1.00 95.20           H  
ATOM   1783 HG12 VAL A 117      -5.338 -15.333   4.744  1.00 95.20           H  
ATOM   1784 HG13 VAL A 117      -5.382 -16.725   5.838  1.00 95.20           H  
ATOM   1785  CG2 VAL A 117      -6.337 -14.603   7.140  1.00 95.20           C  
ATOM   1786 HG21 VAL A 117      -5.675 -13.861   6.693  1.00 95.20           H  
ATOM   1787 HG22 VAL A 117      -5.752 -15.276   7.767  1.00 95.20           H  
ATOM   1788 HG23 VAL A 117      -7.052 -14.084   7.779  1.00 95.20           H  
ATOM   1789  N   ASN A 118      -9.463 -15.971   3.952  1.00 94.30           N  
ATOM   1790  H   ASN A 118      -9.851 -16.229   4.848  1.00 94.30           H  
ATOM   1791  CA  ASN A 118     -10.037 -16.562   2.743  1.00 94.30           C  
ATOM   1792  HA  ASN A 118      -9.227 -16.948   2.124  1.00 94.30           H  
ATOM   1793  C   ASN A 118     -10.782 -15.530   1.881  1.00 94.30           C  
ATOM   1794  CB  ASN A 118     -10.944 -17.733   3.150  1.00 94.30           C  
ATOM   1795  HB2 ASN A 118     -11.626 -17.413   3.938  1.00 94.30           H  
ATOM   1796  HB3 ASN A 118     -11.540 -18.045   2.291  1.00 94.30           H  
ATOM   1797  O   ASN A 118     -10.633 -15.548   0.658  1.00 94.30           O  
ATOM   1798  CG  ASN A 118     -10.159 -18.944   3.622  1.00 94.30           C  
ATOM   1799  ND2 ASN A 118     -10.757 -19.785   4.432  1.00 94.30           N  
ATOM   1800 HD21 ASN A 118     -10.179 -20.526   4.801  1.00 94.30           H  
ATOM   1801 HD22 ASN A 118     -11.644 -19.542   4.850  1.00 94.30           H  
ATOM   1802  OD1 ASN A 118      -9.024 -19.176   3.235  1.00 94.30           O  
ATOM   1803  N   ALA A 119     -11.529 -14.605   2.492  1.00 94.94           N  
ATOM   1804  H   ALA A 119     -11.643 -14.649   3.495  1.00 94.94           H  
ATOM   1805  CA  ALA A 119     -12.182 -13.512   1.772  1.00 94.94           C  
ATOM   1806  HA  ALA A 119     -12.790 -13.938   0.973  1.00 94.94           H  
ATOM   1807  C   ALA A 119     -11.170 -12.568   1.103  1.00 94.94           C  
ATOM   1808  CB  ALA A 119     -13.112 -12.767   2.733  1.00 94.94           C  
ATOM   1809  HB1 ALA A 119     -13.955 -13.418   2.967  1.00 94.94           H  
ATOM   1810  HB2 ALA A 119     -13.491 -11.858   2.267  1.00 94.94           H  
ATOM   1811  HB3 ALA A 119     -12.588 -12.497   3.650  1.00 94.94           H  
ATOM   1812  O   ALA A 119     -11.347 -12.187  -0.051  1.00 94.94           O  
ATOM   1813  N   ILE A 120     -10.056 -12.253   1.767  1.00 96.82           N  
ATOM   1814  H   ILE A 120      -9.974 -12.543   2.731  1.00 96.82           H  
ATOM   1815  CA  ILE A 120      -8.997 -11.434   1.164  1.00 96.82           C  
ATOM   1816  HA  ILE A 120      -9.460 -10.542   0.743  1.00 96.82           H  
ATOM   1817  C   ILE A 120      -8.330 -12.179  -0.005  1.00 96.82           C  
ATOM   1818  CB  ILE A 120      -7.991 -10.977   2.238  1.00 96.82           C  
ATOM   1819  HB  ILE A 120      -7.612 -11.857   2.757  1.00 96.82           H  
ATOM   1820  O   ILE A 120      -8.088 -11.585  -1.055  1.00 96.82           O  
ATOM   1821  CG1 ILE A 120      -8.678 -10.044   3.257  1.00 96.82           C  
ATOM   1822 HG12 ILE A 120      -9.658 -10.434   3.534  1.00 96.82           H  
ATOM   1823 HG13 ILE A 120      -8.832  -9.063   2.809  1.00 96.82           H  
ATOM   1824  CG2 ILE A 120      -6.811 -10.222   1.597  1.00 96.82           C  
ATOM   1825 HG21 ILE A 120      -6.233 -10.896   0.965  1.00 96.82           H  
ATOM   1826 HG22 ILE A 120      -7.177  -9.390   0.996  1.00 96.82           H  
ATOM   1827 HG23 ILE A 120      -6.131  -9.841   2.359  1.00 96.82           H  
ATOM   1828  CD1 ILE A 120      -7.878  -9.887   4.548  1.00 96.82           C  
ATOM   1829 HD11 ILE A 120      -7.792 -10.851   5.049  1.00 96.82           H  
ATOM   1830 HD12 ILE A 120      -8.412  -9.184   5.187  1.00 96.82           H  
ATOM   1831 HD13 ILE A 120      -6.878  -9.501   4.354  1.00 96.82           H  
ATOM   1832  N   GLU A 121      -8.080 -13.489   0.115  1.00 95.77           N  
ATOM   1833  H   GLU A 121      -8.306 -13.942   0.989  1.00 95.77           H  
ATOM   1834  CA  GLU A 121      -7.545 -14.294  -0.998  1.00 95.77           C  
ATOM   1835  HA  GLU A 121      -6.612 -13.839  -1.331  1.00 95.77           H  
ATOM   1836  C   GLU A 121      -8.494 -14.326  -2.208  1.00 95.77           C  
ATOM   1837  CB  GLU A 121      -7.259 -15.730  -0.522  1.00 95.77           C  
ATOM   1838  HB2 GLU A 121      -6.707 -15.704   0.417  1.00 95.77           H  
ATOM   1839  HB3 GLU A 121      -8.209 -16.221  -0.311  1.00 95.77           H  
ATOM   1840  O   GLU A 121      -8.035 -14.372  -3.355  1.00 95.77           O  
ATOM   1841  CG  GLU A 121      -6.484 -16.611  -1.525  1.00 95.77           C  
ATOM   1842  HG2 GLU A 121      -7.071 -16.716  -2.437  1.00 95.77           H  
ATOM   1843  HG3 GLU A 121      -6.402 -17.606  -1.088  1.00 95.77           H  
ATOM   1844  CD  GLU A 121      -5.061 -16.135  -1.885  1.00 95.77           C  
ATOM   1845  OE1 GLU A 121      -4.446 -16.675  -2.825  1.00 95.77           O  
ATOM   1846  OE2 GLU A 121      -4.474 -15.251  -1.221  1.00 95.77           O  
ATOM   1847  N   ALA A 122      -9.810 -14.266  -1.977  1.00 95.31           N  
ATOM   1848  H   ALA A 122     -10.133 -14.230  -1.020  1.00 95.31           H  
ATOM   1849  CA  ALA A 122     -10.813 -14.279  -3.037  1.00 95.31           C  
ATOM   1850  HA  ALA A 122     -10.660 -15.183  -3.626  1.00 95.31           H  
ATOM   1851  C   ALA A 122     -10.681 -13.086  -4.003  1.00 95.31           C  
ATOM   1852  CB  ALA A 122     -12.212 -14.358  -2.417  1.00 95.31           C  
ATOM   1853  HB1 ALA A 122     -12.952 -14.527  -3.199  1.00 95.31           H  
ATOM   1854  HB2 ALA A 122     -12.261 -15.173  -1.695  1.00 95.31           H  
ATOM   1855  HB3 ALA A 122     -12.455 -13.421  -1.916  1.00 95.31           H  
ATOM   1856  O   ALA A 122     -11.042 -13.222  -5.176  1.00 95.31           O  
ATOM   1857  N   PHE A 123     -10.079 -11.963  -3.584  1.00 96.75           N  
ATOM   1858  H   PHE A 123      -9.805 -11.892  -2.615  1.00 96.75           H  
ATOM   1859  CA  PHE A 123      -9.841 -10.811  -4.463  1.00 96.75           C  
ATOM   1860  HA  PHE A 123     -10.808 -10.477  -4.840  1.00 96.75           H  
ATOM   1861  C   PHE A 123      -8.995 -11.137  -5.695  1.00 96.75           C  
ATOM   1862  CB  PHE A 123      -9.192  -9.660  -3.689  1.00 96.75           C  
ATOM   1863  HB2 PHE A 123      -8.824  -8.920  -4.400  1.00 96.75           H  
ATOM   1864  HB3 PHE A 123      -8.322 -10.039  -3.152  1.00 96.75           H  
ATOM   1865  O   PHE A 123      -9.273 -10.613  -6.774  1.00 96.75           O  
ATOM   1866  CG  PHE A 123     -10.128  -8.956  -2.733  1.00 96.75           C  
ATOM   1867  CD1 PHE A 123     -11.382  -8.492  -3.181  1.00 96.75           C  
ATOM   1868  HD1 PHE A 123     -11.681  -8.612  -4.212  1.00 96.75           H  
ATOM   1869  CD2 PHE A 123      -9.737  -8.749  -1.399  1.00 96.75           C  
ATOM   1870  HD2 PHE A 123      -8.767  -9.079  -1.056  1.00 96.75           H  
ATOM   1871  CE1 PHE A 123     -12.263  -7.869  -2.285  1.00 96.75           C  
ATOM   1872  HE1 PHE A 123     -13.235  -7.529  -2.611  1.00 96.75           H  
ATOM   1873  CE2 PHE A 123     -10.612  -8.115  -0.504  1.00 96.75           C  
ATOM   1874  HE2 PHE A 123     -10.322  -7.957   0.524  1.00 96.75           H  
ATOM   1875  CZ  PHE A 123     -11.874  -7.698  -0.950  1.00 96.75           C  
ATOM   1876  HZ  PHE A 123     -12.559  -7.238  -0.254  1.00 96.75           H  
ATOM   1877  N   LYS A 124      -8.044 -12.076  -5.596  1.00 95.52           N  
ATOM   1878  H   LYS A 124      -7.888 -12.499  -4.692  1.00 95.52           H  
ATOM   1879  CA  LYS A 124      -7.259 -12.540  -6.757  1.00 95.52           C  
ATOM   1880  HA  LYS A 124      -6.738 -11.694  -7.206  1.00 95.52           H  
ATOM   1881  C   LYS A 124      -8.133 -13.146  -7.855  1.00 95.52           C  
ATOM   1882  CB  LYS A 124      -6.236 -13.587  -6.308  1.00 95.52           C  
ATOM   1883  HB2 LYS A 124      -5.785 -14.035  -7.193  1.00 95.52           H  
ATOM   1884  HB3 LYS A 124      -6.752 -14.372  -5.755  1.00 95.52           H  
ATOM   1885  O   LYS A 124      -7.778 -13.109  -9.031  1.00 95.52           O  
ATOM   1886  CG  LYS A 124      -5.111 -13.000  -5.449  1.00 95.52           C  
ATOM   1887  HG2 LYS A 124      -5.531 -12.492  -4.581  1.00 95.52           H  
ATOM   1888  HG3 LYS A 124      -4.523 -12.297  -6.038  1.00 95.52           H  
ATOM   1889  CD  LYS A 124      -4.230 -14.154  -4.975  1.00 95.52           C  
ATOM   1890  HD2 LYS A 124      -3.875 -14.733  -5.827  1.00 95.52           H  
ATOM   1891  HD3 LYS A 124      -4.851 -14.792  -4.347  1.00 95.52           H  
ATOM   1892  CE  LYS A 124      -3.029 -13.650  -4.181  1.00 95.52           C  
ATOM   1893  HE2 LYS A 124      -2.259 -13.339  -4.887  1.00 95.52           H  
ATOM   1894  HE3 LYS A 124      -3.332 -12.779  -3.600  1.00 95.52           H  
ATOM   1895  NZ  LYS A 124      -2.503 -14.699  -3.283  1.00 95.52           N  
ATOM   1896  HZ1 LYS A 124      -1.752 -14.354  -2.701  1.00 95.52           H  
ATOM   1897  HZ2 LYS A 124      -2.222 -15.522  -3.796  1.00 95.52           H  
ATOM   1898  HZ3 LYS A 124      -3.243 -15.025  -2.679  1.00 95.52           H  
ATOM   1899  N   LYS A 125      -9.280 -13.715  -7.473  1.00 93.88           N  
ATOM   1900  H   LYS A 125      -9.518 -13.649  -6.494  1.00 93.88           H  
ATOM   1901  CA  LYS A 125     -10.249 -14.358  -8.370  1.00 93.88           C  
ATOM   1902  HA  LYS A 125      -9.772 -14.539  -9.334  1.00 93.88           H  
ATOM   1903  C   LYS A 125     -11.456 -13.464  -8.675  1.00 93.88           C  
ATOM   1904  CB  LYS A 125     -10.666 -15.717  -7.788  1.00 93.88           C  
ATOM   1905  HB2 LYS A 125     -11.415 -16.168  -8.440  1.00 93.88           H  
ATOM   1906  HB3 LYS A 125     -11.118 -15.561  -6.809  1.00 93.88           H  
ATOM   1907  O   LYS A 125     -12.317 -13.879  -9.451  1.00 93.88           O  
ATOM   1908  CG  LYS A 125      -9.480 -16.689  -7.660  1.00 93.88           C  
ATOM   1909  HG2 LYS A 125      -8.714 -16.255  -7.018  1.00 93.88           H  
ATOM   1910  HG3 LYS A 125      -9.054 -16.871  -8.647  1.00 93.88           H  
ATOM   1911  CD  LYS A 125      -9.938 -18.016  -7.046  1.00 93.88           C  
ATOM   1912  HD2 LYS A 125     -10.683 -18.478  -7.694  1.00 93.88           H  
ATOM   1913  HD3 LYS A 125     -10.390 -17.814  -6.075  1.00 93.88           H  
ATOM   1914  CE  LYS A 125      -8.742 -18.958  -6.867  1.00 93.88           C  
ATOM   1915  HE2 LYS A 125      -7.980 -18.441  -6.284  1.00 93.88           H  
ATOM   1916  HE3 LYS A 125      -8.321 -19.180  -7.847  1.00 93.88           H  
ATOM   1917  NZ  LYS A 125      -9.142 -20.210  -6.179  1.00 93.88           N  
ATOM   1918  HZ1 LYS A 125      -9.858 -20.691  -6.704  1.00 93.88           H  
ATOM   1919  HZ2 LYS A 125      -8.349 -20.824  -6.065  1.00 93.88           H  
ATOM   1920  HZ3 LYS A 125      -9.508 -19.998  -5.262  1.00 93.88           H  
ATOM   1921  N   ALA A 126     -11.500 -12.236  -8.146  1.00 94.40           N  
ATOM   1922  H   ALA A 126     -10.760 -11.956  -7.518  1.00 94.40           H  
ATOM   1923  CA  ALA A 126     -12.610 -11.302  -8.336  1.00 94.40           C  
ATOM   1924  HA  ALA A 126     -13.502 -11.713  -7.863  1.00 94.40           H  
ATOM   1925  C   ALA A 126     -12.926 -11.091  -9.818  1.00 94.40           C  
ATOM   1926  CB  ALA A 126     -12.269  -9.967  -7.666  1.00 94.40           C  
ATOM   1927  HB1 ALA A 126     -13.112  -9.284  -7.771  1.00 94.40           H  
ATOM   1928  HB2 ALA A 126     -12.066 -10.120  -6.606  1.00 94.40           H  
ATOM   1929  HB3 ALA A 126     -11.393  -9.519  -8.134  1.00 94.40           H  
ATOM   1930  O   ALA A 126     -14.065 -11.274 -10.233  1.00 94.40           O  
ATOM   1931  N   LYS A 127     -11.902 -10.848 -10.647  1.00 93.41           N  
ATOM   1932  H   LYS A 127     -10.999 -10.684 -10.227  1.00 93.41           H  
ATOM   1933  CA  LYS A 127     -12.083 -10.603 -12.085  1.00 93.41           C  
ATOM   1934  HA  LYS A 127     -12.725  -9.728 -12.196  1.00 93.41           H  
ATOM   1935  C   LYS A 127     -12.796 -11.746 -12.806  1.00 93.41           C  
ATOM   1936  CB  LYS A 127     -10.718 -10.305 -12.715  1.00 93.41           C  
ATOM   1937  HB2 LYS A 127     -10.234  -9.516 -12.140  1.00 93.41           H  
ATOM   1938  HB3 LYS A 127     -10.094 -11.198 -12.674  1.00 93.41           H  
ATOM   1939  O   LYS A 127     -13.559 -11.492 -13.730  1.00 93.41           O  
ATOM   1940  CG  LYS A 127     -10.863  -9.840 -14.171  1.00 93.41           C  
ATOM   1941  HG2 LYS A 127     -11.305 -10.634 -14.774  1.00 93.41           H  
ATOM   1942  HG3 LYS A 127     -11.510  -8.964 -14.205  1.00 93.41           H  
ATOM   1943  CD  LYS A 127      -9.499  -9.487 -14.761  1.00 93.41           C  
ATOM   1944  HD2 LYS A 127      -9.046  -8.692 -14.168  1.00 93.41           H  
ATOM   1945  HD3 LYS A 127      -8.857 -10.368 -14.732  1.00 93.41           H  
ATOM   1946  CE  LYS A 127      -9.687  -9.021 -16.205  1.00 93.41           C  
ATOM   1947  HE2 LYS A 127     -10.198  -9.807 -16.760  1.00 93.41           H  
ATOM   1948  HE3 LYS A 127     -10.334  -8.144 -16.203  1.00 93.41           H  
ATOM   1949  NZ  LYS A 127      -8.382  -8.708 -16.831  1.00 93.41           N  
ATOM   1950  HZ1 LYS A 127      -7.910  -7.989 -16.301  1.00 93.41           H  
ATOM   1951  HZ2 LYS A 127      -7.797  -9.531 -16.840  1.00 93.41           H  
ATOM   1952  HZ3 LYS A 127      -8.516  -8.395 -17.782  1.00 93.41           H  
ATOM   1953  N   HIS A 128     -12.556 -12.991 -12.397  1.00 92.18           N  
ATOM   1954  H   HIS A 128     -12.010 -13.124 -11.558  1.00 92.18           H  
ATOM   1955  CA  HIS A 128     -13.210 -14.151 -12.998  1.00 92.18           C  
ATOM   1956  HA  HIS A 128     -13.185 -14.051 -14.083  1.00 92.18           H  
ATOM   1957  C   HIS A 128     -14.686 -14.249 -12.594  1.00 92.18           C  
ATOM   1958  CB  HIS A 128     -12.439 -15.418 -12.612  1.00 92.18           C  
ATOM   1959  HB2 HIS A 128     -12.468 -15.547 -11.530  1.00 92.18           H  
ATOM   1960  HB3 HIS A 128     -11.397 -15.309 -12.913  1.00 92.18           H  
ATOM   1961  O   HIS A 128     -15.525 -14.561 -13.432  1.00 92.18           O  
ATOM   1962  CG  HIS A 128     -12.995 -16.657 -13.262  1.00 92.18           C  
ATOM   1963  CD2 HIS A 128     -13.719 -17.647 -12.653  1.00 92.18           C  
ATOM   1964  HD2 HIS A 128     -13.995 -17.686 -11.609  1.00 92.18           H  
ATOM   1965  ND1 HIS A 128     -12.901 -16.987 -14.596  1.00 92.18           N  
ATOM   1966  HD1 HIS A 128     -12.486 -16.427 -15.327  1.00 92.18           H  
ATOM   1967  CE1 HIS A 128     -13.549 -18.148 -14.783  1.00 92.18           C  
ATOM   1968  HE1 HIS A 128     -13.669 -18.652 -15.730  1.00 92.18           H  
ATOM   1969  NE2 HIS A 128     -14.049 -18.595 -13.623  1.00 92.18           N  
ATOM   1970  N   LYS A 129     -15.006 -13.961 -11.326  1.00 90.24           N  
ATOM   1971  H   LYS A 129     -14.265 -13.683 -10.697  1.00 90.24           H  
ATOM   1972  CA  LYS A 129     -16.368 -14.082 -10.787  1.00 90.24           C  
ATOM   1973  HA  LYS A 129     -16.846 -14.943 -11.255  1.00 90.24           H  
ATOM   1974  C   LYS A 129     -17.254 -12.878 -11.117  1.00 90.24           C  
ATOM   1975  CB  LYS A 129     -16.273 -14.325  -9.271  1.00 90.24           C  
ATOM   1976  HB2 LYS A 129     -15.838 -13.442  -8.802  1.00 90.24           H  
ATOM   1977  HB3 LYS A 129     -15.600 -15.161  -9.083  1.00 90.24           H  
ATOM   1978  O   LYS A 129     -18.426 -13.056 -11.420  1.00 90.24           O  
ATOM   1979  CG  LYS A 129     -17.619 -14.622  -8.585  1.00 90.24           C  
ATOM   1980  HG2 LYS A 129     -18.325 -13.814  -8.779  1.00 90.24           H  
ATOM   1981  HG3 LYS A 129     -17.445 -14.655  -7.510  1.00 90.24           H  
ATOM   1982  CD  LYS A 129     -18.243 -15.966  -8.995  1.00 90.24           C  
ATOM   1983  HD2 LYS A 129     -18.513 -15.947 -10.050  1.00 90.24           H  
ATOM   1984  HD3 LYS A 129     -17.521 -16.763  -8.817  1.00 90.24           H  
ATOM   1985  CE  LYS A 129     -19.497 -16.216  -8.146  1.00 90.24           C  
ATOM   1986  HE2 LYS A 129     -19.245 -16.070  -7.096  1.00 90.24           H  
ATOM   1987  HE3 LYS A 129     -20.249 -15.472  -8.408  1.00 90.24           H  
ATOM   1988  NZ  LYS A 129     -20.044 -17.584  -8.325  1.00 90.24           N  
ATOM   1989  HZ1 LYS A 129     -19.437 -18.287  -7.928  1.00 90.24           H  
ATOM   1990  HZ2 LYS A 129     -20.215 -17.818  -9.293  1.00 90.24           H  
ATOM   1991  HZ3 LYS A 129     -20.899 -17.698  -7.798  1.00 90.24           H  
ATOM   1992  N   THR A 130     -16.709 -11.666 -11.046  1.00 91.21           N  
ATOM   1993  H   THR A 130     -15.747 -11.599 -10.748  1.00 91.21           H  
ATOM   1994  CA  THR A 130     -17.471 -10.409 -11.126  1.00 91.21           C  
ATOM   1995  HA  THR A 130     -18.537 -10.634 -11.163  1.00 91.21           H  
ATOM   1996  C   THR A 130     -17.161  -9.578 -12.371  1.00 91.21           C  
ATOM   1997  CB  THR A 130     -17.231  -9.544  -9.880  1.00 91.21           C  
ATOM   1998  HB  THR A 130     -17.959  -8.733  -9.911  1.00 91.21           H  
ATOM   1999  O   THR A 130     -17.855  -8.602 -12.640  1.00 91.21           O  
ATOM   2000  CG2 THR A 130     -17.397 -10.285  -8.550  1.00 91.21           C  
ATOM   2001 HG21 THR A 130     -17.355  -9.574  -7.725  1.00 91.21           H  
ATOM   2002 HG22 THR A 130     -18.363 -10.789  -8.527  1.00 91.21           H  
ATOM   2003 HG23 THR A 130     -16.605 -11.023  -8.422  1.00 91.21           H  
ATOM   2004  OG1 THR A 130     -15.933  -8.993  -9.904  1.00 91.21           O  
ATOM   2005  HG1 THR A 130     -15.743  -8.647  -9.029  1.00 91.21           H  
ATOM   2006  N   GLY A 131     -16.111  -9.923 -13.125  1.00 92.43           N  
ATOM   2007  H   GLY A 131     -15.597 -10.755 -12.874  1.00 92.43           H  
ATOM   2008  CA  GLY A 131     -15.603  -9.124 -14.246  1.00 92.43           C  
ATOM   2009  HA2 GLY A 131     -15.064  -9.777 -14.934  1.00 92.43           H  
ATOM   2010  HA3 GLY A 131     -16.445  -8.688 -14.783  1.00 92.43           H  
ATOM   2011  C   GLY A 131     -14.668  -7.979 -13.836  1.00 92.43           C  
ATOM   2012  O   GLY A 131     -13.964  -7.436 -14.690  1.00 92.43           O  
ATOM   2013  N   PHE A 132     -14.588  -7.651 -12.542  1.00 93.80           N  
ATOM   2014  H   PHE A 132     -15.153  -8.164 -11.881  1.00 93.80           H  
ATOM   2015  CA  PHE A 132     -13.800  -6.532 -12.020  1.00 93.80           C  
ATOM   2016  HA  PHE A 132     -13.330  -6.009 -12.852  1.00 93.80           H  
ATOM   2017  C   PHE A 132     -12.683  -7.009 -11.088  1.00 93.80           C  
ATOM   2018  CB  PHE A 132     -14.725  -5.526 -11.326  1.00 93.80           C  
ATOM   2019  HB2 PHE A 132     -15.212  -6.012 -10.480  1.00 93.80           H  
ATOM   2020  HB3 PHE A 132     -14.122  -4.708 -10.932  1.00 93.80           H  
ATOM   2021  O   PHE A 132     -12.840  -7.975 -10.346  1.00 93.80           O  
ATOM   2022  CG  PHE A 132     -15.779  -4.939 -12.243  1.00 93.80           C  
ATOM   2023  CD1 PHE A 132     -15.453  -3.878 -13.109  1.00 93.80           C  
ATOM   2024  HD1 PHE A 132     -14.454  -3.467 -13.113  1.00 93.80           H  
ATOM   2025  CD2 PHE A 132     -17.088  -5.457 -12.237  1.00 93.80           C  
ATOM   2026  HD2 PHE A 132     -17.344  -6.277 -11.582  1.00 93.80           H  
ATOM   2027  CE1 PHE A 132     -16.430  -3.340 -13.965  1.00 93.80           C  
ATOM   2028  HE1 PHE A 132     -16.179  -2.520 -14.621  1.00 93.80           H  
ATOM   2029  CE2 PHE A 132     -18.064  -4.920 -13.092  1.00 93.80           C  
ATOM   2030  HE2 PHE A 132     -19.063  -5.331 -13.089  1.00 93.80           H  
ATOM   2031  CZ  PHE A 132     -17.737  -3.860 -13.956  1.00 93.80           C  
ATOM   2032  HZ  PHE A 132     -18.488  -3.445 -14.612  1.00 93.80           H  
ATOM   2033  N   SER A 133     -11.544  -6.318 -11.119  1.00 94.33           N  
ATOM   2034  H   SER A 133     -11.520  -5.463 -11.656  1.00 94.33           H  
ATOM   2035  CA  SER A 133     -10.433  -6.533 -10.187  1.00 94.33           C  
ATOM   2036  HA  SER A 133     -10.611  -7.437  -9.604  1.00 94.33           H  
ATOM   2037  C   SER A 133     -10.324  -5.323  -9.266  1.00 94.33           C  
ATOM   2038  CB  SER A 133      -9.118  -6.708 -10.946  1.00 94.33           C  
ATOM   2039  HB2 SER A 133      -9.246  -7.481 -11.704  1.00 94.33           H  
ATOM   2040  HB3 SER A 133      -8.848  -5.774 -11.439  1.00 94.33           H  
ATOM   2041  O   SER A 133     -10.384  -4.207  -9.784  1.00 94.33           O  
ATOM   2042  OG  SER A 133      -8.080  -7.101 -10.074  1.00 94.33           O  
ATOM   2043  HG  SER A 133      -7.796  -6.348  -9.550  1.00 94.33           H  
ATOM   2044  N   PRO A 134     -10.148  -5.506  -7.948  1.00 96.17           N  
ATOM   2045  CA  PRO A 134      -9.848  -4.388  -7.066  1.00 96.17           C  
ATOM   2046  HA  PRO A 134     -10.601  -3.606  -7.162  1.00 96.17           H  
ATOM   2047  C   PRO A 134      -8.470  -3.810  -7.401  1.00 96.17           C  
ATOM   2048  CB  PRO A 134      -9.911  -4.960  -5.652  1.00 96.17           C  
ATOM   2049  HB2 PRO A 134     -10.935  -4.907  -5.284  1.00 96.17           H  
ATOM   2050  HB3 PRO A 134      -9.233  -4.445  -4.971  1.00 96.17           H  
ATOM   2051  O   PRO A 134      -7.573  -4.559  -7.791  1.00 96.17           O  
ATOM   2052  CG  PRO A 134      -9.515  -6.421  -5.845  1.00 96.17           C  
ATOM   2053  HG2 PRO A 134      -8.429  -6.511  -5.864  1.00 96.17           H  
ATOM   2054  HG3 PRO A 134      -9.942  -7.047  -5.061  1.00 96.17           H  
ATOM   2055  CD  PRO A 134     -10.090  -6.767  -7.217  1.00 96.17           C  
ATOM   2056  HD2 PRO A 134      -9.453  -7.498  -7.715  1.00 96.17           H  
ATOM   2057  HD3 PRO A 134     -11.097  -7.166  -7.099  1.00 96.17           H  
ATOM   2058  N   ASP A 135      -8.323  -2.498  -7.235  1.00 95.42           N  
ATOM   2059  H   ASP A 135      -9.143  -1.961  -6.989  1.00 95.42           H  
ATOM   2060  CA  ASP A 135      -7.039  -1.776  -7.236  1.00 95.42           C  
ATOM   2061  HA  ASP A 135      -6.236  -2.449  -7.536  1.00 95.42           H  
ATOM   2062  C   ASP A 135      -6.682  -1.226  -5.842  1.00 95.42           C  
ATOM   2063  CB  ASP A 135      -7.107  -0.650  -8.265  1.00 95.42           C  
ATOM   2064  HB2 ASP A 135      -7.887   0.056  -7.978  1.00 95.42           H  
ATOM   2065  HB3 ASP A 135      -7.368  -1.065  -9.238  1.00 95.42           H  
ATOM   2066  O   ASP A 135      -5.528  -0.913  -5.543  1.00 95.42           O  
ATOM   2067  CG  ASP A 135      -5.759   0.060  -8.375  1.00 95.42           C  
ATOM   2068  OD1 ASP A 135      -4.834  -0.529  -8.962  1.00 95.42           O  
ATOM   2069  OD2 ASP A 135      -5.670   1.233  -7.939  1.00 95.42           O  
ATOM   2070  N   LEU A 136      -7.682  -1.153  -4.963  1.00 97.25           N  
ATOM   2071  H   LEU A 136      -8.610  -1.390  -5.282  1.00 97.25           H  
ATOM   2072  CA  LEU A 136      -7.527  -0.935  -3.532  1.00 97.25           C  
ATOM   2073  HA  LEU A 136      -6.468  -0.936  -3.273  1.00 97.25           H  
ATOM   2074  C   LEU A 136      -8.209  -2.076  -2.791  1.00 97.25           C  
ATOM   2075  CB  LEU A 136      -8.145   0.412  -3.131  1.00 97.25           C  
ATOM   2076  HB2 LEU A 136      -8.099   0.510  -2.047  1.00 97.25           H  
ATOM   2077  HB3 LEU A 136      -9.196   0.409  -3.423  1.00 97.25           H  
ATOM   2078  O   LEU A 136      -9.287  -2.496  -3.205  1.00 97.25           O  
ATOM   2079  CG  LEU A 136      -7.463   1.631  -3.766  1.00 97.25           C  
ATOM   2080  HG  LEU A 136      -7.483   1.540  -4.852  1.00 97.25           H  
ATOM   2081  CD1 LEU A 136      -8.216   2.894  -3.371  1.00 97.25           C  
ATOM   2082 HD11 LEU A 136      -8.121   3.066  -2.299  1.00 97.25           H  
ATOM   2083 HD12 LEU A 136      -9.271   2.806  -3.632  1.00 97.25           H  
ATOM   2084 HD13 LEU A 136      -7.805   3.747  -3.911  1.00 97.25           H  
ATOM   2085  CD2 LEU A 136      -6.015   1.776  -3.315  1.00 97.25           C  
ATOM   2086 HD21 LEU A 136      -5.620   2.740  -3.637  1.00 97.25           H  
ATOM   2087 HD22 LEU A 136      -5.435   0.987  -3.792  1.00 97.25           H  
ATOM   2088 HD23 LEU A 136      -5.944   1.699  -2.230  1.00 97.25           H  
ATOM   2089  N   ILE A 137      -7.626  -2.555  -1.696  1.00 98.19           N  
ATOM   2090  H   ILE A 137      -6.722  -2.191  -1.431  1.00 98.19           H  
ATOM   2091  CA  ILE A 137      -8.289  -3.510  -0.798  1.00 98.19           C  
ATOM   2092  HA  ILE A 137      -9.342  -3.548  -1.076  1.00 98.19           H  
ATOM   2093  C   ILE A 137      -8.262  -3.020   0.648  1.00 98.19           C  
ATOM   2094  CB  ILE A 137      -7.759  -4.953  -0.948  1.00 98.19           C  
ATOM   2095  HB  ILE A 137      -8.274  -5.566  -0.208  1.00 98.19           H  
ATOM   2096  O   ILE A 137      -7.252  -2.507   1.128  1.00 98.19           O  
ATOM   2097  CG1 ILE A 137      -6.246  -5.050  -0.669  1.00 98.19           C  
ATOM   2098 HG12 ILE A 137      -6.060  -4.643   0.325  1.00 98.19           H  
ATOM   2099 HG13 ILE A 137      -5.692  -4.458  -1.397  1.00 98.19           H  
ATOM   2100  CG2 ILE A 137      -8.132  -5.509  -2.332  1.00 98.19           C  
ATOM   2101 HG21 ILE A 137      -7.852  -6.559  -2.416  1.00 98.19           H  
ATOM   2102 HG22 ILE A 137      -7.631  -4.933  -3.111  1.00 98.19           H  
ATOM   2103 HG23 ILE A 137      -9.210  -5.436  -2.473  1.00 98.19           H  
ATOM   2104  CD1 ILE A 137      -5.698  -6.481  -0.678  1.00 98.19           C  
ATOM   2105 HD11 ILE A 137      -6.292  -7.114  -0.019  1.00 98.19           H  
ATOM   2106 HD12 ILE A 137      -5.717  -6.889  -1.688  1.00 98.19           H  
ATOM   2107 HD13 ILE A 137      -4.666  -6.475  -0.329  1.00 98.19           H  
ATOM   2108  N   ILE A 138      -9.380  -3.196   1.344  1.00 97.99           N  
ATOM   2109  H   ILE A 138     -10.187  -3.569   0.865  1.00 97.99           H  
ATOM   2110  CA  ILE A 138      -9.549  -2.840   2.753  1.00 97.99           C  
ATOM   2111  HA  ILE A 138      -8.564  -2.712   3.202  1.00 97.99           H  
ATOM   2112  C   ILE A 138     -10.231  -3.982   3.511  1.00 97.99           C  
ATOM   2113  CB  ILE A 138     -10.299  -1.493   2.911  1.00 97.99           C  
ATOM   2114  HB  ILE A 138     -10.340  -1.273   3.978  1.00 97.99           H  
ATOM   2115  O   ILE A 138     -11.051  -4.713   2.951  1.00 97.99           O  
ATOM   2116  CG1 ILE A 138     -11.744  -1.519   2.365  1.00 97.99           C  
ATOM   2117 HG12 ILE A 138     -11.729  -1.667   1.285  1.00 97.99           H  
ATOM   2118 HG13 ILE A 138     -12.285  -2.351   2.814  1.00 97.99           H  
ATOM   2119  CG2 ILE A 138      -9.502  -0.367   2.234  1.00 97.99           C  
ATOM   2120 HG21 ILE A 138      -9.817   0.601   2.625  1.00 97.99           H  
ATOM   2121 HG22 ILE A 138      -9.647  -0.388   1.154  1.00 97.99           H  
ATOM   2122 HG23 ILE A 138      -8.441  -0.503   2.444  1.00 97.99           H  
ATOM   2123  CD1 ILE A 138     -12.525  -0.235   2.671  1.00 97.99           C  
ATOM   2124 HD11 ILE A 138     -12.450   0.001   3.732  1.00 97.99           H  
ATOM   2125 HD12 ILE A 138     -12.133   0.595   2.084  1.00 97.99           H  
ATOM   2126 HD13 ILE A 138     -13.577  -0.375   2.419  1.00 97.99           H  
ATOM   2127  N   ALA A 139      -9.898  -4.123   4.792  1.00 97.40           N  
ATOM   2128  H   ALA A 139      -9.209  -3.490   5.173  1.00 97.40           H  
ATOM   2129  CA  ALA A 139     -10.565  -5.024   5.733  1.00 97.40           C  
ATOM   2130  HA  ALA A 139     -11.504  -5.377   5.307  1.00 97.40           H  
ATOM   2131  C   ALA A 139     -10.897  -4.240   7.018  1.00 97.40           C  
ATOM   2132  CB  ALA A 139      -9.686  -6.259   5.974  1.00 97.40           C  
ATOM   2133  HB1 ALA A 139      -9.454  -6.743   5.025  1.00 97.40           H  
ATOM   2134  HB2 ALA A 139     -10.221  -6.964   6.611  1.00 97.40           H  
ATOM   2135  HB3 ALA A 139      -8.761  -5.971   6.474  1.00 97.40           H  
ATOM   2136  O   ALA A 139     -10.259  -4.456   8.053  1.00 97.40           O  
ATOM   2137  N   PRO A 140     -11.823  -3.265   6.940  1.00 95.91           N  
ATOM   2138  CA  PRO A 140     -12.102  -2.351   8.044  1.00 95.91           C  
ATOM   2139  HA  PRO A 140     -11.217  -1.757   8.269  1.00 95.91           H  
ATOM   2140  C   PRO A 140     -12.513  -3.134   9.289  1.00 95.91           C  
ATOM   2141  CB  PRO A 140     -13.223  -1.432   7.551  1.00 95.91           C  
ATOM   2142  HB2 PRO A 140     -12.782  -0.562   7.065  1.00 95.91           H  
ATOM   2143  HB3 PRO A 140     -13.894  -1.119   8.350  1.00 95.91           H  
ATOM   2144  O   PRO A 140     -13.152  -4.175   9.182  1.00 95.91           O  
ATOM   2145  CG  PRO A 140     -13.938  -2.290   6.509  1.00 95.91           C  
ATOM   2146  HG2 PRO A 140     -14.437  -1.669   5.765  1.00 95.91           H  
ATOM   2147  HG3 PRO A 140     -14.642  -2.964   6.997  1.00 95.91           H  
ATOM   2148  CD  PRO A 140     -12.801  -3.085   5.877  1.00 95.91           C  
ATOM   2149  HD2 PRO A 140     -13.181  -4.034   5.500  1.00 95.91           H  
ATOM   2150  HD3 PRO A 140     -12.352  -2.503   5.072  1.00 95.91           H  
ATOM   2151  N   TYR A 141     -12.149  -2.629  10.466  1.00 94.22           N  
ATOM   2152  H   TYR A 141     -11.630  -1.763  10.441  1.00 94.22           H  
ATOM   2153  CA  TYR A 141     -12.323  -3.271  11.781  1.00 94.22           C  
ATOM   2154  HA  TYR A 141     -12.026  -2.528  12.521  1.00 94.22           H  
ATOM   2155  C   TYR A 141     -11.435  -4.483  12.070  1.00 94.22           C  
ATOM   2156  CB  TYR A 141     -13.795  -3.584  12.094  1.00 94.22           C  
ATOM   2157  HB2 TYR A 141     -13.856  -3.945  13.120  1.00 94.22           H  
ATOM   2158  HB3 TYR A 141     -14.149  -4.397  11.461  1.00 94.22           H  
ATOM   2159  O   TYR A 141     -11.214  -4.773  13.238  1.00 94.22           O  
ATOM   2160  CG  TYR A 141     -14.721  -2.397  11.958  1.00 94.22           C  
ATOM   2161  CD1 TYR A 141     -14.887  -1.517  13.044  1.00 94.22           C  
ATOM   2162  HD1 TYR A 141     -14.345  -1.683  13.963  1.00 94.22           H  
ATOM   2163  CD2 TYR A 141     -15.405  -2.169  10.749  1.00 94.22           C  
ATOM   2164  HD2 TYR A 141     -15.280  -2.848   9.918  1.00 94.22           H  
ATOM   2165  CE1 TYR A 141     -15.759  -0.419  12.931  1.00 94.22           C  
ATOM   2166  HE1 TYR A 141     -15.891   0.255  13.764  1.00 94.22           H  
ATOM   2167  CE2 TYR A 141     -16.244  -1.049  10.620  1.00 94.22           C  
ATOM   2168  HE2 TYR A 141     -16.762  -0.849   9.694  1.00 94.22           H  
ATOM   2169  OH  TYR A 141     -17.270   0.875  11.589  1.00 94.22           O  
ATOM   2170  HH  TYR A 141     -17.339   1.391  12.395  1.00 94.22           H  
ATOM   2171  CZ  TYR A 141     -16.434  -0.183  11.715  1.00 94.22           C  
ATOM   2172  N   TYR A 142     -10.875  -5.145  11.057  1.00 94.64           N  
ATOM   2173  H   TYR A 142     -11.143  -4.888  10.118  1.00 94.64           H  
ATOM   2174  CA  TYR A 142     -10.102  -6.379  11.241  1.00 94.64           C  
ATOM   2175  HA  TYR A 142     -10.083  -6.654  12.296  1.00 94.64           H  
ATOM   2176  C   TYR A 142      -8.640  -6.256  10.806  1.00 94.64           C  
ATOM   2177  CB  TYR A 142     -10.794  -7.518  10.489  1.00 94.64           C  
ATOM   2178  HB2 TYR A 142     -10.260  -8.441  10.715  1.00 94.64           H  
ATOM   2179  HB3 TYR A 142     -10.705  -7.342   9.417  1.00 94.64           H  
ATOM   2180  O   TYR A 142      -7.822  -7.099  11.151  1.00 94.64           O  
ATOM   2181  CG  TYR A 142     -12.260  -7.706  10.839  1.00 94.64           C  
ATOM   2182  CD1 TYR A 142     -12.640  -8.448  11.976  1.00 94.64           C  
ATOM   2183  HD1 TYR A 142     -11.883  -8.882  12.612  1.00 94.64           H  
ATOM   2184  CD2 TYR A 142     -13.248  -7.129  10.022  1.00 94.64           C  
ATOM   2185  HD2 TYR A 142     -12.962  -6.571   9.143  1.00 94.64           H  
ATOM   2186  CE1 TYR A 142     -14.006  -8.661  12.261  1.00 94.64           C  
ATOM   2187  HE1 TYR A 142     -14.298  -9.274  13.101  1.00 94.64           H  
ATOM   2188  CE2 TYR A 142     -14.609  -7.273  10.347  1.00 94.64           C  
ATOM   2189  HE2 TYR A 142     -15.368  -6.821   9.726  1.00 94.64           H  
ATOM   2190  OH  TYR A 142     -16.318  -8.307  11.629  1.00 94.64           O  
ATOM   2191  HH  TYR A 142     -16.554  -8.998  12.252  1.00 94.64           H  
ATOM   2192  CZ  TYR A 142     -14.993  -8.081  11.435  1.00 94.64           C  
ATOM   2193  N   SER A 143      -8.280  -5.215  10.053  1.00 94.58           N  
ATOM   2194  H   SER A 143      -8.997  -4.576   9.739  1.00 94.58           H  
ATOM   2195  CA  SER A 143      -6.939  -5.052   9.479  1.00 94.58           C  
ATOM   2196  HA  SER A 143      -6.714  -5.931   8.875  1.00 94.58           H  
ATOM   2197  C   SER A 143      -5.810  -4.920  10.506  1.00 94.58           C  
ATOM   2198  CB  SER A 143      -6.932  -3.832   8.563  1.00 94.58           C  
ATOM   2199  HB2 SER A 143      -7.653  -3.982   7.759  1.00 94.58           H  
ATOM   2200  HB3 SER A 143      -5.944  -3.715   8.117  1.00 94.58           H  
ATOM   2201  O   SER A 143      -4.658  -5.138  10.143  1.00 94.58           O  
ATOM   2202  OG  SER A 143      -7.287  -2.671   9.290  1.00 94.58           O  
ATOM   2203  HG  SER A 143      -6.646  -2.497   9.983  1.00 94.58           H  
ATOM   2204  N   HIS A 144      -6.122  -4.570  11.757  1.00 91.89           N  
ATOM   2205  H   HIS A 144      -7.096  -4.446  11.995  1.00 91.89           H  
ATOM   2206  CA  HIS A 144      -5.146  -4.471  12.845  1.00 91.89           C  
ATOM   2207  HA  HIS A 144      -4.292  -3.890  12.495  1.00 91.89           H  
ATOM   2208  C   HIS A 144      -4.617  -5.840  13.293  1.00 91.89           C  
ATOM   2209  CB  HIS A 144      -5.783  -3.717  14.017  1.00 91.89           C  
ATOM   2210  HB2 HIS A 144      -5.011  -3.504  14.757  1.00 91.89           H  
ATOM   2211  HB3 HIS A 144      -6.153  -2.764  13.638  1.00 91.89           H  
ATOM   2212  O   HIS A 144      -3.509  -5.933  13.815  1.00 91.89           O  
ATOM   2213  CG  HIS A 144      -6.917  -4.445  14.700  1.00 91.89           C  
ATOM   2214  CD2 HIS A 144      -6.818  -5.228  15.820  1.00 91.89           C  
ATOM   2215  HD2 HIS A 144      -5.914  -5.453  16.366  1.00 91.89           H  
ATOM   2216  ND1 HIS A 144      -8.249  -4.425  14.341  1.00 91.89           N  
ATOM   2217  HD1 HIS A 144      -8.690  -3.817  13.665  1.00 91.89           H  
ATOM   2218  CE1 HIS A 144      -8.927  -5.179  15.221  1.00 91.89           C  
ATOM   2219  HE1 HIS A 144      -9.998  -5.318  15.238  1.00 91.89           H  
ATOM   2220  NE2 HIS A 144      -8.099  -5.674  16.144  1.00 91.89           N  
ATOM   2221  N   GLU A 145      -5.382  -6.908  13.051  1.00 93.26           N  
ATOM   2222  H   GLU A 145      -6.284  -6.777  12.615  1.00 93.26           H  
ATOM   2223  CA  GLU A 145      -4.973  -8.276  13.342  1.00 93.26           C  
ATOM   2224  HA  GLU A 145      -4.638  -8.331  14.378  1.00 93.26           H  
ATOM   2225  C   GLU A 145      -3.811  -8.694  12.434  1.00 93.26           C  
ATOM   2226  CB  GLU A 145      -6.165  -9.229  13.162  1.00 93.26           C  
ATOM   2227  HB2 GLU A 145      -5.810 -10.259  13.168  1.00 93.26           H  
ATOM   2228  HB3 GLU A 145      -6.613  -9.062  12.182  1.00 93.26           H  
ATOM   2229  O   GLU A 145      -3.888  -8.612  11.202  1.00 93.26           O  
ATOM   2230  CG  GLU A 145      -7.243  -9.050  14.245  1.00 93.26           C  
ATOM   2231  HG2 GLU A 145      -8.111  -9.645  13.961  1.00 93.26           H  
ATOM   2232  HG3 GLU A 145      -7.560  -8.007  14.269  1.00 93.26           H  
ATOM   2233  CD  GLU A 145      -6.767  -9.495  15.638  1.00 93.26           C  
ATOM   2234  OE1 GLU A 145      -7.461  -9.170  16.623  1.00 93.26           O  
ATOM   2235  OE2 GLU A 145      -5.726 -10.194  15.700  1.00 93.26           O  
ATOM   2236  N   ALA A 146      -2.729  -9.201  13.030  1.00 92.81           N  
ATOM   2237  H   ALA A 146      -2.727  -9.234  14.039  1.00 92.81           H  
ATOM   2238  CA  ALA A 146      -1.482  -9.483  12.315  1.00 92.81           C  
ATOM   2239  HA  ALA A 146      -1.102  -8.543  11.915  1.00 92.81           H  
ATOM   2240  C   ALA A 146      -1.669 -10.449  11.127  1.00 92.81           C  
ATOM   2241  CB  ALA A 146      -0.465 -10.028  13.324  1.00 92.81           C  
ATOM   2242  HB1 ALA A 146       0.485 -10.216  12.824  1.00 92.81           H  
ATOM   2243  HB2 ALA A 146      -0.830 -10.957  13.763  1.00 92.81           H  
ATOM   2244  HB3 ALA A 146      -0.306  -9.298  14.117  1.00 92.81           H  
ATOM   2245  O   ALA A 146      -1.091 -10.242  10.056  1.00 92.81           O  
ATOM   2246  N   GLY A 147      -2.515 -11.476  11.285  1.00 93.69           N  
ATOM   2247  H   GLY A 147      -2.976 -11.567  12.179  1.00 93.69           H  
ATOM   2248  CA  GLY A 147      -2.828 -12.435  10.219  1.00 93.69           C  
ATOM   2249  HA2 GLY A 147      -1.903 -12.866   9.837  1.00 93.69           H  
ATOM   2250  HA3 GLY A 147      -3.440 -13.235  10.636  1.00 93.69           H  
ATOM   2251  C   GLY A 147      -3.596 -11.811   9.047  1.00 93.69           C  
ATOM   2252  O   GLY A 147      -3.335 -12.137   7.887  1.00 93.69           O  
ATOM   2253  N   VAL A 148      -4.495 -10.866   9.336  1.00 95.70           N  
ATOM   2254  H   VAL A 148      -4.577 -10.560  10.295  1.00 95.70           H  
ATOM   2255  CA  VAL A 148      -5.274 -10.135   8.327  1.00 95.70           C  
ATOM   2256  HA  VAL A 148      -5.671 -10.847   7.603  1.00 95.70           H  
ATOM   2257  C   VAL A 148      -4.370  -9.165   7.570  1.00 95.70           C  
ATOM   2258  CB  VAL A 148      -6.464  -9.402   8.978  1.00 95.70           C  
ATOM   2259  HB  VAL A 148      -6.092  -8.692   9.716  1.00 95.70           H  
ATOM   2260  O   VAL A 148      -4.353  -9.190   6.338  1.00 95.70           O  
ATOM   2261  CG1 VAL A 148      -7.292  -8.635   7.944  1.00 95.70           C  
ATOM   2262 HG11 VAL A 148      -8.113  -8.122   8.445  1.00 95.70           H  
ATOM   2263 HG12 VAL A 148      -6.684  -7.889   7.431  1.00 95.70           H  
ATOM   2264 HG13 VAL A 148      -7.702  -9.343   7.223  1.00 95.70           H  
ATOM   2265  CG2 VAL A 148      -7.402 -10.403   9.669  1.00 95.70           C  
ATOM   2266 HG21 VAL A 148      -7.757 -11.151   8.961  1.00 95.70           H  
ATOM   2267 HG22 VAL A 148      -6.883 -10.901  10.487  1.00 95.70           H  
ATOM   2268 HG23 VAL A 148      -8.252  -9.872  10.097  1.00 95.70           H  
ATOM   2269  N   LYS A 149      -3.548  -8.383   8.284  1.00 95.86           N  
ATOM   2270  H   LYS A 149      -3.641  -8.395   9.290  1.00 95.86           H  
ATOM   2271  CA  LYS A 149      -2.533  -7.499   7.690  1.00 95.86           C  
ATOM   2272  HA  LYS A 149      -3.028  -6.728   7.100  1.00 95.86           H  
ATOM   2273  C   LYS A 149      -1.595  -8.265   6.752  1.00 95.86           C  
ATOM   2274  CB  LYS A 149      -1.736  -6.818   8.814  1.00 95.86           C  
ATOM   2275  HB2 LYS A 149      -1.302  -7.598   9.440  1.00 95.86           H  
ATOM   2276  HB3 LYS A 149      -2.406  -6.231   9.442  1.00 95.86           H  
ATOM   2277  O   LYS A 149      -1.430  -7.870   5.599  1.00 95.86           O  
ATOM   2278  CG  LYS A 149      -0.623  -5.898   8.270  1.00 95.86           C  
ATOM   2279  HG2 LYS A 149      -0.251  -6.254   7.309  1.00 95.86           H  
ATOM   2280  HG3 LYS A 149      -1.020  -4.895   8.115  1.00 95.86           H  
ATOM   2281  CD  LYS A 149       0.568  -5.843   9.227  1.00 95.86           C  
ATOM   2282  HD2 LYS A 149       0.772  -6.838   9.621  1.00 95.86           H  
ATOM   2283  HD3 LYS A 149       0.329  -5.177  10.056  1.00 95.86           H  
ATOM   2284  CE  LYS A 149       1.814  -5.363   8.481  1.00 95.86           C  
ATOM   2285  HE2 LYS A 149       1.607  -4.403   8.008  1.00 95.86           H  
ATOM   2286  HE3 LYS A 149       2.062  -6.080   7.698  1.00 95.86           H  
ATOM   2287  NZ  LYS A 149       2.939  -5.228   9.425  1.00 95.86           N  
ATOM   2288  HZ1 LYS A 149       3.051  -6.049  10.003  1.00 95.86           H  
ATOM   2289  HZ2 LYS A 149       3.829  -5.104   8.964  1.00 95.86           H  
ATOM   2290  HZ3 LYS A 149       2.802  -4.426  10.024  1.00 95.86           H  
ATOM   2291  N   ALA A 150      -1.002  -9.368   7.215  1.00 95.98           N  
ATOM   2292  H   ALA A 150      -1.155  -9.632   8.178  1.00 95.98           H  
ATOM   2293  CA  ALA A 150      -0.076 -10.165   6.407  1.00 95.98           C  
ATOM   2294  HA  ALA A 150       0.766  -9.539   6.110  1.00 95.98           H  
ATOM   2295  C   ALA A 150      -0.744 -10.690   5.124  1.00 95.98           C  
ATOM   2296  CB  ALA A 150       0.446 -11.318   7.271  1.00 95.98           C  
ATOM   2297  HB1 ALA A 150       0.954 -10.920   8.149  1.00 95.98           H  
ATOM   2298  HB2 ALA A 150      -0.380 -11.951   7.595  1.00 95.98           H  
ATOM   2299  HB3 ALA A 150       1.155 -11.915   6.697  1.00 95.98           H  
ATOM   2300  O   ALA A 150      -0.132 -10.738   4.052  1.00 95.98           O  
ATOM   2301  N   LYS A 151      -2.032 -11.047   5.206  1.00 97.04           N  
ATOM   2302  H   LYS A 151      -2.486 -11.013   6.107  1.00 97.04           H  
ATOM   2303  CA  LYS A 151      -2.796 -11.482   4.039  1.00 97.04           C  
ATOM   2304  HA  LYS A 151      -2.161 -12.185   3.498  1.00 97.04           H  
ATOM   2305  C   LYS A 151      -3.102 -10.342   3.071  1.00 97.04           C  
ATOM   2306  CB  LYS A 151      -4.074 -12.190   4.500  1.00 97.04           C  
ATOM   2307  HB2 LYS A 151      -3.822 -12.934   5.255  1.00 97.04           H  
ATOM   2308  HB3 LYS A 151      -4.755 -11.468   4.952  1.00 97.04           H  
ATOM   2309  O   LYS A 151      -2.943 -10.539   1.864  1.00 97.04           O  
ATOM   2310  CG  LYS A 151      -4.783 -12.888   3.337  1.00 97.04           C  
ATOM   2311  HG2 LYS A 151      -5.684 -13.362   3.728  1.00 97.04           H  
ATOM   2312  HG3 LYS A 151      -5.090 -12.159   2.587  1.00 97.04           H  
ATOM   2313  CD  LYS A 151      -3.883 -13.937   2.677  1.00 97.04           C  
ATOM   2314  HD2 LYS A 151      -3.352 -14.497   3.446  1.00 97.04           H  
ATOM   2315  HD3 LYS A 151      -3.167 -13.449   2.015  1.00 97.04           H  
ATOM   2316  CE  LYS A 151      -4.749 -14.887   1.871  1.00 97.04           C  
ATOM   2317  HE2 LYS A 151      -5.278 -14.326   1.101  1.00 97.04           H  
ATOM   2318  HE3 LYS A 151      -5.498 -15.318   2.536  1.00 97.04           H  
ATOM   2319  NZ  LYS A 151      -3.934 -15.952   1.259  1.00 97.04           N  
ATOM   2320  HZ1 LYS A 151      -3.707 -15.654   0.321  1.00 97.04           H  
ATOM   2321  HZ2 LYS A 151      -3.099 -16.140   1.795  1.00 97.04           H  
ATOM   2322  HZ3 LYS A 151      -4.487 -16.791   1.164  1.00 97.04           H  
ATOM   2323  N   LEU A 152      -3.503  -9.174   3.579  1.00 97.45           N  
ATOM   2324  H   LEU A 152      -3.621  -9.108   4.580  1.00 97.45           H  
ATOM   2325  CA  LEU A 152      -3.690  -7.960   2.779  1.00 97.45           C  
ATOM   2326  HA  LEU A 152      -4.476  -8.126   2.042  1.00 97.45           H  
ATOM   2327  C   LEU A 152      -2.416  -7.637   1.997  1.00 97.45           C  
ATOM   2328  CB  LEU A 152      -4.068  -6.770   3.684  1.00 97.45           C  
ATOM   2329  HB2 LEU A 152      -3.396  -6.748   4.542  1.00 97.45           H  
ATOM   2330  HB3 LEU A 152      -3.894  -5.848   3.128  1.00 97.45           H  
ATOM   2331  O   LEU A 152      -2.474  -7.463   0.784  1.00 97.45           O  
ATOM   2332  CG  LEU A 152      -5.516  -6.744   4.197  1.00 97.45           C  
ATOM   2333  HG  LEU A 152      -5.739  -7.682   4.705  1.00 97.45           H  
ATOM   2334  CD1 LEU A 152      -5.682  -5.607   5.203  1.00 97.45           C  
ATOM   2335 HD11 LEU A 152      -5.018  -5.769   6.053  1.00 97.45           H  
ATOM   2336 HD12 LEU A 152      -6.708  -5.580   5.569  1.00 97.45           H  
ATOM   2337 HD13 LEU A 152      -5.447  -4.649   4.739  1.00 97.45           H  
ATOM   2338  CD2 LEU A 152      -6.529  -6.527   3.069  1.00 97.45           C  
ATOM   2339 HD21 LEU A 152      -7.534  -6.477   3.488  1.00 97.45           H  
ATOM   2340 HD22 LEU A 152      -6.317  -5.591   2.552  1.00 97.45           H  
ATOM   2341 HD23 LEU A 152      -6.495  -7.357   2.363  1.00 97.45           H  
ATOM   2342  N   GLU A 153      -1.262  -7.652   2.660  1.00 96.79           N  
ATOM   2343  H   GLU A 153      -1.283  -7.779   3.662  1.00 96.79           H  
ATOM   2344  CA  GLU A 153       0.030  -7.400   2.024  1.00 96.79           C  
ATOM   2345  HA  GLU A 153       0.007  -6.416   1.556  1.00 96.79           H  
ATOM   2346  C   GLU A 153       0.375  -8.428   0.939  1.00 96.79           C  
ATOM   2347  CB  GLU A 153       1.108  -7.398   3.107  1.00 96.79           C  
ATOM   2348  HB2 GLU A 153       0.832  -6.667   3.868  1.00 96.79           H  
ATOM   2349  HB3 GLU A 153       1.177  -8.380   3.576  1.00 96.79           H  
ATOM   2350  O   GLU A 153       0.795  -8.061  -0.164  1.00 96.79           O  
ATOM   2351  CG  GLU A 153       2.455  -7.029   2.486  1.00 96.79           C  
ATOM   2352  HG2 GLU A 153       2.794  -7.848   1.851  1.00 96.79           H  
ATOM   2353  HG3 GLU A 153       2.315  -6.151   1.856  1.00 96.79           H  
ATOM   2354  CD  GLU A 153       3.540  -6.727   3.513  1.00 96.79           C  
ATOM   2355  OE1 GLU A 153       4.577  -6.230   3.025  1.00 96.79           O  
ATOM   2356  OE2 GLU A 153       3.315  -6.927   4.729  1.00 96.79           O  
ATOM   2357  N   SER A 154       0.170  -9.717   1.228  1.00 96.80           N  
ATOM   2358  H   SER A 154      -0.115  -9.944   2.170  1.00 96.80           H  
ATOM   2359  CA  SER A 154       0.425 -10.806   0.281  1.00 96.80           C  
ATOM   2360  HA  SER A 154       1.476 -10.778  -0.008  1.00 96.80           H  
ATOM   2361  C   SER A 154      -0.422 -10.666  -0.987  1.00 96.80           C  
ATOM   2362  CB  SER A 154       0.133 -12.146   0.963  1.00 96.80           C  
ATOM   2363  HB2 SER A 154      -0.910 -12.171   1.280  1.00 96.80           H  
ATOM   2364  HB3 SER A 154       0.766 -12.249   1.845  1.00 96.80           H  
ATOM   2365  O   SER A 154       0.094 -10.772  -2.106  1.00 96.80           O  
ATOM   2366  OG  SER A 154       0.376 -13.227   0.078  1.00 96.80           O  
ATOM   2367  HG  SER A 154       1.328 -13.311  -0.008  1.00 96.80           H  
ATOM   2368  N   VAL A 155      -1.721 -10.384  -0.834  1.00 97.33           N  
ATOM   2369  H   VAL A 155      -2.080 -10.265   0.102  1.00 97.33           H  
ATOM   2370  CA  VAL A 155      -2.627 -10.177  -1.970  1.00 97.33           C  
ATOM   2371  HA  VAL A 155      -2.481 -10.995  -2.676  1.00 97.33           H  
ATOM   2372  C   VAL A 155      -2.268  -8.895  -2.719  1.00 97.33           C  
ATOM   2373  CB  VAL A 155      -4.100 -10.212  -1.524  1.00 97.33           C  
ATOM   2374  HB  VAL A 155      -4.257  -9.516  -0.700  1.00 97.33           H  
ATOM   2375  O   VAL A 155      -2.118  -8.943  -3.943  1.00 97.33           O  
ATOM   2376  CG1 VAL A 155      -5.056  -9.843  -2.665  1.00 97.33           C  
ATOM   2377 HG11 VAL A 155      -6.087  -9.954  -2.328  1.00 97.33           H  
ATOM   2378 HG12 VAL A 155      -4.885 -10.487  -3.528  1.00 97.33           H  
ATOM   2379 HG13 VAL A 155      -4.913  -8.804  -2.962  1.00 97.33           H  
ATOM   2380  CG2 VAL A 155      -4.448 -11.636  -1.064  1.00 97.33           C  
ATOM   2381 HG21 VAL A 155      -5.521 -11.717  -0.886  1.00 97.33           H  
ATOM   2382 HG22 VAL A 155      -3.921 -11.873  -0.140  1.00 97.33           H  
ATOM   2383 HG23 VAL A 155      -4.184 -12.367  -1.828  1.00 97.33           H  
ATOM   2384  N   ALA A 156      -2.027  -7.796  -2.003  1.00 97.20           N  
ATOM   2385  H   ALA A 156      -2.143  -7.827  -1.000  1.00 97.20           H  
ATOM   2386  CA  ALA A 156      -1.659  -6.514  -2.589  1.00 97.20           C  
ATOM   2387  HA  ALA A 156      -2.477  -6.208  -3.242  1.00 97.20           H  
ATOM   2388  C   ALA A 156      -0.382  -6.602  -3.440  1.00 97.20           C  
ATOM   2389  CB  ALA A 156      -1.546  -5.483  -1.464  1.00 97.20           C  
ATOM   2390  HB1 ALA A 156      -1.370  -4.491  -1.879  1.00 97.20           H  
ATOM   2391  HB2 ALA A 156      -2.484  -5.451  -0.910  1.00 97.20           H  
ATOM   2392  HB3 ALA A 156      -0.735  -5.745  -0.785  1.00 97.20           H  
ATOM   2393  O   ALA A 156      -0.349  -6.152  -4.586  1.00 97.20           O  
ATOM   2394  N   SER A 157       0.640  -7.289  -2.927  1.00 95.79           N  
ATOM   2395  H   SER A 157       0.559  -7.610  -1.973  1.00 95.79           H  
ATOM   2396  CA  SER A 157       1.896  -7.538  -3.641  1.00 95.79           C  
ATOM   2397  HA  SER A 157       2.301  -6.590  -3.994  1.00 95.79           H  
ATOM   2398  C   SER A 157       1.707  -8.422  -4.869  1.00 95.79           C  
ATOM   2399  CB  SER A 157       2.917  -8.172  -2.697  1.00 95.79           C  
ATOM   2400  HB2 SER A 157       3.842  -8.361  -3.242  1.00 95.79           H  
ATOM   2401  HB3 SER A 157       2.535  -9.115  -2.304  1.00 95.79           H  
ATOM   2402  O   SER A 157       2.261  -8.126  -5.924  1.00 95.79           O  
ATOM   2403  OG  SER A 157       3.182  -7.285  -1.633  1.00 95.79           O  
ATOM   2404  HG  SER A 157       2.546  -7.445  -0.932  1.00 95.79           H  
ATOM   2405  N   SER A 158       0.891  -9.474  -4.768  1.00 95.38           N  
ATOM   2406  H   SER A 158       0.484  -9.681  -3.866  1.00 95.38           H  
ATOM   2407  CA  SER A 158       0.651 -10.392  -5.889  1.00 95.38           C  
ATOM   2408  HA  SER A 158       1.616 -10.721  -6.273  1.00 95.38           H  
ATOM   2409  C   SER A 158      -0.106  -9.756  -7.059  1.00 95.38           C  
ATOM   2410  CB  SER A 158      -0.104 -11.622  -5.390  1.00 95.38           C  
ATOM   2411  HB2 SER A 158      -0.091 -12.384  -6.169  1.00 95.38           H  
ATOM   2412  HB3 SER A 158       0.400 -12.020  -4.509  1.00 95.38           H  
ATOM   2413  O   SER A 158       0.091 -10.153  -8.205  1.00 95.38           O  
ATOM   2414  OG  SER A 158      -1.449 -11.320  -5.070  1.00 95.38           O  
ATOM   2415  HG  SER A 158      -1.505 -10.455  -4.658  1.00 95.38           H  
ATOM   2416  N   MET A 159      -0.970  -8.779  -6.774  1.00 94.53           N  
ATOM   2417  H   MET A 159      -1.098  -8.519  -5.807  1.00 94.53           H  
ATOM   2418  CA  MET A 159      -1.807  -8.109  -7.772  1.00 94.53           C  
ATOM   2419  HA  MET A 159      -1.845  -8.717  -8.676  1.00 94.53           H  
ATOM   2420  C   MET A 159      -1.244  -6.745  -8.205  1.00 94.53           C  
ATOM   2421  CB  MET A 159      -3.243  -7.993  -7.235  1.00 94.53           C  
ATOM   2422  HB2 MET A 159      -3.838  -7.405  -7.934  1.00 94.53           H  
ATOM   2423  HB3 MET A 159      -3.223  -7.482  -6.273  1.00 94.53           H  
ATOM   2424  O   MET A 159      -1.770  -6.165  -9.148  1.00 94.53           O  
ATOM   2425  CG  MET A 159      -3.915  -9.359  -7.044  1.00 94.53           C  
ATOM   2426  HG2 MET A 159      -3.965  -9.867  -8.007  1.00 94.53           H  
ATOM   2427  HG3 MET A 159      -3.297  -9.960  -6.377  1.00 94.53           H  
ATOM   2428  SD  MET A 159      -5.580  -9.300  -6.326  1.00 94.53           S  
ATOM   2429  CE  MET A 159      -6.494  -8.474  -7.653  1.00 94.53           C  
ATOM   2430  HE1 MET A 159      -7.557  -8.490  -7.412  1.00 94.53           H  
ATOM   2431  HE2 MET A 159      -6.166  -7.439  -7.745  1.00 94.53           H  
ATOM   2432  HE3 MET A 159      -6.334  -8.996  -8.597  1.00 94.53           H  
ATOM   2433  N   ASN A 160      -0.172  -6.257  -7.564  1.00 94.27           N  
ATOM   2434  H   ASN A 160       0.212  -6.816  -6.815  1.00 94.27           H  
ATOM   2435  CA  ASN A 160       0.356  -4.891  -7.703  1.00 94.27           C  
ATOM   2436  HA  ASN A 160       1.109  -4.770  -6.924  1.00 94.27           H  
ATOM   2437  C   ASN A 160      -0.689  -3.805  -7.402  1.00 94.27           C  
ATOM   2438  CB  ASN A 160       1.065  -4.702  -9.056  1.00 94.27           C  
ATOM   2439  HB2 ASN A 160       1.421  -3.675  -9.138  1.00 94.27           H  
ATOM   2440  HB3 ASN A 160       0.354  -4.861  -9.867  1.00 94.27           H  
ATOM   2441  O   ASN A 160      -0.830  -2.845  -8.151  1.00 94.27           O  
ATOM   2442  CG  ASN A 160       2.260  -5.609  -9.212  1.00 94.27           C  
ATOM   2443  ND2 ASN A 160       2.315  -6.374 -10.277  1.00 94.27           N  
ATOM   2444 HD21 ASN A 160       1.529  -6.383 -10.911  1.00 94.27           H  
ATOM   2445 HD22 ASN A 160       3.077  -7.037 -10.314  1.00 94.27           H  
ATOM   2446  OD1 ASN A 160       3.162  -5.634  -8.384  1.00 94.27           O  
ATOM   2447  N   ILE A 161      -1.411  -3.980  -6.297  1.00 95.96           N  
ATOM   2448  H   ILE A 161      -1.170  -4.756  -5.697  1.00 95.96           H  
ATOM   2449  CA  ILE A 161      -2.458  -3.068  -5.817  1.00 95.96           C  
ATOM   2450  HA  ILE A 161      -2.514  -2.202  -6.477  1.00 95.96           H  
ATOM   2451  C   ILE A 161      -2.093  -2.536  -4.429  1.00 95.96           C  
ATOM   2452  CB  ILE A 161      -3.836  -3.762  -5.859  1.00 95.96           C  
ATOM   2453  HB  ILE A 161      -4.592  -3.040  -5.553  1.00 95.96           H  
ATOM   2454  O   ILE A 161      -1.125  -2.997  -3.822  1.00 95.96           O  
ATOM   2455  CG1 ILE A 161      -3.951  -4.927  -4.865  1.00 95.96           C  
ATOM   2456 HG12 ILE A 161      -3.765  -4.545  -3.862  1.00 95.96           H  
ATOM   2457 HG13 ILE A 161      -3.194  -5.672  -5.110  1.00 95.96           H  
ATOM   2458  CG2 ILE A 161      -4.157  -4.173  -7.304  1.00 95.96           C  
ATOM   2459 HG21 ILE A 161      -5.182  -4.537  -7.379  1.00 95.96           H  
ATOM   2460 HG22 ILE A 161      -3.482  -4.960  -7.640  1.00 95.96           H  
ATOM   2461 HG23 ILE A 161      -4.047  -3.311  -7.961  1.00 95.96           H  
ATOM   2462  CD1 ILE A 161      -5.327  -5.600  -4.846  1.00 95.96           C  
ATOM   2463 HD11 ILE A 161      -5.485  -6.161  -5.767  1.00 95.96           H  
ATOM   2464 HD12 ILE A 161      -5.383  -6.290  -4.004  1.00 95.96           H  
ATOM   2465 HD13 ILE A 161      -6.104  -4.841  -4.751  1.00 95.96           H  
ATOM   2466  N   THR A 162      -2.852  -1.575  -3.904  1.00 97.34           N  
ATOM   2467  H   THR A 162      -3.649  -1.241  -4.427  1.00 97.34           H  
ATOM   2468  CA  THR A 162      -2.613  -1.024  -2.559  1.00 97.34           C  
ATOM   2469  HA  THR A 162      -1.615  -1.306  -2.223  1.00 97.34           H  
ATOM   2470  C   THR A 162      -3.613  -1.595  -1.554  1.00 97.34           C  
ATOM   2471  CB  THR A 162      -2.664   0.509  -2.570  1.00 97.34           C  
ATOM   2472  HB  THR A 162      -3.699   0.824  -2.707  1.00 97.34           H  
ATOM   2473  O   THR A 162      -4.806  -1.673  -1.839  1.00 97.34           O  
ATOM   2474  CG2 THR A 162      -2.162   1.125  -1.272  1.00 97.34           C  
ATOM   2475 HG21 THR A 162      -2.190   2.210  -1.369  1.00 97.34           H  
ATOM   2476 HG22 THR A 162      -2.807   0.841  -0.440  1.00 97.34           H  
ATOM   2477 HG23 THR A 162      -1.141   0.806  -1.063  1.00 97.34           H  
ATOM   2478  OG1 THR A 162      -1.889   1.058  -3.622  1.00 97.34           O  
ATOM   2479  HG1 THR A 162      -0.984   0.770  -3.483  1.00 97.34           H  
ATOM   2480  N   ALA A 163      -3.151  -1.967  -0.363  1.00 97.97           N  
ATOM   2481  H   ALA A 163      -2.167  -1.854  -0.167  1.00 97.97           H  
ATOM   2482  CA  ALA A 163      -4.010  -2.280   0.771  1.00 97.97           C  
ATOM   2483  HA  ALA A 163      -5.044  -2.314   0.428  1.00 97.97           H  
ATOM   2484  C   ALA A 163      -3.916  -1.192   1.842  1.00 97.97           C  
ATOM   2485  CB  ALA A 163      -3.672  -3.659   1.330  1.00 97.97           C  
ATOM   2486  HB1 ALA A 163      -2.649  -3.666   1.706  1.00 97.97           H  
ATOM   2487  HB2 ALA A 163      -3.772  -4.415   0.551  1.00 97.97           H  
ATOM   2488  HB3 ALA A 163      -4.359  -3.885   2.145  1.00 97.97           H  
ATOM   2489  O   ALA A 163      -2.837  -0.654   2.093  1.00 97.97           O  
ATOM   2490  N   ILE A 164      -5.039  -0.882   2.486  1.00 97.88           N  
ATOM   2491  H   ILE A 164      -5.885  -1.383   2.257  1.00 97.88           H  
ATOM   2492  CA  ILE A 164      -5.088   0.094   3.581  1.00 97.88           C  
ATOM   2493  HA  ILE A 164      -4.106   0.557   3.686  1.00 97.88           H  
ATOM   2494  C   ILE A 164      -5.382  -0.654   4.877  1.00 97.88           C  
ATOM   2495  CB  ILE A 164      -6.084   1.238   3.310  1.00 97.88           C  
ATOM   2496  HB  ILE A 164      -7.096   0.838   3.361  1.00 97.88           H  
ATOM   2497  O   ILE A 164      -6.293  -1.483   4.933  1.00 97.88           O  
ATOM   2498  CG1 ILE A 164      -5.863   1.882   1.921  1.00 97.88           C  
ATOM   2499 HG12 ILE A 164      -5.665   1.126   1.161  1.00 97.88           H  
ATOM   2500 HG13 ILE A 164      -4.997   2.542   1.969  1.00 97.88           H  
ATOM   2501  CG2 ILE A 164      -5.940   2.311   4.403  1.00 97.88           C  
ATOM   2502 HG21 ILE A 164      -4.912   2.669   4.448  1.00 97.88           H  
ATOM   2503 HG22 ILE A 164      -6.204   1.908   5.381  1.00 97.88           H  
ATOM   2504 HG23 ILE A 164      -6.591   3.162   4.201  1.00 97.88           H  
ATOM   2505  CD1 ILE A 164      -7.075   2.670   1.431  1.00 97.88           C  
ATOM   2506 HD11 ILE A 164      -7.344   3.458   2.134  1.00 97.88           H  
ATOM   2507 HD12 ILE A 164      -6.852   3.111   0.459  1.00 97.88           H  
ATOM   2508 HD13 ILE A 164      -7.912   1.980   1.319  1.00 97.88           H  
ATOM   2509  N   VAL A 165      -4.574  -0.378   5.894  1.00 97.58           N  
ATOM   2510  H   VAL A 165      -3.887   0.352   5.769  1.00 97.58           H  
ATOM   2511  CA  VAL A 165      -4.570  -1.056   7.185  1.00 97.58           C  
ATOM   2512  HA  VAL A 165      -5.370  -1.795   7.216  1.00 97.58           H  
ATOM   2513  C   VAL A 165      -4.822  -0.029   8.275  1.00 97.58           C  
ATOM   2514  CB  VAL A 165      -3.224  -1.773   7.415  1.00 97.58           C  
ATOM   2515  HB  VAL A 165      -2.411  -1.051   7.337  1.00 97.58           H  
ATOM   2516  O   VAL A 165      -4.008   0.860   8.493  1.00 97.58           O  
ATOM   2517  CG1 VAL A 165      -3.159  -2.424   8.801  1.00 97.58           C  
ATOM   2518 HG11 VAL A 165      -2.227  -2.978   8.914  1.00 97.58           H  
ATOM   2519 HG12 VAL A 165      -3.999  -3.105   8.931  1.00 97.58           H  
ATOM   2520 HG13 VAL A 165      -3.196  -1.664   9.581  1.00 97.58           H  
ATOM   2521  CG2 VAL A 165      -2.990  -2.869   6.366  1.00 97.58           C  
ATOM   2522 HG21 VAL A 165      -3.783  -3.615   6.426  1.00 97.58           H  
ATOM   2523 HG22 VAL A 165      -2.026  -3.347   6.540  1.00 97.58           H  
ATOM   2524 HG23 VAL A 165      -2.980  -2.432   5.368  1.00 97.58           H  
ATOM   2525  N   ASP A 166      -5.923  -0.185   8.996  1.00 97.06           N  
ATOM   2526  H   ASP A 166      -6.589  -0.900   8.741  1.00 97.06           H  
ATOM   2527  CA  ASP A 166      -6.198   0.600  10.193  1.00 97.06           C  
ATOM   2528  HA  ASP A 166      -5.908   1.636  10.016  1.00 97.06           H  
ATOM   2529  C   ASP A 166      -5.400   0.070  11.383  1.00 97.06           C  
ATOM   2530  CB  ASP A 166      -7.693   0.575  10.496  1.00 97.06           C  
ATOM   2531  HB2 ASP A 166      -8.011  -0.445  10.716  1.00 97.06           H  
ATOM   2532  HB3 ASP A 166      -7.889   1.186  11.376  1.00 97.06           H  
ATOM   2533  O   ASP A 166      -5.483  -1.122  11.700  1.00 97.06           O  
ATOM   2534  CG  ASP A 166      -8.494   1.122   9.326  1.00 97.06           C  
ATOM   2535  OD1 ASP A 166      -8.398   2.344   9.067  1.00 97.06           O  
ATOM   2536  OD2 ASP A 166      -9.277   0.345   8.732  1.00 97.06           O  
ATOM   2537  N   LEU A 167      -4.659   0.957  12.047  1.00 96.34           N  
ATOM   2538  H   LEU A 167      -4.682   1.918  11.738  1.00 96.34           H  
ATOM   2539  CA  LEU A 167      -4.001   0.673  13.319  1.00 96.34           C  
ATOM   2540  HA  LEU A 167      -3.744  -0.385  13.349  1.00 96.34           H  
ATOM   2541  C   LEU A 167      -4.963   0.957  14.473  1.00 96.34           C  
ATOM   2542  CB  LEU A 167      -2.703   1.482  13.489  1.00 96.34           C  
ATOM   2543  HB2 LEU A 167      -2.969   2.514  13.718  1.00 96.34           H  
ATOM   2544  HB3 LEU A 167      -2.180   1.093  14.362  1.00 96.34           H  
ATOM   2545  O   LEU A 167      -5.833   1.823  14.381  1.00 96.34           O  
ATOM   2546  CG  LEU A 167      -1.729   1.480  12.298  1.00 96.34           C  
ATOM   2547  HG  LEU A 167      -2.204   1.941  11.432  1.00 96.34           H  
ATOM   2548  CD1 LEU A 167      -0.498   2.309  12.664  1.00 96.34           C  
ATOM   2549 HD11 LEU A 167      -0.020   1.907  13.557  1.00 96.34           H  
ATOM   2550 HD12 LEU A 167      -0.792   3.342  12.855  1.00 96.34           H  
ATOM   2551 HD13 LEU A 167       0.226   2.298  11.850  1.00 96.34           H  
ATOM   2552  CD2 LEU A 167      -1.288   0.064  11.928  1.00 96.34           C  
ATOM   2553 HD21 LEU A 167      -0.876  -0.437  12.804  1.00 96.34           H  
ATOM   2554 HD22 LEU A 167      -2.140  -0.499  11.549  1.00 96.34           H  
ATOM   2555 HD23 LEU A 167      -0.526   0.116  11.150  1.00 96.34           H  
ATOM   2556  N   TYR A 168      -4.795   0.224  15.568  1.00 94.35           N  
ATOM   2557  H   TYR A 168      -4.037  -0.444  15.596  1.00 94.35           H  
ATOM   2558  CA  TYR A 168      -5.548   0.404  16.804  1.00 94.35           C  
ATOM   2559  HA  TYR A 168      -6.215   1.263  16.730  1.00 94.35           H  
ATOM   2560  C   TYR A 168      -4.519   0.684  17.890  1.00 94.35           C  
ATOM   2561  CB  TYR A 168      -6.403  -0.837  17.103  1.00 94.35           C  
ATOM   2562  HB2 TYR A 168      -6.655  -0.821  18.164  1.00 94.35           H  
ATOM   2563  HB3 TYR A 168      -5.814  -1.738  16.929  1.00 94.35           H  
ATOM   2564  O   TYR A 168      -3.708  -0.177  18.210  1.00 94.35           O  
ATOM   2565  CG  TYR A 168      -7.695  -0.931  16.306  1.00 94.35           C  
ATOM   2566  CD1 TYR A 168      -8.926  -1.041  16.980  1.00 94.35           C  
ATOM   2567  HD1 TYR A 168      -8.950  -1.069  18.060  1.00 94.35           H  
ATOM   2568  CD2 TYR A 168      -7.680  -0.913  14.897  1.00 94.35           C  
ATOM   2569  HD2 TYR A 168      -6.748  -0.841  14.357  1.00 94.35           H  
ATOM   2570  CE1 TYR A 168     -10.125  -1.128  16.251  1.00 94.35           C  
ATOM   2571  HE1 TYR A 168     -11.072  -1.214  16.764  1.00 94.35           H  
ATOM   2572  CE2 TYR A 168      -8.872  -0.969  14.160  1.00 94.35           C  
ATOM   2573  HE2 TYR A 168      -8.838  -0.914  13.082  1.00 94.35           H  
ATOM   2574  OH  TYR A 168     -11.253  -1.047  14.146  1.00 94.35           O  
ATOM   2575  HH  TYR A 168     -11.080  -0.846  13.223  1.00 94.35           H  
ATOM   2576  CZ  TYR A 168     -10.096  -1.073  14.844  1.00 94.35           C  
ATOM   2577  N   ALA A 169      -4.511   1.916  18.383  1.00 94.07           N  
ATOM   2578  H   ALA A 169      -5.240   2.557  18.106  1.00 94.07           H  
ATOM   2579  CA  ALA A 169      -3.550   2.395  19.364  1.00 94.07           C  
ATOM   2580  HA  ALA A 169      -3.228   1.566  19.995  1.00 94.07           H  
ATOM   2581  C   ALA A 169      -4.215   3.446  20.252  1.00 94.07           C  
ATOM   2582  CB  ALA A 169      -2.326   2.965  18.637  1.00 94.07           C  
ATOM   2583  HB1 ALA A 169      -1.813   2.165  18.102  1.00 94.07           H  
ATOM   2584  HB2 ALA A 169      -2.628   3.736  17.928  1.00 94.07           H  
ATOM   2585  HB3 ALA A 169      -1.640   3.403  19.362  1.00 94.07           H  
ATOM   2586  O   ALA A 169      -5.072   4.203  19.791  1.00 94.07           O  
ATOM   2587  N   THR A 170      -3.802   3.499  21.514  1.00 93.78           N  
ATOM   2588  H   THR A 170      -3.109   2.827  21.811  1.00 93.78           H  
ATOM   2589  CA  THR A 170      -4.340   4.414  22.532  1.00 93.78           C  
ATOM   2590  HA  THR A 170      -5.396   4.592  22.331  1.00 93.78           H  
ATOM   2591  C   THR A 170      -3.648   5.775  22.541  1.00 93.78           C  
ATOM   2592  CB  THR A 170      -4.216   3.790  23.930  1.00 93.78           C  
ATOM   2593  HB  THR A 170      -4.649   4.483  24.651  1.00 93.78           H  
ATOM   2594  O   THR A 170      -4.191   6.751  23.056  1.00 93.78           O  
ATOM   2595  CG2 THR A 170      -4.961   2.461  24.045  1.00 93.78           C  
ATOM   2596 HG21 THR A 170      -4.494   1.707  23.412  1.00 93.78           H  
ATOM   2597 HG22 THR A 170      -6.000   2.593  23.744  1.00 93.78           H  
ATOM   2598 HG23 THR A 170      -4.928   2.119  25.079  1.00 93.78           H  
ATOM   2599  OG1 THR A 170      -2.862   3.575  24.279  1.00 93.78           O  
ATOM   2600  HG1 THR A 170      -2.510   2.890  23.706  1.00 93.78           H  
ATOM   2601  N   ASN A 171      -2.433   5.847  21.995  1.00 94.76           N  
ATOM   2602  H   ASN A 171      -2.060   5.010  21.570  1.00 94.76           H  
ATOM   2603  CA  ASN A 171      -1.608   7.046  21.947  1.00 94.76           C  
ATOM   2604  HA  ASN A 171      -2.256   7.911  21.806  1.00 94.76           H  
ATOM   2605  C   ASN A 171      -0.636   6.998  20.756  1.00 94.76           C  
ATOM   2606  CB  ASN A 171      -0.867   7.194  23.291  1.00 94.76           C  
ATOM   2607  HB2 ASN A 171      -0.311   8.131  23.300  1.00 94.76           H  
ATOM   2608  HB3 ASN A 171      -1.593   7.233  24.103  1.00 94.76           H  
ATOM   2609  O   ASN A 171      -0.421   5.950  20.146  1.00 94.76           O  
ATOM   2610  CG  ASN A 171       0.112   6.061  23.546  1.00 94.76           C  
ATOM   2611  ND2 ASN A 171      -0.253   5.072  24.326  1.00 94.76           N  
ATOM   2612 HD21 ASN A 171       0.367   4.275  24.353  1.00 94.76           H  
ATOM   2613 HD22 ASN A 171      -1.226   4.943  24.562  1.00 94.76           H  
ATOM   2614  OD1 ASN A 171       1.212   6.045  23.018  1.00 94.76           O  
ATOM   2615  N   VAL A 172      -0.013   8.141  20.460  1.00 95.48           N  
ATOM   2616  H   VAL A 172      -0.257   8.965  20.990  1.00 95.48           H  
ATOM   2617  CA  VAL A 172       0.914   8.312  19.328  1.00 95.48           C  
ATOM   2618  HA  VAL A 172       0.383   8.089  18.402  1.00 95.48           H  
ATOM   2619  C   VAL A 172       2.111   7.360  19.396  1.00 95.48           C  
ATOM   2620  CB  VAL A 172       1.391   9.777  19.277  1.00 95.48           C  
ATOM   2621  HB  VAL A 172       1.816  10.043  20.245  1.00 95.48           H  
ATOM   2622  O   VAL A 172       2.499   6.799  18.375  1.00 95.48           O  
ATOM   2623  CG1 VAL A 172       2.451  10.042  18.202  1.00 95.48           C  
ATOM   2624 HG11 VAL A 172       2.107   9.673  17.235  1.00 95.48           H  
ATOM   2625 HG12 VAL A 172       3.384   9.542  18.466  1.00 95.48           H  
ATOM   2626 HG13 VAL A 172       2.647  11.111  18.130  1.00 95.48           H  
ATOM   2627  CG2 VAL A 172       0.199  10.696  19.003  1.00 95.48           C  
ATOM   2628 HG21 VAL A 172      -0.569  10.592  19.769  1.00 95.48           H  
ATOM   2629 HG22 VAL A 172       0.544  11.730  19.022  1.00 95.48           H  
ATOM   2630 HG23 VAL A 172      -0.228  10.482  18.023  1.00 95.48           H  
ATOM   2631  N   GLY A 173       2.678   7.133  20.584  1.00 96.05           N  
ATOM   2632  H   GLY A 173       2.241   7.512  21.412  1.00 96.05           H  
ATOM   2633  CA  GLY A 173       3.829   6.241  20.753  1.00 96.05           C  
ATOM   2634  HA2 GLY A 173       4.648   6.574  20.115  1.00 96.05           H  
ATOM   2635  HA3 GLY A 173       4.154   6.273  21.793  1.00 96.05           H  
ATOM   2636  C   GLY A 173       3.503   4.788  20.403  1.00 96.05           C  
ATOM   2637  O   GLY A 173       4.269   4.134  19.705  1.00 96.05           O  
ATOM   2638  N   GLU A 174       2.338   4.295  20.824  1.00 96.29           N  
ATOM   2639  H   GLU A 174       1.742   4.888  21.383  1.00 96.29           H  
ATOM   2640  CA  GLU A 174       1.865   2.948  20.481  1.00 96.29           C  
ATOM   2641  HA  GLU A 174       2.634   2.222  20.745  1.00 96.29           H  
ATOM   2642  C   GLU A 174       1.595   2.792  18.975  1.00 96.29           C  
ATOM   2643  CB  GLU A 174       0.616   2.655  21.322  1.00 96.29           C  
ATOM   2644  HB2 GLU A 174       0.877   2.774  22.374  1.00 96.29           H  
ATOM   2645  HB3 GLU A 174      -0.151   3.391  21.079  1.00 96.29           H  
ATOM   2646  O   GLU A 174       1.963   1.775  18.380  1.00 96.29           O  
ATOM   2647  CG  GLU A 174       0.054   1.240  21.118  1.00 96.29           C  
ATOM   2648  HG2 GLU A 174      -0.209   1.106  20.068  1.00 96.29           H  
ATOM   2649  HG3 GLU A 174       0.830   0.518  21.375  1.00 96.29           H  
ATOM   2650  CD  GLU A 174      -1.195   0.980  21.972  1.00 96.29           C  
ATOM   2651  OE1 GLU A 174      -1.639  -0.182  22.027  1.00 96.29           O  
ATOM   2652  OE2 GLU A 174      -1.735   1.950  22.564  1.00 96.29           O  
ATOM   2653  N   ALA A 175       1.022   3.820  18.336  1.00 96.17           N  
ATOM   2654  H   ALA A 175       0.733   4.626  18.872  1.00 96.17           H  
ATOM   2655  CA  ALA A 175       0.808   3.827  16.891  1.00 96.17           C  
ATOM   2656  HA  ALA A 175       0.213   2.953  16.625  1.00 96.17           H  
ATOM   2657  C   ALA A 175       2.141   3.730  16.126  1.00 96.17           C  
ATOM   2658  CB  ALA A 175       0.014   5.085  16.511  1.00 96.17           C  
ATOM   2659  HB1 ALA A 175      -0.262   5.040  15.458  1.00 96.17           H  
ATOM   2660  HB2 ALA A 175      -0.896   5.151  17.108  1.00 96.17           H  
ATOM   2661  HB3 ALA A 175       0.613   5.979  16.684  1.00 96.17           H  
ATOM   2662  O   ALA A 175       2.270   2.915  15.212  1.00 96.17           O  
ATOM   2663  N   ILE A 176       3.151   4.503  16.543  1.00 96.57           N  
ATOM   2664  H   ILE A 176       2.972   5.147  17.299  1.00 96.57           H  
ATOM   2665  CA  ILE A 176       4.501   4.478  15.958  1.00 96.57           C  
ATOM   2666  HA  ILE A 176       4.417   4.605  14.879  1.00 96.57           H  
ATOM   2667  C   ILE A 176       5.176   3.120  16.184  1.00 96.57           C  
ATOM   2668  CB  ILE A 176       5.347   5.648  16.512  1.00 96.57           C  
ATOM   2669  HB  ILE A 176       5.296   5.629  17.600  1.00 96.57           H  
ATOM   2670  O   ILE A 176       5.691   2.538  15.234  1.00 96.57           O  
ATOM   2671  CG1 ILE A 176       4.772   6.993  16.009  1.00 96.57           C  
ATOM   2672 HG12 ILE A 176       4.929   7.078  14.933  1.00 96.57           H  
ATOM   2673 HG13 ILE A 176       3.695   7.021  16.174  1.00 96.57           H  
ATOM   2674  CG2 ILE A 176       6.827   5.516  16.099  1.00 96.57           C  
ATOM   2675 HG21 ILE A 176       7.269   4.622  16.538  1.00 96.57           H  
ATOM   2676 HG22 ILE A 176       7.407   6.365  16.459  1.00 96.57           H  
ATOM   2677 HG23 ILE A 176       6.912   5.455  15.014  1.00 96.57           H  
ATOM   2678  CD1 ILE A 176       5.373   8.224  16.694  1.00 96.57           C  
ATOM   2679 HD11 ILE A 176       5.321   8.111  17.777  1.00 96.57           H  
ATOM   2680 HD12 ILE A 176       4.797   9.102  16.400  1.00 96.57           H  
ATOM   2681 HD13 ILE A 176       6.408   8.370  16.386  1.00 96.57           H  
ATOM   2682  N   ASN A 177       5.122   2.568  17.398  1.00 96.25           N  
ATOM   2683  H   ASN A 177       4.734   3.108  18.158  1.00 96.25           H  
ATOM   2684  CA  ASN A 177       5.721   1.262  17.696  1.00 96.25           C  
ATOM   2685  HA  ASN A 177       6.785   1.291  17.463  1.00 96.25           H  
ATOM   2686  C   ASN A 177       5.100   0.137  16.852  1.00 96.25           C  
ATOM   2687  CB  ASN A 177       5.546   0.957  19.191  1.00 96.25           C  
ATOM   2688  HB2 ASN A 177       4.493   1.051  19.458  1.00 96.25           H  
ATOM   2689  HB3 ASN A 177       5.857  -0.071  19.374  1.00 96.25           H  
ATOM   2690  O   ASN A 177       5.791  -0.785  16.427  1.00 96.25           O  
ATOM   2691  CG  ASN A 177       6.374   1.842  20.103  1.00 96.25           C  
ATOM   2692  ND2 ASN A 177       6.091   1.815  21.385  1.00 96.25           N  
ATOM   2693 HD21 ASN A 177       6.660   2.420  21.958  1.00 96.25           H  
ATOM   2694 HD22 ASN A 177       5.340   1.231  21.725  1.00 96.25           H  
ATOM   2695  OD1 ASN A 177       7.281   2.557  19.718  1.00 96.25           O  
ATOM   2696  N   THR A 178       3.801   0.224  16.551  1.00 94.45           N  
ATOM   2697  H   THR A 178       3.273   0.994  16.936  1.00 94.45           H  
ATOM   2698  CA  THR A 178       3.116  -0.753  15.688  1.00 94.45           C  
ATOM   2699  HA  THR A 178       3.252  -1.746  16.116  1.00 94.45           H  
ATOM   2700  C   THR A 178       3.710  -0.781  14.273  1.00 94.45           C  
ATOM   2701  CB  THR A 178       1.609  -0.460  15.635  1.00 94.45           C  
ATOM   2702  HB  THR A 178       1.431   0.512  15.175  1.00 94.45           H  
ATOM   2703  O   THR A 178       3.745  -1.839  13.637  1.00 94.45           O  
ATOM   2704  CG2 THR A 178       0.831  -1.525  14.863  1.00 94.45           C  
ATOM   2705 HG21 THR A 178      -0.238  -1.368  15.008  1.00 94.45           H  
ATOM   2706 HG22 THR A 178       1.098  -2.518  15.225  1.00 94.45           H  
ATOM   2707 HG23 THR A 178       1.058  -1.440  13.800  1.00 94.45           H  
ATOM   2708  OG1 THR A 178       1.064  -0.459  16.934  1.00 94.45           O  
ATOM   2709  HG1 THR A 178       1.382   0.309  17.414  1.00 94.45           H  
ATOM   2710  N   MET A 179       4.231   0.353  13.789  1.00 95.28           N  
ATOM   2711  H   MET A 179       4.250   1.170  14.382  1.00 95.28           H  
ATOM   2712  CA  MET A 179       4.856   0.462  12.468  1.00 95.28           C  
ATOM   2713  HA  MET A 179       4.208  -0.042  11.751  1.00 95.28           H  
ATOM   2714  C   MET A 179       6.209  -0.242  12.359  1.00 95.28           C  
ATOM   2715  CB  MET A 179       4.975   1.929  12.031  1.00 95.28           C  
ATOM   2716  HB2 MET A 179       5.597   1.990  11.138  1.00 95.28           H  
ATOM   2717  HB3 MET A 179       5.462   2.524  12.804  1.00 95.28           H  
ATOM   2718  O   MET A 179       6.608  -0.558  11.241  1.00 95.28           O  
ATOM   2719  CG  MET A 179       3.606   2.528  11.710  1.00 95.28           C  
ATOM   2720  HG2 MET A 179       2.982   2.477  12.602  1.00 95.28           H  
ATOM   2721  HG3 MET A 179       3.755   3.578  11.458  1.00 95.28           H  
ATOM   2722  SD  MET A 179       2.723   1.726  10.339  1.00 95.28           S  
ATOM   2723  CE  MET A 179       3.734   2.276   8.940  1.00 95.28           C  
ATOM   2724  HE1 MET A 179       4.764   1.944   9.065  1.00 95.28           H  
ATOM   2725  HE2 MET A 179       3.329   1.861   8.016  1.00 95.28           H  
ATOM   2726  HE3 MET A 179       3.707   3.364   8.883  1.00 95.28           H  
ATOM   2727  N   GLU A 180       6.877  -0.597  13.464  1.00 93.20           N  
ATOM   2728  H   GLU A 180       6.522  -0.326  14.370  1.00 93.20           H  
ATOM   2729  CA  GLU A 180       8.124  -1.385  13.416  1.00 93.20           C  
ATOM   2730  HA  GLU A 180       8.873  -0.837  12.844  1.00 93.20           H  
ATOM   2731  C   GLU A 180       7.929  -2.745  12.722  1.00 93.20           C  
ATOM   2732  CB  GLU A 180       8.671  -1.627  14.831  1.00 93.20           C  
ATOM   2733  HB2 GLU A 180       9.530  -2.293  14.745  1.00 93.20           H  
ATOM   2734  HB3 GLU A 180       7.911  -2.129  15.428  1.00 93.20           H  
ATOM   2735  O   GLU A 180       8.852  -3.288  12.117  1.00 93.20           O  
ATOM   2736  CG  GLU A 180       9.133  -0.345  15.543  1.00 93.20           C  
ATOM   2737  HG2 GLU A 180       8.272   0.299  15.720  1.00 93.20           H  
ATOM   2738  HG3 GLU A 180       9.819   0.184  14.882  1.00 93.20           H  
ATOM   2739  CD  GLU A 180       9.843  -0.630  16.881  1.00 93.20           C  
ATOM   2740  OE1 GLU A 180      10.488   0.310  17.399  1.00 93.20           O  
ATOM   2741  OE2 GLU A 180       9.778  -1.782  17.373  1.00 93.20           O  
ATOM   2742  N   ALA A 181       6.706  -3.286  12.749  1.00 91.88           N  
ATOM   2743  H   ALA A 181       5.993  -2.792  13.268  1.00 91.88           H  
ATOM   2744  CA  ALA A 181       6.352  -4.523  12.060  1.00 91.88           C  
ATOM   2745  HA  ALA A 181       7.217  -5.185  12.089  1.00 91.88           H  
ATOM   2746  C   ALA A 181       5.995  -4.328  10.568  1.00 91.88           C  
ATOM   2747  CB  ALA A 181       5.221  -5.195  12.850  1.00 91.88           C  
ATOM   2748  HB1 ALA A 181       4.989  -6.168  12.417  1.00 91.88           H  
ATOM   2749  HB2 ALA A 181       4.331  -4.565  12.839  1.00 91.88           H  
ATOM   2750  HB3 ALA A 181       5.535  -5.340  13.884  1.00 91.88           H  
ATOM   2751  O   ALA A 181       5.575  -5.286   9.912  1.00 91.88           O  
ATOM   2752  N   PHE A 182       6.057  -3.111  10.019  1.00 93.58           N  
ATOM   2753  H   PHE A 182       6.451  -2.358  10.563  1.00 93.58           H  
ATOM   2754  CA  PHE A 182       5.654  -2.789   8.646  1.00 93.58           C  
ATOM   2755  HA  PHE A 182       5.160  -3.646   8.188  1.00 93.58           H  
ATOM   2756  C   PHE A 182       6.870  -2.456   7.777  1.00 93.58           C  
ATOM   2757  CB  PHE A 182       4.656  -1.615   8.629  1.00 93.58           C  
ATOM   2758  HB2 PHE A 182       4.548  -1.298   7.591  1.00 93.58           H  
ATOM   2759  HB3 PHE A 182       5.071  -0.770   9.178  1.00 93.58           H  
ATOM   2760  O   PHE A 182       7.601  -1.519   8.060  1.00 93.58           O  
ATOM   2761  CG  PHE A 182       3.258  -1.896   9.141  1.00 93.58           C  
ATOM   2762  CD1 PHE A 182       2.157  -1.807   8.265  1.00 93.58           C  
ATOM   2763  HD1 PHE A 182       2.307  -1.527   7.233  1.00 93.58           H  
ATOM   2764  CD2 PHE A 182       3.041  -2.196  10.496  1.00 93.58           C  
ATOM   2765  HD2 PHE A 182       3.872  -2.212  11.187  1.00 93.58           H  
ATOM   2766  CE1 PHE A 182       0.852  -2.025   8.743  1.00 93.58           C  
ATOM   2767  HE1 PHE A 182       0.007  -1.909   8.081  1.00 93.58           H  
ATOM   2768  CE2 PHE A 182       1.741  -2.431  10.970  1.00 93.58           C  
ATOM   2769  HE2 PHE A 182       1.585  -2.637  12.019  1.00 93.58           H  
ATOM   2770  CZ  PHE A 182       0.645  -2.339  10.097  1.00 93.58           C  
ATOM   2771  HZ  PHE A 182      -0.357  -2.472  10.477  1.00 93.58           H  
ATOM   2772  N   SER A 183       7.027  -3.140   6.642  1.00 93.06           N  
ATOM   2773  H   SER A 183       6.435  -3.937   6.456  1.00 93.06           H  
ATOM   2774  CA  SER A 183       7.989  -2.755   5.601  1.00 93.06           C  
ATOM   2775  HA  SER A 183       8.142  -1.676   5.636  1.00 93.06           H  
ATOM   2776  C   SER A 183       7.427  -3.107   4.229  1.00 93.06           C  
ATOM   2777  CB  SER A 183       9.357  -3.399   5.840  1.00 93.06           C  
ATOM   2778  HB2 SER A 183       9.274  -4.485   5.786  1.00 93.06           H  
ATOM   2779  HB3 SER A 183       9.719  -3.115   6.828  1.00 93.06           H  
ATOM   2780  O   SER A 183       7.677  -4.183   3.690  1.00 93.06           O  
ATOM   2781  OG  SER A 183      10.269  -2.936   4.859  1.00 93.06           O  
ATOM   2782  HG  SER A 183      11.140  -3.292   5.047  1.00 93.06           H  
ATOM   2783  N   SER A 184       6.568  -2.236   3.691  1.00 94.51           N  
ATOM   2784  H   SER A 184       6.386  -1.366   4.170  1.00 94.51           H  
ATOM   2785  CA  SER A 184       5.842  -2.541   2.458  1.00 94.51           C  
ATOM   2786  HA  SER A 184       6.433  -3.238   1.863  1.00 94.51           H  
ATOM   2787  C   SER A 184       5.553  -1.309   1.625  1.00 94.51           C  
ATOM   2788  CB  SER A 184       4.510  -3.205   2.790  1.00 94.51           C  
ATOM   2789  HB2 SER A 184       4.640  -3.881   3.635  1.00 94.51           H  
ATOM   2790  HB3 SER A 184       3.777  -2.447   3.067  1.00 94.51           H  
ATOM   2791  O   SER A 184       5.031  -0.323   2.131  1.00 94.51           O  
ATOM   2792  OG  SER A 184       4.065  -3.934   1.665  1.00 94.51           O  
ATOM   2793  HG  SER A 184       4.264  -4.835   1.929  1.00 94.51           H  
ATOM   2794  N   LYS A 185       5.768  -1.414   0.308  1.00 95.20           N  
ATOM   2795  H   LYS A 185       6.189  -2.272  -0.019  1.00 95.20           H  
ATOM   2796  CA  LYS A 185       5.320  -0.408  -0.676  1.00 95.20           C  
ATOM   2797  HA  LYS A 185       5.436   0.580  -0.229  1.00 95.20           H  
ATOM   2798  C   LYS A 185       3.839  -0.530  -1.027  1.00 95.20           C  
ATOM   2799  CB  LYS A 185       6.183  -0.439  -1.945  1.00 95.20           C  
ATOM   2800  HB2 LYS A 185       7.225  -0.262  -1.681  1.00 95.20           H  
ATOM   2801  HB3 LYS A 185       5.880   0.386  -2.590  1.00 95.20           H  
ATOM   2802  O   LYS A 185       3.320   0.241  -1.828  1.00 95.20           O  
ATOM   2803  CG  LYS A 185       6.052  -1.756  -2.725  1.00 95.20           C  
ATOM   2804  HG2 LYS A 185       6.320  -2.595  -2.084  1.00 95.20           H  
ATOM   2805  HG3 LYS A 185       5.025  -1.879  -3.070  1.00 95.20           H  
ATOM   2806  CD  LYS A 185       6.980  -1.737  -3.938  1.00 95.20           C  
ATOM   2807  HD2 LYS A 185       8.007  -1.626  -3.589  1.00 95.20           H  
ATOM   2808  HD3 LYS A 185       6.729  -0.888  -4.574  1.00 95.20           H  
ATOM   2809  CE  LYS A 185       6.837  -3.040  -4.725  1.00 95.20           C  
ATOM   2810  HE2 LYS A 185       6.999  -3.874  -4.042  1.00 95.20           H  
ATOM   2811  HE3 LYS A 185       5.822  -3.105  -5.119  1.00 95.20           H  
ATOM   2812  NZ  LYS A 185       7.827  -3.082  -5.825  1.00 95.20           N  
ATOM   2813  HZ1 LYS A 185       7.761  -3.946  -6.343  1.00 95.20           H  
ATOM   2814  HZ2 LYS A 185       7.686  -2.301  -6.450  1.00 95.20           H  
ATOM   2815  HZ3 LYS A 185       8.758  -3.003  -5.440  1.00 95.20           H  
ATOM   2816  N   ARG A 186       3.178  -1.579  -0.530  1.00 96.25           N  
ATOM   2817  H   ARG A 186       3.670  -2.179   0.117  1.00 96.25           H  
ATOM   2818  CA  ARG A 186       1.795  -1.924  -0.877  1.00 96.25           C  
ATOM   2819  HA  ARG A 186       1.457  -1.313  -1.714  1.00 96.25           H  
ATOM   2820  C   ARG A 186       0.810  -1.605   0.238  1.00 96.25           C  
ATOM   2821  CB  ARG A 186       1.717  -3.407  -1.280  1.00 96.25           C  
ATOM   2822  HB2 ARG A 186       1.975  -4.025  -0.420  1.00 96.25           H  
ATOM   2823  HB3 ARG A 186       0.685  -3.633  -1.549  1.00 96.25           H  
ATOM   2824  O   ARG A 186      -0.387  -1.650  -0.023  1.00 96.25           O  
ATOM   2825  CG  ARG A 186       2.612  -3.818  -2.460  1.00 96.25           C  
ATOM   2826  HG2 ARG A 186       2.404  -4.863  -2.690  1.00 96.25           H  
ATOM   2827  HG3 ARG A 186       3.662  -3.730  -2.182  1.00 96.25           H  
ATOM   2828  CD  ARG A 186       2.327  -2.967  -3.698  1.00 96.25           C  
ATOM   2829  HD2 ARG A 186       1.252  -2.968  -3.878  1.00 96.25           H  
ATOM   2830  HD3 ARG A 186       2.636  -1.945  -3.478  1.00 96.25           H  
ATOM   2831  NE  ARG A 186       3.006  -3.445  -4.926  1.00 96.25           N  
ATOM   2832  HE  ARG A 186       3.262  -4.420  -4.987  1.00 96.25           H  
ATOM   2833  NH1 ARG A 186       2.672  -1.493  -5.989  1.00 96.25           N  
ATOM   2834 HH11 ARG A 186       2.563  -0.972  -6.848  1.00 96.25           H  
ATOM   2835 HH12 ARG A 186       2.195  -1.121  -5.180  1.00 96.25           H  
ATOM   2836  NH2 ARG A 186       3.580  -3.124  -7.145  1.00 96.25           N  
ATOM   2837 HH21 ARG A 186       3.632  -4.109  -7.361  1.00 96.25           H  
ATOM   2838 HH22 ARG A 186       3.481  -2.480  -7.917  1.00 96.25           H  
ATOM   2839  CZ  ARG A 186       3.089  -2.706  -6.017  1.00 96.25           C  
ATOM   2840  N   LEU A 187       1.293  -1.287   1.438  1.00 96.85           N  
ATOM   2841  H   LEU A 187       2.291  -1.180   1.548  1.00 96.85           H  
ATOM   2842  CA  LEU A 187       0.460  -0.959   2.588  1.00 96.85           C  
ATOM   2843  HA  LEU A 187      -0.566  -1.265   2.385  1.00 96.85           H  
ATOM   2844  C   LEU A 187       0.446   0.547   2.847  1.00 96.85           C  
ATOM   2845  CB  LEU A 187       0.931  -1.721   3.838  1.00 96.85           C  
ATOM   2846  HB2 LEU A 187       1.948  -1.409   4.075  1.00 96.85           H  
ATOM   2847  HB3 LEU A 187       0.297  -1.414   4.670  1.00 96.85           H  
ATOM   2848  O   LEU A 187       1.483   1.206   2.783  1.00 96.85           O  
ATOM   2849  CG  LEU A 187       0.892  -3.259   3.748  1.00 96.85           C  
ATOM   2850  HG  LEU A 187       1.624  -3.603   3.018  1.00 96.85           H  
ATOM   2851  CD1 LEU A 187       1.260  -3.837   5.114  1.00 96.85           C  
ATOM   2852 HD11 LEU A 187       0.513  -3.553   5.856  1.00 96.85           H  
ATOM   2853 HD12 LEU A 187       2.238  -3.461   5.415  1.00 96.85           H  
ATOM   2854 HD13 LEU A 187       1.325  -4.924   5.061  1.00 96.85           H  
ATOM   2855  CD2 LEU A 187      -0.482  -3.776   3.331  1.00 96.85           C  
ATOM   2856 HD21 LEU A 187      -0.601  -3.586   2.264  1.00 96.85           H  
ATOM   2857 HD22 LEU A 187      -0.553  -4.849   3.508  1.00 96.85           H  
ATOM   2858 HD23 LEU A 187      -1.265  -3.268   3.895  1.00 96.85           H  
ATOM   2859  N   ILE A 188      -0.728   1.057   3.201  1.00 97.04           N  
ATOM   2860  H   ILE A 188      -1.537   0.454   3.149  1.00 97.04           H  
ATOM   2861  CA  ILE A 188      -0.904   2.349   3.865  1.00 97.04           C  
ATOM   2862  HA  ILE A 188       0.049   2.872   3.942  1.00 97.04           H  
ATOM   2863  C   ILE A 188      -1.435   2.059   5.261  1.00 97.04           C  
ATOM   2864  CB  ILE A 188      -1.900   3.239   3.102  1.00 97.04           C  
ATOM   2865  HB  ILE A 188      -2.859   2.721   3.083  1.00 97.04           H  
ATOM   2866  O   ILE A 188      -2.468   1.404   5.386  1.00 97.04           O  
ATOM   2867  CG1 ILE A 188      -1.460   3.472   1.645  1.00 97.04           C  
ATOM   2868 HG12 ILE A 188      -0.523   4.029   1.612  1.00 97.04           H  
ATOM   2869 HG13 ILE A 188      -1.312   2.512   1.151  1.00 97.04           H  
ATOM   2870  CG2 ILE A 188      -2.099   4.582   3.832  1.00 97.04           C  
ATOM   2871 HG21 ILE A 188      -2.416   4.427   4.863  1.00 97.04           H  
ATOM   2872 HG22 ILE A 188      -1.166   5.147   3.830  1.00 97.04           H  
ATOM   2873 HG23 ILE A 188      -2.878   5.170   3.348  1.00 97.04           H  
ATOM   2874  CD1 ILE A 188      -2.545   4.227   0.875  1.00 97.04           C  
ATOM   2875 HD11 ILE A 188      -3.538   3.903   1.184  1.00 97.04           H  
ATOM   2876 HD12 ILE A 188      -2.460   5.299   1.052  1.00 97.04           H  
ATOM   2877 HD13 ILE A 188      -2.458   4.008  -0.189  1.00 97.04           H  
ATOM   2878  N   ALA A 189      -0.759   2.553   6.292  1.00 97.33           N  
ATOM   2879  H   ALA A 189       0.071   3.105   6.128  1.00 97.33           H  
ATOM   2880  CA  ALA A 189      -1.264   2.492   7.656  1.00 97.33           C  
ATOM   2881  HA  ALA A 189      -1.899   1.612   7.764  1.00 97.33           H  
ATOM   2882  C   ALA A 189      -2.097   3.741   7.973  1.00 97.33           C  
ATOM   2883  CB  ALA A 189      -0.086   2.314   8.607  1.00 97.33           C  
ATOM   2884  HB1 ALA A 189      -0.456   2.236   9.630  1.00 97.33           H  
ATOM   2885  HB2 ALA A 189       0.457   1.402   8.359  1.00 97.33           H  
ATOM   2886  HB3 ALA A 189       0.588   3.168   8.538  1.00 97.33           H  
ATOM   2887  O   ALA A 189      -1.692   4.851   7.623  1.00 97.33           O  
ATOM   2888  N   THR A 190      -3.245   3.574   8.627  1.00 97.51           N  
ATOM   2889  H   THR A 190      -3.560   2.633   8.812  1.00 97.51           H  
ATOM   2890  CA  THR A 190      -4.172   4.661   8.969  1.00 97.51           C  
ATOM   2891  HA  THR A 190      -3.686   5.611   8.745  1.00 97.51           H  
ATOM   2892  C   THR A 190      -4.506   4.676  10.458  1.00 97.51           C  
ATOM   2893  CB  THR A 190      -5.456   4.607   8.124  1.00 97.51           C  
ATOM   2894  HB  THR A 190      -6.166   5.334   8.517  1.00 97.51           H  
ATOM   2895  O   THR A 190      -4.825   3.639  11.034  1.00 97.51           O  
ATOM   2896  CG2 THR A 190      -5.178   4.955   6.666  1.00 97.51           C  
ATOM   2897 HG21 THR A 190      -4.418   4.290   6.257  1.00 97.51           H  
ATOM   2898 HG22 THR A 190      -4.837   5.989   6.604  1.00 97.51           H  
ATOM   2899 HG23 THR A 190      -6.098   4.842   6.092  1.00 97.51           H  
ATOM   2900  OG1 THR A 190      -6.040   3.325   8.070  1.00 97.51           O  
ATOM   2901  HG1 THR A 190      -6.808   3.247   8.642  1.00 97.51           H  
ATOM   2902  N   TRP A 191      -4.439   5.848  11.095  1.00 97.29           N  
ATOM   2903  H   TRP A 191      -4.127   6.658  10.578  1.00 97.29           H  
ATOM   2904  CA  TRP A 191      -4.775   6.056  12.516  1.00 97.29           C  
ATOM   2905  HA  TRP A 191      -5.697   5.527  12.757  1.00 97.29           H  
ATOM   2906  C   TRP A 191      -4.946   7.554  12.811  1.00 97.29           C  
ATOM   2907  CB  TRP A 191      -3.633   5.508  13.384  1.00 97.29           C  
ATOM   2908  HB2 TRP A 191      -3.463   4.465  13.118  1.00 97.29           H  
ATOM   2909  HB3 TRP A 191      -2.720   6.055  13.150  1.00 97.29           H  
ATOM   2910  O   TRP A 191      -4.237   8.340  12.183  1.00 97.29           O  
ATOM   2911  CG  TRP A 191      -3.858   5.592  14.861  1.00 97.29           C  
ATOM   2912  CD1 TRP A 191      -4.563   4.713  15.612  1.00 97.29           C  
ATOM   2913  HD1 TRP A 191      -5.041   3.823  15.231  1.00 97.29           H  
ATOM   2914  CD2 TRP A 191      -3.443   6.647  15.779  1.00 97.29           C  
ATOM   2915  CE2 TRP A 191      -3.963   6.350  17.074  1.00 97.29           C  
ATOM   2916  CE3 TRP A 191      -2.698   7.837  15.645  1.00 97.29           C  
ATOM   2917  HE3 TRP A 191      -2.292   8.100  14.680  1.00 97.29           H  
ATOM   2918  NE1 TRP A 191      -4.650   5.172  16.913  1.00 97.29           N  
ATOM   2919  HE1 TRP A 191      -5.143   4.709  17.662  1.00 97.29           H  
ATOM   2920  CH2 TRP A 191      -3.000   8.347  18.021  1.00 97.29           C  
ATOM   2921  HH2 TRP A 191      -2.823   8.999  18.864  1.00 97.29           H  
ATOM   2922  CZ2 TRP A 191      -3.756   7.177  18.183  1.00 97.29           C  
ATOM   2923  HZ2 TRP A 191      -4.173   6.912  19.143  1.00 97.29           H  
ATOM   2924  CZ3 TRP A 191      -2.474   8.668  16.759  1.00 97.29           C  
ATOM   2925  HZ3 TRP A 191      -1.891   9.571  16.654  1.00 97.29           H  
ATOM   2926  N   PRO A 192      -5.814   8.014  13.740  1.00 96.26           N  
ATOM   2927  CA  PRO A 192      -6.732   7.283  14.637  1.00 96.26           C  
ATOM   2928  HA  PRO A 192      -6.295   6.354  15.003  1.00 96.26           H  
ATOM   2929  C   PRO A 192      -8.080   6.931  13.993  1.00 96.26           C  
ATOM   2930  CB  PRO A 192      -6.913   8.241  15.819  1.00 96.26           C  
ATOM   2931  HB2 PRO A 192      -6.061   8.153  16.494  1.00 96.26           H  
ATOM   2932  HB3 PRO A 192      -7.840   8.073  16.369  1.00 96.26           H  
ATOM   2933  O   PRO A 192      -8.298   7.240  12.828  1.00 96.26           O  
ATOM   2934  CG  PRO A 192      -6.891   9.612  15.151  1.00 96.26           C  
ATOM   2935  HG2 PRO A 192      -6.626  10.403  15.852  1.00 96.26           H  
ATOM   2936  HG3 PRO A 192      -7.855   9.810  14.684  1.00 96.26           H  
ATOM   2937  CD  PRO A 192      -5.829   9.434  14.074  1.00 96.26           C  
ATOM   2938  HD2 PRO A 192      -6.064  10.046  13.204  1.00 96.26           H  
ATOM   2939  HD3 PRO A 192      -4.853   9.716  14.471  1.00 96.26           H  
ATOM   2940  N   GLN A 193      -9.028   6.324  14.711  1.00 96.18           N  
ATOM   2941  H   GLN A 193      -8.870   6.068  15.675  1.00 96.18           H  
ATOM   2942  CA  GLN A 193     -10.397   6.251  14.189  1.00 96.18           C  
ATOM   2943  HA  GLN A 193     -10.361   5.815  13.191  1.00 96.18           H  
ATOM   2944  C   GLN A 193     -11.007   7.653  14.048  1.00 96.18           C  
ATOM   2945  CB  GLN A 193     -11.287   5.351  15.046  1.00 96.18           C  
ATOM   2946  HB2 GLN A 193     -11.339   5.738  16.064  1.00 96.18           H  
ATOM   2947  HB3 GLN A 193     -12.294   5.365  14.628  1.00 96.18           H  
ATOM   2948  O   GLN A 193     -10.661   8.594  14.769  1.00 96.18           O  
ATOM   2949  CG  GLN A 193     -10.784   3.903  15.067  1.00 96.18           C  
ATOM   2950  HG2 GLN A 193      -9.833   3.853  15.597  1.00 96.18           H  
ATOM   2951  HG3 GLN A 193     -10.631   3.557  14.045  1.00 96.18           H  
ATOM   2952  CD  GLN A 193     -11.764   2.960  15.749  1.00 96.18           C  
ATOM   2953  NE2 GLN A 193     -11.467   1.685  15.788  1.00 96.18           N  
ATOM   2954 HE21 GLN A 193     -12.105   1.122  16.332  1.00 96.18           H  
ATOM   2955 HE22 GLN A 193     -10.528   1.378  15.579  1.00 96.18           H  
ATOM   2956  OE1 GLN A 193     -12.844   3.310  16.193  1.00 96.18           O  
ATOM   2957  N   VAL A 194     -11.927   7.798  13.102  1.00 96.17           N  
ATOM   2958  H   VAL A 194     -12.225   6.972  12.603  1.00 96.17           H  
ATOM   2959  CA  VAL A 194     -12.628   9.052  12.810  1.00 96.17           C  
ATOM   2960  HA  VAL A 194     -12.196   9.858  13.405  1.00 96.17           H  
ATOM   2961  C   VAL A 194     -14.083   8.933  13.221  1.00 96.17           C  
ATOM   2962  CB  VAL A 194     -12.485   9.467  11.338  1.00 96.17           C  
ATOM   2963  HB  VAL A 194     -13.158  10.303  11.146  1.00 96.17           H  
ATOM   2964  O   VAL A 194     -14.688   7.872  13.115  1.00 96.17           O  
ATOM   2965  CG1 VAL A 194     -11.059   9.948  11.052  1.00 96.17           C  
ATOM   2966 HG11 VAL A 194     -10.335   9.184  11.336  1.00 96.17           H  
ATOM   2967 HG12 VAL A 194     -10.947  10.190   9.995  1.00 96.17           H  
ATOM   2968 HG13 VAL A 194     -10.863  10.851  11.630  1.00 96.17           H  
ATOM   2969  CG2 VAL A 194     -12.855   8.338  10.373  1.00 96.17           C  
ATOM   2970 HG21 VAL A 194     -12.265   7.442  10.563  1.00 96.17           H  
ATOM   2971 HG22 VAL A 194     -13.916   8.104  10.464  1.00 96.17           H  
ATOM   2972 HG23 VAL A 194     -12.642   8.659   9.353  1.00 96.17           H  
ATOM   2973  N   GLN A 195     -14.659  10.019  13.713  1.00 95.82           N  
ATOM   2974  H   GLN A 195     -14.125  10.876  13.737  1.00 95.82           H  
ATOM   2975  CA  GLN A 195     -16.060  10.071  14.093  1.00 95.82           C  
ATOM   2976  HA  GLN A 195     -16.373   9.075  14.405  1.00 95.82           H  
ATOM   2977  C   GLN A 195     -16.900  10.506  12.895  1.00 95.82           C  
ATOM   2978  CB  GLN A 195     -16.231  11.011  15.287  1.00 95.82           C  
ATOM   2979  HB2 GLN A 195     -15.472  10.784  16.036  1.00 95.82           H  
ATOM   2980  HB3 GLN A 195     -16.094  12.043  14.962  1.00 95.82           H  
ATOM   2981  O   GLN A 195     -16.647  11.561  12.309  1.00 95.82           O  
ATOM   2982  CG  GLN A 195     -17.611  10.854  15.930  1.00 95.82           C  
ATOM   2983  HG2 GLN A 195     -17.745   9.819  16.243  1.00 95.82           H  
ATOM   2984  HG3 GLN A 195     -18.389  11.102  15.207  1.00 95.82           H  
ATOM   2985  CD  GLN A 195     -17.758  11.775  17.133  1.00 95.82           C  
ATOM   2986  NE2 GLN A 195     -18.085  11.255  18.295  1.00 95.82           N  
ATOM   2987 HE21 GLN A 195     -18.068  11.900  19.072  1.00 95.82           H  
ATOM   2988 HE22 GLN A 195     -18.107  10.253  18.420  1.00 95.82           H  
ATOM   2989  OE1 GLN A 195     -17.577  12.976  17.055  1.00 95.82           O  
ATOM   2990  N   ILE A 196     -17.926   9.728  12.565  1.00 94.66           N  
ATOM   2991  H   ILE A 196     -18.061   8.871  13.083  1.00 94.66           H  
ATOM   2992  CA  ILE A 196     -18.912  10.063  11.532  1.00 94.66           C  
ATOM   2993  HA  ILE A 196     -18.738  11.081  11.183  1.00 94.66           H  
ATOM   2994  C   ILE A 196     -20.324  10.033  12.115  1.00 94.66           C  
ATOM   2995  CB  ILE A 196     -18.791   9.136  10.304  1.00 94.66           C  
ATOM   2996  HB  ILE A 196     -19.524   9.480   9.575  1.00 94.66           H  
ATOM   2997  O   ILE A 196     -20.564   9.406  13.150  1.00 94.66           O  
ATOM   2998  CG1 ILE A 196     -19.104   7.659  10.641  1.00 94.66           C  
ATOM   2999 HG12 ILE A 196     -18.209   7.180  11.038  1.00 94.66           H  
ATOM   3000 HG13 ILE A 196     -19.878   7.586  11.405  1.00 94.66           H  
ATOM   3001  CG2 ILE A 196     -17.399   9.276   9.657  1.00 94.66           C  
ATOM   3002 HG21 ILE A 196     -17.193  10.325   9.447  1.00 94.66           H  
ATOM   3003 HG22 ILE A 196     -17.364   8.722   8.718  1.00 94.66           H  
ATOM   3004 HG23 ILE A 196     -16.626   8.889  10.321  1.00 94.66           H  
ATOM   3005  CD1 ILE A 196     -19.616   6.887   9.423  1.00 94.66           C  
ATOM   3006 HD11 ILE A 196     -18.943   7.021   8.576  1.00 94.66           H  
ATOM   3007 HD12 ILE A 196     -20.600   7.263   9.143  1.00 94.66           H  
ATOM   3008 HD13 ILE A 196     -19.701   5.827   9.663  1.00 94.66           H  
ATOM   3009  N   LEU A 197     -21.274  10.679  11.436  1.00 94.18           N  
ATOM   3010  H   LEU A 197     -21.013  11.150  10.582  1.00 94.18           H  
ATOM   3011  CA  LEU A 197     -22.692  10.407  11.659  1.00 94.18           C  
ATOM   3012  HA  LEU A 197     -22.863  10.294  12.730  1.00 94.18           H  
ATOM   3013  C   LEU A 197     -23.028   9.083  10.963  1.00 94.18           C  
ATOM   3014  CB  LEU A 197     -23.534  11.585  11.140  1.00 94.18           C  
ATOM   3015  HB2 LEU A 197     -23.410  11.652  10.059  1.00 94.18           H  
ATOM   3016  HB3 LEU A 197     -23.161  12.510  11.579  1.00 94.18           H  
ATOM   3017  O   LEU A 197     -23.067   9.022   9.735  1.00 94.18           O  
ATOM   3018  CG  LEU A 197     -25.034  11.449  11.464  1.00 94.18           C  
ATOM   3019  HG  LEU A 197     -25.406  10.484  11.120  1.00 94.18           H  
ATOM   3020  CD1 LEU A 197     -25.300  11.581  12.967  1.00 94.18           C  
ATOM   3021 HD11 LEU A 197     -24.854  12.499  13.350  1.00 94.18           H  
ATOM   3022 HD12 LEU A 197     -26.374  11.603  13.153  1.00 94.18           H  
ATOM   3023 HD13 LEU A 197     -24.877  10.727  13.496  1.00 94.18           H  
ATOM   3024  CD2 LEU A 197     -25.818  12.549  10.747  1.00 94.18           C  
ATOM   3025 HD21 LEU A 197     -25.479  13.530  11.081  1.00 94.18           H  
ATOM   3026 HD22 LEU A 197     -25.665  12.459   9.672  1.00 94.18           H  
ATOM   3027 HD23 LEU A 197     -26.882  12.439  10.958  1.00 94.18           H  
ATOM   3028  N   ASN A 198     -23.210   8.023  11.745  1.00 88.18           N  
ATOM   3029  H   ASN A 198     -23.177   8.140  12.748  1.00 88.18           H  
ATOM   3030  CA  ASN A 198     -23.449   6.687  11.220  1.00 88.18           C  
ATOM   3031  HA  ASN A 198     -22.718   6.508  10.432  1.00 88.18           H  
ATOM   3032  C   ASN A 198     -24.831   6.567  10.561  1.00 88.18           C  
ATOM   3033  CB  ASN A 198     -23.182   5.647  12.324  1.00 88.18           C  
ATOM   3034  HB2 ASN A 198     -22.272   5.921  12.858  1.00 88.18           H  
ATOM   3035  HB3 ASN A 198     -22.990   4.687  11.845  1.00 88.18           H  
ATOM   3036  O   ASN A 198     -25.699   7.436  10.695  1.00 88.18           O  
ATOM   3037  CG  ASN A 198     -24.289   5.419  13.340  1.00 88.18           C  
ATOM   3038  ND2 ASN A 198     -24.102   4.443  14.194  1.00 88.18           N  
ATOM   3039 HD21 ASN A 198     -24.892   4.139  14.745  1.00 88.18           H  
ATOM   3040 HD22 ASN A 198     -23.303   3.843  14.050  1.00 88.18           H  
ATOM   3041  OD1 ASN A 198     -25.344   6.036  13.358  1.00 88.18           O  
ATOM   3042  N   THR A 199     -25.068   5.445   9.887  1.00 84.52           N  
ATOM   3043  H   THR A 199     -24.341   4.746   9.830  1.00 84.52           H  
ATOM   3044  CA  THR A 199     -26.335   5.194   9.178  1.00 84.52           C  
ATOM   3045  HA  THR A 199     -26.528   6.042   8.521  1.00 84.52           H  
ATOM   3046  C   THR A 199     -27.562   5.091  10.092  1.00 84.52           C  
ATOM   3047  CB  THR A 199     -26.211   3.944   8.304  1.00 84.52           C  
ATOM   3048  HB  THR A 199     -27.187   3.728   7.870  1.00 84.52           H  
ATOM   3049  O   THR A 199     -28.697   5.166   9.621  1.00 84.52           O  
ATOM   3050  CG2 THR A 199     -25.219   4.183   7.162  1.00 84.52           C  
ATOM   3051 HG21 THR A 199     -24.224   3.828   7.428  1.00 84.52           H  
ATOM   3052 HG22 THR A 199     -25.570   3.671   6.266  1.00 84.52           H  
ATOM   3053 HG23 THR A 199     -25.158   5.244   6.917  1.00 84.52           H  
ATOM   3054  OG1 THR A 199     -25.788   2.835   9.075  1.00 84.52           O  
ATOM   3055  HG1 THR A 199     -24.853   2.925   9.269  1.00 84.52           H  
ATOM   3056  N   GLN A 200     -27.353   4.991  11.407  1.00 88.12           N  
ATOM   3057  H   GLN A 200     -26.394   4.989  11.722  1.00 88.12           H  
ATOM   3058  CA  GLN A 200     -28.396   5.006  12.434  1.00 88.12           C  
ATOM   3059  HA  GLN A 200     -29.335   4.689  11.979  1.00 88.12           H  
ATOM   3060  C   GLN A 200     -28.645   6.404  13.035  1.00 88.12           C  
ATOM   3061  CB  GLN A 200     -28.047   3.999  13.538  1.00 88.12           C  
ATOM   3062  HB2 GLN A 200     -27.179   4.360  14.090  1.00 88.12           H  
ATOM   3063  HB3 GLN A 200     -28.885   3.947  14.233  1.00 88.12           H  
ATOM   3064  O   GLN A 200     -29.425   6.533  13.980  1.00 88.12           O  
ATOM   3065  CG  GLN A 200     -27.759   2.578  13.032  1.00 88.12           C  
ATOM   3066  HG2 GLN A 200     -28.605   2.220  12.446  1.00 88.12           H  
ATOM   3067  HG3 GLN A 200     -26.868   2.565  12.404  1.00 88.12           H  
ATOM   3068  CD  GLN A 200     -27.521   1.655  14.219  1.00 88.12           C  
ATOM   3069  NE2 GLN A 200     -28.300   0.612  14.378  1.00 88.12           N  
ATOM   3070 HE21 GLN A 200     -28.844   0.287  13.592  1.00 88.12           H  
ATOM   3071 HE22 GLN A 200     -28.022  -0.030  15.107  1.00 88.12           H  
ATOM   3072  OE1 GLN A 200     -26.680   1.898  15.070  1.00 88.12           O  
ATOM   3073  N   GLY A 201     -27.985   7.451  12.527  1.00 89.90           N  
ATOM   3074  H   GLY A 201     -27.310   7.282  11.794  1.00 89.90           H  
ATOM   3075  CA  GLY A 201     -28.134   8.827  13.007  1.00 89.90           C  
ATOM   3076  HA2 GLY A 201     -27.713   9.497  12.258  1.00 89.90           H  
ATOM   3077  HA3 GLY A 201     -29.193   9.059  13.123  1.00 89.90           H  
ATOM   3078  C   GLY A 201     -27.430   9.115  14.337  1.00 89.90           C  
ATOM   3079  O   GLY A 201     -27.803  10.058  15.034  1.00 89.90           O  
ATOM   3080  N   LYS A 202     -26.427   8.314  14.714  1.00 92.35           N  
ATOM   3081  H   LYS A 202     -26.150   7.581  14.077  1.00 92.35           H  
ATOM   3082  CA  LYS A 202     -25.598   8.510  15.912  1.00 92.35           C  
ATOM   3083  HA  LYS A 202     -25.946   9.390  16.452  1.00 92.35           H  
ATOM   3084  C   LYS A 202     -24.150   8.764  15.517  1.00 92.35           C  
ATOM   3085  CB  LYS A 202     -25.693   7.290  16.836  1.00 92.35           C  
ATOM   3086  HB2 LYS A 202     -25.001   7.424  17.668  1.00 92.35           H  
ATOM   3087  HB3 LYS A 202     -25.391   6.401  16.282  1.00 92.35           H  
ATOM   3088  O   LYS A 202     -23.665   8.226  14.528  1.00 92.35           O  
ATOM   3089  CG  LYS A 202     -27.107   7.089  17.396  1.00 92.35           C  
ATOM   3090  HG2 LYS A 202     -27.807   6.921  16.577  1.00 92.35           H  
ATOM   3091  HG3 LYS A 202     -27.411   7.980  17.946  1.00 92.35           H  
ATOM   3092  CD  LYS A 202     -27.130   5.876  18.329  1.00 92.35           C  
ATOM   3093  HD2 LYS A 202     -26.451   6.049  19.164  1.00 92.35           H  
ATOM   3094  HD3 LYS A 202     -26.796   5.001  17.772  1.00 92.35           H  
ATOM   3095  CE  LYS A 202     -28.550   5.643  18.848  1.00 92.35           C  
ATOM   3096  HE2 LYS A 202     -28.861   6.512  19.427  1.00 92.35           H  
ATOM   3097  HE3 LYS A 202     -29.215   5.555  17.989  1.00 92.35           H  
ATOM   3098  NZ  LYS A 202     -28.612   4.411  19.671  1.00 92.35           N  
ATOM   3099  HZ1 LYS A 202     -29.553   4.243  19.995  1.00 92.35           H  
ATOM   3100  HZ2 LYS A 202     -27.990   4.483  20.464  1.00 92.35           H  
ATOM   3101  HZ3 LYS A 202     -28.321   3.619  19.116  1.00 92.35           H  
ATOM   3102  N   TYR A 203     -23.438   9.552  16.313  1.00 93.71           N  
ATOM   3103  H   TYR A 203     -23.868   9.969  17.127  1.00 93.71           H  
ATOM   3104  CA  TYR A 203     -21.996   9.674  16.140  1.00 93.71           C  
ATOM   3105  HA  TYR A 203     -21.794   9.818  15.079  1.00 93.71           H  
ATOM   3106  C   TYR A 203     -21.305   8.383  16.585  1.00 93.71           C  
ATOM   3107  CB  TYR A 203     -21.469  10.906  16.871  1.00 93.71           C  
ATOM   3108  HB2 TYR A 203     -21.808  10.896  17.907  1.00 93.71           H  
ATOM   3109  HB3 TYR A 203     -20.380  10.856  16.879  1.00 93.71           H  
ATOM   3110  O   TYR A 203     -21.495   7.943  17.719  1.00 93.71           O  
ATOM   3111  CG  TYR A 203     -21.869  12.201  16.196  1.00 93.71           C  
ATOM   3112  CD1 TYR A 203     -21.242  12.578  14.992  1.00 93.71           C  
ATOM   3113  HD1 TYR A 203     -20.481  11.947  14.558  1.00 93.71           H  
ATOM   3114  CD2 TYR A 203     -22.871  13.017  16.755  1.00 93.71           C  
ATOM   3115  HD2 TYR A 203     -23.350  12.733  17.680  1.00 93.71           H  
ATOM   3116  CE1 TYR A 203     -21.601  13.778  14.353  1.00 93.71           C  
ATOM   3117  HE1 TYR A 203     -21.113  14.065  13.433  1.00 93.71           H  
ATOM   3118  CE2 TYR A 203     -23.236  14.217  16.115  1.00 93.71           C  
ATOM   3119  HE2 TYR A 203     -23.995  14.860  16.536  1.00 93.71           H  
ATOM   3120  OH  TYR A 203     -22.938  15.771  14.317  1.00 93.71           O  
ATOM   3121  HH  TYR A 203     -22.397  15.936  13.541  1.00 93.71           H  
ATOM   3122  CZ  TYR A 203     -22.594  14.604  14.920  1.00 93.71           C  
ATOM   3123  N   ALA A 204     -20.516   7.786  15.694  1.00 93.99           N  
ATOM   3124  H   ALA A 204     -20.421   8.199  14.778  1.00 93.99           H  
ATOM   3125  CA  ALA A 204     -19.753   6.570  15.957  1.00 93.99           C  
ATOM   3126  HA  ALA A 204     -19.683   6.413  17.033  1.00 93.99           H  
ATOM   3127  C   ALA A 204     -18.329   6.704  15.410  1.00 93.99           C  
ATOM   3128  CB  ALA A 204     -20.481   5.366  15.345  1.00 93.99           C  
ATOM   3129  HB1 ALA A 204     -20.494   5.459  14.259  1.00 93.99           H  
ATOM   3130  HB2 ALA A 204     -19.957   4.447  15.608  1.00 93.99           H  
ATOM   3131  HB3 ALA A 204     -21.503   5.316  15.721  1.00 93.99           H  
ATOM   3132  O   ALA A 204     -18.110   7.385  14.405  1.00 93.99           O  
ATOM   3133  N   TYR A 205     -17.374   6.054  16.077  1.00 94.96           N  
ATOM   3134  H   TYR A 205     -17.625   5.478  16.868  1.00 94.96           H  
ATOM   3135  CA  TYR A 205     -16.002   5.950  15.593  1.00 94.96           C  
ATOM   3136  HA  TYR A 205     -15.745   6.876  15.080  1.00 94.96           H  
ATOM   3137  C   TYR A 205     -15.891   4.812  14.584  1.00 94.96           C  
ATOM   3138  CB  TYR A 205     -15.018   5.793  16.754  1.00 94.96           C  
ATOM   3139  HB2 TYR A 205     -14.024   5.615  16.343  1.00 94.96           H  
ATOM   3140  HB3 TYR A 205     -15.287   4.923  17.352  1.00 94.96           H  
ATOM   3141  O   TYR A 205     -16.376   3.700  14.811  1.00 94.96           O  
ATOM   3142  CG  TYR A 205     -14.934   7.026  17.627  1.00 94.96           C  
ATOM   3143  CD1 TYR A 205     -14.282   8.174  17.140  1.00 94.96           C  
ATOM   3144  HD1 TYR A 205     -13.824   8.158  16.161  1.00 94.96           H  
ATOM   3145  CD2 TYR A 205     -15.507   7.033  18.914  1.00 94.96           C  
ATOM   3146  HD2 TYR A 205     -15.976   6.139  19.298  1.00 94.96           H  
ATOM   3147  CE1 TYR A 205     -14.197   9.327  17.939  1.00 94.96           C  
ATOM   3148  HE1 TYR A 205     -13.690  10.207  17.572  1.00 94.96           H  
ATOM   3149  CE2 TYR A 205     -15.419   8.187  19.717  1.00 94.96           C  
ATOM   3150  HE2 TYR A 205     -15.816   8.192  20.721  1.00 94.96           H  
ATOM   3151  OH  TYR A 205     -14.633  10.433  20.019  1.00 94.96           O  
ATOM   3152  HH  TYR A 205     -14.010  11.063  19.649  1.00 94.96           H  
ATOM   3153  CZ  TYR A 205     -14.750   9.330  19.235  1.00 94.96           C  
ATOM   3154  N   VAL A 206     -15.283   5.120  13.445  1.00 95.00           N  
ATOM   3155  H   VAL A 206     -14.931   6.060  13.328  1.00 95.00           H  
ATOM   3156  CA  VAL A 206     -15.064   4.193  12.343  1.00 95.00           C  
ATOM   3157  HA  VAL A 206     -15.313   3.196  12.707  1.00 95.00           H  
ATOM   3158  C   VAL A 206     -13.589   4.211  11.937  1.00 95.00           C  
ATOM   3159  CB  VAL A 206     -15.990   4.474  11.144  1.00 95.00           C  
ATOM   3160  HB  VAL A 206     -15.802   3.719  10.380  1.00 95.00           H  
ATOM   3161  O   VAL A 206     -12.920   5.243  12.063  1.00 95.00           O  
ATOM   3162  CG1 VAL A 206     -17.467   4.366  11.544  1.00 95.00           C  
ATOM   3163 HG11 VAL A 206     -18.090   4.405  10.651  1.00 95.00           H  
ATOM   3164 HG12 VAL A 206     -17.741   5.184  12.212  1.00 95.00           H  
ATOM   3165 HG13 VAL A 206     -17.651   3.423  12.059  1.00 95.00           H  
ATOM   3166  CG2 VAL A 206     -15.750   5.850  10.521  1.00 95.00           C  
ATOM   3167 HG21 VAL A 206     -16.499   6.036   9.751  1.00 95.00           H  
ATOM   3168 HG22 VAL A 206     -15.839   6.631  11.275  1.00 95.00           H  
ATOM   3169 HG23 VAL A 206     -14.760   5.885  10.066  1.00 95.00           H  
ATOM   3170  N   PRO A 207     -13.060   3.084  11.438  1.00 96.29           N  
ATOM   3171  CA  PRO A 207     -11.720   3.037  10.876  1.00 96.29           C  
ATOM   3172  HA  PRO A 207     -11.004   3.293  11.656  1.00 96.29           H  
ATOM   3173  C   PRO A 207     -11.564   4.024   9.707  1.00 96.29           C  
ATOM   3174  CB  PRO A 207     -11.507   1.582  10.458  1.00 96.29           C  
ATOM   3175  HB2 PRO A 207     -11.609   1.476   9.378  1.00 96.29           H  
ATOM   3176  HB3 PRO A 207     -10.536   1.232  10.810  1.00 96.29           H  
ATOM   3177  O   PRO A 207     -12.531   4.345   9.016  1.00 96.29           O  
ATOM   3178  CG  PRO A 207     -12.597   0.779  11.157  1.00 96.29           C  
ATOM   3179  HG2 PRO A 207     -12.941  -0.055  10.545  1.00 96.29           H  
ATOM   3180  HG3 PRO A 207     -12.234   0.432  12.124  1.00 96.29           H  
ATOM   3181  CD  PRO A 207     -13.707   1.787  11.374  1.00 96.29           C  
ATOM   3182  HD2 PRO A 207     -14.405   1.762  10.537  1.00 96.29           H  
ATOM   3183  HD3 PRO A 207     -14.210   1.551  12.312  1.00 96.29           H  
ATOM   3184  N   GLN A 208     -10.345   4.508   9.471  1.00 96.41           N  
ATOM   3185  H   GLN A 208      -9.563   4.094   9.960  1.00 96.41           H  
ATOM   3186  CA  GLN A 208     -10.056   5.487   8.417  1.00 96.41           C  
ATOM   3187  HA  GLN A 208     -10.863   6.218   8.375  1.00 96.41           H  
ATOM   3188  C   GLN A 208      -9.959   4.856   7.022  1.00 96.41           C  
ATOM   3189  CB  GLN A 208      -8.744   6.212   8.742  1.00 96.41           C  
ATOM   3190  HB2 GLN A 208      -8.078   5.522   9.259  1.00 96.41           H  
ATOM   3191  HB3 GLN A 208      -8.271   6.517   7.808  1.00 96.41           H  
ATOM   3192  O   GLN A 208     -10.169   5.553   6.026  1.00 96.41           O  
ATOM   3193  CG  GLN A 208      -8.927   7.458   9.612  1.00 96.41           C  
ATOM   3194  HG2 GLN A 208      -9.683   8.101   9.162  1.00 96.41           H  
ATOM   3195  HG3 GLN A 208      -9.279   7.154  10.598  1.00 96.41           H  
ATOM   3196  CD  GLN A 208      -7.628   8.263   9.707  1.00 96.41           C  
ATOM   3197  NE2 GLN A 208      -7.160   8.646  10.865  1.00 96.41           N  
ATOM   3198 HE21 GLN A 208      -6.228   9.035  10.877  1.00 96.41           H  
ATOM   3199 HE22 GLN A 208      -7.619   8.324  11.705  1.00 96.41           H  
ATOM   3200  OE1 GLN A 208      -6.996   8.577   8.715  1.00 96.41           O  
ATOM   3201  N   SER A 209      -9.660   3.557   6.922  1.00 97.24           N  
ATOM   3202  H   SER A 209      -9.434   3.052   7.766  1.00 97.24           H  
ATOM   3203  CA  SER A 209      -9.434   2.871   5.647  1.00 97.24           C  
ATOM   3204  HA  SER A 209      -8.535   3.314   5.220  1.00 97.24           H  
ATOM   3205  C   SER A 209     -10.538   3.066   4.603  1.00 97.24           C  
ATOM   3206  CB  SER A 209      -9.137   1.377   5.832  1.00 97.24           C  
ATOM   3207  HB2 SER A 209      -8.265   1.265   6.476  1.00 97.24           H  
ATOM   3208  HB3 SER A 209      -8.891   0.948   4.861  1.00 97.24           H  
ATOM   3209  O   SER A 209     -10.177   3.277   3.443  1.00 97.24           O  
ATOM   3210  OG  SER A 209     -10.217   0.654   6.380  1.00 97.24           O  
ATOM   3211  HG  SER A 209      -9.956   0.490   7.290  1.00 97.24           H  
ATOM   3212  N   PRO A 210     -11.848   3.102   4.932  1.00 97.12           N  
ATOM   3213  CA  PRO A 210     -12.886   3.337   3.932  1.00 97.12           C  
ATOM   3214  HA  PRO A 210     -12.739   2.653   3.096  1.00 97.12           H  
ATOM   3215  C   PRO A 210     -12.863   4.778   3.405  1.00 97.12           C  
ATOM   3216  CB  PRO A 210     -14.211   3.002   4.629  1.00 97.12           C  
ATOM   3217  HB2 PRO A 210     -14.869   2.424   3.979  1.00 97.12           H  
ATOM   3218  HB3 PRO A 210     -14.701   3.920   4.950  1.00 97.12           H  
ATOM   3219  O   PRO A 210     -13.056   5.002   2.212  1.00 97.12           O  
ATOM   3220  CG  PRO A 210     -13.807   2.206   5.869  1.00 97.12           C  
ATOM   3221  HG2 PRO A 210     -14.535   2.297   6.675  1.00 97.12           H  
ATOM   3222  HG3 PRO A 210     -13.623   1.162   5.613  1.00 97.12           H  
ATOM   3223  CD  PRO A 210     -12.486   2.858   6.217  1.00 97.12           C  
ATOM   3224  HD2 PRO A 210     -11.914   2.221   6.892  1.00 97.12           H  
ATOM   3225  HD3 PRO A 210     -12.679   3.821   6.691  1.00 97.12           H  
ATOM   3226  N   ILE A 211     -12.572   5.759   4.268  1.00 97.04           N  
ATOM   3227  H   ILE A 211     -12.318   5.506   5.212  1.00 97.04           H  
ATOM   3228  CA  ILE A 211     -12.445   7.167   3.869  1.00 97.04           C  
ATOM   3229  HA  ILE A 211     -13.307   7.437   3.260  1.00 97.04           H  
ATOM   3230  C   ILE A 211     -11.211   7.356   2.993  1.00 97.04           C  
ATOM   3231  CB  ILE A 211     -12.415   8.105   5.097  1.00 97.04           C  
ATOM   3232  HB  ILE A 211     -11.614   7.792   5.767  1.00 97.04           H  
ATOM   3233  O   ILE A 211     -11.316   7.952   1.927  1.00 97.04           O  
ATOM   3234  CG1 ILE A 211     -13.756   7.975   5.851  1.00 97.04           C  
ATOM   3235 HG12 ILE A 211     -13.795   6.992   6.320  1.00 97.04           H  
ATOM   3236 HG13 ILE A 211     -14.581   8.055   5.143  1.00 97.04           H  
ATOM   3237  CG2 ILE A 211     -12.119   9.559   4.674  1.00 97.04           C  
ATOM   3238 HG21 ILE A 211     -11.145   9.636   4.191  1.00 97.04           H  
ATOM   3239 HG22 ILE A 211     -12.889   9.921   3.992  1.00 97.04           H  
ATOM   3240 HG23 ILE A 211     -12.081  10.208   5.548  1.00 97.04           H  
ATOM   3241  CD1 ILE A 211     -13.978   9.020   6.943  1.00 97.04           C  
ATOM   3242 HD11 ILE A 211     -13.027   9.267   7.415  1.00 97.04           H  
ATOM   3243 HD12 ILE A 211     -14.682   8.642   7.683  1.00 97.04           H  
ATOM   3244 HD13 ILE A 211     -14.389   9.923   6.493  1.00 97.04           H  
ATOM   3245  N   ILE A 212     -10.057   6.812   3.391  1.00 97.32           N  
ATOM   3246  H   ILE A 212     -10.032   6.336   4.281  1.00 97.32           H  
ATOM   3247  CA  ILE A 212      -8.827   6.906   2.593  1.00 97.32           C  
ATOM   3248  HA  ILE A 212      -8.659   7.954   2.345  1.00 97.32           H  
ATOM   3249  C   ILE A 212      -8.985   6.176   1.253  1.00 97.32           C  
ATOM   3250  CB  ILE A 212      -7.611   6.407   3.404  1.00 97.32           C  
ATOM   3251  HB  ILE A 212      -7.814   5.388   3.734  1.00 97.32           H  
ATOM   3252  O   ILE A 212      -8.591   6.718   0.223  1.00 97.32           O  
ATOM   3253  CG1 ILE A 212      -7.357   7.263   4.668  1.00 97.32           C  
ATOM   3254 HG12 ILE A 212      -6.460   6.889   5.163  1.00 97.32           H  
ATOM   3255 HG13 ILE A 212      -8.184   7.133   5.365  1.00 97.32           H  
ATOM   3256  CG2 ILE A 212      -6.336   6.369   2.539  1.00 97.32           C  
ATOM   3257 HG21 ILE A 212      -5.472   6.122   3.156  1.00 97.32           H  
ATOM   3258 HG22 ILE A 212      -6.171   7.332   2.056  1.00 97.32           H  
ATOM   3259 HG23 ILE A 212      -6.423   5.606   1.765  1.00 97.32           H  
ATOM   3260  CD1 ILE A 212      -7.158   8.767   4.446  1.00 97.32           C  
ATOM   3261 HD11 ILE A 212      -6.833   9.220   5.383  1.00 97.32           H  
ATOM   3262 HD12 ILE A 212      -8.100   9.228   4.147  1.00 97.32           H  
ATOM   3263 HD13 ILE A 212      -6.399   8.951   3.686  1.00 97.32           H  
ATOM   3264  N   ALA A 213      -9.628   5.002   1.226  1.00 97.56           N  
ATOM   3265  H   ALA A 213      -9.916   4.578   2.097  1.00 97.56           H  
ATOM   3266  CA  ALA A 213      -9.939   4.300  -0.020  1.00 97.56           C  
ATOM   3267  HA  ALA A 213      -9.004   4.104  -0.546  1.00 97.56           H  
ATOM   3268  C   ALA A 213     -10.827   5.149  -0.940  1.00 97.56           C  
ATOM   3269  CB  ALA A 213     -10.625   2.963   0.292  1.00 97.56           C  
ATOM   3270  HB1 ALA A 213     -11.590   3.137   0.768  1.00 97.56           H  
ATOM   3271  HB2 ALA A 213     -10.010   2.364   0.963  1.00 97.56           H  
ATOM   3272  HB3 ALA A 213     -10.777   2.409  -0.635  1.00 97.56           H  
ATOM   3273  O   ALA A 213     -10.543   5.270  -2.132  1.00 97.56           O  
ATOM   3274  N   GLY A 214     -11.871   5.769  -0.377  1.00 96.74           N  
ATOM   3275  H   GLY A 214     -12.058   5.601   0.601  1.00 96.74           H  
ATOM   3276  CA  GLY A 214     -12.737   6.704  -1.087  1.00 96.74           C  
ATOM   3277  HA2 GLY A 214     -13.519   7.043  -0.407  1.00 96.74           H  
ATOM   3278  HA3 GLY A 214     -13.203   6.201  -1.934  1.00 96.74           H  
ATOM   3279  C   GLY A 214     -11.981   7.932  -1.602  1.00 96.74           C  
ATOM   3280  O   GLY A 214     -12.138   8.298  -2.759  1.00 96.74           O  
ATOM   3281  N   LEU A 215     -11.104   8.535  -0.798  1.00 95.81           N  
ATOM   3282  H   LEU A 215     -11.018   8.201   0.151  1.00 95.81           H  
ATOM   3283  CA  LEU A 215     -10.313   9.703  -1.196  1.00 95.81           C  
ATOM   3284  HA  LEU A 215     -10.988  10.461  -1.595  1.00 95.81           H  
ATOM   3285  C   LEU A 215      -9.318   9.390  -2.314  1.00 95.81           C  
ATOM   3286  CB  LEU A 215      -9.562  10.270   0.021  1.00 95.81           C  
ATOM   3287  HB2 LEU A 215      -8.755  10.911  -0.333  1.00 95.81           H  
ATOM   3288  HB3 LEU A 215      -9.107   9.445   0.569  1.00 95.81           H  
ATOM   3289  O   LEU A 215      -9.187  10.195  -3.237  1.00 95.81           O  
ATOM   3290  CG  LEU A 215     -10.432  11.099   0.976  1.00 95.81           C  
ATOM   3291  HG  LEU A 215     -11.296  10.519   1.300  1.00 95.81           H  
ATOM   3292  CD1 LEU A 215      -9.600  11.472   2.199  1.00 95.81           C  
ATOM   3293 HD11 LEU A 215     -10.205  12.105   2.848  1.00 95.81           H  
ATOM   3294 HD12 LEU A 215      -9.320  10.567   2.739  1.00 95.81           H  
ATOM   3295 HD13 LEU A 215      -8.706  12.018   1.901  1.00 95.81           H  
ATOM   3296  CD2 LEU A 215     -10.917  12.398   0.330  1.00 95.81           C  
ATOM   3297 HD21 LEU A 215     -11.601  12.186  -0.492  1.00 95.81           H  
ATOM   3298 HD22 LEU A 215     -11.472  12.982   1.064  1.00 95.81           H  
ATOM   3299 HD23 LEU A 215     -10.072  12.985  -0.030  1.00 95.81           H  
ATOM   3300  N   ILE A 216      -8.642   8.238  -2.264  1.00 96.40           N  
ATOM   3301  H   ILE A 216      -8.762   7.645  -1.456  1.00 96.40           H  
ATOM   3302  CA  ILE A 216      -7.770   7.783  -3.357  1.00 96.40           C  
ATOM   3303  HA  ILE A 216      -7.049   8.568  -3.588  1.00 96.40           H  
ATOM   3304  C   ILE A 216      -8.610   7.567  -4.616  1.00 96.40           C  
ATOM   3305  CB  ILE A 216      -6.988   6.507  -2.970  1.00 96.40           C  
ATOM   3306  HB  ILE A 216      -7.699   5.755  -2.629  1.00 96.40           H  
ATOM   3307  O   ILE A 216      -8.314   8.144  -5.654  1.00 96.40           O  
ATOM   3308  CG1 ILE A 216      -5.986   6.797  -1.833  1.00 96.40           C  
ATOM   3309 HG12 ILE A 216      -6.462   7.393  -1.055  1.00 96.40           H  
ATOM   3310 HG13 ILE A 216      -5.157   7.378  -2.235  1.00 96.40           H  
ATOM   3311  CG2 ILE A 216      -6.216   5.964  -4.191  1.00 96.40           C  
ATOM   3312 HG21 ILE A 216      -6.901   5.660  -4.982  1.00 96.40           H  
ATOM   3313 HG22 ILE A 216      -5.619   5.093  -3.920  1.00 96.40           H  
ATOM   3314 HG23 ILE A 216      -5.561   6.736  -4.594  1.00 96.40           H  
ATOM   3315  CD1 ILE A 216      -5.425   5.534  -1.167  1.00 96.40           C  
ATOM   3316 HD11 ILE A 216      -4.798   4.973  -1.860  1.00 96.40           H  
ATOM   3317 HD12 ILE A 216      -6.249   4.906  -0.828  1.00 96.40           H  
ATOM   3318 HD13 ILE A 216      -4.821   5.823  -0.307  1.00 96.40           H  
ATOM   3319  N   ALA A 217      -9.702   6.806  -4.519  1.00 95.91           N  
ATOM   3320  H   ALA A 217      -9.927   6.381  -3.631  1.00 95.91           H  
ATOM   3321  CA  ALA A 217     -10.562   6.521  -5.663  1.00 95.91           C  
ATOM   3322  HA  ALA A 217      -9.951   6.057  -6.437  1.00 95.91           H  
ATOM   3323  C   ALA A 217     -11.186   7.783  -6.286  1.00 95.91           C  
ATOM   3324  CB  ALA A 217     -11.628   5.525  -5.200  1.00 95.91           C  
ATOM   3325  HB1 ALA A 217     -12.355   5.350  -5.993  1.00 95.91           H  
ATOM   3326  HB2 ALA A 217     -11.153   4.582  -4.930  1.00 95.91           H  
ATOM   3327  HB3 ALA A 217     -12.147   5.922  -4.327  1.00 95.91           H  
ATOM   3328  O   ALA A 217     -11.321   7.851  -7.508  1.00 95.91           O  
ATOM   3329  N   HIS A 218     -11.533   8.778  -5.463  1.00 94.91           N  
ATOM   3330  H   HIS A 218     -11.467   8.618  -4.468  1.00 94.91           H  
ATOM   3331  CA  HIS A 218     -12.006  10.086  -5.910  1.00 94.91           C  
ATOM   3332  HA  HIS A 218     -12.818   9.951  -6.624  1.00 94.91           H  
ATOM   3333  C   HIS A 218     -10.892  10.855  -6.618  1.00 94.91           C  
ATOM   3334  CB  HIS A 218     -12.527  10.889  -4.707  1.00 94.91           C  
ATOM   3335  HB2 HIS A 218     -13.309  10.338  -4.185  1.00 94.91           H  
ATOM   3336  HB3 HIS A 218     -11.716  11.046  -3.995  1.00 94.91           H  
ATOM   3337  O   HIS A 218     -11.073  11.300  -7.745  1.00 94.91           O  
ATOM   3338  CG  HIS A 218     -13.088  12.226  -5.106  1.00 94.91           C  
ATOM   3339  CD2 HIS A 218     -12.461  13.434  -4.978  1.00 94.91           C  
ATOM   3340  HD2 HIS A 218     -11.475  13.595  -4.569  1.00 94.91           H  
ATOM   3341  ND1 HIS A 218     -14.314  12.462  -5.688  1.00 94.91           N  
ATOM   3342  HD1 HIS A 218     -15.051  11.789  -5.843  1.00 94.91           H  
ATOM   3343  CE1 HIS A 218     -14.410  13.781  -5.917  1.00 94.91           C  
ATOM   3344  HE1 HIS A 218     -15.260  14.272  -6.367  1.00 94.91           H  
ATOM   3345  NE2 HIS A 218     -13.315  14.419  -5.475  1.00 94.91           N  
ATOM   3346  N   THR A 219      -9.725  10.963  -5.978  1.00 94.31           N  
ATOM   3347  H   THR A 219      -9.638  10.514  -5.077  1.00 94.31           H  
ATOM   3348  CA  THR A 219      -8.551  11.664  -6.517  1.00 94.31           C  
ATOM   3349  HA  THR A 219      -8.798  12.715  -6.666  1.00 94.31           H  
ATOM   3350  C   THR A 219      -8.133  11.099  -7.866  1.00 94.31           C  
ATOM   3351  CB  THR A 219      -7.373  11.563  -5.538  1.00 94.31           C  
ATOM   3352  HB  THR A 219      -7.155  10.516  -5.328  1.00 94.31           H  
ATOM   3353  O   THR A 219      -7.858  11.864  -8.786  1.00 94.31           O  
ATOM   3354  CG2 THR A 219      -6.100  12.218  -6.067  1.00 94.31           C  
ATOM   3355 HG21 THR A 219      -6.348  13.118  -6.630  1.00 94.31           H  
ATOM   3356 HG22 THR A 219      -5.596  11.522  -6.738  1.00 94.31           H  
ATOM   3357 HG23 THR A 219      -5.424  12.448  -5.244  1.00 94.31           H  
ATOM   3358  OG1 THR A 219      -7.724  12.190  -4.323  1.00 94.31           O  
ATOM   3359  HG1 THR A 219      -8.280  11.554  -3.866  1.00 94.31           H  
ATOM   3360  N   ASP A 220      -8.143   9.774  -8.000  1.00 93.89           N  
ATOM   3361  H   ASP A 220      -8.301   9.209  -7.178  1.00 93.89           H  
ATOM   3362  CA  ASP A 220      -7.776   9.087  -9.229  1.00 93.89           C  
ATOM   3363  HA  ASP A 220      -6.769   9.396  -9.507  1.00 93.89           H  
ATOM   3364  C   ASP A 220      -8.721   9.432 -10.389  1.00 93.89           C  
ATOM   3365  CB  ASP A 220      -7.759   7.573  -8.997  1.00 93.89           C  
ATOM   3366  HB2 ASP A 220      -8.740   7.258  -8.641  1.00 93.89           H  
ATOM   3367  HB3 ASP A 220      -7.583   7.086  -9.956  1.00 93.89           H  
ATOM   3368  O   ASP A 220      -8.256   9.644 -11.510  1.00 93.89           O  
ATOM   3369  CG  ASP A 220      -6.692   7.066  -8.021  1.00 93.89           C  
ATOM   3370  OD1 ASP A 220      -5.799   7.807  -7.574  1.00 93.89           O  
ATOM   3371  OD2 ASP A 220      -6.729   5.847  -7.746  1.00 93.89           O  
ATOM   3372  N   GLY A 221     -10.027   9.511 -10.107  1.00 91.66           N  
ATOM   3373  H   GLY A 221     -10.305   9.368  -9.147  1.00 91.66           H  
ATOM   3374  CA  GLY A 221     -11.082   9.730 -11.098  1.00 91.66           C  
ATOM   3375  HA2 GLY A 221     -11.978   9.210 -10.760  1.00 91.66           H  
ATOM   3376  HA3 GLY A 221     -10.773   9.295 -12.048  1.00 91.66           H  
ATOM   3377  C   GLY A 221     -11.466  11.193 -11.350  1.00 91.66           C  
ATOM   3378  O   GLY A 221     -12.168  11.458 -12.323  1.00 91.66           O  
ATOM   3379  N   ASP A 222     -11.019  12.134 -10.513  1.00 90.04           N  
ATOM   3380  H   ASP A 222     -10.540  11.828  -9.678  1.00 90.04           H  
ATOM   3381  CA  ASP A 222     -11.362  13.565 -10.601  1.00 90.04           C  
ATOM   3382  HA  ASP A 222     -12.445  13.679 -10.558  1.00 90.04           H  
ATOM   3383  C   ASP A 222     -10.877  14.209 -11.916  1.00 90.04           C  
ATOM   3384  CB  ASP A 222     -10.752  14.267  -9.373  1.00 90.04           C  
ATOM   3385  HB2 ASP A 222      -9.668  14.169  -9.414  1.00 90.04           H  
ATOM   3386  HB3 ASP A 222     -11.099  13.765  -8.470  1.00 90.04           H  
ATOM   3387  O   ASP A 222     -11.528  15.079 -12.495  1.00 90.04           O  
ATOM   3388  CG  ASP A 222     -11.127  15.746  -9.245  1.00 90.04           C  
ATOM   3389  OD1 ASP A 222     -12.318  16.073  -9.439  1.00 90.04           O  
ATOM   3390  OD2 ASP A 222     -10.207  16.533  -8.908  1.00 90.04           O  
ATOM   3391  N   LYS A 223      -9.744  13.733 -12.449  1.00 88.99           N  
ATOM   3392  H   LYS A 223      -9.319  12.950 -11.973  1.00 88.99           H  
ATOM   3393  CA  LYS A 223      -9.177  14.170 -13.734  1.00 88.99           C  
ATOM   3394  HA  LYS A 223     -10.001  14.537 -14.346  1.00 88.99           H  
ATOM   3395  C   LYS A 223      -8.548  13.001 -14.491  1.00 88.99           C  
ATOM   3396  CB  LYS A 223      -8.204  15.341 -13.493  1.00 88.99           C  
ATOM   3397  HB2 LYS A 223      -7.915  15.769 -14.453  1.00 88.99           H  
ATOM   3398  HB3 LYS A 223      -8.721  16.113 -12.922  1.00 88.99           H  
ATOM   3399  O   LYS A 223      -8.230  11.972 -13.907  1.00 88.99           O  
ATOM   3400  CG  LYS A 223      -6.940  14.914 -12.733  1.00 88.99           C  
ATOM   3401  HG2 LYS A 223      -7.222  14.413 -11.807  1.00 88.99           H  
ATOM   3402  HG3 LYS A 223      -6.382  14.213 -13.354  1.00 88.99           H  
ATOM   3403  CD  LYS A 223      -6.027  16.096 -12.387  1.00 88.99           C  
ATOM   3404  HD2 LYS A 223      -5.804  16.673 -13.284  1.00 88.99           H  
ATOM   3405  HD3 LYS A 223      -6.522  16.726 -11.648  1.00 88.99           H  
ATOM   3406  CE  LYS A 223      -4.739  15.505 -11.807  1.00 88.99           C  
ATOM   3407  HE2 LYS A 223      -4.238  14.905 -12.567  1.00 88.99           H  
ATOM   3408  HE3 LYS A 223      -5.012  14.833 -10.992  1.00 88.99           H  
ATOM   3409  NZ  LYS A 223      -3.814  16.516 -11.259  1.00 88.99           N  
ATOM   3410  HZ1 LYS A 223      -3.571  17.263 -11.893  1.00 88.99           H  
ATOM   3411  HZ2 LYS A 223      -4.197  16.831 -10.379  1.00 88.99           H  
ATOM   3412  HZ3 LYS A 223      -3.000  16.032 -10.907  1.00 88.99           H  
ATOM   3413  N   GLU A 224      -8.289  13.181 -15.789  1.00 83.08           N  
ATOM   3414  H   GLU A 224      -8.583  14.054 -16.204  1.00 83.08           H  
ATOM   3415  CA  GLU A 224      -7.837  12.111 -16.703  1.00 83.08           C  
ATOM   3416  HA  GLU A 224      -8.633  11.368 -16.756  1.00 83.08           H  
ATOM   3417  C   GLU A 224      -6.576  11.350 -16.234  1.00 83.08           C  
ATOM   3418  CB  GLU A 224      -7.667  12.710 -18.114  1.00 83.08           C  
ATOM   3419  HB2 GLU A 224      -8.564  13.284 -18.344  1.00 83.08           H  
ATOM   3420  HB3 GLU A 224      -6.814  13.389 -18.111  1.00 83.08           H  
ATOM   3421  O   GLU A 224      -6.434  10.174 -16.549  1.00 83.08           O  
ATOM   3422  CG  GLU A 224      -7.478  11.652 -19.219  1.00 83.08           C  
ATOM   3423  HG2 GLU A 224      -8.265  10.906 -19.117  1.00 83.08           H  
ATOM   3424  HG3 GLU A 224      -6.519  11.153 -19.073  1.00 83.08           H  
ATOM   3425  CD  GLU A 224      -7.523  12.228 -20.648  1.00 83.08           C  
ATOM   3426  OE1 GLU A 224      -7.608  11.411 -21.597  1.00 83.08           O  
ATOM   3427  OE2 GLU A 224      -7.482  13.470 -20.797  1.00 83.08           O  
ATOM   3428  N   TYR A 225      -5.722  11.948 -15.395  1.00 89.65           N  
ATOM   3429  H   TYR A 225      -5.936  12.897 -15.124  1.00 89.65           H  
ATOM   3430  CA  TYR A 225      -4.557  11.299 -14.772  1.00 89.65           C  
ATOM   3431  HA  TYR A 225      -4.658  10.219 -14.887  1.00 89.65           H  
ATOM   3432  C   TYR A 225      -4.481  11.553 -13.261  1.00 89.65           C  
ATOM   3433  CB  TYR A 225      -3.272  11.722 -15.490  1.00 89.65           C  
ATOM   3434  HB2 TYR A 225      -3.081  12.778 -15.299  1.00 89.65           H  
ATOM   3435  HB3 TYR A 225      -2.449  11.148 -15.063  1.00 89.65           H  
ATOM   3436  O   TYR A 225      -3.404  11.758 -12.706  1.00 89.65           O  
ATOM   3437  CG  TYR A 225      -3.301  11.475 -16.982  1.00 89.65           C  
ATOM   3438  CD1 TYR A 225      -3.151  10.165 -17.471  1.00 89.65           C  
ATOM   3439  HD1 TYR A 225      -2.988   9.351 -16.781  1.00 89.65           H  
ATOM   3440  CD2 TYR A 225      -3.545  12.537 -17.873  1.00 89.65           C  
ATOM   3441  HD2 TYR A 225      -3.697  13.536 -17.493  1.00 89.65           H  
ATOM   3442  CE1 TYR A 225      -3.242   9.913 -18.851  1.00 89.65           C  
ATOM   3443  HE1 TYR A 225      -3.147   8.910 -19.238  1.00 89.65           H  
ATOM   3444  CE2 TYR A 225      -3.644  12.288 -19.255  1.00 89.65           C  
ATOM   3445  HE2 TYR A 225      -3.870  13.093 -19.939  1.00 89.65           H  
ATOM   3446  OH  TYR A 225      -3.602  10.712 -21.070  1.00 89.65           O  
ATOM   3447  HH  TYR A 225      -3.944  11.466 -21.557  1.00 89.65           H  
ATOM   3448  CZ  TYR A 225      -3.492  10.973 -19.744  1.00 89.65           C  
ATOM   3449  N   GLY A 226      -5.631  11.589 -12.587  1.00 91.21           N  
ATOM   3450  H   GLY A 226      -6.499  11.407 -13.071  1.00 91.21           H  
ATOM   3451  CA  GLY A 226      -5.714  11.864 -11.153  1.00 91.21           C  
ATOM   3452  HA2 GLY A 226      -5.389  12.883 -10.942  1.00 91.21           H  
ATOM   3453  HA3 GLY A 226      -6.761  11.767 -10.864  1.00 91.21           H  
ATOM   3454  C   GLY A 226      -4.887  10.912 -10.288  1.00 91.21           C  
ATOM   3455  O   GLY A 226      -4.388  11.316  -9.245  1.00 91.21           O  
ATOM   3456  N   PHE A 227      -4.639   9.688 -10.769  1.00 91.87           N  
ATOM   3457  H   PHE A 227      -5.103   9.424 -11.627  1.00 91.87           H  
ATOM   3458  CA  PHE A 227      -3.875   8.661 -10.050  1.00 91.87           C  
ATOM   3459  HA  PHE A 227      -4.332   8.536  -9.069  1.00 91.87           H  
ATOM   3460  C   PHE A 227      -2.417   9.025  -9.750  1.00 91.87           C  
ATOM   3461  CB  PHE A 227      -3.960   7.331 -10.816  1.00 91.87           C  
ATOM   3462  HB2 PHE A 227      -5.009   7.065 -10.945  1.00 91.87           H  
ATOM   3463  HB3 PHE A 227      -3.504   6.549 -10.208  1.00 91.87           H  
ATOM   3464  O   PHE A 227      -1.769   8.342  -8.955  1.00 91.87           O  
ATOM   3465  CG  PHE A 227      -3.271   7.360 -12.170  1.00 91.87           C  
ATOM   3466  CD1 PHE A 227      -4.029   7.525 -13.344  1.00 91.87           C  
ATOM   3467  HD1 PHE A 227      -5.106   7.589 -13.292  1.00 91.87           H  
ATOM   3468  CD2 PHE A 227      -1.867   7.269 -12.255  1.00 91.87           C  
ATOM   3469  HD2 PHE A 227      -1.278   7.140 -11.359  1.00 91.87           H  
ATOM   3470  CE1 PHE A 227      -3.388   7.619 -14.590  1.00 91.87           C  
ATOM   3471  HE1 PHE A 227      -3.986   7.744 -15.481  1.00 91.87           H  
ATOM   3472  CE2 PHE A 227      -1.223   7.382 -13.500  1.00 91.87           C  
ATOM   3473  HE2 PHE A 227      -0.145   7.342 -13.554  1.00 91.87           H  
ATOM   3474  CZ  PHE A 227      -1.983   7.565 -14.668  1.00 91.87           C  
ATOM   3475  HZ  PHE A 227      -1.490   7.661 -15.623  1.00 91.87           H  
ATOM   3476  N   SER A 228      -1.874  10.057 -10.406  1.00 93.49           N  
ATOM   3477  H   SER A 228      -2.440  10.562 -11.073  1.00 93.49           H  
ATOM   3478  CA  SER A 228      -0.540  10.578 -10.100  1.00 93.49           C  
ATOM   3479  HA  SER A 228       0.088   9.752  -9.766  1.00 93.49           H  
ATOM   3480  C   SER A 228      -0.530  11.609  -8.976  1.00 93.49           C  
ATOM   3481  CB  SER A 228       0.102  11.162 -11.355  1.00 93.49           C  
ATOM   3482  HB2 SER A 228       1.140  11.414 -11.136  1.00 93.49           H  
ATOM   3483  HB3 SER A 228       0.086  10.401 -12.135  1.00 93.49           H  
ATOM   3484  O   SER A 228       0.543  11.987  -8.513  1.00 93.49           O  
ATOM   3485  OG  SER A 228      -0.566  12.322 -11.821  1.00 93.49           O  
ATOM   3486  HG  SER A 228      -0.864  12.842 -11.071  1.00 93.49           H  
ATOM   3487  N   ASP A 229      -1.696  12.100  -8.558  1.00 93.80           N  
ATOM   3488  H   ASP A 229      -2.552  11.692  -8.904  1.00 93.80           H  
ATOM   3489  CA  ASP A 229      -1.816  13.041  -7.454  1.00 93.80           C  
ATOM   3490  HA  ASP A 229      -0.955  13.710  -7.465  1.00 93.80           H  
ATOM   3491  C   ASP A 229      -1.834  12.302  -6.111  1.00 93.80           C  
ATOM   3492  CB  ASP A 229      -3.079  13.900  -7.585  1.00 93.80           C  
ATOM   3493  HB2 ASP A 229      -3.181  14.489  -6.674  1.00 93.80           H  
ATOM   3494  HB3 ASP A 229      -3.952  13.249  -7.640  1.00 93.80           H  
ATOM   3495  O   ASP A 229      -2.210  11.136  -5.998  1.00 93.80           O  
ATOM   3496  CG  ASP A 229      -3.120  14.880  -8.756  1.00 93.80           C  
ATOM   3497  OD1 ASP A 229      -2.173  15.019  -9.568  1.00 93.80           O  
ATOM   3498  OD2 ASP A 229      -4.143  15.597  -8.836  1.00 93.80           O  
ATOM   3499  N   SER A 230      -1.463  13.010  -5.047  1.00 94.35           N  
ATOM   3500  H   SER A 230      -1.210  13.980  -5.176  1.00 94.35           H  
ATOM   3501  CA  SER A 230      -1.624  12.493  -3.691  1.00 94.35           C  
ATOM   3502  HA  SER A 230      -1.400  11.426  -3.702  1.00 94.35           H  
ATOM   3503  C   SER A 230      -3.066  12.674  -3.202  1.00 94.35           C  
ATOM   3504  CB  SER A 230      -0.618  13.164  -2.759  1.00 94.35           C  
ATOM   3505  HB2 SER A 230       0.376  13.096  -3.201  1.00 94.35           H  
ATOM   3506  HB3 SER A 230      -0.882  14.215  -2.635  1.00 94.35           H  
ATOM   3507  O   SER A 230      -3.690  13.717  -3.430  1.00 94.35           O  
ATOM   3508  OG  SER A 230      -0.606  12.521  -1.500  1.00 94.35           O  
ATOM   3509  HG  SER A 230       0.093  11.862  -1.503  1.00 94.35           H  
ATOM   3510  N   TYR A 231      -3.575  11.680  -2.469  1.00 94.48           N  
ATOM   3511  H   TYR A 231      -3.039  10.830  -2.362  1.00 94.48           H  
ATOM   3512  CA  TYR A 231      -4.816  11.812  -1.698  1.00 94.48           C  
ATOM   3513  HA  TYR A 231      -5.570  12.287  -2.327  1.00 94.48           H  
ATOM   3514  C   TYR A 231      -4.628  12.681  -0.446  1.00 94.48           C  
ATOM   3515  CB  TYR A 231      -5.340  10.427  -1.301  1.00 94.48           C  
ATOM   3516  HB2 TYR A 231      -6.350  10.540  -0.906  1.00 94.48           H  
ATOM   3517  HB3 TYR A 231      -5.417   9.810  -2.197  1.00 94.48           H  
ATOM   3518  O   TYR A 231      -5.607  13.142   0.128  1.00 94.48           O  
ATOM   3519  CG  TYR A 231      -4.496   9.711  -0.260  1.00 94.48           C  
ATOM   3520  CD1 TYR A 231      -3.454   8.865  -0.677  1.00 94.48           C  
ATOM   3521  HD1 TYR A 231      -3.262   8.711  -1.728  1.00 94.48           H  
ATOM   3522  CD2 TYR A 231      -4.740   9.901   1.119  1.00 94.48           C  
ATOM   3523  HD2 TYR A 231      -5.533  10.562   1.437  1.00 94.48           H  
ATOM   3524  CE1 TYR A 231      -2.686   8.191   0.283  1.00 94.48           C  
ATOM   3525  HE1 TYR A 231      -1.879   7.536  -0.011  1.00 94.48           H  
ATOM   3526  CE2 TYR A 231      -3.958   9.228   2.081  1.00 94.48           C  
ATOM   3527  HE2 TYR A 231      -4.143   9.363   3.137  1.00 94.48           H  
ATOM   3528  OH  TYR A 231      -2.169   7.651   2.519  1.00 94.48           O  
ATOM   3529  HH  TYR A 231      -2.310   7.820   3.453  1.00 94.48           H  
ATOM   3530  CZ  TYR A 231      -2.942   8.350   1.654  1.00 94.48           C  
ATOM   3531  N   SER A 232      -3.378  12.891  -0.022  1.00 94.80           N  
ATOM   3532  H   SER A 232      -2.627  12.512  -0.580  1.00 94.80           H  
ATOM   3533  CA  SER A 232      -3.012  13.678   1.153  1.00 94.80           C  
ATOM   3534  HA  SER A 232      -3.506  13.251   2.026  1.00 94.80           H  
ATOM   3535  C   SER A 232      -3.409  15.144   1.015  1.00 94.80           C  
ATOM   3536  CB  SER A 232      -1.506  13.585   1.340  1.00 94.80           C  
ATOM   3537  HB2 SER A 232      -1.005  14.202   0.594  1.00 94.80           H  
ATOM   3538  HB3 SER A 232      -1.218  12.547   1.173  1.00 94.80           H  
ATOM   3539  O   SER A 232      -3.526  15.678  -0.086  1.00 94.80           O  
ATOM   3540  OG  SER A 232      -1.079  13.965   2.631  1.00 94.80           O  
ATOM   3541  HG  SER A 232      -0.343  13.369   2.787  1.00 94.80           H  
ATOM   3542  N   ASN A 233      -3.568  15.812   2.154  1.00 93.90           N  
ATOM   3543  H   ASN A 233      -3.403  15.314   3.017  1.00 93.90           H  
ATOM   3544  CA  ASN A 233      -4.017  17.194   2.281  1.00 93.90           C  
ATOM   3545  HA  ASN A 233      -4.171  17.359   3.348  1.00 93.90           H  
ATOM   3546  C   ASN A 233      -5.387  17.479   1.627  1.00 93.90           C  
ATOM   3547  CB  ASN A 233      -2.881  18.131   1.836  1.00 93.90           C  
ATOM   3548  HB2 ASN A 233      -2.798  18.102   0.750  1.00 93.90           H  
ATOM   3549  HB3 ASN A 233      -1.937  17.798   2.268  1.00 93.90           H  
ATOM   3550  O   ASN A 233      -5.666  18.604   1.212  1.00 93.90           O  
ATOM   3551  CG  ASN A 233      -3.105  19.563   2.279  1.00 93.90           C  
ATOM   3552  ND2 ASN A 233      -2.524  20.518   1.594  1.00 93.90           N  
ATOM   3553 HD21 ASN A 233      -1.951  20.300   0.791  1.00 93.90           H  
ATOM   3554 HD22 ASN A 233      -2.668  21.456   1.939  1.00 93.90           H  
ATOM   3555  OD1 ASN A 233      -3.784  19.844   3.251  1.00 93.90           O  
ATOM   3556  N   ARG A 234      -6.270  16.478   1.542  1.00 94.85           N  
ATOM   3557  H   ARG A 234      -5.985  15.556   1.841  1.00 94.85           H  
ATOM   3558  CA  ARG A 234      -7.658  16.627   1.075  1.00 94.85           C  
ATOM   3559  HA  ARG A 234      -7.787  17.615   0.632  1.00 94.85           H  
ATOM   3560  C   ARG A 234      -8.628  16.535   2.247  1.00 94.85           C  
ATOM   3561  CB  ARG A 234      -7.963  15.584  -0.010  1.00 94.85           C  
ATOM   3562  HB2 ARG A 234      -9.007  15.677  -0.310  1.00 94.85           H  
ATOM   3563  HB3 ARG A 234      -7.812  14.584   0.396  1.00 94.85           H  
ATOM   3564  O   ARG A 234      -8.347  15.856   3.232  1.00 94.85           O  
ATOM   3565  CG  ARG A 234      -7.070  15.789  -1.244  1.00 94.85           C  
ATOM   3566  HG2 ARG A 234      -6.022  15.679  -0.965  1.00 94.85           H  
ATOM   3567  HG3 ARG A 234      -7.224  16.793  -1.638  1.00 94.85           H  
ATOM   3568  CD  ARG A 234      -7.387  14.767  -2.336  1.00 94.85           C  
ATOM   3569  HD2 ARG A 234      -8.433  14.861  -2.627  1.00 94.85           H  
ATOM   3570  HD3 ARG A 234      -7.247  13.765  -1.931  1.00 94.85           H  
ATOM   3571  NE  ARG A 234      -6.491  14.945  -3.496  1.00 94.85           N  
ATOM   3572  HE  ARG A 234      -5.534  14.649  -3.369  1.00 94.85           H  
ATOM   3573  NH1 ARG A 234      -8.034  15.672  -5.060  1.00 94.85           N  
ATOM   3574 HH11 ARG A 234      -8.786  15.481  -4.414  1.00 94.85           H  
ATOM   3575 HH12 ARG A 234      -8.255  15.917  -6.015  1.00 94.85           H  
ATOM   3576  NH2 ARG A 234      -5.879  15.463  -5.612  1.00 94.85           N  
ATOM   3577 HH21 ARG A 234      -6.110  15.679  -6.571  1.00 94.85           H  
ATOM   3578 HH22 ARG A 234      -4.960  15.110  -5.390  1.00 94.85           H  
ATOM   3579  CZ  ARG A 234      -6.814  15.356  -4.711  1.00 94.85           C  
ATOM   3580  N   VAL A 235      -9.752  17.244   2.148  1.00 95.67           N  
ATOM   3581  H   VAL A 235      -9.946  17.724   1.281  1.00 95.67           H  
ATOM   3582  CA  VAL A 235     -10.802  17.234   3.177  1.00 95.67           C  
ATOM   3583  HA  VAL A 235     -10.345  17.423   4.148  1.00 95.67           H  
ATOM   3584  C   VAL A 235     -11.451  15.851   3.224  1.00 95.67           C  
ATOM   3585  CB  VAL A 235     -11.847  18.340   2.928  1.00 95.67           C  
ATOM   3586  HB  VAL A 235     -12.269  18.217   1.930  1.00 95.67           H  
ATOM   3587  O   VAL A 235     -11.863  15.329   2.192  1.00 95.67           O  
ATOM   3588  CG1 VAL A 235     -12.990  18.301   3.950  1.00 95.67           C  
ATOM   3589 HG11 VAL A 235     -13.664  19.141   3.786  1.00 95.67           H  
ATOM   3590 HG12 VAL A 235     -13.569  17.385   3.834  1.00 95.67           H  
ATOM   3591 HG13 VAL A 235     -12.593  18.351   4.964  1.00 95.67           H  
ATOM   3592  CG2 VAL A 235     -11.190  19.728   3.009  1.00 95.67           C  
ATOM   3593 HG21 VAL A 235     -11.938  20.500   2.828  1.00 95.67           H  
ATOM   3594 HG22 VAL A 235     -10.407  19.828   2.259  1.00 95.67           H  
ATOM   3595 HG23 VAL A 235     -10.762  19.882   4.000  1.00 95.67           H  
ATOM   3596  N   MET A 236     -11.540  15.267   4.417  1.00 95.91           N  
ATOM   3597  H   MET A 236     -11.225  15.785   5.225  1.00 95.91           H  
ATOM   3598  CA  MET A 236     -12.265  14.023   4.659  1.00 95.91           C  
ATOM   3599  HA  MET A 236     -12.134  13.349   3.812  1.00 95.91           H  
ATOM   3600  C   MET A 236     -13.755  14.328   4.817  1.00 95.91           C  
ATOM   3601  CB  MET A 236     -11.746  13.328   5.921  1.00 95.91           C  
ATOM   3602  HB2 MET A 236     -11.884  13.977   6.786  1.00 95.91           H  
ATOM   3603  HB3 MET A 236     -12.357  12.437   6.065  1.00 95.91           H  
ATOM   3604  O   MET A 236     -14.199  14.818   5.858  1.00 95.91           O  
ATOM   3605  CG  MET A 236     -10.283  12.890   5.880  1.00 95.91           C  
ATOM   3606  HG2 MET A 236     -10.067  12.417   4.922  1.00 95.91           H  
ATOM   3607  HG3 MET A 236      -9.641  13.762   6.004  1.00 95.91           H  
ATOM   3608  SD  MET A 236      -9.949  11.690   7.193  1.00 95.91           S  
ATOM   3609  CE  MET A 236      -8.185  11.409   6.985  1.00 95.91           C  
ATOM   3610  HE1 MET A 236      -7.658  12.275   7.384  1.00 95.91           H  
ATOM   3611  HE2 MET A 236      -7.956  11.243   5.932  1.00 95.91           H  
ATOM   3612  HE3 MET A 236      -7.892  10.531   7.560  1.00 95.91           H  
ATOM   3613  N   ASN A 237     -14.550  14.042   3.789  1.00 95.29           N  
ATOM   3614  H   ASN A 237     -14.156  13.610   2.965  1.00 95.29           H  
ATOM   3615  CA  ASN A 237     -15.973  14.364   3.817  1.00 95.29           C  
ATOM   3616  HA  ASN A 237     -16.080  15.411   4.101  1.00 95.29           H  
ATOM   3617  C   ASN A 237     -16.714  13.512   4.858  1.00 95.29           C  
ATOM   3618  CB  ASN A 237     -16.563  14.184   2.417  1.00 95.29           C  
ATOM   3619  HB2 ASN A 237     -16.323  13.178   2.074  1.00 95.29           H  
ATOM   3620  HB3 ASN A 237     -17.648  14.286   2.456  1.00 95.29           H  
ATOM   3621  O   ASN A 237     -16.521  12.298   4.933  1.00 95.29           O  
ATOM   3622  CG  ASN A 237     -16.043  15.191   1.411  1.00 95.29           C  
ATOM   3623  ND2 ASN A 237     -15.911  14.793   0.170  1.00 95.29           N  
ATOM   3624 HD21 ASN A 237     -16.175  13.848  -0.071  1.00 95.29           H  
ATOM   3625 HD22 ASN A 237     -15.456  15.431  -0.467  1.00 95.29           H  
ATOM   3626  OD1 ASN A 237     -15.780  16.343   1.716  1.00 95.29           O  
ATOM   3627  N   GLY A 238     -17.583  14.152   5.644  1.00 93.32           N  
ATOM   3628  H   GLY A 238     -17.657  15.154   5.546  1.00 93.32           H  
ATOM   3629  CA  GLY A 238     -18.421  13.501   6.658  1.00 93.32           C  
ATOM   3630  HA2 GLY A 238     -18.786  12.555   6.258  1.00 93.32           H  
ATOM   3631  HA3 GLY A 238     -19.285  14.135   6.859  1.00 93.32           H  
ATOM   3632  C   GLY A 238     -17.744  13.207   8.002  1.00 93.32           C  
ATOM   3633  O   GLY A 238     -18.420  12.735   8.916  1.00 93.32           O  
ATOM   3634  N   VAL A 239     -16.453  13.520   8.152  1.00 95.31           N  
ATOM   3635  H   VAL A 239     -15.950  13.913   7.370  1.00 95.31           H  
ATOM   3636  CA  VAL A 239     -15.749  13.427   9.439  1.00 95.31           C  
ATOM   3637  HA  VAL A 239     -16.066  12.511   9.938  1.00 95.31           H  
ATOM   3638  C   VAL A 239     -16.134  14.606  10.332  1.00 95.31           C  
ATOM   3639  CB  VAL A 239     -14.224  13.339   9.247  1.00 95.31           C  
ATOM   3640  HB  VAL A 239     -13.872  14.203   8.684  1.00 95.31           H  
ATOM   3641  O   VAL A 239     -16.034  15.764   9.929  1.00 95.31           O  
ATOM   3642  CG1 VAL A 239     -13.482  13.290  10.588  1.00 95.31           C  
ATOM   3643 HG11 VAL A 239     -13.588  14.238  11.115  1.00 95.31           H  
ATOM   3644 HG12 VAL A 239     -12.418  13.120  10.421  1.00 95.31           H  
ATOM   3645 HG13 VAL A 239     -13.881  12.488  11.208  1.00 95.31           H  
ATOM   3646  CG2 VAL A 239     -13.872  12.064   8.474  1.00 95.31           C  
ATOM   3647 HG21 VAL A 239     -14.291  12.112   7.469  1.00 95.31           H  
ATOM   3648 HG22 VAL A 239     -12.789  11.964   8.398  1.00 95.31           H  
ATOM   3649 HG23 VAL A 239     -14.271  11.192   8.991  1.00 95.31           H  
ATOM   3650  N   ALA A 240     -16.564  14.300  11.554  1.00 94.80           N  
ATOM   3651  H   ALA A 240     -16.655  13.321  11.783  1.00 94.80           H  
ATOM   3652  CA  ALA A 240     -16.942  15.274  12.579  1.00 94.80           C  
ATOM   3653  HA  ALA A 240     -16.987  16.269  12.137  1.00 94.80           H  
ATOM   3654  C   ALA A 240     -15.939  15.352  13.743  1.00 94.80           C  
ATOM   3655  CB  ALA A 240     -18.346  14.908  13.073  1.00 94.80           C  
ATOM   3656  HB1 ALA A 240     -18.329  13.923  13.539  1.00 94.80           H  
ATOM   3657  HB2 ALA A 240     -18.676  15.641  13.808  1.00 94.80           H  
ATOM   3658  HB3 ALA A 240     -19.040  14.902  12.232  1.00 94.80           H  
ATOM   3659  O   ALA A 240     -15.999  16.288  14.536  1.00 94.80           O  
ATOM   3660  N   GLY A 241     -15.030  14.382  13.850  1.00 94.43           N  
ATOM   3661  H   GLY A 241     -15.012  13.653  13.152  1.00 94.43           H  
ATOM   3662  CA  GLY A 241     -14.077  14.277  14.949  1.00 94.43           C  
ATOM   3663  HA2 GLY A 241     -13.534  15.216  15.058  1.00 94.43           H  
ATOM   3664  HA3 GLY A 241     -14.618  14.091  15.877  1.00 94.43           H  
ATOM   3665  C   GLY A 241     -13.069  13.154  14.739  1.00 94.43           C  
ATOM   3666  O   GLY A 241     -13.174  12.376  13.792  1.00 94.43           O  
ATOM   3667  N   THR A 242     -12.109  13.046  15.648  1.00 94.54           N  
ATOM   3668  H   THR A 242     -12.072  13.707  16.411  1.00 94.54           H  
ATOM   3669  CA  THR A 242     -11.150  11.938  15.729  1.00 94.54           C  
ATOM   3670  HA  THR A 242     -11.411  11.165  15.007  1.00 94.54           H  
ATOM   3671  C   THR A 242     -11.232  11.302  17.115  1.00 94.54           C  
ATOM   3672  CB  THR A 242      -9.718  12.399  15.410  1.00 94.54           C  
ATOM   3673  HB  THR A 242      -9.038  11.563  15.574  1.00 94.54           H  
ATOM   3674  O   THR A 242     -11.626  11.956  18.080  1.00 94.54           O  
ATOM   3675  CG2 THR A 242      -9.570  12.867  13.962  1.00 94.54           C  
ATOM   3676 HG21 THR A 242     -10.221  13.719  13.767  1.00 94.54           H  
ATOM   3677 HG22 THR A 242      -9.827  12.051  13.288  1.00 94.54           H  
ATOM   3678 HG23 THR A 242      -8.535  13.160  13.783  1.00 94.54           H  
ATOM   3679  OG1 THR A 242      -9.324  13.470  16.233  1.00 94.54           O  
ATOM   3680  HG1 THR A 242      -8.589  13.140  16.755  1.00 94.54           H  
ATOM   3681  N   GLU A 243     -10.923  10.012  17.219  1.00 93.94           N  
ATOM   3682  H   GLU A 243     -10.698   9.490  16.384  1.00 93.94           H  
ATOM   3683  CA  GLU A 243     -10.881   9.289  18.499  1.00 93.94           C  
ATOM   3684  HA  GLU A 243     -11.822   9.403  19.038  1.00 93.94           H  
ATOM   3685  C   GLU A 243      -9.776   9.835  19.410  1.00 93.94           C  
ATOM   3686  CB  GLU A 243     -10.669   7.804  18.188  1.00 93.94           C  
ATOM   3687  HB2 GLU A 243      -9.746   7.707  17.617  1.00 93.94           H  
ATOM   3688  HB3 GLU A 243     -11.497   7.461  17.567  1.00 93.94           H  
ATOM   3689  O   GLU A 243      -9.991  10.052  20.600  1.00 93.94           O  
ATOM   3690  CG  GLU A 243     -10.591   6.916  19.437  1.00 93.94           C  
ATOM   3691  HG2 GLU A 243      -9.803   7.282  20.095  1.00 93.94           H  
ATOM   3692  HG3 GLU A 243     -11.540   6.983  19.969  1.00 93.94           H  
ATOM   3693  CD  GLU A 243     -10.282   5.452  19.092  1.00 93.94           C  
ATOM   3694  OE1 GLU A 243     -10.609   4.590  19.937  1.00 93.94           O  
ATOM   3695  OE2 GLU A 243      -9.712   5.208  17.998  1.00 93.94           O  
ATOM   3696  N   TYR A 244      -8.617  10.127  18.819  1.00 93.72           N  
ATOM   3697  H   TYR A 244      -8.533   9.925  17.833  1.00 93.72           H  
ATOM   3698  CA  TYR A 244      -7.495  10.791  19.468  1.00 93.72           C  
ATOM   3699  HA  TYR A 244      -7.708  10.911  20.530  1.00 93.72           H  
ATOM   3700  C   TYR A 244      -7.298  12.179  18.849  1.00 93.72           C  
ATOM   3701  CB  TYR A 244      -6.255   9.898  19.340  1.00 93.72           C  
ATOM   3702  HB2 TYR A 244      -5.956   9.846  18.293  1.00 93.72           H  
ATOM   3703  HB3 TYR A 244      -6.515   8.887  19.656  1.00 93.72           H  
ATOM   3704  O   TYR A 244      -7.305  12.324  17.622  1.00 93.72           O  
ATOM   3705  CG  TYR A 244      -5.075  10.370  20.163  1.00 93.72           C  
ATOM   3706  CD1 TYR A 244      -4.238  11.383  19.663  1.00 93.72           C  
ATOM   3707  HD1 TYR A 244      -4.449  11.837  18.706  1.00 93.72           H  
ATOM   3708  CD2 TYR A 244      -4.813   9.802  21.425  1.00 93.72           C  
ATOM   3709  HD2 TYR A 244      -5.445   9.015  21.810  1.00 93.72           H  
ATOM   3710  CE1 TYR A 244      -3.135  11.831  20.412  1.00 93.72           C  
ATOM   3711  HE1 TYR A 244      -2.506  12.622  20.032  1.00 93.72           H  
ATOM   3712  CE2 TYR A 244      -3.709  10.247  22.179  1.00 93.72           C  
ATOM   3713  HE2 TYR A 244      -3.497   9.808  23.143  1.00 93.72           H  
ATOM   3714  OH  TYR A 244      -1.787  11.677  22.382  1.00 93.72           O  
ATOM   3715  HH  TYR A 244      -1.345  12.401  21.931  1.00 93.72           H  
ATOM   3716  CZ  TYR A 244      -2.867  11.261  21.672  1.00 93.72           C  
ATOM   3717  N   PHE A 245      -7.131  13.214  19.673  1.00 92.29           N  
ATOM   3718  H   PHE A 245      -7.089  13.043  20.668  1.00 92.29           H  
ATOM   3719  CA  PHE A 245      -6.862  14.569  19.189  1.00 92.29           C  
ATOM   3720  HA  PHE A 245      -7.478  14.761  18.311  1.00 92.29           H  
ATOM   3721  C   PHE A 245      -5.397  14.694  18.772  1.00 92.29           C  
ATOM   3722  CB  PHE A 245      -7.228  15.610  20.253  1.00 92.29           C  
ATOM   3723  HB2 PHE A 245      -6.935  16.595  19.889  1.00 92.29           H  
ATOM   3724  HB3 PHE A 245      -6.651  15.413  21.157  1.00 92.29           H  
ATOM   3725  O   PHE A 245      -4.508  14.700  19.614  1.00 92.29           O  
ATOM   3726  CG  PHE A 245      -8.705  15.659  20.592  1.00 92.29           C  
ATOM   3727  CD1 PHE A 245      -9.644  16.017  19.605  1.00 92.29           C  
ATOM   3728  HD1 PHE A 245      -9.314  16.251  18.604  1.00 92.29           H  
ATOM   3729  CD2 PHE A 245      -9.143  15.345  21.892  1.00 92.29           C  
ATOM   3730  HD2 PHE A 245      -8.428  15.063  22.650  1.00 92.29           H  
ATOM   3731  CE1 PHE A 245     -11.014  16.054  19.916  1.00 92.29           C  
ATOM   3732  HE1 PHE A 245     -11.734  16.312  19.153  1.00 92.29           H  
ATOM   3733  CE2 PHE A 245     -10.513  15.386  22.203  1.00 92.29           C  
ATOM   3734  HE2 PHE A 245     -10.847  15.129  23.197  1.00 92.29           H  
ATOM   3735  CZ  PHE A 245     -11.449  15.739  21.215  1.00 92.29           C  
ATOM   3736  HZ  PHE A 245     -12.503  15.753  21.450  1.00 92.29           H  
ATOM   3737  N   ILE A 246      -5.158  14.786  17.465  1.00 93.19           N  
ATOM   3738  H   ILE A 246      -5.939  14.754  16.826  1.00 93.19           H  
ATOM   3739  CA  ILE A 246      -3.815  14.895  16.893  1.00 93.19           C  
ATOM   3740  HA  ILE A 246      -3.118  14.325  17.507  1.00 93.19           H  
ATOM   3741  C   ILE A 246      -3.376  16.358  16.925  1.00 93.19           C  
ATOM   3742  CB  ILE A 246      -3.799  14.318  15.458  1.00 93.19           C  
ATOM   3743  HB  ILE A 246      -4.447  14.939  14.839  1.00 93.19           H  
ATOM   3744  O   ILE A 246      -4.008  17.210  16.296  1.00 93.19           O  
ATOM   3745  CG1 ILE A 246      -4.364  12.880  15.392  1.00 93.19           C  
ATOM   3746 HG12 ILE A 246      -4.481  12.598  14.346  1.00 93.19           H  
ATOM   3747 HG13 ILE A 246      -5.366  12.857  15.821  1.00 93.19           H  
ATOM   3748  CG2 ILE A 246      -2.387  14.374  14.850  1.00 93.19           C  
ATOM   3749 HG21 ILE A 246      -2.400  13.953  13.845  1.00 93.19           H  
ATOM   3750 HG22 ILE A 246      -2.054  15.410  14.788  1.00 93.19           H  
ATOM   3751 HG23 ILE A 246      -1.680  13.821  15.468  1.00 93.19           H  
ATOM   3752  CD1 ILE A 246      -3.511  11.816  16.086  1.00 93.19           C  
ATOM   3753 HD11 ILE A 246      -2.737  11.491  15.390  1.00 93.19           H  
ATOM   3754 HD12 ILE A 246      -4.137  10.958  16.334  1.00 93.19           H  
ATOM   3755 HD13 ILE A 246      -3.047  12.198  16.995  1.00 93.19           H  
ATOM   3756  N   GLU A 247      -2.284  16.650  17.631  1.00 94.05           N  
ATOM   3757  H   GLU A 247      -1.839  15.930  18.182  1.00 94.05           H  
ATOM   3758  CA  GLU A 247      -1.643  17.962  17.567  1.00 94.05           C  
ATOM   3759  HA  GLU A 247      -2.394  18.719  17.791  1.00 94.05           H  
ATOM   3760  C   GLU A 247      -1.088  18.218  16.158  1.00 94.05           C  
ATOM   3761  CB  GLU A 247      -0.537  18.067  18.626  1.00 94.05           C  
ATOM   3762  HB2 GLU A 247       0.252  17.359  18.375  1.00 94.05           H  
ATOM   3763  HB3 GLU A 247      -0.948  17.805  19.601  1.00 94.05           H  
ATOM   3764  O   GLU A 247      -0.319  17.420  15.614  1.00 94.05           O  
ATOM   3765  CG  GLU A 247       0.041  19.491  18.699  1.00 94.05           C  
ATOM   3766  HG2 GLU A 247      -0.754  20.170  19.010  1.00 94.05           H  
ATOM   3767  HG3 GLU A 247       0.369  19.801  17.707  1.00 94.05           H  
ATOM   3768  CD  GLU A 247       1.235  19.613  19.656  1.00 94.05           C  
ATOM   3769  OE1 GLU A 247       1.481  20.751  20.114  1.00 94.05           O  
ATOM   3770  OE2 GLU A 247       1.919  18.591  19.882  1.00 94.05           O  
ATOM   3771  N   PHE A 248      -1.464  19.355  15.571  1.00 93.82           N  
ATOM   3772  H   PHE A 248      -2.108  19.961  16.059  1.00 93.82           H  
ATOM   3773  CA  PHE A 248      -0.960  19.807  14.280  1.00 93.82           C  
ATOM   3774  HA  PHE A 248      -0.064  19.240  14.025  1.00 93.82           H  
ATOM   3775  C   PHE A 248      -0.570  21.283  14.358  1.00 93.82           C  
ATOM   3776  CB  PHE A 248      -2.008  19.543  13.191  1.00 93.82           C  
ATOM   3777  HB2 PHE A 248      -2.941  20.035  13.465  1.00 93.82           H  
ATOM   3778  HB3 PHE A 248      -2.201  18.471  13.143  1.00 93.82           H  
ATOM   3779  O   PHE A 248      -1.427  22.162  14.461  1.00 93.82           O  
ATOM   3780  CG  PHE A 248      -1.571  20.018  11.818  1.00 93.82           C  
ATOM   3781  CD1 PHE A 248      -2.194  21.125  11.213  1.00 93.82           C  
ATOM   3782  HD1 PHE A 248      -2.999  21.635  11.721  1.00 93.82           H  
ATOM   3783  CD2 PHE A 248      -0.507  19.376  11.159  1.00 93.82           C  
ATOM   3784  HD2 PHE A 248      -0.005  18.543  11.628  1.00 93.82           H  
ATOM   3785  CE1 PHE A 248      -1.755  21.578   9.955  1.00 93.82           C  
ATOM   3786  HE1 PHE A 248      -2.227  22.433   9.494  1.00 93.82           H  
ATOM   3787  CE2 PHE A 248      -0.074  19.819   9.900  1.00 93.82           C  
ATOM   3788  HE2 PHE A 248       0.749  19.324   9.405  1.00 93.82           H  
ATOM   3789  CZ  PHE A 248      -0.699  20.921   9.297  1.00 93.82           C  
ATOM   3790  HZ  PHE A 248      -0.354  21.272   8.335  1.00 93.82           H  
ATOM   3791  N   ILE A 249       0.735  21.552  14.303  1.00 92.22           N  
ATOM   3792  H   ILE A 249       1.385  20.780  14.251  1.00 92.22           H  
ATOM   3793  CA  ILE A 249       1.299  22.903  14.291  1.00 92.22           C  
ATOM   3794  HA  ILE A 249       0.507  23.616  14.061  1.00 92.22           H  
ATOM   3795  C   ILE A 249       2.348  22.972  13.177  1.00 92.22           C  
ATOM   3796  CB  ILE A 249       1.893  23.287  15.669  1.00 92.22           C  
ATOM   3797  HB  ILE A 249       2.762  22.656  15.856  1.00 92.22           H  
ATOM   3798  O   ILE A 249       3.355  22.266  13.208  1.00 92.22           O  
ATOM   3799  CG1 ILE A 249       0.887  23.073  16.824  1.00 92.22           C  
ATOM   3800 HG12 ILE A 249      -0.001  23.682  16.655  1.00 92.22           H  
ATOM   3801 HG13 ILE A 249       0.580  22.027  16.845  1.00 92.22           H  
ATOM   3802  CG2 ILE A 249       2.343  24.761  15.633  1.00 92.22           C  
ATOM   3803 HG21 ILE A 249       2.947  24.967  14.750  1.00 92.22           H  
ATOM   3804 HG22 ILE A 249       1.473  25.418  15.626  1.00 92.22           H  
ATOM   3805 HG23 ILE A 249       2.954  24.982  16.509  1.00 92.22           H  
ATOM   3806  CD1 ILE A 249       1.450  23.388  18.214  1.00 92.22           C  
ATOM   3807 HD11 ILE A 249       1.651  24.455  18.317  1.00 92.22           H  
ATOM   3808 HD12 ILE A 249       2.368  22.823  18.381  1.00 92.22           H  
ATOM   3809 HD13 ILE A 249       0.718  23.104  18.970  1.00 92.22           H  
ATOM   3810  N   ASN A 250       2.125  23.836  12.185  1.00 88.35           N  
ATOM   3811  H   ASN A 250       1.274  24.379  12.207  1.00 88.35           H  
ATOM   3812  CA  ASN A 250       3.038  23.991  11.050  1.00 88.35           C  
ATOM   3813  HA  ASN A 250       3.131  23.028  10.549  1.00 88.35           H  
ATOM   3814  C   ASN A 250       4.442  24.421  11.508  1.00 88.35           C  
ATOM   3815  CB  ASN A 250       2.466  25.020  10.059  1.00 88.35           C  
ATOM   3816  HB2 ASN A 250       2.150  25.910  10.603  1.00 88.35           H  
ATOM   3817  HB3 ASN A 250       3.249  25.316   9.361  1.00 88.35           H  
ATOM   3818  O   ASN A 250       4.590  25.453  12.160  1.00 88.35           O  
ATOM   3819  CG  ASN A 250       1.321  24.480   9.226  1.00 88.35           C  
ATOM   3820  ND2 ASN A 250       0.348  25.299   8.903  1.00 88.35           N  
ATOM   3821 HD21 ASN A 250      -0.397  24.895   8.353  1.00 88.35           H  
ATOM   3822 HD22 ASN A 250       0.345  26.256   9.225  1.00 88.35           H  
ATOM   3823  OD1 ASN A 250       1.298  23.336   8.816  1.00 88.35           O  
ATOM   3824  N   GLY A 251       5.468  23.668  11.102  1.00 86.30           N  
ATOM   3825  H   GLY A 251       5.264  22.801  10.625  1.00 86.30           H  
ATOM   3826  CA  GLY A 251       6.874  23.982  11.379  1.00 86.30           C  
ATOM   3827  HA2 GLY A 251       7.494  23.500  10.623  1.00 86.30           H  
ATOM   3828  HA3 GLY A 251       7.025  25.059  11.307  1.00 86.30           H  
ATOM   3829  C   GLY A 251       7.392  23.532  12.750  1.00 86.30           C  
ATOM   3830  O   GLY A 251       8.523  23.871  13.089  1.00 86.30           O  
ATOM   3831  N   PHE A 252       6.604  22.775  13.522  1.00 90.08           N  
ATOM   3832  H   PHE A 252       5.695  22.500  13.178  1.00 90.08           H  
ATOM   3833  CA  PHE A 252       6.996  22.236  14.827  1.00 90.08           C  
ATOM   3834  HA  PHE A 252       8.028  22.513  15.041  1.00 90.08           H  
ATOM   3835  C   PHE A 252       6.929  20.704  14.850  1.00 90.08           C  
ATOM   3836  CB  PHE A 252       6.112  22.840  15.928  1.00 90.08           C  
ATOM   3837  HB2 PHE A 252       6.272  22.285  16.852  1.00 90.08           H  
ATOM   3838  HB3 PHE A 252       5.066  22.706  15.654  1.00 90.08           H  
ATOM   3839  O   PHE A 252       6.134  20.095  14.134  1.00 90.08           O  
ATOM   3840  CG  PHE A 252       6.372  24.310  16.206  1.00 90.08           C  
ATOM   3841  CD1 PHE A 252       7.218  24.693  17.263  1.00 90.08           C  
ATOM   3842  HD1 PHE A 252       7.682  23.939  17.881  1.00 90.08           H  
ATOM   3843  CD2 PHE A 252       5.774  25.298  15.406  1.00 90.08           C  
ATOM   3844  HD2 PHE A 252       5.149  25.005  14.576  1.00 90.08           H  
ATOM   3845  CE1 PHE A 252       7.457  26.056  17.519  1.00 90.08           C  
ATOM   3846  HE1 PHE A 252       8.108  26.344  18.331  1.00 90.08           H  
ATOM   3847  CE2 PHE A 252       6.003  26.660  15.664  1.00 90.08           C  
ATOM   3848  HE2 PHE A 252       5.541  27.408  15.035  1.00 90.08           H  
ATOM   3849  CZ  PHE A 252       6.846  27.040  16.722  1.00 90.08           C  
ATOM   3850  HZ  PHE A 252       7.029  28.087  16.918  1.00 90.08           H  
ATOM   3851  N   ASP A 253       7.741  20.091  15.715  1.00 91.50           N  
ATOM   3852  H   ASP A 253       8.351  20.651  16.293  1.00 91.50           H  
ATOM   3853  CA  ASP A 253       7.615  18.672  16.065  1.00 91.50           C  
ATOM   3854  HA  ASP A 253       7.530  18.080  15.154  1.00 91.50           H  
ATOM   3855  C   ASP A 253       6.338  18.467  16.894  1.00 91.50           C  
ATOM   3856  CB  ASP A 253       8.877  18.203  16.811  1.00 91.50           C  
ATOM   3857  HB2 ASP A 253       9.735  18.291  16.144  1.00 91.50           H  
ATOM   3858  HB3 ASP A 253       9.049  18.853  17.669  1.00 91.50           H  
ATOM   3859  O   ASP A 253       6.305  18.755  18.090  1.00 91.50           O  
ATOM   3860  CG  ASP A 253       8.775  16.749  17.295  1.00 91.50           C  
ATOM   3861  OD1 ASP A 253       8.062  15.939  16.670  1.00 91.50           O  
ATOM   3862  OD2 ASP A 253       9.377  16.417  18.342  1.00 91.50           O  
ATOM   3863  N   CYS A 254       5.281  18.017  16.223  1.00 93.44           N  
ATOM   3864  H   CYS A 254       5.418  17.786  15.249  1.00 93.44           H  
ATOM   3865  CA  CYS A 254       3.957  17.747  16.777  1.00 93.44           C  
ATOM   3866  HA  CYS A 254       3.985  17.844  17.862  1.00 93.44           H  
ATOM   3867  C   CYS A 254       3.533  16.306  16.462  1.00 93.44           C  
ATOM   3868  CB  CYS A 254       2.958  18.784  16.234  1.00 93.44           C  
ATOM   3869  HB2 CYS A 254       1.969  18.559  16.633  1.00 93.44           H  
ATOM   3870  HB3 CYS A 254       3.251  19.772  16.590  1.00 93.44           H  
ATOM   3871  O   CYS A 254       4.172  15.611  15.665  1.00 93.44           O  
ATOM   3872  SG  CYS A 254       2.885  18.787  14.411  1.00 93.44           S  
ATOM   3873  HG  CYS A 254       4.117  19.261  14.209  1.00 93.44           H  
ATOM   3874  N   ASP A 255       2.431  15.848  17.054  1.00 95.25           N  
ATOM   3875  H   ASP A 255       1.987  16.420  17.758  1.00 95.25           H  
ATOM   3876  CA  ASP A 255       1.922  14.487  16.842  1.00 95.25           C  
ATOM   3877  HA  ASP A 255       2.636  13.773  17.254  1.00 95.25           H  
ATOM   3878  C   ASP A 255       1.739  14.140  15.356  1.00 95.25           C  
ATOM   3879  CB  ASP A 255       0.585  14.317  17.572  1.00 95.25           C  
ATOM   3880  HB2 ASP A 255       0.132  13.381  17.245  1.00 95.25           H  
ATOM   3881  HB3 ASP A 255      -0.087  15.125  17.281  1.00 95.25           H  
ATOM   3882  O   ASP A 255       2.164  13.072  14.912  1.00 95.25           O  
ATOM   3883  CG  ASP A 255       0.703  14.267  19.098  1.00 95.25           C  
ATOM   3884  OD1 ASP A 255       1.825  14.025  19.606  1.00 95.25           O  
ATOM   3885  OD2 ASP A 255      -0.373  14.352  19.732  1.00 95.25           O  
ATOM   3886  N   ALA A 256       1.164  15.047  14.560  1.00 94.79           N  
ATOM   3887  H   ALA A 256       0.829  15.904  14.977  1.00 94.79           H  
ATOM   3888  CA  ALA A 256       0.965  14.837  13.126  1.00 94.79           C  
ATOM   3889  HA  ALA A 256       0.349  13.950  12.982  1.00 94.79           H  
ATOM   3890  C   ALA A 256       2.280  14.628  12.352  1.00 94.79           C  
ATOM   3891  CB  ALA A 256       0.225  16.053  12.573  1.00 94.79           C  
ATOM   3892  HB1 ALA A 256       0.828  16.940  12.770  1.00 94.79           H  
ATOM   3893  HB2 ALA A 256      -0.741  16.165  13.066  1.00 94.79           H  
ATOM   3894  HB3 ALA A 256       0.075  15.939  11.500  1.00 94.79           H  
ATOM   3895  O   ALA A 256       2.323  13.811  11.429  1.00 94.79           O  
ATOM   3896  N   GLU A 257       3.339  15.350  12.723  1.00 94.27           N  
ATOM   3897  H   GLU A 257       3.251  15.942  13.537  1.00 94.27           H  
ATOM   3898  CA  GLU A 257       4.669  15.228  12.117  1.00 94.27           C  
ATOM   3899  HA  GLU A 257       4.574  15.256  11.032  1.00 94.27           H  
ATOM   3900  C   GLU A 257       5.309  13.885  12.485  1.00 94.27           C  
ATOM   3901  CB  GLU A 257       5.527  16.427  12.565  1.00 94.27           C  
ATOM   3902  HB2 GLU A 257       5.030  17.349  12.264  1.00 94.27           H  
ATOM   3903  HB3 GLU A 257       5.590  16.432  13.653  1.00 94.27           H  
ATOM   3904  O   GLU A 257       5.790  13.163  11.613  1.00 94.27           O  
ATOM   3905  CG  GLU A 257       6.962  16.436  12.019  1.00 94.27           C  
ATOM   3906  HG2 GLU A 257       7.481  15.553  12.392  1.00 94.27           H  
ATOM   3907  HG3 GLU A 257       7.471  17.305  12.435  1.00 94.27           H  
ATOM   3908  CD  GLU A 257       7.065  16.497  10.486  1.00 94.27           C  
ATOM   3909  OE1 GLU A 257       8.183  16.217   9.997  1.00 94.27           O  
ATOM   3910  OE2 GLU A 257       6.052  16.817   9.817  1.00 94.27           O  
ATOM   3911  N   ARG A 258       5.238  13.485  13.761  1.00 95.75           N  
ATOM   3912  H   ARG A 258       4.819  14.119  14.426  1.00 95.75           H  
ATOM   3913  CA  ARG A 258       5.770  12.196  14.239  1.00 95.75           C  
ATOM   3914  HA  ARG A 258       6.827  12.125  13.979  1.00 95.75           H  
ATOM   3915  C   ARG A 258       5.084  11.005  13.580  1.00 95.75           C  
ATOM   3916  CB  ARG A 258       5.621  12.104  15.760  1.00 95.75           C  
ATOM   3917  HB2 ARG A 258       4.577  12.259  16.032  1.00 95.75           H  
ATOM   3918  HB3 ARG A 258       5.927  11.111  16.089  1.00 95.75           H  
ATOM   3919  O   ARG A 258       5.757  10.075  13.142  1.00 95.75           O  
ATOM   3920  CG  ARG A 258       6.498  13.136  16.468  1.00 95.75           C  
ATOM   3921  HG2 ARG A 258       7.549  12.911  16.290  1.00 95.75           H  
ATOM   3922  HG3 ARG A 258       6.281  14.134  16.087  1.00 95.75           H  
ATOM   3923  CD  ARG A 258       6.208  13.113  17.963  1.00 95.75           C  
ATOM   3924  HD2 ARG A 258       5.148  13.319  18.111  1.00 95.75           H  
ATOM   3925  HD3 ARG A 258       6.446  12.129  18.366  1.00 95.75           H  
ATOM   3926  NE  ARG A 258       7.011  14.135  18.636  1.00 95.75           N  
ATOM   3927  HE  ARG A 258       7.653  14.656  18.057  1.00 95.75           H  
ATOM   3928  NH1 ARG A 258       5.799  14.243  20.582  1.00 95.75           N  
ATOM   3929 HH11 ARG A 258       5.069  13.710  20.132  1.00 95.75           H  
ATOM   3930 HH12 ARG A 258       5.564  14.768  21.412  1.00 95.75           H  
ATOM   3931  NH2 ARG A 258       7.610  15.537  20.290  1.00 95.75           N  
ATOM   3932 HH21 ARG A 258       8.312  15.870  19.645  1.00 95.75           H  
ATOM   3933 HH22 ARG A 258       7.364  16.098  21.093  1.00 95.75           H  
ATOM   3934  CZ  ARG A 258       6.805  14.624  19.838  1.00 95.75           C  
ATOM   3935  N   LEU A 259       3.757  11.047  13.468  1.00 96.42           N  
ATOM   3936  H   LEU A 259       3.277  11.837  13.875  1.00 96.42           H  
ATOM   3937  CA  LEU A 259       2.975  10.005  12.800  1.00 96.42           C  
ATOM   3938  HA  LEU A 259       3.204   9.037  13.245  1.00 96.42           H  
ATOM   3939  C   LEU A 259       3.327   9.909  11.315  1.00 96.42           C  
ATOM   3940  CB  LEU A 259       1.482  10.312  12.965  1.00 96.42           C  
ATOM   3941  HB2 LEU A 259       0.901   9.659  12.314  1.00 96.42           H  
ATOM   3942  HB3 LEU A 259       1.311  11.338  12.640  1.00 96.42           H  
ATOM   3943  O   LEU A 259       3.542   8.810  10.805  1.00 96.42           O  
ATOM   3944  CG  LEU A 259       0.988  10.141  14.407  1.00 96.42           C  
ATOM   3945  HG  LEU A 259       1.671  10.633  15.100  1.00 96.42           H  
ATOM   3946  CD1 LEU A 259      -0.377  10.803  14.533  1.00 96.42           C  
ATOM   3947 HD11 LEU A 259      -1.135  10.211  14.019  1.00 96.42           H  
ATOM   3948 HD12 LEU A 259      -0.602  10.894  15.595  1.00 96.42           H  
ATOM   3949 HD13 LEU A 259      -0.340  11.812  14.124  1.00 96.42           H  
ATOM   3950  CD2 LEU A 259       0.872   8.672  14.819  1.00 96.42           C  
ATOM   3951 HD21 LEU A 259       0.413   8.599  15.805  1.00 96.42           H  
ATOM   3952 HD22 LEU A 259       0.264   8.122  14.101  1.00 96.42           H  
ATOM   3953 HD23 LEU A 259       1.864   8.225  14.874  1.00 96.42           H  
ATOM   3954  N   ARG A 260       3.438  11.049  10.625  1.00 94.71           N  
ATOM   3955  H   ARG A 260       3.259  11.924  11.097  1.00 94.71           H  
ATOM   3956  CA  ARG A 260       3.802  11.072   9.206  1.00 94.71           C  
ATOM   3957  HA  ARG A 260       3.147  10.378   8.678  1.00 94.71           H  
ATOM   3958  C   ARG A 260       5.231  10.585   8.967  1.00 94.71           C  
ATOM   3959  CB  ARG A 260       3.580  12.481   8.654  1.00 94.71           C  
ATOM   3960  HB2 ARG A 260       2.557  12.787   8.874  1.00 94.71           H  
ATOM   3961  HB3 ARG A 260       4.270  13.183   9.122  1.00 94.71           H  
ATOM   3962  O   ARG A 260       5.455   9.828   8.024  1.00 94.71           O  
ATOM   3963  CG  ARG A 260       3.787  12.472   7.140  1.00 94.71           C  
ATOM   3964  HG2 ARG A 260       3.166  11.690   6.702  1.00 94.71           H  
ATOM   3965  HG3 ARG A 260       4.832  12.272   6.901  1.00 94.71           H  
ATOM   3966  CD  ARG A 260       3.392  13.812   6.541  1.00 94.71           C  
ATOM   3967  HD2 ARG A 260       2.388  14.053   6.891  1.00 94.71           H  
ATOM   3968  HD3 ARG A 260       4.090  14.580   6.873  1.00 94.71           H  
ATOM   3969  NE  ARG A 260       3.404  13.706   5.079  1.00 94.71           N  
ATOM   3970  HE  ARG A 260       3.983  12.977   4.689  1.00 94.71           H  
ATOM   3971  NH1 ARG A 260       1.669  15.141   4.623  1.00 94.71           N  
ATOM   3972 HH11 ARG A 260       1.643  15.388   5.602  1.00 94.71           H  
ATOM   3973 HH12 ARG A 260       1.121  15.669   3.959  1.00 94.71           H  
ATOM   3974  NH2 ARG A 260       2.689  14.009   2.982  1.00 94.71           N  
ATOM   3975 HH21 ARG A 260       3.244  13.185   2.803  1.00 94.71           H  
ATOM   3976 HH22 ARG A 260       1.949  14.285   2.352  1.00 94.71           H  
ATOM   3977  CZ  ARG A 260       2.590  14.300   4.241  1.00 94.71           C  
ATOM   3978  N   ASN A 261       6.170  10.954   9.838  1.00 93.91           N  
ATOM   3979  H   ASN A 261       5.926  11.636  10.542  1.00 93.91           H  
ATOM   3980  CA  ASN A 261       7.544  10.447   9.812  1.00 93.91           C  
ATOM   3981  HA  ASN A 261       7.951  10.592   8.812  1.00 93.91           H  
ATOM   3982  C   ASN A 261       7.610   8.932  10.065  1.00 93.91           C  
ATOM   3983  CB  ASN A 261       8.395  11.251  10.816  1.00 93.91           C  
ATOM   3984  HB2 ASN A 261       7.866  11.349  11.763  1.00 93.91           H  
ATOM   3985  HB3 ASN A 261       9.331  10.722  10.998  1.00 93.91           H  
ATOM   3986  O   ASN A 261       8.484   8.267   9.520  1.00 93.91           O  
ATOM   3987  CG  ASN A 261       8.759  12.625  10.272  1.00 93.91           C  
ATOM   3988  ND2 ASN A 261       8.900  13.627  11.104  1.00 93.91           N  
ATOM   3989 HD21 ASN A 261       8.901  14.531  10.654  1.00 93.91           H  
ATOM   3990 HD22 ASN A 261       8.602  13.539  12.065  1.00 93.91           H  
ATOM   3991  OD1 ASN A 261       8.940  12.803   9.080  1.00 93.91           O  
ATOM   3992  N   ALA A 262       6.653   8.372  10.810  1.00 95.81           N  
ATOM   3993  H   ALA A 262       6.013   8.978  11.301  1.00 95.81           H  
ATOM   3994  CA  ALA A 262       6.463   6.928  10.963  1.00 95.81           C  
ATOM   3995  HA  ALA A 262       7.443   6.452  10.934  1.00 95.81           H  
ATOM   3996  C   ALA A 262       5.635   6.280   9.829  1.00 95.81           C  
ATOM   3997  CB  ALA A 262       5.867   6.669  12.350  1.00 95.81           C  
ATOM   3998  HB1 ALA A 262       5.812   5.596  12.534  1.00 95.81           H  
ATOM   3999  HB2 ALA A 262       4.863   7.091  12.410  1.00 95.81           H  
ATOM   4000  HB3 ALA A 262       6.499   7.127  13.110  1.00 95.81           H  
ATOM   4001  O   ALA A 262       5.226   5.127   9.949  1.00 95.81           O  
ATOM   4002  N   HIS A 263       5.379   6.997   8.727  1.00 95.92           N  
ATOM   4003  H   HIS A 263       5.758   7.932   8.679  1.00 95.92           H  
ATOM   4004  CA  HIS A 263       4.594   6.541   7.570  1.00 95.92           C  
ATOM   4005  HA  HIS A 263       4.552   7.392   6.889  1.00 95.92           H  
ATOM   4006  C   HIS A 263       3.124   6.203   7.881  1.00 95.92           C  
ATOM   4007  CB  HIS A 263       5.328   5.415   6.823  1.00 95.92           C  
ATOM   4008  HB2 HIS A 263       5.246   4.490   7.395  1.00 95.92           H  
ATOM   4009  HB3 HIS A 263       4.840   5.252   5.862  1.00 95.92           H  
ATOM   4010  O   HIS A 263       2.497   5.397   7.189  1.00 95.92           O  
ATOM   4011  CG  HIS A 263       6.785   5.698   6.575  1.00 95.92           C  
ATOM   4012  CD2 HIS A 263       7.854   5.078   7.165  1.00 95.92           C  
ATOM   4013  HD2 HIS A 263       7.803   4.293   7.905  1.00 95.92           H  
ATOM   4014  ND1 HIS A 263       7.290   6.648   5.720  1.00 95.92           N  
ATOM   4015  HD1 HIS A 263       6.750   7.299   5.167  1.00 95.92           H  
ATOM   4016  CE1 HIS A 263       8.629   6.593   5.780  1.00 95.92           C  
ATOM   4017  HE1 HIS A 263       9.303   7.226   5.223  1.00 95.92           H  
ATOM   4018  NE2 HIS A 263       9.021   5.635   6.633  1.00 95.92           N  
ATOM   4019  N   ILE A 264       2.553   6.826   8.914  1.00 97.12           N  
ATOM   4020  H   ILE A 264       3.111   7.469   9.458  1.00 97.12           H  
ATOM   4021  CA  ILE A 264       1.144   6.677   9.282  1.00 97.12           C  
ATOM   4022  HA  ILE A 264       0.773   5.732   8.884  1.00 97.12           H  
ATOM   4023  C   ILE A 264       0.348   7.811   8.643  1.00 97.12           C  
ATOM   4024  CB  ILE A 264       0.958   6.626  10.813  1.00 97.12           C  
ATOM   4025  HB  ILE A 264       1.300   7.570  11.237  1.00 97.12           H  
ATOM   4026  O   ILE A 264       0.627   8.993   8.849  1.00 97.12           O  
ATOM   4027  CG1 ILE A 264       1.799   5.483  11.421  1.00 97.12           C  
ATOM   4028 HG12 ILE A 264       1.423   4.524  11.067  1.00 97.12           H  
ATOM   4029 HG13 ILE A 264       2.833   5.586  11.092  1.00 97.12           H  
ATOM   4030  CG2 ILE A 264      -0.531   6.451  11.171  1.00 97.12           C  
ATOM   4031 HG21 ILE A 264      -1.123   7.280  10.783  1.00 97.12           H  
ATOM   4032 HG22 ILE A 264      -0.652   6.450  12.254  1.00 97.12           H  
ATOM   4033 HG23 ILE A 264      -0.910   5.513  10.766  1.00 97.12           H  
ATOM   4034  CD1 ILE A 264       1.840   5.478  12.951  1.00 97.12           C  
ATOM   4035 HD11 ILE A 264       2.571   4.742  13.286  1.00 97.12           H  
ATOM   4036 HD12 ILE A 264       0.866   5.216  13.363  1.00 97.12           H  
ATOM   4037 HD13 ILE A 264       2.149   6.458  13.314  1.00 97.12           H  
ATOM   4038  N   SER A 265      -0.684   7.452   7.884  1.00 97.10           N  
ATOM   4039  H   SER A 265      -0.898   6.468   7.814  1.00 97.10           H  
ATOM   4040  CA  SER A 265      -1.674   8.410   7.403  1.00 97.10           C  
ATOM   4041  HA  SER A 265      -1.161   9.326   7.110  1.00 97.10           H  
ATOM   4042  C   SER A 265      -2.654   8.750   8.518  1.00 97.10           C  
ATOM   4043  CB  SER A 265      -2.400   7.868   6.179  1.00 97.10           C  
ATOM   4044  HB2 SER A 265      -2.826   6.890   6.405  1.00 97.10           H  
ATOM   4045  HB3 SER A 265      -3.196   8.554   5.890  1.00 97.10           H  
ATOM   4046  O   SER A 265      -3.370   7.884   9.017  1.00 97.10           O  
ATOM   4047  OG  SER A 265      -1.464   7.754   5.126  1.00 97.10           O  
ATOM   4048  HG  SER A 265      -0.772   7.173   5.450  1.00 97.10           H  
ATOM   4049  N   THR A 266      -2.677  10.022   8.896  1.00 96.13           N  
ATOM   4050  H   THR A 266      -2.059  10.664   8.421  1.00 96.13           H  
ATOM   4051  CA  THR A 266      -3.488  10.556   9.987  1.00 96.13           C  
ATOM   4052  HA  THR A 266      -4.057   9.730  10.412  1.00 96.13           H  
ATOM   4053  C   THR A 266      -4.551  11.540   9.505  1.00 96.13           C  
ATOM   4054  CB  THR A 266      -2.577  11.093  11.109  1.00 96.13           C  
ATOM   4055  HB  THR A 266      -1.858  10.315  11.368  1.00 96.13           H  
ATOM   4056  O   THR A 266      -4.640  11.874   8.321  1.00 96.13           O  
ATOM   4057  CG2 THR A 266      -1.811  12.364  10.742  1.00 96.13           C  
ATOM   4058 HG21 THR A 266      -2.510  13.180  10.559  1.00 96.13           H  
ATOM   4059 HG22 THR A 266      -1.200  12.186   9.857  1.00 96.13           H  
ATOM   4060 HG23 THR A 266      -1.151  12.638  11.564  1.00 96.13           H  
ATOM   4061  OG1 THR A 266      -3.330  11.394  12.260  1.00 96.13           O  
ATOM   4062  HG1 THR A 266      -2.742  11.321  13.015  1.00 96.13           H  
ATOM   4063  N   CYS A 267      -5.389  11.987  10.436  1.00 96.29           N  
ATOM   4064  H   CYS A 267      -5.172  11.734  11.389  1.00 96.29           H  
ATOM   4065  CA  CYS A 267      -6.410  12.999  10.228  1.00 96.29           C  
ATOM   4066  HA  CYS A 267      -6.433  13.292   9.178  1.00 96.29           H  
ATOM   4067  C   CYS A 267      -6.069  14.236  11.067  1.00 96.29           C  
ATOM   4068  CB  CYS A 267      -7.774  12.393  10.573  1.00 96.29           C  
ATOM   4069  HB2 CYS A 267      -7.783  12.071  11.614  1.00 96.29           H  
ATOM   4070  HB3 CYS A 267      -7.962  11.529   9.935  1.00 96.29           H  
ATOM   4071  O   CYS A 267      -6.128  14.192  12.295  1.00 96.29           O  
ATOM   4072  SG  CYS A 267      -9.064  13.638  10.305  1.00 96.29           S  
ATOM   4073  HG  CYS A 267      -8.676  14.440  11.300  1.00 96.29           H  
ATOM   4074  N   ILE A 268      -5.732  15.342  10.404  1.00 95.33           N  
ATOM   4075  H   ILE A 268      -5.791  15.324   9.396  1.00 95.33           H  
ATOM   4076  CA  ILE A 268      -5.435  16.626  11.053  1.00 95.33           C  
ATOM   4077  HA  ILE A 268      -5.232  16.447  12.109  1.00 95.33           H  
ATOM   4078  C   ILE A 268      -6.643  17.558  10.988  1.00 95.33           C  
ATOM   4079  CB  ILE A 268      -4.175  17.298  10.462  1.00 95.33           C  
ATOM   4080  HB  ILE A 268      -4.013  18.228  11.007  1.00 95.33           H  
ATOM   4081  O   ILE A 268      -7.477  17.447  10.086  1.00 95.33           O  
ATOM   4082  CG1 ILE A 268      -4.365  17.655   8.970  1.00 95.33           C  
ATOM   4083 HG12 ILE A 268      -5.279  18.236   8.850  1.00 95.33           H  
ATOM   4084 HG13 ILE A 268      -4.473  16.744   8.381  1.00 95.33           H  
ATOM   4085  CG2 ILE A 268      -2.951  16.402  10.717  1.00 95.33           C  
ATOM   4086 HG21 ILE A 268      -2.035  16.922  10.437  1.00 95.33           H  
ATOM   4087 HG22 ILE A 268      -3.030  15.478  10.144  1.00 95.33           H  
ATOM   4088 HG23 ILE A 268      -2.891  16.154  11.777  1.00 95.33           H  
ATOM   4089  CD1 ILE A 268      -3.235  18.504   8.386  1.00 95.33           C  
ATOM   4090 HD11 ILE A 268      -3.442  18.709   7.336  1.00 95.33           H  
ATOM   4091 HD12 ILE A 268      -3.181  19.450   8.925  1.00 95.33           H  
ATOM   4092 HD13 ILE A 268      -2.279  17.986   8.466  1.00 95.33           H  
ATOM   4093  N   LEU A 269      -6.708  18.517  11.910  1.00 93.99           N  
ATOM   4094  H   LEU A 269      -5.992  18.553  12.622  1.00 93.99           H  
ATOM   4095  CA  LEU A 269      -7.643  19.636  11.838  1.00 93.99           C  
ATOM   4096  HA  LEU A 269      -8.440  19.385  11.138  1.00 93.99           H  
ATOM   4097  C   LEU A 269      -6.912  20.876  11.302  1.00 93.99           C  
ATOM   4098  CB  LEU A 269      -8.277  19.848  13.224  1.00 93.99           C  
ATOM   4099  HB2 LEU A 269      -7.491  20.127  13.926  1.00 93.99           H  
ATOM   4100  HB3 LEU A 269      -8.710  18.907  13.562  1.00 93.99           H  
ATOM   4101  O   LEU A 269      -6.160  21.523  12.024  1.00 93.99           O  
ATOM   4102  CG  LEU A 269      -9.370  20.932  13.244  1.00 93.99           C  
ATOM   4103  HG  LEU A 269      -8.970  21.866  12.850  1.00 93.99           H  
ATOM   4104  CD1 LEU A 269     -10.595  20.534  12.415  1.00 93.99           C  
ATOM   4105 HD11 LEU A 269     -11.376  21.287  12.524  1.00 93.99           H  
ATOM   4106 HD12 LEU A 269     -10.980  19.573  12.755  1.00 93.99           H  
ATOM   4107 HD13 LEU A 269     -10.330  20.460  11.360  1.00 93.99           H  
ATOM   4108  CD2 LEU A 269      -9.827  21.178  14.681  1.00 93.99           C  
ATOM   4109 HD21 LEU A 269     -10.577  21.968  14.702  1.00 93.99           H  
ATOM   4110 HD22 LEU A 269     -10.252  20.265  15.099  1.00 93.99           H  
ATOM   4111 HD23 LEU A 269      -8.975  21.487  15.286  1.00 93.99           H  
ATOM   4112  N   GLY A 270      -7.142  21.211  10.034  1.00 88.33           N  
ATOM   4113  H   GLY A 270      -7.763  20.627   9.491  1.00 88.33           H  
ATOM   4114  CA  GLY A 270      -6.531  22.359   9.363  1.00 88.33           C  
ATOM   4115  HA2 GLY A 270      -5.543  22.080   8.995  1.00 88.33           H  
ATOM   4116  HA3 GLY A 270      -6.420  23.190  10.060  1.00 88.33           H  
ATOM   4117  C   GLY A 270      -7.388  22.793   8.180  1.00 88.33           C  
ATOM   4118  O   GLY A 270      -7.307  22.199   7.109  1.00 88.33           O  
ATOM   4119  N   GLU A 271      -8.236  23.807   8.383  1.00 90.58           N  
ATOM   4120  H   GLU A 271      -8.179  24.296   9.265  1.00 90.58           H  
ATOM   4121  CA  GLU A 271      -9.311  24.183   7.443  1.00 90.58           C  
ATOM   4122  HA  GLU A 271      -9.895  24.974   7.913  1.00 90.58           H  
ATOM   4123  C   GLU A 271     -10.298  23.028   7.178  1.00 90.58           C  
ATOM   4124  CB  GLU A 271      -8.757  24.772   6.139  1.00 90.58           C  
ATOM   4125  HB2 GLU A 271      -9.599  25.128   5.544  1.00 90.58           H  
ATOM   4126  HB3 GLU A 271      -8.260  23.982   5.577  1.00 90.58           H  
ATOM   4127  O   GLU A 271     -10.622  22.696   6.038  1.00 90.58           O  
ATOM   4128  CG  GLU A 271      -7.785  25.941   6.333  1.00 90.58           C  
ATOM   4129  HG2 GLU A 271      -6.934  25.617   6.932  1.00 90.58           H  
ATOM   4130  HG3 GLU A 271      -8.300  26.738   6.869  1.00 90.58           H  
ATOM   4131  CD  GLU A 271      -7.269  26.464   4.985  1.00 90.58           C  
ATOM   4132  OE1 GLU A 271      -6.701  27.577   4.993  1.00 90.58           O  
ATOM   4133  OE2 GLU A 271      -7.441  25.749   3.964  1.00 90.58           O  
ATOM   4134  N   GLY A 272     -10.755  22.396   8.262  1.00 92.22           N  
ATOM   4135  H   GLY A 272     -10.376  22.681   9.153  1.00 92.22           H  
ATOM   4136  CA  GLY A 272     -11.536  21.159   8.233  1.00 92.22           C  
ATOM   4137  HA2 GLY A 272     -12.330  21.221   8.977  1.00 92.22           H  
ATOM   4138  HA3 GLY A 272     -11.998  21.025   7.255  1.00 92.22           H  
ATOM   4139  C   GLY A 272     -10.681  19.929   8.535  1.00 92.22           C  
ATOM   4140  O   GLY A 272      -9.459  20.017   8.670  1.00 92.22           O  
ATOM   4141  N   TYR A 273     -11.335  18.779   8.684  1.00 95.80           N  
ATOM   4142  H   TYR A 273     -12.338  18.755   8.572  1.00 95.80           H  
ATOM   4143  CA  TYR A 273     -10.642  17.506   8.863  1.00 95.80           C  
ATOM   4144  HA  TYR A 273      -9.844  17.638   9.594  1.00 95.80           H  
ATOM   4145  C   TYR A 273     -10.014  17.083   7.540  1.00 95.80           C  
ATOM   4146  CB  TYR A 273     -11.604  16.447   9.407  1.00 95.80           C  
ATOM   4147  HB2 TYR A 273     -11.131  15.467   9.337  1.00 95.80           H  
ATOM   4148  HB3 TYR A 273     -12.505  16.417   8.794  1.00 95.80           H  
ATOM   4149  O   TYR A 273     -10.719  16.929   6.541  1.00 95.80           O  
ATOM   4150  CG  TYR A 273     -11.968  16.696  10.855  1.00 95.80           C  
ATOM   4151  CD1 TYR A 273     -11.016  16.440  11.861  1.00 95.80           C  
ATOM   4152  HD1 TYR A 273     -10.045  16.047  11.598  1.00 95.80           H  
ATOM   4153  CD2 TYR A 273     -13.231  17.218  11.195  1.00 95.80           C  
ATOM   4154  HD2 TYR A 273     -13.974  17.390  10.430  1.00 95.80           H  
ATOM   4155  CE1 TYR A 273     -11.316  16.713  13.208  1.00 95.80           C  
ATOM   4156  HE1 TYR A 273     -10.580  16.518  13.974  1.00 95.80           H  
ATOM   4157  CE2 TYR A 273     -13.529  17.508  12.540  1.00 95.80           C  
ATOM   4158  HE2 TYR A 273     -14.490  17.912  12.820  1.00 95.80           H  
ATOM   4159  OH  TYR A 273     -12.841  17.586  14.835  1.00 95.80           O  
ATOM   4160  HH  TYR A 273     -12.108  17.381  15.419  1.00 95.80           H  
ATOM   4161  CZ  TYR A 273     -12.570  17.265  13.545  1.00 95.80           C  
ATOM   4162  N   ARG A 274      -8.691  16.919   7.515  1.00 95.95           N  
ATOM   4163  H   ARG A 274      -8.182  17.058   8.377  1.00 95.95           H  
ATOM   4164  CA  ARG A 274      -7.935  16.569   6.310  1.00 95.95           C  
ATOM   4165  HA  ARG A 274      -8.640  16.356   5.506  1.00 95.95           H  
ATOM   4166  C   ARG A 274      -7.114  15.309   6.512  1.00 95.95           C  
ATOM   4167  CB  ARG A 274      -7.030  17.729   5.868  1.00 95.95           C  
ATOM   4168  HB2 ARG A 274      -6.394  17.377   5.056  1.00 95.95           H  
ATOM   4169  HB3 ARG A 274      -6.387  18.019   6.699  1.00 95.95           H  
ATOM   4170  O   ARG A 274      -6.533  15.099   7.574  1.00 95.95           O  
ATOM   4171  CG  ARG A 274      -7.805  18.958   5.375  1.00 95.95           C  
ATOM   4172  HG2 ARG A 274      -8.394  19.383   6.187  1.00 95.95           H  
ATOM   4173  HG3 ARG A 274      -8.468  18.668   4.559  1.00 95.95           H  
ATOM   4174  CD  ARG A 274      -6.808  20.001   4.865  1.00 95.95           C  
ATOM   4175  HD2 ARG A 274      -6.169  20.309   5.693  1.00 95.95           H  
ATOM   4176  HD3 ARG A 274      -6.169  19.547   4.108  1.00 95.95           H  
ATOM   4177  NE  ARG A 274      -7.488  21.190   4.327  1.00 95.95           N  
ATOM   4178  HE  ARG A 274      -7.825  21.838   5.024  1.00 95.95           H  
ATOM   4179  NH1 ARG A 274      -7.136  20.824   2.076  1.00 95.95           N  
ATOM   4180 HH11 ARG A 274      -7.167  21.174   1.129  1.00 95.95           H  
ATOM   4181 HH12 ARG A 274      -6.575  20.005   2.266  1.00 95.95           H  
ATOM   4182  NH2 ARG A 274      -8.100  22.710   2.751  1.00 95.95           N  
ATOM   4183 HH21 ARG A 274      -8.085  23.055   1.802  1.00 95.95           H  
ATOM   4184 HH22 ARG A 274      -8.247  23.392   3.480  1.00 95.95           H  
ATOM   4185  CZ  ARG A 274      -7.578  21.557   3.062  1.00 95.95           C  
ATOM   4186  N   SER A 275      -7.000  14.512   5.455  1.00 96.17           N  
ATOM   4187  H   SER A 275      -7.491  14.766   4.609  1.00 96.17           H  
ATOM   4188  CA  SER A 275      -6.016  13.431   5.392  1.00 96.17           C  
ATOM   4189  HA  SER A 275      -6.098  12.793   6.272  1.00 96.17           H  
ATOM   4190  C   SER A 275      -4.606  14.004   5.393  1.00 96.17           C  
ATOM   4191  CB  SER A 275      -6.239  12.578   4.143  1.00 96.17           C  
ATOM   4192  HB2 SER A 275      -7.253  12.177   4.131  1.00 96.17           H  
ATOM   4193  HB3 SER A 275      -5.525  11.755   4.128  1.00 96.17           H  
ATOM   4194  O   SER A 275      -4.315  14.911   4.614  1.00 96.17           O  
ATOM   4195  OG  SER A 275      -6.048  13.394   3.012  1.00 96.17           O  
ATOM   4196  HG  SER A 275      -5.448  14.095   3.280  1.00 96.17           H  
ATOM   4197  N   TRP A 276      -3.718  13.442   6.197  1.00 95.62           N  
ATOM   4198  H   TRP A 276      -4.035  12.748   6.859  1.00 95.62           H  
ATOM   4199  CA  TRP A 276      -2.322  13.841   6.282  1.00 95.62           C  
ATOM   4200  HA  TRP A 276      -2.059  14.469   5.431  1.00 95.62           H  
ATOM   4201  C   TRP A 276      -1.435  12.601   6.260  1.00 95.62           C  
ATOM   4202  CB  TRP A 276      -2.123  14.662   7.552  1.00 95.62           C  
ATOM   4203  HB2 TRP A 276      -2.921  15.402   7.609  1.00 95.62           H  
ATOM   4204  HB3 TRP A 276      -2.206  14.016   8.426  1.00 95.62           H  
ATOM   4205  O   TRP A 276      -1.413  11.826   7.205  1.00 95.62           O  
ATOM   4206  CG  TRP A 276      -0.831  15.404   7.591  1.00 95.62           C  
ATOM   4207  CD1 TRP A 276       0.243  15.115   8.359  1.00 95.62           C  
ATOM   4208  HD1 TRP A 276       0.302  14.300   9.066  1.00 95.62           H  
ATOM   4209  CD2 TRP A 276      -0.479  16.595   6.831  1.00 95.62           C  
ATOM   4210  CE2 TRP A 276       0.841  16.986   7.199  1.00 95.62           C  
ATOM   4211  CE3 TRP A 276      -1.154  17.384   5.873  1.00 95.62           C  
ATOM   4212  HE3 TRP A 276      -2.168  17.130   5.601  1.00 95.62           H  
ATOM   4213  NE1 TRP A 276       1.234  16.052   8.135  1.00 95.62           N  
ATOM   4214  HE1 TRP A 276       2.089  16.087   8.671  1.00 95.62           H  
ATOM   4215  CH2 TRP A 276       0.768  18.880   5.694  1.00 95.62           C  
ATOM   4216  HH2 TRP A 276       1.228  19.765   5.280  1.00 95.62           H  
ATOM   4217  CZ2 TRP A 276       1.469  18.103   6.634  1.00 95.62           C  
ATOM   4218  HZ2 TRP A 276       2.466  18.381   6.944  1.00 95.62           H  
ATOM   4219  CZ3 TRP A 276      -0.540  18.523   5.317  1.00 95.62           C  
ATOM   4220  HZ3 TRP A 276      -1.086  19.143   4.622  1.00 95.62           H  
ATOM   4221  N   GLY A 277      -0.747  12.383   5.146  1.00 93.31           N  
ATOM   4222  H   GLY A 277      -0.842  13.057   4.400  1.00 93.31           H  
ATOM   4223  CA  GLY A 277       0.064  11.186   4.908  1.00 93.31           C  
ATOM   4224  HA2 GLY A 277       1.021  11.276   5.423  1.00 93.31           H  
ATOM   4225  HA3 GLY A 277      -0.448  10.310   5.307  1.00 93.31           H  
ATOM   4226  C   GLY A 277       0.333  10.963   3.422  1.00 93.31           C  
ATOM   4227  O   GLY A 277       0.581  11.924   2.686  1.00 93.31           O  
ATOM   4228  N   GLY A 278       0.216   9.722   2.955  1.00 91.71           N  
ATOM   4229  H   GLY A 278      -0.034   8.989   3.604  1.00 91.71           H  
ATOM   4230  CA  GLY A 278       0.501   9.339   1.565  1.00 91.71           C  
ATOM   4231  HA2 GLY A 278      -0.264   8.640   1.227  1.00 91.71           H  
ATOM   4232  HA3 GLY A 278       0.474  10.213   0.915  1.00 91.71           H  
ATOM   4233  C   GLY A 278       1.840   8.637   1.369  1.00 91.71           C  
ATOM   4234  O   GLY A 278       2.264   8.433   0.230  1.00 91.71           O  
ATOM   4235  N   GLU A 279       2.502   8.287   2.464  1.00 94.18           N  
ATOM   4236  H   GLU A 279       2.161   8.606   3.360  1.00 94.18           H  
ATOM   4237  CA  GLU A 279       3.725   7.506   2.489  1.00 94.18           C  
ATOM   4238  HA  GLU A 279       4.177   7.541   1.498  1.00 94.18           H  
ATOM   4239  C   GLU A 279       3.427   6.032   2.816  1.00 94.18           C  
ATOM   4240  CB  GLU A 279       4.732   8.130   3.469  1.00 94.18           C  
ATOM   4241  HB2 GLU A 279       5.621   7.499   3.473  1.00 94.18           H  
ATOM   4242  HB3 GLU A 279       4.321   8.124   4.478  1.00 94.18           H  
ATOM   4243  O   GLU A 279       2.535   5.712   3.598  1.00 94.18           O  
ATOM   4244  CG  GLU A 279       5.182   9.560   3.094  1.00 94.18           C  
ATOM   4245  HG2 GLU A 279       6.072   9.792   3.679  1.00 94.18           H  
ATOM   4246  HG3 GLU A 279       5.477   9.564   2.045  1.00 94.18           H  
ATOM   4247  CD  GLU A 279       4.152  10.682   3.336  1.00 94.18           C  
ATOM   4248  OE1 GLU A 279       4.248  11.735   2.648  1.00 94.18           O  
ATOM   4249  OE2 GLU A 279       3.215  10.534   4.146  1.00 94.18           O  
ATOM   4250  N   THR A 280       4.183   5.136   2.194  1.00 95.33           N  
ATOM   4251  H   THR A 280       4.909   5.495   1.591  1.00 95.33           H  
ATOM   4252  CA  THR A 280       4.278   3.715   2.527  1.00 95.33           C  
ATOM   4253  HA  THR A 280       3.413   3.425   3.123  1.00 95.33           H  
ATOM   4254  C   THR A 280       5.532   3.498   3.371  1.00 95.33           C  
ATOM   4255  CB  THR A 280       4.305   2.828   1.272  1.00 95.33           C  
ATOM   4256  HB  THR A 280       4.090   1.808   1.589  1.00 95.33           H  
ATOM   4257  O   THR A 280       6.453   4.316   3.336  1.00 95.33           O  
ATOM   4258  CG2 THR A 280       3.268   3.209   0.216  1.00 95.33           C  
ATOM   4259 HG21 THR A 280       3.294   2.488  -0.601  1.00 95.33           H  
ATOM   4260 HG22 THR A 280       2.277   3.196   0.670  1.00 95.33           H  
ATOM   4261 HG23 THR A 280       3.471   4.203  -0.182  1.00 95.33           H  
ATOM   4262  OG1 THR A 280       5.565   2.839   0.639  1.00 95.33           O  
ATOM   4263  HG1 THR A 280       5.594   3.578   0.027  1.00 95.33           H  
ATOM   4264  N   SER A 281       5.604   2.391   4.106  1.00 94.74           N  
ATOM   4265  H   SER A 281       4.845   1.725   4.081  1.00 94.74           H  
ATOM   4266  CA  SER A 281       6.735   2.096   4.995  1.00 94.74           C  
ATOM   4267  HA  SER A 281       7.200   3.037   5.290  1.00 94.74           H  
ATOM   4268  C   SER A 281       7.840   1.269   4.328  1.00 94.74           C  
ATOM   4269  CB  SER A 281       6.223   1.439   6.275  1.00 94.74           C  
ATOM   4270  HB2 SER A 281       7.026   1.416   7.011  1.00 94.74           H  
ATOM   4271  HB3 SER A 281       5.396   2.023   6.679  1.00 94.74           H  
ATOM   4272  O   SER A 281       8.550   0.525   4.996  1.00 94.74           O  
ATOM   4273  OG  SER A 281       5.802   0.116   6.009  1.00 94.74           O  
ATOM   4274  HG  SER A 281       6.407  -0.412   6.537  1.00 94.74           H  
ATOM   4275  N   HIS A 282       7.958   1.314   2.999  1.00 95.68           N  
ATOM   4276  H   HIS A 282       7.375   1.961   2.488  1.00 95.68           H  
ATOM   4277  CA  HIS A 282       8.964   0.531   2.282  1.00 95.68           C  
ATOM   4278  HA  HIS A 282       8.814  -0.519   2.534  1.00 95.68           H  
ATOM   4279  C   HIS A 282      10.396   0.916   2.702  1.00 95.68           C  
ATOM   4280  CB  HIS A 282       8.747   0.709   0.777  1.00 95.68           C  
ATOM   4281  HB2 HIS A 282       7.684   0.611   0.557  1.00 95.68           H  
ATOM   4282  HB3 HIS A 282       9.047   1.718   0.491  1.00 95.68           H  
ATOM   4283  O   HIS A 282      10.690   2.095   2.904  1.00 95.68           O  
ATOM   4284  CG  HIS A 282       9.506  -0.287  -0.061  1.00 95.68           C  
ATOM   4285  CD2 HIS A 282       9.111  -1.544  -0.427  1.00 95.68           C  
ATOM   4286  HD2 HIS A 282       8.198  -2.036  -0.125  1.00 95.68           H  
ATOM   4287  ND1 HIS A 282      10.744  -0.088  -0.608  1.00 95.68           N  
ATOM   4288  HD1 HIS A 282      11.284   0.763  -0.528  1.00 95.68           H  
ATOM   4289  CE1 HIS A 282      11.087  -1.197  -1.289  1.00 95.68           C  
ATOM   4290  HE1 HIS A 282      12.021  -1.341  -1.811  1.00 95.68           H  
ATOM   4291  NE2 HIS A 282      10.088  -2.093  -1.260  1.00 95.68           N  
ATOM   4292  N   GLU A 283      11.294  -0.072   2.783  1.00 93.61           N  
ATOM   4293  H   GLU A 283      10.974  -1.026   2.695  1.00 93.61           H  
ATOM   4294  CA  GLU A 283      12.703   0.130   3.169  1.00 93.61           C  
ATOM   4295  HA  GLU A 283      12.727   0.601   4.151  1.00 93.61           H  
ATOM   4296  C   GLU A 283      13.465   1.064   2.213  1.00 93.61           C  
ATOM   4297  CB  GLU A 283      13.412  -1.236   3.281  1.00 93.61           C  
ATOM   4298  HB2 GLU A 283      12.892  -1.828   4.034  1.00 93.61           H  
ATOM   4299  HB3 GLU A 283      14.430  -1.063   3.629  1.00 93.61           H  
ATOM   4300  O   GLU A 283      14.257   1.902   2.639  1.00 93.61           O  
ATOM   4301  CG  GLU A 283      13.467  -2.038   1.962  1.00 93.61           C  
ATOM   4302  HG2 GLU A 283      13.974  -1.447   1.200  1.00 93.61           H  
ATOM   4303  HG3 GLU A 283      12.450  -2.226   1.616  1.00 93.61           H  
ATOM   4304  CD  GLU A 283      14.214  -3.376   2.067  1.00 93.61           C  
ATOM   4305  OE1 GLU A 283      14.497  -3.945   0.987  1.00 93.61           O  
ATOM   4306  OE2 GLU A 283      14.487  -3.827   3.201  1.00 93.61           O  
ATOM   4307  N   ASP A 284      13.200   0.947   0.910  1.00 93.70           N  
ATOM   4308  H   ASP A 284      12.611   0.173   0.640  1.00 93.70           H  
ATOM   4309  CA  ASP A 284      13.742   1.845  -0.107  1.00 93.70           C  
ATOM   4310  HA  ASP A 284      14.760   2.116   0.174  1.00 93.70           H  
ATOM   4311  C   ASP A 284      12.904   3.126  -0.159  1.00 93.70           C  
ATOM   4312  CB  ASP A 284      13.830   1.126  -1.462  1.00 93.70           C  
ATOM   4313  HB2 ASP A 284      14.468   0.249  -1.354  1.00 93.70           H  
ATOM   4314  HB3 ASP A 284      12.833   0.788  -1.743  1.00 93.70           H  
ATOM   4315  O   ASP A 284      11.733   3.103  -0.561  1.00 93.70           O  
ATOM   4316  CG  ASP A 284      14.360   1.981  -2.618  1.00 93.70           C  
ATOM   4317  OD1 ASP A 284      14.678   3.172  -2.399  1.00 93.70           O  
ATOM   4318  OD2 ASP A 284      14.359   1.448  -3.751  1.00 93.70           O  
ATOM   4319  N   THR A 285      13.540   4.240   0.207  1.00 91.99           N  
ATOM   4320  H   THR A 285      14.509   4.146   0.478  1.00 91.99           H  
ATOM   4321  CA  THR A 285      12.959   5.587   0.262  1.00 91.99           C  
ATOM   4322  HA  THR A 285      12.127   5.576   0.965  1.00 91.99           H  
ATOM   4323  C   THR A 285      12.409   6.059  -1.081  1.00 91.99           C  
ATOM   4324  CB  THR A 285      13.982   6.608   0.779  1.00 91.99           C  
ATOM   4325  HB  THR A 285      13.515   7.592   0.810  1.00 91.99           H  
ATOM   4326  O   THR A 285      11.494   6.885  -1.122  1.00 91.99           O  
ATOM   4327  CG2 THR A 285      14.494   6.271   2.179  1.00 91.99           C  
ATOM   4328 HG21 THR A 285      13.648   6.186   2.860  1.00 91.99           H  
ATOM   4329 HG22 THR A 285      15.039   5.326   2.178  1.00 91.99           H  
ATOM   4330 HG23 THR A 285      15.145   7.068   2.538  1.00 91.99           H  
ATOM   4331  OG1 THR A 285      15.109   6.659  -0.066  1.00 91.99           O  
ATOM   4332  HG1 THR A 285      15.852   6.923   0.482  1.00 91.99           H  
ATOM   4333  N   ILE A 286      12.883   5.498  -2.201  1.00 92.62           N  
ATOM   4334  H   ILE A 286      13.615   4.807  -2.119  1.00 92.62           H  
ATOM   4335  CA  ILE A 286      12.324   5.776  -3.526  1.00 92.62           C  
ATOM   4336  HA  ILE A 286      12.339   6.855  -3.678  1.00 92.62           H  
ATOM   4337  C   ILE A 286      10.862   5.320  -3.597  1.00 92.62           C  
ATOM   4338  CB  ILE A 286      13.180   5.122  -4.637  1.00 92.62           C  
ATOM   4339  HB  ILE A 286      13.258   4.054  -4.435  1.00 92.62           H  
ATOM   4340  O   ILE A 286      10.042   6.023  -4.186  1.00 92.62           O  
ATOM   4341  CG1 ILE A 286      14.598   5.742  -4.634  1.00 92.62           C  
ATOM   4342 HG12 ILE A 286      14.530   6.807  -4.858  1.00 92.62           H  
ATOM   4343 HG13 ILE A 286      15.033   5.638  -3.640  1.00 92.62           H  
ATOM   4344  CG2 ILE A 286      12.515   5.293  -6.020  1.00 92.62           C  
ATOM   4345 HG21 ILE A 286      11.549   4.789  -6.044  1.00 92.62           H  
ATOM   4346 HG22 ILE A 286      13.125   4.821  -6.789  1.00 92.62           H  
ATOM   4347 HG23 ILE A 286      12.389   6.352  -6.249  1.00 92.62           H  
ATOM   4348  CD1 ILE A 286      15.580   5.090  -5.615  1.00 92.62           C  
ATOM   4349 HD11 ILE A 286      15.600   4.012  -5.454  1.00 92.62           H  
ATOM   4350 HD12 ILE A 286      16.578   5.491  -5.440  1.00 92.62           H  
ATOM   4351 HD13 ILE A 286      15.298   5.305  -6.646  1.00 92.62           H  
ATOM   4352  N   TRP A 287      10.501   4.190  -2.989  1.00 94.35           N  
ATOM   4353  H   TRP A 287      11.192   3.705  -2.435  1.00 94.35           H  
ATOM   4354  CA  TRP A 287       9.150   3.615  -3.069  1.00 94.35           C  
ATOM   4355  HA  TRP A 287       8.656   4.022  -3.951  1.00 94.35           H  
ATOM   4356  C   TRP A 287       8.242   3.998  -1.899  1.00 94.35           C  
ATOM   4357  CB  TRP A 287       9.235   2.102  -3.280  1.00 94.35           C  
ATOM   4358  HB2 TRP A 287       8.228   1.696  -3.375  1.00 94.35           H  
ATOM   4359  HB3 TRP A 287       9.695   1.650  -2.401  1.00 94.35           H  
ATOM   4360  O   TRP A 287       7.113   3.518  -1.827  1.00 94.35           O  
ATOM   4361  CG  TRP A 287      10.007   1.712  -4.500  1.00 94.35           C  
ATOM   4362  CD1 TRP A 287      11.227   1.137  -4.496  1.00 94.35           C  
ATOM   4363  HD1 TRP A 287      11.797   0.890  -3.612  1.00 94.35           H  
ATOM   4364  CD2 TRP A 287       9.694   1.967  -5.903  1.00 94.35           C  
ATOM   4365  CE2 TRP A 287      10.783   1.494  -6.698  1.00 94.35           C  
ATOM   4366  CE3 TRP A 287       8.615   2.579  -6.582  1.00 94.35           C  
ATOM   4367  HE3 TRP A 287       7.790   2.974  -6.008  1.00 94.35           H  
ATOM   4368  NE1 TRP A 287      11.697   1.015  -5.783  1.00 94.35           N  
ATOM   4369  HE1 TRP A 287      12.661   0.774  -5.962  1.00 94.35           H  
ATOM   4370  CH2 TRP A 287       9.694   2.202  -8.741  1.00 94.35           C  
ATOM   4371  HH2 TRP A 287       9.692   2.308  -9.815  1.00 94.35           H  
ATOM   4372  CZ2 TRP A 287      10.790   1.603  -8.095  1.00 94.35           C  
ATOM   4373  HZ2 TRP A 287      11.642   1.253  -8.659  1.00 94.35           H  
ATOM   4374  CZ3 TRP A 287       8.612   2.691  -7.986  1.00 94.35           C  
ATOM   4375  HZ3 TRP A 287       7.781   3.165  -8.487  1.00 94.35           H  
ATOM   4376  N   GLN A 288       8.695   4.889  -1.014  1.00 94.36           N  
ATOM   4377  H   GLN A 288       9.650   5.210  -1.084  1.00 94.36           H  
ATOM   4378  CA  GLN A 288       7.875   5.380   0.092  1.00 94.36           C  
ATOM   4379  HA  GLN A 288       7.414   4.530   0.595  1.00 94.36           H  
ATOM   4380  C   GLN A 288       6.736   6.286  -0.385  1.00 94.36           C  
ATOM   4381  CB  GLN A 288       8.754   6.088   1.125  1.00 94.36           C  
ATOM   4382  HB2 GLN A 288       9.398   6.814   0.628  1.00 94.36           H  
ATOM   4383  HB3 GLN A 288       8.117   6.615   1.835  1.00 94.36           H  
ATOM   4384  O   GLN A 288       5.671   6.279   0.214  1.00 94.36           O  
ATOM   4385  CG  GLN A 288       9.596   5.068   1.903  1.00 94.36           C  
ATOM   4386  HG2 GLN A 288      10.210   4.482   1.219  1.00 94.36           H  
ATOM   4387  HG3 GLN A 288       8.931   4.377   2.421  1.00 94.36           H  
ATOM   4388  CD  GLN A 288      10.503   5.716   2.939  1.00 94.36           C  
ATOM   4389  NE2 GLN A 288      11.100   4.924   3.796  1.00 94.36           N  
ATOM   4390 HE21 GLN A 288      10.948   3.927   3.741  1.00 94.36           H  
ATOM   4391 HE22 GLN A 288      11.568   5.346   4.586  1.00 94.36           H  
ATOM   4392  OE1 GLN A 288      10.719   6.920   2.964  1.00 94.36           O  
ATOM   4393  N   ASP A 289       6.881   7.030  -1.484  1.00 94.16           N  
ATOM   4394  H   ASP A 289       7.755   6.987  -1.988  1.00 94.16           H  
ATOM   4395  CA  ASP A 289       5.783   7.863  -1.992  1.00 94.16           C  
ATOM   4396  HA  ASP A 289       5.293   8.333  -1.140  1.00 94.16           H  
ATOM   4397  C   ASP A 289       4.726   7.019  -2.726  1.00 94.16           C  
ATOM   4398  CB  ASP A 289       6.337   8.992  -2.869  1.00 94.16           C  
ATOM   4399  HB2 ASP A 289       7.098   9.534  -2.307  1.00 94.16           H  
ATOM   4400  HB3 ASP A 289       6.813   8.566  -3.752  1.00 94.16           H  
ATOM   4401  O   ASP A 289       4.980   6.491  -3.812  1.00 94.16           O  
ATOM   4402  CG  ASP A 289       5.254   9.991  -3.293  1.00 94.16           C  
ATOM   4403  OD1 ASP A 289       4.338  10.270  -2.478  1.00 94.16           O  
ATOM   4404  OD2 ASP A 289       5.373  10.515  -4.423  1.00 94.16           O  
ATOM   4405  N   LEU A 290       3.514   6.918  -2.168  1.00 94.64           N  
ATOM   4406  H   LEU A 290       3.344   7.365  -1.278  1.00 94.64           H  
ATOM   4407  CA  LEU A 290       2.456   6.091  -2.753  1.00 94.64           C  
ATOM   4408  HA  LEU A 290       2.825   5.068  -2.828  1.00 94.64           H  
ATOM   4409  C   LEU A 290       2.069   6.561  -4.160  1.00 94.64           C  
ATOM   4410  CB  LEU A 290       1.223   6.118  -1.844  1.00 94.64           C  
ATOM   4411  HB2 LEU A 290       1.491   5.771  -0.846  1.00 94.64           H  
ATOM   4412  HB3 LEU A 290       0.884   7.151  -1.762  1.00 94.64           H  
ATOM   4413  O   LEU A 290       1.842   5.730  -5.040  1.00 94.64           O  
ATOM   4414  CG  LEU A 290       0.076   5.253  -2.402  1.00 94.64           C  
ATOM   4415  HG  LEU A 290      -0.060   5.415  -3.471  1.00 94.64           H  
ATOM   4416  CD1 LEU A 290       0.309   3.763  -2.168  1.00 94.64           C  
ATOM   4417 HD11 LEU A 290      -0.500   3.196  -2.630  1.00 94.64           H  
ATOM   4418 HD12 LEU A 290       1.251   3.453  -2.620  1.00 94.64           H  
ATOM   4419 HD13 LEU A 290       0.339   3.552  -1.099  1.00 94.64           H  
ATOM   4420  CD2 LEU A 290      -1.220   5.696  -1.765  1.00 94.64           C  
ATOM   4421 HD21 LEU A 290      -1.453   6.709  -2.091  1.00 94.64           H  
ATOM   4422 HD22 LEU A 290      -2.035   5.040  -2.073  1.00 94.64           H  
ATOM   4423 HD23 LEU A 290      -1.078   5.677  -0.685  1.00 94.64           H  
ATOM   4424  N   ALA A 291       1.996   7.875  -4.388  1.00 93.74           N  
ATOM   4425  H   ALA A 291       2.241   8.509  -3.640  1.00 93.74           H  
ATOM   4426  CA  ALA A 291       1.644   8.427  -5.697  1.00 93.74           C  
ATOM   4427  HA  ALA A 291       0.646   8.088  -5.975  1.00 93.74           H  
ATOM   4428  C   ALA A 291       2.622   7.941  -6.780  1.00 93.74           C  
ATOM   4429  CB  ALA A 291       1.627   9.954  -5.591  1.00 93.74           C  
ATOM   4430  HB1 ALA A 291       2.608  10.325  -5.293  1.00 93.74           H  
ATOM   4431  HB2 ALA A 291       1.362  10.382  -6.558  1.00 93.74           H  
ATOM   4432  HB3 ALA A 291       0.882  10.267  -4.859  1.00 93.74           H  
ATOM   4433  O   ALA A 291       2.207   7.559  -7.878  1.00 93.74           O  
ATOM   4434  N   ARG A 292       3.918   7.848  -6.448  1.00 94.72           N  
ATOM   4435  H   ARG A 292       4.194   8.165  -5.529  1.00 94.72           H  
ATOM   4436  CA  ARG A 292       4.927   7.235  -7.316  1.00 94.72           C  
ATOM   4437  HA  ARG A 292       4.872   7.712  -8.295  1.00 94.72           H  
ATOM   4438  C   ARG A 292       4.656   5.751  -7.541  1.00 94.72           C  
ATOM   4439  CB  ARG A 292       6.323   7.476  -6.735  1.00 94.72           C  
ATOM   4440  HB2 ARG A 292       6.485   8.551  -6.658  1.00 94.72           H  
ATOM   4441  HB3 ARG A 292       6.387   7.049  -5.735  1.00 94.72           H  
ATOM   4442  O   ARG A 292       4.636   5.331  -8.695  1.00 94.72           O  
ATOM   4443  CG  ARG A 292       7.427   6.845  -7.600  1.00 94.72           C  
ATOM   4444  HG2 ARG A 292       7.395   7.248  -8.612  1.00 94.72           H  
ATOM   4445  HG3 ARG A 292       7.282   5.766  -7.651  1.00 94.72           H  
ATOM   4446  CD  ARG A 292       8.796   7.097  -6.973  1.00 94.72           C  
ATOM   4447  HD2 ARG A 292       8.736   6.720  -5.952  1.00 94.72           H  
ATOM   4448  HD3 ARG A 292       9.551   6.528  -7.514  1.00 94.72           H  
ATOM   4449  NE  ARG A 292       9.158   8.528  -6.986  1.00 94.72           N  
ATOM   4450  HE  ARG A 292       8.867   9.044  -7.804  1.00 94.72           H  
ATOM   4451  NH1 ARG A 292      10.385   8.594  -5.032  1.00 94.72           N  
ATOM   4452 HH11 ARG A 292      10.192   7.615  -4.874  1.00 94.72           H  
ATOM   4453 HH12 ARG A 292      10.849   9.108  -4.297  1.00 94.72           H  
ATOM   4454  NH2 ARG A 292      10.040  10.461  -6.170  1.00 94.72           N  
ATOM   4455 HH21 ARG A 292       9.622  10.965  -6.939  1.00 94.72           H  
ATOM   4456 HH22 ARG A 292      10.552  10.941  -5.444  1.00 94.72           H  
ATOM   4457  CZ  ARG A 292       9.853   9.177  -6.066  1.00 94.72           C  
ATOM   4458  N   VAL A 293       4.432   4.971  -6.481  1.00 95.30           N  
ATOM   4459  H   VAL A 293       4.461   5.397  -5.566  1.00 95.30           H  
ATOM   4460  CA  VAL A 293       4.132   3.530  -6.589  1.00 95.30           C  
ATOM   4461  HA  VAL A 293       4.993   3.021  -7.023  1.00 95.30           H  
ATOM   4462  C   VAL A 293       2.954   3.297  -7.541  1.00 95.30           C  
ATOM   4463  CB  VAL A 293       3.863   2.916  -5.198  1.00 95.30           C  
ATOM   4464  HB  VAL A 293       3.075   3.477  -4.696  1.00 95.30           H  
ATOM   4465  O   VAL A 293       3.106   2.610  -8.550  1.00 95.30           O  
ATOM   4466  CG1 VAL A 293       3.422   1.455  -5.292  1.00 95.30           C  
ATOM   4467 HG11 VAL A 293       3.338   1.033  -4.291  1.00 95.30           H  
ATOM   4468 HG12 VAL A 293       4.148   0.884  -5.872  1.00 95.30           H  
ATOM   4469 HG13 VAL A 293       2.445   1.392  -5.771  1.00 95.30           H  
ATOM   4470  CG2 VAL A 293       5.120   2.954  -4.322  1.00 95.30           C  
ATOM   4471 HG21 VAL A 293       5.490   3.974  -4.220  1.00 95.30           H  
ATOM   4472 HG22 VAL A 293       4.881   2.591  -3.323  1.00 95.30           H  
ATOM   4473 HG23 VAL A 293       5.904   2.328  -4.749  1.00 95.30           H  
ATOM   4474  N   ARG A 294       1.824   3.971  -7.291  1.00 94.01           N  
ATOM   4475  H   ARG A 294       1.807   4.564  -6.474  1.00 94.01           H  
ATOM   4476  CA  ARG A 294       0.601   3.864  -8.101  1.00 94.01           C  
ATOM   4477  HA  ARG A 294       0.308   2.815  -8.154  1.00 94.01           H  
ATOM   4478  C   ARG A 294       0.820   4.311  -9.543  1.00 94.01           C  
ATOM   4479  CB  ARG A 294      -0.535   4.673  -7.451  1.00 94.01           C  
ATOM   4480  HB2 ARG A 294      -0.211   5.703  -7.298  1.00 94.01           H  
ATOM   4481  HB3 ARG A 294      -1.388   4.681  -8.129  1.00 94.01           H  
ATOM   4482  O   ARG A 294       0.377   3.626 -10.461  1.00 94.01           O  
ATOM   4483  CG  ARG A 294      -0.981   4.069  -6.109  1.00 94.01           C  
ATOM   4484  HG2 ARG A 294      -0.136   4.056  -5.420  1.00 94.01           H  
ATOM   4485  HG3 ARG A 294      -1.288   3.035  -6.268  1.00 94.01           H  
ATOM   4486  CD  ARG A 294      -2.127   4.861  -5.451  1.00 94.01           C  
ATOM   4487  HD2 ARG A 294      -2.286   4.470  -4.446  1.00 94.01           H  
ATOM   4488  HD3 ARG A 294      -1.826   5.904  -5.359  1.00 94.01           H  
ATOM   4489  NE  ARG A 294      -3.398   4.788  -6.198  1.00 94.01           N  
ATOM   4490  HE  ARG A 294      -3.744   5.637  -6.622  1.00 94.01           H  
ATOM   4491  NH1 ARG A 294      -3.919   2.556  -5.833  1.00 94.01           N  
ATOM   4492 HH11 ARG A 294      -3.133   2.404  -5.218  1.00 94.01           H  
ATOM   4493 HH12 ARG A 294      -4.472   1.776  -6.159  1.00 94.01           H  
ATOM   4494  NH2 ARG A 294      -5.201   3.765  -7.112  1.00 94.01           N  
ATOM   4495 HH21 ARG A 294      -5.611   4.647  -7.387  1.00 94.01           H  
ATOM   4496 HH22 ARG A 294      -5.668   2.894  -7.320  1.00 94.01           H  
ATOM   4497  CZ  ARG A 294      -4.155   3.720  -6.365  1.00 94.01           C  
ATOM   4498  N   THR A 295       1.548   5.407  -9.767  1.00 94.52           N  
ATOM   4499  H   THR A 295       1.848   5.948  -8.969  1.00 94.52           H  
ATOM   4500  CA  THR A 295       1.899   5.869 -11.122  1.00 94.52           C  
ATOM   4501  HA  THR A 295       0.981   6.075 -11.671  1.00 94.52           H  
ATOM   4502  C   THR A 295       2.663   4.789 -11.888  1.00 94.52           C  
ATOM   4503  CB  THR A 295       2.730   7.162 -11.077  1.00 94.52           C  
ATOM   4504  HB  THR A 295       3.633   7.003 -10.486  1.00 94.52           H  
ATOM   4505  O   THR A 295       2.312   4.470 -13.025  1.00 94.52           O  
ATOM   4506  CG2 THR A 295       3.132   7.670 -12.463  1.00 94.52           C  
ATOM   4507 HG21 THR A 295       3.866   6.999 -12.910  1.00 94.52           H  
ATOM   4508 HG22 THR A 295       2.252   7.734 -13.104  1.00 94.52           H  
ATOM   4509 HG23 THR A 295       3.578   8.660 -12.373  1.00 94.52           H  
ATOM   4510  OG1 THR A 295       1.983   8.198 -10.496  1.00 94.52           O  
ATOM   4511  HG1 THR A 295       1.909   8.023  -9.555  1.00 94.52           H  
ATOM   4512  N   PHE A 296       3.678   4.183 -11.267  1.00 95.02           N  
ATOM   4513  H   PHE A 296       3.881   4.426 -10.307  1.00 95.02           H  
ATOM   4514  CA  PHE A 296       4.471   3.129 -11.897  1.00 95.02           C  
ATOM   4515  HA  PHE A 296       4.809   3.487 -12.869  1.00 95.02           H  
ATOM   4516  C   PHE A 296       3.640   1.871 -12.178  1.00 95.02           C  
ATOM   4517  CB  PHE A 296       5.711   2.818 -11.046  1.00 95.02           C  
ATOM   4518  HB2 PHE A 296       5.467   2.906  -9.987  1.00 95.02           H  
ATOM   4519  HB3 PHE A 296       5.993   1.779 -11.217  1.00 95.02           H  
ATOM   4520  O   PHE A 296       3.728   1.339 -13.284  1.00 95.02           O  
ATOM   4521  CG  PHE A 296       6.914   3.692 -11.361  1.00 95.02           C  
ATOM   4522  CD1 PHE A 296       8.050   3.128 -11.972  1.00 95.02           C  
ATOM   4523  HD1 PHE A 296       8.072   2.074 -12.204  1.00 95.02           H  
ATOM   4524  CD2 PHE A 296       6.902   5.070 -11.067  1.00 95.02           C  
ATOM   4525  HD2 PHE A 296       6.031   5.523 -10.619  1.00 95.02           H  
ATOM   4526  CE1 PHE A 296       9.160   3.934 -12.287  1.00 95.02           C  
ATOM   4527  HE1 PHE A 296      10.031   3.497 -12.753  1.00 95.02           H  
ATOM   4528  CE2 PHE A 296       8.019   5.871 -11.361  1.00 95.02           C  
ATOM   4529  HE2 PHE A 296       8.009   6.923 -11.115  1.00 95.02           H  
ATOM   4530  CZ  PHE A 296       9.148   5.303 -11.972  1.00 95.02           C  
ATOM   4531  HZ  PHE A 296      10.010   5.915 -12.195  1.00 95.02           H  
ATOM   4532  N   ASP A 297       2.798   1.425 -11.241  1.00 94.04           N  
ATOM   4533  H   ASP A 297       2.788   1.875 -10.337  1.00 94.04           H  
ATOM   4534  CA  ASP A 297       1.944   0.249 -11.450  1.00 94.04           C  
ATOM   4535  HA  ASP A 297       2.566  -0.604 -11.719  1.00 94.04           H  
ATOM   4536  C   ASP A 297       0.920   0.466 -12.565  1.00 94.04           C  
ATOM   4537  CB  ASP A 297       1.165  -0.104 -10.185  1.00 94.04           C  
ATOM   4538  HB2 ASP A 297       0.542   0.744  -9.903  1.00 94.04           H  
ATOM   4539  HB3 ASP A 297       0.506  -0.944 -10.404  1.00 94.04           H  
ATOM   4540  O   ASP A 297       0.734  -0.403 -13.417  1.00 94.04           O  
ATOM   4541  CG  ASP A 297       2.046  -0.495  -9.014  1.00 94.04           C  
ATOM   4542  OD1 ASP A 297       3.000  -1.303  -9.152  1.00 94.04           O  
ATOM   4543  OD2 ASP A 297       1.733  -0.021  -7.909  1.00 94.04           O  
ATOM   4544  N   ARG A 298       0.275   1.639 -12.602  1.00 92.84           N  
ATOM   4545  H   ARG A 298       0.460   2.296 -11.858  1.00 92.84           H  
ATOM   4546  CA  ARG A 298      -0.738   1.980 -13.611  1.00 92.84           C  
ATOM   4547  HA  ARG A 298      -1.499   1.200 -13.621  1.00 92.84           H  
ATOM   4548  C   ARG A 298      -0.142   2.008 -15.014  1.00 92.84           C  
ATOM   4549  CB  ARG A 298      -1.380   3.331 -13.243  1.00 92.84           C  
ATOM   4550  HB2 ARG A 298      -0.592   4.056 -13.035  1.00 92.84           H  
ATOM   4551  HB3 ARG A 298      -1.952   3.707 -14.091  1.00 92.84           H  
ATOM   4552  O   ARG A 298      -0.721   1.435 -15.941  1.00 92.84           O  
ATOM   4553  CG  ARG A 298      -2.317   3.251 -12.025  1.00 92.84           C  
ATOM   4554  HG2 ARG A 298      -2.512   4.262 -11.666  1.00 92.84           H  
ATOM   4555  HG3 ARG A 298      -1.848   2.682 -11.223  1.00 92.84           H  
ATOM   4556  CD  ARG A 298      -3.651   2.595 -12.389  1.00 92.84           C  
ATOM   4557  HD2 ARG A 298      -4.126   3.196 -13.164  1.00 92.84           H  
ATOM   4558  HD3 ARG A 298      -3.470   1.594 -12.781  1.00 92.84           H  
ATOM   4559  NE  ARG A 298      -4.545   2.484 -11.225  1.00 92.84           N  
ATOM   4560  HE  ARG A 298      -4.135   2.408 -10.306  1.00 92.84           H  
ATOM   4561  NH1 ARG A 298      -6.538   2.335 -12.374  1.00 92.84           N  
ATOM   4562 HH11 ARG A 298      -6.159   2.795 -13.189  1.00 92.84           H  
ATOM   4563 HH12 ARG A 298      -7.543   2.314 -12.274  1.00 92.84           H  
ATOM   4564  NH2 ARG A 298      -6.566   2.353 -10.200  1.00 92.84           N  
ATOM   4565 HH21 ARG A 298      -7.538   2.624 -10.245  1.00 92.84           H  
ATOM   4566 HH22 ARG A 298      -6.127   2.210  -9.302  1.00 92.84           H  
ATOM   4567  CZ  ARG A 298      -5.858   2.381 -11.272  1.00 92.84           C  
ATOM   4568  N   ILE A 299       1.038   2.611 -15.163  1.00 93.52           N  
ATOM   4569  H   ILE A 299       1.445   3.058 -14.354  1.00 93.52           H  
ATOM   4570  CA  ILE A 299       1.775   2.630 -16.432  1.00 93.52           C  
ATOM   4571  HA  ILE A 299       1.104   2.972 -17.220  1.00 93.52           H  
ATOM   4572  C   ILE A 299       2.230   1.215 -16.806  1.00 93.52           C  
ATOM   4573  CB  ILE A 299       2.961   3.616 -16.353  1.00 93.52           C  
ATOM   4574  HB  ILE A 299       3.583   3.344 -15.500  1.00 93.52           H  
ATOM   4575  O   ILE A 299       2.048   0.801 -17.952  1.00 93.52           O  
ATOM   4576  CG1 ILE A 299       2.443   5.058 -16.158  1.00 93.52           C  
ATOM   4577 HG12 ILE A 299       1.934   5.376 -17.067  1.00 93.52           H  
ATOM   4578 HG13 ILE A 299       1.704   5.092 -15.358  1.00 93.52           H  
ATOM   4579  CG2 ILE A 299       3.816   3.539 -17.635  1.00 93.52           C  
ATOM   4580 HG21 ILE A 299       4.639   4.251 -17.585  1.00 93.52           H  
ATOM   4581 HG22 ILE A 299       3.206   3.765 -18.510  1.00 93.52           H  
ATOM   4582 HG23 ILE A 299       4.259   2.550 -17.747  1.00 93.52           H  
ATOM   4583  CD1 ILE A 299       3.547   6.063 -15.805  1.00 93.52           C  
ATOM   4584 HD11 ILE A 299       4.214   6.216 -16.654  1.00 93.52           H  
ATOM   4585 HD12 ILE A 299       4.122   5.698 -14.953  1.00 93.52           H  
ATOM   4586 HD13 ILE A 299       3.094   7.019 -15.543  1.00 93.52           H  
ATOM   4587  N   ALA A 300       2.759   0.444 -15.852  1.00 93.26           N  
ATOM   4588  H   ALA A 300       2.891   0.826 -14.926  1.00 93.26           H  
ATOM   4589  CA  ALA A 300       3.190  -0.931 -16.087  1.00 93.26           C  
ATOM   4590  HA  ALA A 300       3.926  -0.928 -16.891  1.00 93.26           H  
ATOM   4591  C   ALA A 300       2.024  -1.825 -16.533  1.00 93.26           C  
ATOM   4592  CB  ALA A 300       3.864  -1.474 -14.823  1.00 93.26           C  
ATOM   4593  HB1 ALA A 300       4.203  -2.495 -14.995  1.00 93.26           H  
ATOM   4594  HB2 ALA A 300       3.162  -1.469 -13.988  1.00 93.26           H  
ATOM   4595  HB3 ALA A 300       4.722  -0.854 -14.566  1.00 93.26           H  
ATOM   4596  O   ALA A 300       2.157  -2.558 -17.512  1.00 93.26           O  
ATOM   4597  N   LEU A 301       0.861  -1.730 -15.884  1.00 91.98           N  
ATOM   4598  H   LEU A 301       0.823  -1.138 -15.067  1.00 91.98           H  
ATOM   4599  CA  LEU A 301      -0.339  -2.486 -16.244  1.00 91.98           C  
ATOM   4600  HA  LEU A 301      -0.077  -3.544 -16.255  1.00 91.98           H  
ATOM   4601  C   LEU A 301      -0.847  -2.107 -17.643  1.00 91.98           C  
ATOM   4602  CB  LEU A 301      -1.414  -2.237 -15.168  1.00 91.98           C  
ATOM   4603  HB2 LEU A 301      -1.000  -2.484 -14.190  1.00 91.98           H  
ATOM   4604  HB3 LEU A 301      -1.656  -1.174 -15.163  1.00 91.98           H  
ATOM   4605  O   LEU A 301      -1.232  -2.983 -18.422  1.00 91.98           O  
ATOM   4606  CG  LEU A 301      -2.708  -3.042 -15.379  1.00 91.98           C  
ATOM   4607  HG  LEU A 301      -3.103  -2.840 -16.374  1.00 91.98           H  
ATOM   4608  CD1 LEU A 301      -2.486  -4.549 -15.238  1.00 91.98           C  
ATOM   4609 HD11 LEU A 301      -3.433  -5.083 -15.308  1.00 91.98           H  
ATOM   4610 HD12 LEU A 301      -2.036  -4.760 -14.267  1.00 91.98           H  
ATOM   4611 HD13 LEU A 301      -1.814  -4.911 -16.016  1.00 91.98           H  
ATOM   4612  CD2 LEU A 301      -3.780  -2.619 -14.375  1.00 91.98           C  
ATOM   4613 HD21 LEU A 301      -4.737  -3.083 -14.612  1.00 91.98           H  
ATOM   4614 HD22 LEU A 301      -3.894  -1.535 -14.379  1.00 91.98           H  
ATOM   4615 HD23 LEU A 301      -3.484  -2.919 -13.370  1.00 91.98           H  
ATOM   4616  N   ALA A 302      -0.840  -0.815 -17.984  1.00 91.01           N  
ATOM   4617  H   ALA A 302      -0.537  -0.136 -17.300  1.00 91.01           H  
ATOM   4618  CA  ALA A 302      -1.209  -0.338 -19.314  1.00 91.01           C  
ATOM   4619  HA  ALA A 302      -2.204  -0.711 -19.558  1.00 91.01           H  
ATOM   4620  C   ALA A 302      -0.241  -0.865 -20.392  1.00 91.01           C  
ATOM   4621  CB  ALA A 302      -1.272   1.192 -19.271  1.00 91.01           C  
ATOM   4622  HB1 ALA A 302      -0.286   1.608 -19.064  1.00 91.01           H  
ATOM   4623  HB2 ALA A 302      -1.627   1.578 -20.226  1.00 91.01           H  
ATOM   4624  HB3 ALA A 302      -1.961   1.513 -18.490  1.00 91.01           H  
ATOM   4625  O   ALA A 302      -0.682  -1.404 -21.412  1.00 91.01           O  
ATOM   4626  N   GLY A 303       1.067  -0.798 -20.128  1.00 91.83           N  
ATOM   4627  H   GLY A 303       1.357  -0.326 -19.283  1.00 91.83           H  
ATOM   4628  CA  GLY A 303       2.112  -1.346 -20.994  1.00 91.83           C  
ATOM   4629  HA2 GLY A 303       2.056  -0.873 -21.974  1.00 91.83           H  
ATOM   4630  HA3 GLY A 303       3.083  -1.122 -20.554  1.00 91.83           H  
ATOM   4631  C   GLY A 303       2.004  -2.864 -21.170  1.00 91.83           C  
ATOM   4632  O   GLY A 303       2.065  -3.353 -22.296  1.00 91.83           O  
ATOM   4633  N   GLN A 304       1.749  -3.613 -20.092  1.00 91.21           N  
ATOM   4634  H   GLN A 304       1.739  -3.159 -19.190  1.00 91.21           H  
ATOM   4635  CA  GLN A 304       1.532  -5.064 -20.137  1.00 91.21           C  
ATOM   4636  HA  GLN A 304       2.402  -5.543 -20.587  1.00 91.21           H  
ATOM   4637  C   GLN A 304       0.317  -5.432 -20.991  1.00 91.21           C  
ATOM   4638  CB  GLN A 304       1.333  -5.623 -18.722  1.00 91.21           C  
ATOM   4639  HB2 GLN A 304       0.890  -6.616 -18.799  1.00 91.21           H  
ATOM   4640  HB3 GLN A 304       0.638  -4.985 -18.177  1.00 91.21           H  
ATOM   4641  O   GLN A 304       0.420  -6.303 -21.853  1.00 91.21           O  
ATOM   4642  CG  GLN A 304       2.639  -5.757 -17.928  1.00 91.21           C  
ATOM   4643  HG2 GLN A 304       3.164  -4.802 -17.899  1.00 91.21           H  
ATOM   4644  HG3 GLN A 304       3.288  -6.479 -18.424  1.00 91.21           H  
ATOM   4645  CD  GLN A 304       2.393  -6.231 -16.498  1.00 91.21           C  
ATOM   4646  NE2 GLN A 304       3.393  -6.199 -15.646  1.00 91.21           N  
ATOM   4647 HE21 GLN A 304       3.179  -6.495 -14.705  1.00 91.21           H  
ATOM   4648 HE22 GLN A 304       4.292  -5.826 -15.914  1.00 91.21           H  
ATOM   4649  OE1 GLN A 304       1.311  -6.652 -16.120  1.00 91.21           O  
ATOM   4650  N   LYS A 305      -0.822  -4.748 -20.809  1.00 88.44           N  
ATOM   4651  H   LYS A 305      -0.841  -4.049 -20.080  1.00 88.44           H  
ATOM   4652  CA  LYS A 305      -2.031  -4.967 -21.626  1.00 88.44           C  
ATOM   4653  HA  LYS A 305      -2.343  -6.008 -21.534  1.00 88.44           H  
ATOM   4654  C   LYS A 305      -1.764  -4.731 -23.115  1.00 88.44           C  
ATOM   4655  CB  LYS A 305      -3.164  -4.043 -21.150  1.00 88.44           C  
ATOM   4656  HB2 LYS A 305      -2.771  -3.034 -21.026  1.00 88.44           H  
ATOM   4657  HB3 LYS A 305      -3.934  -4.008 -21.920  1.00 88.44           H  
ATOM   4658  O   LYS A 305      -2.301  -5.454 -23.954  1.00 88.44           O  
ATOM   4659  CG  LYS A 305      -3.830  -4.500 -19.841  1.00 88.44           C  
ATOM   4660  HG2 LYS A 305      -4.346  -5.445 -20.011  1.00 88.44           H  
ATOM   4661  HG3 LYS A 305      -3.075  -4.652 -19.070  1.00 88.44           H  
ATOM   4662  CD  LYS A 305      -4.840  -3.440 -19.366  1.00 88.44           C  
ATOM   4663  HD2 LYS A 305      -5.603  -3.297 -20.131  1.00 88.44           H  
ATOM   4664  HD3 LYS A 305      -4.306  -2.501 -19.224  1.00 88.44           H  
ATOM   4665  CE  LYS A 305      -5.505  -3.838 -18.040  1.00 88.44           C  
ATOM   4666  HE2 LYS A 305      -6.105  -4.734 -18.200  1.00 88.44           H  
ATOM   4667  HE3 LYS A 305      -4.715  -4.082 -17.329  1.00 88.44           H  
ATOM   4668  NZ  LYS A 305      -6.346  -2.740 -17.484  1.00 88.44           N  
ATOM   4669  HZ1 LYS A 305      -6.744  -2.958 -16.582  1.00 88.44           H  
ATOM   4670  HZ2 LYS A 305      -7.123  -2.470 -18.069  1.00 88.44           H  
ATOM   4671  HZ3 LYS A 305      -5.807  -1.899 -17.332  1.00 88.44           H  
ATOM   4672  N   ALA A 306      -0.950  -3.732 -23.451  1.00 86.72           N  
ATOM   4673  H   ALA A 306      -0.571  -3.147 -22.719  1.00 86.72           H  
ATOM   4674  CA  ALA A 306      -0.574  -3.452 -24.831  1.00 86.72           C  
ATOM   4675  HA  ALA A 306      -1.473  -3.452 -25.447  1.00 86.72           H  
ATOM   4676  C   ALA A 306       0.375  -4.515 -25.400  1.00 86.72           C  
ATOM   4677  CB  ALA A 306       0.034  -2.055 -24.883  1.00 86.72           C  
ATOM   4678  HB1 ALA A 306       0.974  -2.027 -24.332  1.00 86.72           H  
ATOM   4679  HB2 ALA A 306       0.220  -1.770 -25.918  1.00 86.72           H  
ATOM   4680  HB3 ALA A 306      -0.662  -1.349 -24.428  1.00 86.72           H  
ATOM   4681  O   ALA A 306       0.109  -5.059 -26.472  1.00 86.72           O  
ATOM   4682  N   ALA A 307       1.429  -4.860 -24.656  1.00 88.48           N  
ATOM   4683  H   ALA A 307       1.589  -4.364 -23.791  1.00 88.48           H  
ATOM   4684  CA  ALA A 307       2.422  -5.854 -25.052  1.00 88.48           C  
ATOM   4685  HA  ALA A 307       2.818  -5.579 -26.030  1.00 88.48           H  
ATOM   4686  C   ALA A 307       1.832  -7.269 -25.174  1.00 88.48           C  
ATOM   4687  CB  ALA A 307       3.569  -5.813 -24.038  1.00 88.48           C  
ATOM   4688  HB1 ALA A 307       3.995  -4.810 -23.999  1.00 88.48           H  
ATOM   4689  HB2 ALA A 307       4.347  -6.515 -24.337  1.00 88.48           H  
ATOM   4690  HB3 ALA A 307       3.204  -6.084 -23.047  1.00 88.48           H  
ATOM   4691  O   ALA A 307       2.249  -8.036 -26.040  1.00 88.48           O  
ATOM   4692  N   PHE A 308       0.807  -7.598 -24.378  1.00 88.88           N  
ATOM   4693  H   PHE A 308       0.561  -6.961 -23.634  1.00 88.88           H  
ATOM   4694  CA  PHE A 308       0.126  -8.895 -24.424  1.00 88.88           C  
ATOM   4695  HA  PHE A 308       0.847  -9.666 -24.154  1.00 88.88           H  
ATOM   4696  C   PHE A 308      -0.415  -9.235 -25.824  1.00 88.88           C  
ATOM   4697  CB  PHE A 308      -0.997  -8.919 -23.378  1.00 88.88           C  
ATOM   4698  HB2 PHE A 308      -0.603  -8.562 -22.427  1.00 88.88           H  
ATOM   4699  HB3 PHE A 308      -1.795  -8.242 -23.684  1.00 88.88           H  
ATOM   4700  O   PHE A 308      -0.453 -10.398 -26.207  1.00 88.88           O  
ATOM   4701  CG  PHE A 308      -1.560 -10.306 -23.140  1.00 88.88           C  
ATOM   4702  CD1 PHE A 308      -2.764 -10.707 -23.750  1.00 88.88           C  
ATOM   4703  HD1 PHE A 308      -3.298 -10.026 -24.396  1.00 88.88           H  
ATOM   4704  CD2 PHE A 308      -0.852 -11.212 -22.329  1.00 88.88           C  
ATOM   4705  HD2 PHE A 308       0.080 -10.916 -21.871  1.00 88.88           H  
ATOM   4706  CE1 PHE A 308      -3.254 -12.010 -23.550  1.00 88.88           C  
ATOM   4707  HE1 PHE A 308      -4.162 -12.330 -24.040  1.00 88.88           H  
ATOM   4708  CE2 PHE A 308      -1.342 -12.514 -22.130  1.00 88.88           C  
ATOM   4709  HE2 PHE A 308      -0.785 -13.215 -21.526  1.00 88.88           H  
ATOM   4710  CZ  PHE A 308      -2.542 -12.914 -22.741  1.00 88.88           C  
ATOM   4711  HZ  PHE A 308      -2.904 -13.923 -22.609  1.00 88.88           H  
ATOM   4712  N   LYS A 309      -0.761  -8.226 -26.638  1.00 82.04           N  
ATOM   4713  H   LYS A 309      -0.630  -7.285 -26.294  1.00 82.04           H  
ATOM   4714  CA  LYS A 309      -1.237  -8.412 -28.022  1.00 82.04           C  
ATOM   4715  HA  LYS A 309      -2.053  -9.135 -28.017  1.00 82.04           H  
ATOM   4716  C   LYS A 309      -0.185  -8.973 -28.985  1.00 82.04           C  
ATOM   4717  CB  LYS A 309      -1.732  -7.076 -28.587  1.00 82.04           C  
ATOM   4718  HB2 LYS A 309      -2.014  -7.221 -29.629  1.00 82.04           H  
ATOM   4719  HB3 LYS A 309      -0.912  -6.358 -28.560  1.00 82.04           H  
ATOM   4720  O   LYS A 309      -0.546  -9.325 -30.111  1.00 82.04           O  
ATOM   4721  CG  LYS A 309      -2.943  -6.498 -27.847  1.00 82.04           C  
ATOM   4722  HG2 LYS A 309      -2.689  -6.305 -26.805  1.00 82.04           H  
ATOM   4723  HG3 LYS A 309      -3.773  -7.204 -27.894  1.00 82.04           H  
ATOM   4724  CD  LYS A 309      -3.341  -5.183 -28.526  1.00 82.04           C  
ATOM   4725  HD2 LYS A 309      -2.491  -4.501 -28.485  1.00 82.04           H  
ATOM   4726  HD3 LYS A 309      -3.589  -5.375 -29.569  1.00 82.04           H  
ATOM   4727  CE  LYS A 309      -4.538  -4.539 -27.826  1.00 82.04           C  
ATOM   4728  HE2 LYS A 309      -5.392  -5.214 -27.895  1.00 82.04           H  
ATOM   4729  HE3 LYS A 309      -4.291  -4.413 -26.772  1.00 82.04           H  
ATOM   4730  NZ  LYS A 309      -4.858  -3.225 -28.440  1.00 82.04           N  
ATOM   4731  HZ1 LYS A 309      -4.070  -2.599 -28.350  1.00 82.04           H  
ATOM   4732  HZ2 LYS A 309      -5.053  -3.321 -29.426  1.00 82.04           H  
ATOM   4733  HZ3 LYS A 309      -5.651  -2.793 -27.987  1.00 82.04           H  
ATOM   4734  N   ALA A 310       1.089  -8.979 -28.603  1.00 84.97           N  
ATOM   4735  H   ALA A 310       1.323  -8.635 -27.683  1.00 84.97           H  
ATOM   4736  CA  ALA A 310       2.178  -9.502 -29.422  1.00 84.97           C  
ATOM   4737  HA  ALA A 310       1.841  -9.636 -30.450  1.00 84.97           H  
ATOM   4738  C   ALA A 310       2.705 -10.858 -28.952  1.00 84.97           C  
ATOM   4739  CB  ALA A 310       3.298  -8.486 -29.429  1.00 84.97           C  
ATOM   4740  HB1 ALA A 310       2.909  -7.501 -29.688  1.00 84.97           H  
ATOM   4741  HB2 ALA A 310       3.750  -8.484 -28.437  1.00 84.97           H  
ATOM   4742  HB3 ALA A 310       4.053  -8.779 -30.159  1.00 84.97           H  
ATOM   4743  O   ALA A 310       3.519 -11.459 -29.652  1.00 84.97           O  
ATOM   4744  N   ILE A 311       2.249 -11.338 -27.794  1.00 88.59           N  
ATOM   4745  H   ILE A 311       1.530 -10.830 -27.299  1.00 88.59           H  
ATOM   4746  CA  ILE A 311       2.541 -12.698 -27.348  1.00 88.59           C  
ATOM   4747  HA  ILE A 311       3.623 -12.814 -27.275  1.00 88.59           H  
ATOM   4748  C   ILE A 311       2.049 -13.677 -28.424  1.00 88.59           C  
ATOM   4749  CB  ILE A 311       1.924 -12.947 -25.955  1.00 88.59           C  
ATOM   4750  HB  ILE A 311       0.847 -12.795 -26.030  1.00 88.59           H  
ATOM   4751  O   ILE A 311       0.992 -13.472 -29.022  1.00 88.59           O  
ATOM   4752  CG1 ILE A 311       2.464 -11.955 -24.895  1.00 88.59           C  
ATOM   4753 HG12 ILE A 311       2.227 -10.939 -25.210  1.00 88.59           H  
ATOM   4754 HG13 ILE A 311       1.939 -12.133 -23.956  1.00 88.59           H  
ATOM   4755  CG2 ILE A 311       2.146 -14.393 -25.488  1.00 88.59           C  
ATOM   4756 HG21 ILE A 311       3.200 -14.668 -25.542  1.00 88.59           H  
ATOM   4757 HG22 ILE A 311       1.578 -15.081 -26.115  1.00 88.59           H  
ATOM   4758 HG23 ILE A 311       1.793 -14.517 -24.465  1.00 88.59           H  
ATOM   4759  CD1 ILE A 311       3.975 -12.014 -24.622  1.00 88.59           C  
ATOM   4760 HD11 ILE A 311       4.536 -11.786 -25.528  1.00 88.59           H  
ATOM   4761 HD12 ILE A 311       4.229 -11.273 -23.864  1.00 88.59           H  
ATOM   4762 HD13 ILE A 311       4.258 -13.000 -24.253  1.00 88.59           H  
ATOM   4763  N   ASP A 312       2.868 -14.687 -28.716  1.00 88.20           N  
ATOM   4764  H   ASP A 312       3.650 -14.848 -28.097  1.00 88.20           H  
ATOM   4765  CA  ASP A 312       2.665 -15.705 -29.759  1.00 88.20           C  
ATOM   4766  HA  ASP A 312       3.556 -16.333 -29.737  1.00 88.20           H  
ATOM   4767  C   ASP A 312       2.601 -15.189 -31.208  1.00 88.20           C  
ATOM   4768  CB  ASP A 312       1.498 -16.631 -29.388  1.00 88.20           C  
ATOM   4769  HB2 ASP A 312       0.562 -16.073 -29.422  1.00 88.20           H  
ATOM   4770  HB3 ASP A 312       1.435 -17.437 -30.120  1.00 88.20           H  
ATOM   4771  O   ASP A 312       2.247 -15.927 -32.132  1.00 88.20           O  
ATOM   4772  CG  ASP A 312       1.679 -17.259 -28.005  1.00 88.20           C  
ATOM   4773  OD1 ASP A 312       2.844 -17.551 -27.647  1.00 88.20           O  
ATOM   4774  OD2 ASP A 312       0.652 -17.432 -27.314  1.00 88.20           O  
ATOM   4775  N   LYS A 313       3.002 -13.936 -31.450  1.00 87.08           N  
ATOM   4776  H   LYS A 313       3.278 -13.370 -30.661  1.00 87.08           H  
ATOM   4777  CA  LYS A 313       3.218 -13.414 -32.803  1.00 87.08           C  
ATOM   4778  HA  LYS A 313       2.739 -14.084 -33.517  1.00 87.08           H  
ATOM   4779  C   LYS A 313       4.703 -13.374 -33.171  1.00 87.08           C  
ATOM   4780  CB  LYS A 313       2.570 -12.044 -32.952  1.00 87.08           C  
ATOM   4781  HB2 LYS A 313       2.750 -11.728 -33.979  1.00 87.08           H  
ATOM   4782  HB3 LYS A 313       3.060 -11.346 -32.274  1.00 87.08           H  
ATOM   4783  O   LYS A 313       5.591 -13.571 -32.347  1.00 87.08           O  
ATOM   4784  CG  LYS A 313       1.053 -12.015 -32.714  1.00 87.08           C  
ATOM   4785  HG2 LYS A 313       0.827 -12.206 -31.664  1.00 87.08           H  
ATOM   4786  HG3 LYS A 313       0.557 -12.753 -33.345  1.00 87.08           H  
ATOM   4787  CD  LYS A 313       0.603 -10.608 -33.100  1.00 87.08           C  
ATOM   4788  HD2 LYS A 313       0.868 -10.425 -34.142  1.00 87.08           H  
ATOM   4789  HD3 LYS A 313       1.154  -9.899 -32.482  1.00 87.08           H  
ATOM   4790  CE  LYS A 313      -0.881 -10.329 -32.952  1.00 87.08           C  
ATOM   4791  HE2 LYS A 313      -1.222 -10.692 -31.983  1.00 87.08           H  
ATOM   4792  HE3 LYS A 313      -1.421 -10.844 -33.746  1.00 87.08           H  
ATOM   4793  NZ  LYS A 313      -1.038  -8.861 -33.045  1.00 87.08           N  
ATOM   4794  HZ1 LYS A 313      -0.383  -8.479 -33.712  1.00 87.08           H  
ATOM   4795  HZ2 LYS A 313      -0.766  -8.473 -32.153  1.00 87.08           H  
ATOM   4796  HZ3 LYS A 313      -1.981  -8.584 -33.276  1.00 87.08           H  
ATOM   4797  N   LYS A 314       4.989 -13.109 -34.450  1.00 88.26           N  
ATOM   4798  H   LYS A 314       4.214 -12.884 -35.058  1.00 88.26           H  
ATOM   4799  CA  LYS A 314       6.365 -12.935 -34.941  1.00 88.26           C  
ATOM   4800  HA  LYS A 314       6.944 -13.808 -34.639  1.00 88.26           H  
ATOM   4801  C   LYS A 314       7.021 -11.713 -34.288  1.00 88.26           C  
ATOM   4802  CB  LYS A 314       6.386 -12.810 -36.472  1.00 88.26           C  
ATOM   4803  HB2 LYS A 314       7.404 -12.583 -36.788  1.00 88.26           H  
ATOM   4804  HB3 LYS A 314       5.744 -11.982 -36.774  1.00 88.26           H  
ATOM   4805  O   LYS A 314       6.365 -10.695 -34.083  1.00 88.26           O  
ATOM   4806  CG  LYS A 314       5.929 -14.098 -37.173  1.00 88.26           C  
ATOM   4807  HG2 LYS A 314       6.546 -14.929 -36.832  1.00 88.26           H  
ATOM   4808  HG3 LYS A 314       4.889 -14.304 -36.923  1.00 88.26           H  
ATOM   4809  CD  LYS A 314       6.065 -13.961 -38.694  1.00 88.26           C  
ATOM   4810  HD2 LYS A 314       5.442 -13.135 -39.035  1.00 88.26           H  
ATOM   4811  HD3 LYS A 314       7.105 -13.747 -38.940  1.00 88.26           H  
ATOM   4812  CE  LYS A 314       5.629 -15.261 -39.378  1.00 88.26           C  
ATOM   4813  HE2 LYS A 314       4.589 -15.458 -39.118  1.00 88.26           H  
ATOM   4814  HE3 LYS A 314       6.229 -16.079 -38.980  1.00 88.26           H  
ATOM   4815  NZ  LYS A 314       5.787 -15.178 -40.851  1.00 88.26           N  
ATOM   4816  HZ1 LYS A 314       5.229 -14.422 -41.222  1.00 88.26           H  
ATOM   4817  HZ2 LYS A 314       5.496 -16.042 -41.286  1.00 88.26           H  
ATOM   4818  HZ3 LYS A 314       6.754 -15.010 -41.089  1.00 88.26           H  
ATOM   4819  N   ALA A 315       8.338 -11.775 -34.081  1.00 87.24           N  
ATOM   4820  H   ALA A 315       8.801 -12.661 -34.223  1.00 87.24           H  
ATOM   4821  CA  ALA A 315       9.128 -10.697 -33.473  1.00 87.24           C  
ATOM   4822  HA  ALA A 315       8.767 -10.541 -32.456  1.00 87.24           H  
ATOM   4823  C   ALA A 315       9.025  -9.339 -34.203  1.00 87.24           C  
ATOM   4824  CB  ALA A 315      10.585 -11.168 -33.393  1.00 87.24           C  
ATOM   4825  HB1 ALA A 315      10.647 -12.093 -32.819  1.00 87.24           H  
ATOM   4826  HB2 ALA A 315      10.990 -11.329 -34.392  1.00 87.24           H  
ATOM   4827  HB3 ALA A 315      11.185 -10.411 -32.887  1.00 87.24           H  
ATOM   4828  O   ALA A 315       9.299  -8.301 -33.609  1.00 87.24           O  
ATOM   4829  N   SER A 316       8.566  -9.317 -35.461  1.00 86.82           N  
ATOM   4830  H   SER A 316       8.291 -10.189 -35.890  1.00 86.82           H  
ATOM   4831  CA  SER A 316       8.247  -8.084 -36.195  1.00 86.82           C  
ATOM   4832  HA  SER A 316       9.158  -7.494 -36.297  1.00 86.82           H  
ATOM   4833  C   SER A 316       7.215  -7.198 -35.484  1.00 86.82           C  
ATOM   4834  CB  SER A 316       7.739  -8.436 -37.598  1.00 86.82           C  
ATOM   4835  HB2 SER A 316       8.555  -8.888 -38.161  1.00 86.82           H  
ATOM   4836  HB3 SER A 316       7.429  -7.527 -38.114  1.00 86.82           H  
ATOM   4837  O   SER A 316       7.235  -5.984 -35.662  1.00 86.82           O  
ATOM   4838  OG  SER A 316       6.656  -9.354 -37.548  1.00 86.82           O  
ATOM   4839  HG  SER A 316       5.868  -8.880 -37.273  1.00 86.82           H  
ATOM   4840  N   GLU A 317       6.338  -7.773 -34.655  1.00 85.25           N  
ATOM   4841  H   GLU A 317       6.366  -8.774 -34.529  1.00 85.25           H  
ATOM   4842  CA  GLU A 317       5.329  -7.021 -33.895  1.00 85.25           C  
ATOM   4843  HA  GLU A 317       4.822  -6.326 -34.565  1.00 85.25           H  
ATOM   4844  C   GLU A 317       5.935  -6.198 -32.745  1.00 85.25           C  
ATOM   4845  CB  GLU A 317       4.284  -7.985 -33.322  1.00 85.25           C  
ATOM   4846  HB2 GLU A 317       3.564  -7.427 -32.724  1.00 85.25           H  
ATOM   4847  HB3 GLU A 317       4.795  -8.681 -32.656  1.00 85.25           H  
ATOM   4848  O   GLU A 317       5.333  -5.217 -32.306  1.00 85.25           O  
ATOM   4849  CG  GLU A 317       3.530  -8.801 -34.377  1.00 85.25           C  
ATOM   4850  HG2 GLU A 317       4.224  -9.252 -35.086  1.00 85.25           H  
ATOM   4851  HG3 GLU A 317       3.056  -9.620 -33.836  1.00 85.25           H  
ATOM   4852  CD  GLU A 317       2.422  -8.042 -35.114  1.00 85.25           C  
ATOM   4853  OE1 GLU A 317       2.531  -7.955 -36.356  1.00 85.25           O  
ATOM   4854  OE2 GLU A 317       1.411  -7.687 -34.452  1.00 85.25           O  
ATOM   4855  N   LEU A 318       7.137  -6.552 -32.267  1.00 87.25           N  
ATOM   4856  H   LEU A 318       7.619  -7.323 -32.705  1.00 87.25           H  
ATOM   4857  CA  LEU A 318       7.801  -5.872 -31.147  1.00 87.25           C  
ATOM   4858  HA  LEU A 318       7.146  -5.888 -30.276  1.00 87.25           H  
ATOM   4859  C   LEU A 318       8.105  -4.400 -31.450  1.00 87.25           C  
ATOM   4860  CB  LEU A 318       9.113  -6.597 -30.816  1.00 87.25           C  
ATOM   4861  HB2 LEU A 318       9.741  -6.601 -31.707  1.00 87.25           H  
ATOM   4862  HB3 LEU A 318       9.641  -6.017 -30.059  1.00 87.25           H  
ATOM   4863  O   LEU A 318       8.075  -3.562 -30.548  1.00 87.25           O  
ATOM   4864  CG  LEU A 318       8.963  -8.034 -30.298  1.00 87.25           C  
ATOM   4865  HG  LEU A 318       8.422  -8.634 -31.030  1.00 87.25           H  
ATOM   4866  CD1 LEU A 318      10.352  -8.631 -30.117  1.00 87.25           C  
ATOM   4867 HD11 LEU A 318      10.251  -9.684 -29.853  1.00 87.25           H  
ATOM   4868 HD12 LEU A 318      10.913  -8.567 -31.049  1.00 87.25           H  
ATOM   4869 HD13 LEU A 318      10.897  -8.104 -29.334  1.00 87.25           H  
ATOM   4870  CD2 LEU A 318       8.226  -8.112 -28.961  1.00 87.25           C  
ATOM   4871 HD21 LEU A 318       8.242  -9.139 -28.596  1.00 87.25           H  
ATOM   4872 HD22 LEU A 318       8.704  -7.466 -28.224  1.00 87.25           H  
ATOM   4873 HD23 LEU A 318       7.185  -7.818 -29.095  1.00 87.25           H  
ATOM   4874  N   TYR A 319       8.355  -4.077 -32.721  1.00 87.55           N  
ATOM   4875  H   TYR A 319       8.335  -4.816 -33.410  1.00 87.55           H  
ATOM   4876  CA  TYR A 319       8.550  -2.703 -33.178  1.00 87.55           C  
ATOM   4877  HA  TYR A 319       9.402  -2.269 -32.655  1.00 87.55           H  
ATOM   4878  C   TYR A 319       7.326  -1.828 -32.871  1.00 87.55           C  
ATOM   4879  CB  TYR A 319       8.852  -2.726 -34.680  1.00 87.55           C  
ATOM   4880  HB2 TYR A 319       8.048  -3.248 -35.199  1.00 87.55           H  
ATOM   4881  HB3 TYR A 319       9.769  -3.292 -34.847  1.00 87.55           H  
ATOM   4882  O   TYR A 319       7.467  -0.742 -32.309  1.00 87.55           O  
ATOM   4883  CG  TYR A 319       9.016  -1.349 -35.288  1.00 87.55           C  
ATOM   4884  CD1 TYR A 319       7.982  -0.793 -36.066  1.00 87.55           C  
ATOM   4885  HD1 TYR A 319       7.065  -1.341 -36.229  1.00 87.55           H  
ATOM   4886  CD2 TYR A 319      10.201  -0.621 -35.062  1.00 87.55           C  
ATOM   4887  HD2 TYR A 319      10.989  -1.048 -34.460  1.00 87.55           H  
ATOM   4888  CE1 TYR A 319       8.145   0.481 -36.641  1.00 87.55           C  
ATOM   4889  HE1 TYR A 319       7.359   0.919 -37.238  1.00 87.55           H  
ATOM   4890  CE2 TYR A 319      10.360   0.661 -35.624  1.00 87.55           C  
ATOM   4891  HE2 TYR A 319      11.267   1.221 -35.450  1.00 87.55           H  
ATOM   4892  OH  TYR A 319       9.474   2.447 -36.962  1.00 87.55           O  
ATOM   4893  HH  TYR A 319      10.302   2.861 -36.709  1.00 87.55           H  
ATOM   4894  CZ  TYR A 319       9.334   1.207 -36.425  1.00 87.55           C  
ATOM   4895  N   PHE A 320       6.120  -2.332 -33.158  1.00 85.73           N  
ATOM   4896  H   PHE A 320       6.057  -3.260 -33.551  1.00 85.73           H  
ATOM   4897  CA  PHE A 320       4.878  -1.606 -32.893  1.00 85.73           C  
ATOM   4898  HA  PHE A 320       4.972  -0.600 -33.301  1.00 85.73           H  
ATOM   4899  C   PHE A 320       4.611  -1.444 -31.395  1.00 85.73           C  
ATOM   4900  CB  PHE A 320       3.702  -2.302 -33.592  1.00 85.73           C  
ATOM   4901  HB2 PHE A 320       3.616  -3.324 -33.223  1.00 85.73           H  
ATOM   4902  HB3 PHE A 320       2.783  -1.780 -33.325  1.00 85.73           H  
ATOM   4903  O   PHE A 320       4.133  -0.391 -30.986  1.00 85.73           O  
ATOM   4904  CG  PHE A 320       3.812  -2.308 -35.103  1.00 85.73           C  
ATOM   4905  CD1 PHE A 320       3.769  -1.092 -35.810  1.00 85.73           C  
ATOM   4906  HD1 PHE A 320       3.642  -0.158 -35.281  1.00 85.73           H  
ATOM   4907  CD2 PHE A 320       3.971  -3.516 -35.806  1.00 85.73           C  
ATOM   4908  HD2 PHE A 320       3.984  -4.455 -35.272  1.00 85.73           H  
ATOM   4909  CE1 PHE A 320       3.907  -1.086 -37.207  1.00 85.73           C  
ATOM   4910  HE1 PHE A 320       3.899  -0.148 -37.743  1.00 85.73           H  
ATOM   4911  CE2 PHE A 320       4.091  -3.511 -37.207  1.00 85.73           C  
ATOM   4912  HE2 PHE A 320       4.199  -4.444 -37.739  1.00 85.73           H  
ATOM   4913  CZ  PHE A 320       4.058  -2.293 -37.908  1.00 85.73           C  
ATOM   4914  HZ  PHE A 320       4.153  -2.284 -38.984  1.00 85.73           H  
ATOM   4915  N   ILE A 321       4.975  -2.430 -30.565  1.00 87.54           N  
ATOM   4916  H   ILE A 321       5.354  -3.277 -30.965  1.00 87.54           H  
ATOM   4917  CA  ILE A 321       4.852  -2.313 -29.102  1.00 87.54           C  
ATOM   4918  HA  ILE A 321       3.821  -2.060 -28.855  1.00 87.54           H  
ATOM   4919  C   ILE A 321       5.742  -1.195 -28.567  1.00 87.54           C  
ATOM   4920  CB  ILE A 321       5.229  -3.619 -28.382  1.00 87.54           C  
ATOM   4921  HB  ILE A 321       6.262  -3.854 -28.636  1.00 87.54           H  
ATOM   4922  O   ILE A 321       5.271  -0.383 -27.773  1.00 87.54           O  
ATOM   4923  CG1 ILE A 321       4.342  -4.794 -28.815  1.00 87.54           C  
ATOM   4924 HG12 ILE A 321       3.335  -4.676 -28.417  1.00 87.54           H  
ATOM   4925 HG13 ILE A 321       4.278  -4.842 -29.902  1.00 87.54           H  
ATOM   4926  CG2 ILE A 321       5.134  -3.449 -26.850  1.00 87.54           C  
ATOM   4927 HG21 ILE A 321       5.309  -4.391 -26.329  1.00 87.54           H  
ATOM   4928 HG22 ILE A 321       5.894  -2.751 -26.499  1.00 87.54           H  
ATOM   4929 HG23 ILE A 321       4.150  -3.072 -26.573  1.00 87.54           H  
ATOM   4930  CD1 ILE A 321       4.958  -6.102 -28.316  1.00 87.54           C  
ATOM   4931 HD11 ILE A 321       5.130  -6.754 -29.173  1.00 87.54           H  
ATOM   4932 HD12 ILE A 321       4.298  -6.562 -27.580  1.00 87.54           H  
ATOM   4933 HD13 ILE A 321       5.932  -5.949 -27.852  1.00 87.54           H  
ATOM   4934  N   LYS A 322       7.014  -1.144 -28.991  1.00 91.68           N  
ATOM   4935  H   LYS A 322       7.336  -1.851 -29.637  1.00 91.68           H  
ATOM   4936  CA  LYS A 322       7.946  -0.095 -28.556  1.00 91.68           C  
ATOM   4937  HA  LYS A 322       8.054  -0.146 -27.472  1.00 91.68           H  
ATOM   4938  C   LYS A 322       7.377   1.287 -28.864  1.00 91.68           C
[truncated: 99,396 more chars]
