# Supplementary material for: Evolution of Phage Tail Sheath Protein
Source: Viruses. 2022 May 26;14(6):1148. doi: 10.3390/v14061148 (PMC9230969; doi:10.3390/v14061148)
Supplement: Supplementary file 1 [file viruses-14-01148-s001.zip › Supplementary_File_S2/AF_models/Campylobacter__phage__F352.pdb]

ATOM      1  N   MET A   1     -20.038 -48.765  21.169  1.00 44.47           N  
ATOM      2  H   MET A   1     -20.440 -47.914  21.537  1.00 44.47           H  
ATOM      3  H2  MET A   1     -19.139 -48.890  21.612  1.00 44.47           H  
ATOM      4  H3  MET A   1     -19.909 -48.685  20.171  1.00 44.47           H  
ATOM      5  CA  MET A   1     -20.887 -49.929  21.506  1.00 44.47           C  
ATOM      6  HA  MET A   1     -21.908 -49.754  21.167  1.00 44.47           H  
ATOM      7  C   MET A   1     -20.870 -50.038  23.022  1.00 44.47           C  
ATOM      8  CB  MET A   1     -20.339 -51.210  20.842  1.00 44.47           C  
ATOM      9  HB2 MET A   1     -19.629 -50.950  20.057  1.00 44.47           H  
ATOM     10  HB3 MET A   1     -19.811 -51.815  21.579  1.00 44.47           H  
ATOM     11  O   MET A   1     -19.779 -49.994  23.567  1.00 44.47           O  
ATOM     12  CG  MET A   1     -21.448 -52.056  20.211  1.00 44.47           C  
ATOM     13  HG2 MET A   1     -21.875 -51.523  19.361  1.00 44.47           H  
ATOM     14  HG3 MET A   1     -22.232 -52.198  20.954  1.00 44.47           H  
ATOM     15  SD  MET A   1     -20.913 -53.705  19.670  1.00 44.47           S  
ATOM     16  CE  MET A   1     -20.015 -53.346  18.134  1.00 44.47           C  
ATOM     17  HE1 MET A   1     -20.674 -52.842  17.427  1.00 44.47           H  
ATOM     18  HE2 MET A   1     -19.152 -52.714  18.346  1.00 44.47           H  
ATOM     19  HE3 MET A   1     -19.668 -54.281  17.694  1.00 44.47           H  
ATOM     20  N   ALA A   2     -22.018 -50.065  23.703  1.00 57.33           N  
ATOM     21  H   ALA A   2     -22.904 -50.163  23.227  1.00 57.33           H  
ATOM     22  CA  ALA A   2     -22.030 -50.178  25.164  1.00 57.33           C  
ATOM     23  HA  ALA A   2     -21.389 -49.403  25.583  1.00 57.33           H  
ATOM     24  C   ALA A   2     -21.466 -51.542  25.598  1.00 57.33           C  
ATOM     25  CB  ALA A   2     -23.458 -49.953  25.679  1.00 57.33           C  
ATOM     26  HB1 ALA A   2     -23.816 -48.969  25.377  1.00 57.33           H  
ATOM     27  HB2 ALA A   2     -23.465 -50.011  26.767  1.00 57.33           H  
ATOM     28  HB3 ALA A   2     -24.122 -50.722  25.285  1.00 57.33           H  
ATOM     29  O   ALA A   2     -21.669 -52.540  24.904  1.00 57.33           O  
ATOM     30  N   LEU A   3     -20.758 -51.577  26.727  1.00 56.22           N  
ATOM     31  H   LEU A   3     -20.609 -50.718  27.236  1.00 56.22           H  
ATOM     32  CA  LEU A   3     -20.267 -52.817  27.325  1.00 56.22           C  
ATOM     33  HA  LEU A   3     -19.558 -53.288  26.644  1.00 56.22           H  
ATOM     34  C   LEU A   3     -21.433 -53.795  27.567  1.00 56.22           C  
ATOM     35  CB  LEU A   3     -19.562 -52.470  28.646  1.00 56.22           C  
ATOM     36  HB2 LEU A   3     -20.198 -51.784  29.206  1.00 56.22           H  
ATOM     37  HB3 LEU A   3     -19.477 -53.378  29.243  1.00 56.22           H  
ATOM     38  O   LEU A   3     -22.394 -53.460  28.255  1.00 56.22           O  
ATOM     39  CG  LEU A   3     -18.156 -51.861  28.504  1.00 56.22           C  
ATOM     40  HG  LEU A   3     -18.163 -51.066  27.758  1.00 56.22           H  
ATOM     41  CD1 LEU A   3     -17.750 -51.273  29.850  1.00 56.22           C  
ATOM     42 HD11 LEU A   3     -18.367 -50.403  30.076  1.00 56.22           H  
ATOM     43 HD12 LEU A   3     -16.704 -50.967  29.825  1.00 56.22           H  
ATOM     44 HD13 LEU A   3     -17.894 -52.023  30.628  1.00 56.22           H  
ATOM     45  CD2 LEU A   3     -17.117 -52.917  28.117  1.00 56.22           C  
ATOM     46 HD21 LEU A   3     -17.104 -53.720  28.854  1.00 56.22           H  
ATOM     47 HD22 LEU A   3     -16.130 -52.457  28.070  1.00 56.22           H  
ATOM     48 HD23 LEU A   3     -17.348 -53.328  27.135  1.00 56.22           H  
ATOM     49  N   LEU A   4     -21.340 -55.006  27.007  1.00 62.12           N  
ATOM     50  H   LEU A   4     -20.561 -55.175  26.387  1.00 62.12           H  
ATOM     51  CA  LEU A   4     -22.305 -56.101  27.218  1.00 62.12           C  
ATOM     52  HA  LEU A   4     -23.277 -55.675  27.464  1.00 62.12           H  
ATOM     53  C   LEU A   4     -21.934 -57.003  28.408  1.00 62.12           C  
ATOM     54  CB  LEU A   4     -22.435 -56.913  25.915  1.00 62.12           C  
ATOM     55  HB2 LEU A   4     -22.911 -57.869  26.131  1.00 62.12           H  
ATOM     56  HB3 LEU A   4     -21.434 -57.126  25.540  1.00 62.12           H  
ATOM     57  O   LEU A   4     -22.726 -57.840  28.833  1.00 62.12           O  
ATOM     58  CG  LEU A   4     -23.256 -56.201  24.824  1.00 62.12           C  
ATOM     59  HG  LEU A   4     -22.950 -55.157  24.750  1.00 62.12           H  
ATOM     60  CD1 LEU A   4     -23.008 -56.866  23.470  1.00 62.12           C  
ATOM     61 HD11 LEU A   4     -23.586 -56.358  22.699  1.00 62.12           H  
ATOM     62 HD12 LEU A   4     -23.300 -57.916  23.509  1.00 62.12           H  
ATOM     63 HD13 LEU A   4     -21.951 -56.795  23.214  1.00 62.12           H  
ATOM     64  CD2 LEU A   4     -24.759 -56.265  25.114  1.00 62.12           C  
ATOM     65 HD21 LEU A   4     -25.309 -55.773  24.312  1.00 62.12           H  
ATOM     66 HD22 LEU A   4     -25.084 -57.302  25.191  1.00 62.12           H  
ATOM     67 HD23 LEU A   4     -24.981 -55.749  26.048  1.00 62.12           H  
ATOM     68  N   SER A   5     -20.741 -56.816  28.965  1.00 70.23           N  
ATOM     69  H   SER A   5     -20.152 -56.091  28.581  1.00 70.23           H  
ATOM     70  CA  SER A   5     -20.258 -57.447  30.191  1.00 70.23           C  
ATOM     71  HA  SER A   5     -21.081 -57.983  30.664  1.00 70.23           H  
ATOM     72  C   SER A   5     -19.743 -56.369  31.147  1.00 70.23           C  
ATOM     73  CB  SER A   5     -19.149 -58.454  29.866  1.00 70.23           C  
ATOM     74  HB2 SER A   5     -19.559 -59.238  29.228  1.00 70.23           H  
ATOM     75  HB3 SER A   5     -18.787 -58.912  30.787  1.00 70.23           H  
ATOM     76  O   SER A   5     -19.300 -55.322  30.673  1.00 70.23           O  
ATOM     77  OG  SER A   5     -18.068 -57.834  29.193  1.00 70.23           O  
ATOM     78  HG  SER A   5     -17.645 -57.205  29.784  1.00 70.23           H  
ATOM     79  N   PRO A   6     -19.737 -56.597  32.472  1.00 59.37           N  
ATOM     80  CA  PRO A   6     -19.106 -55.677  33.414  1.00 59.37           C  
ATOM     81  HA  PRO A   6     -19.688 -54.756  33.446  1.00 59.37           H  
ATOM     82  C   PRO A   6     -17.663 -55.371  32.987  1.00 59.37           C  
ATOM     83  CB  PRO A   6     -19.172 -56.372  34.779  1.00 59.37           C  
ATOM     84  HB2 PRO A   6     -18.267 -56.953  34.954  1.00 59.37           H  
ATOM     85  HB3 PRO A   6     -19.326 -55.658  35.588  1.00 59.37           H  
ATOM     86  O   PRO A   6     -16.870 -56.284  32.763  1.00 59.37           O  
ATOM     87  CG  PRO A   6     -20.357 -57.328  34.635  1.00 59.37           C  
ATOM     88  HG2 PRO A   6     -21.286 -56.788  34.818  1.00 59.37           H  
ATOM     89  HG3 PRO A   6     -20.272 -58.184  35.304  1.00 59.37           H  
ATOM     90  CD  PRO A   6     -20.291 -57.746  33.169  1.00 59.37           C  
ATOM     91  HD2 PRO A   6     -19.619 -58.598  33.058  1.00 59.37           H  
ATOM     92  HD3 PRO A   6     -21.289 -57.996  32.811  1.00 59.37           H  
ATOM     93  N   GLY A   7     -17.337 -54.091  32.836  1.00 74.70           N  
ATOM     94  H   GLY A   7     -18.036 -53.381  33.002  1.00 74.70           H  
ATOM     95  CA  GLY A   7     -16.037 -53.621  32.371  1.00 74.70           C  
ATOM     96  HA2 GLY A   7     -15.245 -54.139  32.912  1.00 74.70           H  
ATOM     97  HA3 GLY A   7     -15.930 -53.833  31.307  1.00 74.70           H  
ATOM     98  C   GLY A   7     -15.888 -52.118  32.592  1.00 74.70           C  
ATOM     99  O   GLY A   7     -16.860 -51.434  32.913  1.00 74.70           O  
ATOM    100  N   VAL A   8     -14.669 -51.610  32.433  1.00 71.40           N  
ATOM    101  H   VAL A   8     -13.924 -52.224  32.137  1.00 71.40           H  
ATOM    102  CA  VAL A   8     -14.380 -50.171  32.435  1.00 71.40           C  
ATOM    103  HA  VAL A   8     -15.232 -49.622  32.836  1.00 71.40           H  
ATOM    104  C   VAL A   8     -14.177 -49.747  30.985  1.00 71.40           C  
ATOM    105  CB  VAL A   8     -13.158 -49.841  33.317  1.00 71.40           C  
ATOM    106  HB  VAL A   8     -12.286 -50.378  32.944  1.00 71.40           H  
ATOM    107  O   VAL A   8     -13.264 -50.232  30.323  1.00 71.40           O  
ATOM    108  CG1 VAL A   8     -12.849 -48.339  33.311  1.00 71.40           C  
ATOM    109 HG11 VAL A   8     -13.708 -47.773  33.671  1.00 71.40           H  
ATOM    110 HG12 VAL A   8     -11.991 -48.134  33.952  1.00 71.40           H  
ATOM    111 HG13 VAL A   8     -12.602 -48.008  32.302  1.00 71.40           H  
ATOM    112  CG2 VAL A   8     -13.403 -50.262  34.774  1.00 71.40           C  
ATOM    113 HG21 VAL A   8     -13.542 -51.341  34.838  1.00 71.40           H  
ATOM    114 HG22 VAL A   8     -14.289 -49.761  35.164  1.00 71.40           H  
ATOM    115 HG23 VAL A   8     -12.541 -49.992  35.385  1.00 71.40           H  
ATOM    116  N   GLU A   9     -15.043 -48.869  30.483  1.00 75.77           N  
ATOM    117  H   GLU A   9     -15.775 -48.509  31.079  1.00 75.77           H  
ATOM    118  CA  GLU A   9     -14.866 -48.221  29.182  1.00 75.77           C  
ATOM    119  HA  GLU A   9     -14.234 -48.842  28.547  1.00 75.77           H  
ATOM    120  C   GLU A   9     -14.154 -46.887  29.423  1.00 75.77           C  
ATOM    121  CB  GLU A   9     -16.226 -48.058  28.466  1.00 75.77           C  
ATOM    122  HB2 GLU A   9     -16.839 -47.347  29.019  1.00 75.77           H  
ATOM    123  HB3 GLU A   9     -16.740 -49.019  28.459  1.00 75.77           H  
ATOM    124  O   GLU A   9     -14.720 -45.975  30.026  1.00 75.77           O  
ATOM    125  CG  GLU A   9     -16.081 -47.596  27.004  1.00 75.77           C  
ATOM    126  HG2 GLU A   9     -15.512 -46.667  26.985  1.00 75.77           H  
ATOM    127  HG3 GLU A   9     -15.508 -48.348  26.462  1.00 75.77           H  
ATOM    128  CD  GLU A   9     -17.425 -47.357  26.276  1.00 75.77           C  
ATOM    129  OE1 GLU A   9     -17.457 -47.407  25.024  1.00 75.77           O  
ATOM    130  OE2 GLU A   9     -18.420 -46.916  26.897  1.00 75.77           O  
ATOM    131  N   VAL A  10     -12.902 -46.779  28.978  1.00 73.23           N  
ATOM    132  H   VAL A  10     -12.483 -47.563  28.499  1.00 73.23           H  
ATOM    133  CA  VAL A  10     -12.176 -45.506  28.953  1.00 73.23           C  
ATOM    134  HA  VAL A  10     -12.590 -44.836  29.706  1.00 73.23           H  
ATOM    135  C   VAL A  10     -12.396 -44.885  27.580  1.00 73.23           C  
ATOM    136  CB  VAL A  10     -10.679 -45.684  29.272  1.00 73.23           C  
ATOM    137  HB  VAL A  10     -10.221 -46.331  28.523  1.00 73.23           H  
ATOM    138  O   VAL A  10     -12.064 -45.495  26.565  1.00 73.23           O  
ATOM    139  CG1 VAL A  10      -9.948 -44.335  29.275  1.00 73.23           C  
ATOM    140 HG11 VAL A  10     -10.402 -43.655  29.995  1.00 73.23           H  
ATOM    141 HG12 VAL A  10      -9.980 -43.884  28.283  1.00 73.23           H  
ATOM    142 HG13 VAL A  10      -8.900 -44.482  29.535  1.00 73.23           H  
ATOM    143  CG2 VAL A  10     -10.486 -46.328  30.653  1.00 73.23           C  
ATOM    144 HG21 VAL A  10      -9.423 -46.395  30.882  1.00 73.23           H  
ATOM    145 HG22 VAL A  10     -10.982 -45.730  31.418  1.00 73.23           H  
ATOM    146 HG23 VAL A  10     -10.899 -47.337  30.656  1.00 73.23           H  
ATOM    147  N   LYS A  11     -12.974 -43.683  27.548  1.00 65.94           N  
ATOM    148  H   LYS A  11     -13.212 -43.247  28.427  1.00 65.94           H  
ATOM    149  CA  LYS A  11     -13.044 -42.849  26.345  1.00 65.94           C  
ATOM    150  HA  LYS A  11     -12.674 -43.406  25.485  1.00 65.94           H  
ATOM    151  C   LYS A  11     -12.133 -41.660  26.545  1.00 65.94           C  
ATOM    152  CB  LYS A  11     -14.474 -42.385  26.040  1.00 65.94           C  
ATOM    153  HB2 LYS A  11     -14.448 -41.680  25.209  1.00 65.94           H  
ATOM    154  HB3 LYS A  11     -14.897 -41.886  26.912  1.00 65.94           H  
ATOM    155  O   LYS A  11     -12.326 -40.891  27.482  1.00 65.94           O  
ATOM    156  CG  LYS A  11     -15.340 -43.579  25.651  1.00 65.94           C  
ATOM    157  HG2 LYS A  11     -15.376 -44.262  26.500  1.00 65.94           H  
ATOM    158  HG3 LYS A  11     -14.881 -44.095  24.808  1.00 65.94           H  
ATOM    159  CD  LYS A  11     -16.767 -43.168  25.277  1.00 65.94           C  
ATOM    160  HD2 LYS A  11     -17.215 -42.608  26.098  1.00 65.94           H  
ATOM    161  HD3 LYS A  11     -16.775 -42.585  24.356  1.00 65.94           H  
ATOM    162  CE  LYS A  11     -17.461 -44.508  25.091  1.00 65.94           C  
ATOM    163  HE2 LYS A  11     -17.145 -45.121  25.935  1.00 65.94           H  
ATOM    164  HE3 LYS A  11     -17.091 -45.010  24.196  1.00 65.94           H  
ATOM    165  NZ  LYS A  11     -18.931 -44.475  25.122  1.00 65.94           N  
ATOM    166  HZ1 LYS A  11     -19.206 -45.437  25.259  1.00 65.94           H  
ATOM    167  HZ2 LYS A  11     -19.242 -43.971  25.940  1.00 65.94           H  
ATOM    168  HZ3 LYS A  11     -19.311 -44.088  24.269  1.00 65.94           H  
ATOM    169  N   GLU A  12     -11.175 -41.522  25.650  1.00 67.10           N  
ATOM    170  H   GLU A  12     -11.078 -42.204  24.912  1.00 67.10           H  
ATOM    171  CA  GLU A  12     -10.415 -40.296  25.492  1.00 67.10           C  
ATOM    172  HA  GLU A  12     -10.449 -39.714  26.414  1.00 67.10           H  
ATOM    173  C   GLU A  12     -11.082 -39.493  24.376  1.00 67.10           C  
ATOM    174  CB  GLU A  12      -8.953 -40.657  25.231  1.00 67.10           C  
ATOM    175  HB2 GLU A  12      -8.860 -41.154  24.265  1.00 67.10           H  
ATOM    176  HB3 GLU A  12      -8.646 -41.350  26.013  1.00 67.10           H  
ATOM    177  O   GLU A  12     -11.287 -39.998  23.273  1.00 67.10           O  
ATOM    178  CG  GLU A  12      -8.036 -39.429  25.278  1.00 67.10           C  
ATOM    179  HG2 GLU A  12      -8.261 -38.865  26.183  1.00 67.10           H  
ATOM    180  HG3 GLU A  12      -8.253 -38.793  24.420  1.00 67.10           H  
ATOM    181  CD  GLU A  12      -6.546 -39.810  25.287  1.00 67.10           C  
ATOM    182  OE1 GLU A  12      -5.725 -38.877  25.402  1.00 67.10           O  
ATOM    183  OE2 GLU A  12      -6.236 -41.025  25.242  1.00 67.10           O  
ATOM    184  N   ILE A  13     -11.516 -38.279  24.700  1.00 59.76           N  
ATOM    185  H   ILE A  13     -11.288 -37.913  25.613  1.00 59.76           H  
ATOM    186  CA  ILE A  13     -12.052 -37.325  23.732  1.00 59.76           C  
ATOM    187  HA  ILE A  13     -11.986 -37.735  22.725  1.00 59.76           H  
ATOM    188  C   ILE A  13     -11.135 -36.118  23.822  1.00 59.76           C  
ATOM    189  CB  ILE A  13     -13.529 -36.959  24.013  1.00 59.76           C  
ATOM    190  HB  ILE A  13     -13.585 -36.464  24.982  1.00 59.76           H  
ATOM    191  O   ILE A  13     -11.118 -35.432  24.846  1.00 59.76           O  
ATOM    192  CG1 ILE A  13     -14.425 -38.220  24.059  1.00 59.76           C  
ATOM    193 HG12 ILE A  13     -14.034 -38.911  24.806  1.00 59.76           H  
ATOM    194 HG13 ILE A  13     -14.396 -38.721  23.091  1.00 59.76           H  
ATOM    195  CG2 ILE A  13     -14.034 -35.981  22.933  1.00 59.76           C  
ATOM    196 HG21 ILE A  13     -14.097 -36.485  21.968  1.00 59.76           H  
ATOM    197 HG22 ILE A  13     -15.011 -35.582  23.203  1.00 59.76           H  
ATOM    198 HG23 ILE A  13     -13.353 -35.136  22.827  1.00 59.76           H  
ATOM    199  CD1 ILE A  13     -15.886 -37.936  24.433  1.00 59.76           C  
ATOM    200 HD11 ILE A  13     -16.412 -38.881  24.568  1.00 59.76           H  
ATOM    201 HD12 ILE A  13     -15.927 -37.370  25.364  1.00 59.76           H  
ATOM    202 HD13 ILE A  13     -16.380 -37.375  23.641  1.00 59.76           H  
ATOM    203  N   ASP A  14     -10.363 -35.885  22.769  1.00 48.96           N  
ATOM    204  H   ASP A  14     -10.391 -36.499  21.967  1.00 48.96           H  
ATOM    205  CA  ASP A  14      -9.543 -34.689  22.674  1.00 48.96           C  
ATOM    206  HA  ASP A  14      -9.100 -34.497  23.651  1.00 48.96           H  
ATOM    207  C   ASP A  14     -10.432 -33.493  22.300  1.00 48.96           C  
ATOM    208  CB  ASP A  14      -8.380 -34.910  21.698  1.00 48.96           C  
ATOM    209  HB2 ASP A  14      -8.767 -35.037  20.687  1.00 48.96           H  
ATOM    210  HB3 ASP A  14      -7.848 -35.818  21.982  1.00 48.96           H  
ATOM    211  O   ASP A  14     -10.984 -33.413  21.204  1.00 48.96           O  
ATOM    212  CG  ASP A  14      -7.394 -33.739  21.727  1.00 48.96           C  
ATOM    213  OD1 ASP A  14      -7.608 -32.798  22.532  1.00 48.96           O  
ATOM    214  OD2 ASP A  14      -6.420 -33.763  20.954  1.00 48.96           O  
ATOM    215  N   LEU A  15     -10.607 -32.578  23.253  1.00 55.42           N  
ATOM    216  H   LEU A  15     -10.125 -32.745  24.125  1.00 55.42           H  
ATOM    217  CA  LEU A  15     -11.295 -31.294  23.078  1.00 55.42           C  
ATOM    218  HA  LEU A  15     -11.717 -31.249  22.074  1.00 55.42           H  
ATOM    219  C   LEU A  15     -10.309 -30.117  23.161  1.00 55.42           C  
ATOM    220  CB  LEU A  15     -12.444 -31.165  24.100  1.00 55.42           C  
ATOM    221  HB2 LEU A  15     -12.897 -30.180  23.994  1.00 55.42           H  
ATOM    222  HB3 LEU A  15     -12.014 -31.227  25.100  1.00 55.42           H  
ATOM    223  O   LEU A  15     -10.720 -28.982  23.397  1.00 55.42           O  
ATOM    224  CG  LEU A  15     -13.561 -32.214  23.975  1.00 55.42           C  
ATOM    225  HG  LEU A  15     -13.138 -33.215  24.062  1.00 55.42           H  
ATOM    226  CD1 LEU A  15     -14.563 -32.024  25.117  1.00 55.42           C  
ATOM    227 HD11 LEU A  15     -14.048 -32.135  26.071  1.00 55.42           H  
ATOM    228 HD12 LEU A  15     -15.341 -32.784  25.048  1.00 55.42           H  
ATOM    229 HD13 LEU A  15     -15.013 -31.033  25.057  1.00 55.42           H  
ATOM    230  CD2 LEU A  15     -14.326 -32.098  22.654  1.00 55.42           C  
ATOM    231 HD21 LEU A  15     -14.701 -31.083  22.527  1.00 55.42           H  
ATOM    232 HD22 LEU A  15     -13.660 -32.343  21.826  1.00 55.42           H  
ATOM    233 HD23 LEU A  15     -15.158 -32.803  22.640  1.00 55.42           H  
ATOM    234  N   SER A  16      -9.004 -30.375  23.022  1.00 59.20           N  
ATOM    235  H   SER A  16      -8.702 -31.318  22.825  1.00 59.20           H  
ATOM    236  CA  SER A  16      -7.969 -29.337  23.089  1.00 59.20           C  
ATOM    237  HA  SER A  16      -8.183 -28.698  23.946  1.00 59.20           H  
ATOM    238  C   SER A  16      -7.951 -28.431  21.854  1.00 59.20           C  
ATOM    239  CB  SER A  16      -6.592 -29.965  23.316  1.00 59.20           C  
ATOM    240  HB2 SER A  16      -6.628 -30.638  24.172  1.00 59.20           H  
ATOM    241  HB3 SER A  16      -5.877 -29.170  23.528  1.00 59.20           H  
ATOM    242  O   SER A  16      -7.461 -27.300  21.928  1.00 59.20           O  
ATOM    243  OG  SER A  16      -6.150 -30.668  22.179  1.00 59.20           O  
ATOM    244  HG  SER A  16      -6.551 -31.540  22.187  1.00 59.20           H  
ATOM    245  N   LEU A  17      -8.542 -28.885  20.740  1.00 56.77           N  
ATOM    246  H   LEU A  17      -8.881 -29.836  20.748  1.00 56.77           H  
ATOM    247  CA  LEU A  17      -8.741 -28.081  19.540  1.00 56.77           C  
ATOM    248  HA  LEU A  17      -7.786 -27.637  19.259  1.00 56.77           H  
ATOM    249  C   LEU A  17      -9.715 -26.938  19.836  1.00 56.77           C  
ATOM    250  CB  LEU A  17      -9.228 -28.957  18.373  1.00 56.77           C  
ATOM    251  HB2 LEU A  17     -10.141 -29.468  18.682  1.00 56.77           H  
ATOM    252  HB3 LEU A  17      -9.481 -28.308  17.534  1.00 56.77           H  
ATOM    253  O   LEU A  17     -10.931 -27.107  19.918  1.00 56.77           O  
ATOM    254  CG  LEU A  17      -8.214 -30.010  17.886  1.00 56.77           C  
ATOM    255  HG  LEU A  17      -7.952 -30.673  18.710  1.00 56.77           H  
ATOM    256  CD1 LEU A  17      -8.860 -30.844  16.781  1.00 56.77           C  
ATOM    257 HD11 LEU A  17      -9.125 -30.214  15.932  1.00 56.77           H  
ATOM    258 HD12 LEU A  17      -8.163 -31.615  16.451  1.00 56.77           H  
ATOM    259 HD13 LEU A  17      -9.754 -31.336  17.165  1.00 56.77           H  
ATOM    260  CD2 LEU A  17      -6.936 -29.379  17.325  1.00 56.77           C  
ATOM    261 HD21 LEU A  17      -6.379 -28.888  18.123  1.00 56.77           H  
ATOM    262 HD22 LEU A  17      -6.301 -30.163  16.911  1.00 56.77           H  
ATOM    263 HD23 LEU A  17      -7.179 -28.664  16.539  1.00 56.77           H  
ATOM    264  N   THR A  18      -9.156 -25.744  19.978  1.00 60.41           N  
ATOM    265  H   THR A  18      -8.151 -25.685  19.895  1.00 60.41           H  
ATOM    266  CA  THR A  18      -9.901 -24.494  20.109  1.00 60.41           C  
ATOM    267  HA  THR A  18     -10.970 -24.707  20.092  1.00 60.41           H  
ATOM    268  C   THR A  18      -9.598 -23.610  18.912  1.00 60.41           C  
ATOM    269  CB  THR A  18      -9.596 -23.776  21.432  1.00 60.41           C  
ATOM    270  HB  THR A  18     -10.105 -22.812  21.433  1.00 60.41           H  
ATOM    271  O   THR A  18      -8.525 -23.686  18.311  1.00 60.41           O  
ATOM    272  CG2 THR A  18     -10.074 -24.578  22.641  1.00 60.41           C  
ATOM    273 HG21 THR A  18      -9.862 -24.024  23.556  1.00 60.41           H  
ATOM    274 HG22 THR A  18     -11.149 -24.748  22.566  1.00 60.41           H  
ATOM    275 HG23 THR A  18      -9.571 -25.544  22.682  1.00 60.41           H  
ATOM    276  OG1 THR A  18      -8.217 -23.559  21.603  1.00 60.41           O  
ATOM    277  HG1 THR A  18      -7.816 -24.422  21.728  1.00 60.41           H  
ATOM    278  N   VAL A  19     -10.552 -22.760  18.539  1.00 58.05           N  
ATOM    279  H   VAL A  19     -11.439 -22.757  19.023  1.00 58.05           H  
ATOM    280  CA  VAL A  19     -10.287 -21.742  17.524  1.00 58.05           C  
ATOM    281  HA  VAL A  19      -9.841 -22.230  16.657  1.00 58.05           H  
ATOM    282  C   VAL A  19      -9.275 -20.745  18.087  1.00 58.05           C  
ATOM    283  CB  VAL A  19     -11.572 -21.032  17.069  1.00 58.05           C  
ATOM    284  HB  VAL A  19     -11.992 -20.474  17.906  1.00 58.05           H  
ATOM    285  O   VAL A  19      -9.563 -20.065  19.074  1.00 58.05           O  
ATOM    286  CG1 VAL A  19     -11.235 -20.050  15.950  1.00 58.05           C  
ATOM    287 HG11 VAL A  19     -12.139 -19.781  15.404  1.00 58.05           H  
ATOM    288 HG12 VAL A  19     -10.547 -20.502  15.236  1.00 58.05           H  
ATOM    289 HG13 VAL A  19     -10.766 -19.160  16.370  1.00 58.05           H  
ATOM    290  CG2 VAL A  19     -12.659 -21.990  16.565  1.00 58.05           C  
ATOM    291 HG21 VAL A  19     -13.551 -21.426  16.292  1.00 58.05           H  
ATOM    292 HG22 VAL A  19     -12.311 -22.550  15.697  1.00 58.05           H  
ATOM    293 HG23 VAL A  19     -12.924 -22.693  17.355  1.00 58.05           H  
ATOM    294  N   SER A  20      -8.097 -20.632  17.467  1.00 55.78           N  
ATOM    295  H   SER A  20      -7.881 -21.241  16.691  1.00 55.78           H  
ATOM    296  CA  SER A  20      -7.152 -19.570  17.815  1.00 55.78           C  
ATOM    297  HA  SER A  20      -6.995 -19.585  18.894  1.00 55.78           H  
ATOM    298  C   SER A  20      -7.762 -18.230  17.417  1.00 55.78           C  
ATOM    299  CB  SER A  20      -5.788 -19.766  17.138  1.00 55.78           C  
ATOM    300  HB2 SER A  20      -5.414 -20.768  17.348  1.00 55.78           H  
ATOM    301  HB3 SER A  20      -5.086 -19.042  17.549  1.00 55.78           H  
ATOM    302  O   SER A  20      -8.048 -18.020  16.238  1.00 55.78           O  
ATOM    303  OG  SER A  20      -5.869 -19.574  15.739  1.00 55.78           O  
ATOM    304  HG  SER A  20      -6.571 -18.940  15.570  1.00 55.78           H  
ATOM    305  N   SER A  21      -7.955 -17.319  18.368  1.00 57.61           N  
ATOM    306  H   SER A  21      -7.699 -17.523  19.323  1.00 57.61           H  
ATOM    307  CA  SER A  21      -8.397 -15.968  18.037  1.00 57.61           C  
ATOM    308  HA  SER A  21      -9.125 -16.036  17.229  1.00 57.61           H  
ATOM    309  C   SER A  21      -7.215 -15.142  17.527  1.00 57.61           C  
ATOM    310  CB  SER A  21      -9.135 -15.307  19.206  1.00 57.61           C  
ATOM    311  HB2 SER A  21     -10.087 -15.817  19.350  1.00 57.61           H  
ATOM    312  HB3 SER A  21      -9.334 -14.267  18.946  1.00 57.61           H  
ATOM    313  O   SER A  21      -6.256 -14.887  18.253  1.00 57.61           O  
ATOM    314  OG  SER A  21      -8.415 -15.336  20.422  1.00 57.61           O  
ATOM    315  HG  SER A  21      -8.903 -15.876  21.047  1.00 57.61           H  
ATOM    316  N   ALA A  22      -7.276 -14.699  16.271  1.00 57.92           N  
ATOM    317  H   ALA A  22      -8.020 -15.027  15.672  1.00 57.92           H  
ATOM    318  CA  ALA A  22      -6.339 -13.695  15.772  1.00 57.92           C  
ATOM    319  HA  ALA A  22      -5.329 -13.976  16.069  1.00 57.92           H  
ATOM    320  C   ALA A  22      -6.679 -12.336  16.410  1.00 57.92           C  
ATOM    321  CB  ALA A  22      -6.381 -13.667  14.240  1.00 57.92           C  
ATOM    322  HB1 ALA A  22      -5.677 -12.924  13.865  1.00 57.92           H  
ATOM    323  HB2 ALA A  22      -7.383 -13.415  13.894  1.00 57.92           H  
ATOM    324  HB3 ALA A  22      -6.102 -14.644  13.844  1.00 57.92           H  
ATOM    325  O   ALA A  22      -7.766 -11.794  16.188  1.00 57.92           O  
ATOM    326  N   SER A  23      -5.775 -11.804  17.238  1.00 55.50           N  
ATOM    327  H   SER A  23      -4.956 -12.348  17.470  1.00 55.50           H  
ATOM    328  CA  SER A  23      -5.969 -10.535  17.955  1.00 55.50           C  
ATOM    329  HA  SER A  23      -7.037 -10.373  18.103  1.00 55.50           H  
ATOM    330  C   SER A  23      -5.437  -9.312  17.205  1.00 55.50           C  
ATOM    331  CB  SER A  23      -5.324 -10.621  19.342  1.00 55.50           C  
ATOM    332  HB2 SER A  23      -5.507  -9.698  19.891  1.00 55.50           H  
ATOM    333  HB3 SER A  23      -5.777 -11.448  19.889  1.00 55.50           H  
ATOM    334  O   SER A  23      -5.782  -8.183  17.555  1.00 55.50           O  
ATOM    335  OG  SER A  23      -3.930 -10.848  19.239  1.00 55.50           O  
ATOM    336  HG  SER A  23      -3.487 -10.024  19.023  1.00 55.50           H  
ATOM    337  N   SER A  24      -4.576  -9.502  16.203  1.00 68.41           N  
ATOM    338  H   SER A  24      -4.332 -10.440  15.919  1.00 68.41           H  
ATOM    339  CA  SER A  24      -4.001  -8.406  15.427  1.00 68.41           C  
ATOM    340  HA  SER A  24      -3.911  -7.541  16.084  1.00 68.41           H  
ATOM    341  C   SER A  24      -4.913  -7.992  14.271  1.00 68.41           C  
ATOM    342  CB  SER A  24      -2.576  -8.723  14.961  1.00 68.41           C  
ATOM    343  HB2 SER A  24      -1.892  -8.616  15.803  1.00 68.41           H  
ATOM    344  HB3 SER A  24      -2.281  -8.022  14.181  1.00 68.41           H  
ATOM    345  O   SER A  24      -5.573  -8.803  13.622  1.00 68.41           O  
ATOM    346  OG  SER A  24      -2.487 -10.044  14.478  1.00 68.41           O  
ATOM    347  HG  SER A  24      -1.835 -10.063  13.773  1.00 68.41           H  
ATOM    348  N   SER A  25      -4.948  -6.683  14.040  1.00 83.57           N  
ATOM    349  H   SER A  25      -4.283  -6.109  14.538  1.00 83.57           H  
ATOM    350  CA  SER A  25      -5.617  -6.051  12.907  1.00 83.57           C  
ATOM    351  HA  SER A  25      -6.226  -6.779  12.371  1.00 83.57           H  
ATOM    352  C   SER A  25      -4.527  -5.537  11.979  1.00 83.57           C  
ATOM    353  CB  SER A  25      -6.534  -4.937  13.416  1.00 83.57           C  
ATOM    354  HB2 SER A  25      -5.942  -4.190  13.944  1.00 83.57           H  
ATOM    355  HB3 SER A  25      -7.246  -5.372  14.117  1.00 83.57           H  
ATOM    356  O   SER A  25      -3.612  -4.856  12.446  1.00 83.57           O  
ATOM    357  OG  SER A  25      -7.254  -4.302  12.385  1.00 83.57           O  
ATOM    358  HG  SER A  25      -7.478  -4.953  11.716  1.00 83.57           H  
ATOM    359  N   PHE A  26      -4.610  -5.900  10.705  1.00 91.71           N  
ATOM    360  H   PHE A  26      -5.491  -6.276  10.384  1.00 91.71           H  
ATOM    361  CA  PHE A  26      -3.635  -5.579   9.674  1.00 91.71           C  
ATOM    362  HA  PHE A  26      -2.813  -5.007  10.106  1.00 91.71           H  
ATOM    363  C   PHE A  26      -4.313  -4.723   8.609  1.00 91.71           C  
ATOM    364  CB  PHE A  26      -3.043  -6.859   9.075  1.00 91.71           C  
ATOM    365  HB2 PHE A  26      -3.861  -7.519   8.786  1.00 91.71           H  
ATOM    366  HB3 PHE A  26      -2.493  -6.602   8.170  1.00 91.71           H  
ATOM    367  O   PHE A  26      -5.265  -5.147   7.946  1.00 91.71           O  
ATOM    368  CG  PHE A  26      -2.113  -7.626   9.991  1.00 91.71           C  
ATOM    369  CD1 PHE A  26      -0.754  -7.272  10.076  1.00 91.71           C  
ATOM    370  HD1 PHE A  26      -0.379  -6.444   9.493  1.00 91.71           H  
ATOM    371  CD2 PHE A  26      -2.588  -8.744  10.698  1.00 91.71           C  
ATOM    372  HD2 PHE A  26      -3.616  -9.056  10.585  1.00 91.71           H  
ATOM    373  CE1 PHE A  26       0.121  -8.021  10.884  1.00 91.71           C  
ATOM    374  HE1 PHE A  26       1.170  -7.770  10.925  1.00 91.71           H  
ATOM    375  CE2 PHE A  26      -1.709  -9.511  11.480  1.00 91.71           C  
ATOM    376  HE2 PHE A  26      -2.068 -10.424  11.931  1.00 91.71           H  
ATOM    377  CZ  PHE A  26      -0.356  -9.141  11.587  1.00 91.71           C  
ATOM    378  HZ  PHE A  26       0.331  -9.749  12.156  1.00 91.71           H  
ATOM    379  N   GLY A  27      -3.810  -3.500   8.459  1.00 95.63           N  
ATOM    380  H   GLY A  27      -3.007  -3.245   9.015  1.00 95.63           H  
ATOM    381  CA  GLY A  27      -4.212  -2.604   7.385  1.00 95.63           C  
ATOM    382  HA2 GLY A  27      -5.287  -2.691   7.225  1.00 95.63           H  
ATOM    383  HA3 GLY A  27      -3.992  -1.574   7.665  1.00 95.63           H  
ATOM    384  C   GLY A  27      -3.470  -2.912   6.087  1.00 95.63           C  
ATOM    385  O   GLY A  27      -2.323  -3.352   6.120  1.00 95.63           O  
ATOM    386  N   ALA A  28      -4.085  -2.589   4.955  1.00 97.23           N  
ATOM    387  H   ALA A  28      -5.072  -2.378   4.999  1.00 97.23           H  
ATOM    388  CA  ALA A  28      -3.442  -2.522   3.648  1.00 97.23           C  
ATOM    389  HA  ALA A  28      -2.371  -2.694   3.755  1.00 97.23           H  
ATOM    390  C   ALA A  28      -3.647  -1.145   3.012  1.00 97.23           C  
ATOM    391  CB  ALA A  28      -4.003  -3.624   2.751  1.00 97.23           C  
ATOM    392  HB1 ALA A  28      -3.732  -4.596   3.165  1.00 97.23           H  
ATOM    393  HB2 ALA A  28      -3.578  -3.542   1.751  1.00 97.23           H  
ATOM    394  HB3 ALA A  28      -5.088  -3.543   2.689  1.00 97.23           H  
ATOM    395  O   ALA A  28      -4.748  -0.586   3.063  1.00 97.23           O  
ATOM    396  N   PHE A  29      -2.600  -0.616   2.384  1.00 97.69           N  
ATOM    397  H   PHE A  29      -1.711  -1.091   2.444  1.00 97.69           H  
ATOM    398  CA  PHE A  29      -2.657   0.620   1.613  1.00 97.69           C  
ATOM    399  HA  PHE A  29      -3.675   0.767   1.251  1.00 97.69           H  
ATOM    400  C   PHE A  29      -1.729   0.560   0.401  1.00 97.69           C  
ATOM    401  CB  PHE A  29      -2.286   1.801   2.518  1.00 97.69           C  
ATOM    402  HB2 PHE A  29      -2.980   1.819   3.359  1.00 97.69           H  
ATOM    403  HB3 PHE A  29      -1.286   1.637   2.918  1.00 97.69           H  
ATOM    404  O   PHE A  29      -0.559   0.204   0.523  1.00 97.69           O  
ATOM    405  CG  PHE A  29      -2.341   3.152   1.829  1.00 97.69           C  
ATOM    406  CD1 PHE A  29      -1.193   3.963   1.758  1.00 97.69           C  
ATOM    407  HD1 PHE A  29      -0.265   3.627   2.196  1.00 97.69           H  
ATOM    408  CD2 PHE A  29      -3.536   3.590   1.228  1.00 97.69           C  
ATOM    409  HD2 PHE A  29      -4.413   2.960   1.235  1.00 97.69           H  
ATOM    410  CE1 PHE A  29      -1.247   5.202   1.095  1.00 97.69           C  
ATOM    411  HE1 PHE A  29      -0.364   5.819   1.029  1.00 97.69           H  
ATOM    412  CE2 PHE A  29      -3.594   4.831   0.576  1.00 97.69           C  
ATOM    413  HE2 PHE A  29      -4.513   5.151   0.109  1.00 97.69           H  
ATOM    414  CZ  PHE A  29      -2.447   5.636   0.504  1.00 97.69           C  
ATOM    415  HZ  PHE A  29      -2.488   6.577  -0.024  1.00 97.69           H  
ATOM    416  N   CYS A  30      -2.238   0.967  -0.757  1.00 97.32           N  
ATOM    417  H   CYS A  30      -3.206   1.252  -0.785  1.00 97.32           H  
ATOM    418  CA  CYS A  30      -1.435   1.254  -1.936  1.00 97.32           C  
ATOM    419  HA  CYS A  30      -0.396   1.023  -1.698  1.00 97.32           H  
ATOM    420  C   CYS A  30      -1.509   2.746  -2.279  1.00 97.32           C  
ATOM    421  CB  CYS A  30      -1.833   0.347  -3.103  1.00 97.32           C  
ATOM    422  HB2 CYS A  30      -2.854   0.558  -3.421  1.00 97.32           H  
ATOM    423  HB3 CYS A  30      -1.760  -0.701  -2.811  1.00 97.32           H  
ATOM    424  O   CYS A  30      -2.596   3.327  -2.375  1.00 97.32           O  
ATOM    425  SG  CYS A  30      -0.717   0.679  -4.490  1.00 97.32           S  
ATOM    426  HG  CYS A  30       0.427   0.451  -3.839  1.00 97.32           H  
ATOM    427  N   GLY A  31      -0.345   3.364  -2.466  1.00 95.92           N  
ATOM    428  H   GLY A  31       0.504   2.817  -2.436  1.00 95.92           H  
ATOM    429  CA  GLY A  31      -0.233   4.789  -2.759  1.00 95.92           C  
ATOM    430  HA2 GLY A  31      -0.278   5.355  -1.828  1.00 95.92           H  
ATOM    431  HA3 GLY A  31      -1.065   5.102  -3.388  1.00 95.92           H  
ATOM    432  C   GLY A  31       1.050   5.157  -3.489  1.00 95.92           C  
ATOM    433  O   GLY A  31       1.899   4.314  -3.785  1.00 95.92           O  
ATOM    434  N   ILE A  32       1.182   6.441  -3.791  1.00 95.65           N  
ATOM    435  H   ILE A  32       0.434   7.069  -3.531  1.00 95.65           H  
ATOM    436  CA  ILE A  32       2.344   7.020  -4.455  1.00 95.65           C  
ATOM    437  HA  ILE A  32       2.822   6.251  -5.062  1.00 95.65           H  
ATOM    438  C   ILE A  32       3.334   7.488  -3.390  1.00 95.65           C  
ATOM    439  CB  ILE A  32       1.912   8.162  -5.401  1.00 95.65           C  
ATOM    440  HB  ILE A  32       1.435   8.944  -4.811  1.00 95.65           H  
ATOM    441  O   ILE A  32       2.999   8.291  -2.523  1.00 95.65           O  
ATOM    442  CG1 ILE A  32       0.890   7.640  -6.439  1.00 95.65           C  
ATOM    443 HG12 ILE A  32       1.335   6.816  -6.997  1.00 95.65           H  
ATOM    444 HG13 ILE A  32       0.011   7.261  -5.917  1.00 95.65           H  
ATOM    445  CG2 ILE A  32       3.156   8.762  -6.090  1.00 95.65           C  
ATOM    446 HG21 ILE A  32       2.873   9.605  -6.720  1.00 95.65           H  
ATOM    447 HG22 ILE A  32       3.865   9.137  -5.352  1.00 95.65           H  
ATOM    448 HG23 ILE A  32       3.644   8.005  -6.704  1.00 95.65           H  
ATOM    449  CD1 ILE A  32       0.386   8.698  -7.427  1.00 95.65           C  
ATOM    450 HD11 ILE A  32      -0.071   9.527  -6.887  1.00 95.65           H  
ATOM    451 HD12 ILE A  32       1.201   9.067  -8.051  1.00 95.65           H  
ATOM    452 HD13 ILE A  32      -0.352   8.251  -8.093  1.00 95.65           H  
ATOM    453  N   PHE A  33       4.584   7.041  -3.493  1.00 95.91           N  
ATOM    454  H   PHE A  33       4.800   6.402  -4.244  1.00 95.91           H  
ATOM    455  CA  PHE A  33       5.661   7.426  -2.576  1.00 95.91           C  
ATOM    456  HA  PHE A  33       5.310   8.262  -1.970  1.00 95.91           H  
ATOM    457  C   PHE A  33       6.915   7.878  -3.343  1.00 95.91           C  
ATOM    458  CB  PHE A  33       5.963   6.275  -1.611  1.00 95.91           C  
ATOM    459  HB2 PHE A  33       6.261   5.393  -2.178  1.00 95.91           H  
ATOM    460  HB3 PHE A  33       6.813   6.558  -0.991  1.00 95.91           H  
ATOM    461  O   PHE A  33       7.126   7.424  -4.472  1.00 95.91           O  
ATOM    462  CG  PHE A  33       4.802   5.919  -0.700  1.00 95.91           C  
ATOM    463  CD1 PHE A  33       4.602   6.627   0.501  1.00 95.91           C  
ATOM    464  HD1 PHE A  33       5.283   7.415   0.784  1.00 95.91           H  
ATOM    465  CD2 PHE A  33       3.915   4.885  -1.054  1.00 95.91           C  
ATOM    466  HD2 PHE A  33       4.054   4.341  -1.977  1.00 95.91           H  
ATOM    467  CE1 PHE A  33       3.533   6.287   1.349  1.00 95.91           C  
ATOM    468  HE1 PHE A  33       3.401   6.804   2.288  1.00 95.91           H  
ATOM    469  CE2 PHE A  33       2.837   4.557  -0.215  1.00 95.91           C  
ATOM    470  HE2 PHE A  33       2.164   3.760  -0.494  1.00 95.91           H  
ATOM    471  CZ  PHE A  33       2.648   5.256   0.989  1.00 95.91           C  
ATOM    472  HZ  PHE A  33       1.832   4.991   1.645  1.00 95.91           H  
ATOM    473  N   PRO A  34       7.758   8.765  -2.772  1.00 92.89           N  
ATOM    474  CA  PRO A  34       8.986   9.229  -3.431  1.00 92.89           C  
ATOM    475  HA  PRO A  34       8.731   9.689  -4.386  1.00 92.89           H  
ATOM    476  C   PRO A  34      10.025   8.130  -3.675  1.00 92.89           C  
ATOM    477  CB  PRO A  34       9.595  10.282  -2.502  1.00 92.89           C  
ATOM    478  HB2 PRO A  34      10.390   9.844  -1.898  1.00 92.89           H  
ATOM    479  HB3 PRO A  34       9.984  11.131  -3.065  1.00 92.89           H  
ATOM    480  O   PRO A  34      10.752   8.176  -4.663  1.00 92.89           O  
ATOM    481  CG  PRO A  34       8.460  10.698  -1.579  1.00 92.89           C  
ATOM    482  HG2 PRO A  34       8.844  10.940  -0.588  1.00 92.89           H  
ATOM    483  HG3 PRO A  34       7.936  11.549  -2.015  1.00 92.89           H  
ATOM    484  CD  PRO A  34       7.535   9.490  -1.527  1.00 92.89           C  
ATOM    485  HD2 PRO A  34       6.504   9.826  -1.412  1.00 92.89           H  
ATOM    486  HD3 PRO A  34       7.793   8.866  -0.671  1.00 92.89           H  
ATOM    487  N   LYS A  35      10.117   7.155  -2.766  1.00 93.70           N  
ATOM    488  H   LYS A  35       9.486   7.162  -1.978  1.00 93.70           H  
ATOM    489  CA  LYS A  35      11.049   6.028  -2.856  1.00 93.70           C  
ATOM    490  HA  LYS A  35      11.233   5.800  -3.906  1.00 93.70           H  
ATOM    491  C   LYS A  35      10.440   4.778  -2.223  1.00 93.70           C  
ATOM    492  CB  LYS A  35      12.402   6.418  -2.238  1.00 93.70           C  
ATOM    493  HB2 LYS A  35      12.742   7.350  -2.691  1.00 93.70           H  
ATOM    494  HB3 LYS A  35      13.128   5.646  -2.491  1.00 93.70           H  
ATOM    495  O   LYS A  35       9.304   4.815  -1.759  1.00 93.70           O  
ATOM    496  CG  LYS A  35      12.380   6.599  -0.717  1.00 93.70           C  
ATOM    497  HG2 LYS A  35      11.763   7.460  -0.459  1.00 93.70           H  
ATOM    498  HG3 LYS A  35      11.959   5.708  -0.251  1.00 93.70           H  
ATOM    499  CD  LYS A  35      13.802   6.810  -0.187  1.00 93.70           C  
ATOM    500  HD2 LYS A  35      14.459   6.046  -0.603  1.00 93.70           H  
ATOM    501  HD3 LYS A  35      14.167   7.793  -0.485  1.00 93.70           H  
ATOM    502  CE  LYS A  35      13.793   6.685   1.338  1.00 93.70           C  
ATOM    503  HE2 LYS A  35      13.207   7.497   1.770  1.00 93.70           H  
ATOM    504  HE3 LYS A  35      13.300   5.749   1.601  1.00 93.70           H  
ATOM    505  NZ  LYS A  35      15.168   6.674   1.892  1.00 93.70           N  
ATOM    506  HZ1 LYS A  35      15.121   6.579   2.896  1.00 93.70           H  
ATOM    507  HZ2 LYS A  35      15.698   7.492   1.626  1.00 93.70           H  
ATOM    508  HZ3 LYS A  35      15.660   5.857   1.560  1.00 93.70           H  
ATOM    509  N   GLY A  36      11.198   3.690  -2.212  1.00 93.07           N  
ATOM    510  H   GLY A  36      12.087   3.725  -2.690  1.00 93.07           H  
ATOM    511  CA  GLY A  36      10.811   2.423  -1.597  1.00 93.07           C  
ATOM    512  HA2 GLY A  36       9.951   2.556  -0.940  1.00 93.07           H  
ATOM    513  HA3 GLY A  36      11.643   2.072  -0.987  1.00 93.07           H  
ATOM    514  C   GLY A  36      10.469   1.357  -2.634  1.00 93.07           C  
ATOM    515  O   GLY A  36      10.221   1.695  -3.801  1.00 93.07           O  
ATOM    516  N   PRO A  37      10.499   0.078  -2.230  1.00 92.07           N  
ATOM    517  CA  PRO A  37      10.215  -1.032  -3.126  1.00 92.07           C  
ATOM    518  HA  PRO A  37      10.894  -1.010  -3.979  1.00 92.07           H  
ATOM    519  C   PRO A  37       8.773  -0.954  -3.636  1.00 92.07           C  
ATOM    520  CB  PRO A  37      10.472  -2.299  -2.307  1.00 92.07           C  
ATOM    521  HB2 PRO A  37      11.531  -2.554  -2.341  1.00 92.07           H  
ATOM    522  HB3 PRO A  37       9.862  -3.139  -2.640  1.00 92.07           H  
ATOM    523  O   PRO A  37       7.880  -0.418  -2.975  1.00 92.07           O  
ATOM    524  CG  PRO A  37      10.092  -1.838  -0.906  1.00 92.07           C  
ATOM    525  HG2 PRO A  37      10.533  -2.463  -0.129  1.00 92.07           H  
ATOM    526  HG3 PRO A  37       9.004  -1.828  -0.849  1.00 92.07           H  
ATOM    527  CD  PRO A  37      10.604  -0.400  -0.857  1.00 92.07           C  
ATOM    528  HD2 PRO A  37      11.647  -0.387  -0.540  1.00 92.07           H  
ATOM    529  HD3 PRO A  37       9.988   0.190  -0.178  1.00 92.07           H  
ATOM    530  N   CYS A  38       8.563  -1.489  -4.828  1.00 89.49           N  
ATOM    531  H   CYS A  38       9.343  -1.907  -5.313  1.00 89.49           H  
ATOM    532  CA  CYS A  38       7.258  -1.631  -5.461  1.00 89.49           C  
ATOM    533  HA  CYS A  38       6.475  -1.427  -4.730  1.00 89.49           H  
ATOM    534  C   CYS A  38       7.041  -3.083  -5.901  1.00 89.49           C  
ATOM    535  CB  CYS A  38       7.121  -0.590  -6.582  1.00 89.49           C  
ATOM    536  HB2 CYS A  38       6.997   0.389  -6.117  1.00 89.49           H  
ATOM    537  HB3 CYS A  38       6.233  -0.793  -7.180  1.00 89.49           H  
ATOM    538  O   CYS A  38       7.924  -3.927  -5.739  1.00 89.49           O  
ATOM    539  SG  CYS A  38       8.585  -0.549  -7.641  1.00 89.49           S  
ATOM    540  HG  CYS A  38       8.624   0.776  -7.803  1.00 89.49           H  
ATOM    541  N   ASP A  39       5.840  -3.384  -6.398  1.00 86.96           N  
ATOM    542  H   ASP A  39       5.190  -2.639  -6.606  1.00 86.96           H  
ATOM    543  CA  ASP A  39       5.412  -4.752  -6.739  1.00 86.96           C  
ATOM    544  HA  ASP A  39       4.342  -4.717  -6.941  1.00 86.96           H  
ATOM    545  C   ASP A  39       5.574  -5.750  -5.579  1.00 86.96           C  
ATOM    546  CB  ASP A  39       6.094  -5.225  -8.034  1.00 86.96           C  
ATOM    547  HB2 ASP A  39       7.174  -5.257  -7.893  1.00 86.96           H  
ATOM    548  HB3 ASP A  39       5.756  -6.235  -8.263  1.00 86.96           H  
ATOM    549  O   ASP A  39       5.888  -6.918  -5.782  1.00 86.96           O  
ATOM    550  CG  ASP A  39       5.775  -4.358  -9.244  1.00 86.96           C  
ATOM    551  OD1 ASP A  39       4.788  -3.584  -9.226  1.00 86.96           O  
ATOM    552  OD2 ASP A  39       6.464  -4.499 -10.282  1.00 86.96           O  
ATOM    553  N   GLY A  40       5.422  -5.263  -4.350  1.00 90.02           N  
ATOM    554  H   GLY A  40       5.196  -4.285  -4.244  1.00 90.02           H  
ATOM    555  CA  GLY A  40       5.513  -6.062  -3.139  1.00 90.02           C  
ATOM    556  HA2 GLY A  40       6.554  -6.316  -2.939  1.00 90.02           H  
ATOM    557  HA3 GLY A  40       4.955  -6.989  -3.273  1.00 90.02           H  
ATOM    558  C   GLY A  40       4.953  -5.291  -1.953  1.00 90.02           C  
ATOM    559  O   GLY A  40       5.201  -4.089  -1.804  1.00 90.02           O  
ATOM    560  N   ALA A  41       4.191  -5.974  -1.102  1.00 93.84           N  
ATOM    561  H   ALA A  41       4.000  -6.945  -1.301  1.00 93.84           H  
ATOM    562  CA  ALA A  41       3.690  -5.405   0.140  1.00 93.84           C  
ATOM    563  HA  ALA A  41       3.364  -4.380  -0.038  1.00 93.84           H  
ATOM    564  C   ALA A  41       4.794  -5.367   1.203  1.00 93.84           C  
ATOM    565  CB  ALA A  41       2.480  -6.218   0.597  1.00 93.84           C  
ATOM    566  HB1 ALA A  41       2.111  -5.830   1.546  1.00 93.84           H  
ATOM    567  HB2 ALA A  41       1.687  -6.162  -0.149  1.00 93.84           H  
ATOM    568  HB3 ALA A  41       2.778  -7.258   0.730  1.00 93.84           H  
ATOM    569  O   ALA A  41       5.328  -6.400   1.603  1.00 93.84           O  
ATOM    570  N   VAL A  42       5.101  -4.174   1.711  1.00 94.95           N  
ATOM    571  H   VAL A  42       4.656  -3.353   1.327  1.00 94.95           H  
ATOM    572  CA  VAL A  42       6.057  -3.998   2.809  1.00 94.95           C  
ATOM    573  HA  VAL A  42       6.682  -4.888   2.884  1.00 94.95           H  
ATOM    574  C   VAL A  42       5.309  -3.821   4.115  1.00 94.95           C  
ATOM    575  CB  VAL A  42       6.991  -2.806   2.583  1.00 94.95           C  
ATOM    576  HB  VAL A  42       6.414  -1.881   2.605  1.00 94.95           H  
ATOM    577  O   VAL A  42       4.453  -2.945   4.233  1.00 94.95           O  
ATOM    578  CG1 VAL A  42       8.068  -2.744   3.674  1.00 94.95           C  
ATOM    579 HG11 VAL A  42       8.628  -3.679   3.705  1.00 94.95           H  
ATOM    580 HG12 VAL A  42       8.761  -1.927   3.469  1.00 94.95           H  
ATOM    581 HG13 VAL A  42       7.616  -2.562   4.649  1.00 94.95           H  
ATOM    582  CG2 VAL A  42       7.709  -2.903   1.242  1.00 94.95           C  
ATOM    583 HG21 VAL A  42       8.262  -3.840   1.170  1.00 94.95           H  
ATOM    584 HG22 VAL A  42       6.995  -2.841   0.420  1.00 94.95           H  
ATOM    585 HG23 VAL A  42       8.393  -2.058   1.179  1.00 94.95           H  
ATOM    586  N   PHE A  43       5.659  -4.621   5.118  1.00 95.61           N  
ATOM    587  H   PHE A  43       6.376  -5.316   4.965  1.00 95.61           H  
ATOM    588  CA  PHE A  43       5.131  -4.447   6.463  1.00 95.61           C  
ATOM    589  HA  PHE A  43       4.059  -4.263   6.392  1.00 95.61           H  
ATOM    590  C   PHE A  43       5.779  -3.245   7.159  1.00 95.61           C  
ATOM    591  CB  PHE A  43       5.331  -5.730   7.269  1.00 95.61           C  
ATOM    592  HB2 PHE A  43       6.398  -5.942   7.349  1.00 95.61           H  
ATOM    593  HB3 PHE A  43       4.867  -6.563   6.742  1.00 95.61           H  
ATOM    594  O   PHE A  43       6.998  -3.182   7.308  1.00 95.61           O  
ATOM    595  CG  PHE A  43       4.727  -5.635   8.652  1.00 95.61           C  
ATOM    596  CD1 PHE A  43       5.557  -5.513   9.781  1.00 95.61           C  
ATOM    597  HD1 PHE A  43       6.630  -5.501   9.663  1.00 95.61           H  
ATOM    598  CD2 PHE A  43       3.328  -5.630   8.805  1.00 95.61           C  
ATOM    599  HD2 PHE A  43       2.688  -5.720   7.940  1.00 95.61           H  
ATOM    600  CE1 PHE A  43       4.990  -5.411  11.063  1.00 95.61           C  
ATOM    601  HE1 PHE A  43       5.631  -5.339  11.929  1.00 95.61           H  
ATOM    602  CE2 PHE A  43       2.763  -5.510  10.086  1.00 95.61           C  
ATOM    603  HE2 PHE A  43       1.689  -5.512  10.197  1.00 95.61           H  
ATOM    604  CZ  PHE A  43       3.592  -5.404  11.216  1.00 95.61           C  
ATOM    605  HZ  PHE A  43       3.156  -5.320  12.200  1.00 95.61           H  
ATOM    606  N   ILE A  44       4.948  -2.314   7.617  1.00 96.31           N  
ATOM    607  H   ILE A  44       3.962  -2.429   7.427  1.00 96.31           H  
ATOM    608  CA  ILE A  44       5.331  -1.105   8.339  1.00 96.31           C  
ATOM    609  HA  ILE A  44       6.404  -1.127   8.530  1.00 96.31           H  
ATOM    610  C   ILE A  44       4.608  -1.092   9.688  1.00 96.31           C  
ATOM    611  CB  ILE A  44       5.013   0.148   7.495  1.00 96.31           C  
ATOM    612  HB  ILE A  44       3.933   0.200   7.360  1.00 96.31           H  
ATOM    613  O   ILE A  44       3.381  -1.202   9.764  1.00 96.31           O  
ATOM    614  CG1 ILE A  44       5.649   0.135   6.083  1.00 96.31           C  
ATOM    615 HG12 ILE A  44       5.299   1.011   5.536  1.00 96.31           H  
ATOM    616 HG13 ILE A  44       5.294  -0.738   5.535  1.00 96.31           H  
ATOM    617  CG2 ILE A  44       5.451   1.413   8.247  1.00 96.31           C  
ATOM    618 HG21 ILE A  44       4.873   1.535   9.162  1.00 96.31           H  
ATOM    619 HG22 ILE A  44       5.279   2.279   7.607  1.00 96.31           H  
ATOM    620 HG23 ILE A  44       6.509   1.365   8.508  1.00 96.31           H  
ATOM    621  CD1 ILE A  44       7.185   0.139   6.056  1.00 96.31           C  
ATOM    622 HD11 ILE A  44       7.586  -0.678   6.656  1.00 96.31           H  
ATOM    623 HD12 ILE A  44       7.565   1.089   6.431  1.00 96.31           H  
ATOM    624 HD13 ILE A  44       7.537   0.014   5.031  1.00 96.31           H  
ATOM    625  N   ASN A  45       5.378  -0.943  10.764  1.00 94.41           N  
ATOM    626  H   ASN A  45       6.379  -0.885  10.644  1.00 94.41           H  
ATOM    627  CA  ASN A  45       4.878  -0.957  12.141  1.00 94.41           C  
ATOM    628  HA  ASN A  45       3.816  -1.200  12.121  1.00 94.41           H  
ATOM    629  C   ASN A  45       4.979   0.398  12.854  1.00 94.41           C  
ATOM    630  CB  ASN A  45       5.593  -2.073  12.919  1.00 94.41           C  
ATOM    631  HB2 ASN A  45       5.391  -3.027  12.432  1.00 94.41           H  
ATOM    632  HB3 ASN A  45       5.184  -2.114  13.929  1.00 94.41           H  
ATOM    633  O   ASN A  45       4.317   0.599  13.872  1.00 94.41           O  
ATOM    634  CG  ASN A  45       7.098  -1.888  13.015  1.00 94.41           C  
ATOM    635  ND2 ASN A  45       7.784  -2.765  13.705  1.00 94.41           N  
ATOM    636 HD21 ASN A  45       8.778  -2.586  13.744  1.00 94.41           H  
ATOM    637 HD22 ASN A  45       7.328  -3.533  14.177  1.00 94.41           H  
ATOM    638  OD1 ASN A  45       7.686  -0.983  12.453  1.00 94.41           O  
ATOM    639  N   ASP A  46       5.764   1.336  12.325  1.00 95.69           N  
ATOM    640  H   ASP A  46       6.356   1.094  11.544  1.00 95.69           H  
ATOM    641  CA  ASP A  46       5.915   2.671  12.881  1.00 95.69           C  
ATOM    642  HA  ASP A  46       4.965   2.946  13.339  1.00 95.69           H  
ATOM    643  C   ASP A  46       6.191   3.734  11.803  1.00 95.69           C  
ATOM    644  CB  ASP A  46       6.962   2.654  14.014  1.00 95.69           C  
ATOM    645  HB2 ASP A  46       6.664   1.910  14.753  1.00 95.69           H  
ATOM    646  HB3 ASP A  46       6.941   3.622  14.515  1.00 95.69           H  
ATOM    647  O   ASP A  46       6.460   3.454  10.632  1.00 95.69           O  
ATOM    648  CG  ASP A  46       8.404   2.370  13.583  1.00 95.69           C  
ATOM    649  OD1 ASP A  46       8.761   2.735  12.444  1.00 95.69           O  
ATOM    650  OD2 ASP A  46       9.190   1.927  14.441  1.00 95.69           O  
ATOM    651  N   ILE A  47       6.066   4.998  12.209  1.00 95.88           N  
ATOM    652  H   ILE A  47       5.866   5.156  13.186  1.00 95.88           H  
ATOM    653  CA  ILE A  47       6.256   6.153  11.326  1.00 95.88           C  
ATOM    654  HA  ILE A  47       5.698   5.966  10.408  1.00 95.88           H  
ATOM    655  C   ILE A  47       7.729   6.322  10.896  1.00 95.88           C  
ATOM    656  CB  ILE A  47       5.659   7.420  11.979  1.00 95.88           C  
ATOM    657  HB  ILE A  47       6.078   7.529  12.979  1.00 95.88           H  
ATOM    658  O   ILE A  47       7.951   6.581   9.716  1.00 95.88           O  
ATOM    659  CG1 ILE A  47       4.121   7.311  12.113  1.00 95.88           C  
ATOM    660 HG12 ILE A  47       3.655   7.556  11.159  1.00 95.88           H  
ATOM    661 HG13 ILE A  47       3.832   6.290  12.363  1.00 95.88           H  
ATOM    662  CG2 ILE A  47       6.024   8.675  11.172  1.00 95.88           C  
ATOM    663 HG21 ILE A  47       5.560   9.563  11.602  1.00 95.88           H  
ATOM    664 HG22 ILE A  47       7.103   8.828  11.191  1.00 95.88           H  
ATOM    665 HG23 ILE A  47       5.707   8.564  10.135  1.00 95.88           H  
ATOM    666  CD1 ILE A  47       3.548   8.221  13.208  1.00 95.88           C  
ATOM    667 HD11 ILE A  47       3.883   9.250  13.080  1.00 95.88           H  
ATOM    668 HD12 ILE A  47       3.876   7.865  14.185  1.00 95.88           H  
ATOM    669 HD13 ILE A  47       2.459   8.190  13.169  1.00 95.88           H  
ATOM    670  N   PRO A  48       8.748   6.173  11.770  1.00 95.88           N  
ATOM    671  CA  PRO A  48      10.145   6.245  11.336  1.00 95.88           C  
ATOM    672  HA  PRO A  48      10.342   7.248  10.957  1.00 95.88           H  
ATOM    673  C   PRO A  48      10.503   5.231  10.241  1.00 95.88           C  
ATOM    674  CB  PRO A  48      10.979   6.012  12.598  1.00 95.88           C  
ATOM    675  HB2 PRO A  48      11.919   6.563  12.568  1.00 95.88           H  
ATOM    676  HB3 PRO A  48      11.167   4.947  12.736  1.00 95.88           H  
ATOM    677  O   PRO A  48      11.226   5.576   9.308  1.00 95.88           O  
ATOM    678  CG  PRO A  48      10.065   6.507  13.714  1.00 95.88           C  
ATOM    679  HG2 PRO A  48      10.313   6.050  14.673  1.00 95.88           H  
ATOM    680  HG3 PRO A  48      10.113   7.594  13.776  1.00 95.88           H  
ATOM    681  CD  PRO A  48       8.689   6.076  13.223  1.00 95.88           C  
ATOM    682  HD2 PRO A  48       7.926   6.725  13.653  1.00 95.88           H  
ATOM    683  HD3 PRO A  48       8.513   5.040  13.513  1.00 95.88           H  
ATOM    684  N   THR A  49       9.961   4.013  10.308  1.00 95.51           N  
ATOM    685  H   THR A  49       9.434   3.750  11.129  1.00 95.51           H  
ATOM    686  CA  THR A  49      10.142   2.982   9.278  1.00 95.51           C  
ATOM    687  HA  THR A  49      11.204   2.907   9.046  1.00 95.51           H  
ATOM    688  C   THR A  49       9.414   3.355   7.989  1.00 95.51           C  
ATOM    689  CB  THR A  49       9.687   1.604   9.783  1.00 95.51           C  
ATOM    690  HB  THR A  49       8.616   1.616   9.983  1.00 95.51           H  
ATOM    691  O   THR A  49       9.973   3.192   6.906  1.00 95.51           O  
ATOM    692  CG2 THR A  49      10.001   0.481   8.798  1.00 95.51           C  
ATOM    693 HG21 THR A  49       9.452   0.626   7.867  1.00 95.51           H  
ATOM    694 HG22 THR A  49       9.704  -0.473   9.233  1.00 95.51           H  
ATOM    695 HG23 THR A  49      11.070   0.461   8.585  1.00 95.51           H  
ATOM    696  OG1 THR A  49      10.380   1.291  10.965  1.00 95.51           O  
ATOM    697  HG1 THR A  49       9.882   1.708  11.672  1.00 95.51           H  
ATOM    698  N   LEU A  50       8.210   3.940   8.071  1.00 96.69           N  
ATOM    699  H   LEU A  50       7.773   4.024   8.978  1.00 96.69           H  
ATOM    700  CA  LEU A  50       7.535   4.506   6.895  1.00 96.69           C  
ATOM    701  HA  LEU A  50       7.359   3.697   6.186  1.00 96.69           H  
ATOM    702  C   LEU A  50       8.422   5.554   6.199  1.00 96.69           C  
ATOM    703  CB  LEU A  50       6.184   5.132   7.305  1.00 96.69           C  
ATOM    704  HB2 LEU A  50       5.588   4.407   7.861  1.00 96.69           H  
ATOM    705  HB3 LEU A  50       6.378   5.968   7.977  1.00 96.69           H  
ATOM    706  O   LEU A  50       8.603   5.510   4.984  1.00 96.69           O  
ATOM    707  CG  LEU A  50       5.359   5.677   6.123  1.00 96.69           C  
ATOM    708  HG  LEU A  50       5.974   6.351   5.526  1.00 96.69           H  
ATOM    709  CD1 LEU A  50       4.829   4.564   5.222  1.00 96.69           C  
ATOM    710 HD11 LEU A  50       4.222   3.867   5.799  1.00 96.69           H  
ATOM    711 HD12 LEU A  50       4.229   4.990   4.419  1.00 96.69           H  
ATOM    712 HD13 LEU A  50       5.663   4.025   4.771  1.00 96.69           H  
ATOM    713  CD2 LEU A  50       4.161   6.479   6.632  1.00 96.69           C  
ATOM    714 HD21 LEU A  50       3.456   5.823   7.143  1.00 96.69           H  
ATOM    715 HD22 LEU A  50       3.660   6.954   5.789  1.00 96.69           H  
ATOM    716 HD23 LEU A  50       4.501   7.261   7.311  1.00 96.69           H  
ATOM    717  N   GLU A  51       8.995   6.481   6.971  1.00 95.37           N  
ATOM    718  H   GLU A  51       8.806   6.447   7.962  1.00 95.37           H  
ATOM    719  CA  GLU A  51       9.858   7.551   6.459  1.00 95.37           C  
ATOM    720  HA  GLU A  51       9.328   8.101   5.681  1.00 95.37           H  
ATOM    721  C   GLU A  51      11.156   7.016   5.844  1.00 95.37           C  
ATOM    722  CB  GLU A  51      10.234   8.518   7.595  1.00 95.37           C  
ATOM    723  HB2 GLU A  51      10.673   7.950   8.416  1.00 95.37           H  
ATOM    724  HB3 GLU A  51      10.994   9.201   7.217  1.00 95.37           H  
ATOM    725  O   GLU A  51      11.598   7.513   4.803  1.00 95.37           O  
ATOM    726  CG  GLU A  51       9.076   9.363   8.145  1.00 95.37           C  
ATOM    727  HG2 GLU A  51       8.233   8.724   8.408  1.00 95.37           H  
ATOM    728  HG3 GLU A  51       8.744  10.043   7.361  1.00 95.37           H  
ATOM    729  CD  GLU A  51       9.508  10.188   9.372  1.00 95.37           C  
ATOM    730  OE1 GLU A  51       8.637  10.530  10.213  1.00 95.37           O  
ATOM    731  OE2 GLU A  51      10.672  10.637   9.428  1.00 95.37           O  
ATOM    732  N   SER A  52      11.787   6.025   6.477  1.00 92.27           N  
ATOM    733  H   SER A  52      11.392   5.654   7.330  1.00 92.27           H  
ATOM    734  CA  SER A  52      13.062   5.478   6.012  1.00 92.27           C  
ATOM    735  HA  SER A  52      13.724   6.313   5.782  1.00 92.27           H  
ATOM    736  C   SER A  52      12.896   4.667   4.726  1.00 92.27           C  
ATOM    737  CB  SER A  52      13.738   4.658   7.116  1.00 92.27           C  
ATOM    738  HB2 SER A  52      14.752   4.408   6.805  1.00 92.27           H  
ATOM    739  HB3 SER A  52      13.787   5.254   8.027  1.00 92.27           H  
ATOM    740  O   SER A  52      13.691   4.848   3.797  1.00 92.27           O  
ATOM    741  OG  SER A  52      13.032   3.465   7.374  1.00 92.27           O  
ATOM    742  HG  SER A  52      13.384   3.048   8.164  1.00 92.27           H  
ATOM    743  N   VAL A  53      11.840   3.850   4.640  1.00 94.26           N  
ATOM    744  H   VAL A  53      11.280   3.736   5.473  1.00 94.26           H  
ATOM    745  CA  VAL A  53      11.563   2.961   3.504  1.00 94.26           C  
ATOM    746  HA  VAL A  53      12.507   2.548   3.148  1.00 94.26           H  
ATOM    747  C   VAL A  53      10.941   3.721   2.336  1.00 94.26           C  
ATOM    748  CB  VAL A  53      10.669   1.780   3.936  1.00 94.26           C  
ATOM    749  HB  VAL A  53       9.744   2.166   4.364  1.00 94.26           H  
ATOM    750  O   VAL A  53      11.459   3.650   1.224  1.00 94.26           O  
ATOM    751  CG1 VAL A  53      10.308   0.877   2.749  1.00 94.26           C  
ATOM    752 HG11 VAL A  53       9.710   1.421   2.018  1.00 94.26           H  
ATOM    753 HG12 VAL A  53      11.213   0.500   2.272  1.00 94.26           H  
ATOM    754 HG13 VAL A  53       9.709   0.037   3.102  1.00 94.26           H  
ATOM    755  CG2 VAL A  53      11.374   0.903   4.980  1.00 94.26           C  
ATOM    756 HG21 VAL A  53      11.633   1.489   5.862  1.00 94.26           H  
ATOM    757 HG22 VAL A  53      10.710   0.098   5.294  1.00 94.26           H  
ATOM    758 HG23 VAL A  53      12.285   0.476   4.561  1.00 94.26           H  
ATOM    759  N   PHE A  54       9.862   4.473   2.573  1.00 96.07           N  
ATOM    760  H   PHE A  54       9.504   4.531   3.515  1.00 96.07           H  
ATOM    761  CA  PHE A  54       9.080   5.103   1.503  1.00 96.07           C  
ATOM    762  HA  PHE A  54       9.331   4.603   0.568  1.00 96.07           H  
ATOM    763  C   PHE A  54       9.406   6.585   1.277  1.00 96.07           C  
ATOM    764  CB  PHE A  54       7.587   4.849   1.736  1.00 96.07           C  
ATOM    765  HB2 PHE A  54       7.307   5.160   2.743  1.00 96.07           H  
ATOM    766  HB3 PHE A  54       7.019   5.466   1.040  1.00 96.07           H  
ATOM    767  O   PHE A  54       9.035   7.159   0.254  1.00 96.07           O  
ATOM    768  CG  PHE A  54       7.186   3.405   1.504  1.00 96.07           C  
ATOM    769  CD1 PHE A  54       7.082   2.907   0.190  1.00 96.07           C  
ATOM    770  HD1 PHE A  54       7.287   3.554  -0.650  1.00 96.07           H  
ATOM    771  CD2 PHE A  54       6.957   2.543   2.592  1.00 96.07           C  
ATOM    772  HD2 PHE A  54       7.089   2.898   3.603  1.00 96.07           H  
ATOM    773  CE1 PHE A  54       6.741   1.560  -0.030  1.00 96.07           C  
ATOM    774  HE1 PHE A  54       6.706   1.150  -1.028  1.00 96.07           H  
ATOM    775  CE2 PHE A  54       6.577   1.209   2.366  1.00 96.07           C  
ATOM    776  HE2 PHE A  54       6.380   0.549   3.198  1.00 96.07           H  
ATOM    777  CZ  PHE A  54       6.462   0.719   1.056  1.00 96.07           C  
ATOM    778  HZ  PHE A  54       6.177  -0.307   0.880  1.00 96.07           H  
ATOM    779  N   GLY A  55      10.168   7.207   2.178  1.00 93.54           N  
ATOM    780  H   GLY A  55      10.400   6.709   3.025  1.00 93.54           H  
ATOM    781  CA  GLY A  55      10.537   8.618   2.093  1.00 93.54           C  
ATOM    782  HA2 GLY A  55      11.505   8.755   2.574  1.00 93.54           H  
ATOM    783  HA3 GLY A  55      10.632   8.916   1.049  1.00 93.54           H  
ATOM    784  C   GLY A  55       9.532   9.553   2.767  1.00 93.54           C  
ATOM    785  O   GLY A  55       8.466   9.154   3.226  1.00 93.54           O  
ATOM    786  N   LYS A  56       9.902  10.833   2.837  1.00 94.70           N  
ATOM    787  H   LYS A  56      10.762  11.090   2.374  1.00 94.70           H  
ATOM    788  CA  LYS A  56       9.109  11.905   3.460  1.00 94.70           C  
ATOM    789  HA  LYS A  56       8.567  11.484   4.307  1.00 94.70           H  
ATOM    790  C   LYS A  56       8.060  12.463   2.483  1.00 94.70           C  
ATOM    791  CB  LYS A  56      10.060  13.004   3.962  1.00 94.70           C  
ATOM    792  HB2 LYS A  56      10.697  13.323   3.137  1.00 94.70           H  
ATOM    793  HB3 LYS A  56       9.489  13.870   4.295  1.00 94.70           H  
ATOM    794  O   LYS A  56       8.292  12.429   1.274  1.00 94.70           O  
ATOM    795  CG  LYS A  56      10.933  12.512   5.128  1.00 94.70           C  
ATOM    796  HG2 LYS A  56      10.296  12.290   5.984  1.00 94.70           H  
ATOM    797  HG3 LYS A  56      11.460  11.603   4.839  1.00 94.70           H  
ATOM    798  CD  LYS A  56      11.966  13.573   5.522  1.00 94.70           C  
ATOM    799  HD2 LYS A  56      11.453  14.468   5.874  1.00 94.70           H  
ATOM    800  HD3 LYS A  56      12.568  13.825   4.649  1.00 94.70           H  
ATOM    801  CE  LYS A  56      12.873  13.016   6.625  1.00 94.70           C  
ATOM    802  HE2 LYS A  56      12.264  12.787   7.500  1.00 94.70           H  
ATOM    803  HE3 LYS A  56      13.301  12.075   6.280  1.00 94.70           H  
ATOM    804  NZ  LYS A  56      13.958  13.967   6.978  1.00 94.70           N  
ATOM    805  HZ1 LYS A  56      13.575  14.837   7.319  1.00 94.70           H  
ATOM    806  HZ2 LYS A  56      14.541  13.568   7.700  1.00 94.70           H  
ATOM    807  HZ3 LYS A  56      14.539  14.157   6.175  1.00 94.70           H  
ATOM    808  N   PRO A  57       6.936  13.028   2.964  1.00 95.12           N  
ATOM    809  CA  PRO A  57       5.894  13.561   2.091  1.00 95.12           C  
ATOM    810  HA  PRO A  57       5.533  12.774   1.429  1.00 95.12           H  
ATOM    811  C   PRO A  57       6.400  14.735   1.247  1.00 95.12           C  
ATOM    812  CB  PRO A  57       4.757  14.001   3.017  1.00 95.12           C  
ATOM    813  HB2 PRO A  57       4.243  14.892   2.654  1.00 95.12           H  
ATOM    814  HB3 PRO A  57       4.047  13.183   3.140  1.00 95.12           H  
ATOM    815  O   PRO A  57       7.066  15.641   1.747  1.00 95.12           O  
ATOM    816  CG  PRO A  57       5.449  14.261   4.349  1.00 95.12           C  
ATOM    817  HG2 PRO A  57       5.857  15.272   4.356  1.00 95.12           H  
ATOM    818  HG3 PRO A  57       4.765  14.111   5.184  1.00 95.12           H  
ATOM    819  CD  PRO A  57       6.588  13.243   4.360  1.00 95.12           C  
ATOM    820  HD2 PRO A  57       6.244  12.303   4.791  1.00 95.12           H  
ATOM    821  HD3 PRO A  57       7.426  13.631   4.941  1.00 95.12           H  
ATOM    822  N   THR A  58       6.013  14.761  -0.026  1.00 92.54           N  
ATOM    823  H   THR A  58       5.478  13.974  -0.365  1.00 92.54           H  
ATOM    824  CA  THR A  58       6.307  15.849  -0.973  1.00 92.54           C  
ATOM    825  HA  THR A  58       7.003  16.550  -0.512  1.00 92.54           H  
ATOM    826  C   THR A  58       5.037  16.623  -1.329  1.00 92.54           C  
ATOM    827  CB  THR A  58       6.978  15.328  -2.254  1.00 92.54           C  
ATOM    828  HB  THR A  58       7.300  16.185  -2.846  1.00 92.54           H  
ATOM    829  O   THR A  58       3.950  16.366  -0.815  1.00 92.54           O  
ATOM    830  CG2 THR A  58       8.210  14.465  -2.001  1.00 92.54           C  
ATOM    831 HG21 THR A  58       8.584  14.069  -2.945  1.00 92.54           H  
ATOM    832 HG22 THR A  58       8.991  15.073  -1.542  1.00 92.54           H  
ATOM    833 HG23 THR A  58       7.976  13.641  -1.327  1.00 92.54           H  
ATOM    834  OG1 THR A  58       6.034  14.620  -3.019  1.00 92.54           O  
ATOM    835  HG1 THR A  58       5.823  13.821  -2.531  1.00 92.54           H  
ATOM    836  N   ASN A  59       5.130  17.603  -2.230  1.00 90.62           N  
ATOM    837  H   ASN A  59       6.017  17.764  -2.684  1.00 90.62           H  
ATOM    838  CA  ASN A  59       3.951  18.346  -2.680  1.00 90.62           C  
ATOM    839  HA  ASN A  59       3.403  18.672  -1.795  1.00 90.62           H  
ATOM    840  C   ASN A  59       2.932  17.508  -3.447  1.00 90.62           C  
ATOM    841  CB  ASN A  59       4.390  19.590  -3.462  1.00 90.62           C  
ATOM    842  HB2 ASN A  59       5.121  19.313  -4.223  1.00 90.62           H  
ATOM    843  HB3 ASN A  59       3.530  20.030  -3.966  1.00 90.62           H  
ATOM    844  O   ASN A  59       1.751  17.834  -3.367  1.00 90.62           O  
ATOM    845  CG  ASN A  59       4.972  20.632  -2.537  1.00 90.62           C  
ATOM    846  ND2 ASN A  59       5.748  21.560  -3.037  1.00 90.62           N  
ATOM    847 HD21 ASN A  59       6.225  22.188  -2.406  1.00 90.62           H  
ATOM    848 HD22 ASN A  59       5.967  21.556  -4.022  1.00 90.62           H  
ATOM    849  OD1 ASN A  59       4.720  20.621  -1.342  1.00 90.62           O  
ATOM    850  N   SER A  60       3.370  16.440  -4.107  1.00 88.06           N  
ATOM    851  H   SER A  60       4.363  16.259  -4.153  1.00 88.06           H  
ATOM    852  CA  SER A  60       2.512  15.623  -4.964  1.00 88.06           C  
ATOM    853  HA  SER A  60       1.690  16.230  -5.345  1.00 88.06           H  
ATOM    854  C   SER A  60       1.892  14.430  -4.238  1.00 88.06           C  
ATOM    855  CB  SER A  60       3.321  15.140  -6.169  1.00 88.06           C  
ATOM    856  HB2 SER A  60       2.659  14.618  -6.861  1.00 88.06           H  
ATOM    857  HB3 SER A  60       4.099  14.453  -5.836  1.00 88.06           H  
ATOM    858  O   SER A  60       0.813  13.995  -4.611  1.00 88.06           O  
ATOM    859  OG  SER A  60       3.921  16.246  -6.821  1.00 88.06           O  
ATOM    860  HG  SER A  60       4.215  15.950  -7.686  1.00 88.06           H  
ATOM    861  N   ASN A  61       2.541  13.913  -3.191  1.00 90.74           N  
ATOM    862  H   ASN A  61       3.433  14.315  -2.938  1.00 90.74           H  
ATOM    863  CA  ASN A  61       2.155  12.650  -2.541  1.00 90.74           C  
ATOM    864  HA  ASN A  61       1.200  12.317  -2.946  1.00 90.74           H  
ATOM    865  C   ASN A  61       1.925  12.754  -1.026  1.00 90.74           C  
ATOM    866  CB  ASN A  61       3.180  11.575  -2.906  1.00 90.74           C  
ATOM    867  HB2 ASN A  61       3.153  11.413  -3.983  1.00 90.74           H  
ATOM    868  HB3 ASN A  61       2.881  10.646  -2.422  1.00 90.74           H  
ATOM    869  O   ASN A  61       1.854  11.745  -0.327  1.00 90.74           O  
ATOM    870  CG  ASN A  61       4.595  11.891  -2.474  1.00 90.74           C  
ATOM    871  ND2 ASN A  61       5.557  11.390  -3.206  1.00 90.74           N  
ATOM    872 HD21 ASN A  61       5.324  10.762  -3.963  1.00 90.74           H  
ATOM    873 HD22 ASN A  61       6.517  11.582  -2.959  1.00 90.74           H  
ATOM    874  OD1 ASN A  61       4.869  12.669  -1.568  1.00 90.74           O  
ATOM    875  N   TYR A  62       1.794  13.972  -0.496  1.00 95.57           N  
ATOM    876  H   TYR A  62       1.923  14.778  -1.091  1.00 95.57           H  
ATOM    877  CA  TYR A  62       1.541  14.162   0.931  1.00 95.57           C  
ATOM    878  HA  TYR A  62       2.378  13.735   1.485  1.00 95.57           H  
ATOM    879  C   TYR A  62       0.271  13.448   1.406  1.00 95.57           C  
ATOM    880  CB  TYR A  62       1.435  15.650   1.271  1.00 95.57           C  
ATOM    881  HB2 TYR A  62       1.412  15.742   2.357  1.00 95.57           H  
ATOM    882  HB3 TYR A  62       2.331  16.175   0.941  1.00 95.57           H  
ATOM    883  O   TYR A  62       0.265  12.934   2.518  1.00 95.57           O  
ATOM    884  CG  TYR A  62       0.203  16.326   0.701  1.00 95.57           C  
ATOM    885  CD1 TYR A  62       0.189  16.811  -0.621  1.00 95.57           C  
ATOM    886  HD1 TYR A  62       1.056  16.678  -1.251  1.00 95.57           H  
ATOM    887  CD2 TYR A  62      -0.953  16.427   1.494  1.00 95.57           C  
ATOM    888  HD2 TYR A  62      -0.975  16.010   2.490  1.00 95.57           H  
ATOM    889  CE1 TYR A  62      -0.963  17.433  -1.141  1.00 95.57           C  
ATOM    890  HE1 TYR A  62      -0.976  17.779  -2.164  1.00 95.57           H  
ATOM    891  CE2 TYR A  62      -2.093  17.061   0.981  1.00 95.57           C  
ATOM    892  HE2 TYR A  62      -2.986  17.131   1.585  1.00 95.57           H  
ATOM    893  OH  TYR A  62      -3.229  18.183  -0.795  1.00 95.57           O  
ATOM    894  HH  TYR A  62      -3.229  18.295  -1.748  1.00 95.57           H  
ATOM    895  CZ  TYR A  62      -2.113  17.566  -0.332  1.00 95.57           C  
ATOM    896  N   ASN A  63      -0.796  13.425   0.598  1.00 96.07           N  
ATOM    897  H   ASN A  63      -0.735  13.859  -0.312  1.00 96.07           H  
ATOM    898  CA  ASN A  63      -2.066  12.831   1.009  1.00 96.07           C  
ATOM    899  HA  ASN A  63      -2.391  13.303   1.936  1.00 96.07           H  
ATOM    900  C   ASN A  63      -1.885  11.339   1.303  1.00 96.07           C  
ATOM    901  CB  ASN A  63      -3.128  13.089  -0.069  1.00 96.07           C  
ATOM    902  HB2 ASN A  63      -2.860  12.553  -0.979  1.00 96.07           H  
ATOM    903  HB3 ASN A  63      -3.173  14.154  -0.297  1.00 96.07           H  
ATOM    904  O   ASN A  63      -2.236  10.903   2.395  1.00 96.07           O  
ATOM    905  CG  ASN A  63      -4.522  12.661   0.370  1.00 96.07           C  
ATOM    906  ND2 ASN A  63      -5.272  12.076  -0.531  1.00 96.07           N  
ATOM    907 HD21 ASN A  63      -6.273  12.015  -0.413  1.00 96.07           H  
ATOM    908 HD22 ASN A  63      -4.918  11.876  -1.455  1.00 96.07           H  
ATOM    909  OD1 ASN A  63      -4.943  12.894   1.498  1.00 96.07           O  
ATOM    910  N   ASP A  64      -1.246  10.606   0.387  1.00 96.85           N  
ATOM    911  H   ASP A  64      -1.037  11.026  -0.508  1.00 96.85           H  
ATOM    912  CA  ASP A  64      -0.965   9.173   0.510  1.00 96.85           C  
ATOM    913  HA  ASP A  64      -1.901   8.643   0.685  1.00 96.85           H  
ATOM    914  C   ASP A  64      -0.042   8.872   1.694  1.00 96.85           C  
ATOM    915  CB  ASP A  64      -0.344   8.654  -0.800  1.00 96.85           C  
ATOM    916  HB2 ASP A  64       0.495   9.291  -1.082  1.00 96.85           H  
ATOM    917  HB3 ASP A  64       0.044   7.650  -0.627  1.00 96.85           H  
ATOM    918  O   ASP A  64      -0.341   8.000   2.512  1.00 96.85           O  
ATOM    919  CG  ASP A  64      -1.336   8.581  -1.966  1.00 96.85           C  
ATOM    920  OD1 ASP A  64      -2.508   8.971  -1.783  1.00 96.85           O  
ATOM    921  OD2 ASP A  64      -0.928   8.102  -3.045  1.00 96.85           O  
ATOM    922  N   PHE A  65       1.032   9.654   1.859  1.00 97.48           N  
ATOM    923  H   PHE A  65       1.249  10.336   1.147  1.00 97.48           H  
ATOM    924  CA  PHE A  65       1.898   9.530   3.032  1.00 97.48           C  
ATOM    925  HA  PHE A  65       2.319   8.524   3.053  1.00 97.48           H  
ATOM    926  C   PHE A  65       1.110   9.715   4.334  1.00 97.48           C  
ATOM    927  CB  PHE A  65       3.046  10.540   2.941  1.00 97.48           C  
ATOM    928  HB2 PHE A  65       3.595  10.373   2.015  1.00 97.48           H  
ATOM    929  HB3 PHE A  65       2.619  11.542   2.900  1.00 97.48           H  
ATOM    930  O   PHE A  65       1.249   8.924   5.269  1.00 97.48           O  
ATOM    931  CG  PHE A  65       4.007  10.446   4.113  1.00 97.48           C  
ATOM    932  CD1 PHE A  65       3.744  11.145   5.309  1.00 97.48           C  
ATOM    933  HD1 PHE A  65       2.878  11.786   5.385  1.00 97.48           H  
ATOM    934  CD2 PHE A  65       5.128   9.597   4.038  1.00 97.48           C  
ATOM    935  HD2 PHE A  65       5.337   9.044   3.134  1.00 97.48           H  
ATOM    936  CE1 PHE A  65       4.581  10.975   6.426  1.00 97.48           C  
ATOM    937  HE1 PHE A  65       4.354  11.479   7.354  1.00 97.48           H  
ATOM    938  CE2 PHE A  65       5.970   9.439   5.153  1.00 97.48           C  
ATOM    939  HE2 PHE A  65       6.814   8.767   5.097  1.00 97.48           H  
ATOM    940  CZ  PHE A  65       5.696  10.124   6.348  1.00 97.48           C  
ATOM    941  HZ  PHE A  65       6.330   9.980   7.211  1.00 97.48           H  
ATOM    942  N   PHE A  66       0.247  10.734   4.402  1.00 97.35           N  
ATOM    943  H   PHE A  66       0.142  11.343   3.603  1.00 97.35           H  
ATOM    944  CA  PHE A  66      -0.534  10.998   5.604  1.00 97.35           C  
ATOM    945  HA  PHE A  66       0.152  10.859   6.439  1.00 97.35           H  
ATOM    946  C   PHE A  66      -1.681  10.002   5.828  1.00 97.35           C  
ATOM    947  CB  PHE A  66      -0.986  12.459   5.677  1.00 97.35           C  
ATOM    948  HB2 PHE A  66      -1.358  12.770   4.701  1.00 97.35           H  
ATOM    949  HB3 PHE A  66      -1.813  12.521   6.384  1.00 97.35           H  
ATOM    950  O   PHE A  66      -2.046   9.784   6.983  1.00 97.35           O  
ATOM    951  CG  PHE A  66       0.099  13.404   6.169  1.00 97.35           C  
ATOM    952  CD1 PHE A  66       0.578  13.294   7.489  1.00 97.35           C  
ATOM    953  HD1 PHE A  66       0.146  12.568   8.161  1.00 97.35           H  
ATOM    954  CD2 PHE A  66       0.656  14.372   5.313  1.00 97.35           C  
ATOM    955  HD2 PHE A  66       0.267  14.494   4.312  1.00 97.35           H  
ATOM    956  CE1 PHE A  66       1.642  14.101   7.928  1.00 97.35           C  
ATOM    957  HE1 PHE A  66       2.022  13.988   8.932  1.00 97.35           H  
ATOM    958  CE2 PHE A  66       1.736  15.163   5.739  1.00 97.35           C  
ATOM    959  HE2 PHE A  66       2.198  15.863   5.059  1.00 97.35           H  
ATOM    960  CZ  PHE A  66       2.242  15.009   7.040  1.00 97.35           C  
ATOM    961  HZ  PHE A  66       3.115  15.566   7.349  1.00 97.35           H  
ATOM    962  N   GLN A  67      -2.196   9.332   4.788  1.00 97.26           N  
ATOM    963  H   GLN A  67      -1.888   9.566   3.855  1.00 97.26           H  
ATOM    964  CA  GLN A  67      -3.120   8.205   4.966  1.00 97.26           C  
ATOM    965  HA  GLN A  67      -3.985   8.546   5.536  1.00 97.26           H  
ATOM    966  C   GLN A  67      -2.454   7.088   5.783  1.00 97.26           C  
ATOM    967  CB  GLN A  67      -3.605   7.620   3.622  1.00 97.26           C  
ATOM    968  HB2 GLN A  67      -2.750   7.286   3.035  1.00 97.26           H  
ATOM    969  HB3 GLN A  67      -4.189   6.731   3.858  1.00 97.26           H  
ATOM    970  O   GLN A  67      -3.012   6.645   6.792  1.00 97.26           O  
ATOM    971  CG  GLN A  67      -4.490   8.504   2.730  1.00 97.26           C  
ATOM    972  HG2 GLN A  67      -3.877   9.206   2.166  1.00 97.26           H  
ATOM    973  HG3 GLN A  67      -4.985   7.868   1.996  1.00 97.26           H  
ATOM    974  CD  GLN A  67      -5.555   9.249   3.512  1.00 97.26           C  
ATOM    975  NE2 GLN A  67      -5.383  10.530   3.734  1.00 97.26           N  
ATOM    976 HE21 GLN A  67      -6.079  10.990   4.304  1.00 97.26           H  
ATOM    977 HE22 GLN A  67      -4.610  11.012   3.297  1.00 97.26           H  
ATOM    978  OE1 GLN A  67      -6.526   8.682   3.987  1.00 97.26           O  
ATOM    979  N   ALA A  68      -1.239   6.688   5.392  1.00 97.35           N  
ATOM    980  H   ALA A  68      -0.849   7.087   4.549  1.00 97.35           H  
ATOM    981  CA  ALA A  68      -0.454   5.684   6.107  1.00 97.35           C  
ATOM    982  HA  ALA A  68      -1.068   4.794   6.245  1.00 97.35           H  
ATOM    983  C   ALA A  68      -0.033   6.175   7.504  1.00 97.35           C  
ATOM    984  CB  ALA A  68       0.754   5.304   5.243  1.00 97.35           C  
ATOM    985  HB1 ALA A  68       1.358   4.558   5.759  1.00 97.35           H  
ATOM    986  HB2 ALA A  68       0.413   4.888   4.295  1.00 97.35           H  
ATOM    987  HB3 ALA A  68       1.369   6.182   5.043  1.00 97.35           H  
ATOM    988  O   ALA A  68      -0.207   5.459   8.491  1.00 97.35           O  
ATOM    989  N   TYR A  69       0.441   7.421   7.616  1.00 96.92           N  
ATOM    990  H   TYR A  69       0.607   7.939   6.765  1.00 96.92           H  
ATOM    991  CA  TYR A  69       0.811   8.042   8.893  1.00 96.92           C  
ATOM    992  HA  TYR A  69       1.659   7.506   9.319  1.00 96.92           H  
ATOM    993  C   TYR A  69      -0.339   8.003   9.910  1.00 96.92           C  
ATOM    994  CB  TYR A  69       1.219   9.499   8.640  1.00 96.92           C  
ATOM    995  HB2 TYR A  69       2.054   9.530   7.940  1.00 96.92           H  
ATOM    996  HB3 TYR A  69       0.362   9.996   8.187  1.00 96.92           H  
ATOM    997  O   TYR A  69      -0.152   7.571  11.048  1.00 96.92           O  
ATOM    998  CG  TYR A  69       1.560  10.301   9.881  1.00 96.92           C  
ATOM    999  CD1 TYR A  69       0.526  10.886  10.640  1.00 96.92           C  
ATOM   1000  HD1 TYR A  69      -0.502  10.793  10.322  1.00 96.92           H  
ATOM   1001  CD2 TYR A  69       2.900  10.477  10.269  1.00 96.92           C  
ATOM   1002  HD2 TYR A  69       3.695  10.055   9.673  1.00 96.92           H  
ATOM   1003  CE1 TYR A  69       0.817  11.574  11.830  1.00 96.92           C  
ATOM   1004  HE1 TYR A  69       0.019  11.985  12.430  1.00 96.92           H  
ATOM   1005  CE2 TYR A  69       3.198  11.208  11.437  1.00 96.92           C  
ATOM   1006  HE2 TYR A  69       4.224  11.358  11.738  1.00 96.92           H  
ATOM   1007  OH  TYR A  69       2.429  12.367  13.403  1.00 96.92           O  
ATOM   1008  HH  TYR A  69       1.608  12.629  13.826  1.00 96.92           H  
ATOM   1009  CZ  TYR A  69       2.156  11.723  12.238  1.00 96.92           C  
ATOM   1010  N   CYS A  70      -1.541   8.442   9.517  1.00 95.92           N  
ATOM   1011  H   CYS A  70      -1.650   8.796   8.578  1.00 95.92           H  
ATOM   1012  CA  CYS A  70      -2.686   8.513  10.424  1.00 95.92           C  
ATOM   1013  HA  CYS A  70      -2.388   9.043  11.328  1.00 95.92           H  
ATOM   1014  C   CYS A  70      -3.161   7.126  10.869  1.00 95.92           C  
ATOM   1015  CB  CYS A  70      -3.824   9.286   9.750  1.00 95.92           C  
ATOM   1016  HB2 CYS A  70      -4.741   9.129  10.318  1.00 95.92           H  
ATOM   1017  HB3 CYS A  70      -3.967   8.923   8.732  1.00 95.92           H  
ATOM   1018  O   CYS A  70      -3.634   6.985  11.999  1.00 95.92           O  
ATOM   1019  SG  CYS A  70      -3.467  11.065   9.727  1.00 95.92           S  
ATOM   1020  HG  CYS A  70      -3.391  11.256  11.047  1.00 95.92           H  
ATOM   1021  N   PHE A  71      -3.006   6.105  10.021  1.00 96.58           N  
ATOM   1022  H   PHE A  71      -2.634   6.281   9.099  1.00 96.58           H  
ATOM   1023  CA  PHE A  71      -3.232   4.719  10.420  1.00 96.58           C  
ATOM   1024  HA  PHE A  71      -4.218   4.648  10.879  1.00 96.58           H  
ATOM   1025  C   PHE A  71      -2.201   4.274  11.467  1.00 96.58           C  
ATOM   1026  CB  PHE A  71      -3.230   3.816   9.184  1.00 96.58           C  
ATOM   1027  HB2 PHE A  71      -2.255   3.856   8.697  1.00 96.58           H  
ATOM   1028  HB3 PHE A  71      -3.964   4.199   8.476  1.00 96.58           H  
ATOM   1029  O   PHE A  71      -2.575   3.867  12.570  1.00 96.58           O  
ATOM   1030  CG  PHE A  71      -3.555   2.371   9.507  1.00 96.58           C  
ATOM   1031  CD1 PHE A  71      -2.558   1.511  10.003  1.00 96.58           C  
ATOM   1032  HD1 PHE A  71      -1.546   1.862  10.138  1.00 96.58           H  
ATOM   1033  CD2 PHE A  71      -4.864   1.887   9.336  1.00 96.58           C  
ATOM   1034  HD2 PHE A  71      -5.625   2.540   8.935  1.00 96.58           H  
ATOM   1035  CE1 PHE A  71      -2.875   0.183  10.335  1.00 96.58           C  
ATOM   1036  HE1 PHE A  71      -2.106  -0.471  10.719  1.00 96.58           H  
ATOM   1037  CE2 PHE A  71      -5.181   0.556   9.663  1.00 96.58           C  
ATOM   1038  HE2 PHE A  71      -6.184   0.182   9.520  1.00 96.58           H  
ATOM   1039  CZ  PHE A  71      -4.184  -0.296  10.166  1.00 96.58           C  
ATOM   1040  HZ  PHE A  71      -4.416  -1.321  10.413  1.00 96.58           H  
ATOM   1041  N   LEU A  72      -0.909   4.438  11.156  1.00 95.84           N  
ATOM   1042  H   LEU A  72      -0.689   4.803  10.240  1.00 95.84           H  
ATOM   1043  CA  LEU A  72       0.217   4.019  12.001  1.00 95.84           C  
ATOM   1044  HA  LEU A  72       0.131   2.951  12.201  1.00 95.84           H  
ATOM   1045  C   LEU A  72       0.245   4.712  13.363  1.00 95.84           C  
ATOM   1046  CB  LEU A  72       1.534   4.262  11.253  1.00 95.84           C  
ATOM   1047  HB2 LEU A  72       2.364   4.169  11.953  1.00 95.84           H  
ATOM   1048  HB3 LEU A  72       1.533   5.282  10.869  1.00 95.84           H  
ATOM   1049  O   LEU A  72       0.675   4.134  14.358  1.00 95.84           O  
ATOM   1050  CG  LEU A  72       1.767   3.273  10.099  1.00 95.84           C  
ATOM   1051  HG  LEU A  72       0.893   3.245   9.448  1.00 95.84           H  
ATOM   1052  CD1 LEU A  72       2.959   3.759   9.284  1.00 95.84           C  
ATOM   1053 HD11 LEU A  72       3.869   3.722   9.882  1.00 95.84           H  
ATOM   1054 HD12 LEU A  72       3.078   3.129   8.403  1.00 95.84           H  
ATOM   1055 HD13 LEU A  72       2.778   4.784   8.960  1.00 95.84           H  
ATOM   1056  CD2 LEU A  72       2.054   1.858  10.601  1.00 95.84           C  
ATOM   1057 HD21 LEU A  72       2.372   1.232   9.766  1.00 95.84           H  
ATOM   1058 HD22 LEU A  72       1.158   1.415  11.037  1.00 95.84           H  
ATOM   1059 HD23 LEU A  72       2.852   1.873  11.343  1.00 95.84           H  
ATOM   1060  N   ARG A  73      -0.280   5.939  13.444  1.00 93.50           N  
ATOM   1061  H   ARG A  73      -0.524   6.395  12.577  1.00 93.50           H  
ATOM   1062  CA  ARG A  73      -0.420   6.666  14.709  1.00 93.50           C  
ATOM   1063  HA  ARG A  73       0.572   6.703  15.160  1.00 93.50           H  
ATOM   1064  C   ARG A  73      -1.327   5.947  15.714  1.00 93.50           C  
ATOM   1065  CB  ARG A  73      -0.935   8.082  14.395  1.00 93.50           C  
ATOM   1066  HB2 ARG A  73      -1.966   8.017  14.049  1.00 93.50           H  
ATOM   1067  HB3 ARG A  73      -0.341   8.506  13.585  1.00 93.50           H  
ATOM   1068  O   ARG A  73      -1.204   6.183  16.916  1.00 93.50           O  
ATOM   1069  CG  ARG A  73      -0.872   9.052  15.583  1.00 93.50           C  
ATOM   1070  HG2 ARG A  73      -1.457   8.671  16.420  1.00 93.50           H  
ATOM   1071  HG3 ARG A  73      -1.309  10.001  15.272  1.00 93.50           H  
ATOM   1072  CD  ARG A  73       0.576   9.295  16.020  1.00 93.50           C  
ATOM   1073  HD2 ARG A  73       1.045   8.350  16.296  1.00 93.50           H  
ATOM   1074  HD3 ARG A  73       1.125   9.708  15.175  1.00 93.50           H  
ATOM   1075  NE  ARG A  73       0.636  10.251  17.135  1.00 93.50           N  
ATOM   1076  HE  ARG A  73       0.309  11.180  16.914  1.00 93.50           H  
ATOM   1077  NH1 ARG A  73       1.477   8.836  18.752  1.00 93.50           N  
ATOM   1078 HH11 ARG A  73       1.362   8.058  18.118  1.00 93.50           H  
ATOM   1079 HH12 ARG A  73       1.819   8.678  19.689  1.00 93.50           H  
ATOM   1080  NH2 ARG A  73       1.143  10.996  19.214  1.00 93.50           N  
ATOM   1081 HH21 ARG A  73       0.826  11.910  18.923  1.00 93.50           H  
ATOM   1082 HH22 ARG A  73       1.489  10.842  20.150  1.00 93.50           H  
ATOM   1083  CZ  ARG A  73       1.086  10.019  18.356  1.00 93.50           C  
ATOM   1084  N   ARG A  74      -2.248   5.110  15.227  1.00 90.58           N  
ATOM   1085  H   ARG A  74      -2.239   4.960  14.228  1.00 90.58           H  
ATOM   1086  CA  ARG A  74      -3.241   4.380  16.023  1.00 90.58           C  
ATOM   1087  HA  ARG A  74      -3.250   4.775  17.040  1.00 90.58           H  
ATOM   1088  C   ARG A  74      -2.940   2.890  16.147  1.00 90.58           C  
ATOM   1089  CB  ARG A  74      -4.614   4.547  15.361  1.00 90.58           C  
ATOM   1090  HB2 ARG A  74      -4.890   3.605  14.887  1.00 90.58           H  
ATOM   1091  HB3 ARG A  74      -4.576   5.280  14.554  1.00 90.58           H  
ATOM   1092  O   ARG A  74      -3.235   2.310  17.188  1.00 90.58           O  
ATOM   1093  CG  ARG A  74      -5.706   4.915  16.364  1.00 90.58           C  
ATOM   1094  HG2 ARG A  74      -5.474   4.529  17.356  1.00 90.58           H  
ATOM   1095  HG3 ARG A  74      -6.625   4.438  16.024  1.00 90.58           H  
ATOM   1096  CD  ARG A  74      -5.934   6.423  16.428  1.00 90.58           C  
ATOM   1097  HD2 ARG A  74      -5.423   6.921  15.604  1.00 90.58           H  
ATOM   1098  HD3 ARG A  74      -5.512   6.806  17.358  1.00 90.58           H  
ATOM   1099  NE  ARG A  74      -7.369   6.705  16.321  1.00 90.58           N  
ATOM   1100  HE  ARG A  74      -7.757   6.675  15.388  1.00 90.58           H  
ATOM   1101  NH1 ARG A  74      -7.814   7.118  18.547  1.00 90.58           N  
ATOM   1102 HH11 ARG A  74      -8.487   7.386  19.250  1.00 90.58           H  
ATOM   1103 HH12 ARG A  74      -6.871   6.861  18.802  1.00 90.58           H  
ATOM   1104  NH2 ARG A  74      -9.400   7.316  17.021  1.00 90.58           N  
ATOM   1105 HH21 ARG A  74      -9.733   7.230  16.071  1.00 90.58           H  
ATOM   1106 HH22 ARG A  74      -9.848   8.020  17.590  1.00 90.58           H  
ATOM   1107  CZ  ARG A  74      -8.178   7.032  17.301  1.00 90.58           C  
ATOM   1108  N   ALA A  75      -2.428   2.288  15.076  1.00 87.60           N  
ATOM   1109  H   ALA A  75      -2.247   2.843  14.252  1.00 87.60           H  
ATOM   1110  CA  ALA A  75      -2.195   0.856  14.955  1.00 87.60           C  
ATOM   1111  HA  ALA A  75      -2.124   0.408  15.946  1.00 87.60           H  
ATOM   1112  C   ALA A  75      -0.883   0.587  14.209  1.00 87.60           C  
ATOM   1113  CB  ALA A  75      -3.390   0.232  14.223  1.00 87.60           C  
ATOM   1114  HB1 ALA A  75      -3.604   0.788  13.311  1.00 87.60           H  
ATOM   1115  HB2 ALA A  75      -3.164  -0.801  13.956  1.00 87.60           H  
ATOM   1116  HB3 ALA A  75      -4.264   0.246  14.875  1.00 87.60           H  
ATOM   1117  O   ALA A  75      -0.706   1.032  13.081  1.00 87.60           O  
ATOM   1118  N   GLY A  76       0.021  -0.180  14.817  1.00 85.97           N  
ATOM   1119  H   GLY A  76      -0.184  -0.526  15.744  1.00 85.97           H  
ATOM   1120  CA  GLY A  76       1.356  -0.466  14.273  1.00 85.97           C  
ATOM   1121  HA2 GLY A  76       1.702   0.392  13.697  1.00 85.97           H  
ATOM   1122  HA3 GLY A  76       2.059  -0.615  15.093  1.00 85.97           H  
ATOM   1123  C   GLY A  76       1.417  -1.694  13.362  1.00 85.97           C  
ATOM   1124  O   GLY A  76       2.309  -2.523  13.513  1.00 85.97           O  
ATOM   1125  N   SER A  77       0.433  -1.897  12.485  1.00 92.67           N  
ATOM   1126  H   SER A  77      -0.267  -1.177  12.377  1.00 92.67           H  
ATOM   1127  CA  SER A  77       0.392  -3.069  11.595  1.00 92.67           C  
ATOM   1128  HA  SER A  77       1.410  -3.398  11.383  1.00 92.67           H  
ATOM   1129  C   SER A  77      -0.239  -2.710  10.253  1.00 92.67           C  
ATOM   1130  CB  SER A  77      -0.347  -4.230  12.274  1.00 92.67           C  
ATOM   1131  HB2 SER A  77      -0.411  -5.077  11.592  1.00 92.67           H  
ATOM   1132  HB3 SER A  77      -1.354  -3.907  12.540  1.00 92.67           H  
ATOM   1133  O   SER A  77      -1.444  -2.871  10.059  1.00 92.67           O  
ATOM   1134  OG  SER A  77       0.341  -4.622  13.449  1.00 92.67           O  
ATOM   1135  HG  SER A  77       1.152  -4.109  13.495  1.00 92.67           H  
ATOM   1136  N   LEU A  78       0.575  -2.176   9.341  1.00 96.53           N  
ATOM   1137  H   LEU A  78       1.551  -2.046   9.568  1.00 96.53           H  
ATOM   1138  CA  LEU A  78       0.152  -1.723   8.018  1.00 96.53           C  
ATOM   1139  HA  LEU A  78      -0.874  -2.041   7.832  1.00 96.53           H  
ATOM   1140  C   LEU A  78       1.049  -2.325   6.938  1.00 96.53           C  
ATOM   1141  CB  LEU A  78       0.212  -0.185   7.989  1.00 96.53           C  
ATOM   1142  HB2 LEU A  78      -0.393   0.208   8.807  1.00 96.53           H  
ATOM   1143  HB3 LEU A  78       1.247   0.110   8.166  1.00 96.53           H  
ATOM   1144  O   LEU A  78       2.259  -2.133   6.960  1.00 96.53           O  
ATOM   1145  CG  LEU A  78      -0.244   0.465   6.670  1.00 96.53           C  
ATOM   1146  HG  LEU A  78       0.349   0.070   5.845  1.00 96.53           H  
ATOM   1147  CD1 LEU A  78      -1.719   0.216   6.368  1.00 96.53           C  
ATOM   1148 HD11 LEU A  78      -2.019   0.787   5.490  1.00 96.53           H  
ATOM   1149 HD12 LEU A  78      -1.852  -0.840   6.134  1.00 96.53           H  
ATOM   1150 HD13 LEU A  78      -2.338   0.495   7.220  1.00 96.53           H  
ATOM   1151  CD2 LEU A  78      -0.026   1.976   6.738  1.00 96.53           C  
ATOM   1152 HD21 LEU A  78      -0.315   2.427   5.789  1.00 96.53           H  
ATOM   1153 HD22 LEU A  78       1.029   2.182   6.916  1.00 96.53           H  
ATOM   1154 HD23 LEU A  78      -0.622   2.406   7.544  1.00 96.53           H  
ATOM   1155  N   TYR A  79       0.455  -2.988   5.955  1.00 97.35           N  
ATOM   1156  H   TYR A  79      -0.542  -3.145   5.999  1.00 97.35           H  
ATOM   1157  CA  TYR A  79       1.128  -3.307   4.707  1.00 97.35           C  
ATOM   1158  HA  TYR A  79       2.189  -3.467   4.902  1.00 97.35           H  
ATOM   1159  C   TYR A  79       0.988  -2.142   3.730  1.00 97.35           C  
ATOM   1160  CB  TYR A  79       0.578  -4.602   4.123  1.00 97.35           C  
ATOM   1161  HB2 TYR A  79      -0.507  -4.541   4.046  1.00 97.35           H  
ATOM   1162  HB3 TYR A  79       0.981  -4.705   3.116  1.00 97.35           H  
ATOM   1163  O   TYR A  79      -0.122  -1.695   3.434  1.00 97.35           O  
ATOM   1164  CG  TYR A  79       0.974  -5.827   4.917  1.00 97.35           C  
ATOM   1165  CD1 TYR A  79       2.248  -6.398   4.727  1.00 97.35           C  
ATOM   1166  HD1 TYR A  79       2.933  -5.974   4.007  1.00 97.35           H  
ATOM   1167  CD2 TYR A  79       0.074  -6.395   5.838  1.00 97.35           C  
ATOM   1168  HD2 TYR A  79      -0.909  -5.966   5.970  1.00 97.35           H  
ATOM   1169  CE1 TYR A  79       2.617  -7.548   5.447  1.00 97.35           C  
ATOM   1170  HE1 TYR A  79       3.580  -8.007   5.274  1.00 97.35           H  
ATOM   1171  CE2 TYR A  79       0.446  -7.539   6.570  1.00 97.35           C  
ATOM   1172  HE2 TYR A  79      -0.246  -8.007   7.254  1.00 97.35           H  
ATOM   1173  OH  TYR A  79       2.070  -9.225   7.074  1.00 97.35           O  
ATOM   1174  HH  TYR A  79       2.895  -9.602   6.760  1.00 97.35           H  
ATOM   1175  CZ  TYR A  79       1.718  -8.117   6.374  1.00 97.35           C  
ATOM   1176  N   VAL A  80       2.118  -1.655   3.226  1.00 97.77           N  
ATOM   1177  H   VAL A  80       2.990  -2.074   3.517  1.00 97.77           H  
ATOM   1178  CA  VAL A  80       2.184  -0.554   2.266  1.00 97.77           C  
ATOM   1179  HA  VAL A  80       1.174  -0.186   2.081  1.00 97.77           H  
ATOM   1180  C   VAL A  80       2.752  -1.063   0.948  1.00 97.77           C  
ATOM   1181  CB  VAL A  80       2.994   0.634   2.814  1.00 97.77           C  
ATOM   1182  HB  VAL A  80       4.019   0.313   2.999  1.00 97.77           H  
ATOM   1183  O   VAL A  80       3.807  -1.693   0.920  1.00 97.77           O  
ATOM   1184  CG1 VAL A  80       3.004   1.806   1.824  1.00 97.77           C  
ATOM   1185 HG11 VAL A  80       3.548   2.647   2.253  1.00 97.77           H  
ATOM   1186 HG12 VAL A  80       1.984   2.111   1.590  1.00 97.77           H  
ATOM   1187 HG13 VAL A  80       3.516   1.520   0.906  1.00 97.77           H  
ATOM   1188  CG2 VAL A  80       2.406   1.154   4.133  1.00 97.77           C  
ATOM   1189 HG21 VAL A  80       1.356   1.412   3.994  1.00 97.77           H  
ATOM   1190 HG22 VAL A  80       2.497   0.387   4.902  1.00 97.77           H  
ATOM   1191 HG23 VAL A  80       2.959   2.033   4.465  1.00 97.77           H  
ATOM   1192  N   VAL A  81       2.057  -0.761  -0.146  1.00 96.37           N  
ATOM   1193  H   VAL A  81       1.174  -0.288  -0.022  1.00 96.37           H  
ATOM   1194  CA  VAL A  81       2.519  -0.987  -1.520  1.00 96.37           C  
ATOM   1195  HA  VAL A  81       3.476  -1.508  -1.506  1.00 96.37           H  
ATOM   1196  C   VAL A  81       2.714   0.366  -2.191  1.00 96.37           C  
ATOM   1197  CB  VAL A  81       1.527  -1.857  -2.313  1.00 96.37           C  
ATOM   1198  HB  VAL A  81       0.540  -1.395  -2.271  1.00 96.37           H  
ATOM   1199  O   VAL A  81       1.825   1.220  -2.172  1.00 96.37           O  
ATOM   1200  CG1 VAL A  81       1.937  -2.010  -3.784  1.00 96.37           C  
ATOM   1201 HG11 VAL A  81       1.233  -2.674  -4.287  1.00 96.37           H  
ATOM   1202 HG12 VAL A  81       1.916  -1.051  -4.301  1.00 96.37           H  
ATOM   1203 HG13 VAL A  81       2.935  -2.443  -3.855  1.00 96.37           H  
ATOM   1204  CG2 VAL A  81       1.430  -3.266  -1.729  1.00 96.37           C  
ATOM   1205 HG21 VAL A  81       2.348  -3.817  -1.936  1.00 96.37           H  
ATOM   1206 HG22 VAL A  81       1.267  -3.228  -0.652  1.00 96.37           H  
ATOM   1207 HG23 VAL A  81       0.596  -3.792  -2.193  1.00 96.37           H  
ATOM   1208  N   ARG A  82       3.864   0.561  -2.832  1.00 96.29           N  
ATOM   1209  H   ARG A  82       4.553  -0.177  -2.823  1.00 96.29           H  
ATOM   1210  CA  ARG A  82       4.108   1.736  -3.669  1.00 96.29           C  
ATOM   1211  HA  ARG A  82       3.503   2.566  -3.305  1.00 96.29           H  
ATOM   1212  C   ARG A  82       3.697   1.458  -5.109  1.00 96.29           C  
ATOM   1213  CB  ARG A  82       5.575   2.132  -3.546  1.00 96.29           C  
ATOM   1214  HB2 ARG A  82       5.770   2.391  -2.505  1.00 96.29           H  
ATOM   1215  HB3 ARG A  82       6.196   1.283  -3.831  1.00 96.29           H  
ATOM   1216  O   ARG A  82       4.239   0.552  -5.736  1.00 96.29           O  
ATOM   1217  CG  ARG A  82       5.949   3.336  -4.408  1.00 96.29           C  
ATOM   1218  HG2 ARG A  82       5.379   4.211  -4.095  1.00 96.29           H  
ATOM   1219  HG3 ARG A  82       5.752   3.130  -5.460  1.00 96.29           H  
ATOM   1220  CD  ARG A  82       7.443   3.576  -4.225  1.00 96.29           C  
ATOM   1221  HD2 ARG A  82       7.656   3.701  -3.163  1.00 96.29           H  
ATOM   1222  HD3 ARG A  82       7.970   2.691  -4.580  1.00 96.29           H  
ATOM   1223  NE  ARG A  82       7.883   4.767  -4.962  1.00 96.29           N  
ATOM   1224  HE  ARG A  82       7.267   5.567  -4.985  1.00 96.29           H  
ATOM   1225  NH1 ARG A  82       9.995   4.044  -5.490  1.00 96.29           N  
ATOM   1226 HH11 ARG A  82       9.866   3.186  -4.972  1.00 96.29           H  
ATOM   1227 HH12 ARG A  82      10.861   4.242  -5.969  1.00 96.29           H  
ATOM   1228  NH2 ARG A  82       9.309   6.048  -6.161  1.00 96.29           N  
ATOM   1229 HH21 ARG A  82       8.650   6.812  -6.122  1.00 96.29           H  
ATOM   1230 HH22 ARG A  82      10.241   6.206  -6.515  1.00 96.29           H  
ATOM   1231  CZ  ARG A  82       9.051   4.939  -5.537  1.00 96.29           C  
ATOM   1232  N   ALA A  83       2.797   2.278  -5.641  1.00 95.06           N  
ATOM   1233  H   ALA A  83       2.399   3.001  -5.059  1.00 95.06           H  
ATOM   1234  CA  ALA A  83       2.482   2.290  -7.064  1.00 95.06           C  
ATOM   1235  HA  ALA A  83       2.480   1.264  -7.432  1.00 95.06           H  
ATOM   1236  C   ALA A  83       3.535   3.079  -7.850  1.00 95.06           C  
ATOM   1237  CB  ALA A  83       1.080   2.855  -7.274  1.00 95.06           C  
ATOM   1238  HB1 ALA A  83       0.844   2.875  -8.338  1.00 95.06           H  
ATOM   1239  HB2 ALA A  83       1.026   3.868  -6.874  1.00 95.06           H  
ATOM   1240  HB3 ALA A  83       0.356   2.212  -6.773  1.00 95.06           H  
ATOM   1241  O   ALA A  83       4.020   4.121  -7.396  1.00 95.06           O  
ATOM   1242  N   ILE A  84       3.871   2.577  -9.037  1.00 93.79           N  
ATOM   1243  H   ILE A  84       3.374   1.766  -9.376  1.00 93.79           H  
ATOM   1244  CA  ILE A  84       4.846   3.169  -9.957  1.00 93.79           C  
ATOM   1245  HA  ILE A  84       5.019   4.207  -9.675  1.00 93.79           H  
ATOM   1246  C   ILE A  84       4.280   3.171 -11.378  1.00 93.79           C  
ATOM   1247  CB  ILE A  84       6.212   2.457  -9.884  1.00 93.79           C  
ATOM   1248  HB  ILE A  84       6.877   2.973 -10.575  1.00 93.79           H  
ATOM   1249  O   ILE A  84       3.456   2.327 -11.713  1.00 93.79           O  
ATOM   1250  CG1 ILE A  84       6.169   0.966 -10.291  1.00 93.79           C  
ATOM   1251 HG12 ILE A  84       5.429   0.804 -11.075  1.00 93.79           H  
ATOM   1252 HG13 ILE A  84       5.879   0.358  -9.434  1.00 93.79           H  
ATOM   1253  CG2 ILE A  84       6.793   2.619  -8.466  1.00 93.79           C  
ATOM   1254 HG21 ILE A  84       6.881   3.677  -8.220  1.00 93.79           H  
ATOM   1255 HG22 ILE A  84       6.150   2.131  -7.733  1.00 93.79           H  
ATOM   1256 HG23 ILE A  84       7.776   2.151  -8.404  1.00 93.79           H  
ATOM   1257  CD1 ILE A  84       7.516   0.474 -10.836  1.00 93.79           C  
ATOM   1258 HD11 ILE A  84       8.326   0.699 -10.143  1.00 93.79           H  
ATOM   1259 HD12 ILE A  84       7.471  -0.604 -10.997  1.00 93.79           H  
ATOM   1260 HD13 ILE A  84       7.725   0.965 -11.787  1.00 93.79           H  
ATOM   1261  N   ASP A  85       4.740   4.093 -12.216  1.00 93.02           N  
ATOM   1262  H   ASP A  85       5.498   4.691 -11.921  1.00 93.02           H  
ATOM   1263  CA  ASP A  85       4.362   4.156 -13.626  1.00 93.02           C  
ATOM   1264  HA  ASP A  85       3.360   3.748 -13.765  1.00 93.02           H  
ATOM   1265  C   ASP A  85       5.347   3.334 -14.459  1.00 93.02           C  
ATOM   1266  CB  ASP A  85       4.332   5.622 -14.064  1.00 93.02           C  
ATOM   1267  HB2 ASP A  85       3.602   6.151 -13.451  1.00 93.02           H  
ATOM   1268  HB3 ASP A  85       5.309   6.069 -13.883  1.00 93.02           H  
ATOM   1269  O   ASP A  85       6.444   3.786 -14.781  1.00 93.02           O  
ATOM   1270  CG  ASP A  85       3.964   5.819 -15.534  1.00 93.02           C  
ATOM   1271  OD1 ASP A  85       3.671   4.824 -16.244  1.00 93.02           O  
ATOM   1272  OD2 ASP A  85       4.034   6.990 -15.966  1.00 93.02           O  
ATOM   1273  N   LYS A  86       4.977   2.106 -14.819  1.00 90.21           N  
ATOM   1274  H   LYS A  86       4.071   1.781 -14.514  1.00 90.21           H  
ATOM   1275  CA  LYS A  86       5.879   1.204 -15.561  1.00 90.21           C  
ATOM   1276  HA  LYS A  86       6.886   1.314 -15.159  1.00 90.21           H  
ATOM   1277  C   LYS A  86       5.994   1.538 -17.053  1.00 90.21           C  
ATOM   1278  CB  LYS A  86       5.436  -0.253 -15.363  1.00 90.21           C  
ATOM   1279  HB2 LYS A  86       6.102  -0.905 -15.929  1.00 90.21           H  
ATOM   1280  HB3 LYS A  86       4.423  -0.377 -15.745  1.00 90.21           H  
ATOM   1281  O   LYS A  86       6.870   0.996 -17.732  1.00 90.21           O  
ATOM   1282  CG  LYS A  86       5.482  -0.670 -13.888  1.00 90.21           C  
ATOM   1283  HG2 LYS A  86       6.490  -0.521 -13.500  1.00 90.21           H  
ATOM   1284  HG3 LYS A  86       4.789  -0.049 -13.319  1.00 90.21           H  
ATOM   1285  CD  LYS A  86       5.084  -2.139 -13.709  1.00 90.21           C  
ATOM   1286  HD2 LYS A  86       4.139  -2.325 -14.218  1.00 90.21           H  
ATOM   1287  HD3 LYS A  86       5.859  -2.787 -14.117  1.00 90.21           H  
ATOM   1288  CE  LYS A  86       4.909  -2.397 -12.213  1.00 90.21           C  
ATOM   1289  HE2 LYS A  86       4.159  -1.706 -11.828  1.00 90.21           H  
ATOM   1290  HE3 LYS A  86       5.842  -2.191 -11.689  1.00 90.21           H  
ATOM   1291  NZ  LYS A  86       4.488  -3.779 -11.905  1.00 90.21           N  
ATOM   1292  HZ1 LYS A  86       4.255  -3.793 -10.922  1.00 90.21           H  
ATOM   1293  HZ2 LYS A  86       5.287  -4.396 -11.883  1.00 90.21           H  
ATOM   1294  HZ3 LYS A  86       3.703  -4.127 -12.437  1.00 90.21           H  
ATOM   1295  N   LEU A  87       5.094   2.371 -17.580  1.00 89.37           N  
ATOM   1296  H   LEU A  87       4.471   2.850 -16.946  1.00 89.37           H  
ATOM   1297  CA  LEU A  87       4.933   2.589 -19.022  1.00 89.37           C  
ATOM   1298  HA  LEU A  87       5.676   2.010 -19.569  1.00 89.37           H  
ATOM   1299  C   LEU A  87       5.165   4.037 -19.464  1.00 89.37           C  
ATOM   1300  CB  LEU A  87       3.531   2.117 -19.446  1.00 89.37           C  
ATOM   1301  HB2 LEU A  87       3.393   2.378 -20.496  1.00 89.37           H  
ATOM   1302  HB3 LEU A  87       2.793   2.669 -18.864  1.00 89.37           H  
ATOM   1303  O   LEU A  87       5.330   4.280 -20.657  1.00 89.37           O  
ATOM   1304  CG  LEU A  87       3.254   0.611 -19.298  1.00 89.37           C  
ATOM   1305  HG  LEU A  87       3.307   0.328 -18.247  1.00 89.37           H  
ATOM   1306  CD1 LEU A  87       1.843   0.316 -19.815  1.00 89.37           C  
ATOM   1307 HD11 LEU A  87       1.608  -0.733 -19.636  1.00 89.37           H  
ATOM   1308 HD12 LEU A  87       1.123   0.925 -19.269  1.00 89.37           H  
ATOM   1309 HD13 LEU A  87       1.788   0.522 -20.884  1.00 89.37           H  
ATOM   1310  CD2 LEU A  87       4.231  -0.251 -20.101  1.00 89.37           C  
ATOM   1311 HD21 LEU A  87       4.251   0.067 -21.144  1.00 89.37           H  
ATOM   1312 HD22 LEU A  87       3.933  -1.297 -20.043  1.00 89.37           H  
ATOM   1313 HD23 LEU A  87       5.232  -0.164 -19.679  1.00 89.37           H  
ATOM   1314  N   GLY A  88       5.128   5.008 -18.552  1.00 90.18           N  
ATOM   1315  H   GLY A  88       4.849   4.779 -17.608  1.00 90.18           H  
ATOM   1316  CA  GLY A  88       5.413   6.413 -18.835  1.00 90.18           C  
ATOM   1317  HA2 GLY A  88       6.392   6.476 -19.310  1.00 90.18           H  
ATOM   1318  HA3 GLY A  88       5.453   6.970 -17.899  1.00 90.18           H  
ATOM   1319  C   GLY A  88       4.402   7.096 -19.755  1.00 90.18           C  
ATOM   1320  O   GLY A  88       4.749   8.081 -20.413  1.00 90.18           O  
ATOM   1321  N   LYS A  89       3.175   6.563 -19.881  1.00 88.38           N  
ATOM   1322  H   LYS A  89       2.965   5.773 -19.286  1.00 88.38           H  
ATOM   1323  CA  LYS A  89       2.175   7.054 -20.854  1.00 88.38           C  
ATOM   1324  HA  LYS A  89       2.637   7.098 -21.840  1.00 88.38           H  
ATOM   1325  C   LYS A  89       1.693   8.467 -20.523  1.00 88.38           C  
ATOM   1326  CB  LYS A  89       0.944   6.132 -20.913  1.00 88.38           C  
ATOM   1327  HB2 LYS A  89       0.218   6.597 -21.579  1.00 88.38           H  
ATOM   1328  HB3 LYS A  89       0.492   6.059 -19.923  1.00 88.38           H  
ATOM   1329  O   LYS A  89       1.495   9.301 -21.415  1.00 88.38           O  
ATOM   1330  CG  LYS A  89       1.232   4.722 -21.433  1.00 88.38           C  
ATOM   1331  HG2 LYS A  89       1.742   4.145 -20.661  1.00 88.38           H  
ATOM   1332  HG3 LYS A  89       1.869   4.807 -22.313  1.00 88.38           H  
ATOM   1333  CD  LYS A  89      -0.085   4.036 -21.829  1.00 88.38           C  
ATOM   1334  HD2 LYS A  89      -0.479   4.556 -22.702  1.00 88.38           H  
ATOM   1335  HD3 LYS A  89      -0.806   4.138 -21.017  1.00 88.38           H  
ATOM   1336  CE  LYS A  89       0.078   2.547 -22.154  1.00 88.38           C  
ATOM   1337  HE2 LYS A  89       1.014   2.395 -22.692  1.00 88.38           H  
ATOM   1338  HE3 LYS A  89       0.137   1.992 -21.218  1.00 88.38           H  
ATOM   1339  NZ  LYS A  89      -1.058   2.065 -22.978  1.00 88.38           N  
ATOM   1340  HZ1 LYS A  89      -1.075   2.563 -23.857  1.00 88.38           H  
ATOM   1341  HZ2 LYS A  89      -0.990   1.079 -23.184  1.00 88.38           H  
ATOM   1342  HZ3 LYS A  89      -1.943   2.251 -22.527  1.00 88.38           H  
ATOM   1343  N   SER A  90       1.474   8.720 -19.236  1.00 84.23           N  
ATOM   1344  H   SER A  90       1.730   8.014 -18.562  1.00 84.23           H  
ATOM   1345  CA  SER A  90       0.960   9.978 -18.684  1.00 84.23           C  
ATOM   1346  HA  SER A  90       0.115  10.321 -19.281  1.00 84.23           H  
ATOM   1347  C   SER A  90       2.017  11.088 -18.689  1.00 84.23           C  
ATOM   1348  CB  SER A  90       0.467   9.713 -17.253  1.00 84.23           C  
ATOM   1349  HB2 SER A  90       0.203  10.651 -16.764  1.00 84.23           H  
ATOM   1350  HB3 SER A  90      -0.403   9.058 -17.281  1.00 84.23           H  
ATOM   1351  O   SER A  90       1.673  12.262 -18.792  1.00 84.23           O  
ATOM   1352  OG  SER A  90       1.512   9.074 -16.552  1.00 84.23           O  
ATOM   1353  HG  SER A  90       1.254   8.748 -15.687  1.00 84.23           H  
ATOM   1354  N   THR A  91       3.298  10.724 -18.651  1.00 87.97           N  
ATOM   1355  H   THR A  91       3.504   9.750 -18.480  1.00 87.97           H  
ATOM   1356  CA  THR A  91       4.462  11.627 -18.618  1.00 87.97           C  
ATOM   1357  HA  THR A  91       4.142  12.616 -18.290  1.00 87.97           H  
ATOM   1358  C   THR A  91       5.141  11.808 -19.973  1.00 87.97           C  
ATOM   1359  CB  THR A  91       5.490  11.095 -17.618  1.00 87.97           C  
ATOM   1360  HB  THR A  91       6.409  11.680 -17.666  1.00 87.97           H  
ATOM   1361  O   THR A  91       6.221  12.402 -20.056  1.00 87.97           O  
ATOM   1362  CG2 THR A  91       4.961  11.139 -16.195  1.00 87.97           C  
ATOM   1363 HG21 THR A  91       4.203  10.365 -16.073  1.00 87.97           H  
ATOM   1364 HG22 THR A  91       4.531  12.118 -15.980  1.00 87.97           H  
ATOM   1365 HG23 THR A  91       5.782  10.949 -15.504  1.00 87.97           H  
ATOM   1366  OG1 THR A  91       5.733   9.755 -17.961  1.00 87.97           O  
ATOM   1367  HG1 THR A  91       6.390   9.379 -17.371  1.00 87.97           H  
ATOM   1368  N   ARG A  92       4.524  11.302 -21.045  1.00 91.68           N  
ATOM   1369  H   ARG A  92       3.679  10.772 -20.885  1.00 91.68           H  
ATOM   1370  CA  ARG A  92       5.101  11.339 -22.387  1.00 91.68           C  
ATOM   1371  HA  ARG A  92       6.037  10.786 -22.308  1.00 91.68           H  
ATOM   1372  C   ARG A  92       5.430  12.758 -22.852  1.00 91.68           C  
ATOM   1373  CB  ARG A  92       4.190  10.617 -23.383  1.00 91.68           C  
ATOM   1374  HB2 ARG A  92       3.838   9.691 -22.928  1.00 91.68           H  
ATOM   1375  HB3 ARG A  92       4.775  10.350 -24.263  1.00 91.68           H  
ATOM   1376  O   ARG A  92       4.706  13.708 -22.552  1.00 91.68           O  
ATOM   1377  CG  ARG A  92       2.994  11.492 -23.808  1.00 91.68           C  
ATOM   1378  HG2 ARG A  92       2.492  11.882 -22.922  1.00 91.68           H  
ATOM   1379  HG3 ARG A  92       3.328  12.322 -24.430  1.00 91.68           H  
ATOM   1380  CD  ARG A  92       2.016  10.647 -24.603  1.00 91.68           C  
ATOM   1381  HD2 ARG A  92       1.744   9.826 -23.940  1.00 91.68           H  
ATOM   1382  HD3 ARG A  92       2.510  10.260 -25.495  1.00 91.68           H  
ATOM   1383  NE  ARG A  92       0.781  11.351 -24.985  1.00 91.68           N  
ATOM   1384  HE  ARG A  92       0.718  11.700 -25.930  1.00 91.68           H  
ATOM   1385  NH1 ARG A  92      -0.333  11.015 -22.998  1.00 91.68           N  
ATOM   1386 HH11 ARG A  92      -1.171  11.128 -22.445  1.00 91.68           H  
ATOM   1387 HH12 ARG A  92       0.476  10.566 -22.592  1.00 91.68           H  
ATOM   1388  NH2 ARG A  92      -1.411  11.925 -24.708  1.00 91.68           N  
ATOM   1389 HH21 ARG A  92      -2.260  11.845 -24.167  1.00 91.68           H  
ATOM   1390 HH22 ARG A  92      -1.509  12.128 -25.692  1.00 91.68           H  
ATOM   1391  CZ  ARG A  92      -0.302  11.435 -24.233  1.00 91.68           C  
ATOM   1392  N   LYS A  93       6.467  12.894 -23.676  1.00 92.34           N  
ATOM   1393  H   LYS A  93       7.015  12.068 -23.869  1.00 92.34           H  
ATOM   1394  CA  LYS A  93       6.866  14.167 -24.295  1.00 92.34           C  
ATOM   1395  HA  LYS A  93       6.089  14.911 -24.120  1.00 92.34           H  
ATOM   1396  C   LYS A  93       7.004  14.019 -25.799  1.00 92.34           C  
ATOM   1397  CB  LYS A  93       8.164  14.675 -23.658  1.00 92.34           C  
ATOM   1398  HB2 LYS A  93       8.503  15.561 -24.194  1.00 92.34           H  
ATOM   1399  HB3 LYS A  93       8.932  13.905 -23.736  1.00 92.34           H  
ATOM   1400  O   LYS A  93       7.462  12.984 -26.274  1.00 92.34           O  
ATOM   1401  CG  LYS A  93       7.937  15.037 -22.184  1.00 92.34           C  
ATOM   1402  HG2 LYS A  93       7.613  14.150 -21.640  1.00 92.34           H  
ATOM   1403  HG3 LYS A  93       7.163  15.800 -22.109  1.00 92.34           H  
ATOM   1404  CD  LYS A  93       9.222  15.551 -21.540  1.00 92.34           C  
ATOM   1405  HD2 LYS A  93      10.009  14.813 -21.696  1.00 92.34           H  
ATOM   1406  HD3 LYS A  93       9.518  16.496 -21.995  1.00 92.34           H  
ATOM   1407  CE  LYS A  93       8.968  15.730 -20.042  1.00 92.34           C  
ATOM   1408  HE2 LYS A  93       8.428  14.851 -19.688  1.00 92.34           H  
ATOM   1409  HE3 LYS A  93       8.329  16.600 -19.887  1.00 92.34           H  
ATOM   1410  NZ  LYS A  93      10.242  15.853 -19.300  1.00 92.34           N  
ATOM   1411  HZ1 LYS A  93      10.780  16.643 -19.625  1.00 92.34           H  
ATOM   1412  HZ2 LYS A  93      10.777  15.008 -19.443  1.00 92.34           H  
ATOM   1413  HZ3 LYS A  93      10.065  15.930 -18.309  1.00 92.34           H  
ATOM   1414  N   ASP A  94       6.587  15.043 -26.539  1.00 92.21           N  
ATOM   1415  H   ASP A  94       6.260  15.882 -26.082  1.00 92.21           H  
ATOM   1416  CA  ASP A  94       6.781  15.085 -27.990  1.00 92.21           C  
ATOM   1417  HA  ASP A  94       6.305  14.213 -28.438  1.00 92.21           H  
ATOM   1418  C   ASP A  94       8.286  15.023 -28.289  1.00 92.21           C  
ATOM   1419  CB  ASP A  94       6.111  16.346 -28.574  1.00 92.21           C  
ATOM   1420  HB2 ASP A  94       6.661  17.232 -28.258  1.00 92.21           H  
ATOM   1421  HB3 ASP A  94       5.104  16.420 -28.163  1.00 92.21           H  
ATOM   1422  O   ASP A  94       9.064  15.816 -27.752  1.00 92.21           O  
ATOM   1423  CG  ASP A  94       5.996  16.339 -30.107  1.00 92.21           C  
ATOM   1424  OD1 ASP A  94       6.707  15.536 -30.749  1.00 92.21           O  
ATOM   1425  OD2 ASP A  94       5.163  17.122 -30.628  1.00 92.21           O  
ATOM   1426  N   SER A  95       8.699  14.051 -29.102  1.00 91.24           N  
ATOM   1427  H   SER A  95       7.998  13.475 -29.548  1.00 91.24           H  
ATOM   1428  CA  SER A  95      10.094  13.921 -29.532  1.00 91.24           C  
ATOM   1429  HA  SER A  95      10.745  14.042 -28.666  1.00 91.24           H  
ATOM   1430  C   SER A  95      10.492  14.984 -30.562  1.00 91.24           C  
ATOM   1431  CB  SER A  95      10.341  12.529 -30.119  1.00 91.24           C  
ATOM   1432  HB2 SER A  95      10.067  11.761 -29.396  1.00 91.24           H  
ATOM   1433  HB3 SER A  95      11.397  12.422 -30.368  1.00 91.24           H  
ATOM   1434  O   SER A  95      11.680  15.182 -30.803  1.00 91.24           O  
ATOM   1435  OG  SER A  95       9.577  12.353 -31.289  1.00 91.24           O  
ATOM   1436  HG  SER A  95       8.658  12.261 -31.029  1.00 91.24           H  
ATOM   1437  N   GLY A  96       9.515  15.635 -31.206  1.00 90.47           N  
ATOM   1438  H   GLY A  96       8.559  15.449 -30.939  1.00 90.47           H  
ATOM   1439  CA  GLY A  96       9.712  16.445 -32.408  1.00 90.47           C  
ATOM   1440  HA2 GLY A  96      10.601  17.063 -32.287  1.00 90.47           H  
ATOM   1441  HA3 GLY A  96       8.847  17.096 -32.536  1.00 90.47           H  
ATOM   1442  C   GLY A  96       9.875  15.614 -33.687  1.00 90.47           C  
ATOM   1443  O   GLY A  96       9.959  16.184 -34.775  1.00 90.47           O  
ATOM   1444  N   LEU A  97       9.898  14.280 -33.582  1.00 91.59           N  
ATOM   1445  H   LEU A  97       9.791  13.873 -32.664  1.00 91.59           H  
ATOM   1446  CA  LEU A  97      10.021  13.363 -34.710  1.00 91.59           C  
ATOM   1447  HA  LEU A  97      10.541  13.880 -35.516  1.00 91.59           H  
ATOM   1448  C   LEU A  97       8.642  12.960 -35.238  1.00 91.59           C  
ATOM   1449  CB  LEU A  97      10.860  12.126 -34.331  1.00 91.59           C  
ATOM   1450  HB2 LEU A  97      10.980  11.503 -35.218  1.00 91.59           H  
ATOM   1451  HB3 LEU A  97      10.304  11.539 -33.600  1.00 91.59           H  
ATOM   1452  O   LEU A  97       7.674  12.785 -34.491  1.00 91.59           O  
ATOM   1453  CG  LEU A  97      12.256  12.433 -33.756  1.00 91.59           C  
ATOM   1454  HG  LEU A  97      12.163  13.064 -32.873  1.00 91.59           H  
ATOM   1455  CD1 LEU A  97      12.934  11.131 -33.333  1.00 91.59           C  
ATOM   1456 HD11 LEU A  97      13.102  10.496 -34.203  1.00 91.59           H  
ATOM   1457 HD12 LEU A  97      12.307  10.612 -32.607  1.00 91.59           H  
ATOM   1458 HD13 LEU A  97      13.895  11.357 -32.871  1.00 91.59           H  
ATOM   1459  CD2 LEU A  97      13.154  13.132 -34.778  1.00 91.59           C  
ATOM   1460 HD21 LEU A  97      13.242  12.527 -35.681  1.00 91.59           H  
ATOM   1461 HD22 LEU A  97      14.148  13.273 -34.353  1.00 91.59           H  
ATOM   1462 HD23 LEU A  97      12.748  14.113 -35.026  1.00 91.59           H  
ATOM   1463  N   THR A  98       8.572  12.752 -36.550  1.00 90.69           N  
ATOM   1464  H   THR A  98       9.424  12.805 -37.089  1.00 90.69           H  
ATOM   1465  CA  THR A  98       7.391  12.207 -37.223  1.00 90.69           C  
ATOM   1466  HA  THR A  98       6.680  11.862 -36.472  1.00 90.69           H  
ATOM   1467  C   THR A  98       7.774  10.989 -38.045  1.00 90.69           C  
ATOM   1468  CB  THR A  98       6.661  13.243 -38.091  1.00 90.69           C  
ATOM   1469  HB  THR A  98       5.866  12.740 -38.642  1.00 90.69           H  
ATOM   1470  O   THR A  98       8.906  10.855 -38.511  1.00 90.69           O  
ATOM   1471  CG2 THR A  98       6.028  14.354 -37.258  1.00 90.69           C  
ATOM   1472 HG21 THR A  98       5.529  15.062 -37.919  1.00 90.69           H  
ATOM   1473 HG22 THR A  98       6.785  14.877 -36.673  1.00 90.69           H  
ATOM   1474 HG23 THR A  98       5.287  13.921 -36.586  1.00 90.69           H  
ATOM   1475  OG1 THR A  98       7.529  13.855 -39.012  1.00 90.69           O  
ATOM   1476  HG1 THR A  98       8.243  14.257 -38.513  1.00 90.69           H  
ATOM   1477  N   ILE A  99       6.818  10.080 -38.200  1.00 92.02           N  
ATOM   1478  H   ILE A  99       5.937  10.218 -37.725  1.00 92.02           H  
ATOM   1479  CA  ILE A  99       6.978   8.895 -39.034  1.00 92.02           C  
ATOM   1480  HA  ILE A  99       7.931   8.424 -38.794  1.00 92.02           H  
ATOM   1481  C   ILE A  99       7.027   9.332 -40.498  1.00 92.02           C  
ATOM   1482  CB  ILE A  99       5.852   7.876 -38.742  1.00 92.02           C  
ATOM   1483  HB  ILE A  99       4.880   8.351 -38.877  1.00 92.02           H  
ATOM   1484  O   ILE A  99       6.057   9.889 -41.004  1.00 92.02           O  
ATOM   1485  CG1 ILE A  99       5.987   7.404 -37.276  1.00 92.02           C  
ATOM   1486 HG12 ILE A  99       5.962   8.257 -36.598  1.00 92.02           H  
ATOM   1487 HG13 ILE A  99       6.984   6.973 -37.182  1.00 92.02           H  
ATOM   1488  CG2 ILE A  99       5.979   6.698 -39.730  1.00 92.02           C  
ATOM   1489 HG21 ILE A  99       5.812   7.038 -40.753  1.00 92.02           H  
ATOM   1490 HG22 ILE A  99       6.971   6.251 -39.660  1.00 92.02           H  
ATOM   1491 HG23 ILE A  99       5.227   5.934 -39.534  1.00 92.02           H  
ATOM   1492  CD1 ILE A  99       4.948   6.396 -36.760  1.00 92.02           C  
ATOM   1493 HD11 ILE A  99       5.418   5.744 -36.023  1.00 92.02           H  
ATOM   1494 HD12 ILE A  99       4.133   6.921 -36.261  1.00 92.02           H  
ATOM   1495 HD13 ILE A  99       4.540   5.769 -37.552  1.00 92.02           H  
ATOM   1496  N   ASN A 100       8.113   9.032 -41.210  1.00 91.72           N  
ATOM   1497  H   ASN A 100       8.886   8.570 -40.754  1.00 91.72           H  
ATOM   1498  CA  ASN A 100       8.180   9.272 -42.654  1.00 91.72           C  
ATOM   1499  HA  ASN A 100       7.751  10.248 -42.882  1.00 91.72           H  
ATOM   1500  C   ASN A 100       7.373   8.229 -43.419  1.00 91.72           C  
ATOM   1501  CB  ASN A 100       9.635   9.241 -43.140  1.00 91.72           C  
ATOM   1502  HB2 ASN A 100       9.639   9.233 -44.229  1.00 91.72           H  
ATOM   1503  HB3 ASN A 100      10.135   8.336 -42.795  1.00 91.72           H  
ATOM   1504  O   ASN A 100       6.579   8.568 -44.295  1.00 91.72           O  
ATOM   1505  CG  ASN A 100      10.427  10.443 -42.708  1.00 91.72           C  
ATOM   1506  ND2 ASN A 100      11.708  10.423 -42.970  1.00 91.72           N  
ATOM   1507 HD21 ASN A 100      12.157   9.596 -43.336  1.00 91.72           H  
ATOM   1508 HD22 ASN A 100      12.232  11.204 -42.602  1.00 91.72           H  
ATOM   1509  OD1 ASN A 100       9.922  11.411 -42.176  1.00 91.72           O  
ATOM   1510  N   ALA A 101       7.596   6.959 -43.086  1.00 91.18           N  
ATOM   1511  H   ALA A 101       8.247   6.764 -42.339  1.00 91.18           H  
ATOM   1512  CA  ALA A 101       6.925   5.834 -43.713  1.00 91.18           C  
ATOM   1513  HA  ALA A 101       5.934   6.150 -44.039  1.00 91.18           H  
ATOM   1514  C   ALA A 101       6.764   4.676 -42.726  1.00 91.18           C  
ATOM   1515  CB  ALA A 101       7.711   5.400 -44.957  1.00 91.18           C  
ATOM   1516  HB1 ALA A 101       7.797   6.235 -45.653  1.00 91.18           H  
ATOM   1517  HB2 ALA A 101       7.186   4.582 -45.450  1.00 91.18           H  
ATOM   1518  HB3 ALA A 101       8.707   5.057 -44.675  1.00 91.18           H  
ATOM   1519  O   ALA A 101       7.725   4.276 -42.063  1.00 91.18           O  
ATOM   1520  N   VAL A 102       5.557   4.115 -42.673  1.00 85.71           N  
ATOM   1521  H   VAL A 102       4.805   4.542 -43.195  1.00 85.71           H  
ATOM   1522  CA  VAL A 102       5.311   2.797 -42.082  1.00 85.71           C  
ATOM   1523  HA  VAL A 102       5.958   2.671 -41.214  1.00 85.71           H  
ATOM   1524  C   VAL A 102       5.679   1.737 -43.120  1.00 85.71           C  
ATOM   1525  CB  VAL A 102       3.852   2.653 -41.611  1.00 85.71           C  
ATOM   1526  HB  VAL A 102       3.186   2.664 -42.474  1.00 85.71           H  
ATOM   1527  O   VAL A 102       5.213   1.793 -44.256  1.00 85.71           O  
ATOM   1528  CG1 VAL A 102       3.672   1.339 -40.852  1.00 85.71           C  
ATOM   1529 HG11 VAL A 102       4.291   1.328 -39.954  1.00 85.71           H  
ATOM   1530 HG12 VAL A 102       3.951   0.499 -41.489  1.00 85.71           H  
ATOM   1531 HG13 VAL A 102       2.627   1.213 -40.568  1.00 85.71           H  
ATOM   1532  CG2 VAL A 102       3.439   3.783 -40.656  1.00 85.71           C  
ATOM   1533 HG21 VAL A 102       2.422   3.610 -40.305  1.00 85.71           H  
ATOM   1534 HG22 VAL A 102       4.110   3.807 -39.796  1.00 85.71           H  
ATOM   1535 HG23 VAL A 102       3.470   4.744 -41.170  1.00 85.71           H  
ATOM   1536  N   LEU A 103       6.543   0.789 -42.753  1.00 84.59           N  
ATOM   1537  H   LEU A 103       6.880   0.774 -41.802  1.00 84.59           H  
ATOM   1538  CA  LEU A 103       7.156  -0.147 -43.706  1.00 84.59           C  
ATOM   1539  HA  LEU A 103       7.183   0.331 -44.685  1.00 84.59           H  
ATOM   1540  C   LEU A 103       6.329  -1.437 -43.933  1.00 84.59           C  
ATOM   1541  CB  LEU A 103       8.618  -0.397 -43.279  1.00 84.59           C  
ATOM   1542  HB2 LEU A 103       8.590  -0.855 -42.290  1.00 84.59           H  
ATOM   1543  HB3 LEU A 103       9.074  -1.114 -43.962  1.00 84.59           H  
ATOM   1544  O   LEU A 103       6.773  -2.322 -44.659  1.00 84.59           O  
ATOM   1545  CG  LEU A 103       9.510   0.865 -43.218  1.00 84.59           C  
ATOM   1546  HG  LEU A 103       9.052   1.605 -42.561  1.00 84.59           H  
ATOM   1547  CD1 LEU A 103      10.890   0.544 -42.647  1.00 84.59           C  
ATOM   1548 HD11 LEU A 103      10.775   0.165 -41.632  1.00 84.59           H  
ATOM   1549 HD12 LEU A 103      11.373  -0.221 -43.256  1.00 84.59           H  
ATOM   1550 HD13 LEU A 103      11.503   1.444 -42.619  1.00 84.59           H  
ATOM   1551  CD2 LEU A 103       9.715   1.503 -44.595  1.00 84.59           C  
ATOM   1552 HD21 LEU A 103       8.760   1.856 -44.984  1.00 84.59           H  
ATOM   1553 HD22 LEU A 103      10.139   0.770 -45.280  1.00 84.59           H  
ATOM   1554 HD23 LEU A 103      10.388   2.357 -44.511  1.00 84.59           H  
ATOM   1555  N   GLY A 104       5.118  -1.537 -43.364  1.00 78.41           N  
ATOM   1556  H   GLY A 104       4.791  -0.766 -42.799  1.00 78.41           H  
ATOM   1557  CA  GLY A 104       4.180  -2.656 -43.556  1.00 78.41           C  
ATOM   1558  HA2 GLY A 104       4.615  -3.564 -43.136  1.00 78.41           H  
ATOM   1559  HA3 GLY A 104       4.033  -2.815 -44.624  1.00 78.41           H  
ATOM   1560  C   GLY A 104       2.805  -2.429 -42.903  1.00 78.41           C  
ATOM   1561  O   GLY A 104       2.640  -1.498 -42.122  1.00 78.41           O  
ATOM   1562  N   GLU A 105       1.807  -3.272 -43.207  1.00 72.72           N  
ATOM   1563  H   GLU A 105       1.970  -3.993 -43.896  1.00 72.72           H  
ATOM   1564  CA  GLU A 105       0.450  -3.179 -42.614  1.00 72.72           C  
ATOM   1565  HA  GLU A 105       0.090  -2.153 -42.681  1.00 72.72           H  
ATOM   1566  C   GLU A 105       0.417  -3.563 -41.127  1.00 72.72           C  
ATOM   1567  CB  GLU A 105      -0.531  -4.098 -43.361  1.00 72.72           C  
ATOM   1568  HB2 GLU A 105      -1.436  -4.194 -42.761  1.00 72.72           H  
ATOM   1569  HB3 GLU A 105      -0.082  -5.086 -43.464  1.00 72.72           H  
ATOM   1570  O   GLU A 105      -0.315  -2.962 -40.340  1.00 72.72           O  
ATOM   1571  CG  GLU A 105      -0.940  -3.564 -44.740  1.00 72.72           C  
ATOM   1572  HG2 GLU A 105      -0.053  -3.503 -45.371  1.00 72.72           H  
ATOM   1573  HG3 GLU A 105      -1.337  -2.556 -44.617  1.00 72.72           H  
ATOM   1574  CD  GLU A 105      -1.994  -4.447 -45.433  1.00 72.72           C  
ATOM   1575  OE1 GLU A 105      -2.600  -3.951 -46.409  1.00 72.72           O  
ATOM   1576  OE2 GLU A 105      -2.182  -5.608 -45.001  1.00 72.72           O  
ATOM   1577  N   LYS A 106       1.237  -4.547 -40.749  1.00 82.79           N  
ATOM   1578  H   LYS A 106       1.780  -4.993 -41.475  1.00 82.79           H  
ATOM   1579  CA  LYS A 106       1.583  -4.891 -39.371  1.00 82.79           C  
ATOM   1580  HA  LYS A 106       1.070  -4.231 -38.670  1.00 82.79           H  
ATOM   1581  C   LYS A 106       3.078  -4.690 -39.212  1.00 82.79           C  
ATOM   1582  CB  LYS A 106       1.201  -6.331 -39.050  1.00 82.79           C  
ATOM   1583  HB2 LYS A 106       1.716  -7.021 -39.719  1.00 82.79           H  
ATOM   1584  HB3 LYS A 106       1.544  -6.512 -38.031  1.00 82.79           H  
ATOM   1585  O   LYS A 106       3.879  -5.515 -39.643  1.00 82.79           O  
ATOM   1586  CG  LYS A 106      -0.303  -6.594 -39.096  1.00 82.79           C  
ATOM   1587  HG2 LYS A 106      -0.658  -6.600 -40.127  1.00 82.79           H  
ATOM   1588  HG3 LYS A 106      -0.825  -5.823 -38.530  1.00 82.79           H  
ATOM   1589  CD  LYS A 106      -0.536  -7.955 -38.442  1.00 82.79           C  
ATOM   1590  HD2 LYS A 106      -0.042  -8.738 -39.017  1.00 82.79           H  
ATOM   1591  HD3 LYS A 106      -0.092  -7.926 -37.447  1.00 82.79           H  
ATOM   1592  CE  LYS A 106      -2.025  -8.253 -38.311  1.00 82.79           C  
ATOM   1593  HE2 LYS A 106      -2.386  -8.701 -39.237  1.00 82.79           H  
ATOM   1594  HE3 LYS A 106      -2.556  -7.315 -38.148  1.00 82.79           H  
ATOM   1595  NZ  LYS A 106      -2.232  -9.146 -37.150  1.00 82.79           N  
ATOM   1596  HZ1 LYS A 106      -1.937  -8.659 -36.315  1.00 82.79           H  
ATOM   1597  HZ2 LYS A 106      -3.204  -9.395 -37.035  1.00 82.79           H  
ATOM   1598  HZ3 LYS A 106      -1.647  -9.966 -37.223  1.00 82.79           H  
ATOM   1599  N   ALA A 107       3.456  -3.511 -38.748  1.00 84.52           N  
ATOM   1600  H   ALA A 107       2.749  -2.878 -38.404  1.00 84.52           H  
ATOM   1601  CA  ALA A 107       4.840  -3.074 -38.801  1.00 84.52           C  
ATOM   1602  HA  ALA A 107       5.377  -3.663 -39.545  1.00 84.52           H  
ATOM   1603  C   ALA A 107       5.539  -3.281 -37.457  1.00 84.52           C  
ATOM   1604  CB  ALA A 107       4.881  -1.623 -39.282  1.00 84.52           C  
ATOM   1605  HB1 ALA A 107       5.912  -1.267 -39.295  1.00 84.52           H  
ATOM   1606  HB2 ALA A 107       4.475  -1.563 -40.292  1.00 84.52           H  
ATOM   1607  HB3 ALA A 107       4.290  -0.991 -38.620  1.00 84.52           H  
ATOM   1608  O   ALA A 107       5.042  -2.868 -36.412  1.00 84.52           O  
ATOM   1609  N   THR A 108       6.743  -3.843 -37.503  1.00 90.61           N  
ATOM   1610  H   THR A 108       7.024  -4.319 -38.349  1.00 90.61           H  
ATOM   1611  CA  THR A 108       7.730  -3.791 -36.411  1.00 90.61           C  
ATOM   1612  HA  THR A 108       7.234  -3.535 -35.475  1.00 90.61           H  
ATOM   1613  C   THR A 108       8.795  -2.721 -36.654  1.00 90.61           C  
ATOM   1614  CB  THR A 108       8.415  -5.151 -36.225  1.00 90.61           C  
ATOM   1615  HB  THR A 108       9.188  -5.068 -35.462  1.00 90.61           H  
ATOM   1616  O   THR A 108       9.750  -2.621 -35.887  1.00 90.61           O  
ATOM   1617  CG2 THR A 108       7.439  -6.238 -35.789  1.00 90.61           C  
ATOM   1618 HG21 THR A 108       6.950  -5.933 -34.864  1.00 90.61           H  
ATOM   1619 HG22 THR A 108       6.696  -6.418 -36.566  1.00 90.61           H  
ATOM   1620 HG23 THR A 108       7.987  -7.163 -35.611  1.00 90.61           H  
ATOM   1621  OG1 THR A 108       9.004  -5.562 -37.441  1.00 90.61           O  
ATOM   1622  HG1 THR A 108       9.817  -5.066 -37.563  1.00 90.61           H  
ATOM   1623  N   GLU A 109       8.692  -1.962 -37.750  1.00 92.91           N  
ATOM   1624  H   GLU A 109       7.888  -2.081 -38.349  1.00 92.91           H  
ATOM   1625  CA  GLU A 109       9.664  -0.942 -38.136  1.00 92.91           C  
ATOM   1626  HA  GLU A 109      10.093  -0.537 -37.219  1.00 92.91           H  
ATOM   1627  C   GLU A 109       9.041   0.249 -38.871  1.00 92.91           C  
ATOM   1628  CB  GLU A 109      10.823  -1.554 -38.943  1.00 92.91           C  
ATOM   1629  HB2 GLU A 109      11.364  -2.219 -38.271  1.00 92.91           H  
ATOM   1630  HB3 GLU A 109      11.496  -0.748 -39.237  1.00 92.91           H  
ATOM   1631  O   GLU A 109       8.045   0.130 -39.588  1.00 92.91           O  
ATOM   1632  CG  GLU A 109      10.441  -2.370 -40.189  1.00 92.91           C  
ATOM   1633  HG2 GLU A 109       9.698  -1.812 -40.759  1.00 92.91           H  
ATOM   1634  HG3 GLU A 109       9.984  -3.308 -39.873  1.00 92.91           H  
ATOM   1635  CD  GLU A 109      11.661  -2.673 -41.083  1.00 92.91           C  
ATOM   1636  OE1 GLU A 109      11.507  -2.712 -42.320  1.00 92.91           O  
ATOM   1637  OE2 GLU A 109      12.801  -2.788 -40.561  1.00 92.91           O  
ATOM   1638  N   ILE A 110       9.662   1.415 -38.688  1.00 93.49           N  
ATOM   1639  H   ILE A 110      10.493   1.419 -38.114  1.00 93.49           H  
ATOM   1640  CA  ILE A 110       9.272   2.688 -39.305  1.00 93.49           C  
ATOM   1641  HA  ILE A 110       8.675   2.482 -40.193  1.00 93.49           H  
ATOM   1642  C   ILE A 110      10.515   3.456 -39.754  1.00 93.49           C  
ATOM   1643  CB  ILE A 110       8.426   3.564 -38.351  1.00 93.49           C  
ATOM   1644  HB  ILE A 110       8.212   4.493 -38.879  1.00 93.49           H  
ATOM   1645  O   ILE A 110      11.555   3.428 -39.088  1.00 93.49           O  
ATOM   1646  CG1 ILE A 110       9.245   3.949 -37.097  1.00 93.49           C  
ATOM   1647 HG12 ILE A 110      10.004   4.673 -37.395  1.00 93.49           H  
ATOM   1648 HG13 ILE A 110       9.757   3.073 -36.699  1.00 93.49           H  
ATOM   1649  CG2 ILE A 110       7.056   2.916 -38.071  1.00 93.49           C  
ATOM   1650 HG21 ILE A 110       6.422   3.583 -37.487  1.00 93.49           H  
ATOM   1651 HG22 ILE A 110       7.164   1.969 -37.541  1.00 93.49           H  
ATOM   1652 HG23 ILE A 110       6.551   2.713 -39.016  1.00 93.49           H  
ATOM   1653  CD1 ILE A 110       8.447   4.575 -35.964  1.00 93.49           C  
ATOM   1654 HD11 ILE A 110       9.105   5.166 -35.327  1.00 93.49           H  
ATOM   1655 HD12 ILE A 110       7.982   3.778 -35.382  1.00 93.49           H  
ATOM   1656 HD13 ILE A 110       7.667   5.223 -36.363  1.00 93.49           H  
ATOM   1657  N   ALA A 111      10.389   4.186 -40.859  1.00 92.70           N  
ATOM   1658  H   ALA A 111       9.496   4.187 -41.331  1.00 92.70           H  
ATOM   1659  CA  ALA A 111      11.401   5.133 -41.310  1.00 92.70           C  
ATOM   1660  HA  ALA A 111      12.383   4.786 -40.990  1.00 92.70           H  
ATOM   1661  C   ALA A 111      11.159   6.520 -40.695  1.00 92.70           C  
ATOM   1662  CB  ALA A 111      11.399   5.175 -42.839  1.00 92.70           C  
ATOM   1663  HB1 ALA A 111      12.190   5.841 -43.184  1.00 92.70           H  
ATOM   1664  HB2 ALA A 111      10.437   5.543 -43.198  1.00 92.70           H  
ATOM   1665  HB3 ALA A 111      11.579   4.176 -43.236  1.00 92.70           H  
ATOM   1666  O   ALA A 111      10.019   6.989 -40.662  1.00 92.70           O  
ATOM   1667  N   LEU A 112      12.236   7.185 -40.274  1.00 92.53           N  
ATOM   1668  H   LEU A 112      13.135   6.755 -40.436  1.00 92.53           H  
ATOM   1669  CA  LEU A 112      12.276   8.543 -39.717  1.00 92.53           C  
ATOM   1670  HA  LEU A 112      11.293   9.006 -39.799  1.00 92.53           H  
ATOM   1671  C   LEU A 112      13.258   9.410 -40.520  1.00 92.53           C  
ATOM   1672  CB  LEU A 112      12.682   8.505 -38.226  1.00 92.53           C  
ATOM   1673  HB2 LEU A 112      13.732   8.220 -38.159  1.00 92.53           H  
ATOM   1674  HB3 LEU A 112      12.590   9.514 -37.824  1.00 92.53           H  
ATOM   1675  O   LEU A 112      14.118   8.891 -41.231  1.00 92.53           O  
ATOM   1676  CG  LEU A 112      11.868   7.553 -37.332  1.00 92.53           C  
ATOM   1677  HG  LEU A 112      12.036   6.526 -37.655  1.00 92.53           H  
ATOM   1678  CD1 LEU A 112      12.301   7.671 -35.871  1.00 92.53           C  
ATOM   1679 HD11 LEU A 112      11.753   6.956 -35.258  1.00 92.53           H  
ATOM   1680 HD12 LEU A 112      12.108   8.680 -35.509  1.00 92.53           H  
ATOM   1681 HD13 LEU A 112      13.370   7.477 -35.781  1.00 92.53           H  
ATOM   1682  CD2 LEU A 112      10.374   7.849 -37.369  1.00 92.53           C  
ATOM   1683 HD21 LEU A 112      10.007   7.837 -38.395  1.00 92.53           H  
ATOM   1684 HD22 LEU A 112       9.856   7.055 -36.831  1.00 92.53           H  
ATOM   1685 HD23 LEU A 112      10.165   8.827 -36.936  1.00 92.53           H  
ATOM   1686  N   THR A 113      13.132  10.737 -40.442  1.00 86.24           N  
ATOM   1687  H   THR A 113      12.409  11.143 -39.866  1.00 86.24           H  
ATOM   1688  CA  THR A 113      14.093  11.667 -41.075  1.00 86.24           C  
ATOM   1689  HA  THR A 113      14.304  11.354 -42.098  1.00 86.24           H  
ATOM   1690  C   THR A 113      15.428  11.676 -40.347  1.00 86.24           C  
ATOM   1691  CB  THR A 113      13.577  13.116 -41.077  1.00 86.24           C  
ATOM   1692  HB  THR A 113      14.430  13.793 -41.123  1.00 86.24           H  
ATOM   1693  O   THR A 113      16.467  11.865 -40.972  1.00 86.24           O  
ATOM   1694  CG2 THR A 113      12.665  13.439 -42.257  1.00 86.24           C  
ATOM   1695 HG21 THR A 113      12.604  14.522 -42.368  1.00 86.24           H  
ATOM   1696 HG22 THR A 113      13.068  13.020 -43.179  1.00 86.24           H  
ATOM   1697 HG23 THR A 113      11.658  13.066 -42.069  1.00 86.24           H  
ATOM   1698  OG1 THR A 113      12.841  13.372 -39.901  1.00 86.24           O  
ATOM   1699  HG1 THR A 113      12.767  14.323 -39.795  1.00 86.24           H  
ATOM   1700  N   ASP A 114      15.370  11.487 -39.035  1.00 88.82           N  
ATOM   1701  H   ASP A 114      14.460  11.357 -38.615  1.00 88.82           H  
ATOM   1702  CA  ASP A 114      16.485  11.445 -38.107  1.00 88.82           C  
ATOM   1703  HA  ASP A 114      17.349  10.987 -38.589  1.00 88.82           H  
ATOM   1704  C   ASP A 114      16.061  10.595 -36.896  1.00 88.82           C  
ATOM   1705  CB  ASP A 114      16.840  12.889 -37.712  1.00 88.82           C  
ATOM   1706  HB2 ASP A 114      17.003  13.474 -38.618  1.00 88.82           H  
ATOM   1707  HB3 ASP A 114      15.997  13.327 -37.178  1.00 88.82           H  
ATOM   1708  O   ASP A 114      14.873  10.506 -36.570  1.00 88.82           O  
ATOM   1709  CG  ASP A 114      18.095  13.011 -36.847  1.00 88.82           C  
ATOM   1710  OD1 ASP A 114      18.823  12.010 -36.659  1.00 88.82           O  
ATOM   1711  OD2 ASP A 114      18.329  14.109 -36.309  1.00 88.82           O  
ATOM   1712  N   THR A 115      17.019   9.958 -36.231  1.00 88.40           N  
ATOM   1713  H   THR A 115      17.964  10.104 -36.556  1.00 88.40           H  
ATOM   1714  CA  THR A 115      16.815   9.227 -34.970  1.00 88.40           C  
ATOM   1715  HA  THR A 115      15.766   9.301 -34.682  1.00 88.40           H  
ATOM   1716  C   THR A 115      17.614   9.844 -33.823  1.00 88.40           C  
ATOM   1717  CB  THR A 115      17.147   7.733 -35.101  1.00 88.40           C  
ATOM   1718  HB  THR A 115      16.868   7.228 -34.176  1.00 88.40           H  
ATOM   1719  O   THR A 115      17.731   9.232 -32.760  1.00 88.40           O  
ATOM   1720  CG2 THR A 115      16.435   7.016 -36.251  1.00 88.40           C  
ATOM   1721 HG21 THR A 115      16.919   6.060 -36.453  1.00 88.40           H  
ATOM   1722 HG22 THR A 115      16.450   7.617 -37.160  1.00 88.40           H  
ATOM   1723 HG23 THR A 115      15.400   6.827 -35.967  1.00 88.40           H  
ATOM   1724  OG1 THR A 115      18.529   7.567 -35.270  1.00 88.40           O  
ATOM   1725  HG1 THR A 115      18.952   7.815 -34.445  1.00 88.40           H  
ATOM   1726  N   THR A 116      18.218  11.018 -34.024  1.00 87.25           N  
ATOM   1727  H   THR A 116      18.185  11.431 -34.946  1.00 87.25           H  
ATOM   1728  CA  THR A 116      18.996  11.715 -32.998  1.00 87.25           C  
ATOM   1729  HA  THR A 116      19.869  11.104 -32.770  1.00 87.25           H  
ATOM   1730  C   THR A 116      18.172  11.886 -31.720  1.00 87.25           C  
ATOM   1731  CB  THR A 116      19.504  13.073 -33.506  1.00 87.25           C  
ATOM   1732  HB  THR A 116      18.666  13.697 -33.817  1.00 87.25           H  
ATOM   1733  O   THR A 116      17.038  12.356 -31.741  1.00 87.25           O  
ATOM   1734  CG2 THR A 116      20.330  13.820 -32.457  1.00 87.25           C  
ATOM   1735 HG21 THR A 116      19.695  14.123 -31.625  1.00 87.25           H  
ATOM   1736 HG22 THR A 116      21.142  13.187 -32.099  1.00 87.25           H  
ATOM   1737 HG23 THR A 116      20.750  14.717 -32.912  1.00 87.25           H  
ATOM   1738  OG1 THR A 116      20.382  12.859 -34.585  1.00 87.25           O  
ATOM   1739  HG1 THR A 116      19.838  12.804 -35.374  1.00 87.25           H  
ATOM   1740  N   GLY A 117      18.755  11.488 -30.586  1.00 83.33           N  
ATOM   1741  H   GLY A 117      19.659  11.043 -30.654  1.00 83.33           H  
ATOM   1742  CA  GLY A 117      18.112  11.542 -29.269  1.00 83.33           C  
ATOM   1743  HA2 GLY A 117      18.879  11.696 -28.511  1.00 83.33           H  
ATOM   1744  HA3 GLY A 117      17.427  12.389 -29.239  1.00 83.33           H  
ATOM   1745  C   GLY A 117      17.317  10.290 -28.884  1.00 83.33           C  
ATOM   1746  O   GLY A 117      16.996  10.139 -27.703  1.00 83.33           O  
ATOM   1747  N   LEU A 118      17.054   9.380 -29.830  1.00 90.89           N  
ATOM   1748  H   LEU A 118      17.363   9.552 -30.776  1.00 90.89           H  
ATOM   1749  CA  LEU A 118      16.503   8.059 -29.535  1.00 90.89           C  
ATOM   1750  HA  LEU A 118      15.815   8.162 -28.696  1.00 90.89           H  
ATOM   1751  C   LEU A 118      17.603   7.089 -29.100  1.00 90.89           C  
ATOM   1752  CB  LEU A 118      15.720   7.495 -30.734  1.00 90.89           C  
ATOM   1753  HB2 LEU A 118      15.309   6.528 -30.442  1.00 90.89           H  
ATOM   1754  HB3 LEU A 118      16.417   7.321 -31.554  1.00 90.89           H  
ATOM   1755  O   LEU A 118      18.759   7.221 -29.502  1.00 90.89           O  
ATOM   1756  CG  LEU A 118      14.568   8.376 -31.248  1.00 90.89           C  
ATOM   1757  HG  LEU A 118      14.969   9.310 -31.641  1.00 90.89           H  
ATOM   1758  CD1 LEU A 118      13.848   7.644 -32.382  1.00 90.89           C  
ATOM   1759 HD11 LEU A 118      13.055   8.275 -32.785  1.00 90.89           H  
ATOM   1760 HD12 LEU A 118      14.554   7.420 -33.181  1.00 90.89           H  
ATOM   1761 HD13 LEU A 118      13.410   6.717 -32.012  1.00 90.89           H  
ATOM   1762  CD2 LEU A 118      13.545   8.696 -30.157  1.00 90.89           C  
ATOM   1763 HD21 LEU A 118      14.011   9.314 -29.390  1.00 90.89           H  
ATOM   1764 HD22 LEU A 118      13.180   7.775 -29.701  1.00 90.89           H  
ATOM   1765 HD23 LEU A 118      12.707   9.249 -30.582  1.00 90.89           H  
ATOM   1766  N   TYR A 119      17.233   6.093 -28.299  1.00 90.27           N  
ATOM   1767  H   TYR A 119      16.272   6.045 -27.993  1.00 90.27           H  
ATOM   1768  CA  TYR A 119      18.146   5.038 -27.860  1.00 90.27           C  
ATOM   1769  HA  TYR A 119      18.943   4.938 -28.597  1.00 90.27           H  
ATOM   1770  C   TYR A 119      17.447   3.674 -27.783  1.00 90.27           C  
ATOM   1771  CB  TYR A 119      18.809   5.452 -26.540  1.00 90.27           C  
ATOM   1772  HB2 TYR A 119      19.340   6.392 -26.698  1.00 90.27           H  
ATOM   1773  HB3 TYR A 119      19.568   4.712 -26.286  1.00 90.27           H  
ATOM   1774  O   TYR A 119      16.221   3.579 -27.685  1.00 90.27           O  
ATOM   1775  CG  TYR A 119      17.873   5.613 -25.359  1.00 90.27           C  
ATOM   1776  CD1 TYR A 119      17.314   6.871 -25.066  1.00 90.27           C  
ATOM   1777  HD1 TYR A 119      17.531   7.714 -25.706  1.00 90.27           H  
ATOM   1778  CD2 TYR A 119      17.571   4.507 -24.545  1.00 90.27           C  
ATOM   1779  HD2 TYR A 119      18.028   3.550 -24.750  1.00 90.27           H  
ATOM   1780  CE1 TYR A 119      16.448   7.017 -23.964  1.00 90.27           C  
ATOM   1781  HE1 TYR A 119      16.009   7.979 -23.747  1.00 90.27           H  
ATOM   1782  CE2 TYR A 119      16.682   4.640 -23.465  1.00 90.27           C  
ATOM   1783  HE2 TYR A 119      16.447   3.789 -22.843  1.00 90.27           H  
ATOM   1784  OH  TYR A 119      15.233   6.010 -22.148  1.00 90.27           O  
ATOM   1785  HH  TYR A 119      14.905   6.903 -22.014  1.00 90.27           H  
ATOM   1786  CZ  TYR A 119      16.111   5.894 -23.178  1.00 90.27           C  
ATOM   1787  N   ILE A 120      18.228   2.595 -27.850  1.00 90.39           N  
ATOM   1788  H   ILE A 120      19.229   2.725 -27.876  1.00 90.39           H  
ATOM   1789  CA  ILE A 120      17.698   1.226 -27.778  1.00 90.39           C  
ATOM   1790  HA  ILE A 120      16.872   1.144 -28.484  1.00 90.39           H  
ATOM   1791  C   ILE A 120      17.138   0.961 -26.375  1.00 90.39           C  
ATOM   1792  CB  ILE A 120      18.772   0.191 -28.182  1.00 90.39           C  
ATOM   1793  HB  ILE A 120      19.637   0.315 -27.531  1.00 90.39           H  
ATOM   1794  O   ILE A 120      17.777   1.261 -25.372  1.00 90.39           O  
ATOM   1795  CG1 ILE A 120      19.213   0.434 -29.645  1.00 90.39           C  
ATOM   1796 HG12 ILE A 120      18.357   0.299 -30.307  1.00 90.39           H  
ATOM   1797 HG13 ILE A 120      19.557   1.462 -29.752  1.00 90.39           H  
ATOM   1798  CG2 ILE A 120      18.229  -1.242 -28.004  1.00 90.39           C  
ATOM   1799 HG21 ILE A 120      17.325  -1.377 -28.597  1.00 90.39           H  
ATOM   1800 HG22 ILE A 120      18.007  -1.438 -26.955  1.00 90.39           H  
ATOM   1801 HG23 ILE A 120      18.973  -1.976 -28.315  1.00 90.39           H  
ATOM   1802  CD1 ILE A 120      20.360  -0.467 -30.119  1.00 90.39           C  
ATOM   1803 HD11 ILE A 120      20.699  -0.126 -31.098  1.00 90.39           H  
ATOM   1804 HD12 ILE A 120      21.193  -0.408 -29.418  1.00 90.39           H  
ATOM   1805 HD13 ILE A 120      20.027  -1.500 -30.214  1.00 90.39           H  
ATOM   1806  N   GLY A 121      15.949   0.364 -26.300  1.00 88.87           N  
ATOM   1807  H   GLY A 121      15.494   0.098 -27.161  1.00 88.87           H  
ATOM   1808  CA  GLY A 121      15.226   0.107 -25.054  1.00 88.87           C  
ATOM   1809  HA2 GLY A 121      14.615  -0.786 -25.182  1.00 88.87           H  
ATOM   1810  HA3 GLY A 121      15.940  -0.075 -24.250  1.00 88.87           H  
ATOM   1811  C   GLY A 121      14.309   1.250 -24.612  1.00 88.87           C  
ATOM   1812  O   GLY A 121      13.573   1.084 -23.642  1.00 88.87           O  
ATOM   1813  N   GLN A 122      14.308   2.383 -25.318  1.00 91.53           N  
ATOM   1814  H   GLN A 122      14.953   2.486 -26.089  1.00 91.53           H  
ATOM   1815  CA  GLN A 122      13.425   3.505 -25.018  1.00 91.53           C  
ATOM   1816  HA  GLN A 122      13.542   3.753 -23.962  1.00 91.53           H  
ATOM   1817  C   GLN A 122      11.958   3.154 -25.285  1.00 91.53           C  
ATOM   1818  CB  GLN A 122      13.866   4.710 -25.848  1.00 91.53           C  
ATOM   1819  HB2 GLN A 122      14.940   4.843 -25.719  1.00 91.53           H  
ATOM   1820  HB3 GLN A 122      13.670   4.513 -26.903  1.00 91.53           H  
ATOM   1821  O   GLN A 122      11.628   2.583 -26.328  1.00 91.53           O  
ATOM   1822  CG  GLN A 122      13.171   6.010 -25.436  1.00 91.53           C  
ATOM   1823  HG2 GLN A 122      13.223   6.119 -24.353  1.00 91.53           H  
ATOM   1824  HG3 GLN A 122      12.124   5.993 -25.739  1.00 91.53           H  
ATOM   1825  CD  GLN A 122      13.857   7.196 -26.091  1.00 91.53           C  
ATOM   1826  NE2 GLN A 122      13.969   8.317 -25.415  1.00 91.53           N  
ATOM   1827 HE21 GLN A 122      14.394   9.076 -25.928  1.00 91.53           H  
ATOM   1828 HE22 GLN A 122      13.468   8.429 -24.545  1.00 91.53           H  
ATOM   1829  OE1 GLN A 122      14.323   7.144 -27.214  1.00 91.53           O  
ATOM   1830  N   GLN A 123      11.079   3.529 -24.356  1.00 93.11           N  
ATOM   1831  H   GLN A 123      11.414   3.997 -23.527  1.00 93.11           H  
ATOM   1832  CA  GLN A 123       9.634   3.416 -24.530  1.00 93.11           C  
ATOM   1833  HA  GLN A 123       9.422   2.512 -25.101  1.00 93.11           H  
ATOM   1834  C   GLN A 123       9.093   4.621 -25.312  1.00 93.11           C  
ATOM   1835  CB  GLN A 123       8.944   3.275 -23.170  1.00 93.11           C  
ATOM   1836  HB2 GLN A 123       7.872   3.408 -23.310  1.00 93.11           H  
ATOM   1837  HB3 GLN A 123       9.304   4.060 -22.505  1.00 93.11           H  
ATOM   1838  O   GLN A 123       9.390   5.773 -24.985  1.00 93.11           O  
ATOM   1839  CG  GLN A 123       9.170   1.903 -22.511  1.00 93.11           C  
ATOM   1840  HG2 GLN A 123       8.796   1.122 -23.173  1.00 93.11           H  
ATOM   1841  HG3 GLN A 123      10.235   1.739 -22.349  1.00 93.11           H  
ATOM   1842  CD  GLN A 123       8.451   1.796 -21.166  1.00 93.11           C  
ATOM   1843  NE2 GLN A 123       8.305   0.619 -20.599  1.00 93.11           N  
ATOM   1844 HE21 GLN A 123       7.868   0.637 -19.688  1.00 93.11           H  
ATOM   1845 HE22 GLN A 123       8.655  -0.224 -21.031  1.00 93.11           H  
ATOM   1846  OE1 GLN A 123       8.012   2.771 -20.587  1.00 93.11           O  
ATOM   1847  N   ILE A 124       8.289   4.355 -26.339  1.00 93.95           N  
ATOM   1848  H   ILE A 124       8.090   3.386 -26.544  1.00 93.95           H  
ATOM   1849  CA  ILE A 124       7.689   5.358 -27.219  1.00 93.95           C  
ATOM   1850  HA  ILE A 124       7.726   6.318 -26.703  1.00 93.95           H  
ATOM   1851  C   ILE A 124       6.212   5.064 -27.485  1.00 93.95           C  
ATOM   1852  CB  ILE A 124       8.473   5.503 -28.549  1.00 93.95           C  
ATOM   1853  HB  ILE A 124       7.981   6.285 -29.128  1.00 93.95           H  
ATOM   1854  O   ILE A 124       5.746   3.935 -27.340  1.00 93.95           O  
ATOM   1855  CG1 ILE A 124       8.444   4.208 -29.393  1.00 93.95           C  
ATOM   1856 HG12 ILE A 124       7.407   3.899 -29.528  1.00 93.95           H  
ATOM   1857 HG13 ILE A 124       8.974   3.413 -28.867  1.00 93.95           H  
ATOM   1858  CG2 ILE A 124       9.912   5.982 -28.285  1.00 93.95           C  
ATOM   1859 HG21 ILE A 124       9.899   6.831 -27.602  1.00 93.95           H  
ATOM   1860 HG22 ILE A 124      10.378   6.305 -29.216  1.00 93.95           H  
ATOM   1861 HG23 ILE A 124      10.505   5.180 -27.846  1.00 93.95           H  
ATOM   1862  CD1 ILE A 124       9.047   4.359 -30.793  1.00 93.95           C  
ATOM   1863 HD11 ILE A 124       8.914   3.428 -31.344  1.00 93.95           H  
ATOM   1864 HD12 ILE A 124      10.114   4.576 -30.728  1.00 93.95           H  
ATOM   1865 HD13 ILE A 124       8.545   5.166 -31.327  1.00 93.95           H  
ATOM   1866  N   MET A 125       5.487   6.082 -27.937  1.00 92.56           N  
ATOM   1867  H   MET A 125       5.942   6.981 -28.006  1.00 92.56           H  
ATOM   1868  CA  MET A 125       4.135   5.964 -28.480  1.00 92.56           C  
ATOM   1869  HA  MET A 125       3.914   4.915 -28.676  1.00 92.56           H  
ATOM   1870  C   MET A 125       4.019   6.707 -29.801  1.00 92.56           C  
ATOM   1871  CB  MET A 125       3.087   6.493 -27.497  1.00 92.56           C  
ATOM   1872  HB2 MET A 125       2.102   6.438 -27.959  1.00 92.56           H  
ATOM   1873  HB3 MET A 125       3.306   7.532 -27.249  1.00 92.56           H  
ATOM   1874  O   MET A 125       4.757   7.657 -30.073  1.00 92.56           O  
ATOM   1875  CG  MET A 125       3.073   5.645 -26.231  1.00 92.56           C  
ATOM   1876  HG2 MET A 125       3.102   4.594 -26.518  1.00 92.56           H  
ATOM   1877  HG3 MET A 125       3.985   5.855 -25.673  1.00 92.56           H  
ATOM   1878  SD  MET A 125       1.649   5.869 -25.143  1.00 92.56           S  
ATOM   1879  CE  MET A 125       1.794   7.623 -24.853  1.00 92.56           C  
ATOM   1880  HE1 MET A 125       2.795   7.848 -24.483  1.00 92.56           H  
ATOM   1881  HE2 MET A 125       1.047   7.895 -24.108  1.00 92.56           H  
ATOM   1882  HE3 MET A 125       1.595   8.159 -25.781  1.00 92.56           H  
ATOM   1883  N   PHE A 126       3.045   6.288 -30.599  1.00 90.02           N  
ATOM   1884  H   PHE A 126       2.455   5.529 -30.289  1.00 90.02           H  
ATOM   1885  CA  PHE A 126       2.720   6.919 -31.866  1.00 90.02           C  
ATOM   1886  HA  PHE A 126       3.496   7.639 -32.126  1.00 90.02           H  
ATOM   1887  C   PHE A 126       1.396   7.674 -31.762  1.00 90.02           C  
ATOM   1888  CB  PHE A 126       2.689   5.855 -32.962  1.00 90.02           C  
ATOM   1889  HB2 PHE A 126       1.864   5.178 -32.739  1.00 90.02           H  
ATOM   1890  HB3 PHE A 126       2.488   6.344 -33.915  1.00 90.02           H  
ATOM   1891  O   PHE A 126       0.393   7.140 -31.289  1.00 90.02           O  
ATOM   1892  CG  PHE A 126       3.967   5.047 -33.082  1.00 90.02           C  
ATOM   1893  CD1 PHE A 126       5.187   5.700 -33.315  1.00 90.02           C  
ATOM   1894  HD1 PHE A 126       5.199   6.773 -33.435  1.00 90.02           H  
ATOM   1895  CD2 PHE A 126       3.948   3.650 -32.919  1.00 90.02           C  
ATOM   1896  HD2 PHE A 126       3.018   3.135 -32.727  1.00 90.02           H  
ATOM   1897  CE1 PHE A 126       6.383   4.964 -33.376  1.00 90.02           C  
ATOM   1898  HE1 PHE A 126       7.322   5.474 -33.534  1.00 90.02           H  
ATOM   1899  CE2 PHE A 126       5.139   2.909 -32.993  1.00 90.02           C  
ATOM   1900  HE2 PHE A 126       5.119   1.837 -32.864  1.00 90.02           H  
ATOM   1901  CZ  PHE A 126       6.358   3.567 -33.217  1.00 90.02           C  
ATOM   1902  HZ  PHE A 126       7.273   2.994 -33.258  1.00 90.02           H  
ATOM   1903  N   GLY A 127       1.394   8.914 -32.244  1.00 83.56           N  
ATOM   1904  H   GLY A 127       2.275   9.294 -32.559  1.00 83.56           H  
ATOM   1905  CA  GLY A 127       0.238   9.801 -32.185  1.00 83.56           C  
ATOM   1906  HA2 GLY A 127      -0.650   9.253 -32.501  1.00 83.56           H  
ATOM   1907  HA3 GLY A 127       0.393  10.627 -32.878  1.00 83.56           H  
ATOM   1908  C   GLY A 127      -0.023  10.382 -30.792  1.00 83.56           C  
ATOM   1909  O   GLY A 127       0.645  10.069 -29.812  1.00 83.56           O  
ATOM   1910  N   GLU A 128      -1.004  11.282 -30.712  1.00 76.29           N  
ATOM   1911  H   GLU A 128      -1.486  11.553 -31.557  1.00 76.29           H  
ATOM   1912  CA  GLU A 128      -1.232  12.098 -29.508  1.00 76.29           C  
ATOM   1913  HA  GLU A 128      -0.275  12.233 -29.004  1.00 76.29           H  
ATOM   1914  C   GLU A 128      -2.172  11.436 -28.480  1.00 76.29           C  
ATOM   1915  CB  GLU A 128      -1.727  13.507 -29.896  1.00 76.29           C  
ATOM   1916  HB2 GLU A 128      -2.776  13.449 -30.184  1.00 76.29           H  
ATOM   1917  HB3 GLU A 128      -1.648  14.140 -29.012  1.00 76.29           H  
ATOM   1918  O   GLU A 128      -2.343  11.955 -27.373  1.00 76.29           O  
ATOM   1919  CG  GLU A 128      -0.934  14.160 -31.049  1.00 76.29           C  
ATOM   1920  HG2 GLU A 128       0.121  13.906 -30.951  1.00 76.29           H  
ATOM   1921  HG3 GLU A 128      -1.270  13.717 -31.987  1.00 76.29           H  
ATOM   1922  CD  GLU A 128      -1.107  15.689 -31.139  1.00 76.29           C  
ATOM   1923  OE1 GLU A 128      -0.158  16.378 -31.607  1.00 76.29           O  
ATOM   1924  OE2 GLU A 128      -2.208  16.164 -30.790  1.00 76.29           O  
ATOM   1925  N   LYS A 129      -2.786  10.291 -28.818  1.00 74.38           N  
ATOM   1926  H   LYS A 129      -2.487   9.843 -29.672  1.00 74.38           H  
ATOM   1927  CA  LYS A 129      -3.792   9.621 -27.976  1.00 74.38           C  
ATOM   1928  HA  LYS A 129      -4.540  10.359 -27.685  1.00 74.38           H  
ATOM   1929  C   LYS A 129      -3.162   9.074 -26.692  1.00 74.38           C  
ATOM   1930  CB  LYS A 129      -4.491   8.487 -28.744  1.00 74.38           C  
ATOM   1931  HB2 LYS A 129      -3.740   7.780 -29.097  1.00 74.38           H  
ATOM   1932  HB3 LYS A 129      -5.146   7.960 -28.051  1.00 74.38           H  
ATOM   1933  O   LYS A 129      -2.199   8.318 -26.744  1.00 74.38           O  
ATOM   1934  CG  LYS A 129      -5.331   8.972 -29.937  1.00 74.38           C  
ATOM   1935  HG2 LYS A 129      -4.681   9.434 -30.680  1.00 74.38           H  
ATOM   1936  HG3 LYS A 129      -6.062   9.704 -29.594  1.00 74.38           H  
ATOM   1937  CD  LYS A 129      -6.061   7.779 -30.569  1.00 74.38           C  
ATOM   1938  HD2 LYS A 129      -6.719   7.330 -29.825  1.00 74.38           H  
ATOM   1939  HD3 LYS A 129      -5.322   7.037 -30.872  1.00 74.38           H  
ATOM   1940  CE  LYS A 129      -6.884   8.201 -31.792  1.00 74.38           C  
ATOM   1941  HE2 LYS A 129      -6.216   8.683 -32.506  1.00 74.38           H  
ATOM   1942  HE3 LYS A 129      -7.632   8.929 -31.479  1.00 74.38           H  
ATOM   1943  NZ  LYS A 129      -7.533   7.020 -32.417  1.00 74.38           N  
ATOM   1944  HZ1 LYS A 129      -8.163   6.575 -31.765  1.00 74.38           H  
ATOM   1945  HZ2 LYS A 129      -6.835   6.337 -32.674  1.00 74.38           H  
ATOM   1946  HZ3 LYS A 129      -8.045   7.281 -33.247  1.00 74.38           H  
ATOM   1947  N   THR A 130      -3.740   9.409 -25.539  1.00 67.69           N  
ATOM   1948  H   THR A 130      -4.496  10.079 -25.550  1.00 67.69           H  
ATOM   1949  CA  THR A 130      -3.248   8.950 -24.225  1.00 67.69           C  
ATOM   1950  HA  THR A 130      -2.184   9.176 -24.153  1.00 67.69           H  
ATOM   1951  C   THR A 130      -3.380   7.437 -24.037  1.00 67.69           C  
ATOM   1952  CB  THR A 130      -3.980   9.696 -23.099  1.00 67.69           C  
ATOM   1953  HB  THR A 130      -5.024   9.384 -23.078  1.00 67.69           H  
ATOM   1954  O   THR A 130      -2.521   6.829 -23.404  1.00 67.69           O  
ATOM   1955  CG2 THR A 130      -3.358   9.480 -21.721  1.00 67.69           C  
ATOM   1956 HG21 THR A 130      -2.284   9.661 -21.741  1.00 67.69           H  
ATOM   1957 HG22 THR A 130      -3.833  10.134 -20.989  1.00 67.69           H  
ATOM   1958 HG23 THR A 130      -3.529   8.450 -21.409  1.00 67.69           H  
ATOM   1959  OG1 THR A 130      -3.925  11.090 -23.345  1.00 67.69           O  
ATOM   1960  HG1 THR A 130      -4.597  11.481 -22.781  1.00 67.69           H  
ATOM   1961  N   ASP A 131      -4.391   6.822 -24.655  1.00 70.08           N  
ATOM   1962  H   ASP A 131      -5.119   7.385 -25.072  1.00 70.08           H  
ATOM   1963  CA  ASP A 131      -4.637   5.375 -24.577  1.00 70.08           C  
ATOM   1964  HA  ASP A 131      -4.310   5.025 -23.598  1.00 70.08           H  
ATOM   1965  C   ASP A 131      -3.848   4.572 -25.622  1.00 70.08           C  
ATOM   1966  CB  ASP A 131      -6.144   5.094 -24.677  1.00 70.08           C  
ATOM   1967  HB2 ASP A 131      -6.323   4.029 -24.526  1.00 70.08           H  
ATOM   1968  HB3 ASP A 131      -6.483   5.359 -25.679  1.00 70.08           H  
ATOM   1969  O   ASP A 131      -4.081   3.377 -25.795  1.00 70.08           O  
ATOM   1970  CG  ASP A 131      -6.959   5.870 -23.642  1.00 70.08           C  
ATOM   1971  OD1 ASP A 131      -6.443   6.081 -22.522  1.00 70.08           O  
ATOM   1972  OD2 ASP A 131      -8.061   6.321 -24.023  1.00 70.08           O  
ATOM   1973  N   ALA A 132      -2.919   5.211 -26.342  1.00 78.48           N  
ATOM   1974  H   ALA A 132      -2.703   6.173 -26.123  1.00 78.48           H  
ATOM   1975  CA  ALA A 132      -2.101   4.532 -27.336  1.00 78.48           C  
ATOM   1976  HA  ALA A 132      -2.773   4.066 -28.056  1.00 78.48           H  
ATOM   1977  C   ALA A 132      -1.247   3.407 -26.717  1.00 78.48           C  
ATOM   1978  CB  ALA A 132      -1.247   5.561 -28.088  1.00 78.48           C  
ATOM   1979  HB1 ALA A 132      -0.648   5.065 -28.851  1.00 78.48           H  
ATOM   1980  HB2 ALA A 132      -1.887   6.299 -28.572  1.00 78.48           H  
ATOM   1981  HB3 ALA A 132      -0.579   6.068 -27.391  1.00 78.48           H  
ATOM   1982  O   ALA A 132      -0.925   3.384 -25.519  1.00 78.48           O  
ATOM   1983  N   ASN A 133      -0.871   2.454 -27.569  1.00 87.96           N  
ATOM   1984  H   ASN A 133      -1.185   2.509 -28.527  1.00 87.96           H  
ATOM   1985  CA  ASN A 133       0.061   1.393 -27.211  1.00 87.96           C  
ATOM   1986  HA  ASN A 133      -0.265   0.948 -26.271  1.00 87.96           H  
ATOM   1987  C   ASN A 133       1.464   1.967 -26.995  1.00 87.96           C  
ATOM   1988  CB  ASN A 133       0.042   0.299 -28.291  1.00 87.96           C  
ATOM   1989  HB2 ASN A 133       0.212   0.752 -29.268  1.00 87.96           H  
ATOM   1990  HB3 ASN A 133       0.842  -0.418 -28.110  1.00 87.96           H  
ATOM   1991  O   ASN A 133       1.887   2.880 -27.705  1.00 87.96           O  
ATOM   1992  CG  ASN A 133      -1.266  -0.470 -28.320  1.00 87.96           C  
ATOM   1993  ND2 ASN A 133      -1.624  -1.021 -29.454  1.00 87.96           N  
ATOM   1994 HD21 ASN A 133      -1.060  -0.997 -30.292  1.00 87.96           H  
ATOM   1995 HD22 ASN A 133      -2.543  -1.430 -29.540  1.00 87.96           H  
ATOM   1996  OD1 ASN A 133      -1.966  -0.569 -27.323  1.00 87.96           O  
ATOM   1997  N   VAL A 134       2.177   1.401 -26.020  1.00 91.22           N  
ATOM   1998  H   VAL A 134       1.797   0.579 -25.571  1.00 91.22           H  
ATOM   1999  CA  VAL A 134       3.590   1.698 -25.766  1.00 91.22           C  
ATOM   2000  HA  VAL A 134       3.843   2.661 -26.210  1.00 91.22           H  
ATOM   2001  C   VAL A 134       4.439   0.647 -26.454  1.00 91.22           C  
ATOM   2002  CB  VAL A 134       3.906   1.787 -24.264  1.00 91.22           C  
ATOM   2003  HB  VAL A 134       3.515   0.905 -23.756  1.00 91.22           H  
ATOM   2004  O   VAL A 134       4.188  -0.550 -26.324  1.00 91.22           O  
ATOM   2005  CG1 VAL A 134       5.404   1.920 -23.960  1.00 91.22           C  
ATOM   2006 HG11 VAL A 134       5.926   1.000 -24.225  1.00 91.22           H  
ATOM   2007 HG12 VAL A 134       5.829   2.750 -24.524  1.00 91.22           H  
ATOM   2008 HG13 VAL A 134       5.554   2.099 -22.895  1.00 91.22           H  
ATOM   2009  CG2 VAL A 134       3.237   3.030 -23.690  1.00 91.22           C  
ATOM   2010 HG21 VAL A 134       2.196   3.091 -24.008  1.00 91.22           H  
ATOM   2011 HG22 VAL A 134       3.746   3.921 -24.059  1.00 91.22           H  
ATOM   2012 HG23 VAL A 134       3.311   3.016 -22.603  1.00 91.22           H  
ATOM   2013  N   TYR A 135       5.461   1.117 -27.154  1.00 93.48           N  
ATOM   2014  H   TYR A 135       5.589   2.118 -27.184  1.00 93.48           H  
ATOM   2015  CA  TYR A 135       6.414   0.315 -27.899  1.00 93.48           C  
ATOM   2016  HA  TYR A 135       6.155  -0.740 -27.817  1.00 93.48           H  
ATOM   2017  C   TYR A 135       7.808   0.525 -27.324  1.00 93.48           C  
ATOM   2018  CB  TYR A 135       6.370   0.713 -29.375  1.00 93.48           C  
ATOM   2019  HB2 TYR A 135       6.731   1.736 -29.483  1.00 93.48           H  
ATOM   2020  HB3 TYR A 135       7.047   0.064 -29.931  1.00 93.48           H  
ATOM   2021  O   TYR A 135       8.141   1.616 -26.873  1.00 93.48           O  
ATOM   2022  CG  TYR A 135       4.996   0.618 -29.996  1.00 93.48           C  
ATOM   2023  CD1 TYR A 135       4.596  -0.579 -30.611  1.00 93.48           C  
ATOM   2024  HD1 TYR A 135       5.270  -1.422 -30.629  1.00 93.48           H  
ATOM   2025  CD2 TYR A 135       4.113   1.713 -29.937  1.00 93.48           C  
ATOM   2026  HD2 TYR A 135       4.414   2.622 -29.438  1.00 93.48           H  
ATOM   2027  CE1 TYR A 135       3.326  -0.679 -31.203  1.00 93.48           C  
ATOM   2028  HE1 TYR A 135       3.015  -1.591 -31.690  1.00 93.48           H  
ATOM   2029  CE2 TYR A 135       2.834   1.614 -30.510  1.00 93.48           C  
ATOM   2030  HE2 TYR A 135       2.150   2.448 -30.450  1.00 93.48           H  
ATOM   2031  OH  TYR A 135       1.241   0.339 -31.757  1.00 93.48           O  
ATOM   2032  HH  TYR A 135       0.709   1.135 -31.690  1.00 93.48           H  
ATOM   2033  CZ  TYR A 135       2.451   0.424 -31.161  1.00 93.48           C  
ATOM   2034  N   THR A 136       8.644  -0.504 -27.362  1.00 93.44           N  
ATOM   2035  H   THR A 136       8.307  -1.373 -27.751  1.00 93.44           H  
ATOM   2036  CA  THR A 136      10.051  -0.426 -26.960  1.00 93.44           C  
ATOM   2037  HA  THR A 136      10.240   0.511 -26.436  1.00 93.44           H  
ATOM   2038  C   THR A 136      10.930  -0.478 -28.199  1.00 93.44           C  
ATOM   2039  CB  THR A 136      10.405  -1.567 -26.001  1.00 93.44           C  
ATOM   2040  HB  THR A 136      10.288  -2.524 -26.508  1.00 93.44           H  
ATOM   2041  O   THR A 136      10.828  -1.431 -28.974  1.00 93.44           O  
ATOM   2042  CG2 THR A 136      11.829  -1.447 -25.468  1.00 93.44           C  
ATOM   2043 HG21 THR A 136      12.001  -2.217 -24.716  1.00 93.44           H  
ATOM   2044 HG22 THR A 136      11.961  -0.466 -25.011  1.00 93.44           H  
ATOM   2045 HG23 THR A 136      12.548  -1.576 -26.277  1.00 93.44           H  
ATOM   2046  OG1 THR A 136       9.543  -1.532 -24.888  1.00 93.44           O  
ATOM   2047  HG1 THR A 136       8.647  -1.614 -25.224  1.00 93.44           H  
ATOM   2048  N   ILE A 137      11.808   0.511 -28.381  1.00 94.12           N  
ATOM   2049  H   ILE A 137      11.820   1.271 -27.716  1.00 94.12           H  
ATOM   2050  CA  ILE A 137      12.782   0.526 -29.481  1.00 94.12           C  
ATOM   2051  HA  ILE A 137      12.241   0.418 -30.420  1.00 94.12           H  
ATOM   2052  C   ILE A 137      13.723  -0.672 -29.328  1.00 94.12           C  
ATOM   2053  CB  ILE A 137      13.558   1.863 -29.534  1.00 94.12           C  
ATOM   2054  HB  ILE A 137      14.058   2.017 -28.578  1.00 94.12           H  
ATOM   2055  O   ILE A 137      14.460  -0.778 -28.351  1.00 94.12           O  
ATOM   2056  CG1 ILE A 137      12.569   3.031 -29.758  1.00 94.12           C  
ATOM   2057 HG12 ILE A 137      11.920   3.118 -28.886  1.00 94.12           H  
ATOM   2058 HG13 ILE A 137      11.938   2.808 -30.619  1.00 94.12           H  
ATOM   2059  CG2 ILE A 137      14.637   1.816 -30.637  1.00 94.12           C  
ATOM   2060 HG21 ILE A 137      14.177   1.675 -31.615  1.00 94.12           H  
ATOM   2061 HG22 ILE A 137      15.348   1.010 -30.454  1.00 94.12           H  
ATOM   2062 HG23 ILE A 137      15.212   2.742 -30.636  1.00 94.12           H  
ATOM   2063  CD1 ILE A 137      13.229   4.399 -29.973  1.00 94.12           C  
ATOM   2064 HD11 ILE A 137      12.477   5.184 -29.891  1.00 94.12           H  
ATOM   2065 HD12 ILE A 137      13.670   4.446 -30.968  1.00 94.12           H  
ATOM   2066 HD13 ILE A 137      14.003   4.568 -29.225  1.00 94.12           H  
ATOM   2067  N   ALA A 138      13.712  -1.575 -30.300  1.00 93.40           N  
ATOM   2068  H   ALA A 138      13.116  -1.396 -31.095  1.00 93.40           H  
ATOM   2069  CA  ALA A 138      14.535  -2.778 -30.308  1.00 93.40           C  
ATOM   2070  HA  ALA A 138      14.765  -3.063 -29.281  1.00 93.40           H  
ATOM   2071  C   ALA A 138      15.879  -2.555 -31.022  1.00 93.40           C  
ATOM   2072  CB  ALA A 138      13.711  -3.909 -30.933  1.00 93.40           C  
ATOM   2073  HB1 ALA A 138      13.388  -3.632 -31.936  1.00 93.40           H  
ATOM   2074  HB2 ALA A 138      12.830  -4.099 -30.320  1.00 93.40           H  
ATOM   2075  HB3 ALA A 138      14.311  -4.817 -30.980  1.00 93.40           H  
ATOM   2076  O   ALA A 138      16.889  -3.125 -30.615  1.00 93.40           O  
ATOM   2077  N   SER A 139      15.909  -1.722 -32.066  1.00 92.38           N  
ATOM   2078  H   SER A 139      15.052  -1.278 -32.362  1.00 92.38           H  
ATOM   2079  CA  SER A 139      17.140  -1.336 -32.763  1.00 92.38           C  
ATOM   2080  HA  SER A 139      17.929  -1.220 -32.020  1.00 92.38           H  
ATOM   2081  C   SER A 139      16.985   0.001 -33.490  1.00 92.38           C  
ATOM   2082  CB  SER A 139      17.588  -2.435 -33.739  1.00 92.38           C  
ATOM   2083  HB2 SER A 139      17.527  -3.408 -33.253  1.00 92.38           H  
ATOM   2084  HB3 SER A 139      18.630  -2.258 -34.007  1.00 92.38           H  
ATOM   2085  O   SER A 139      15.868   0.430 -33.789  1.00 92.38           O  
ATOM   2086  OG  SER A 139      16.827  -2.447 -34.928  1.00 92.38           O  
ATOM   2087  HG  SER A 139      15.905  -2.606 -34.711  1.00 92.38           H  
ATOM   2088  N   ILE A 140      18.114   0.649 -33.780  1.00 92.10           N  
ATOM   2089  H   ILE A 140      18.993   0.227 -33.517  1.00 92.10           H  
ATOM   2090  CA  ILE A 140      18.204   1.889 -34.557  1.00 92.10           C  
ATOM   2091  HA  ILE A 140      17.231   2.124 -34.989  1.00 92.10           H  
ATOM   2092  C   ILE A 140      19.194   1.643 -35.698  1.00 92.10           C  
ATOM   2093  CB  ILE A 140      18.631   3.074 -33.657  1.00 92.10           C  
ATOM   2094  HB  ILE A 140      19.621   2.864 -33.252  1.00 92.10           H  
ATOM   2095  O   ILE A 140      20.324   1.220 -35.456  1.00 92.10           O  
ATOM   2096  CG1 ILE A 140      17.651   3.247 -32.470  1.00 92.10           C  
ATOM   2097 HG12 ILE A 140      16.639   3.393 -32.848  1.00 92.10           H  
ATOM   2098 HG13 ILE A 140      17.650   2.336 -31.871  1.00 92.10           H  
ATOM   2099  CG2 ILE A 140      18.717   4.359 -34.498  1.00 92.10           C  
ATOM   2100 HG21 ILE A 140      19.095   5.182 -33.891  1.00 92.10           H  
ATOM   2101 HG22 ILE A 140      17.729   4.617 -34.879  1.00 92.10           H  
ATOM   2102 HG23 ILE A 140      19.409   4.240 -35.332  1.00 92.10           H  
ATOM   2103  CD1 ILE A 140      17.984   4.397 -31.515  1.00 92.10           C  
ATOM   2104 HD11 ILE A 140      17.297   4.363 -30.669  1.00 92.10           H  
ATOM   2105 HD12 ILE A 140      19.006   4.295 -31.149  1.00 92.10           H  
ATOM   2106 HD13 ILE A 140      17.865   5.359 -32.013  1.00 92.10           H  
ATOM   2107  N   GLN A 141      18.782   1.885 -36.943  1.00 89.42           N  
ATOM   2108  H   GLN A 141      17.861   2.279 -37.070  1.00 89.42           H  
ATOM   2109  CA  GLN A 141      19.598   1.634 -38.130  1.00 89.42           C  
ATOM   2110  HA  GLN A 141      20.563   1.237 -37.815  1.00 89.42           H  
ATOM   2111  C   GLN A 141      19.863   2.933 -38.898  1.00 89.42           C  
ATOM   2112  CB  GLN A 141      18.936   0.552 -39.003  1.00 89.42           C  
ATOM   2113  HB2 GLN A 141      17.983   0.922 -39.380  1.00 89.42           H  
ATOM   2114  HB3 GLN A 141      18.746  -0.327 -38.387  1.00 89.42           H  
ATOM   2115  O   GLN A 141      18.932   3.648 -39.269  1.00 89.42           O  
ATOM   2116  CG  GLN A 141      19.829   0.141 -40.187  1.00 89.42           C  
ATOM   2117  HG2 GLN A 141      20.013   1.009 -40.820  1.00 89.42           H  
ATOM   2118  HG3 GLN A 141      20.787  -0.211 -39.802  1.00 89.42           H  
ATOM   2119  CD  GLN A 141      19.234  -0.957 -41.067  1.00 89.42           C  
ATOM   2120  NE2 GLN A 141      19.954  -1.397 -42.075  1.00 89.42           N  
ATOM   2121 HE21 GLN A 141      19.549  -2.138 -42.628  1.00 89.42           H  
ATOM   2122 HE22 GLN A 141      20.879  -1.030 -42.248  1.00 89.42           H  
ATOM   2123  OE1 GLN A 141      18.121  -1.432 -40.901  1.00 89.42           O  
ATOM   2124  N   ALA A 142      21.148   3.198 -39.170  1.00 81.66           N  
ATOM   2125  H   ALA A 142      21.841   2.583 -38.769  1.00 81.66           H  
ATOM   2126  CA  ALA A 142      21.634   4.259 -40.062  1.00 81.66           C  
ATOM   2127  HA  ALA A 142      22.695   4.389 -39.851  1.00 81.66           H  
ATOM   2128  C   ALA A 142      20.999   5.646 -39.825  1.00 81.66           C  
ATOM   2129  CB  ALA A 142      21.519   3.774 -41.516  1.00 81.66           C  
ATOM   2130  HB1 ALA A 142      22.026   2.816 -41.633  1.00 81.66           H  
ATOM   2131  HB2 ALA A 142      21.982   4.500 -42.183  1.00 81.66           H  
ATOM   2132  HB3 ALA A 142      20.469   3.667 -41.789  1.00 81.66           H  
ATOM   2133  O   ALA A 142      20.750   6.383 -40.776  1.00 81.66           O  
ATOM   2134  N   ASN A 143      20.689   5.971 -38.567  1.00 81.96           N  
ATOM   2135  H   ASN A 143      20.940   5.325 -37.833  1.00 81.96           H  
ATOM   2136  CA  ASN A 143      20.025   7.204 -38.134  1.00 81.96           C  
ATOM   2137  HA  ASN A 143      19.730   7.007 -37.103  1.00 81.96           H  
ATOM   2138  C   ASN A 143      18.710   7.564 -38.853  1.00 81.96           C  
ATOM   2139  CB  ASN A 143      21.031   8.366 -38.092  1.00 81.96           C  
ATOM   2140  HB2 ASN A 143      21.453   8.519 -39.085  1.00 81.96           H  
ATOM   2141  HB3 ASN A 143      20.515   9.281 -37.800  1.00 81.96           H  
ATOM   2142  O   ASN A 143      18.285   8.712 -38.832  1.00 81.96           O  
ATOM   2143  CG  ASN A 143      22.143   8.156 -37.087  1.00 81.96           C  
ATOM   2144  ND2 ASN A 143      23.215   8.899 -37.210  1.00 81.96           N  
ATOM   2145 HD21 ASN A 143      23.213   9.661 -37.872  1.00 81.96           H  
ATOM   2146 HD22 ASN A 143      23.901   8.802 -36.474  1.00 81.96           H  
ATOM   2147  OD1 ASN A 143      22.088   7.328 -36.193  1.00 81.96           O  
ATOM   2148  N   THR A 144      18.065   6.603 -39.513  1.00 88.08           N  
ATOM   2149  H   THR A 144      18.485   5.684 -39.539  1.00 88.08           H  
ATOM   2150  CA  THR A 144      16.896   6.853 -40.382  1.00 88.08           C  
ATOM   2151  HA  THR A 144      16.453   7.819 -40.139  1.00 88.08           H  
ATOM   2152  C   THR A 144      15.785   5.826 -40.196  1.00 88.08           C  
ATOM   2153  CB  THR A 144      17.314   6.891 -41.860  1.00 88.08           C  
ATOM   2154  HB  THR A 144      16.427   6.852 -42.492  1.00 88.08           H  
ATOM   2155  O   THR A 144      14.720   5.939 -40.800  1.00 88.08           O  
ATOM   2156  CG2 THR A 144      18.097   8.155 -42.211  1.00 88.08           C  
ATOM   2157 HG21 THR A 144      19.003   8.234 -41.611  1.00 88.08           H  
ATOM   2158 HG22 THR A 144      17.473   9.028 -42.017  1.00 88.08           H  
ATOM   2159 HG23 THR A 144      18.362   8.139 -43.268  1.00 88.08           H  
ATOM   2160  OG1 THR A 144      18.152   5.797 -42.165  1.00 88.08           O  
ATOM   2161  HG1 THR A 144      19.018   6.036 -41.827  1.00 88.08           H  
ATOM   2162  N   LYS A 145      15.996   4.809 -39.356  1.00 91.45           N  
ATOM   2163  H   LYS A 145      16.894   4.737 -38.900  1.00 91.45           H  
ATOM   2164  CA  LYS A 145      15.014   3.753 -39.112  1.00 91.45           C  
ATOM   2165  HA  LYS A 145      14.014   4.161 -39.256  1.00 91.45           H  
ATOM   2166  C   LYS A 145      15.101   3.243 -37.683  1.00 91.45           C  
ATOM   2167  CB  LYS A 145      15.241   2.625 -40.133  1.00 91.45           C  
ATOM   2168  HB2 LYS A 145      16.172   2.109 -39.897  1.00 91.45           H  
ATOM   2169  HB3 LYS A 145      15.332   3.060 -41.129  1.00 91.45           H  
ATOM   2170  O   LYS A 145      16.199   3.111 -37.139  1.00 91.45           O  
ATOM   2171  CG  LYS A 145      14.072   1.631 -40.152  1.00 91.45           C  
ATOM   2172  HG2 LYS A 145      13.169   2.174 -40.430  1.00 91.45           H  
ATOM   2173  HG3 LYS A 145      13.929   1.191 -39.165  1.00 91.45           H  
ATOM   2174  CD  LYS A 145      14.224   0.496 -41.162  1.00 91.45           C  
ATOM   2175  HD2 LYS A 145      14.371   0.900 -42.163  1.00 91.45           H  
ATOM   2176  HD3 LYS A 145      13.294  -0.073 -41.153  1.00 91.45           H  
ATOM   2177  CE  LYS A 145      15.373  -0.436 -40.794  1.00 91.45           C  
ATOM   2178  HE2 LYS A 145      15.370  -0.590 -39.715  1.00 91.45           H  
ATOM   2179  HE3 LYS A 145      16.319   0.029 -41.072  1.00 91.45           H  
ATOM   2180  NZ  LYS A 145      15.215  -1.745 -41.463  1.00 91.45           N  
ATOM   2181  HZ1 LYS A 145      16.012  -2.333 -41.260  1.00 91.45           H  
ATOM   2182  HZ2 LYS A 145      14.383  -2.201 -41.116  1.00 91.45           H  
ATOM   2183  HZ3 LYS A 145      15.079  -1.650 -42.459  1.00 91.45           H  
ATOM   2184  N   ILE A 146      13.951   2.887 -37.121  1.00 94.93           N  
ATOM   2185  H   ILE A 146      13.101   3.002 -37.653  1.00 94.93           H  
ATOM   2186  CA  ILE A 146      13.871   2.142 -35.864  1.00 94.93           C  
ATOM   2187  HA  ILE A 146      14.874   1.814 -35.594  1.00 94.93           H  
ATOM   2188  C   ILE A 146      13.042   0.871 -36.043  1.00 94.93           C  
ATOM   2189  CB  ILE A 146      13.367   3.020 -34.696  1.00 94.93           C  
ATOM   2190  HB  ILE A 146      13.438   2.415 -33.793  1.00 94.93           H  
ATOM   2191  O   ILE A 146      12.076   0.854 -36.809  1.00 94.93           O  
ATOM   2192  CG1 ILE A 146      11.897   3.458 -34.862  1.00 94.93           C  
ATOM   2193 HG12 ILE A 146      11.278   2.575 -35.020  1.00 94.93           H  
ATOM   2194 HG13 ILE A 146      11.802   4.113 -35.729  1.00 94.93           H  
ATOM   2195  CG2 ILE A 146      14.282   4.243 -34.512  1.00 94.93           C  
ATOM   2196 HG21 ILE A 146      14.120   4.690 -33.531  1.00 94.93           H  
ATOM   2197 HG22 ILE A 146      15.327   3.943 -34.587  1.00 94.93           H  
ATOM   2198 HG23 ILE A 146      14.074   4.987 -35.282  1.00 94.93           H  
ATOM   2199  CD1 ILE A 146      11.345   4.176 -33.626  1.00 94.93           C  
ATOM   2200 HD11 ILE A 146      10.261   4.268 -33.700  1.00 94.93           H  
ATOM   2201 HD12 ILE A 146      11.782   5.170 -33.534  1.00 94.93           H  
ATOM   2202 HD13 ILE A 146      11.573   3.595 -32.733  1.00 94.93           H  
ATOM   2203  N   THR A 147      13.408  -0.176 -35.307  1.00 94.05           N  
ATOM   2204  H   THR A 147      14.217  -0.075 -34.711  1.00 94.05           H  
ATOM   2205  CA  THR A 147      12.555  -1.349 -35.077  1.00 94.05           C  
ATOM   2206  HA  THR A 147      11.696  -1.294 -35.746  1.00 94.05           H  
ATOM   2207  C   THR A 147      12.040  -1.314 -33.640  1.00 94.05           C  
ATOM   2208  CB  THR A 147      13.265  -2.685 -35.354  1.00 94.05           C  
ATOM   2209  HB  THR A 147      12.527  -3.486 -35.301  1.00 94.05           H  
ATOM   2210  O   THR A 147      12.714  -0.781 -32.757  1.00 94.05           O  
ATOM   2211  CG2 THR A 147      13.969  -2.776 -36.708  1.00 94.05           C  
ATOM   2212 HG21 THR A 147      14.537  -3.705 -36.760  1.00 94.05           H  
ATOM   2213 HG22 THR A 147      14.653  -1.939 -36.847  1.00 94.05           H  
ATOM   2214 HG23 THR A 147      13.238  -2.785 -37.517  1.00 94.05           H  
ATOM   2215  OG1 THR A 147      14.250  -2.942 -34.379  1.00 94.05           O  
ATOM   2216  HG1 THR A 147      13.857  -3.557 -33.754  1.00 94.05           H  
ATOM   2217  N   PHE A 148      10.878  -1.896 -33.366  1.00 94.32           N  
ATOM   2218  H   PHE A 148      10.338  -2.298 -34.120  1.00 94.32           H  
ATOM   2219  CA  PHE A 148      10.265  -1.887 -32.037  1.00 94.32           C  
ATOM   2220  HA  PHE A 148      11.059  -1.886 -31.291  1.00 94.32           H  
ATOM   2221  C   PHE A 148       9.429  -3.142 -31.768  1.00 94.32           C  
ATOM   2222  CB  PHE A 148       9.440  -0.600 -31.856  1.00 94.32           C  
ATOM   2223  HB2 PHE A 148       8.872  -0.659 -30.927  1.00 94.32           H  
ATOM   2224  HB3 PHE A 148      10.127   0.240 -31.753  1.00 94.32           H  
ATOM   2225  O   PHE A 148       9.114  -3.914 -32.672  1.00 94.32           O  
ATOM   2226  CG  PHE A 148       8.502  -0.321 -33.010  1.00 94.32           C  
ATOM   2227  CD1 PHE A 148       8.914   0.542 -34.039  1.00 94.32           C  
ATOM   2228  HD1 PHE A 148       9.857   1.064 -33.962  1.00 94.32           H  
ATOM   2229  CD2 PHE A 148       7.288  -1.018 -33.124  1.00 94.32           C  
ATOM   2230  HD2 PHE A 148       6.976  -1.707 -32.353  1.00 94.32           H  
ATOM   2231  CE1 PHE A 148       8.133   0.684 -35.193  1.00 94.32           C  
ATOM   2232  HE1 PHE A 148       8.482   1.318 -35.994  1.00 94.32           H  
ATOM   2233  CE2 PHE A 148       6.515  -0.884 -34.285  1.00 94.32           C  
ATOM   2234  HE2 PHE A 148       5.626  -1.489 -34.394  1.00 94.32           H  
ATOM   2235  CZ  PHE A 148       6.935  -0.037 -35.323  1.00 94.32           C  
ATOM   2236  HZ  PHE A 148       6.364   0.028 -36.237  1.00 94.32           H  
ATOM   2237  N   THR A 149       9.097  -3.344 -30.495  1.00 92.88           N  
ATOM   2238  H   THR A 149       9.420  -2.671 -29.815  1.00 92.88           H  
ATOM   2239  CA  THR A 149       8.197  -4.399 -30.014  1.00 92.88           C  
ATOM   2240  HA  THR A 149       7.660  -4.803 -30.872  1.00 92.88           H  
ATOM   2241  C   THR A 149       7.187  -3.807 -29.019  1.00 92.88           C  
ATOM   2242  CB  THR A 149       9.003  -5.554 -29.403  1.00 92.88           C  
ATOM   2243  HB  THR A 149       9.722  -5.897 -30.148  1.00 92.88           H  
ATOM   2244  O   THR A 149       7.578  -2.925 -28.247  1.00 92.88           O  
ATOM   2245  CG2 THR A 149       9.768  -5.194 -28.127  1.00 92.88           C  
ATOM   2246 HG21 THR A 149      10.384  -6.039 -27.820  1.00 92.88           H  
ATOM   2247 HG22 THR A 149       9.074  -4.950 -27.323  1.00 92.88           H  
ATOM   2248 HG23 THR A 149      10.418  -4.339 -28.312  1.00 92.88           H  
ATOM   2249  OG1 THR A 149       8.154  -6.628 -29.088  1.00 92.88           O  
ATOM   2250  HG1 THR A 149       8.697  -7.352 -28.766  1.00 92.88           H  
ATOM   2251  N   PRO A 150       5.914  -4.241 -28.993  1.00 92.68           N  
ATOM   2252  CA  PRO A 150       5.297  -5.232 -29.883  1.00 92.68           C  
ATOM   2253  HA  PRO A 150       5.890  -6.145 -29.918  1.00 92.68           H  
ATOM   2254  C   PRO A 150       5.126  -4.720 -31.326  1.00 92.68           C  
ATOM   2255  CB  PRO A 150       3.957  -5.559 -29.216  1.00 92.68           C  
ATOM   2256  HB2 PRO A 150       4.107  -6.328 -28.458  1.00 92.68           H  
ATOM   2257  HB3 PRO A 150       3.197  -5.877 -29.929  1.00 92.68           H  
ATOM   2258  O   PRO A 150       5.401  -3.563 -31.625  1.00 92.68           O  
ATOM   2259  CG  PRO A 150       3.575  -4.246 -28.536  1.00 92.68           C  
ATOM   2260  HG2 PRO A 150       2.894  -4.402 -27.700  1.00 92.68           H  
ATOM   2261  HG3 PRO A 150       3.136  -3.568 -29.269  1.00 92.68           H  
ATOM   2262  CD  PRO A 150       4.921  -3.696 -28.075  1.00 92.68           C  
ATOM   2263  HD2 PRO A 150       5.136  -4.039 -27.063  1.00 92.68           H  
ATOM   2264  HD3 PRO A 150       4.908  -2.606 -28.106  1.00 92.68           H  
ATOM   2265  N   GLU A 151       4.708  -5.595 -32.239  1.00 91.77           N  
ATOM   2266  H   GLU A 151       4.477  -6.531 -31.940  1.00 91.77           H  
ATOM   2267  CA  GLU A 151       4.312  -5.220 -33.605  1.00 91.77           C  
ATOM   2268  HA  GLU A 151       5.115  -4.660 -34.084  1.00 91.77           H  
ATOM   2269  C   GLU A 151       3.048  -4.342 -33.578  1.00 91.77           C  
ATOM   2270  CB  GLU A 151       4.060  -6.519 -34.390  1.00 91.77           C  
ATOM   2271  HB2 GLU A 151       3.275  -7.076 -33.878  1.00 91.77           H  
ATOM   2272  HB3 GLU A 151       4.961  -7.133 -34.366  1.00 91.77           H  
ATOM   2273  O   GLU A 151       2.091  -4.684 -32.876  1.00 91.77           O  
ATOM   2274  CG  GLU A 151       3.648  -6.311 -35.852  1.00 91.77           C  
ATOM   2275  HG2 GLU A 151       4.478  -5.872 -36.406  1.00 91.77           H  
ATOM   2276  HG3 GLU A 151       2.812  -5.613 -35.903  1.00 91.77           H  
ATOM   2277  CD  GLU A 151       3.207  -7.637 -36.482  1.00 91.77           C  
ATOM   2278  OE1 GLU A 151       2.139  -8.152 -36.059  1.00 91.77           O  
ATOM   2279  OE2 GLU A 151       3.910  -8.118 -37.395  1.00 91.77           O  
ATOM   2280  N   ILE A 152       3.018  -3.258 -34.367  1.00 89.18           N  
ATOM   2281  H   ILE A 152       3.811  -3.077 -34.965  1.00 89.18           H  
ATOM   2282  CA  ILE A 152       1.809  -2.442 -34.577  1.00 89.18           C  
ATOM   2283  HA  ILE A 152       1.480  -2.034 -33.621  1.00 89.18           H  
ATOM   2284  C   ILE A 152       0.693  -3.333 -35.123  1.00 89.18           C  
ATOM   2285  CB  ILE A 152       2.081  -1.267 -35.550  1.00 89.18           C  
ATOM   2286  HB  ILE A 152       2.598  -1.663 -36.424  1.00 89.18           H  
ATOM   2287  O   ILE A 152       0.866  -4.011 -36.138  1.00 89.18           O  
ATOM   2288  CG1 ILE A 152       2.957  -0.186 -34.886  1.00 89.18           C  
ATOM   2289 HG12 ILE A 152       2.347   0.418 -34.215  1.00 89.18           H  
ATOM   2290 HG13 ILE A 152       3.724  -0.659 -34.272  1.00 89.18           H  
ATOM   2291  CG2 ILE A 152       0.778  -0.596 -36.029  1.00 89.18           C  
ATOM   2292 HG21 ILE A 152       0.992   0.245 -36.689  1.00 89.18           H  
ATOM   2293 HG22 ILE A 152       0.210  -0.250 -35.166  1.00 89.18           H  
ATOM   2294 HG23 ILE A 152       0.168  -1.296 -36.601  1.00 89.18           H  
ATOM   2295  CD1 ILE A 152       3.637   0.739 -35.903  1.00 89.18           C  
ATOM   2296 HD11 ILE A 152       4.205   0.144 -36.618  1.00 89.18           H  
ATOM   2297 HD12 ILE A 152       4.312   1.419 -35.382  1.00 89.18           H  
ATOM   2298 HD13 ILE A 152       2.898   1.327 -36.447  1.00 89.18           H  
ATOM   2299  N   GLN A 153      -0.472  -3.292 -34.485  1.00 86.95           N  
ATOM   2300  H   GLN A 153      -0.569  -2.664 -33.699  1.00 86.95           H  
ATOM   2301  CA  GLN A 153      -1.647  -4.033 -34.918  1.00 86.95           C  
ATOM   2302  HA  GLN A 153      -1.326  -4.824 -35.597  1.00 86.95           H  
ATOM   2303  C   GLN A 153      -2.619  -3.161 -35.718  1.00 86.95           C  
ATOM   2304  CB  GLN A 153      -2.331  -4.712 -33.719  1.00 86.95           C  
ATOM   2305  HB2 GLN A 153      -2.633  -3.950 -33.000  1.00 86.95           H  
ATOM   2306  HB3 GLN A 153      -3.229  -5.222 -34.065  1.00 86.95           H  
ATOM   2307  O   GLN A 153      -2.664  -1.930 -35.626  1.00 86.95           O  
ATOM   2308  CG  GLN A 153      -1.435  -5.743 -33.009  1.00 86.95           C  
ATOM   2309  HG2 GLN A 153      -2.013  -6.238 -32.229  1.00 86.95           H  
ATOM   2310  HG3 GLN A 153      -0.614  -5.218 -32.520  1.00 86.95           H  
ATOM   2311  CD  GLN A 153      -0.871  -6.815 -33.949  1.00 86.95           C  
ATOM   2312  NE2 GLN A 153       0.436  -6.959 -33.984  1.00 86.95           N  
ATOM   2313 HE21 GLN A 153       0.864  -7.525 -34.703  1.00 86.95           H  
ATOM   2314 HE22 GLN A 153       1.010  -6.286 -33.497  1.00 86.95           H  
ATOM   2315  OE1 GLN A 153      -1.596  -7.503 -34.675  1.00 86.95           O  
ATOM   2316  N   THR A 154      -3.460  -3.833 -36.503  1.00 80.11           N  
ATOM   2317  H   THR A 154      -3.404  -4.841 -36.524  1.00 80.11           H  
ATOM   2318  CA  THR A 154      -4.594  -3.202 -37.181  1.00 80.11           C  
ATOM   2319  HA  THR A 154      -4.221  -2.429 -37.853  1.00 80.11           H  
ATOM   2320  C   THR A 154      -5.520  -2.562 -36.149  1.00 80.11           C  
ATOM   2321  CB  THR A 154      -5.388  -4.229 -38.001  1.00 80.11           C  
ATOM   2322  HB  THR A 154      -6.343  -3.792 -38.293  1.00 80.11           H  
ATOM   2323  O   THR A 154      -6.108  -3.268 -35.332  1.00 80.11           O  
ATOM   2324  CG2 THR A 154      -4.639  -4.643 -39.264  1.00 80.11           C  
ATOM   2325 HG21 THR A 154      -4.464  -3.771 -39.895  1.00 80.11           H  
ATOM   2326 HG22 THR A 154      -3.679  -5.092 -39.007  1.00 80.11           H  
ATOM   2327 HG23 THR A 154      -5.236  -5.366 -39.822  1.00 80.11           H  
ATOM   2328  OG1 THR A 154      -5.623  -5.390 -37.231  1.00 80.11           O  
ATOM   2329  HG1 THR A 154      -5.988  -5.084 -36.398  1.00 80.11           H  
ATOM   2330  N   GLY A 155      -5.668  -1.238 -36.213  1.00 78.26           N  
ATOM   2331  H   GLY A 155      -5.082  -0.735 -36.863  1.00 78.26           H  
ATOM   2332  CA  GLY A 155      -6.491  -0.459 -35.280  1.00 78.26           C  
ATOM   2333  HA2 GLY A 155      -7.041  -1.129 -34.619  1.00 78.26           H  
ATOM   2334  HA3 GLY A 155      -7.217   0.123 -35.848  1.00 78.26           H  
ATOM   2335  C   GLY A 155      -5.702   0.502 -34.391  1.00 78.26           C  
ATOM   2336  O   GLY A 155      -6.296   1.444 -33.867  1.00 78.26           O  
ATOM   2337  N   ASP A 156      -4.375   0.362 -34.308  1.00 83.92           N  
ATOM   2338  H   ASP A 156      -3.949  -0.482 -34.664  1.00 83.92           H  
ATOM   2339  CA  ASP A 156      -3.534   1.224 -33.462  1.00 83.92           C  
ATOM   2340  HA  ASP A 156      -3.957   1.243 -32.457  1.00 83.92           H  
ATOM   2341  C   ASP A 156      -3.485   2.684 -33.951  1.00 83.92           C  
ATOM   2342  CB  ASP A 156      -2.122   0.626 -33.369  1.00 83.92           C  
ATOM   2343  HB2 ASP A 156      -1.737   0.481 -34.378  1.00 83.92           H  
ATOM   2344  HB3 ASP A 156      -1.475   1.335 -32.852  1.00 83.92           H  
ATOM   2345  O   ASP A 156      -3.067   3.584 -33.225  1.00 83.92           O  
ATOM   2346  CG  ASP A 156      -2.067  -0.697 -32.595  1.00 83.92           C  
ATOM   2347  OD1 ASP A 156      -3.085  -1.084 -31.985  1.00 83.92           O  
ATOM   2348  OD2 ASP A 156      -0.976  -1.300 -32.550  1.00 83.92           O  
ATOM   2349  N   GLY A 157      -3.946   2.943 -35.180  1.00 80.72           N  
ATOM   2350  H   GLY A 157      -4.303   2.157 -35.705  1.00 80.72           H  
ATOM   2351  CA  GLY A 157      -4.042   4.288 -35.749  1.00 80.72           C  
ATOM   2352  HA2 GLY A 157      -4.547   4.942 -35.038  1.00 80.72           H  
ATOM   2353  HA3 GLY A 157      -4.628   4.243 -36.667  1.00 80.72           H  
ATOM   2354  C   GLY A 157      -2.687   4.912 -36.085  1.00 80.72           C  
ATOM   2355  O   GLY A 157      -2.597   6.131 -36.208  1.00 80.72           O  
ATOM   2356  N   VAL A 158      -1.646   4.089 -36.226  1.00 88.18           N  
ATOM   2357  H   VAL A 158      -1.800   3.101 -36.086  1.00 88.18           H  
ATOM   2358  CA  VAL A 158      -0.298   4.521 -36.598  1.00 88.18           C  
ATOM   2359  HA  VAL A 158      -0.125   5.511 -36.176  1.00 88.18           H  
ATOM   2360  C   VAL A 158      -0.198   4.610 -38.116  1.00 88.18           C  
ATOM   2361  CB  VAL A 158       0.779   3.574 -36.040  1.00 88.18           C  
ATOM   2362  HB  VAL A 158       0.739   2.622 -36.569  1.00 88.18           H  
ATOM   2363  O   VAL A 158      -0.392   3.622 -38.817  1.00 88.18           O  
ATOM   2364  CG1 VAL A 158       2.168   4.191 -36.245  1.00 88.18           C  
ATOM   2365 HG11 VAL A 158       2.191   5.209 -35.857  1.00 88.18           H  
ATOM   2366 HG12 VAL A 158       2.414   4.207 -37.307  1.00 88.18           H  
ATOM   2367 HG13 VAL A 158       2.924   3.599 -35.730  1.00 88.18           H  
ATOM   2368  CG2 VAL A 158       0.548   3.292 -34.553  1.00 88.18           C  
ATOM   2369 HG21 VAL A 158       0.399   4.225 -34.010  1.00 88.18           H  
ATOM   2370 HG22 VAL A 158      -0.342   2.674 -34.430  1.00 88.18           H  
ATOM   2371 HG23 VAL A 158       1.390   2.732 -34.146  1.00 88.18           H  
ATOM   2372  N   GLY A 159       0.113   5.798 -38.627  1.00 86.93           N  
ATOM   2373  H   GLY A 159       0.227   6.572 -37.989  1.00 86.93           H  
ATOM   2374  CA  GLY A 159       0.301   6.039 -40.058  1.00 86.93           C  
ATOM   2375  HA2 GLY A 159      -0.613   6.466 -40.469  1.00 86.93           H  
ATOM   2376  HA3 GLY A 159       0.499   5.100 -40.576  1.00 86.93           H  
ATOM   2377  C   GLY A 159       1.456   6.990 -40.350  1.00 86.93           C  
ATOM   2378  O   GLY A 159       2.106   7.509 -39.437  1.00 86.93           O  
ATOM   2379  N   ASN A 160       1.688   7.264 -41.632  1.00 88.98           N  
ATOM   2380  H   ASN A 160       1.154   6.783 -42.342  1.00 88.98           H  
ATOM   2381  CA  ASN A 160       2.670   8.263 -42.050  1.00 88.98           C  
ATOM   2382  HA  ASN A 160       3.649   7.956 -41.680  1.00 88.98           H  
ATOM   2383  C   ASN A 160       2.347   9.632 -41.428  1.00 88.98           C  
ATOM   2384  CB  ASN A 160       2.740   8.341 -43.584  1.00 88.98           C  
ATOM   2385  HB2 ASN A 160       3.428   9.140 -43.863  1.00 88.98           H  
ATOM   2386  HB3 ASN A 160       1.755   8.588 -43.980  1.00 88.98           H  
ATOM   2387  O   ASN A 160       1.188   9.969 -41.191  1.00 88.98           O  
ATOM   2388  CG  ASN A 160       3.232   7.065 -44.245  1.00 88.98           C  
ATOM   2389  ND2 ASN A 160       3.306   7.049 -45.553  1.00 88.98           N  
ATOM   2390 HD21 ASN A 160       3.124   7.888 -46.085  1.00 88.98           H  
ATOM   2391 HD22 ASN A 160       3.636   6.192 -45.973  1.00 88.98           H  
ATOM   2392  OD1 ASN A 160       3.541   6.066 -43.617  1.00 88.98           O  
ATOM   2393  N   SER A 161       3.391  10.401 -41.140  1.00 90.22           N  
ATOM   2394  H   SER A 161       4.311  10.052 -41.368  1.00 90.22           H  
ATOM   2395  CA  SER A 161       3.356  11.694 -40.449  1.00 90.22           C  
ATOM   2396  HA  SER A 161       4.391  12.028 -40.376  1.00 90.22           H  
ATOM   2397  C   SER A 161       2.847  11.659 -39.003  1.00 90.22           C  
ATOM   2398  CB  SER A 161       2.616  12.743 -41.286  1.00 90.22           C  
ATOM   2399  HB2 SER A 161       2.754  13.726 -40.835  1.00 90.22           H  
ATOM   2400  HB3 SER A 161       1.550  12.518 -41.306  1.00 90.22           H  
ATOM   2401  O   SER A 161       2.763  12.711 -38.370  1.00 90.22           O  
ATOM   2402  OG  SER A 161       3.115  12.765 -42.613  1.00 90.22           O  
ATOM   2403  HG  SER A 161       4.071  12.836 -42.573  1.00 90.22           H  
ATOM   2404  N   SER A 162       2.556  10.480 -38.438  1.00 90.60           N  
ATOM   2405  H   SER A 162       2.617   9.640 -38.995  1.00 90.60           H  
ATOM   2406  CA  SER A 162       2.242  10.365 -37.010  1.00 90.60           C  
ATOM   2407  HA  SER A 162       1.389  11.007 -36.789  1.00 90.60           H  
ATOM   2408  C   SER A 162       3.436  10.824 -36.179  1.00 90.60           C  
ATOM   2409  CB  SER A 162       1.878   8.937 -36.606  1.00 90.60           C  
ATOM   2410  HB2 SER A 162       1.661   8.900 -35.539  1.00 90.60           H  
ATOM   2411  HB3 SER A 162       2.719   8.281 -36.830  1.00 90.60           H  
ATOM   2412  O   SER A 162       4.578  10.462 -36.465  1.00 90.60           O  
ATOM   2413  OG  SER A 162       0.754   8.495 -37.329  1.00 90.60           O  
ATOM   2414  HG  SER A 162       1.080   8.304 -38.211  1.00 90.60           H  
ATOM   2415  N   LYS A 163       3.175  11.614 -35.139  1.00 91.52           N  
ATOM   2416  H   LYS A 163       2.221  11.903 -34.980  1.00 91.52           H  
ATOM   2417  CA  LYS A 163       4.208  12.044 -34.193  1.00 91.52           C  
ATOM   2418  HA  LYS A 163       5.075  12.416 -34.739  1.00 91.52           H  
ATOM   2419  C   LYS A 163       4.681  10.891 -33.323  1.00 91.52           C  
ATOM   2420  CB  LYS A 163       3.678  13.156 -33.296  1.00 91.52           C  
ATOM   2421  HB2 LYS A 163       2.746  12.824 -32.839  1.00 91.52           H  
ATOM   2422  HB3 LYS A 163       4.404  13.340 -32.504  1.00 91.52           H  
ATOM   2423  O   LYS A 163       3.905   9.982 -33.023  1.00 91.52           O  
ATOM   2424  CG  LYS A 163       3.443  14.466 -34.050  1.00 91.52           C  
ATOM   2425  HG2 LYS A 163       4.377  14.818 -34.488  1.00 91.52           H  
ATOM   2426  HG3 LYS A 163       2.690  14.333 -34.827  1.00 91.52           H  
ATOM   2427  CD  LYS A 163       2.950  15.464 -33.010  1.00 91.52           C  
ATOM   2428  HD2 LYS A 163       3.704  15.561 -32.229  1.00 91.52           H  
ATOM   2429  HD3 LYS A 163       2.036  15.079 -32.558  1.00 91.52           H  
ATOM   2430  CE  LYS A 163       2.669  16.841 -33.591  1.00 91.52           C  
ATOM   2431  HE2 LYS A 163       3.596  17.255 -33.987  1.00 91.52           H  
ATOM   2432  HE3 LYS A 163       1.931  16.752 -34.388  1.00 91.52           H  
ATOM   2433  NZ  LYS A 163       2.149  17.675 -32.489  1.00 91.52           N  
ATOM   2434  HZ1 LYS A 163       1.315  17.245 -32.115  1.00 91.52           H  
ATOM   2435  HZ2 LYS A 163       1.920  18.614 -32.784  1.00 91.52           H  
ATOM   2436  HZ3 LYS A 163       2.830  17.692 -31.744  1.00 91.52           H  
ATOM   2437  N   ILE A 164       5.925  10.981 -32.873  1.00 92.33           N  
ATOM   2438  H   ILE A 164       6.494  11.754 -33.186  1.00 92.33           H  
ATOM   2439  CA  ILE A 164       6.498  10.062 -31.892  1.00 92.33           C  
ATOM   2440  HA  ILE A 164       5.832   9.207 -31.771  1.00 92.33           H  
ATOM   2441  C   ILE A 164       6.588  10.771 -30.547  1.00 92.33           C  
ATOM   2442  CB  ILE A 164       7.854   9.509 -32.371  1.00 92.33           C  
ATOM   2443  HB  ILE A 164       8.551  10.335 -32.511  1.00 92.33           H  
ATOM   2444  O   ILE A 164       7.144  11.863 -30.438  1.00 92.33           O  
ATOM   2445  CG1 ILE A 164       7.650   8.814 -33.732  1.00 92.33           C  
ATOM   2446 HG12 ILE A 164       6.911   8.020 -33.619  1.00 92.33           H  
ATOM   2447 HG13 ILE A 164       7.267   9.530 -34.459  1.00 92.33           H  
ATOM   2448  CG2 ILE A 164       8.431   8.542 -31.319  1.00 92.33           C  
ATOM   2449 HG21 ILE A 164       7.761   7.693 -31.182  1.00 92.33           H  
ATOM   2450 HG22 ILE A 164       8.568   9.047 -30.362  1.00 92.33           H  
ATOM   2451 HG23 ILE A 164       9.413   8.184 -31.627  1.00 92.33           H  
ATOM   2452  CD1 ILE A 164       8.906   8.210 -34.340  1.00 92.33           C  
ATOM   2453 HD11 ILE A 164       8.611   7.796 -35.304  1.00 92.33           H  
ATOM   2454 HD12 ILE A 164       9.666   8.979 -34.478  1.00 92.33           H  
ATOM   2455 HD13 ILE A 164       9.294   7.400 -33.722  1.00 92.33           H  
ATOM   2456  N   TYR A 165       6.074  10.125 -29.513  1.00 93.32           N  
ATOM   2457  H   TYR A 165       5.673   9.212 -29.671  1.00 93.32           H  
ATOM   2458  CA  TYR A 165       6.175  10.586 -28.138  1.00 93.32           C  
ATOM   2459  HA  TYR A 165       6.607  11.586 -28.116  1.00 93.32           H  
ATOM   2460  C   TYR A 165       7.094   9.659 -27.362  1.00 93.32           C  
ATOM   2461  CB  TYR A 165       4.786  10.663 -27.504  1.00 93.32           C  
ATOM   2462  HB2 TYR A 165       4.261   9.720 -27.656  1.00 93.32           H  
ATOM   2463  HB3 TYR A 165       4.910  10.810 -26.431  1.00 93.32           H  
ATOM   2464  O   TYR A 165       7.000   8.442 -27.493  1.00 93.32           O  
ATOM   2465  CG  TYR A 165       3.954  11.801 -28.048  1.00 93.32           C  
ATOM   2466  CD1 TYR A 165       3.922  13.030 -27.363  1.00 93.32           C  
ATOM   2467  HD1 TYR A 165       4.460  13.141 -26.434  1.00 93.32           H  
ATOM   2468  CD2 TYR A 165       3.253  11.648 -29.257  1.00 93.32           C  
ATOM   2469  HD2 TYR A 165       3.262  10.700 -29.774  1.00 93.32           H  
ATOM   2470  CE1 TYR A 165       3.219  14.121 -27.902  1.00 93.32           C  
ATOM   2471  HE1 TYR A 165       3.215  15.072 -27.390  1.00 93.32           H  
ATOM   2472  CE2 TYR A 165       2.544  12.736 -29.796  1.00 93.32           C  
ATOM   2473  HE2 TYR A 165       2.005  12.629 -30.726  1.00 93.32           H  
ATOM   2474  OH  TYR A 165       1.901  15.040 -29.670  1.00 93.32           O  
ATOM   2475  HH  TYR A 165       1.992  15.837 -29.144  1.00 93.32           H  
ATOM   2476  CZ  TYR A 165       2.546  13.978 -29.131  1.00 93.32           C  
ATOM   2477  N   ILE A 166       7.962  10.235 -26.541  1.00 93.37           N  
ATOM   2478  H   ILE A 166       7.952  11.242 -26.465  1.00 93.37           H  
ATOM   2479  CA  ILE A 166       8.852   9.495 -25.652  1.00 93.37           C  
ATOM   2480  HA  ILE A 166       9.039   8.504 -26.067  1.00 93.37           H  
ATOM   2481  C   ILE A 166       8.152   9.331 -24.314  1.00 93.37           C  
ATOM   2482  CB  ILE A 166      10.206  10.214 -25.511  1.00 93.37           C  
ATOM   2483  HB  ILE A 166      10.040  11.172 -25.019  1.00 93.37           H  
ATOM   2484  O   ILE A 166       7.747  10.329 -23.718  1.00 93.37           O  
ATOM   2485  CG1 ILE A 166      10.773  10.511 -26.925  1.00 93.37           C  
ATOM   2486 HG12 ILE A 166      10.490  11.533 -27.175  1.00 93.37           H  
ATOM   2487 HG13 ILE A 166      10.304   9.856 -27.659  1.00 93.37           H  
ATOM   2488  CG2 ILE A 166      11.119   9.389 -24.591  1.00 93.37           C  
ATOM   2489 HG21 ILE A 166      10.666   9.273 -23.606  1.00 93.37           H  
ATOM   2490 HG22 ILE A 166      11.280   8.400 -25.021  1.00 93.37           H  
ATOM   2491 HG23 ILE A 166      12.060   9.917 -24.436  1.00 93.37           H  
ATOM   2492  CD1 ILE A 166      12.276  10.376 -27.150  1.00 93.37           C  
ATOM   2493 HD11 ILE A 166      12.523   9.318 -27.237  1.00 93.37           H  
ATOM   2494 HD12 ILE A 166      12.838  10.858 -26.350  1.00 93.37           H  
ATOM   2495 HD13 ILE A 166      12.536  10.856 -28.093  1.00 93.37           H  
ATOM   2496  N   CYS A 167       8.014   8.095 -23.851  1.00 93.36           N  
ATOM   2497  H   CYS A 167       8.418   7.327 -24.367  1.00 93.36           H  
ATOM   2498  CA  CYS A 167       7.462   7.797 -22.538  1.00 93.36           C  
ATOM   2499  HA  CYS A 167       6.635   8.474 -22.325  1.00 93.36           H  
ATOM   2500  C   CYS A 167       8.518   7.975 -21.446  1.00 93.36           C  
ATOM   2501  CB  CYS A 167       6.922   6.373 -22.522  1.00 93.36           C  
ATOM   2502  HB2 CYS A 167       6.598   6.130 -21.510  1.00 93.36           H  
ATOM   2503  HB3 CYS A 167       7.712   5.678 -22.805  1.00 93.36           H  
ATOM   2504  O   CYS A 167       9.690   7.650 -21.643  1.00 93.36           O  
ATOM   2505  SG  CYS A 167       5.519   6.219 -23.647  1.00 93.36           S  
ATOM   2506  HG  CYS A 167       5.115   5.049 -23.144  1.00 93.36           H  
ATOM   2507  N   HIS A 168       8.079   8.449 -20.282  1.00 92.41           N  
ATOM   2508  H   HIS A 168       7.094   8.647 -20.183  1.00 92.41           H  
ATOM   2509  CA  HIS A 168       8.929   8.709 -19.118  1.00 92.41           C  
ATOM   2510  HA  HIS A 168       9.959   8.413 -19.315  1.00 92.41           H  
ATOM   2511  C   HIS A 168       8.452   7.884 -17.910  1.00 92.41           C  
ATOM   2512  CB  HIS A 168       8.940  10.221 -18.865  1.00 92.41           C  
ATOM   2513  HB2 HIS A 168       9.279  10.417 -17.848  1.00 92.41           H  
ATOM   2514  HB3 HIS A 168       7.932  10.622 -18.966  1.00 92.41           H  
ATOM   2515  O   HIS A 168       7.800   8.427 -17.010  1.00 92.41           O  
ATOM   2516  CG  HIS A 168       9.843  10.959 -19.809  1.00 92.41           C  
ATOM   2517  CD2 HIS A 168       9.490  11.625 -20.951  1.00 92.41           C  
ATOM   2518  HD2 HIS A 168       8.490  11.704 -21.351  1.00 92.41           H  
ATOM   2519  ND1 HIS A 168      11.199  11.081 -19.653  1.00 92.41           N  
ATOM   2520  HD1 HIS A 168      11.718  10.709 -18.871  1.00 92.41           H  
ATOM   2521  CE1 HIS A 168      11.664  11.795 -20.689  1.00 92.41           C  
ATOM   2522  HE1 HIS A 168      12.705  12.043 -20.835  1.00 92.41           H  
ATOM   2523  NE2 HIS A 168      10.655  12.192 -21.491  1.00 92.41           N  
ATOM   2524  N   PRO A 169       8.671   6.556 -17.920  1.00 94.18           N  
ATOM   2525  CA  PRO A 169       8.257   5.689 -16.821  1.00 94.18           C  
ATOM   2526  HA  PRO A 169       7.199   5.827 -16.597  1.00 94.18           H  
ATOM   2527  C   PRO A 169       9.067   5.975 -15.550  1.00 94.18           C  
ATOM   2528  CB  PRO A 169       8.488   4.263 -17.329  1.00 94.18           C  
ATOM   2529  HB2 PRO A 169       8.688   3.558 -16.522  1.00 94.18           H  
ATOM   2530  HB3 PRO A 169       7.634   3.933 -17.920  1.00 94.18           H  
ATOM   2531  O   PRO A 169      10.129   6.598 -15.587  1.00 94.18           O  
ATOM   2532  CG  PRO A 169       9.696   4.444 -18.239  1.00 94.18           C  
ATOM   2533  HG2 PRO A 169      10.590   4.538 -17.623  1.00 94.18           H  
ATOM   2534  HG3 PRO A 169       9.800   3.632 -18.959  1.00 94.18           H  
ATOM   2535  CD  PRO A 169       9.413   5.783 -18.911  1.00 94.18           C  
ATOM   2536  HD2 PRO A 169       8.794   5.625 -19.795  1.00 94.18           H  
ATOM   2537  HD3 PRO A 169      10.351   6.267 -19.182  1.00 94.18           H  
ATOM   2538  N   SER A 170       8.596   5.461 -14.418  1.00 94.55           N  
ATOM   2539  H   SER A 170       7.734   4.937 -14.452  1.00 94.55           H  
ATOM   2540  CA  SER A 170       9.380   5.392 -13.192  1.00 94.55           C  
ATOM   2541  HA  SER A 170       9.648   6.410 -12.908  1.00 94.55           H  
ATOM   2542  C   SER A 170      10.651   4.569 -13.434  1.00 94.55           C  
ATOM   2543  CB  SER A 170       8.577   4.759 -12.053  1.00 94.55           C  
ATOM   2544  HB2 SER A 170       8.404   3.708 -12.287  1.00 94.55           H  
ATOM   2545  HB3 SER A 170       9.158   4.819 -11.133  1.00 94.55           H  
ATOM   2546  O   SER A 170      10.582   3.421 -13.872  1.00 94.55           O  
ATOM   2547  OG  SER A 170       7.321   5.381 -11.846  1.00 94.55           O  
ATOM   2548  HG  SER A 170       7.439   6.284 -11.544  1.00 94.55           H  
ATOM   2549  N   MET A 171      11.817   5.138 -13.130  1.00 95.44           N  
ATOM   2550  H   MET A 171      11.791   6.068 -12.737  1.00 95.44           H  
ATOM   2551  CA  MET A 171      13.127   4.553 -13.439  1.00 95.44           C  
ATOM   2552  HA  MET A 171      13.005   3.502 -13.701  1.00 95.44           H  
ATOM   2553  C   MET A 171      14.068   4.613 -12.237  1.00 95.44           C  
ATOM   2554  CB  MET A 171      13.753   5.278 -14.642  1.00 95.44           C  
ATOM   2555  HB2 MET A 171      13.665   6.355 -14.501  1.00 95.44           H  
ATOM   2556  HB3 MET A 171      14.815   5.038 -14.700  1.00 95.44           H  
ATOM   2557  O   MET A 171      14.049   5.575 -11.465  1.00 95.44           O  
ATOM   2558  CG  MET A 171      13.105   4.888 -15.974  1.00 95.44           C  
ATOM   2559  HG2 MET A 171      13.446   5.597 -16.729  1.00 95.44           H  
ATOM   2560  HG3 MET A 171      12.021   4.975 -15.894  1.00 95.44           H  
ATOM   2561  SD  MET A 171      13.534   3.211 -16.529  1.00 95.44           S  
ATOM   2562  CE  MET A 171      12.913   3.239 -18.230  1.00 95.44           C  
ATOM   2563  HE1 MET A 171      11.899   2.839 -18.250  1.00 95.44           H  
ATOM   2564  HE2 MET A 171      12.920   4.259 -18.616  1.00 95.44           H  
ATOM   2565  HE3 MET A 171      13.548   2.614 -18.857  1.00 95.44           H  
ATOM   2566  N   ASN A 172      14.913   3.591 -12.083  1.00 96.65           N  
ATOM   2567  H   ASN A 172      14.866   2.816 -12.729  1.00 96.65           H  
ATOM   2568  CA  ASN A 172      16.022   3.606 -11.131  1.00 96.65           C  
ATOM   2569  HA  ASN A 172      15.679   4.028 -10.186  1.00 96.65           H  
ATOM   2570  C   ASN A 172      17.145   4.496 -11.677  1.00 96.65           C  
ATOM   2571  CB  ASN A 172      16.544   2.181 -10.865  1.00 96.65           C  
ATOM   2572  HB2 ASN A 172      17.346   2.227 -10.128  1.00 96.65           H  
ATOM   2573  HB3 ASN A 172      16.959   1.771 -11.787  1.00 96.65           H  
ATOM   2574  O   ASN A 172      17.491   4.414 -12.856  1.00 96.65           O  
ATOM   2575  CG  ASN A 172      15.480   1.216 -10.377  1.00 96.65           C  
ATOM   2576  ND2 ASN A 172      15.494   0.802  -9.134  1.00 96.65           N  
ATOM   2577 HD21 ASN A 172      16.281   1.009  -8.535  1.00 96.65           H  
ATOM   2578 HD22 ASN A 172      14.840   0.067  -8.906  1.00 96.65           H  
ATOM   2579  OD1 ASN A 172      14.618   0.808 -11.130  1.00 96.65           O  
ATOM   2580  N   ALA A 173      17.752   5.307 -10.812  1.00 97.50           N  
ATOM   2581  H   ALA A 173      17.437   5.343  -9.853  1.00 97.50           H  
ATOM   2582  CA  ALA A 173      18.963   6.028 -11.183  1.00 97.50           C  
ATOM   2583  HA  ALA A 173      18.789   6.483 -12.158  1.00 97.50           H  
ATOM   2584  C   ALA A 173      20.145   5.058 -11.309  1.00 97.50           C  
ATOM   2585  CB  ALA A 173      19.242   7.141 -10.170  1.00 97.50           C  
ATOM   2586  HB1 ALA A 173      19.552   6.709  -9.219  1.00 97.50           H  
ATOM   2587  HB2 ALA A 173      20.041   7.782 -10.543  1.00 97.50           H  
ATOM   2588  HB3 ALA A 173      18.352   7.752 -10.023  1.00 97.50           H  
ATOM   2589  O   ALA A 173      20.241   4.100 -10.543  1.00 97.50           O  
ATOM   2590  N   ILE A 174      21.059   5.314 -12.241  1.00 97.37           N  
ATOM   2591  H   ILE A 174      20.917   6.117 -12.838  1.00 97.37           H  
ATOM   2592  CA  ILE A 174      22.236   4.471 -12.475  1.00 97.37           C  
ATOM   2593  HA  ILE A 174      22.362   3.814 -11.614  1.00 97.37           H  
ATOM   2594  C   ILE A 174      23.516   5.293 -12.573  1.00 97.37           C  
ATOM   2595  CB  ILE A 174      22.061   3.564 -13.714  1.00 97.37           C  
ATOM   2596  HB  ILE A 174      22.935   2.915 -13.768  1.00 97.37           H  
ATOM   2597  O   ILE A 174      23.496   6.474 -12.921  1.00 97.37           O  
ATOM   2598  CG1 ILE A 174      21.989   4.384 -15.020  1.00 97.37           C  
ATOM   2599 HG12 ILE A 174      22.826   5.080 -15.070  1.00 97.37           H  
ATOM   2600 HG13 ILE A 174      21.070   4.970 -15.029  1.00 97.37           H  
ATOM   2601  CG2 ILE A 174      20.825   2.663 -13.554  1.00 97.37           C  
ATOM   2602 HG21 ILE A 174      19.911   3.241 -13.692  1.00 97.37           H  
ATOM   2603 HG22 ILE A 174      20.811   2.241 -12.549  1.00 97.37           H  
ATOM   2604 HG23 ILE A 174      20.845   1.848 -14.279  1.00 97.37           H  
ATOM   2605  CD1 ILE A 174      22.057   3.528 -16.287  1.00 97.37           C  
ATOM   2606 HD11 ILE A 174      23.004   2.991 -16.321  1.00 97.37           H  
ATOM   2607 HD12 ILE A 174      21.232   2.817 -16.329  1.00 97.37           H  
ATOM   2608 HD13 ILE A 174      21.988   4.192 -17.149  1.00 97.37           H  
ATOM   2609  N   GLY A 175      24.642   4.644 -12.312  1.00 95.76           N  
ATOM   2610  H   GLY A 175      24.578   3.695 -11.972  1.00 95.76           H  
ATOM   2611  CA  GLY A 175      25.979   5.190 -12.488  1.00 95.76           C  
ATOM   2612  HA2 GLY A 175      26.253   5.807 -11.632  1.00 95.76           H  
ATOM   2613  HA3 GLY A 175      26.009   5.804 -13.388  1.00 95.76           H  
ATOM   2614  C   GLY A 175      26.981   4.056 -12.628  1.00 95.76           C  
ATOM   2615  O   GLY A 175      26.752   2.950 -12.147  1.00 95.76           O  
ATOM   2616  N   GLU A 176      28.082   4.302 -13.320  1.00 96.41           N  
ATOM   2617  H   GLU A 176      28.285   5.238 -13.640  1.00 96.41           H  
ATOM   2618  CA  GLU A 176      29.054   3.265 -13.655  1.00 96.41           C  
ATOM   2619  HA  GLU A 176      28.911   2.394 -13.016  1.00 96.41           H  
ATOM   2620  C   GLU A 176      30.476   3.758 -13.405  1.00 96.41           C  
ATOM   2621  CB  GLU A 176      28.865   2.829 -15.114  1.00 96.41           C  
ATOM   2622  HB2 GLU A 176      28.683   3.712 -15.728  1.00 96.41           H  
ATOM   2623  HB3 GLU A 176      29.779   2.338 -15.448  1.00 96.41           H  
ATOM   2624  O   GLU A 176      30.749   4.952 -13.503  1.00 96.41           O  
ATOM   2625  CG  GLU A 176      27.689   1.872 -15.311  1.00 96.41           C  
ATOM   2626  HG2 GLU A 176      27.827   1.030 -14.632  1.00 96.41           H  
ATOM   2627  HG3 GLU A 176      26.760   2.382 -15.054  1.00 96.41           H  
ATOM   2628  CD  GLU A 176      27.582   1.311 -16.734  1.00 96.41           C  
ATOM   2629  OE1 GLU A 176      26.575   0.632 -17.025  1.00 96.41           O  
ATOM   2630  OE2 GLU A 176      28.512   1.471 -17.555  1.00 96.41           O  
ATOM   2631  N   VAL A 177      31.369   2.823 -13.088  1.00 95.42           N  
ATOM   2632  H   VAL A 177      31.050   1.865 -13.055  1.00 95.42           H  
ATOM   2633  CA  VAL A 177      32.799   3.060 -12.885  1.00 95.42           C  
ATOM   2634  HA  VAL A 177      33.018   4.114 -13.056  1.00 95.42           H  
ATOM   2635  C   VAL A 177      33.568   2.234 -13.903  1.00 95.42           C  
ATOM   2636  CB  VAL A 177      33.240   2.709 -11.451  1.00 95.42           C  
ATOM   2637  HB  VAL A 177      33.073   1.647 -11.274  1.00 95.42           H  
ATOM   2638  O   VAL A 177      33.424   1.009 -13.954  1.00 95.42           O  
ATOM   2639  CG1 VAL A 177      34.722   3.003 -11.217  1.00 95.42           C  
ATOM   2640 HG11 VAL A 177      34.968   4.017 -11.530  1.00 95.42           H  
ATOM   2641 HG12 VAL A 177      35.332   2.290 -11.772  1.00 95.42           H  
ATOM   2642 HG13 VAL A 177      34.965   2.893 -10.160  1.00 95.42           H  
ATOM   2643  CG2 VAL A 177      32.465   3.505 -10.400  1.00 95.42           C  
ATOM   2644 HG21 VAL A 177      32.692   4.564 -10.518  1.00 95.42           H  
ATOM   2645 HG22 VAL A 177      32.769   3.191  -9.401  1.00 95.42           H  
ATOM   2646 HG23 VAL A 177      31.393   3.336 -10.504  1.00 95.42           H  
ATOM   2647  N   LEU A 178      34.393   2.896 -14.709  1.00 95.60           N  
ATOM   2648  H   LEU A 178      34.446   3.900 -14.611  1.00 95.60           H  
ATOM   2649  CA  LEU A 178      35.303   2.230 -15.640  1.00 95.60           C  
ATOM   2650  HA  LEU A 178      34.762   1.447 -16.172  1.00 95.60           H  
ATOM   2651  C   LEU A 178      36.445   1.528 -14.894  1.00 95.60           C  
ATOM   2652  CB  LEU A 178      35.812   3.244 -16.680  1.00 95.60           C  
ATOM   2653  HB2 LEU A 178      36.613   2.788 -17.262  1.00 95.60           H  
ATOM   2654  HB3 LEU A 178      36.232   4.101 -16.152  1.00 95.60           H  
ATOM   2655  O   LEU A 178      36.716   1.795 -13.721  1.00 95.60           O  
ATOM   2656  CG  LEU A 178      34.719   3.731 -17.653  1.00 95.60           C  
ATOM   2657  HG  LEU A 178      33.873   4.118 -17.084  1.00 95.60           H  
ATOM   2658  CD1 LEU A 178      35.248   4.868 -18.513  1.00 95.60           C  
ATOM   2659 HD11 LEU A 178      36.198   4.594 -18.972  1.00 95.60           H  
ATOM   2660 HD12 LEU A 178      34.528   5.127 -19.290  1.00 95.60           H  
ATOM   2661 HD13 LEU A 178      35.368   5.739 -17.870  1.00 95.60           H  
ATOM   2662  CD2 LEU A 178      34.225   2.643 -18.601  1.00 95.60           C  
ATOM   2663 HD21 LEU A 178      33.583   3.066 -19.373  1.00 95.60           H  
ATOM   2664 HD22 LEU A 178      33.618   1.924 -18.050  1.00 95.60           H  
ATOM   2665 HD23 LEU A 178      35.067   2.136 -19.073  1.00 95.60           H  
ATOM   2666  N   LYS A 179      37.140   0.618 -15.570  1.00 94.91           N  
ATOM   2667  H   LYS A 179      36.839   0.364 -16.500  1.00 94.91           H  
ATOM   2668  CA  LYS A 179      38.364   0.025 -15.024  1.00 94.91           C  
ATOM   2669  HA  LYS A 179      38.136  -0.371 -14.034  1.00 94.91           H  
ATOM   2670  C   LYS A 179      39.485   1.057 -14.840  1.00 94.91           C  
ATOM   2671  CB  LYS A 179      38.786  -1.150 -15.899  1.00 94.91           C  
ATOM   2672  HB2 LYS A 179      39.512  -1.739 -15.338  1.00 94.91           H  
ATOM   2673  HB3 LYS A 179      37.910  -1.769 -16.096  1.00 94.91           H  
ATOM   2674  O   LYS A 179      39.478   2.135 -15.441  1.00 94.91           O  
ATOM   2675  CG  LYS A 179      39.407  -0.722 -17.233  1.00 94.91           C  
ATOM   2676  HG2 LYS A 179      40.286  -0.102 -17.057  1.00 94.91           H  
ATOM   2677  HG3 LYS A 179      38.684  -0.164 -17.828  1.00 94.91           H  
ATOM   2678  CD  LYS A 179      39.834  -1.973 -17.986  1.00 94.91           C  
ATOM   2679  HD2 LYS A 179      40.372  -2.639 -17.311  1.00 94.91           H  
ATOM   2680  HD3 LYS A 179      38.941  -2.488 -18.341  1.00 94.91           H  
ATOM   2681  CE  LYS A 179      40.754  -1.613 -19.150  1.00 94.91           C  
ATOM   2682  HE2 LYS A 179      41.710  -1.269 -18.755  1.00 94.91           H  
ATOM   2683  HE3 LYS A 179      40.285  -0.816 -19.727  1.00 94.91           H  
ATOM   2684  NZ  LYS A 179      40.925  -2.802 -20.007  1.00 94.91           N  
ATOM   2685  HZ1 LYS A 179      40.015  -2.970 -20.410  1.00 94.91           H  
ATOM   2686  HZ2 LYS A 179      41.558  -2.629 -20.776  1.00 94.91           H  
ATOM   2687  HZ3 LYS A 179      41.208  -3.596 -19.451  1.00 94.91           H  
ATOM   2688  N   THR A 180      40.472   0.716 -14.017  1.00 92.56           N  
ATOM   2689  H   THR A 180      40.402  -0.165 -13.528  1.00 92.56           H  
ATOM   2690  CA  THR A 180      41.657   1.553 -13.797  1.00 92.56           C  
ATOM   2691  HA  THR A 180      41.305   2.514 -13.422  1.00 92.56           H  
ATOM   2692  C   THR A 180      42.431   1.830 -15.096  1.00 92.56           C  
ATOM   2693  CB  THR A 180      42.553   0.959 -12.704  1.00 92.56           C  
ATOM   2694  HB  THR A 180      41.928   0.677 -11.857  1.00 92.56           H  
ATOM   2695  O   THR A 180      42.378   1.062 -16.053  1.00 92.56           O  
ATOM   2696  CG2 THR A 180      43.364  -0.255 -13.150  1.00 92.56           C  
ATOM   2697 HG21 THR A 180      42.691  -0.993 -13.585  1.00 92.56           H  
ATOM   2698 HG22 THR A 180      43.865  -0.700 -12.290  1.00 92.56           H  
ATOM   2699 HG23 THR A 180      44.107   0.028 -13.895  1.00 92.56           H  
ATOM   2700  OG1 THR A 180      43.459   1.948 -12.274  1.00 92.56           O  
ATOM   2701  HG1 THR A 180      43.893   1.601 -11.491  1.00 92.56           H  
ATOM   2702  N   GLY A 181      43.147   2.957 -15.142  1.00 88.09           N  
ATOM   2703  H   GLY A 181      43.227   3.485 -14.285  1.00 88.09           H  
ATOM   2704  CA  GLY A 181      43.905   3.408 -16.319  1.00 88.09           C  
ATOM   2705  HA2 GLY A 181      44.309   2.539 -16.837  1.00 88.09           H  
ATOM   2706  HA3 GLY A 181      44.744   4.018 -15.983  1.00 88.09           H  
ATOM   2707  C   GLY A 181      43.110   4.229 -17.344  1.00 88.09           C  
ATOM   2708  O   GLY A 181      43.714   4.795 -18.252  1.00 88.09           O  
ATOM   2709  N   LEU A 182      41.786   4.351 -17.192  1.00 88.49           N  
ATOM   2710  H   LEU A 182      41.340   3.822 -16.457  1.00 88.49           H  
ATOM   2711  CA  LEU A 182      40.928   5.156 -18.071  1.00 88.49           C  
ATOM   2712  HA  LEU A 182      41.499   5.459 -18.949  1.00 88.49           H  
ATOM   2713  C   LEU A 182      40.468   6.465 -17.408  1.00 88.49           C  
ATOM   2714  CB  LEU A 182      39.750   4.287 -18.558  1.00 88.49           C  
ATOM   2715  HB2 LEU A 182      39.168   3.971 -17.692  1.00 88.49           H  
ATOM   2716  HB3 LEU A 182      39.102   4.895 -19.188  1.00 88.49           H  
ATOM   2717  O   LEU A 182      40.584   6.658 -16.200  1.00 88.49           O  
ATOM   2718  CG  LEU A 182      40.170   3.034 -19.355  1.00 88.49           C  
ATOM   2719  HG  LEU A 182      40.741   2.364 -18.712  1.00 88.49           H  
ATOM   2720  CD1 LEU A 182      38.924   2.290 -19.828  1.00 88.49           C  
ATOM   2721 HD11 LEU A 182      38.334   2.914 -20.499  1.00 88.49           H  
ATOM   2722 HD12 LEU A 182      39.212   1.378 -20.350  1.00 88.49           H  
ATOM   2723 HD13 LEU A 182      38.313   2.016 -18.967  1.00 88.49           H  
ATOM   2724  CD2 LEU A 182      41.013   3.371 -20.589  1.00 88.49           C  
ATOM   2725 HD21 LEU A 182      40.489   4.093 -21.216  1.00 88.49           H  
ATOM   2726 HD22 LEU A 182      41.192   2.463 -21.165  1.00 88.49           H  
ATOM   2727 HD23 LEU A 182      41.980   3.772 -20.287  1.00 88.49           H  
ATOM   2728  N   SER A 183      39.929   7.403 -18.183  1.00 81.58           N  
ATOM   2729  H   SER A 183      39.865   7.230 -19.176  1.00 81.58           H  
ATOM   2730  CA  SER A 183      39.130   8.509 -17.630  1.00 81.58           C  
ATOM   2731  HA  SER A 183      39.602   8.904 -16.731  1.00 81.58           H  
ATOM   2732  C   SER A 183      37.746   7.977 -17.276  1.00 81.58           C  
ATOM   2733  CB  SER A 183      39.006   9.652 -18.637  1.00 81.58           C  
ATOM   2734  HB2 SER A 183      38.589   9.272 -19.569  1.00 81.58           H  
ATOM   2735  HB3 SER A 183      38.344  10.422 -18.242  1.00 81.58           H  
ATOM   2736  O   SER A 183      37.172   7.271 -18.095  1.00 81.58           O  
ATOM   2737  OG  SER A 183      40.284  10.206 -18.882  1.00 81.58           O  
ATOM   2738  HG  SER A 183      40.459  10.895 -18.236  1.00 81.58           H  
ATOM   2739  N   ASN A 184      37.191   8.314 -16.106  1.00 81.27           N  
ATOM   2740  H   ASN A 184      37.654   8.979 -15.504  1.00 81.27           H  
ATOM   2741  CA  ASN A 184      35.881   7.810 -15.668  1.00 81.27           C  
ATOM   2742  HA  ASN A 184      35.805   6.774 -15.995  1.00 81.27           H  
ATOM   2743  C   ASN A 184      34.710   8.566 -16.333  1.00 81.27           C  
ATOM   2744  CB  ASN A 184      35.823   7.809 -14.133  1.00 81.27           C  
ATOM   2745  HB2 ASN A 184      36.766   7.452 -13.720  1.00 81.27           H  
ATOM   2746  HB3 ASN A 184      35.644   8.820 -13.769  1.00 81.27           H  
ATOM   2747  O   ASN A 184      33.791   9.045 -15.673  1.00 81.27           O  
ATOM   2748  CG  ASN A 184      34.755   6.879 -13.596  1.00 81.27           C  
ATOM   2749  ND2 ASN A 184      34.313   7.135 -12.394  1.00 81.27           N  
ATOM   2750 HD21 ASN A 184      34.579   7.976 -11.901  1.00 81.27           H  
ATOM   2751 HD22 ASN A 184      33.598   6.518 -12.036  1.00 81.27           H  
ATOM   2752  OD1 ASN A 184      34.389   5.880 -14.200  1.00 81.27           O  
ATOM   2753  N   THR A 185      34.786   8.736 -17.653  1.00 82.49           N  
ATOM   2754  H   THR A 185      35.540   8.272 -18.140  1.00 82.49           H  
ATOM   2755  CA  THR A 185      33.857   9.545 -18.443  1.00 82.49           C  
ATOM   2756  HA  THR A 185      33.205  10.105 -17.772  1.00 82.49           H  
ATOM   2757  C   THR A 185      32.995   8.628 -19.293  1.00 82.49           C  
ATOM   2758  CB  THR A 185      34.594  10.573 -19.315  1.00 82.49           C  
ATOM   2759  HB  THR A 185      35.163  10.062 -20.092  1.00 82.49           H  
ATOM   2760  O   THR A 185      33.376   8.240 -20.396  1.00 82.49           O  
ATOM   2761  CG2 THR A 185      33.622  11.563 -19.960  1.00 82.49           C  
ATOM   2762 HG21 THR A 185      32.912  11.032 -20.593  1.00 82.49           H  
ATOM   2763 HG22 THR A 185      33.078  12.108 -19.188  1.00 82.49           H  
ATOM   2764 HG23 THR A 185      34.175  12.268 -20.582  1.00 82.49           H  
ATOM   2765  OG1 THR A 185      35.486  11.337 -18.535  1.00 82.49           O  
ATOM   2766  HG1 THR A 185      35.721  12.118 -19.041  1.00 82.49           H  
ATOM   2767  N   ILE A 186      31.812   8.302 -18.784  1.00 86.94           N  
ATOM   2768  H   ILE A 186      31.580   8.624 -17.856  1.00 86.94           H  
ATOM   2769  CA  ILE A 186      30.797   7.546 -19.517  1.00 86.94           C  
ATOM   2770  HA  ILE A 186      31.258   7.058 -20.376  1.00 86.94           H  
ATOM   2771  C   ILE A 186      29.753   8.536 -20.031  1.00 86.94           C  
ATOM   2772  CB  ILE A 186      30.203   6.437 -18.633  1.00 86.94           C  
ATOM   2773  HB  ILE A 186      29.719   6.899 -17.772  1.00 86.94           H  
ATOM   2774  O   ILE A 186      29.254   9.375 -19.280  1.00 86.94           O  
ATOM   2775  CG1 ILE A 186      31.323   5.488 -18.141  1.00 86.94           C  
ATOM   2776 HG12 ILE A 186      31.754   4.957 -18.989  1.00 86.94           H  
ATOM   2777 HG13 ILE A 186      32.117   6.058 -17.660  1.00 86.94           H  
ATOM   2778  CG2 ILE A 186      29.151   5.655 -19.432  1.00 86.94           C  
ATOM   2779 HG21 ILE A 186      28.615   4.988 -18.757  1.00 86.94           H  
ATOM   2780 HG22 ILE A 186      29.629   5.057 -20.208  1.00 86.94           H  
ATOM   2781 HG23 ILE A 186      28.419   6.319 -19.893  1.00 86.94           H  
ATOM   2782  CD1 ILE A 186      30.838   4.473 -17.111  1.00 86.94           C  
ATOM   2783 HD11 ILE A 186      30.389   5.009 -16.275  1.00 86.94           H  
ATOM   2784 HD12 ILE A 186      30.120   3.790 -17.566  1.00 86.94           H  
ATOM   2785 HD13 ILE A 186      31.677   3.884 -16.740  1.00 86.94           H  
ATOM   2786  N   THR A 187      29.442   8.475 -21.326  1.00 88.24           N  
ATOM   2787  H   THR A 187      29.816   7.726 -21.892  1.00 88.24           H  
ATOM   2788  CA  THR A 187      28.473   9.395 -21.924  1.00 88.24           C  
ATOM   2789  HA  THR A 187      28.696  10.395 -21.552  1.00 88.24           H  
ATOM   2790  C   THR A 187      27.052   9.056 -21.483  1.00 88.24           C  
ATOM   2791  CB  THR A 187      28.564   9.452 -23.457  1.00 88.24           C  
ATOM   2792  HB  THR A 187      27.827  10.168 -23.821  1.00 88.24           H  
ATOM   2793  O   THR A 187      26.658   7.891 -21.407  1.00 88.24           O  
ATOM   2794  CG2 THR A 187      29.944   9.892 -23.945  1.00 88.24           C  
ATOM   2795 HG21 THR A 187      30.201  10.851 -23.495  1.00 88.24           H  
ATOM   2796 HG22 THR A 187      30.698   9.156 -23.667  1.00 88.24           H  
ATOM   2797 HG23 THR A 187      29.934  10.005 -25.029  1.00 88.24           H  
ATOM   2798  OG1 THR A 187      28.298   8.201 -24.043  1.00 88.24           O  
ATOM   2799  HG1 THR A 187      28.406   8.291 -24.993  1.00 88.24           H  
ATOM   2800  N   ASP A 188      26.244  10.093 -21.267  1.00 89.95           N  
ATOM   2801  H   ASP A 188      26.653  11.012 -21.186  1.00 89.95           H  
ATOM   2802  CA  ASP A 188      24.835   9.954 -20.886  1.00 89.95           C  
ATOM   2803  HA  ASP A 188      24.771   9.454 -19.920  1.00 89.95           H  
ATOM   2804  C   ASP A 188      24.034   9.107 -21.898  1.00 89.95           C  
ATOM   2805  CB  ASP A 188      24.229  11.365 -20.761  1.00 89.95           C  
ATOM   2806  HB2 ASP A 188      23.144  11.282 -20.818  1.00 89.95           H  
ATOM   2807  HB3 ASP A 188      24.542  11.965 -21.616  1.00 89.95           H  
ATOM   2808  O   ASP A 188      23.119   8.384 -21.512  1.00 89.95           O  
ATOM   2809  CG  ASP A 188      24.579  12.121 -19.461  1.00 89.95           C  
ATOM   2810  OD1 ASP A 188      25.364  11.633 -18.614  1.00 89.95           O  
ATOM   2811  OD2 ASP A 188      24.021  13.221 -19.281  1.00 89.95           O  
ATOM   2812  N   ALA A 189      24.397   9.153 -23.186  1.00 86.15           N  
ATOM   2813  H   ALA A 189      25.178   9.743 -23.436  1.00 86.15           H  
ATOM   2814  CA  ALA A 189      23.777   8.336 -24.229  1.00 86.15           C  
ATOM   2815  HA  ALA A 189      22.700   8.506 -24.217  1.00 86.15           H  
ATOM   2816  C   ALA A 189      23.992   6.829 -24.000  1.00 86.15           C  
ATOM   2817  CB  ALA A 189      24.320   8.786 -25.591  1.00 86.15           C  
ATOM   2818  HB1 ALA A 189      23.845   8.199 -26.378  1.00 86.15           H  
ATOM   2819  HB2 ALA A 189      25.398   8.630 -25.639  1.00 86.15           H  
ATOM   2820  HB3 ALA A 189      24.093   9.839 -25.754  1.00 86.15           H  
ATOM   2821  O   ALA A 189      23.028   6.069 -24.034  1.00 86.15           O  
ATOM   2822  N   LYS A 190      25.229   6.410 -23.690  1.00 89.76           N  
ATOM   2823  H   LYS A 190      25.960   7.097 -23.571  1.00 89.76           H  
ATOM   2824  CA  LYS A 190      25.554   5.002 -23.414  1.00 89.76           C  
ATOM   2825  HA  LYS A 190      25.170   4.372 -24.217  1.00 89.76           H  
ATOM   2826  C   LYS A 190      24.880   4.502 -22.136  1.00 89.76           C  
ATOM   2827  CB  LYS A 190      27.075   4.816 -23.311  1.00 89.76           C  
ATOM   2828  HB2 LYS A 190      27.264   3.837 -22.872  1.00 89.76           H  
ATOM   2829  HB3 LYS A 190      27.497   5.571 -22.648  1.00 89.76           H  
ATOM   2830  O   LYS A 190      24.379   3.383 -22.102  1.00 89.76           O  
ATOM   2831  CG  LYS A 190      27.800   4.838 -24.662  1.00 89.76           C  
ATOM   2832  HG2 LYS A 190      27.674   5.805 -25.150  1.00 89.76           H  
ATOM   2833  HG3 LYS A 190      27.380   4.059 -25.299  1.00 89.76           H  
ATOM   2834  CD  LYS A 190      29.292   4.554 -24.427  1.00 89.76           C  
ATOM   2835  HD2 LYS A 190      29.745   5.402 -23.914  1.00 89.76           H  
ATOM   2836  HD3 LYS A 190      29.387   3.674 -23.790  1.00 89.76           H  
ATOM   2837  CE  LYS A 190      30.033   4.274 -25.738  1.00 89.76           C  
ATOM   2838  HE2 LYS A 190      29.516   3.459 -26.245  1.00 89.76           H  
ATOM   2839  HE3 LYS A 190      29.989   5.159 -26.373  1.00 89.76           H  
ATOM   2840  NZ  LYS A 190      31.443   3.879 -25.478  1.00 89.76           N  
ATOM   2841  HZ1 LYS A 190      31.974   4.592 -24.999  1.00 89.76           H  
ATOM   2842  HZ2 LYS A 190      31.934   3.582 -26.309  1.00 89.76           H  
ATOM   2843  HZ3 LYS A 190      31.513   3.091 -24.851  1.00 89.76           H  
ATOM   2844  N   LEU A 191      24.827   5.330 -21.088  1.00 91.92           N  
ATOM   2845  H   LEU A 191      25.295   6.223 -21.160  1.00 91.92           H  
ATOM   2846  CA  LEU A 191      24.147   4.960 -19.841  1.00 91.92           C  
ATOM   2847  HA  LEU A 191      24.568   4.020 -19.483  1.00 91.92           H  
ATOM   2848  C   LEU A 191      22.653   4.697 -20.069  1.00 91.92           C  
ATOM   2849  CB  LEU A 191      24.356   6.049 -18.775  1.00 91.92           C  
ATOM   2850  HB2 LEU A 191      24.199   7.021 -19.241  1.00 91.92           H  
ATOM   2851  HB3 LEU A 191      23.608   5.925 -17.992  1.00 91.92           H  
ATOM   2852  O   LEU A 191      22.146   3.674 -19.608  1.00 91.92           O  
ATOM   2853  CG  LEU A 191      25.743   6.020 -18.116  1.00 91.92           C  
ATOM   2854  HG  LEU A 191      26.496   6.011 -18.904  1.00 91.92           H  
ATOM   2855  CD1 LEU A 191      25.949   7.274 -17.265  1.00 91.92           C  
ATOM   2856 HD11 LEU A 191      26.952   7.263 -16.839  1.00 91.92           H  
ATOM   2857 HD12 LEU A 191      25.854   8.162 -17.890  1.00 91.92           H  
ATOM   2858 HD13 LEU A 191      25.214   7.308 -16.460  1.00 91.92           H  
ATOM   2859  CD2 LEU A 191      25.939   4.799 -17.211  1.00 91.92           C  
ATOM   2860 HD21 LEU A 191      26.914   4.860 -16.728  1.00 91.92           H  
ATOM   2861 HD22 LEU A 191      25.163   4.762 -16.447  1.00 91.92           H  
ATOM   2862 HD23 LEU A 191      25.919   3.880 -17.798  1.00 91.92           H  
ATOM   2863  N   LYS A 192      21.959   5.565 -20.817  1.00 91.39           N  
ATOM   2864  H   LYS A 192      22.447   6.368 -21.189  1.00 91.39           H  
ATOM   2865  CA  LYS A 192      20.511   5.444 -21.073  1.00 91.39           C  
ATOM   2866  HA  LYS A 192      19.981   5.493 -20.122  1.00 91.39           H  
ATOM   2867  C   LYS A 192      20.105   4.109 -21.703  1.00 91.39           C  
ATOM   2868  CB  LYS A 192      20.039   6.601 -21.958  1.00 91.39           C  
ATOM   2869  HB2 LYS A 192      19.066   6.352 -22.380  1.00 91.39           H  
ATOM   2870  HB3 LYS A 192      20.740   6.739 -22.781  1.00 91.39           H  
ATOM   2871  O   LYS A 192      19.092   3.543 -21.304  1.00 91.39           O  
ATOM   2872  CG  LYS A 192      19.892   7.900 -21.158  1.00 91.39           C  
ATOM   2873  HG2 LYS A 192      20.810   8.121 -20.613  1.00 91.39           H  
ATOM   2874  HG3 LYS A 192      19.084   7.786 -20.435  1.00 91.39           H  
ATOM   2875  CD  LYS A 192      19.564   9.048 -22.114  1.00 91.39           C  
ATOM   2876  HD2 LYS A 192      20.366   9.144 -22.845  1.00 91.39           H  
ATOM   2877  HD3 LYS A 192      18.631   8.823 -22.630  1.00 91.39           H  
ATOM   2878  CE  LYS A 192      19.428  10.348 -21.324  1.00 91.39           C  
ATOM   2879  HE2 LYS A 192      18.694  10.195 -20.533  1.00 91.39           H  
ATOM   2880  HE3 LYS A 192      20.388  10.560 -20.853  1.00 91.39           H  
ATOM   2881  NZ  LYS A 192      19.018  11.467 -22.205  1.00 91.39           N  
ATOM   2882  HZ1 LYS A 192      18.910  12.316 -21.668  1.00 91.39           H  
ATOM   2883  HZ2 LYS A 192      18.139  11.248 -22.653  1.00 91.39           H  
ATOM   2884  HZ3 LYS A 192      19.714  11.614 -22.922  1.00 91.39           H  
ATOM   2885  N   GLU A 193      20.915   3.560 -22.607  1.00 89.70           N  
ATOM   2886  H   GLU A 193      21.729   4.082 -22.900  1.00 89.70           H  
ATOM   2887  CA  GLU A 193      20.665   2.257 -23.255  1.00 89.70           C  
ATOM   2888  HA  GLU A 193      19.679   2.263 -23.720  1.00 89.70           H  
ATOM   2889  C   GLU A 193      20.681   1.065 -22.286  1.00 89.70           C  
ATOM   2890  CB  GLU A 193      21.721   2.025 -24.344  1.00 89.70           C  
ATOM   2891  HB2 GLU A 193      21.640   0.999 -24.703  1.00 89.70           H  
ATOM   2892  HB3 GLU A 193      22.716   2.173 -23.925  1.00 89.70           H  
ATOM   2893  O   GLU A 193      20.227  -0.034 -22.613  1.00 89.70           O  
ATOM   2894  CG  GLU A 193      21.504   2.969 -25.529  1.00 89.70           C  
ATOM   2895  HG2 GLU A 193      21.535   4.001 -25.179  1.00 89.70           H  
ATOM   2896  HG3 GLU A 193      20.511   2.766 -25.931  1.00 89.70           H  
ATOM   2897  CD  GLU A 193      22.524   2.792 -26.659  1.00 89.70           C  
ATOM   2898  OE1 GLU A 193      22.433   3.590 -27.618  1.00 89.70           O  
ATOM   2899  OE2 GLU A 193      23.344   1.849 -26.596  1.00 89.70           O  
ATOM   2900  N   THR A 194      21.200   1.270 -21.077  1.00 91.84           N  
ATOM   2901  H   THR A 194      21.555   2.194 -20.874  1.00 91.84           H  
ATOM   2902  CA  THR A 194      21.309   0.235 -20.046  1.00 91.84           C  
ATOM   2903  HA  THR A 194      21.090  -0.733 -20.497  1.00 91.84           H  
ATOM   2904  C   THR A 194      20.308   0.394 -18.906  1.00 91.84           C  
ATOM   2905  CB  THR A 194      22.730   0.150 -19.503  1.00 91.84           C  
ATOM   2906  HB  THR A 194      22.785  -0.737 -18.872  1.00 91.84           H  
ATOM   2907  O   THR A 194      20.365  -0.374 -17.942  1.00 91.84           O  
ATOM   2908  CG2 THR A 194      23.785  -0.002 -20.589  1.00 91.84           C  
ATOM   2909 HG21 THR A 194      23.524  -0.824 -21.255  1.00 91.84           H  
ATOM   2910 HG22 THR A 194      24.737  -0.226 -20.108  1.00 91.84           H  
ATOM   2911 HG23 THR A 194      23.881   0.916 -21.168  1.00 91.84           H  
ATOM   2912  OG1 THR A 194      23.052   1.278 -18.718  1.00 91.84           O  
ATOM   2913  HG1 THR A 194      22.778   2.070 -19.185  1.00 91.84           H  
ATOM   2914  N   LEU A 195      19.400   1.371 -18.999  1.00 91.53           N  
ATOM   2915  H   LEU A 195      19.384   1.943 -19.831  1.00 91.53           H  
ATOM   2916  CA  LEU A 195      18.353   1.580 -18.005  1.00 91.53           C  
ATOM   2917  HA  LEU A 195      18.832   1.670 -17.029  1.00 91.53           H  
ATOM   2918  C   LEU A 195      17.416   0.373 -17.936  1.00 91.53           C  
ATOM   2919  CB  LEU A 195      17.567   2.869 -18.302  1.00 91.53           C  
ATOM   2920  HB2 LEU A 195      16.663   2.888 -17.693  1.00 91.53           H  
ATOM   2921  HB3 LEU A 195      17.259   2.852 -19.348  1.00 91.53           H  
ATOM   2922  O   LEU A 195      17.014  -0.208 -18.949  1.00 91.53           O  
ATOM   2923  CG  LEU A 195      18.362   4.154 -18.024  1.00 91.53           C  
ATOM   2924  HG  LEU A 195      19.343   4.083 -18.492  1.00 91.53           H  
ATOM   2925  CD1 LEU A 195      17.627   5.364 -18.602  1.00 91.53           C  
ATOM   2926 HD11 LEU A 195      17.487   5.229 -19.674  1.00 91.53           H  
ATOM   2927 HD12 LEU A 195      18.211   6.267 -18.427  1.00 91.53           H  
ATOM   2928 HD13 LEU A 195      16.651   5.469 -18.127  1.00 91.53           H  
ATOM   2929  CD2 LEU A 195      18.553   4.397 -16.526  1.00 91.53           C  
ATOM   2930 HD21 LEU A 195      19.014   3.537 -16.039  1.00 91.53           H  
ATOM   2931 HD22 LEU A 195      19.210   5.255 -16.388  1.00 91.53           H  
ATOM   2932 HD23 LEU A 195      17.595   4.597 -16.045  1.00 91.53           H  
ATOM   2933  N   LYS A 196      17.061   0.010 -16.706  1.00 89.69           N  
ATOM   2934  H   LYS A 196      17.412   0.552 -15.930  1.00 89.69           H  
ATOM   2935  CA  LYS A 196      16.092  -1.034 -16.389  1.00 89.69           C  
ATOM   2936  HA  LYS A 196      15.391  -1.129 -17.218  1.00 89.69           H  
ATOM   2937  C   LYS A 196      15.277  -0.603 -15.183  1.00 89.69           C  
ATOM   2938  CB  LYS A 196      16.803  -2.376 -16.118  1.00 89.69           C  
ATOM   2939  HB2 LYS A 196      17.585  -2.217 -15.376  1.00 89.69           H  
ATOM   2940  HB3 LYS A 196      16.086  -3.075 -15.686  1.00 89.69           H  
ATOM   2941  O   LYS A 196      15.816  -0.024 -14.244  1.00 89.69           O  
ATOM   2942  CG  LYS A 196      17.429  -3.033 -17.361  1.00 89.69           C  
ATOM   2943  HG2 LYS A 196      18.156  -2.359 -17.813  1.00 89.69           H  
ATOM   2944  HG3 LYS A 196      17.957  -3.932 -17.044  1.00 89.69           H  
ATOM   2945  CD  LYS A 196      16.362  -3.427 -18.392  1.00 89.69           C  
ATOM   2946  HD2 LYS A 196      15.810  -2.543 -18.710  1.00 89.69           H  
ATOM   2947  HD3 LYS A 196      15.670  -4.133 -17.932  1.00 89.69           H  
ATOM   2948  CE  LYS A 196      16.998  -4.057 -19.628  1.00 89.69           C  
ATOM   2949  HE2 LYS A 196      17.713  -3.345 -20.041  1.00 89.69           H  
ATOM   2950  HE3 LYS A 196      17.536  -4.956 -19.326  1.00 89.69           H  
ATOM   2951  NZ  LYS A 196      15.951  -4.377 -20.627  1.00 89.69           N  
ATOM   2952  HZ1 LYS A 196      15.470  -3.529 -20.891  1.00 89.69           H  
ATOM   2953  HZ2 LYS A 196      15.275  -5.012 -20.226  1.00 89.69           H  
ATOM   2954  HZ3 LYS A 196      16.354  -4.797 -21.452  1.00 89.69           H  
ATOM   2955  N   ILE A 197      13.989  -0.921 -15.229  1.00 92.06           N  
ATOM   2956  H   ILE A 197      13.635  -1.412 -16.037  1.00 92.06           H  
ATOM   2957  CA  ILE A 197      13.098  -0.792 -14.083  1.00 92.06           C  
ATOM   2958  HA  ILE A 197      13.347   0.116 -13.533  1.00 92.06           H  
ATOM   2959  C   ILE A 197      13.362  -1.999 -13.187  1.00 92.06           C  
ATOM   2960  CB  ILE A 197      11.622  -0.696 -14.529  1.00 92.06           C  
ATOM   2961  HB  ILE A 197      11.346  -1.623 -15.031  1.00 92.06           H  
ATOM   2962  O   ILE A 197      13.203  -3.139 -13.621  1.00 92.06           O  
ATOM   2963  CG1 ILE A 197      11.433   0.476 -15.522  1.00 92.06           C  
ATOM   2964 HG12 ILE A 197      12.065   0.316 -16.396  1.00 92.06           H  
ATOM   2965 HG13 ILE A 197      11.749   1.402 -15.043  1.00 92.06           H  
ATOM   2966  CG2 ILE A 197      10.716  -0.520 -13.298  1.00 92.06           C  
ATOM   2967 HG21 ILE A 197      10.891  -1.308 -12.566  1.00 92.06           H  
ATOM   2968 HG22 ILE A 197      10.906   0.450 -12.840  1.00 92.06           H  
ATOM   2969 HG23 ILE A 197       9.667  -0.571 -13.591  1.00 92.06           H  
ATOM   2970  CD1 ILE A 197      10.002   0.655 -16.041  1.00 92.06           C  
ATOM   2971 HD11 ILE A 197       9.624  -0.288 -16.435  1.00 92.06           H  
ATOM   2972 HD12 ILE A 197       9.349   1.008 -15.242  1.00 92.06           H  
ATOM   2973 HD13 ILE A 197       9.999   1.399 -16.837  1.00 92.06           H  
ATOM   2974  N   ILE A 198      13.786  -1.735 -11.957  1.00 93.75           N  
ATOM   2975  H   ILE A 198      13.945  -0.769 -11.711  1.00 93.75           H  
ATOM   2976  CA  ILE A 198      14.044  -2.729 -10.918  1.00 93.75           C  
ATOM   2977  HA  ILE A 198      13.786  -3.723 -11.283  1.00 93.75           H  
ATOM   2978  C   ILE A 198      13.134  -2.377  -9.734  1.00 93.75           C  
ATOM   2979  CB  ILE A 198      15.543  -2.782 -10.558  1.00 93.75           C  
ATOM   2980  HB  ILE A 198      15.844  -1.830 -10.121  1.00 93.75           H  
ATOM   2981  O   ILE A 198      13.487  -1.503  -8.932  1.00 93.75           O  
ATOM   2982  CG1 ILE A 198      16.379  -3.012 -11.840  1.00 93.75           C  
ATOM   2983 HG12 ILE A 198      16.318  -2.115 -12.457  1.00 93.75           H  
ATOM   2984 HG13 ILE A 198      15.956  -3.841 -12.408  1.00 93.75           H  
ATOM   2985  CG2 ILE A 198      15.770  -3.886  -9.513  1.00 93.75           C  
ATOM   2986 HG21 ILE A 198      15.117  -3.754  -8.650  1.00 93.75           H  
ATOM   2987 HG22 ILE A 198      16.794  -3.833  -9.142  1.00 93.75           H  
ATOM   2988 HG23 ILE A 198      15.585  -4.869  -9.947  1.00 93.75           H  
ATOM   2989  CD1 ILE A 198      17.863  -3.297 -11.617  1.00 93.75           C  
ATOM   2990 HD11 ILE A 198      17.987  -4.347 -11.348  1.00 93.75           H  
ATOM   2991 HD12 ILE A 198      18.261  -2.658 -10.829  1.00 93.75           H  
ATOM   2992 HD13 ILE A 198      18.405  -3.120 -12.546  1.00 93.75           H  
ATOM   2993  N   PRO A 199      11.937  -2.993  -9.662  1.00 89.25           N  
ATOM   2994  CA  PRO A 199      10.928  -2.680  -8.652  1.00 89.25           C  
ATOM   2995  HA  PRO A 199      10.733  -1.609  -8.701  1.00 89.25           H  
ATOM   2996  C   PRO A 199      11.332  -3.056  -7.223  1.00 89.25           C  
ATOM   2997  CB  PRO A 199       9.674  -3.470  -9.074  1.00 89.25           C  
ATOM   2998  HB2 PRO A 199       8.740  -2.964  -8.828  1.00 89.25           H  
ATOM   2999  HB3 PRO A 199       9.675  -4.460  -8.618  1.00 89.25           H  
ATOM   3000  O   PRO A 199      11.064  -2.318  -6.272  1.00 89.25           O  
ATOM   3001  CG  PRO A 199       9.834  -3.625 -10.577  1.00 89.25           C  
ATOM   3002  HG2 PRO A 199       9.274  -4.478 -10.960  1.00 89.25           H  
ATOM   3003  HG3 PRO A 199       9.540  -2.704 -11.080  1.00 89.25           H  
ATOM   3004  CD  PRO A 199      11.337  -3.836 -10.688  1.00 89.25           C  
ATOM   3005  HD2 PRO A 199      11.660  -3.582 -11.698  1.00 89.25           H  
ATOM   3006  HD3 PRO A 199      11.573  -4.875 -10.459  1.00 89.25           H  
ATOM   3007  N   ASN A 200      11.968  -4.217  -7.074  1.00 91.08           N  
ATOM   3008  H   ASN A 200      12.189  -4.760  -7.897  1.00 91.08           H  
ATOM   3009  CA  ASN A 200      12.306  -4.818  -5.792  1.00 91.08           C  
ATOM   3010  HA  ASN A 200      12.603  -4.030  -5.101  1.00 91.08           H  
ATOM   3011  C   ASN A 200      13.505  -5.774  -5.928  1.00 91.08           C  
ATOM   3012  CB  ASN A 200      11.042  -5.507  -5.233  1.00 91.08           C  
ATOM   3013  HB2 ASN A 200      10.265  -4.755  -5.095  1.00 91.08           H  
ATOM   3014  HB3 ASN A 200      11.243  -5.939  -4.253  1.00 91.08           H  
ATOM   3015  O   ASN A 200      14.073  -5.943  -7.011  1.00 91.08           O  
ATOM   3016  CG  ASN A 200      10.506  -6.616  -6.123  1.00 91.08           C  
ATOM   3017  ND2 ASN A 200       9.219  -6.637  -6.369  1.00 91.08           N  
ATOM   3018 HD21 ASN A 200       8.839  -7.449  -6.835  1.00 91.08           H  
ATOM   3019 HD22 ASN A 200       8.604  -5.930  -5.994  1.00 91.08           H  
ATOM   3020  OD1 ASN A 200      11.250  -7.450  -6.608  1.00 91.08           O  
ATOM   3021  N   ASN A 201      13.888  -6.376  -4.802  1.00 91.80           N  
ATOM   3022  H   ASN A 201      13.328  -6.248  -3.972  1.00 91.80           H  
ATOM   3023  CA  ASN A 201      15.051  -7.249  -4.706  1.00 91.80           C  
ATOM   3024  HA  ASN A 201      15.910  -6.739  -5.144  1.00 91.80           H  
ATOM   3025  C   ASN A 201      14.901  -8.549  -5.504  1.00 91.80           C  
ATOM   3026  CB  ASN A 201      15.319  -7.510  -3.219  1.00 91.80           C  
ATOM   3027  HB2 ASN A 201      15.306  -6.573  -2.662  1.00 91.80           H  
ATOM   3028  HB3 ASN A 201      14.552  -8.170  -2.814  1.00 91.80           H  
ATOM   3029  O   ASN A 201      15.832  -8.934  -6.200  1.00 91.80           O  
ATOM   3030  CG  ASN A 201      16.680  -8.140  -3.037  1.00 91.80           C  
ATOM   3031  ND2 ASN A 201      16.717  -9.429  -2.802  1.00 91.80           N  
ATOM   3032 HD21 ASN A 201      15.877  -9.987  -2.855  1.00 91.80           H  
ATOM   3033 HD22 ASN A 201      17.569  -9.958  -2.925  1.00 91.80           H  
ATOM   3034  OD1 ASN A 201      17.675  -7.430  -3.107  1.00 91.80           O  
ATOM   3035  N   ASP A 202      13.728  -9.172  -5.477  1.00 90.72           N  
ATOM   3036  H   ASP A 202      13.019  -8.875  -4.821  1.00 90.72           H  
ATOM   3037  CA  ASP A 202      13.488 -10.444  -6.167  1.00 90.72           C  
ATOM   3038  HA  ASP A 202      14.232 -11.174  -5.848  1.00 90.72           H  
ATOM   3039  C   ASP A 202      13.598 -10.274  -7.691  1.00 90.72           C  
ATOM   3040  CB  ASP A 202      12.094 -10.968  -5.783  1.00 90.72           C  
ATOM   3041  HB2 ASP A 202      11.342 -10.277  -6.164  1.00 90.72           H  
ATOM   3042  HB3 ASP A 202      11.940 -11.930  -6.273  1.00 90.72           H  
ATOM   3043  O   ASP A 202      14.172 -11.103  -8.407  1.00 90.72           O  
ATOM   3044  CG  ASP A 202      11.874 -11.150  -4.274  1.00 90.72           C  
ATOM   3045  OD1 ASP A 202      12.853 -11.045  -3.499  1.00 90.72           O  
ATOM   3046  OD2 ASP A 202      10.696 -11.316  -3.894  1.00 90.72           O  
ATOM   3047  N   VAL A 203      13.112  -9.136  -8.200  1.00 90.79           N  
ATOM   3048  H   VAL A 203      12.613  -8.518  -7.576  1.00 90.79           H  
ATOM   3049  CA  VAL A 203      13.284  -8.765  -9.607  1.00 90.79           C  
ATOM   3050  HA  VAL A 203      13.008  -9.624 -10.217  1.00 90.79           H  
ATOM   3051  C   VAL A 203      14.747  -8.454  -9.917  1.00 90.79           C  
ATOM   3052  CB  VAL A 203      12.367  -7.593 -10.001  1.00 90.79           C  
ATOM   3053  HB  VAL A 203      12.565  -6.738  -9.355  1.00 90.79           H  
ATOM   3054  O   VAL A 203      15.214  -8.830 -10.991  1.00 90.79           O  
ATOM   3055  CG1 VAL A 203      12.606  -7.181 -11.462  1.00 90.79           C  
ATOM   3056 HG11 VAL A 203      12.631  -8.067 -12.096  1.00 90.79           H  
ATOM   3057 HG12 VAL A 203      11.810  -6.527 -11.818  1.00 90.79           H  
ATOM   3058 HG13 VAL A 203      13.555  -6.649 -11.537  1.00 90.79           H  
ATOM   3059  CG2 VAL A 203      10.886  -7.973  -9.883  1.00 90.79           C  
ATOM   3060 HG21 VAL A 203      10.646  -8.768 -10.589  1.00 90.79           H  
ATOM   3061 HG22 VAL A 203      10.660  -8.332  -8.879  1.00 90.79           H  
ATOM   3062 HG23 VAL A 203      10.258  -7.106 -10.084  1.00 90.79           H  
ATOM   3063  N   TYR A 204      15.489  -7.809  -9.008  1.00 93.59           N  
ATOM   3064  H   TYR A 204      15.072  -7.566  -8.120  1.00 93.59           H  
ATOM   3065  CA  TYR A 204      16.928  -7.604  -9.191  1.00 93.59           C  
ATOM   3066  HA  TYR A 204      17.080  -7.056 -10.121  1.00 93.59           H  
ATOM   3067  C   TYR A 204      17.658  -8.940  -9.339  1.00 93.59           C  
ATOM   3068  CB  TYR A 204      17.549  -6.778  -8.055  1.00 93.59           C  
ATOM   3069  HB2 TYR A 204      17.046  -5.814  -7.981  1.00 93.59           H  
ATOM   3070  HB3 TYR A 204      17.405  -7.286  -7.101  1.00 93.59           H  
ATOM   3071  O   TYR A 204      18.333  -9.127 -10.344  1.00 93.59           O  
ATOM   3072  CG  TYR A 204      19.039  -6.562  -8.248  1.00 93.59           C  
ATOM   3073  CD1 TYR A 204      19.959  -7.482  -7.708  1.00 93.59           C  
ATOM   3074  HD1 TYR A 204      19.611  -8.330  -7.136  1.00 93.59           H  
ATOM   3075  CD2 TYR A 204      19.506  -5.477  -9.013  1.00 93.59           C  
ATOM   3076  HD2 TYR A 204      18.799  -4.758  -9.398  1.00 93.59           H  
ATOM   3077  CE1 TYR A 204      21.337  -7.319  -7.936  1.00 93.59           C  
ATOM   3078  HE1 TYR A 204      22.046  -8.035  -7.547  1.00 93.59           H  
ATOM   3079  CE2 TYR A 204      20.883  -5.314  -9.253  1.00 93.59           C  
ATOM   3080  HE2 TYR A 204      21.239  -4.476  -9.833  1.00 93.59           H  
ATOM   3081  OH  TYR A 204      23.135  -6.062  -8.889  1.00 93.59           O  
ATOM   3082  HH  TYR A 204      23.363  -5.295  -9.420  1.00 93.59           H  
ATOM   3083  CZ  TYR A 204      21.802  -6.234  -8.703  1.00 93.59           C  
ATOM   3084  N   GLU A 205      17.473  -9.877  -8.408  1.00 91.20           N  
ATOM   3085  H   GLU A 205      16.885  -9.662  -7.615  1.00 91.20           H  
ATOM   3086  CA  GLU A 205      18.125 -11.196  -8.429  1.00 91.20           C  
ATOM   3087  HA  GLU A 205      19.208 -11.075  -8.392  1.00 91.20           H  
ATOM   3088  C   GLU A 205      17.807 -11.972  -9.716  1.00 91.20           C  
ATOM   3089  CB  GLU A 205      17.673 -12.005  -7.201  1.00 91.20           C  
ATOM   3090  HB2 GLU A 205      16.584 -12.005  -7.150  1.00 91.20           H  
ATOM   3091  HB3 GLU A 205      18.017 -13.033  -7.317  1.00 91.20           H  
ATOM   3092  O   GLU A 205      18.673 -12.611 -10.308  1.00 91.20           O  
ATOM   3093  CG  GLU A 205      18.253 -11.441  -5.892  1.00 91.20           C  
ATOM   3094  HG2 GLU A 205      17.975 -10.391  -5.796  1.00 91.20           H  
ATOM   3095  HG3 GLU A 205      19.341 -11.483  -5.954  1.00 91.20           H  
ATOM   3096  CD  GLU A 205      17.799 -12.192  -4.629  1.00 91.20           C  
ATOM   3097  OE1 GLU A 205      18.134 -11.687  -3.527  1.00 91.20           O  
ATOM   3098  OE2 GLU A 205      17.147 -13.253  -4.749  1.00 91.20           O  
ATOM   3099  N   THR A 206      16.575 -11.851 -10.214  1.00 91.95           N  
ATOM   3100  H   THR A 206      15.894 -11.352  -9.659  1.00 91.95           H  
ATOM   3101  CA  THR A 206      16.166 -12.482 -11.476  1.00 91.95           C  
ATOM   3102  HA  THR A 206      16.500 -13.520 -11.470  1.00 91.95           H  
ATOM   3103  C   THR A 206      16.790 -11.800 -12.700  1.00 91.95           C  
ATOM   3104  CB  THR A 206      14.637 -12.468 -11.595  1.00 91.95           C  
ATOM   3105  HB  THR A 206      14.283 -11.439 -11.635  1.00 91.95           H  
ATOM   3106  O   THR A 206      17.180 -12.462 -13.665  1.00 91.95           O  
ATOM   3107  CG2 THR A 206      14.142 -13.216 -12.835  1.00 91.95           C  
ATOM   3108 HG21 THR A 206      14.553 -14.225 -12.844  1.00 91.95           H  
ATOM   3109 HG22 THR A 206      14.443 -12.689 -13.740  1.00 91.95           H  
ATOM   3110 HG23 THR A 206      13.054 -13.272 -12.809  1.00 91.95           H  
ATOM   3111  OG1 THR A 206      14.046 -13.108 -10.489  1.00 91.95           O  
ATOM   3112  HG1 THR A 206      14.156 -12.551  -9.714  1.00 91.95           H  
ATOM   3113  N   LEU A 207      16.860 -10.466 -12.704  1.00 90.86           N  
ATOM   3114  H   LEU A 207      16.557  -9.972 -11.877  1.00 90.86           H  
ATOM   3115  CA  LEU A 207      17.333  -9.689 -13.850  1.00 90.86           C  
ATOM   3116  HA  LEU A 207      17.092 -10.234 -14.762  1.00 90.86           H  
ATOM   3117  C   LEU A 207      18.846  -9.504 -13.876  1.00 90.86           C  
ATOM   3118  CB  LEU A 207      16.638  -8.317 -13.891  1.00 90.86           C  
ATOM   3119  HB2 LEU A 207      16.765  -7.833 -12.923  1.00 90.86           H  
ATOM   3120  HB3 LEU A 207      17.144  -7.700 -14.633  1.00 90.86           H  
ATOM   3121  O   LEU A 207      19.369  -9.196 -14.951  1.00 90.86           O  
ATOM   3122  CG  LEU A 207      15.142  -8.352 -14.249  1.00 90.86           C  
ATOM   3123  HG  LEU A 207      14.579  -8.885 -13.483  1.00 90.86           H  
ATOM   3124  CD1 LEU A 207      14.631  -6.912 -14.338  1.00 90.86           C  
ATOM   3125 HD11 LEU A 207      13.551  -6.913 -14.485  1.00 90.86           H  
ATOM   3126 HD12 LEU A 207      15.115  -6.387 -15.161  1.00 90.86           H  
ATOM   3127 HD13 LEU A 207      14.852  -6.390 -13.407  1.00 90.86           H  
ATOM   3128  CD2 LEU A 207      14.876  -9.020 -15.603  1.00 90.86           C  
ATOM   3129 HD21 LEU A 207      15.057 -10.092 -15.520  1.00 90.86           H  
ATOM   3130 HD22 LEU A 207      15.525  -8.597 -16.369  1.00 90.86           H  
ATOM   3131 HD23 LEU A 207      13.831  -8.881 -15.880  1.00 90.86           H  
ATOM   3132  N   GLU A 208      19.539  -9.684 -12.752  1.00 90.99           N  
ATOM   3133  H   GLU A 208      19.023  -9.908 -11.914  1.00 90.99           H  
ATOM   3134  CA  GLU A 208      20.957  -9.381 -12.565  1.00 90.99           C  
ATOM   3135  HA  GLU A 208      21.063  -8.296 -12.539  1.00 90.99           H  
ATOM   3136  C   GLU A 208      21.818  -9.888 -13.730  1.00 90.99           C  
ATOM   3137  CB  GLU A 208      21.444  -9.889 -11.197  1.00 90.99           C  
ATOM   3138  HB2 GLU A 208      20.847  -9.432 -10.408  1.00 90.99           H  
ATOM   3139  HB3 GLU A 208      21.284 -10.966 -11.143  1.00 90.99           H  
ATOM   3140  O   GLU A 208      22.501  -9.051 -14.332  1.00 90.99           O  
ATOM   3141  CG  GLU A 208      22.919  -9.551 -10.919  1.00 90.99           C  
ATOM   3142  HG2 GLU A 208      23.475  -9.504 -11.855  1.00 90.99           H  
ATOM   3143  HG3 GLU A 208      22.971  -8.558 -10.474  1.00 90.99           H  
ATOM   3144  CD  GLU A 208      23.620 -10.577 -10.017  1.00 90.99           C  
ATOM   3145  OE1 GLU A 208      24.861 -10.509  -9.983  1.00 90.99           O  
ATOM   3146  OE2 GLU A 208      22.942 -11.457  -9.446  1.00 90.99           O  
ATOM   3147  N   PRO A 209      21.734 -11.158 -14.189  1.00 89.12           N  
ATOM   3148  CA  PRO A 209      22.568 -11.639 -15.295  1.00 89.12           C  
ATOM   3149  HA  PRO A 209      23.614 -11.563 -14.998  1.00 89.12           H  
ATOM   3150  C   PRO A 209      22.355 -10.864 -16.604  1.00 89.12           C  
ATOM   3151  CB  PRO A 209      22.206 -13.120 -15.467  1.00 89.12           C  
ATOM   3152  HB2 PRO A 209      23.078 -13.717 -15.736  1.00 89.12           H  
ATOM   3153  HB3 PRO A 209      21.423 -13.234 -16.216  1.00 89.12           H  
ATOM   3154  O   PRO A 209      23.288 -10.684 -17.385  1.00 89.12           O  
ATOM   3155  CG  PRO A 209      21.651 -13.523 -14.103  1.00 89.12           C  
ATOM   3156  HG2 PRO A 209      20.974 -14.374 -14.170  1.00 89.12           H  
ATOM   3157  HG3 PRO A 209      22.470 -13.732 -13.415  1.00 89.12           H  
ATOM   3158  CD  PRO A 209      20.927 -12.259 -13.666  1.00 89.12           C  
ATOM   3159  HD2 PRO A 209      20.832 -12.262 -12.580  1.00 89.12           H  
ATOM   3160  HD3 PRO A 209      19.935 -12.230 -14.116  1.00 89.12           H  
ATOM   3161  N   SER A 210      21.143 -10.349 -16.829  1.00 89.13           N  
ATOM   3162  H   SER A 210      20.466 -10.438 -16.084  1.00 89.13           H  
ATOM   3163  CA  SER A 210      20.748  -9.613 -18.036  1.00 89.13           C  
ATOM   3164  HA  SER A 210      21.305 -10.027 -18.877  1.00 89.13           H  
ATOM   3165  C   SER A 210      21.059  -8.110 -17.995  1.00 89.13           C  
ATOM   3166  CB  SER A 210      19.259  -9.845 -18.313  1.00 89.13           C  
ATOM   3167  HB2 SER A 210      19.047  -9.572 -19.347  1.00 89.13           H  
ATOM   3168  HB3 SER A 210      19.022 -10.901 -18.180  1.00 89.13           H  
ATOM   3169  O   SER A 210      20.973  -7.437 -19.029  1.00 89.13           O  
ATOM   3170  OG  SER A 210      18.437  -9.061 -17.469  1.00 89.13           O  
ATOM   3171  HG  SER A 210      18.704  -9.192 -16.556  1.00 89.13           H  
ATOM   3172  N   ILE A 211      21.422  -7.566 -16.826  1.00 92.18           N  
ATOM   3173  H   ILE A 211      21.441  -8.161 -16.009  1.00 92.18           H  
ATOM   3174  CA  ILE A 211      21.796  -6.155 -16.677  1.00 92.18           C  
ATOM   3175  HA  ILE A 211      21.004  -5.549 -17.116  1.00 92.18           H  
ATOM   3176  C   ILE A 211      23.089  -5.897 -17.455  1.00 92.18           C  
ATOM   3177  CB  ILE A 211      21.927  -5.746 -15.192  1.00 92.18           C  
ATOM   3178  HB  ILE A 211      22.653  -6.404 -14.716  1.00 92.18           H  
ATOM   3179  O   ILE A 211      24.133  -6.488 -17.172  1.00 92.18           O  
ATOM   3180  CG1 ILE A 211      20.575  -5.898 -14.461  1.00 92.18           C  
ATOM   3181 HG12 ILE A 211      19.828  -5.254 -14.925  1.00 92.18           H  
ATOM   3182 HG13 ILE A 211      20.237  -6.929 -14.563  1.00 92.18           H  
ATOM   3183  CG2 ILE A 211      22.441  -4.298 -15.071  1.00 92.18           C  
ATOM   3184 HG21 ILE A 211      23.417  -4.189 -15.545  1.00 92.18           H  
ATOM   3185 HG22 ILE A 211      21.731  -3.604 -15.518  1.00 92.18           H  
ATOM   3186 HG23 ILE A 211      22.574  -4.053 -14.017  1.00 92.18           H  
ATOM   3187  CD1 ILE A 211      20.626  -5.595 -12.958  1.00 92.18           C  
ATOM   3188 HD11 ILE A 211      19.718  -5.967 -12.484  1.00 92.18           H  
ATOM   3189 HD12 ILE A 211      21.488  -6.082 -12.502  1.00 92.18           H  
ATOM   3190 HD13 ILE A 211      20.687  -4.520 -12.791  1.00 92.18           H  
ATOM   3191  N   LYS A 212      23.017  -4.992 -18.433  1.00 92.53           N  
ATOM   3192  H   LYS A 212      22.128  -4.536 -18.581  1.00 92.53           H  
ATOM   3193  CA  LYS A 212      24.137  -4.639 -19.311  1.00 92.53           C  
ATOM   3194  HA  LYS A 212      24.778  -5.513 -19.425  1.00 92.53           H  
ATOM   3195  C   LYS A 212      24.991  -3.528 -18.711  1.00 92.53           C  
ATOM   3196  CB  LYS A 212      23.622  -4.229 -20.698  1.00 92.53           C  
ATOM   3197  HB2 LYS A 212      22.966  -3.365 -20.595  1.00 92.53           H  
ATOM   3198  HB3 LYS A 212      24.474  -3.937 -21.313  1.00 92.53           H  
ATOM   3199  O   LYS A 212      24.471  -2.629 -18.048  1.00 92.53           O  
ATOM   3200  CG  LYS A 212      22.867  -5.364 -21.404  1.00 92.53           C  
ATOM   3201  HG2 LYS A 212      21.977  -5.628 -20.832  1.00 92.53           H  
ATOM   3202  HG3 LYS A 212      23.514  -6.237 -21.485  1.00 92.53           H  
ATOM   3203  CD  LYS A 212      22.441  -4.911 -22.803  1.00 92.53           C  
ATOM   3204  HD2 LYS A 212      21.817  -4.021 -22.715  1.00 92.53           H  
ATOM   3205  HD3 LYS A 212      23.330  -4.661 -23.382  1.00 92.53           H  
ATOM   3206  CE  LYS A 212      21.659  -6.022 -23.509  1.00 92.53           C  
ATOM   3207  HE2 LYS A 212      22.292  -6.908 -23.568  1.00 92.53           H  
ATOM   3208  HE3 LYS A 212      20.788  -6.273 -22.904  1.00 92.53           H  
ATOM   3209  NZ  LYS A 212      21.247  -5.588 -24.868  1.00 92.53           N  
ATOM   3210  HZ1 LYS A 212      20.684  -4.751 -24.817  1.00 92.53           H  
ATOM   3211  HZ2 LYS A 212      22.062  -5.368 -25.422  1.00 92.53           H  
ATOM   3212  HZ3 LYS A 212      20.724  -6.313 -25.338  1.00 92.53           H  
ATOM   3213  N   PHE A 213      26.279  -3.559 -19.019  1.00 94.91           N  
ATOM   3214  H   PHE A 213      26.622  -4.322 -19.586  1.00 94.91           H  
ATOM   3215  CA  PHE A 213      27.188  -2.435 -18.821  1.00 94.91           C  
ATOM   3216  HA  PHE A 213      26.882  -1.856 -17.950  1.00 94.91           H  
ATOM   3217  C   PHE A 213      27.157  -1.506 -20.036  1.00 94.91           C  
ATOM   3218  CB  PHE A 213      28.589  -2.977 -18.559  1.00 94.91           C  
ATOM   3219  HB2 PHE A 213      28.922  -3.566 -19.413  1.00 94.91           H  
ATOM   3220  HB3 PHE A 213      29.254  -2.118 -18.473  1.00 94.91           H  
ATOM   3221  O   PHE A 213      26.895  -1.964 -21.150  1.00 94.91           O  
ATOM   3222  CG  PHE A 213      28.682  -3.806 -17.293  1.00 94.91           C  
ATOM   3223  CD1 PHE A 213      28.672  -3.172 -16.036  1.00 94.91           C  
ATOM   3224  HD1 PHE A 213      28.616  -2.095 -15.976  1.00 94.91           H  
ATOM   3225  CD2 PHE A 213      28.745  -5.210 -17.365  1.00 94.91           C  
ATOM   3226  HD2 PHE A 213      28.779  -5.705 -18.325  1.00 94.91           H  
ATOM   3227  CE1 PHE A 213      28.736  -3.936 -14.858  1.00 94.91           C  
ATOM   3228  HE1 PHE A 213      28.757  -3.456 -13.891  1.00 94.91           H  
ATOM   3229  CE2 PHE A 213      28.791  -5.975 -16.187  1.00 94.91           C  
ATOM   3230  HE2 PHE A 213      28.870  -7.051 -16.242  1.00 94.91           H  
ATOM   3231  CZ  PHE A 213      28.787  -5.337 -14.936  1.00 94.91           C  
ATOM   3232  HZ  PHE A 213      28.861  -5.925 -14.033  1.00 94.91           H  
ATOM   3233  N   SER A 214      27.381  -0.208 -19.824  1.00 92.03           N  
ATOM   3234  H   SER A 214      27.548   0.126 -18.886  1.00 92.03           H  
ATOM   3235  CA  SER A 214      27.308   0.788 -20.903  1.00 92.03           C  
ATOM   3236  HA  SER A 214      26.436   0.573 -21.521  1.00 92.03           H  
ATOM   3237  C   SER A 214      28.520   0.762 -21.840  1.00 92.03           C  
ATOM   3238  CB  SER A 214      27.110   2.178 -20.304  1.00 92.03           C  
ATOM   3239  HB2 SER A 214      26.779   2.856 -21.090  1.00 92.03           H  
ATOM   3240  HB3 SER A 214      26.335   2.143 -19.538  1.00 92.03           H  
ATOM   3241  O   SER A 214      28.437   1.216 -22.983  1.00 92.03           O  
ATOM   3242  OG  SER A 214      28.307   2.675 -19.757  1.00 92.03           O  
ATOM   3243  HG  SER A 214      28.454   2.225 -18.922  1.00 92.03           H  
ATOM   3244  N   ASP A 215      29.635   0.205 -21.369  1.00 91.10           N  
ATOM   3245  H   ASP A 215      29.644  -0.114 -20.411  1.00 91.10           H  
ATOM   3246  CA  ASP A 215      30.865   0.016 -22.123  1.00 91.10           C  
ATOM   3247  HA  ASP A 215      30.626   0.004 -23.186  1.00 91.10           H  
ATOM   3248  C   ASP A 215      31.508  -1.333 -21.763  1.00 91.10           C  
ATOM   3249  CB  ASP A 215      31.807   1.198 -21.850  1.00 91.10           C  
ATOM   3250  HB2 ASP A 215      31.232   2.124 -21.821  1.00 91.10           H  
ATOM   3251  HB3 ASP A 215      32.293   1.070 -20.883  1.00 91.10           H  
ATOM   3252  O   ASP A 215      31.341  -1.841 -20.651  1.00 91.10           O  
ATOM   3253  CG  ASP A 215      32.855   1.311 -22.950  1.00 91.10           C  
ATOM   3254  OD1 ASP A 215      33.796   0.491 -22.933  1.00 91.10           O  
ATOM   3255  OD2 ASP A 215      32.659   2.172 -23.847  1.00 91.10           O  
ATOM   3256  N   THR A 216      32.266  -1.914 -22.694  1.00 90.75           N  
ATOM   3257  H   THR A 216      32.500  -1.386 -23.523  1.00 90.75           H  
ATOM   3258  CA  THR A 216      33.042  -3.142 -22.456  1.00 90.75           C  
ATOM   3259  HA  THR A 216      32.372  -3.918 -22.085  1.00 90.75           H  
ATOM   3260  C   THR A 216      34.123  -2.958 -21.394  1.00 90.75           C  
ATOM   3261  CB  THR A 216      33.698  -3.634 -23.755  1.00 90.75           C  
ATOM   3262  HB  THR A 216      34.449  -4.389 -23.524  1.00 90.75           H  
ATOM   3263  O   THR A 216      34.565  -3.942 -20.811  1.00 90.75           O  
ATOM   3264  CG2 THR A 216      32.658  -4.248 -24.694  1.00 90.75           C  
ATOM   3265 HG21 THR A 216      31.907  -3.505 -24.960  1.00 90.75           H  
ATOM   3266 HG22 THR A 216      32.176  -5.094 -24.203  1.00 90.75           H  
ATOM   3267 HG23 THR A 216      33.155  -4.598 -25.599  1.00 90.75           H  
ATOM   3268  OG1 THR A 216      34.297  -2.576 -24.473  1.00 90.75           O  
ATOM   3269  HG1 THR A 216      34.926  -2.125 -23.904  1.00 90.75           H  
ATOM   3270  N   GLU A 217      34.525  -1.712 -21.130  1.00 94.13           N  
ATOM   3271  H   GLU A 217      34.163  -0.967 -21.709  1.00 94.13           H  
ATOM   3272  CA  GLU A 217      35.528  -1.338 -20.129  1.00 94.13           C  
ATOM   3273  HA  GLU A 217      36.157  -2.203 -19.923  1.00 94.13           H  
ATOM   3274  C   GLU A 217      34.923  -0.914 -18.773  1.00 94.13           C  
ATOM   3275  CB  GLU A 217      36.420  -0.230 -20.715  1.00 94.13           C  
ATOM   3276  HB2 GLU A 217      37.180   0.034 -19.980  1.00 94.13           H  
ATOM   3277  HB3 GLU A 217      35.808   0.655 -20.888  1.00 94.13           H  
ATOM   3278  O   GLU A 217      35.659  -0.548 -17.847  1.00 94.13           O  
ATOM   3279  CG  GLU A 217      37.120  -0.601 -22.040  1.00 94.13           C  
ATOM   3280  HG2 GLU A 217      37.666   0.277 -22.384  1.00 94.13           H  
ATOM   3281  HG3 GLU A 217      36.374  -0.837 -22.799  1.00 94.13           H  
ATOM   3282  CD  GLU A 217      38.109  -1.768 -21.917  1.00 94.13           C  
ATOM   3283  OE1 GLU A 217      38.586  -2.279 -22.951  1.00 94.13           O  
ATOM   3284  OE2 GLU A 217      38.481  -2.132 -20.782  1.00 94.13           O  
ATOM   3285  N   THR A 218      33.592  -0.954 -18.618  1.00 95.19           N  
ATOM   3286  H   THR A 218      33.018  -1.246 -19.396  1.00 95.19           H  
ATOM   3287  CA  THR A 218      32.933  -0.691 -17.330  1.00 95.19           C  
ATOM   3288  HA  THR A 218      33.339   0.223 -16.895  1.00 95.19           H  
ATOM   3289  C   THR A 218      33.200  -1.825 -16.355  1.00 95.19           C  
ATOM   3290  CB  THR A 218      31.423  -0.483 -17.459  1.00 95.19           C  
ATOM   3291  HB  THR A 218      31.004  -1.370 -17.934  1.00 95.19           H  
ATOM   3292  O   THR A 218      32.856  -2.976 -16.625  1.00 95.19           O  
ATOM   3293  CG2 THR A 218      30.785  -0.279 -16.082  1.00 95.19           C  
ATOM   3294 HG21 THR A 218      31.236   0.580 -15.585  1.00 95.19           H  
ATOM   3295 HG22 THR A 218      29.711  -0.127 -16.186  1.00 95.19           H  
ATOM   3296 HG23 THR A 218      30.907  -1.164 -15.457  1.00 95.19           H  
ATOM   3297  OG1 THR A 218      31.118   0.662 -18.222  1.00 95.19           O  
ATOM   3298  HG1 THR A 218      30.228   0.940 -17.994  1.00 95.19           H  
ATOM   3299  N   LYS A 219      33.745  -1.484 -15.183  1.00 95.44           N  
ATOM   3300  H   LYS A 219      33.908  -0.503 -15.006  1.00 95.44           H  
ATOM   3301  CA  LYS A 219      34.044  -2.431 -14.109  1.00 95.44           C  
ATOM   3302  HA  LYS A 219      34.176  -3.410 -14.569  1.00 95.44           H  
ATOM   3303  C   LYS A 219      32.901  -2.584 -13.113  1.00 95.44           C  
ATOM   3304  CB  LYS A 219      35.362  -2.035 -13.423  1.00 95.44           C  
ATOM   3305  HB2 LYS A 219      35.260  -1.039 -12.990  1.00 95.44           H  
ATOM   3306  HB3 LYS A 219      36.148  -1.995 -14.177  1.00 95.44           H  
ATOM   3307  O   LYS A 219      32.593  -3.710 -12.745  1.00 95.44           O  
ATOM   3308  CG  LYS A 219      35.800  -3.010 -12.315  1.00 95.44           C  
ATOM   3309  HG2 LYS A 219      35.087  -2.976 -11.491  1.00 95.44           H  
ATOM   3310  HG3 LYS A 219      36.771  -2.688 -11.939  1.00 95.44           H  
ATOM   3311  CD  LYS A 219      35.931  -4.458 -12.802  1.00 95.44           C  
ATOM   3312  HD2 LYS A 219      36.676  -4.507 -13.596  1.00 95.44           H  
ATOM   3313  HD3 LYS A 219      34.972  -4.811 -13.182  1.00 95.44           H  
ATOM   3314  CE  LYS A 219      36.348  -5.379 -11.660  1.00 95.44           C  
ATOM   3315  HE2 LYS A 219      35.722  -5.161 -10.795  1.00 95.44           H  
ATOM   3316  HE3 LYS A 219      37.390  -5.190 -11.404  1.00 95.44           H  
ATOM   3317  NZ  LYS A 219      36.153  -6.790 -12.053  1.00 95.44           N  
ATOM   3318  HZ1 LYS A 219      36.372  -7.425 -11.298  1.00 95.44           H  
ATOM   3319  HZ2 LYS A 219      36.721  -7.032 -12.852  1.00 95.44           H  
ATOM   3320  HZ3 LYS A 219      35.193  -6.938 -12.329  1.00 95.44           H  
ATOM   3321  N   LEU A 220      32.282  -1.491 -12.669  1.00 96.68           N  
ATOM   3322  H   LEU A 220      32.555  -0.598 -13.052  1.00 96.68           H  
ATOM   3323  CA  LEU A 220      31.175  -1.536 -11.706  1.00 96.68           C  
ATOM   3324  HA  LEU A 220      30.860  -2.569 -11.562  1.00 96.68           H  
ATOM   3325  C   LEU A 220      29.966  -0.772 -12.236  1.00 96.68           C  
ATOM   3326  CB  LEU A 220      31.592  -0.978 -10.330  1.00 96.68           C  
ATOM   3327  HB2 LEU A 220      30.733  -1.048  -9.662  1.00 96.68           H  
ATOM   3328  HB3 LEU A 220      31.821   0.081 -10.443  1.00 96.68           H  
ATOM   3329  O   LEU A 220      30.116   0.279 -12.859  1.00 96.68           O  
ATOM   3330  CG  LEU A 220      32.783  -1.674  -9.650  1.00 96.68           C  
ATOM   3331  HG  LEU A 220      33.651  -1.634 -10.309  1.00 96.68           H  
ATOM   3332  CD1 LEU A 220      33.137  -0.934  -8.361  1.00 96.68           C  
ATOM   3333 HD11 LEU A 220      33.973  -1.428  -7.866  1.00 96.68           H  
ATOM   3334 HD12 LEU A 220      32.279  -0.939  -7.688  1.00 96.68           H  
ATOM   3335 HD13 LEU A 220      33.413   0.096  -8.587  1.00 96.68           H  
ATOM   3336  CD2 LEU A 220      32.491  -3.131  -9.298  1.00 96.68           C  
ATOM   3337 HD21 LEU A 220      32.378  -3.715 -10.212  1.00 96.68           H  
ATOM   3338 HD22 LEU A 220      33.322  -3.556  -8.734  1.00 96.68           H  
ATOM   3339 HD23 LEU A 220      31.577  -3.204  -8.710  1.00 96.68           H  
ATOM   3340  N   LYS A 221      28.769  -1.266 -11.925  1.00 96.59           N  
ATOM   3341  H   LYS A 221      28.742  -2.150 -11.437  1.00 96.59           H  
ATOM   3342  CA  LYS A 221      27.502  -0.572 -12.152  1.00 96.59           C  
ATOM   3343  HA  LYS A 221      27.698   0.438 -12.514  1.00 96.59           H  
ATOM   3344  C   LYS A 221      26.749  -0.452 -10.839  1.00 96.59           C  
ATOM   3345  CB  LYS A 221      26.690  -1.322 -13.212  1.00 96.59           C  
ATOM   3346  HB2 LYS A 221      27.312  -1.461 -14.096  1.00 96.59           H  
ATOM   3347  HB3 LYS A 221      26.416  -2.303 -12.822  1.00 96.59           H  
ATOM   3348  O   LYS A 221      26.461  -1.457 -10.200  1.00 96.59           O  
ATOM   3349  CG  LYS A 221      25.423  -0.567 -13.629  1.00 96.59           C  
ATOM   3350  HG2 LYS A 221      24.828  -0.303 -12.755  1.00 96.59           H  
ATOM   3351  HG3 LYS A 221      25.702   0.350 -14.147  1.00 96.59           H  
ATOM   3352  CD  LYS A 221      24.577  -1.445 -14.554  1.00 96.59           C  
ATOM   3353  HD2 LYS A 221      24.054  -2.174 -13.935  1.00 96.59           H  
ATOM   3354  HD3 LYS A 221      25.214  -1.989 -15.252  1.00 96.59           H  
ATOM   3355  CE  LYS A 221      23.560  -0.598 -15.323  1.00 96.59           C  
ATOM   3356  HE2 LYS A 221      23.333   0.302 -14.752  1.00 96.59           H  
ATOM   3357  HE3 LYS A 221      22.640  -1.170 -15.442  1.00 96.59           H  
ATOM   3358  NZ  LYS A 221      24.090  -0.252 -16.654  1.00 96.59           N  
ATOM   3359  HZ1 LYS A 221      24.998   0.186 -16.603  1.00 96.59           H  
ATOM   3360  HZ2 LYS A 221      23.498   0.382 -17.171  1.00 96.59           H  
ATOM   3361  HZ3 LYS A 221      24.233  -1.080 -17.216  1.00 96.59           H  
ATOM   3362  N   PHE A 222      26.389   0.768 -10.478  1.00 97.32           N  
ATOM   3363  H   PHE A 222      26.627   1.535 -11.090  1.00 97.32           H  
ATOM   3364  CA  PHE A 222      25.540   1.074  -9.339  1.00 97.32           C  
ATOM   3365  HA  PHE A 222      25.450   0.180  -8.721  1.00 97.32           H  
ATOM   3366  C   PHE A 222      24.149   1.468  -9.821  1.00 97.32           C  
ATOM   3367  CB  PHE A 222      26.185   2.158  -8.476  1.00 97.32           C  
ATOM   3368  HB2 PHE A 222      25.499   2.421  -7.671  1.00 97.32           H  
ATOM   3369  HB3 PHE A 222      26.346   3.049  -9.082  1.00 97.32           H  
ATOM   3370  O   PHE A 222      24.001   2.224 -10.784  1.00 97.32           O  
ATOM   3371  CG  PHE A 222      27.499   1.717  -7.865  1.00 97.32           C  
ATOM   3372  CD1 PHE A 222      27.500   0.900  -6.720  1.00 97.32           C  
ATOM   3373  HD1 PHE A 222      26.567   0.590  -6.273  1.00 97.32           H  
ATOM   3374  CD2 PHE A 222      28.719   2.095  -8.459  1.00 97.32           C  
ATOM   3375  HD2 PHE A 222      28.722   2.711  -9.346  1.00 97.32           H  
ATOM   3376  CE1 PHE A 222      28.718   0.478  -6.158  1.00 97.32           C  
ATOM   3377  HE1 PHE A 222      28.718  -0.146  -5.277  1.00 97.32           H  
ATOM   3378  CE2 PHE A 222      29.936   1.666  -7.900  1.00 97.32           C  
ATOM   3379  HE2 PHE A 222      30.873   1.957  -8.351  1.00 97.32           H  
ATOM   3380  CZ  PHE A 222      29.935   0.861  -6.748  1.00 97.32           C  
ATOM   3381  HZ  PHE A 222      30.869   0.538  -6.311  1.00 97.32           H  
ATOM   3382  N   ILE A 223      23.124   0.944  -9.157  1.00 97.73           N  
ATOM   3383  H   ILE A 223      23.327   0.330  -8.382  1.00 97.73           H  
ATOM   3384  CA  ILE A 223      21.717   1.185  -9.484  1.00 97.73           C  
ATOM   3385  HA  ILE A 223      21.635   2.023 -10.176  1.00 97.73           H  
ATOM   3386  C   ILE A 223      20.999   1.557  -8.192  1.00 97.73           C  
ATOM   3387  CB  ILE A 223      21.084  -0.063 -10.144  1.00 97.73           C  
ATOM   3388  HB  ILE A 223      21.137  -0.885  -9.430  1.00 97.73           H  
ATOM   3389  O   ILE A 223      21.156   0.864  -7.196  1.00 97.73           O  
ATOM   3390  CG1 ILE A 223      21.830  -0.499 -11.428  1.00 97.73           C  
ATOM   3391 HG12 ILE A 223      22.909  -0.443 -11.282  1.00 97.73           H  
ATOM   3392 HG13 ILE A 223      21.570   0.162 -12.255  1.00 97.73           H  
ATOM   3393  CG2 ILE A 223      19.600   0.209 -10.455  1.00 97.73           C  
ATOM   3394 HG21 ILE A 223      19.028   0.249  -9.528  1.00 97.73           H  
ATOM   3395 HG22 ILE A 223      19.488   1.154 -10.988  1.00 97.73           H  
ATOM   3396 HG23 ILE A 223      19.172  -0.586 -11.066  1.00 97.73           H  
ATOM   3397  CD1 ILE A 223      21.530  -1.943 -11.835  1.00 97.73           C  
ATOM   3398 HD11 ILE A 223      22.103  -2.188 -12.728  1.00 97.73           H  
ATOM   3399 HD12 ILE A 223      20.471  -2.074 -12.057  1.00 97.73           H  
ATOM   3400 HD13 ILE A 223      21.824  -2.617 -11.030  1.00 97.73           H  
ATOM   3401  N   ALA A 224      20.201   2.621  -8.182  1.00 97.54           N  
ATOM   3402  H   ALA A 224      20.108   3.166  -9.028  1.00 97.54           H  
ATOM   3403  CA  ALA A 224      19.394   2.978  -7.021  1.00 97.54           C  
ATOM   3404  HA  ALA A 224      20.062   3.156  -6.179  1.00 97.54           H  
ATOM   3405  C   ALA A 224      18.442   1.826  -6.658  1.00 97.54           C  
ATOM   3406  CB  ALA A 224      18.630   4.273  -7.312  1.00 97.54           C  
ATOM   3407  HB1 ALA A 224      17.950   4.123  -8.150  1.00 97.54           H  
ATOM   3408  HB2 ALA A 224      19.338   5.068  -7.548  1.00 97.54           H  
ATOM   3409  HB3 ALA A 224      18.054   4.564  -6.434  1.00 97.54           H  
ATOM   3410  O   ALA A 224      17.781   1.260  -7.530  1.00 97.54           O  
ATOM   3411  N   LYS A 225      18.341   1.501  -5.366  1.00 94.68           N  
ATOM   3412  H   LYS A 225      18.930   2.002  -4.717  1.00 94.68           H  
ATOM   3413  CA  LYS A 225      17.618   0.318  -4.866  1.00 94.68           C  
ATOM   3414  HA  LYS A 225      18.006  -0.554  -5.392  1.00 94.68           H  
ATOM   3415  C   LYS A 225      16.112   0.340  -5.146  1.00 94.68           C  
ATOM   3416  CB  LYS A 225      17.938   0.149  -3.371  1.00 94.68           C  
ATOM   3417  HB2 LYS A 225      19.023   0.184  -3.267  1.00 94.68           H  
ATOM   3418  HB3 LYS A 225      17.519   0.976  -2.797  1.00 94.68           H  
ATOM   3419  O   LYS A 225      15.463  -0.696  -5.151  1.00 94.68           O  
ATOM   3420  CG  LYS A 225      17.434  -1.186  -2.793  1.00 94.68           C  
ATOM   3421  HG2 LYS A 225      17.288  -1.901  -3.603  1.00 94.68           H  
ATOM   3422  HG3 LYS A 225      16.478  -1.031  -2.293  1.00 94.68           H  
ATOM   3423  CD  LYS A 225      18.450  -1.789  -1.815  1.00 94.68           C  
ATOM   3424  HD2 LYS A 225      18.565  -1.128  -0.956  1.00 94.68           H  
ATOM   3425  HD3 LYS A 225      19.410  -1.877  -2.324  1.00 94.68           H  
ATOM   3426  CE  LYS A 225      18.012  -3.183  -1.344  1.00 94.68           C  
ATOM   3427  HE2 LYS A 225      17.592  -3.720  -2.195  1.00 94.68           H  
ATOM   3428  HE3 LYS A 225      17.230  -3.070  -0.594  1.00 94.68           H  
ATOM   3429  NZ  LYS A 225      19.154  -3.961  -0.793  1.00 94.68           N  
ATOM   3430  HZ1 LYS A 225      19.831  -4.194  -1.506  1.00 94.68           H  
ATOM   3431  HZ2 LYS A 225      19.656  -3.418  -0.106  1.00 94.68           H  
ATOM   3432  HZ3 LYS A 225      18.870  -4.840  -0.385  1.00 94.68           H  
ATOM   3433  N   SER A 226      15.556   1.520  -5.406  1.00 95.08           N  
ATOM   3434  H   SER A 226      16.176   2.310  -5.507  1.00 95.08           H  
ATOM   3435  CA  SER A 226      14.176   1.685  -5.857  1.00 95.08           C  
ATOM   3436  HA  SER A 226      13.847   0.758  -6.327  1.00 95.08           H  
ATOM   3437  C   SER A 226      14.066   2.784  -6.906  1.00 95.08           C  
ATOM   3438  CB  SER A 226      13.237   1.962  -4.680  1.00 95.08           C  
ATOM   3439  HB2 SER A 226      12.224   2.033  -5.076  1.00 95.08           H  
ATOM   3440  HB3 SER A 226      13.279   1.126  -3.982  1.00 95.08           H  
ATOM   3441  O   SER A 226      14.890   3.702  -6.950  1.00 95.08           O  
ATOM   3442  OG  SER A 226      13.546   3.167  -3.999  1.00 95.08           O  
ATOM   3443  HG  SER A 226      14.430   3.080  -3.633  1.00 95.08           H  
ATOM   3444  N   VAL A 227      13.027   2.700  -7.737  1.00 95.40           N  
ATOM   3445  H   VAL A 227      12.431   1.885  -7.686  1.00 95.40           H  
ATOM   3446  CA  VAL A 227      12.734   3.704  -8.767  1.00 95.40           C  
ATOM   3447  HA  VAL A 227      13.609   3.792  -9.410  1.00 95.40           H  
ATOM   3448  C   VAL A 227      12.474   5.080  -8.154  1.00 95.40           C  
ATOM   3449  CB  VAL A 227      11.545   3.298  -9.657  1.00 95.40           C  
ATOM   3450  HB  VAL A 227      11.397   4.080 -10.400  1.00 95.40           H  
ATOM   3451  O   VAL A 227      11.993   5.189  -7.020  1.00 95.40           O  
ATOM   3452  CG1 VAL A 227      11.797   1.993 -10.412  1.00 95.40           C  
ATOM   3453 HG11 VAL A 227      12.083   1.184  -9.740  1.00 95.40           H  
ATOM   3454 HG12 VAL A 227      12.581   2.159 -11.151  1.00 95.40           H  
ATOM   3455 HG13 VAL A 227      10.895   1.703 -10.951  1.00 95.40           H  
ATOM   3456  CG2 VAL A 227      10.235   3.145  -8.884  1.00 95.40           C  
ATOM   3457 HG21 VAL A 227       9.450   2.896  -9.598  1.00 95.40           H  
ATOM   3458 HG22 VAL A 227       9.959   4.085  -8.407  1.00 95.40           H  
ATOM   3459 HG23 VAL A 227      10.313   2.353  -8.140  1.00 95.40           H  
ATOM   3460  N   GLY A 228      12.743   6.132  -8.915  1.00 95.00           N  
ATOM   3461  H   GLY A 228      13.152   5.988  -9.827  1.00 95.00           H  
ATOM   3462  CA  GLY A 228      12.405   7.500  -8.546  1.00 95.00           C  
ATOM   3463  HA2 GLY A 228      11.596   7.837  -9.194  1.00 95.00           H  
ATOM   3464  HA3 GLY A 228      12.028   7.559  -7.525  1.00 95.00           H  
ATOM   3465  C   GLY A 228      13.562   8.480  -8.683  1.00 95.00           C  
ATOM   3466  O   GLY A 228      14.739   8.114  -8.729  1.00 95.00           O  
ATOM   3467  N   SER A 229      13.210   9.760  -8.701  1.00 95.20           N  
ATOM   3468  H   SER A 229      12.233   9.969  -8.552  1.00 95.20           H  
ATOM   3469  CA  SER A 229      14.148  10.874  -8.850  1.00 95.20           C  
ATOM   3470  HA  SER A 229      14.772  10.679  -9.722  1.00 95.20           H  
ATOM   3471  C   SER A 229      15.087  11.033  -7.655  1.00 95.20           C  
ATOM   3472  CB  SER A 229      13.374  12.169  -9.101  1.00 95.20           C  
ATOM   3473  HB2 SER A 229      12.711  12.042  -9.957  1.00 95.20           H  
ATOM   3474  HB3 SER A 229      14.084  12.966  -9.324  1.00 95.20           H  
ATOM   3475  O   SER A 229      16.185  11.567  -7.811  1.00 95.20           O  
ATOM   3476  OG  SER A 229      12.619  12.539  -7.963  1.00 95.20           O  
ATOM   3477  HG  SER A 229      11.700  12.296  -8.097  1.00 95.20           H  
ATOM   3478  N   TRP A 230      14.705  10.507  -6.484  1.00 95.32           N  
ATOM   3479  H   TRP A 230      13.772  10.123  -6.438  1.00 95.32           H  
ATOM   3480  CA  TRP A 230      15.536  10.472  -5.277  1.00 95.32           C  
ATOM   3481  HA  TRP A 230      15.702  11.496  -4.942  1.00 95.32           H  
ATOM   3482  C   TRP A 230      16.911   9.840  -5.539  1.00 95.32           C  
ATOM   3483  CB  TRP A 230      14.796   9.697  -4.175  1.00 95.32           C  
ATOM   3484  HB2 TRP A 230      15.261   9.945  -3.220  1.00 95.32           H  
ATOM   3485  HB3 TRP A 230      13.759  10.027  -4.127  1.00 95.32           H  
ATOM   3486  O   TRP A 230      17.916  10.319  -5.015  1.00 95.32           O  
ATOM   3487  CG  TRP A 230      14.836   8.206  -4.328  1.00 95.32           C  
ATOM   3488  CD1 TRP A 230      14.038   7.461  -5.127  1.00 95.32           C  
ATOM   3489  HD1 TRP A 230      13.219   7.845  -5.717  1.00 95.32           H  
ATOM   3490  CD2 TRP A 230      15.775   7.267  -3.720  1.00 95.32           C  
ATOM   3491  CE2 TRP A 230      15.523   5.968  -4.254  1.00 95.32           C  
ATOM   3492  CE3 TRP A 230      16.817   7.383  -2.776  1.00 95.32           C  
ATOM   3493  HE3 TRP A 230      17.049   8.347  -2.346  1.00 95.32           H  
ATOM   3494  NE1 TRP A 230      14.456   6.145  -5.106  1.00 95.32           N  
ATOM   3495  HE1 TRP A 230      14.060   5.422  -5.689  1.00 95.32           H  
ATOM   3496  CH2 TRP A 230      17.299   4.991  -2.937  1.00 95.32           C  
ATOM   3497  HH2 TRP A 230      17.892   4.137  -2.643  1.00 95.32           H  
ATOM   3498  CZ2 TRP A 230      16.289   4.850  -3.899  1.00 95.32           C  
ATOM   3499  HZ2 TRP A 230      16.109   3.897  -4.373  1.00 95.32           H  
ATOM   3500  CZ3 TRP A 230      17.542   6.252  -2.366  1.00 95.32           C  
ATOM   3501  HZ3 TRP A 230      18.313   6.365  -1.617  1.00 95.32           H  
ATOM   3502  N   GLY A 231      16.966   8.821  -6.407  1.00 96.42           N  
ATOM   3503  H   GLY A 231      16.100   8.485  -6.804  1.00 96.42           H  
ATOM   3504  CA  GLY A 231      18.198   8.131  -6.764  1.00 96.42           C  
ATOM   3505  HA2 GLY A 231      17.960   7.330  -7.465  1.00 96.42           H  
ATOM   3506  HA3 GLY A 231      18.634   7.692  -5.867  1.00 96.42           H  
ATOM   3507  C   GLY A 231      19.234   9.051  -7.413  1.00 96.42           C  
ATOM   3508  O   GLY A 231      20.424   8.805  -7.269  1.00 96.42           O  
ATOM   3509  N   ASN A 232      18.817  10.151  -8.052  1.00 97.62           N  
ATOM   3510  H   ASN A 232      17.828  10.357  -8.065  1.00 97.62           H  
ATOM   3511  CA  ASN A 232      19.737  11.125  -8.655  1.00 97.62           C  
ATOM   3512  HA  ASN A 232      20.456  10.588  -9.273  1.00 97.62           H  
ATOM   3513  C   ASN A 232      20.543  11.922  -7.618  1.00 97.62           C  
ATOM   3514  CB  ASN A 232      18.951  12.100  -9.539  1.00 97.62           C  
ATOM   3515  HB2 ASN A 232      19.647  12.810  -9.986  1.00 97.62           H  
ATOM   3516  HB3 ASN A 232      18.254  12.664  -8.918  1.00 97.62           H  
ATOM   3517  O   ASN A 232      21.531  12.569  -7.958  1.00 97.62           O  
ATOM   3518  CG  ASN A 232      18.210  11.422 -10.667  1.00 97.62           C  
ATOM   3519  ND2 ASN A 232      17.007  11.864 -10.937  1.00 97.62           N  
ATOM   3520 HD21 ASN A 232      16.589  12.538 -10.312  1.00 97.62           H  
ATOM   3521 HD22 ASN A 232      16.444  11.353 -11.601  1.00 97.62           H  
ATOM   3522  OD1 ASN A 232      18.703  10.518 -11.322  1.00 97.62           O  
ATOM   3523  N   ASN A 233      20.121  11.892  -6.352  1.00 96.84           N  
ATOM   3524  H   ASN A 233      19.299  11.350  -6.128  1.00 96.84           H  
ATOM   3525  CA  ASN A 233      20.840  12.527  -5.252  1.00 96.84           C  
ATOM   3526  HA  ASN A 233      21.382  13.392  -5.634  1.00 96.84           H  
ATOM   3527  C   ASN A 233      21.883  11.597  -4.619  1.00 96.84           C  
ATOM   3528  CB  ASN A 233      19.824  13.023  -4.220  1.00 96.84           C  
ATOM   3529  HB2 ASN A 233      20.361  13.506  -3.404  1.00 96.84           H  
ATOM   3530  HB3 ASN A 233      19.279  12.173  -3.808  1.00 96.84           H  
ATOM   3531  O   ASN A 233      22.570  12.004  -3.676  1.00 96.84           O  
ATOM   3532  CG  ASN A 233      18.852  14.034  -4.797  1.00 96.84           C  
ATOM   3533  ND2 ASN A 233      17.595  13.943  -4.430  1.00 96.84           N  
ATOM   3534 HD21 ASN A 233      16.959  14.603  -4.853  1.00 96.84           H  
ATOM   3535 HD22 ASN A 233      17.317  13.201  -3.804  1.00 96.84           H  
ATOM   3536  OD1 ASN A 233      19.189  14.897  -5.591  1.00 96.84           O  
ATOM   3537  N   ILE A 234      21.990  10.359  -5.114  1.00 98.11           N  
ATOM   3538  H   ILE A 234      21.414  10.096  -5.901  1.00 98.11           H  
ATOM   3539  CA  ILE A 234      22.966   9.385  -4.647  1.00 98.11           C  
ATOM   3540  HA  ILE A 234      23.100   9.547  -3.577  1.00 98.11           H  
ATOM   3541  C   ILE A 234      24.297   9.623  -5.351  1.00 98.11           C  
ATOM   3542  CB  ILE A 234      22.482   7.933  -4.822  1.00 98.11           C  
ATOM   3543  HB  ILE A 234      22.302   7.763  -5.883  1.00 98.11           H  
ATOM   3544  O   ILE A 234      24.373   9.722  -6.580  1.00 98.11           O  
ATOM   3545  CG1 ILE A 234      21.165   7.701  -4.048  1.00 98.11           C  
ATOM   3546 HG12 ILE A 234      20.422   8.433  -4.367  1.00 98.11           H  
ATOM   3547 HG13 ILE A 234      21.333   7.835  -2.980  1.00 98.11           H  
ATOM   3548  CG2 ILE A 234      23.563   6.937  -4.356  1.00 98.11           C  
ATOM   3549 HG21 ILE A 234      24.475   7.045  -4.943  1.00 98.11           H  
ATOM   3550 HG22 ILE A 234      23.222   5.911  -4.495  1.00 98.11           H  
ATOM   3551 HG23 ILE A 234      23.791   7.097  -3.302  1.00 98.11           H  
ATOM   3552  CD1 ILE A 234      20.567   6.313  -4.295  1.00 98.11           C  
ATOM   3553 HD11 ILE A 234      19.538   6.297  -3.935  1.00 98.11           H  
ATOM   3554 HD12 ILE A 234      20.553   6.092  -5.362  1.00 98.11           H  
ATOM   3555 HD13 ILE A 234      21.135   5.547  -3.767  1.00 98.11           H  
ATOM   3556  N   LYS A 235      25.362   9.649  -4.555  1.00 98.07           N  
ATOM   3557  H   LYS A 235      25.203   9.506  -3.568  1.00 98.07           H  
ATOM   3558  CA  LYS A 235      26.736   9.588  -5.037  1.00 98.07           C  
ATOM   3559  HA  LYS A 235      26.705   9.492  -6.122  1.00 98.07           H  
ATOM   3560  C   LYS A 235      27.424   8.348  -4.501  1.00 98.07           C  
ATOM   3561  CB  LYS A 235      27.513  10.857  -4.684  1.00 98.07           C  
ATOM   3562  HB2 LYS A 235      28.535  10.746  -5.047  1.00 98.07           H  
ATOM   3563  HB3 LYS A 235      27.541  10.978  -3.601  1.00 98.07           H  
ATOM   3564  O   LYS A 235      27.195   7.958  -3.360  1.00 98.07           O  
ATOM   3565  CG  LYS A 235      26.895  12.101  -5.325  1.00 98.07           C  
ATOM   3566  HG2 LYS A 235      25.872  12.238  -4.973  1.00 98.07           H  
ATOM   3567  HG3 LYS A 235      26.887  11.977  -6.408  1.00 98.07           H  
ATOM   3568  CD  LYS A 235      27.718  13.330  -4.951  1.00 98.07           C  
ATOM   3569  HD2 LYS A 235      27.689  13.464  -3.870  1.00 98.07           H  
ATOM   3570  HD3 LYS A 235      28.751  13.185  -5.269  1.00 98.07           H  
ATOM   3571  CE  LYS A 235      27.136  14.558  -5.645  1.00 98.07           C  
ATOM   3572  HE2 LYS A 235      27.213  14.416  -6.723  1.00 98.07           H  
ATOM   3573  HE3 LYS A 235      26.080  14.637  -5.387  1.00 98.07           H  
ATOM   3574  NZ  LYS A 235      27.864  15.771  -5.216  1.00 98.07           N  
ATOM   3575  HZ1 LYS A 235      27.746  15.887  -4.220  1.00 98.07           H  
ATOM   3576  HZ2 LYS A 235      27.507  16.590  -5.688  1.00 98.07           H  
ATOM   3577  HZ3 LYS A 235      28.851  15.670  -5.406  1.00 98.07           H  
ATOM   3578  N   VAL A 236      28.280   7.752  -5.318  1.00 97.98           N  
ATOM   3579  H   VAL A 236      28.446   8.173  -6.222  1.00 97.98           H  
ATOM   3580  CA  VAL A 236      29.083   6.595  -4.935  1.00 97.98           C  
ATOM   3581  HA  VAL A 236      28.941   6.408  -3.870  1.00 97.98           H  
ATOM   3582  C   VAL A 236      30.548   6.924  -5.156  1.00 97.98           C  
ATOM   3583  CB  VAL A 236      28.655   5.309  -5.660  1.00 97.98           C  
ATOM   3584  HB  VAL A 236      28.862   5.396  -6.727  1.00 97.98           H  
ATOM   3585  O   VAL A 236      30.972   7.237  -6.271  1.00 97.98           O  
ATOM   3586  CG1 VAL A 236      29.432   4.118  -5.092  1.00 97.98           C  
ATOM   3587 HG11 VAL A 236      29.290   4.053  -4.014  1.00 97.98           H  
ATOM   3588 HG12 VAL A 236      30.495   4.214  -5.311  1.00 97.98           H  
ATOM   3589 HG13 VAL A 236      29.071   3.196  -5.549  1.00 97.98           H  
ATOM   3590  CG2 VAL A 236      27.155   5.030  -5.473  1.00 97.98           C  
ATOM   3591 HG21 VAL A 236      26.564   5.804  -5.963  1.00 97.98           H  
ATOM   3592 HG22 VAL A 236      26.900   4.070  -5.922  1.00 97.98           H  
ATOM   3593 HG23 VAL A 236      26.909   5.004  -4.412  1.00 97.98           H  
ATOM   3594  N   ALA A 237      31.308   6.863  -4.072  1.00 97.72           N  
ATOM   3595  H   ALA A 237      30.879   6.576  -3.205  1.00 97.72           H  
ATOM   3596  CA  ALA A 237      32.747   7.007  -4.087  1.00 97.72           C  
ATOM   3597  HA  ALA A 237      33.030   7.514  -5.009  1.00 97.72           H  
ATOM   3598  C   ALA A 237      33.392   5.622  -4.078  1.00 97.72           C  
ATOM   3599  CB  ALA A 237      33.180   7.887  -2.911  1.00 97.72           C  
ATOM   3600  HB1 ALA A 237      32.335   8.472  -2.547  1.00 97.72           H  
ATOM   3601  HB2 ALA A 237      33.569   7.272  -2.100  1.00 97.72           H  
ATOM   3602  HB3 ALA A 237      33.951   8.581  -3.244  1.00 97.72           H  
ATOM   3603  O   ALA A 237      32.959   4.744  -3.331  1.00 97.72           O  
ATOM   3604  N   VAL A 238      34.424   5.432  -4.896  1.00 97.25           N  
ATOM   3605  H   VAL A 238      34.746   6.221  -5.438  1.00 97.25           H  
ATOM   3606  CA  VAL A 238      35.198   4.185  -4.952  1.00 97.25           C  
ATOM   3607  HA  VAL A 238      34.906   3.544  -4.120  1.00 97.25           H  
ATOM   3608  C   VAL A 238      36.667   4.534  -4.782  1.00 97.25           C  
ATOM   3609  CB  VAL A 238      34.940   3.393  -6.251  1.00 97.25           C  
ATOM   3610  HB  VAL A 238      35.258   3.985  -7.109  1.00 97.25           H  
ATOM   3611  O   VAL A 238      37.203   5.333  -5.547  1.00 97.25           O  
ATOM   3612  CG1 VAL A 238      35.715   2.067  -6.257  1.00 97.25           C  
ATOM   3613 HG11 VAL A 238      36.788   2.257  -6.246  1.00 97.25           H  
ATOM   3614 HG12 VAL A 238      35.481   1.508  -7.163  1.00 97.25           H  
ATOM   3615 HG13 VAL A 238      35.445   1.470  -5.386  1.00 97.25           H  
ATOM   3616  CG2 VAL A 238      33.449   3.063  -6.412  1.00 97.25           C  
ATOM   3617 HG21 VAL A 238      33.301   2.404  -7.267  1.00 97.25           H  
ATOM   3618 HG22 VAL A 238      32.879   3.977  -6.576  1.00 97.25           H  
ATOM   3619 HG23 VAL A 238      33.077   2.569  -5.514  1.00 97.25           H  
ATOM   3620  N   ALA A 239      37.318   3.944  -3.788  1.00 96.81           N  
ATOM   3621  H   ALA A 239      36.807   3.309  -3.191  1.00 96.81           H  
ATOM   3622  CA  ALA A 239      38.731   4.136  -3.506  1.00 96.81           C  
ATOM   3623  HA  ALA A 239      39.175   4.778  -4.267  1.00 96.81           H  
ATOM   3624  C   ALA A 239      39.473   2.801  -3.540  1.00 96.81           C  
ATOM   3625  CB  ALA A 239      38.898   4.841  -2.160  1.00 96.81           C  
ATOM   3626  HB1 ALA A 239      38.503   5.855  -2.212  1.00 96.81           H  
ATOM   3627  HB2 ALA A 239      38.365   4.298  -1.380  1.00 96.81           H  
ATOM   3628  HB3 ALA A 239      39.958   4.884  -1.909  1.00 96.81           H  
ATOM   3629  O   ALA A 239      39.031   1.794  -2.988  1.00 96.81           O  
ATOM   3630  N   THR A 240      40.638   2.810  -4.170  1.00 95.71           N  
ATOM   3631  H   THR A 240      40.972   3.707  -4.492  1.00 95.71           H  
ATOM   3632  CA  THR A 240      41.588   1.700  -4.171  1.00 95.71           C  
ATOM   3633  HA  THR A 240      41.074   0.774  -3.913  1.00 95.71           H  
ATOM   3634  C   THR A 240      42.667   1.948  -3.122  1.00 95.71           C  
ATOM   3635  CB  THR A 240      42.227   1.514  -5.555  1.00 95.71           C  
ATOM   3636  HB  THR A 240      42.830   0.606  -5.531  1.00 95.71           H  
ATOM   3637  O   THR A 240      42.817   3.058  -2.611  1.00 95.71           O  
ATOM   3638  CG2 THR A 240      41.202   1.367  -6.679  1.00 95.71           C  
ATOM   3639 HG21 THR A 240      40.516   0.552  -6.453  1.00 95.71           H  
ATOM   3640 HG22 THR A 240      41.718   1.142  -7.613  1.00 95.71           H  
ATOM   3641 HG23 THR A 240      40.635   2.289  -6.808  1.00 95.71           H  
ATOM   3642  OG1 THR A 240      43.082   2.596  -5.855  1.00 95.71           O  
ATOM   3643  HG1 THR A 240      42.548   3.394  -5.870  1.00 95.71           H  
ATOM   3644  N   LYS A 241      43.492   0.938  -2.841  1.00 95.32           N  
ATOM   3645  H   LYS A 241      43.280   0.028  -3.227  1.00 95.32           H  
ATOM   3646  CA  LYS A 241      44.641   1.054  -1.932  1.00 95.32           C  
ATOM   3647  HA  LYS A 241      44.272   1.157  -0.911  1.00 95.32           H  
ATOM   3648  C   LYS A 241      45.539   2.275  -2.200  1.00 95.32           C  
ATOM   3649  CB  LYS A 241      45.433  -0.252  -2.040  1.00 95.32           C  
ATOM   3650  HB2 LYS A 241      44.758  -1.079  -1.817  1.00 95.32           H  
ATOM   3651  HB3 LYS A 241      45.797  -0.373  -3.060  1.00 95.32           H  
ATOM   3652  O   LYS A 241      46.064   2.851  -1.255  1.00 95.32           O  
ATOM   3653  CG  LYS A 241      46.620  -0.313  -1.071  1.00 95.32           C  
ATOM   3654  HG2 LYS A 241      46.265  -0.145  -0.054  1.00 95.32           H  
ATOM   3655  HG3 LYS A 241      47.361   0.444  -1.327  1.00 95.32           H  
ATOM   3656  CD  LYS A 241      47.261  -1.698  -1.169  1.00 95.32           C  
ATOM   3657  HD2 LYS A 241      46.489  -2.447  -0.992  1.00 95.32           H  
ATOM   3658  HD3 LYS A 241      47.669  -1.847  -2.169  1.00 95.32           H  
ATOM   3659  CE  LYS A 241      48.364  -1.861  -0.124  1.00 95.32           C  
ATOM   3660  HE2 LYS A 241      47.979  -1.500   0.830  1.00 95.32           H  
ATOM   3661  HE3 LYS A 241      49.221  -1.250  -0.405  1.00 95.32           H  
ATOM   3662  NZ  LYS A 241      48.732  -3.294  -0.001  1.00 95.32           N  
ATOM   3663  HZ1 LYS A 241      49.029  -3.678  -0.887  1.00 95.32           H  
ATOM   3664  HZ2 LYS A 241      49.445  -3.439   0.700  1.00 95.32           H  
ATOM   3665  HZ3 LYS A 241      47.922  -3.826   0.283  1.00 95.32           H  
ATOM   3666  N   ALA A 242      45.704   2.684  -3.461  1.00 93.11           N  
ATOM   3667  H   ALA A 242      45.160   2.233  -4.183  1.00 93.11           H  
ATOM   3668  CA  ALA A 242      46.557   3.814  -3.844  1.00 93.11           C  
ATOM   3669  HA  ALA A 242      47.524   3.700  -3.355  1.00 93.11           H  
ATOM   3670  C   ALA A 242      46.009   5.193  -3.420  1.00 93.11           C  
ATOM   3671  CB  ALA A 242      46.769   3.751  -5.362  1.00 93.11           C  
ATOM   3672  HB1 ALA A 242      47.207   2.792  -5.639  1.00 93.11           H  
ATOM   3673  HB2 ALA A 242      47.443   4.551  -5.670  1.00 93.11           H  
ATOM   3674  HB3 ALA A 242      45.815   3.875  -5.874  1.00 93.11           H  
ATOM   3675  O   ALA A 242      46.738   6.183  -3.469  1.00 93.11           O  
ATOM   3676  N   ASP A 243      44.734   5.274  -3.034  1.00 95.08           N  
ATOM   3677  H   ASP A 243      44.171   4.435  -3.023  1.00 95.08           H  
ATOM   3678  CA  ASP A 243      44.088   6.516  -2.605  1.00 95.08           C  
ATOM   3679  HA  ASP A 243      44.513   7.350  -3.164  1.00 95.08           H  
ATOM   3680  C   ASP A 243      44.300   6.822  -1.117  1.00 95.08           C  
ATOM   3681  CB  ASP A 243      42.594   6.429  -2.934  1.00 95.08           C  
ATOM   3682  HB2 ASP A 243      42.095   7.338  -2.600  1.00 95.08           H  
ATOM   3683  HB3 ASP A 243      42.154   5.592  -2.392  1.00 95.08           H  
ATOM   3684  O   ASP A 243      44.206   7.982  -0.712  1.00 95.08           O  
ATOM   3685  CG  ASP A 243      42.366   6.260  -4.432  1.00 95.08           C  
ATOM   3686  OD1 ASP A 243      42.854   7.105  -5.214  1.00 95.08           O  
ATOM   3687  OD2 ASP A 243      41.706   5.281  -4.840  1.00 95.08           O  
ATOM   3688  N   PHE A 244      44.621   5.798  -0.324  1.00 95.95           N  
ATOM   3689  H   PHE A 244      44.765   4.894  -0.749  1.00 95.95           H  
ATOM   3690  CA  PHE A 244      44.849   5.904   1.115  1.00 95.95           C  
ATOM   3691  HA  PHE A 244      44.130   6.607   1.536  1.00 95.95           H  
ATOM   3692  C   PHE A 244      46.249   6.448   1.415  1.00 95.95           C  
ATOM   3693  CB  PHE A 244      44.604   4.545   1.777  1.00 95.95           C  
ATOM   3694  HB2 PHE A 244      44.982   4.591   2.799  1.00 95.95           H  
ATOM   3695  HB3 PHE A 244      45.163   3.770   1.253  1.00 95.95           H  
ATOM   3696  O   PHE A 244      47.230   6.114   0.748  1.00 95.95           O  
ATOM   3697  CG  PHE A 244      43.135   4.172   1.825  1.00 95.95           C  
ATOM   3698  CD1 PHE A 244      42.389   4.435   2.987  1.00 95.95           C  
ATOM   3699  HD1 PHE A 244      42.859   4.893   3.844  1.00 95.95           H  
ATOM   3700  CD2 PHE A 244      42.496   3.627   0.696  1.00 95.95           C  
ATOM   3701  HD2 PHE A 244      43.065   3.443  -0.203  1.00 95.95           H  
ATOM   3702  CE1 PHE A 244      41.019   4.135   3.024  1.00 95.95           C  
ATOM   3703  HE1 PHE A 244      40.451   4.357   3.915  1.00 95.95           H  
ATOM   3704  CE2 PHE A 244      41.116   3.351   0.725  1.00 95.95           C  
ATOM   3705  HE2 PHE A 244      40.624   2.958  -0.153  1.00 95.95           H  
ATOM   3706  CZ  PHE A 244      40.380   3.593   1.898  1.00 95.95           C  
ATOM   3707  HZ  PHE A 244      39.320   3.391   1.937  1.00 95.95           H  
ATOM   3708  N   GLY A 245      46.347   7.339   2.402  1.00 92.33           N  
ATOM   3709  H   GLY A 245      45.519   7.506   2.956  1.00 92.33           H  
ATOM   3710  CA  GLY A 245      47.561   8.089   2.735  1.00 92.33           C  
ATOM   3711  HA2 GLY A 245      47.423   8.549   3.713  1.00 92.33           H  
ATOM   3712  HA3 GLY A 245      48.399   7.394   2.792  1.00 92.33           H  
ATOM   3713  C   GLY A 245      47.921   9.192   1.730  1.00 92.33           C  
ATOM   3714  O   GLY A 245      48.824   9.991   1.988  1.00 92.33           O  
ATOM   3715  N   ALA A 246      47.198   9.295   0.610  1.00 93.96           N  
ATOM   3716  H   ALA A 246      46.480   8.602   0.450  1.00 93.96           H  
ATOM   3717  CA  ALA A 246      47.401  10.315  -0.416  1.00 93.96           C  
ATOM   3718  HA  ALA A 246      48.461  10.569  -0.433  1.00 93.96           H  
ATOM   3719  C   ALA A 246      46.648  11.631  -0.126  1.00 93.96           C  
ATOM   3720  CB  ALA A 246      47.062   9.708  -1.784  1.00 93.96           C  
ATOM   3721  HB1 ALA A 246      47.656   8.809  -1.948  1.00 93.96           H  
ATOM   3722  HB2 ALA A 246      47.280  10.427  -2.574  1.00 93.96           H  
ATOM   3723  HB3 ALA A 246      46.006   9.442  -1.823  1.00 93.96           H  
ATOM   3724  O   ALA A 246      46.614  12.513  -0.985  1.00 93.96           O  
ATOM   3725  N   LYS A 247      46.058  11.778   1.075  1.00 91.93           N  
ATOM   3726  H   LYS A 247      46.100  10.986   1.701  1.00 91.93           H  
ATOM   3727  CA  LYS A 247      45.251  12.939   1.505  1.00 91.93           C  
ATOM   3728  HA  LYS A 247      44.776  12.675   2.450  1.00 91.93           H  
ATOM   3729  C   LYS A 247      44.091  13.237   0.550  1.00 91.93           C  
ATOM   3730  CB  LYS A 247      46.131  14.180   1.741  1.00 91.93           C  
ATOM   3731  HB2 LYS A 247      46.566  14.495   0.793  1.00 91.93           H  
ATOM   3732  HB3 LYS A 247      45.494  14.986   2.105  1.00 91.93           H  
ATOM   3733  O   LYS A 247      43.803  14.397   0.249  1.00 91.93           O  
ATOM   3734  CG  LYS A 247      47.250  13.956   2.760  1.00 91.93           C  
ATOM   3735  HG2 LYS A 247      47.925  13.175   2.410  1.00 91.93           H  
ATOM   3736  HG3 LYS A 247      46.816  13.655   3.714  1.00 91.93           H  
ATOM   3737  CD  LYS A 247      48.035  15.258   2.937  1.00 91.93           C  
ATOM   3738  HD2 LYS A 247      47.356  16.041   3.273  1.00 91.93           H  
ATOM   3739  HD3 LYS A 247      48.474  15.543   1.981  1.00 91.93           H  
ATOM   3740  CE  LYS A 247      49.135  15.041   3.975  1.00 91.93           C  
ATOM   3741  HE2 LYS A 247      49.782  14.235   3.630  1.00 91.93           H  
ATOM   3742  HE3 LYS A 247      48.669  14.715   4.905  1.00 91.93           H  
ATOM   3743  NZ  LYS A 247      49.912  16.283   4.192  1.00 91.93           N  
ATOM   3744  HZ1 LYS A 247      50.347  16.574   3.327  1.00 91.93           H  
ATOM   3745  HZ2 LYS A 247      50.626  16.125   4.889  1.00 91.93           H  
ATOM   3746  HZ3 LYS A 247      49.297  17.017   4.515  1.00 91.93           H  
ATOM   3747  N   LYS A 248      43.462  12.182   0.028  1.00 95.20           N  
ATOM   3748  H   LYS A 248      43.704  11.267   0.380  1.00 95.20           H  
ATOM   3749  CA  LYS A 248      42.295  12.308  -0.845  1.00 95.20           C  
ATOM   3750  HA  LYS A 248      42.402  13.220  -1.432  1.00 95.20           H  
ATOM   3751  C   LYS A 248      41.028  12.475  -0.019  1.00 95.20           C  
ATOM   3752  CB  LYS A 248      42.198  11.125  -1.817  1.00 95.20           C  
ATOM   3753  HB2 LYS A 248      41.247  11.191  -2.346  1.00 95.20           H  
ATOM   3754  HB3 LYS A 248      42.223  10.184  -1.268  1.00 95.20           H  
ATOM   3755  O   LYS A 248      40.918  11.974   1.096  1.00 95.20           O  
ATOM   3756  CG  LYS A 248      43.340  11.166  -2.843  1.00 95.20           C  
ATOM   3757  HG2 LYS A 248      44.277  10.900  -2.355  1.00 95.20           H  
ATOM   3758  HG3 LYS A 248      43.427  12.173  -3.251  1.00 95.20           H  
ATOM   3759  CD  LYS A 248      43.056  10.197  -3.991  1.00 95.20           C  
ATOM   3760  HD2 LYS A 248      42.128  10.487  -4.483  1.00 95.20           H  
ATOM   3761  HD3 LYS A 248      42.941   9.193  -3.582  1.00 95.20           H  
ATOM   3762  CE  LYS A 248      44.201  10.205  -5.006  1.00 95.20           C  
ATOM   3763  HE2 LYS A 248      45.097   9.836  -4.507  1.00 95.20           H  
ATOM   3764  HE3 LYS A 248      44.381  11.230  -5.331  1.00 95.20           H  
ATOM   3765  NZ  LYS A 248      43.878   9.344  -6.166  1.00 95.20           N  
ATOM   3766  HZ1 LYS A 248      44.654   9.240  -6.805  1.00 95.20           H  
ATOM   3767  HZ2 LYS A 248      43.049   9.660  -6.650  1.00 95.20           H  
ATOM   3768  HZ3 LYS A 248      43.642   8.421  -5.832  1.00 95.20           H  
ATOM   3769  N   ASN A 249      40.058  13.160  -0.608  1.00 96.67           N  
ATOM   3770  H   ASN A 249      40.196  13.474  -1.558  1.00 96.67           H  
ATOM   3771  CA  ASN A 249      38.738  13.339  -0.028  1.00 96.67           C  
ATOM   3772  HA  ASN A 249      38.738  13.023   1.015  1.00 96.67           H  
ATOM   3773  C   ASN A 249      37.719  12.475  -0.775  1.00 96.67           C  
ATOM   3774  CB  ASN A 249      38.376  14.828  -0.075  1.00 96.67           C  
ATOM   3775  HB2 ASN A 249      38.422  15.187  -1.103  1.00 96.67           H  
ATOM   3776  HB3 ASN A 249      37.350  14.926   0.280  1.00 96.67           H  
ATOM   3777  O   ASN A 249      37.827  12.306  -1.988  1.00 96.67           O  
ATOM   3778  CG  ASN A 249      39.224  15.706   0.824  1.00 96.67           C  
ATOM   3779  ND2 ASN A 249      39.322  16.978   0.514  1.00 96.67           N  
ATOM   3780 HD21 ASN A 249      39.942  17.514   1.103  1.00 96.67           H  
ATOM   3781 HD22 ASN A 249      38.934  17.316  -0.356  1.00 96.67           H  
ATOM   3782  OD1 ASN A 249      39.799  15.295   1.812  1.00 96.67           O  
ATOM   3783  N   ILE A 250      36.707  11.976  -0.063  1.00 96.86           N  
ATOM   3784  H   ILE A 250      36.683  12.189   0.924  1.00 96.86           H  
ATOM   3785  CA  ILE A 250      35.524  11.339  -0.665  1.00 96.86           C  
ATOM   3786  HA  ILE A 250      35.832  10.536  -1.335  1.00 96.86           H  
ATOM   3787  C   ILE A 250      34.774  12.377  -1.503  1.00 96.86           C  
ATOM   3788  CB  ILE A 250      34.636  10.752   0.455  1.00 96.86           C  
ATOM   3789  HB  ILE A 250      34.513  11.511   1.228  1.00 96.86           H  
ATOM   3790  O   ILE A 250      34.535  12.186  -2.692  1.00 96.86           O  
ATOM   3791  CG1 ILE A 250      35.325   9.519   1.076  1.00 96.86           C  
ATOM   3792 HG12 ILE A 250      36.397   9.700   1.160  1.00 96.86           H  
ATOM   3793 HG13 ILE A 250      35.189   8.656   0.424  1.00 96.86           H  
ATOM   3794  CG2 ILE A 250      33.237  10.360  -0.051  1.00 96.86           C  
ATOM   3795 HG21 ILE A 250      33.326   9.612  -0.838  1.00 96.86           H  
ATOM   3796 HG22 ILE A 250      32.699  11.228  -0.433  1.00 96.86           H  
ATOM   3797 HG23 ILE A 250      32.643   9.948   0.766  1.00 96.86           H  
ATOM   3798  CD1 ILE A 250      34.807   9.183   2.477  1.00 96.86           C  
ATOM   3799 HD11 ILE A 250      35.326   8.299   2.848  1.00 96.86           H  
ATOM   3800 HD12 ILE A 250      33.736   8.983   2.465  1.00 96.86           H  
ATOM   3801 HD13 ILE A 250      35.010  10.016   3.150  1.00 96.86           H  
ATOM   3802  N   ILE A 251      34.471  13.504  -0.866  1.00 96.08           N  
ATOM   3803  H   ILE A 251      34.749  13.565   0.103  1.00 96.08           H  
ATOM   3804  CA  ILE A 251      34.020  14.758  -1.464  1.00 96.08           C  
ATOM   3805  HA  ILE A 251      34.311  14.790  -2.514  1.00 96.08           H  
ATOM   3806  C   ILE A 251      34.739  15.895  -0.744  1.00 96.08           C  
ATOM   3807  CB  ILE A 251      32.488  14.939  -1.357  1.00 96.08           C  
ATOM   3808  HB  ILE A 251      32.257  15.929  -1.750  1.00 96.08           H  
ATOM   3809  O   ILE A 251      35.145  15.723   0.406  1.00 96.08           O  
ATOM   3810  CG1 ILE A 251      31.978  14.879   0.103  1.00 96.08           C  
ATOM   3811 HG12 ILE A 251      32.565  15.556   0.724  1.00 96.08           H  
ATOM   3812 HG13 ILE A 251      32.095  13.868   0.495  1.00 96.08           H  
ATOM   3813  CG2 ILE A 251      31.759  13.920  -2.250  1.00 96.08           C  
ATOM   3814 HG21 ILE A 251      30.704  14.178  -2.340  1.00 96.08           H  
ATOM   3815 HG22 ILE A 251      32.206  13.918  -3.245  1.00 96.08           H  
ATOM   3816 HG23 ILE A 251      31.847  12.919  -1.828  1.00 96.08           H  
ATOM   3817  CD1 ILE A 251      30.514  15.303   0.246  1.00 96.08           C  
ATOM   3818 HD11 ILE A 251      29.855  14.581  -0.236  1.00 96.08           H  
ATOM   3819 HD12 ILE A 251      30.370  16.286  -0.202  1.00 96.08           H  
ATOM   3820 HD13 ILE A 251      30.250  15.362   1.303  1.00 96.08           H  
ATOM   3821  N   SER A 252      34.881  17.052  -1.385  1.00 92.99           N  
ATOM   3822  H   SER A 252      34.778  17.046  -2.390  1.00 92.99           H  
ATOM   3823  CA  SER A 252      35.483  18.244  -0.780  1.00 92.99           C  
ATOM   3824  HA  SER A 252      36.565  18.126  -0.819  1.00 92.99           H  
ATOM   3825  C   SER A 252      35.057  18.458   0.682  1.00 92.99           C  
ATOM   3826  CB  SER A 252      35.121  19.469  -1.615  1.00 92.99           C  
ATOM   3827  HB2 SER A 252      35.386  19.282  -2.655  1.00 92.99           H  
ATOM   3828  HB3 SER A 252      34.050  19.660  -1.547  1.00 92.99           H  
ATOM   3829  O   SER A 252      33.873  18.589   0.988  1.00 92.99           O  
ATOM   3830  OG  SER A 252      35.843  20.592  -1.147  1.00 92.99           O  
ATOM   3831  HG  SER A 252      35.684  21.317  -1.756  1.00 92.99           H  
ATOM   3832  N   GLY A 253      36.043  18.464   1.586  1.00 91.60           N  
ATOM   3833  H   GLY A 253      36.985  18.307   1.256  1.00 91.60           H  
ATOM   3834  CA  GLY A 253      35.848  18.638   3.028  1.00 91.60           C  
ATOM   3835  HA2 GLY A 253      36.702  19.179   3.434  1.00 91.60           H  
ATOM   3836  HA3 GLY A 253      34.957  19.242   3.199  1.00 91.60           H  
ATOM   3837  C   GLY A 253      35.688  17.350   3.844  1.00 91.60           C  
ATOM   3838  O   GLY A 253      35.703  17.436   5.068  1.00 91.60           O  
ATOM   3839  N   ILE A 254      35.581  16.176   3.212  1.00 95.84           N  
ATOM   3840  H   ILE A 254      35.527  16.172   2.203  1.00 95.84           H  
ATOM   3841  CA  ILE A 254      35.461  14.880   3.897  1.00 95.84           C  
ATOM   3842  HA  ILE A 254      35.483  15.040   4.975  1.00 95.84           H  
ATOM   3843  C   ILE A 254      36.651  13.976   3.519  1.00 95.84           C  
ATOM   3844  CB  ILE A 254      34.094  14.218   3.603  1.00 95.84           C  
ATOM   3845  HB  ILE A 254      34.041  13.955   2.546  1.00 95.84           H  
ATOM   3846  O   ILE A 254      36.631  13.376   2.437  1.00 95.84           O  
ATOM   3847  CG1 ILE A 254      32.924  15.182   3.920  1.00 95.84           C  
ATOM   3848 HG12 ILE A 254      32.973  16.030   3.238  1.00 95.84           H  
ATOM   3849 HG13 ILE A 254      33.032  15.561   4.937  1.00 95.84           H  
ATOM   3850  CG2 ILE A 254      33.988  12.930   4.436  1.00 95.84           C  
ATOM   3851 HG21 ILE A 254      34.787  12.235   4.175  1.00 95.84           H  
ATOM   3852 HG22 ILE A 254      34.046  13.162   5.500  1.00 95.84           H  
ATOM   3853 HG23 ILE A 254      33.041  12.429   4.235  1.00 95.84           H  
ATOM   3854  CD1 ILE A 254      31.526  14.567   3.776  1.00 95.84           C  
ATOM   3855 HD11 ILE A 254      30.779  15.361   3.781  1.00 95.84           H  
ATOM   3856 HD12 ILE A 254      31.453  14.006   2.845  1.00 95.84           H  
ATOM   3857 HD13 ILE A 254      31.320  13.899   4.613  1.00 95.84           H  
ATOM   3858  N   PRO A 255      37.687  13.870   4.377  1.00 96.04           N  
ATOM   3859  CA  PRO A 255      38.853  13.020   4.134  1.00 96.04           C  
ATOM   3860  HA  PRO A 255      39.340  13.346   3.215  1.00 96.04           H  
ATOM   3861  C   PRO A 255      38.488  11.538   4.006  1.00 96.04           C  
ATOM   3862  CB  PRO A 255      39.812  13.266   5.305  1.00 96.04           C  
ATOM   3863  HB2 PRO A 255      39.638  12.534   6.095  1.00 96.04           H  
ATOM   3864  HB3 PRO A 255      40.854  13.237   4.988  1.00 96.04           H  
ATOM   3865  O   PRO A 255      37.669  11.022   4.766  1.00 96.04           O  
ATOM   3866  CG  PRO A 255      39.410  14.650   5.807  1.00 96.04           C  
ATOM   3867  HG2 PRO A 255      39.871  15.415   5.183  1.00 96.04           H  
ATOM   3868  HG3 PRO A 255      39.670  14.797   6.855  1.00 96.04           H  
ATOM   3869  CD  PRO A 255      37.901  14.650   5.590  1.00 96.04           C  
ATOM   3870  HD2 PRO A 255      37.409  14.159   6.430  1.00 96.04           H  
ATOM   3871  HD3 PRO A 255      37.548  15.676   5.488  1.00 96.04           H  
ATOM   3872  N   LEU A 256      39.106  10.841   3.049  1.00 96.80           N  
ATOM   3873  H   LEU A 256      39.797  11.306   2.478  1.00 96.80           H  
ATOM   3874  CA  LEU A 256      38.900   9.404   2.844  1.00 96.80           C  
ATOM   3875  HA  LEU A 256      37.832   9.208   2.758  1.00 96.80           H  
ATOM   3876  C   LEU A 256      39.407   8.594   4.041  1.00 96.80           C  
ATOM   3877  CB  LEU A 256      39.609   8.984   1.542  1.00 96.80           C  
ATOM   3878  HB2 LEU A 256      40.653   9.291   1.612  1.00 96.80           H  
ATOM   3879  HB3 LEU A 256      39.159   9.513   0.702  1.00 96.80           H  
ATOM   3880  O   LEU A 256      38.675   7.757   4.561  1.00 96.80           O  
ATOM   3881  CG  LEU A 256      39.582   7.468   1.262  1.00 96.80           C  
ATOM   3882  HG  LEU A 256      39.979   6.923   2.118  1.00 96.80           H  
ATOM   3883  CD1 LEU A 256      38.167   6.967   0.965  1.00 96.80           C  
ATOM   3884 HD11 LEU A 256      38.199   5.898   0.759  1.00 96.80           H  
ATOM   3885 HD12 LEU A 256      37.534   7.128   1.838  1.00 96.80           H  
ATOM   3886 HD13 LEU A 256      37.750   7.493   0.106  1.00 96.80           H  
ATOM   3887  CD2 LEU A 256      40.477   7.160   0.065  1.00 96.80           C  
ATOM   3888 HD21 LEU A 256      40.545   6.079  -0.057  1.00 96.80           H  
ATOM   3889 HD22 LEU A 256      41.482   7.536   0.255  1.00 96.80           H  
ATOM   3890 HD23 LEU A 256      40.077   7.618  -0.840  1.00 96.80           H  
ATOM   3891  N   ASP A 257      40.641   8.866   4.470  1.00 95.09           N  
ATOM   3892  H   ASP A 257      41.187   9.552   3.969  1.00 95.09           H  
ATOM   3893  CA  ASP A 257      41.332   8.103   5.513  1.00 95.09           C  
ATOM   3894  HA  ASP A 257      41.389   7.058   5.207  1.00 95.09           H  
ATOM   3895  C   ASP A 257      40.591   8.134   6.867  1.00 95.09           C  
ATOM   3896  CB  ASP A 257      42.769   8.638   5.646  1.00 95.09           C  
ATOM   3897  HB2 ASP A 257      42.732   9.688   5.937  1.00 95.09           H  
ATOM   3898  HB3 ASP A 257      43.273   8.091   6.443  1.00 95.09           H  
ATOM   3899  O   ASP A 257      40.619   7.150   7.595  1.00 95.09           O  
ATOM   3900  CG  ASP A 257      43.594   8.498   4.357  1.00 95.09           C  
ATOM   3901  OD1 ASP A 257      44.159   7.407   4.118  1.00 95.09           O  
ATOM   3902  OD2 ASP A 257      43.706   9.493   3.600  1.00 95.09           O  
ATOM   3903  N   ASP A 258      39.856   9.210   7.177  1.00 95.61           N  
ATOM   3904  H   ASP A 258      39.886  10.002   6.552  1.00 95.61           H  
ATOM   3905  CA  ASP A 258      39.108   9.355   8.440  1.00 95.61           C  
ATOM   3906  HA  ASP A 258      39.749   9.047   9.266  1.00 95.61           H  
ATOM   3907  C   ASP A 258      37.835   8.485   8.504  1.00 95.61           C  
ATOM   3908  CB  ASP A 258      38.718  10.832   8.650  1.00 95.61           C  
ATOM   3909  HB2 ASP A 258      38.047  10.895   9.506  1.00 95.61           H  
ATOM   3910  HB3 ASP A 258      38.165  11.175   7.776  1.00 95.61           H  
ATOM   3911  O   ASP A 258      37.263   8.292   9.576  1.00 95.61           O  
ATOM   3912  CG  ASP A 258      39.885  11.793   8.915  1.00 95.61           C  
ATOM   3913  OD1 ASP A 258      41.028  11.336   9.137  1.00 95.61           O  
ATOM   3914  OD2 ASP A 258      39.622  13.018   8.881  1.00 95.61           O  
ATOM   3915  N   ASN A 259      37.362   7.973   7.361  1.00 94.36           N  
ATOM   3916  H   ASN A 259      37.917   8.104   6.527  1.00 94.36           H  
ATOM   3917  CA  ASN A 259      36.115   7.204   7.257  1.00 94.36           C  
ATOM   3918  HA  ASN A 259      35.512   7.390   8.146  1.00 94.36           H  
ATOM   3919  C   ASN A 259      36.332   5.682   7.233  1.00 94.36           C  
ATOM   3920  CB  ASN A 259      35.313   7.703   6.044  1.00 94.36           C  
ATOM   3921  HB2 ASN A 259      34.517   6.994   5.817  1.00 94.36           H  
ATOM   3922  HB3 ASN A 259      35.963   7.779   5.172  1.00 94.36           H  
ATOM   3923  O   ASN A 259      35.361   4.928   7.141  1.00 94.36           O  
ATOM   3924  CG  ASN A 259      34.655   9.037   6.326  1.00 94.36           C  
ATOM   3925  ND2 ASN A 259      35.273  10.141   5.986  1.00 94.36           N  
ATOM   3926 HD21 ASN A 259      34.842  11.001   6.292  1.00 94.36           H  
ATOM   3927 HD22 ASN A 259      36.211  10.129   5.610  1.00 94.36           H  
ATOM   3928  OD1 ASN A 259      33.562   9.115   6.861  1.00 94.36           O  
ATOM   3929  N   PHE A 260      37.583   5.222   7.317  1.00 94.91           N  
ATOM   3930  H   PHE A 260      38.336   5.882   7.442  1.00 94.91           H  
ATOM   3931  CA  PHE A 260      37.933   3.804   7.317  1.00 94.91           C  
ATOM   3932  HA  PHE A 260      37.046   3.212   7.543  1.00 94.91           H  
ATOM   3933  C   PHE A 260      38.977   3.504   8.393  1.00 94.91           C  
ATOM   3934  CB  PHE A 260      38.439   3.395   5.929  1.00 94.91           C  
ATOM   3935  HB2 PHE A 260      39.253   4.066   5.655  1.00 94.91           H  
ATOM   3936  HB3 PHE A 260      38.850   2.387   5.989  1.00 94.91           H  
ATOM   3937  O   PHE A 260      39.976   4.199   8.522  1.00 94.91           O  
ATOM   3938  CG  PHE A 260      37.371   3.410   4.851  1.00 94.91           C  
ATOM   3939  CD1 PHE A 260      36.531   2.294   4.689  1.00 94.91           C  
ATOM   3940  HD1 PHE A 260      36.661   1.427   5.320  1.00 94.91           H  
ATOM   3941  CD2 PHE A 260      37.187   4.543   4.035  1.00 94.91           C  
ATOM   3942  HD2 PHE A 260      37.823   5.407   4.165  1.00 94.91           H  
ATOM   3943  CE1 PHE A 260      35.511   2.308   3.723  1.00 94.91           C  
ATOM   3944  HE1 PHE A 260      34.867   1.448   3.606  1.00 94.91           H  
ATOM   3945  CE2 PHE A 260      36.158   4.562   3.076  1.00 94.91           C  
ATOM   3946  HE2 PHE A 260      36.006   5.440   2.465  1.00 94.91           H  
ATOM   3947  CZ  PHE A 260      35.318   3.445   2.924  1.00 94.91           C  
ATOM   3948  HZ  PHE A 260      34.530   3.446   2.184  1.00 94.91           H  
ATOM   3949  N   GLU A 261      38.768   2.428   9.151  1.00 91.59           N  
ATOM   3950  H   GLU A 261      37.904   1.915   9.045  1.00 91.59           H  
ATOM   3951  CA  GLU A 261      39.694   2.008  10.214  1.00 91.59           C  
ATOM   3952  HA  GLU A 261      39.987   2.881  10.797  1.00 91.59           H  
ATOM   3953  C   GLU A 261      40.988   1.380   9.661  1.00 91.59           C  
ATOM   3954  CB  GLU A 261      38.927   1.044  11.133  1.00 91.59           C  
ATOM   3955  HB2 GLU A 261      38.023   1.550  11.472  1.00 91.59           H  
ATOM   3956  HB3 GLU A 261      38.631   0.167  10.557  1.00 91.59           H  
ATOM   3957  O   GLU A 261      42.026   1.385  10.321  1.00 91.59           O  
ATOM   3958  CG  GLU A 261      39.721   0.595  12.370  1.00 91.59           C  
ATOM   3959  HG2 GLU A 261      40.598   0.035  12.046  1.00 91.59           H  
ATOM   3960  HG3 GLU A 261      40.058   1.481  12.909  1.00 91.59           H  
ATOM   3961  CD  GLU A 261      38.910  -0.300  13.322  1.00 91.59           C  
ATOM   3962  OE1 GLU A 261      39.460  -0.638  14.395  1.00 91.59           O  
ATOM   3963  OE2 GLU A 261      37.761  -0.664  12.976  1.00 91.59           O  
ATOM   3964  N   TYR A 262      40.942   0.844   8.440  1.00 91.60           N  
ATOM   3965  H   TYR A 262      40.090   0.938   7.906  1.00 91.60           H  
ATOM   3966  CA  TYR A 262      42.068   0.180   7.791  1.00 91.60           C  
ATOM   3967  HA  TYR A 262      42.991   0.608   8.183  1.00 91.60           H  
ATOM   3968  C   TYR A 262      42.071   0.415   6.277  1.00 91.60           C  
ATOM   3969  CB  TYR A 262      42.059  -1.317   8.136  1.00 91.60           C  
ATOM   3970  HB2 TYR A 262      42.145  -1.422   9.218  1.00 91.60           H  
ATOM   3971  HB3 TYR A 262      42.944  -1.783   7.703  1.00 91.60           H  
ATOM   3972  O   TYR A 262      41.052   0.752   5.674  1.00 91.60           O  
ATOM   3973  CG  TYR A 262      40.829  -2.078   7.675  1.00 91.60           C  
ATOM   3974  CD1 TYR A 262      39.668  -2.089   8.472  1.00 91.60           C  
ATOM   3975  HD1 TYR A 262      39.657  -1.556   9.412  1.00 91.60           H  
ATOM   3976  CD2 TYR A 262      40.857  -2.798   6.467  1.00 91.60           C  
ATOM   3977  HD2 TYR A 262      41.747  -2.806   5.856  1.00 91.60           H  
ATOM   3978  CE1 TYR A 262      38.521  -2.786   8.049  1.00 91.60           C  
ATOM   3979  HE1 TYR A 262      37.631  -2.773   8.660  1.00 91.60           H  
ATOM   3980  CE2 TYR A 262      39.731  -3.537   6.065  1.00 91.60           C  
ATOM   3981  HE2 TYR A 262      39.766  -4.120   5.157  1.00 91.60           H  
ATOM   3982  OH  TYR A 262      37.452  -4.194   6.428  1.00 91.60           O  
ATOM   3983  HH  TYR A 262      36.715  -4.072   7.031  1.00 91.60           H  
ATOM   3984  CZ  TYR A 262      38.552  -3.510   6.838  1.00 91.60           C  
ATOM   3985  N   ILE A 263      43.241   0.225   5.665  1.00 93.61           N  
ATOM   3986  H   ILE A 263      44.021  -0.096   6.221  1.00 93.61           H  
ATOM   3987  CA  ILE A 263      43.444   0.383   4.221  1.00 93.61           C  
ATOM   3988  HA  ILE A 263      42.796   1.199   3.903  1.00 93.61           H  
ATOM   3989  C   ILE A 263      43.037  -0.890   3.455  1.00 93.61           C  
ATOM   3990  CB  ILE A 263      44.896   0.805   3.899  1.00 93.61           C  
ATOM   3991  HB  ILE A 263      44.958   0.960   2.822  1.00 93.61           H  
ATOM   3992  O   ILE A 263      43.230  -1.989   3.981  1.00 93.61           O  
ATOM   3993  CG1 ILE A 263      45.931  -0.280   4.288  1.00 93.61           C  
ATOM   3994 HG12 ILE A 263      45.672  -1.217   3.795  1.00 93.61           H  
ATOM   3995 HG13 ILE A 263      45.907  -0.444   5.365  1.00 93.61           H  
ATOM   3996  CG2 ILE A 263      45.207   2.151   4.579  1.00 93.61           C  
ATOM   3997 HG21 ILE A 263      44.388   2.849   4.409  1.00 93.61           H  
ATOM   3998 HG22 ILE A 263      45.330   2.022   5.654  1.00 93.61           H  
ATOM   3999 HG23 ILE A 263      46.115   2.587   4.162  1.00 93.61           H  
ATOM   4000  CD1 ILE A 263      47.368   0.053   3.874  1.00 93.61           C  
ATOM   4001 HD11 ILE A 263      48.012  -0.798   4.096  1.00 93.61           H  
ATOM   4002 HD12 ILE A 263      47.407   0.260   2.804  1.00 93.61           H  
ATOM   4003 HD13 ILE A 263      47.733   0.919   4.427  1.00 93.61           H  
ATOM   4004  N   PRO A 264      42.545  -0.780   2.206  1.00 93.58           N  
ATOM   4005  CA  PRO A 264      42.229  -1.941   1.381  1.00 93.58           C  
ATOM   4006  HA  PRO A 264      41.493  -2.551   1.904  1.00 93.58           H  
ATOM   4007  C   PRO A 264      43.470  -2.790   1.074  1.00 93.58           C  
ATOM   4008  CB  PRO A 264      41.606  -1.398   0.087  1.00 93.58           C  
ATOM   4009  HB2 PRO A 264      40.706  -1.954  -0.176  1.00 93.58           H  
ATOM   4010  HB3 PRO A 264      42.326  -1.447  -0.730  1.00 93.58           H  
ATOM   4011  O   PRO A 264      44.554  -2.259   0.794  1.00 93.58           O  
ATOM   4012  CG  PRO A 264      41.272   0.062   0.373  1.00 93.58           C  
ATOM   4013  HG2 PRO A 264      40.234   0.155   0.693  1.00 93.58           H  
ATOM   4014  HG3 PRO A 264      41.442   0.682  -0.508  1.00 93.58           H  
ATOM   4015  CD  PRO A 264      42.206   0.450   1.515  1.00 93.58           C  
ATOM   4016  HD2 PRO A 264      43.115   0.901   1.116  1.00 93.58           H  
ATOM   4017  HD3 PRO A 264      41.693   1.148   2.176  1.00 93.58           H  
ATOM   4018  N   ASP A 265      43.305  -4.114   1.064  1.00 91.53           N  
ATOM   4019  H   ASP A 265      42.422  -4.493   1.373  1.00 91.53           H  
ATOM   4020  CA  ASP A 265      44.286  -5.021   0.462  1.00 91.53           C  
ATOM   4021  HA  ASP A 265      45.272  -4.643   0.733  1.00 91.53           H  
ATOM   4022  C   ASP A 265      44.211  -5.006  -1.084  1.00 91.53           C  
ATOM   4023  CB  ASP A 265      44.171  -6.431   1.077  1.00 91.53           C  
ATOM   4024  HB2 ASP A 265      43.398  -6.994   0.553  1.00 91.53           H  
ATOM   4025  HB3 ASP A 265      43.867  -6.336   2.119  1.00 91.53           H  
ATOM   4026  O   ASP A 265      43.495  -4.219  -1.699  1.00 91.53           O  
ATOM   4027  CG  ASP A 265      45.500  -7.213   1.048  1.00 91.53           C  
ATOM   4028  OD1 ASP A 265      46.457  -6.764   0.357  1.00 91.53           O  
ATOM   4029  OD2 ASP A 265      45.571  -8.263   1.716  1.00 91.53           O  
ATOM   4030  N   THR A 266      45.005  -5.849  -1.737  1.00 87.83           N  
ATOM   4031  H   THR A 266      45.554  -6.465  -1.155  1.00 87.83           H  
ATOM   4032  CA  THR A 266      45.297  -5.819  -3.177  1.00 87.83           C  
ATOM   4033  HA  THR A 266      45.712  -4.842  -3.427  1.00 87.83           H  
ATOM   4034  C   THR A 266      44.063  -6.016  -4.064  1.00 87.83           C  
ATOM   4035  CB  THR A 266      46.352  -6.891  -3.489  1.00 87.83           C  
ATOM   4036  HB  THR A 266      45.933  -7.878  -3.292  1.00 87.83           H  
ATOM   4037  O   THR A 266      43.974  -5.405  -5.125  1.00 87.83           O  
ATOM   4038  CG2 THR A 266      46.847  -6.844  -4.935  1.00 87.83           C  
ATOM   4039 HG21 THR A 266      47.197  -5.840  -5.175  1.00 87.83           H  
ATOM   4040 HG22 THR A 266      46.041  -7.117  -5.616  1.00 87.83           H  
ATOM   4041 HG23 THR A 266      47.665  -7.553  -5.062  1.00 87.83           H  
ATOM   4042  OG1 THR A 266      47.484  -6.705  -2.653  1.00 87.83           O  
ATOM   4043  HG1 THR A 266      47.231  -6.959  -1.763  1.00 87.83           H  
ATOM   4044  N   ASP A 267      43.113  -6.848  -3.645  1.00 88.98           N  
ATOM   4045  H   ASP A 267      43.225  -7.324  -2.761  1.00 88.98           H  
ATOM   4046  CA  ASP A 267      41.848  -7.119  -4.337  1.00 88.98           C  
ATOM   4047  HA  ASP A 267      41.923  -6.761  -5.364  1.00 88.98           H  
ATOM   4048  C   ASP A 267      40.654  -6.387  -3.705  1.00 88.98           C  
ATOM   4049  CB  ASP A 267      41.621  -8.639  -4.390  1.00 88.98           C  
ATOM   4050  HB2 ASP A 267      42.493  -9.116  -4.837  1.00 88.98           H  
ATOM   4051  HB3 ASP A 267      40.769  -8.843  -5.040  1.00 88.98           H  
ATOM   4052  O   ASP A 267      39.508  -6.630  -4.088  1.00 88.98           O  
ATOM   4053  CG  ASP A 267      41.365  -9.262  -3.010  1.00 88.98           C  
ATOM   4054  OD1 ASP A 267      42.069  -8.880  -2.050  1.00 88.98           O  
ATOM   4055  OD2 ASP A 267      40.479 -10.145  -2.925  1.00 88.98           O  
ATOM   4056  N   GLN A 268      40.907  -5.504  -2.737  1.00 94.11           N  
ATOM   4057  H   GLN A 268      41.868  -5.279  -2.523  1.00 94.11           H  
ATOM   4058  CA  GLN A 268      39.875  -4.779  -2.011  1.00 94.11           C  
ATOM   4059  HA  GLN A 268      38.915  -5.255  -2.211  1.00 94.11           H  
ATOM   4060  C   GLN A 268      39.749  -3.332  -2.472  1.00 94.11           C  
ATOM   4061  CB  GLN A 268      40.108  -4.851  -0.501  1.00 94.11           C  
ATOM   4062  HB2 GLN A 268      39.377  -4.215  -0.001  1.00 94.11           H  
ATOM   4063  HB3 GLN A 268      41.104  -4.467  -0.285  1.00 94.11           H  
ATOM   4064  O   GLN A 268      40.704  -2.680  -2.902  1.00 94.11           O  
ATOM   4065  CG  GLN A 268      39.965  -6.273   0.056  1.00 94.11           C  
ATOM   4066  HG2 GLN A 268      40.702  -6.930  -0.406  1.00 94.11           H  
ATOM   4067  HG3 GLN A 268      38.969  -6.647  -0.180  1.00 94.11           H  
ATOM   4068  CD  GLN A 268      40.162  -6.312   1.566  1.00 94.11           C  
ATOM   4069  NE2 GLN A 268      39.771  -7.385   2.216  1.00 94.11           N  
ATOM   4070 HE21 GLN A 268      39.981  -7.383   3.204  1.00 94.11           H  
ATOM   4071 HE22 GLN A 268      39.516  -8.213   1.697  1.00 94.11           H  
ATOM   4072  OE1 GLN A 268      40.681  -5.401   2.191  1.00 94.11           O  
ATOM   4073  N   VAL A 269      38.534  -2.821  -2.333  1.00 96.35           N  
ATOM   4074  H   VAL A 269      37.809  -3.418  -1.963  1.00 96.35           H  
ATOM   4075  CA  VAL A 269      38.176  -1.432  -2.578  1.00 96.35           C  
ATOM   4076  HA  VAL A 269      39.083  -0.828  -2.544  1.00 96.35           H  
ATOM   4077  C   VAL A 269      37.267  -0.932  -1.464  1.00 96.35           C  
ATOM   4078  CB  VAL A 269      37.539  -1.234  -3.966  1.00 96.35           C  
ATOM   4079  HB  VAL A 269      37.295  -0.178  -4.081  1.00 96.35           H  
ATOM   4080  O   VAL A 269      36.439  -1.665  -0.919  1.00 96.35           O  
ATOM   4081  CG1 VAL A 269      38.533  -1.603  -5.074  1.00 96.35           C  
ATOM   4082 HG11 VAL A 269      38.123  -1.314  -6.041  1.00 96.35           H  
ATOM   4083 HG12 VAL A 269      39.472  -1.074  -4.913  1.00 96.35           H  
ATOM   4084 HG13 VAL A 269      38.724  -2.677  -5.073  1.00 96.35           H  
ATOM   4085  CG2 VAL A 269      36.251  -2.041  -4.178  1.00 96.35           C  
ATOM   4086 HG21 VAL A 269      35.495  -1.730  -3.456  1.00 96.35           H  
ATOM   4087 HG22 VAL A 269      36.443  -3.106  -4.048  1.00 96.35           H  
ATOM   4088 HG23 VAL A 269      35.863  -1.865  -5.181  1.00 96.35           H  
ATOM   4089  N   ALA A 270      37.421   0.344  -1.149  1.00 97.57           N  
ATOM   4090  H   ALA A 270      38.090   0.885  -1.678  1.00 97.57           H  
ATOM   4091  CA  ALA A 270      36.523   1.074  -0.279  1.00 97.57           C  
ATOM   4092  HA  ALA A 270      36.081   0.392   0.447  1.00 97.57           H  
ATOM   4093  C   ALA A 270      35.402   1.693  -1.121  1.00 97.57           C  
ATOM   4094  CB  ALA A 270      37.347   2.106   0.488  1.00 97.57           C  
ATOM   4095  HB1 ALA A 270      38.130   2.516  -0.149  1.00 97.57           H  
ATOM   4096  HB2 ALA A 270      37.807   1.630   1.354  1.00 97.57           H  
ATOM   4097  HB3 ALA A 270      36.705   2.923   0.819  1.00 97.57           H  
ATOM   4098  O   ALA A 270      35.668   2.365  -2.118  1.00 97.57           O  
ATOM   4099  N   VAL A 271      34.151   1.478  -0.719  1.00 98.00           N  
ATOM   4100  H   VAL A 271      34.015   0.929   0.118  1.00 98.00           H  
ATOM   4101  CA  VAL A 271      32.963   2.058  -1.354  1.00 98.00           C  
ATOM   4102  HA  VAL A 271      33.285   2.711  -2.165  1.00 98.00           H  
ATOM   4103  C   VAL A 271      32.223   2.907  -0.332  1.00 98.00           C  
ATOM   4104  CB  VAL A 271      32.048   0.985  -1.975  1.00 98.00           C  
ATOM   4105  HB  VAL A 271      31.687   0.315  -1.195  1.00 98.00           H  
ATOM   4106  O   VAL A 271      31.956   2.456   0.780  1.00 98.00           O  
ATOM   4107  CG1 VAL A 271      30.833   1.619  -2.668  1.00 98.00           C  
ATOM   4108 HG11 VAL A 271      31.166   2.339  -3.416  1.00 98.00           H  
ATOM   4109 HG12 VAL A 271      30.198   2.121  -1.938  1.00 98.00           H  
ATOM   4110 HG13 VAL A 271      30.238   0.847  -3.156  1.00 98.00           H  
ATOM   4111  CG2 VAL A 271      32.802   0.150  -3.019  1.00 98.00           C  
ATOM   4112 HG21 VAL A 271      33.605  -0.407  -2.537  1.00 98.00           H  
ATOM   4113 HG22 VAL A 271      33.226   0.799  -3.785  1.00 98.00           H  
ATOM   4114 HG23 VAL A 271      32.123  -0.567  -3.482  1.00 98.00           H  
ATOM   4115  N   VAL A 272      31.878   4.135  -0.708  1.00 98.44           N  
ATOM   4116  H   VAL A 272      32.133   4.435  -1.638  1.00 98.44           H  
ATOM   4117  CA  VAL A 272      31.105   5.056   0.132  1.00 98.44           C  
ATOM   4118  HA  VAL A 272      30.782   4.539   1.036  1.00 98.44           H  
ATOM   4119  C   VAL A 272      29.865   5.489  -0.625  1.00 98.44           C  
ATOM   4120  CB  VAL A 272      31.934   6.276   0.570  1.00 98.44           C  
ATOM   4121  HB  VAL A 272      32.193   6.876  -0.302  1.00 98.44           H  
ATOM   4122  O   VAL A 272      29.968   6.024  -1.727  1.00 98.44           O  
ATOM   4123  CG1 VAL A 272      31.124   7.153   1.532  1.00 98.44           C  
ATOM   4124 HG11 VAL A 272      31.749   7.949   1.936  1.00 98.44           H  
ATOM   4125 HG12 VAL A 272      30.737   6.549   2.353  1.00 98.44           H  
ATOM   4126 HG13 VAL A 272      30.280   7.605   1.011  1.00 98.44           H  
ATOM   4127  CG2 VAL A 272      33.233   5.846   1.260  1.00 98.44           C  
ATOM   4128 HG21 VAL A 272      33.885   5.335   0.550  1.00 98.44           H  
ATOM   4129 HG22 VAL A 272      33.764   6.719   1.641  1.00 98.44           H  
ATOM   4130 HG23 VAL A 272      33.008   5.175   2.089  1.00 98.44           H  
ATOM   4131  N   VAL A 273      28.697   5.281  -0.028  1.00 98.36           N  
ATOM   4132  H   VAL A 273      28.698   4.871   0.895  1.00 98.36           H  
ATOM   4133  CA  VAL A 273      27.413   5.722  -0.570  1.00 98.36           C  
ATOM   4134  HA  VAL A 273      27.537   5.973  -1.623  1.00 98.36           H  
ATOM   4135  C   VAL A 273      26.979   6.975   0.176  1.00 98.36           C  
ATOM   4136  CB  VAL A 273      26.342   4.621  -0.491  1.00 98.36           C  
ATOM   4137  HB  VAL A 273      26.102   4.430   0.555  1.00 98.36           H  
ATOM   4138  O   VAL A 273      26.890   6.994   1.407  1.00 98.36           O  
ATOM   4139  CG1 VAL A 273      25.064   5.065  -1.211  1.00 98.36           C  
ATOM   4140 HG11 VAL A 273      24.348   4.244  -1.205  1.00 98.36           H  
ATOM   4141 HG12 VAL A 273      24.614   5.916  -0.699  1.00 98.36           H  
ATOM   4142 HG13 VAL A 273      25.287   5.333  -2.244  1.00 98.36           H  
ATOM   4143  CG2 VAL A 273      26.821   3.314  -1.139  1.00 98.36           C  
ATOM   4144 HG21 VAL A 273      26.034   2.564  -1.063  1.00 98.36           H  
ATOM   4145 HG22 VAL A 273      27.072   3.478  -2.187  1.00 98.36           H  
ATOM   4146 HG23 VAL A 273      27.693   2.928  -0.611  1.00 98.36           H  
ATOM   4147  N   LEU A 274      26.707   8.031  -0.582  1.00 98.38           N  
ATOM   4148  H   LEU A 274      26.793   7.931  -1.583  1.00 98.38           H  
ATOM   4149  CA  LEU A 274      26.223   9.305  -0.078  1.00 98.38           C  
ATOM   4150  HA  LEU A 274      26.114   9.231   1.004  1.00 98.38           H  
ATOM   4151  C   LEU A 274      24.847   9.598  -0.666  1.00 98.38           C  
ATOM   4152  CB  LEU A 274      27.199  10.456  -0.389  1.00 98.38           C  
ATOM   4153  HB2 LEU A 274      26.798  11.341   0.107  1.00 98.38           H  
ATOM   4154  HB3 LEU A 274      27.187  10.655  -1.460  1.00 98.38           H  
ATOM   4155  O   LEU A 274      24.601   9.331  -1.837  1.00 98.38           O  
ATOM   4156  CG  LEU A 274      28.655  10.256   0.074  1.00 98.38           C  
ATOM   4157  HG  LEU A 274      28.673   9.672   0.994  1.00 98.38           H  
ATOM   4158  CD1 LEU A 274      29.516   9.565  -0.988  1.00 98.38           C  
ATOM   4159 HD11 LEU A 274      30.545   9.482  -0.638  1.00 98.38           H  
ATOM   4160 HD12 LEU A 274      29.491  10.137  -1.915  1.00 98.38           H  
ATOM   4161 HD13 LEU A 274      29.149   8.558  -1.188  1.00 98.38           H  
ATOM   4162  CD2 LEU A 274      29.301  11.617   0.344  1.00 98.38           C  
ATOM   4163 HD21 LEU A 274      29.298  12.223  -0.562  1.00 98.38           H  
ATOM   4164 HD22 LEU A 274      30.328  11.476   0.682  1.00 98.38           H  
ATOM   4165 HD23 LEU A 274      28.756  12.135   1.134  1.00 98.38           H  
ATOM   4166  N   GLU A 275      23.986  10.234   0.116  1.00 95.90           N  
ATOM   4167  H   GLU A 275      24.284  10.454   1.055  1.00 95.90           H  
ATOM   4168  CA  GLU A 275      22.733  10.831  -0.351  1.00 95.90           C  
ATOM   4169  HA  GLU A 275      22.668  10.769  -1.437  1.00 95.90           H  
ATOM   4170  C   GLU A 275      22.753  12.305   0.059  1.00 95.90           C  
ATOM   4171  CB  GLU A 275      21.532  10.075   0.243  1.00 95.90           C  
ATOM   4172  HB2 GLU A 275      21.584  10.158   1.329  1.00 95.90           H  
ATOM   4173  HB3 GLU A 275      21.604   9.021  -0.026  1.00 95.90           H  
ATOM   4174  O   GLU A 275      23.008  12.618   1.220  1.00 95.90           O  
ATOM   4175  CG  GLU A 275      20.175  10.616  -0.243  1.00 95.90           C  
ATOM   4176  HG2 GLU A 275      20.149  11.696  -0.099  1.00 95.90           H  
ATOM   4177  HG3 GLU A 275      20.082  10.420  -1.312  1.00 95.90           H  
ATOM   4178  CD  GLU A 275      18.987  10.002   0.520  1.00 95.90           C  
ATOM   4179  OE1 GLU A 275      17.995   9.600  -0.131  1.00 95.90           O  
ATOM   4180  OE2 GLU A 275      19.051   9.924   1.772  1.00 95.90           O  
ATOM   4181  N   ASN A 276      22.524  13.225  -0.884  1.00 94.39           N  
ATOM   4182  H   ASN A 276      22.341  12.907  -1.825  1.00 94.39           H  
ATOM   4183  CA  ASN A 276      22.578  14.674  -0.628  1.00 94.39           C  
ATOM   4184  HA  ASN A 276      22.511  15.170  -1.597  1.00 94.39           H  
ATOM   4185  C   ASN A 276      23.915  15.151  -0.011  1.00 94.39           C  
ATOM   4186  CB  ASN A 276      21.346  15.117   0.189  1.00 94.39           C  
ATOM   4187  HB2 ASN A 276      21.369  14.642   1.170  1.00 94.39           H  
ATOM   4188  HB3 ASN A 276      21.385  16.194   0.347  1.00 94.39           H  
ATOM   4189  O   ASN A 276      23.932  16.061   0.813  1.00 94.39           O  
ATOM   4190  CG  ASN A 276      20.037  14.814  -0.504  1.00 94.39           C  
ATOM   4191  ND2 ASN A 276      19.117  14.158   0.162  1.00 94.39           N  
ATOM   4192 HD21 ASN A 276      18.290  13.893  -0.355  1.00 94.39           H  
ATOM   4193 HD22 ASN A 276      19.337  13.779   1.072  1.00 94.39           H  
ATOM   4194  OD1 ASN A 276      19.823  15.161  -1.651  1.00 94.39           O  
ATOM   4195  N   ASN A 277      25.039  14.552  -0.430  1.00 94.63           N  
ATOM   4196  H   ASN A 277      24.924  13.790  -1.082  1.00 94.63           H  
ATOM   4197  CA  ASN A 277      26.398  14.790   0.097  1.00 94.63           C  
ATOM   4198  HA  ASN A 277      27.068  14.141  -0.467  1.00 94.63           H  
ATOM   4199  C   ASN A 277      26.621  14.384   1.567  1.00 94.63           C  
ATOM   4200  CB  ASN A 277      26.860  16.238  -0.159  1.00 94.63           C  
ATOM   4201  HB2 ASN A 277      27.899  16.344   0.152  1.00 94.63           H  
ATOM   4202  HB3 ASN A 277      26.279  16.912   0.471  1.00 94.63           H  
ATOM   4203  O   ASN A 277      27.679  14.674   2.119  1.00 94.63           O  
ATOM   4204  CG  ASN A 277      26.774  16.681  -1.601  1.00 94.63           C  
ATOM   4205  ND2 ASN A 277      26.232  17.854  -1.834  1.00 94.63           N  
ATOM   4206 HD21 ASN A 277      25.852  18.366  -1.050  1.00 94.63           H  
ATOM   4207 HD22 ASN A 277      26.123  18.166  -2.788  1.00 94.63           H  
ATOM   4208  OD1 ASN A 277      27.197  16.012  -2.536  1.00 94.63           O  
ATOM   4209  N   GLU A 278      25.678  13.682   2.191  1.00 95.81           N  
ATOM   4210  H   GLU A 278      24.803  13.489   1.726  1.00 95.81           H  
ATOM   4211  CA  GLU A 278      25.877  13.067   3.500  1.00 95.81           C  
ATOM   4212  HA  GLU A 278      26.698  13.554   4.027  1.00 95.81           H  
ATOM   4213  C   GLU A 278      26.219  11.589   3.319  1.00 95.81           C  
ATOM   4214  CB  GLU A 278      24.618  13.210   4.357  1.00 95.81           C  
ATOM   4215  HB2 GLU A 278      23.783  12.750   3.828  1.00 95.81           H  
ATOM   4216  HB3 GLU A 278      24.774  12.667   5.289  1.00 95.81           H  
ATOM   4217  O   GLU A 278      25.521  10.881   2.591  1.00 95.81           O  
ATOM   4218  CG  GLU A 278      24.268  14.667   4.689  1.00 95.81           C  
ATOM   4219  HG2 GLU A 278      24.094  15.218   3.765  1.00 95.81           H  
ATOM   4220  HG3 GLU A 278      25.114  15.118   5.207  1.00 95.81           H  
ATOM   4221  CD  GLU A 278      23.012  14.765   5.569  1.00 95.81           C  
ATOM   4222  OE1 GLU A 278      22.799  15.848   6.154  1.00 95.81           O  
ATOM   4223  OE2 GLU A 278      22.256  13.757   5.660  1.00 95.81           O  
ATOM   4224  N   ILE A 279      27.267  11.113   3.995  1.00 97.29           N  
ATOM   4225  H   ILE A 279      27.788  11.733   4.598  1.00 97.29           H  
ATOM   4226  CA  ILE A 279      27.610   9.687   4.012  1.00 97.29           C  
ATOM   4227  HA  ILE A 279      27.688   9.334   2.984  1.00 97.29           H  
ATOM   4228  C   ILE A 279      26.470   8.912   4.677  1.00 97.29           C  
ATOM   4229  CB  ILE A 279      28.973   9.442   4.700  1.00 97.29           C  
ATOM   4230  HB  ILE A 279      28.962   9.912   5.684  1.00 97.29           H  
ATOM   4231  O   ILE A 279      26.041   9.248   5.783  1.00 97.29           O  
ATOM   4232  CG1 ILE A 279      30.094  10.085   3.849  1.00 97.29           C  
ATOM   4233 HG12 ILE A 279      30.112   9.610   2.869  1.00 97.29           H  
ATOM   4234 HG13 ILE A 279      29.877  11.143   3.703  1.00 97.29           H  
ATOM   4235  CG2 ILE A 279      29.222   7.932   4.890  1.00 97.29           C  
ATOM   4236 HG21 ILE A 279      28.467   7.494   5.543  1.00 97.29           H  
ATOM   4237 HG22 ILE A 279      29.206   7.417   3.930  1.00 97.29           H  
ATOM   4238 HG23 ILE A 279      30.182   7.760   5.378  1.00 97.29           H  
ATOM   4239  CD1 ILE A 279      31.498   9.992   4.453  1.00 97.29           C  
ATOM   4240 HD11 ILE A 279      32.202  10.473   3.773  1.00 97.29           H  
ATOM   4241 HD12 ILE A 279      31.525  10.489   5.422  1.00 97.29           H  
ATOM   4242 HD13 ILE A 279      31.811   8.954   4.560  1.00 97.29           H  
ATOM   4243  N   LYS A 280      25.978   7.882   3.985  1.00 96.18           N  
ATOM   4244  H   LYS A 280      26.372   7.691   3.075  1.00 96.18           H  
ATOM   4245  CA  LYS A 280      24.938   6.975   4.486  1.00 96.18           C  
ATOM   4246  HA  LYS A 280      24.571   7.329   5.449  1.00 96.18           H  
ATOM   4247  C   LYS A 280      25.497   5.596   4.790  1.00 96.18           C  
ATOM   4248  CB  LYS A 280      23.760   6.903   3.495  1.00 96.18           C  
ATOM   4249  HB2 LYS A 280      24.114   6.495   2.548  1.00 96.18           H  
ATOM   4250  HB3 LYS A 280      23.016   6.214   3.894  1.00 96.18           H  
ATOM   4251  O   LYS A 280      25.150   5.026   5.817  1.00 96.18           O  
ATOM   4252  CG  LYS A 280      23.077   8.254   3.219  1.00 96.18           C  
ATOM   4253  HG2 LYS A 280      23.795   8.920   2.740  1.00 96.18           H  
ATOM   4254  HG3 LYS A 280      22.259   8.090   2.518  1.00 96.18           H  
ATOM   4255  CD  LYS A 280      22.521   8.930   4.483  1.00 96.18           C  
ATOM   4256  HD2 LYS A 280      23.319   9.036   5.218  1.00 96.18           H  
ATOM   4257  HD3 LYS A 280      21.723   8.319   4.904  1.00 96.18           H  
ATOM   4258  CE  LYS A 280      21.995  10.331   4.150  1.00 96.18           C  
ATOM   4259  HE2 LYS A 280      21.099  10.253   3.534  1.00 96.18           H  
ATOM   4260  HE3 LYS A 280      22.756  10.842   3.560  1.00 96.18           H  
ATOM   4261  NZ  LYS A 280      21.735  11.117   5.383  1.00 96.18           N  
ATOM   4262  HZ1 LYS A 280      20.947  10.766   5.907  1.00 96.18           H  
ATOM   4263  HZ2 LYS A 280      22.559  11.135   5.966  1.00 96.18           H  
ATOM   4264  HZ3 LYS A 280      21.607  12.099   5.184  1.00 96.18           H  
ATOM   4265  N   GLU A 281      26.369   5.081   3.927  1.00 97.30           N  
ATOM   4266  H   GLU A 281      26.624   5.613   3.107  1.00 97.30           H  
ATOM   4267  CA  GLU A 281      26.920   3.732   4.059  1.00 97.30           C  
ATOM   4268  HA  GLU A 281      26.876   3.422   5.103  1.00 97.30           H  
ATOM   4269  C   GLU A 281      28.391   3.709   3.623  1.00 97.30           C  
ATOM   4270  CB  GLU A 281      26.091   2.730   3.235  1.00 97.30           C  
ATOM   4271  HB2 GLU A 281      26.223   2.959   2.177  1.00 97.30           H  
ATOM   4272  HB3 GLU A 281      26.496   1.736   3.424  1.00 97.30           H  
ATOM   4273  O   GLU A 281      28.771   4.365   2.650  1.00 97.30           O  
ATOM   4274  CG  GLU A 281      24.587   2.712   3.580  1.00 97.30           C  
ATOM   4275  HG2 GLU A 281      24.467   2.353   4.602  1.00 97.30           H  
ATOM   4276  HG3 GLU A 281      24.182   3.723   3.523  1.00 97.30           H  
ATOM   4277  CD  GLU A 281      23.736   1.867   2.629  1.00 97.30           C  
ATOM   4278  OE1 GLU A 281      22.648   1.408   3.048  1.00 97.30           O  
ATOM   4279  OE2 GLU A 281      24.071   1.766   1.426  1.00 97.30           O  
ATOM   4280  N   THR A 282      29.225   2.950   4.335  1.00 97.56           N  
ATOM   4281  H   THR A 282      28.872   2.431   5.127  1.00 97.56           H  
ATOM   4282  CA  THR A 282      30.638   2.722   4.008  1.00 97.56           C  
ATOM   4283  HA  THR A 282      30.841   3.100   3.005  1.00 97.56           H  
ATOM   4284  C   THR A 282      30.926   1.224   4.001  1.00 97.56           C  
ATOM   4285  CB  THR A 282      31.599   3.439   4.975  1.00 97.56           C  
ATOM   4286  HB  THR A 282      32.623   3.167   4.716  1.00 97.56           H  
ATOM   4287  O   THR A 282      30.457   0.482   4.863  1.00 97.56           O  
ATOM   4288  CG2 THR A 282      31.474   4.958   4.921  1.00 97.56           C  
ATOM   4289 HG21 THR A 282      31.678   5.302   3.907  1.00 97.56           H  
ATOM   4290 HG22 THR A 282      32.201   5.412   5.595  1.00 97.56           H  
ATOM   4291 HG23 THR A 282      30.470   5.262   5.216  1.00 97.56           H  
ATOM   4292  OG1 THR A 282      31.358   3.079   6.313  1.00 97.56           O  
ATOM   4293  HG1 THR A 282      32.066   3.457   6.841  1.00 97.56           H  
ATOM   4294  N   TYR A 283      31.697   0.769   3.016  1.00 96.06           N  
ATOM   4295  H   TYR A 283      32.002   1.417   2.305  1.00 96.06           H  
ATOM   4296  CA  TYR A 283      31.999  -0.642   2.803  1.00 96.06           C  
ATOM   4297  HA  TYR A 283      31.794  -1.202   3.715  1.00 96.06           H  
ATOM   4298  C   TYR A 283      33.469  -0.830   2.442  1.00 96.06           C  
ATOM   4299  CB  TYR A 283      31.111  -1.202   1.683  1.00 96.06           C  
ATOM   4300  HB2 TYR A 283      31.366  -0.706   0.747  1.00 96.06           H  
ATOM   4301  HB3 TYR A 283      31.332  -2.263   1.562  1.00 96.06           H  
ATOM   4302  O   TYR A 283      34.013  -0.079   1.636  1.00 96.06           O  
ATOM   4303  CG  TYR A 283      29.624  -1.071   1.926  1.00 96.06           C  
ATOM   4304  CD1 TYR A 283      28.993  -1.939   2.836  1.00 96.06           C  
ATOM   4305  HD1 TYR A 283      29.565  -2.692   3.357  1.00 96.06           H  
ATOM   4306  CD2 TYR A 283      28.879  -0.081   1.254  1.00 96.06           C  
ATOM   4307  HD2 TYR A 283      29.367   0.593   0.566  1.00 96.06           H  
ATOM   4308  CE1 TYR A 283      27.617  -1.814   3.091  1.00 96.06           C  
ATOM   4309  HE1 TYR A 283      27.141  -2.473   3.801  1.00 96.06           H  
ATOM   4310  CE2 TYR A 283      27.497   0.034   1.493  1.00 96.06           C  
ATOM   4311  HE2 TYR A 283      26.903   0.785   0.993  1.00 96.06           H  
ATOM   4312  OH  TYR A 283      25.549  -0.692   2.679  1.00 96.06           O  
ATOM   4313  HH  TYR A 283      25.239  -1.267   3.381  1.00 96.06           H  
ATOM   4314  CZ  TYR A 283      26.871  -0.825   2.420  1.00 96.06           C  
ATOM   4315  N   MET A 284      34.092  -1.869   2.992  1.00 95.22           N  
ATOM   4316  H   MET A 284      33.578  -2.452   3.638  1.00 95.22           H  
ATOM   4317  CA  MET A 284      35.397  -2.362   2.559  1.00 95.22           C  
ATOM   4318  HA  MET A 284      35.796  -1.728   1.767  1.00 95.22           H  
ATOM   4319  C   MET A 284      35.210  -3.772   2.007  1.00 95.22           C  
ATOM   4320  CB  MET A 284      36.370  -2.340   3.738  1.00 95.22           C  
ATOM   4321  HB2 MET A 284      36.403  -1.339   4.168  1.00 95.22           H  
ATOM   4322  HB3 MET A 284      36.025  -3.031   4.507  1.00 95.22           H  
ATOM   4323  O   MET A 284      34.912  -4.693   2.763  1.00 95.22           O  
ATOM   4324  CG  MET A 284      37.772  -2.746   3.280  1.00 95.22           C  
ATOM   4325  HG2 MET A 284      37.737  -3.727   2.805  1.00 95.22           H  
ATOM   4326  HG3 MET A 284      38.397  -2.826   4.170  1.00 95.22           H  
ATOM   4327  SD  MET A 284      38.588  -1.578   2.170  1.00 95.22           S  
ATOM   4328  CE  MET A 284      38.984  -0.281   3.377  1.00 95.22           C  
ATOM   4329  HE1 MET A 284      39.556   0.515   2.901  1.00 95.22           H  
ATOM   4330  HE2 MET A 284      39.576  -0.707   4.187  1.00 95.22           H  
ATOM   4331  HE3 MET A 284      38.067   0.144   3.786  1.00 95.22           H  
ATOM   4332  N   VAL A 285      35.324  -3.927   0.691  1.00 95.55           N  
ATOM   4333  H   VAL A 285      35.646  -3.145   0.138  1.00 95.55           H  
ATOM   4334  CA  VAL A 285      34.848  -5.115  -0.039  1.00 95.55           C  
ATOM   4335  HA  VAL A 285      34.706  -5.938   0.661  1.00 95.55           H  
ATOM   4336  C   VAL A 285      35.867  -5.583  -1.066  1.00 95.55           C  
ATOM   4337  CB  VAL A 285      33.494  -4.848  -0.723  1.00 95.55           C  
ATOM   4338  HB  VAL A 285      33.267  -5.694  -1.372  1.00 95.55           H  
ATOM   4339  O   VAL A 285      36.664  -4.792  -1.563  1.00 95.55           O  
ATOM   4340  CG1 VAL A 285      32.377  -4.757   0.316  1.00 95.55           C  
ATOM   4341 HG11 VAL A 285      32.583  -3.948   1.017  1.00 95.55           H  
ATOM   4342 HG12 VAL A 285      32.333  -5.694   0.871  1.00 95.55           H  
ATOM   4343 HG13 VAL A 285      31.418  -4.588  -0.175  1.00 95.55           H  
ATOM   4344  CG2 VAL A 285      33.490  -3.572  -1.577  1.00 95.55           C  
ATOM   4345 HG21 VAL A 285      33.752  -2.701  -0.976  1.00 95.55           H  
ATOM   4346 HG22 VAL A 285      32.493  -3.404  -1.984  1.00 95.55           H  
ATOM   4347 HG23 VAL A 285      34.204  -3.669  -2.395  1.00 95.55           H  
ATOM   4348  N   SER A 286      35.843  -6.870  -1.405  1.00 95.23           N  
ATOM   4349  H   SER A 286      35.120  -7.455  -1.010  1.00 95.23           H  
ATOM   4350  CA  SER A 286      36.702  -7.453  -2.438  1.00 95.23           C  
ATOM   4351  HA  SER A 286      37.592  -6.832  -2.547  1.00 95.23           H  
ATOM   4352  C   SER A 286      36.005  -7.495  -3.798  1.00 95.23           C  
ATOM   4353  CB  SER A 286      37.195  -8.838  -2.016  1.00 95.23           C  
ATOM   4354  HB2 SER A 286      37.841  -8.747  -1.142  1.00 95.23           H  
ATOM   4355  HB3 SER A 286      36.333  -9.456  -1.764  1.00 95.23           H  
ATOM   4356  O   SER A 286      34.825  -7.832  -3.904  1.00 95.23           O  
ATOM   4357  OG  SER A 286      37.906  -9.443  -3.079  1.00 95.23           O  
ATOM   4358  HG  SER A 286      38.811  -9.649  -2.831  1.00 95.23           H  
ATOM   4359  N   ILE A 287      36.754  -7.199  -4.861  1.00 94.33           N  
ATOM   4360  H   ILE A 287      37.719  -6.950  -4.692  1.00 94.33           H  
ATOM   4361  CA  ILE A 287      36.305  -7.367  -6.253  1.00 94.33           C  
ATOM   4362  HA  ILE A 287      35.248  -7.108  -6.309  1.00 94.33           H  
ATOM   4363  C   ILE A 287      36.422  -8.814  -6.753  1.00 94.33           C  
ATOM   4364  CB  ILE A 287      37.075  -6.428  -7.202  1.00 94.33           C  
ATOM   4365  HB  ILE A 287      36.706  -6.619  -8.210  1.00 94.33           H  
ATOM   4366  O   ILE A 287      36.003  -9.107  -7.874  1.00 94.33           O  
ATOM   4367  CG1 ILE A 287      38.603  -6.673  -7.183  1.00 94.33           C  
ATOM   4368 HG12 ILE A 287      39.080  -5.960  -6.511  1.00 94.33           H  
ATOM   4369 HG13 ILE A 287      38.834  -7.675  -6.820  1.00 94.33           H  
ATOM   4370  CG2 ILE A 287      36.758  -4.958  -6.885  1.00 94.33           C  
ATOM   4371 HG21 ILE A 287      37.269  -4.310  -7.596  1.00 94.33           H  
ATOM   4372 HG22 ILE A 287      37.096  -4.707  -5.879  1.00 94.33           H  
ATOM   4373 HG23 ILE A 287      35.683  -4.788  -6.950  1.00 94.33           H  
ATOM   4374  CD1 ILE A 287      39.224  -6.530  -8.575  1.00 94.33           C  
ATOM   4375 HD11 ILE A 287      40.311  -6.582  -8.499  1.00 94.33           H  
ATOM   4376 HD12 ILE A 287      38.878  -7.342  -9.214  1.00 94.33           H  
ATOM   4377 HD13 ILE A 287      38.932  -5.582  -9.027  1.00 94.33           H  
ATOM   4378  N   LYS A 288      37.035  -9.704  -5.965  1.00 92.08           N  
ATOM   4379  H   LYS A 288      37.312  -9.409  -5.040  1.00 92.08           H  
ATOM   4380  CA  LYS A 288      37.278 -11.099  -6.327  1.00 92.08           C  
ATOM   4381  HA  LYS A 288      37.356 -11.171  -7.411  1.00 92.08           H  
ATOM   4382  C   LYS A 288      36.114 -11.977  -5.879  1.00 92.08           C  
ATOM   4383  CB  LYS A 288      38.613 -11.541  -5.714  1.00 92.08           C  
ATOM   4384  HB2 LYS A 288      38.561 -11.443  -4.630  1.00 92.08           H  
ATOM   4385  HB3 LYS A 288      39.406 -10.889  -6.082  1.00 92.08           H  
ATOM   4386  O   LYS A 288      35.791 -12.041  -4.692  1.00 92.08           O  
ATOM   4387  CG  LYS A 288      38.947 -12.994  -6.062  1.00 92.08           C  
ATOM   4388  HG2 LYS A 288      39.004 -13.111  -7.144  1.00 92.08           H  
ATOM   4389  HG3 LYS A 288      38.171 -13.650  -5.668  1.00 92.08           H  
ATOM   4390  CD  LYS A 288      40.278 -13.388  -5.426  1.00 92.08           C  
ATOM   4391  HD2 LYS A 288      41.076 -12.783  -5.857  1.00 92.08           H  
ATOM   4392  HD3 LYS A 288      40.228 -13.202  -4.353  1.00 92.08           H  
ATOM   4393  CE  LYS A 288      40.531 -14.871  -5.690  1.00 92.08           C  
ATOM   4394  HE2 LYS A 288      40.587 -15.030  -6.767  1.00 92.08           H  
ATOM   4395  HE3 LYS A 288      39.679 -15.437  -5.313  1.00 92.08           H  
ATOM   4396  NZ  LYS A 288      41.781 -15.304  -5.025  1.00 92.08           N  
ATOM   4397  HZ1 LYS A 288      41.683 -15.186  -4.026  1.00 92.08           H  
ATOM   4398  HZ2 LYS A 288      42.548 -14.724  -5.333  1.00 92.08           H  
ATOM   4399  HZ3 LYS A 288      41.977 -16.273  -5.232  1.00 92.08           H  
ATOM   4400  N   GLU A 289      35.540 -12.713  -6.826  1.00 89.77           N  
ATOM   4401  H   GLU A 289      35.800 -12.574  -7.792  1.00 89.77           H  
ATOM   4402  CA  GLU A 289      34.501 -13.702  -6.535  1.00 89.77           C  
ATOM   4403  HA  GLU A 289      33.631 -13.188  -6.125  1.00 89.77           H  
ATOM   4404  C   GLU A 289      34.982 -14.741  -5.509  1.00 89.77           C  
ATOM   4405  CB  GLU A 289      34.065 -14.425  -7.809  1.00 89.77           C  
ATOM   4406  HB2 GLU A 289      33.443 -15.269  -7.511  1.00 89.77           H  
ATOM   4407  HB3 GLU A 289      34.949 -14.810  -8.318  1.00 89.77           H  
ATOM   4408  O   GLU A 289      36.108 -15.250  -5.571  1.00 89.77           O  
ATOM   4409  CG  GLU A 289      33.255 -13.548  -8.775  1.00 89.77           C  
ATOM   4410  HG2 GLU A 289      33.867 -12.700  -9.080  1.00 89.77           H  
ATOM   4411  HG3 GLU A 289      32.375 -13.173  -8.253  1.00 89.77           H  
ATOM   4412  CD  GLU A 289      32.816 -14.343 -10.017  1.00 89.77           C  
ATOM   4413  OE1 GLU A 289      32.366 -13.708 -10.989  1.00 89.77           O  
ATOM   4414  OE2 GLU A 289      32.996 -15.582 -10.030  1.00 89.77           O  
ATOM   4415  N   GLY A 290      34.118 -15.056  -4.542  1.00 88.13           N  
ATOM   4416  H   GLY A 290      33.210 -14.614  -4.554  1.00 88.13           H  
ATOM   4417  CA  GLY A 290      34.395 -16.042  -3.495  1.00 88.13           C  
ATOM   4418  HA2 GLY A 290      33.450 -16.321  -3.029  1.00 88.13           H  
ATOM   4419  HA3 GLY A 290      34.828 -16.931  -3.954  1.00 88.13           H  
ATOM   4420  C   GLY A 290      35.342 -15.572  -2.384  1.00 88.13           C  
ATOM   4421  O   GLY A 290      35.679 -16.377  -1.511  1.00 88.13           O  
ATOM   4422  N   ALA A 291      35.766 -14.303  -2.377  1.00 91.49           N  
ATOM   4423  H   ALA A 291      35.492 -13.690  -3.131  1.00 91.49           H  
ATOM   4424  CA  ALA A 291      36.494 -13.721  -1.252  1.00 91.49           C  
ATOM   4425  HA  ALA A 291      37.402 -14.302  -1.092  1.00 91.49           H  
ATOM   4426  C   ALA A 291      35.651 -13.773   0.034  1.00 91.49           C  
ATOM   4427  CB  ALA A 291      36.897 -12.287  -1.602  1.00 91.49           C  
ATOM   4428  HB1 ALA A 291      37.422 -11.828  -0.764  1.00 91.49           H  
ATOM   4429  HB2 ALA A 291      36.005 -11.704  -1.832  1.00 91.49           H  
ATOM   4430  HB3 ALA A 291      37.551 -12.286  -2.473  1.00 91.49           H  
ATOM   4431  O   ALA A 291      34.448 -13.506   0.019  1.00 91.49           O  
ATOM   4432  N   LYS A 292      36.284 -14.108   1.163  1.00 90.44           N  
ATOM   4433  H   LYS A 292      37.286 -14.229   1.138  1.00 90.44           H  
ATOM   4434  CA  LYS A 292      35.621 -14.240   2.467  1.00 90.44           C  
ATOM   4435  HA  LYS A 292      34.600 -13.868   2.382  1.00 90.44           H  
ATOM   4436  C   LYS A 292      36.295 -13.381   3.527  1.00 90.44           C  
ATOM   4437  CB  LYS A 292      35.559 -15.708   2.913  1.00 90.44           C  
ATOM   4438  HB2 LYS A 292      36.565 -16.126   2.929  1.00 90.44           H  
ATOM   4439  HB3 LYS A 292      35.157 -15.743   3.926  1.00 90.44           H  
ATOM   4440  O   LYS A 292      37.504 -13.169   3.471  1.00 90.44           O  
ATOM   4441  CG  LYS A 292      34.659 -16.549   2.000  1.00 90.44           C  
ATOM   4442  HG2 LYS A 292      35.083 -16.577   0.996  1.00 90.44           H  
ATOM   4443  HG3 LYS A 292      33.669 -16.095   1.955  1.00 90.44           H  
ATOM   4444  CD  LYS A 292      34.534 -17.980   2.528  1.00 90.44           C  
ATOM   4445  HD2 LYS A 292      34.099 -17.954   3.527  1.00 90.44           H  
ATOM   4446  HD3 LYS A 292      35.523 -18.435   2.577  1.00 90.44           H  
ATOM   4447  CE  LYS A 292      33.633 -18.780   1.585  1.00 90.44           C  
ATOM   4448  HE2 LYS A 292      32.688 -18.246   1.481  1.00 90.44           H  
ATOM   4449  HE3 LYS A 292      34.103 -18.816   0.602  1.00 90.44           H  
ATOM   4450  NZ  LYS A 292      33.394 -20.145   2.108  1.00 90.44           N  
ATOM   4451  HZ1 LYS A 292      32.794 -20.658   1.478  1.00 90.44           H  
ATOM   4452  HZ2 LYS A 292      34.271 -20.635   2.212  1.00 90.44           H  
ATOM   4453  HZ3 LYS A 292      32.945 -20.083   3.011  1.00 90.44           H  
ATOM   4454  N   ASP A 293      35.505 -12.907   4.483  1.00 85.84           N  
ATOM   4455  H   ASP A 293      34.525 -13.152   4.456  1.00 85.84           H  
ATOM   4456  CA  ASP A 293      35.990 -12.215   5.676  1.00 85.84           C  
ATOM   4457  HA  ASP A 293      36.851 -11.612   5.387  1.00 85.84           H  
ATOM   4458  C   ASP A 293      36.484 -13.201   6.757  1.00 85.84           C  
ATOM   4459  CB  ASP A 293      34.911 -11.230   6.187  1.00 85.84           C  
ATOM   4460  HB2 ASP A 293      34.568 -10.619   5.353  1.00 85.84           H  
ATOM   4461  HB3 ASP A 293      35.381 -10.558   6.905  1.00 85.84           H  
ATOM   4462  O   ASP A 293      36.420 -14.426   6.605  1.00 85.84           O  
ATOM   4463  CG  ASP A 293      33.689 -11.868   6.870  1.00 85.84           C  
ATOM   4464  OD1 ASP A 293      33.663 -13.105   7.046  1.00 85.84           O  
ATOM   4465  OD2 ASP A 293      32.786 -11.123   7.306  1.00 85.84           O  
ATOM   4466  N   TYR A 294      36.954 -12.667   7.888  1.00 84.75           N  
ATOM   4467  H   TYR A 294      36.950 -11.662   7.984  1.00 84.75           H  
ATOM   4468  CA  TYR A 294      37.413 -13.463   9.036  1.00 84.75           C  
ATOM   4469  HA  TYR A 294      38.148 -14.183   8.676  1.00 84.75           H  
ATOM   4470  C   TYR A 294      36.291 -14.277   9.713  1.00 84.75           C  
ATOM   4471  CB  TYR A 294      38.111 -12.534  10.041  1.00 84.75           C  
ATOM   4472  HB2 TYR A 294      38.552 -13.145  10.828  1.00 84.75           H  
ATOM   4473  HB3 TYR A 294      38.931 -12.022   9.537  1.00 84.75           H  
ATOM   4474  O   TYR A 294      36.578 -15.204  10.469  1.00 84.75           O  
ATOM   4475  CG  TYR A 294      37.200 -11.500  10.681  1.00 84.75           C  
ATOM   4476  CD1 TYR A 294      37.043 -10.226  10.097  1.00 84.75           C  
ATOM   4477  HD1 TYR A 294      37.597  -9.962   9.209  1.00 84.75           H  
ATOM   4478  CD2 TYR A 294      36.499 -11.821  11.858  1.00 84.75           C  
ATOM   4479  HD2 TYR A 294      36.606 -12.798  12.306  1.00 84.75           H  
ATOM   4480  CE1 TYR A 294      36.165  -9.287  10.673  1.00 84.75           C  
ATOM   4481  HE1 TYR A 294      36.037  -8.317  10.216  1.00 84.75           H  
ATOM   4482  CE2 TYR A 294      35.639 -10.878  12.448  1.00 84.75           C  
ATOM   4483  HE2 TYR A 294      35.101 -11.126  13.351  1.00 84.75           H  
ATOM   4484  OH  TYR A 294      34.575  -8.738  12.394  1.00 84.75           O  
ATOM   4485  HH  TYR A 294      34.598  -7.890  11.945  1.00 84.75           H  
ATOM   4486  CZ  TYR A 294      35.454  -9.617  11.847  1.00 84.75           C  
ATOM   4487  N   ASN A 295      35.022 -13.968   9.420  1.00 88.08           N  
ATOM   4488  H   ASN A 295      34.860 -13.274   8.704  1.00 88.08           H  
ATOM   4489  CA  ASN A 295      33.837 -14.690   9.882  1.00 88.08           C  
ATOM   4490  HA  ASN A 295      34.098 -15.263  10.772  1.00 88.08           H  
ATOM   4491  C   ASN A 295      33.320 -15.706   8.843  1.00 88.08           C  
ATOM   4492  CB  ASN A 295      32.746 -13.674  10.262  1.00 88.08           C  
ATOM   4493  HB2 ASN A 295      31.824 -14.204  10.503  1.00 88.08           H  
ATOM   4494  HB3 ASN A 295      32.549 -13.026   9.409  1.00 88.08           H  
ATOM   4495  O   ASN A 295      32.219 -16.237   9.006  1.00 88.08           O  
ATOM   4496  CG  ASN A 295      33.096 -12.835  11.472  1.00 88.08           C  
ATOM   4497  ND2 ASN A 295      32.705 -11.583  11.463  1.00 88.08           N  
ATOM   4498 HD21 ASN A 295      33.081 -11.009  12.204  1.00 88.08           H  
ATOM   4499 HD22 ASN A 295      32.433 -11.175  10.580  1.00 88.08           H  
ATOM   4500  OD1 ASN A 295      33.666 -13.297  12.445  1.00 88.08           O  
ATOM   4501  N   ASN A 296      34.084 -15.987   7.779  1.00 87.77           N  
ATOM   4502  H   ASN A 296      34.923 -15.436   7.661  1.00 87.77           H  
ATOM   4503  CA  ASN A 296      33.705 -16.851   6.655  1.00 87.77           C  
ATOM   4504  HA  ASN A 296      34.521 -16.778   5.936  1.00 87.77           H  
ATOM   4505  C   ASN A 296      32.457 -16.401   5.874  1.00 87.77           C  
ATOM   4506  CB  ASN A 296      33.619 -18.323   7.109  1.00 87.77           C  
ATOM   4507  HB2 ASN A 296      33.219 -18.935   6.301  1.00 87.77           H  
ATOM   4508  HB3 ASN A 296      32.940 -18.418   7.957  1.00 87.77           H  
ATOM   4509  O   ASN A 296      31.885 -17.197   5.119  1.00 87.77           O  
ATOM   4510  CG  ASN A 296      34.968 -18.904   7.448  1.00 87.77           C  
ATOM   4511  ND2 ASN A 296      35.111 -19.513   8.600  1.00 87.77           N  
ATOM   4512 HD21 ASN A 296      36.050 -19.812   8.821  1.00 87.77           H  
ATOM   4513 HD22 ASN A 296      34.377 -19.457   9.291  1.00 87.77           H  
ATOM   4514  OD1 ASN A 296      35.891 -18.875   6.654  1.00 87.77           O  
ATOM   4515  N   LYS A 297      32.035 -15.142   6.009  1.00 91.31           N  
ATOM   4516  H   LYS A 297      32.606 -14.510   6.552  1.00 91.31           H  
ATOM   4517  CA  LYS A 297      30.991 -14.553   5.168  1.00 91.31           C  
ATOM   4518  HA  LYS A 297      30.268 -15.326   4.907  1.00 91.31           H  
ATOM   4519  C   LYS A 297      31.614 -14.047   3.877  1.00 91.31           C  
ATOM   4520  CB  LYS A 297      30.265 -13.431   5.918  1.00 91.31           C  
ATOM   4521  HB2 LYS A 297      29.568 -12.943   5.236  1.00 91.31           H  
ATOM   4522  HB3 LYS A 297      30.989 -12.688   6.253  1.00 91.31           H  
ATOM   4523  O   LYS A 297      32.773 -13.641   3.859  1.00 91.31           O  
ATOM   4524  CG  LYS A 297      29.489 -13.980   7.120  1.00 91.31           C  
ATOM   4525  HG2 LYS A 297      28.784 -14.738   6.778  1.00 91.31           H  
ATOM   4526  HG3 LYS A 297      30.181 -14.434   7.830  1.00 91.31           H  
ATOM   4527  CD  LYS A 297      28.724 -12.856   7.821  1.00 91.31           C  
ATOM   4528  HD2 LYS A 297      28.046 -12.382   7.112  1.00 91.31           H  
ATOM   4529  HD3 LYS A 297      29.441 -12.118   8.182  1.00 91.31           H  
ATOM   4530  CE  LYS A 297      27.934 -13.439   8.996  1.00 91.31           C  
ATOM   4531  HE2 LYS A 297      28.635 -13.940   9.663  1.00 91.31           H  
ATOM   4532  HE3 LYS A 297      27.242 -14.189   8.614  1.00 91.31           H  
ATOM   4533  NZ  LYS A 297      27.199 -12.378   9.726  1.00 91.31           N  
ATOM   4534  HZ1 LYS A 297      26.546 -11.910   9.114  1.00 91.31           H  
ATOM   4535  HZ2 LYS A 297      26.695 -12.768  10.509  1.00 91.31           H  
ATOM   4536  HZ3 LYS A 297      27.852 -11.692  10.079  1.00 91.31           H  
ATOM   4537  N   SER A 298      30.841 -14.082   2.793  1.00 92.90           N  
ATOM   4538  H   SER A 298      29.902 -14.446   2.860  1.00 92.90           H  
ATOM   4539  CA  SER A 298      31.288 -13.480   1.538  1.00 92.90           C  
ATOM   4540  HA  SER A 298      32.202 -13.980   1.217  1.00 92.90           H  
ATOM   4541  C   SER A 298      31.587 -11.999   1.757  1.00 92.90           C  
ATOM   4542  CB  SER A 298      30.258 -13.642   0.425  1.00 92.90           C  
ATOM   4543  HB2 SER A 298      29.354 -13.079   0.657  1.00 92.90           H  
ATOM   4544  HB3 SER A 298      30.011 -14.695   0.292  1.00 92.90           H  
ATOM   4545  O   SER A 298      30.735 -11.272   2.279  1.00 92.90           O  
ATOM   4546  OG  SER A 298      30.837 -13.146  -0.753  1.00 92.90           O  
ATOM   4547  HG  SER A 298      30.179 -13.232  -1.446  1.00 92.90           H  
ATOM   4548  N   ASN A 299      32.799 -11.604   1.372  1.00 93.94           N  
ATOM   4549  H   ASN A 299      33.388 -12.300   0.939  1.00 93.94           H  
ATOM   4550  CA  ASN A 299      33.257 -10.221   1.300  1.00 93.94           C  
ATOM   4551  HA  ASN A 299      32.549  -9.599   1.847  1.00 93.94           H  
ATOM   4552  C   ASN A 299      33.269  -9.714  -0.153  1.00 93.94           C  
ATOM   4553  CB  ASN A 299      34.633 -10.101   1.981  1.00 93.94           C  
ATOM   4554  HB2 ASN A 299      34.612 -10.615   2.942  1.00 93.94           H  
ATOM   4555  HB3 ASN A 299      35.394 -10.556   1.349  1.00 93.94           H  
ATOM   4556  O   ASN A 299      33.880  -8.690  -0.458  1.00 93.94           O  
ATOM   4557  CG  ASN A 299      34.983  -8.646   2.250  1.00 93.94           C  
ATOM   4558  ND2 ASN A 299      36.237  -8.268   2.169  1.00 93.94           N  
ATOM   4559 HD21 ASN A 299      36.396  -7.296   2.392  1.00 93.94           H  
ATOM   4560 HD22 ASN A 299      36.970  -8.926   1.947  1.00 93.94           H  
ATOM   4561  OD1 ASN A 299      34.133  -7.834   2.555  1.00 93.94           O  
ATOM   4562  N   TYR A 300      32.654 -10.464  -1.069  1.00 96.41           N  
ATOM   4563  H   TYR A 300      32.158 -11.295  -0.778  1.00 96.41           H  
ATOM   4564  CA  TYR A 300      32.525 -10.068  -2.460  1.00 96.41           C  
ATOM   4565  HA  TYR A 300      33.515  -9.799  -2.829  1.00 96.41           H  
ATOM   4566  C   TYR A 300      31.609  -8.847  -2.588  1.00 96.41           C  
ATOM   4567  CB  TYR A 300      32.002 -11.255  -3.272  1.00 96.41           C  
ATOM   4568  HB2 TYR A 300      31.027 -11.545  -2.880  1.00 96.41           H  
ATOM   4569  HB3 TYR A 300      32.682 -12.098  -3.151  1.00 96.41           H  
ATOM   4570  O   TYR A 300      30.554  -8.785  -1.957  1.00 96.41           O  
ATOM   4571  CG  TYR A 300      31.865 -10.962  -4.747  1.00 96.41           C  
ATOM   4572  CD1 TYR A 300      30.643 -11.198  -5.409  1.00 96.41           C  
ATOM   4573  HD1 TYR A 300      29.796 -11.614  -4.883  1.00 96.41           H  
ATOM   4574  CD2 TYR A 300      32.968 -10.452  -5.457  1.00 96.41           C  
ATOM   4575  HD2 TYR A 300      33.909 -10.276  -4.956  1.00 96.41           H  
ATOM   4576  CE1 TYR A 300      30.526 -10.917  -6.783  1.00 96.41           C  
ATOM   4577  HE1 TYR A 300      29.602 -11.109  -7.307  1.00 96.41           H  
ATOM   4578  CE2 TYR A 300      32.854 -10.188  -6.829  1.00 96.41           C  
ATOM   4579  HE2 TYR A 300      33.699  -9.820  -7.392  1.00 96.41           H  
ATOM   4580  OH  TYR A 300      31.557 -10.138  -8.811  1.00 96.41           O  
ATOM   4581  HH  TYR A 300      30.640 -10.091  -9.093  1.00 96.41           H  
ATOM   4582  CZ  TYR A 300      31.635 -10.416  -7.492  1.00 96.41           C  
ATOM   4583  N   ILE A 301      32.018  -7.870  -3.398  1.00 96.28           N  
ATOM   4584  H   ILE A 301      32.921  -7.979  -3.838  1.00 96.28           H  
ATOM   4585  CA  ILE A 301      31.356  -6.568  -3.523  1.00 96.28           C  
ATOM   4586  HA  ILE A 301      31.427  -6.077  -2.552  1.00 96.28           H  
ATOM   4587  C   ILE A 301      29.855  -6.665  -3.823  1.00 96.28           C  
ATOM   4588  CB  ILE A 301      32.115  -5.688  -4.546  1.00 96.28           C  
ATOM   4589  HB  ILE A 301      33.130  -5.563  -4.170  1.00 96.28           H  
ATOM   4590  O   ILE A 301      29.079  -5.954  -3.185  1.00 96.28           O  
ATOM   4591  CG1 ILE A 301      31.462  -4.294  -4.633  1.00 96.28           C  
ATOM   4592 HG12 ILE A 301      30.521  -4.376  -5.177  1.00 96.28           H  
ATOM   4593 HG13 ILE A 301      31.225  -3.950  -3.626  1.00 96.28           H  
ATOM   4594  CG2 ILE A 301      32.203  -6.324  -5.948  1.00 96.28           C  
ATOM   4595 HG21 ILE A 301      32.869  -5.741  -6.584  1.00 96.28           H  
ATOM   4596 HG22 ILE A 301      32.607  -7.335  -5.890  1.00 96.28           H  
ATOM   4597 HG23 ILE A 301      31.218  -6.362  -6.414  1.00 96.28           H  
ATOM   4598  CD1 ILE A 301      32.332  -3.230  -5.311  1.00 96.28           C  
ATOM   4599 HD11 ILE A 301      32.521  -3.498  -6.351  1.00 96.28           H  
ATOM   4600 HD12 ILE A 301      33.281  -3.132  -4.783  1.00 96.28           H  
ATOM   4601 HD13 ILE A 301      31.812  -2.272  -5.288  1.00 96.28           H  
ATOM   4602  N   GLU A 302      29.434  -7.546  -4.734  1.00 95.04           N  
ATOM   4603  H   GLU A 302      30.109  -8.133  -5.204  1.00 95.04           H  
ATOM   4604  CA  GLU A 302      28.013  -7.713  -5.077  1.00 95.04           C  
ATOM   4605  HA  GLU A 302      27.573  -6.735  -5.274  1.00 95.04           H  
ATOM   4606  C   GLU A 302      27.240  -8.317  -3.900  1.00 95.04           C  
ATOM   4607  CB  GLU A 302      27.840  -8.557  -6.352  1.00 95.04           C  
ATOM   4608  HB2 GLU A 302      28.219  -9.564  -6.178  1.00 95.04           H  
ATOM   4609  HB3 GLU A 302      26.777  -8.625  -6.582  1.00 95.04           H  
ATOM   4610  O   GLU A 302      26.256  -7.733  -3.447  1.00 95.04           O  
ATOM   4611  CG  GLU A 302      28.566  -7.929  -7.547  1.00 95.04           C  
ATOM   4612  HG2 GLU A 302      29.639  -7.944  -7.358  1.00 95.04           H  
ATOM   4613  HG3 GLU A 302      28.273  -6.882  -7.636  1.00 95.04           H  
ATOM   4614  CD  GLU A 302      28.280  -8.650  -8.868  1.00 95.04           C  
ATOM   4615  OE1 GLU A 302      29.176  -9.391  -9.321  1.00 95.04           O  
ATOM   4616  OE2 GLU A 302      27.321  -8.265  -9.551  1.00 95.04           O  
ATOM   4617  N   ASP A 303      27.740  -9.412  -3.318  1.00 94.59           N  
ATOM   4618  H   ASP A 303      28.509  -9.878  -3.779  1.00 94.59           H  
ATOM   4619  CA  ASP A 303      27.106 -10.100  -2.184  1.00 94.59           C  
ATOM   4620  HA  ASP A 303      26.123 -10.461  -2.487  1.00 94.59           H  
ATOM   4621  C   ASP A 303      26.942  -9.196  -0.959  1.00 94.59           C  
ATOM   4622  CB  ASP A 303      27.964 -11.290  -1.725  1.00 94.59           C  
ATOM   4623  HB2 ASP A 303      28.961 -10.932  -1.466  1.00 94.59           H  
ATOM   4624  HB3 ASP A 303      27.522 -11.700  -0.816  1.00 94.59           H  
ATOM   4625  O   ASP A 303      25.962  -9.296  -0.217  1.00 94.59           O  
ATOM   4626  CG  ASP A 303      28.099 -12.436  -2.722  1.00 94.59           C  
ATOM   4627  OD1 ASP A 303      27.421 -12.418  -3.761  1.00 94.59           O  
ATOM   4628  OD2 ASP A 303      28.909 -13.338  -2.400  1.00 94.59           O  
ATOM   4629  N   VAL A 304      27.934  -8.343  -0.691  1.00 95.70           N  
ATOM   4630  H   VAL A 304      28.727  -8.337  -1.317  1.00 95.70           H  
ATOM   4631  CA  VAL A 304      27.915  -7.439   0.459  1.00 95.70           C  
ATOM   4632  HA  VAL A 304      27.518  -7.978   1.319  1.00 95.70           H  
ATOM   4633  C   VAL A 304      26.962  -6.281   0.197  1.00 95.70           C  
ATOM   4634  CB  VAL A 304      29.330  -6.957   0.824  1.00 95.70           C  
ATOM   4635  HB  VAL A 304      29.797  -6.505  -0.050  1.00 95.70           H  
ATOM   4636  O   VAL A 304      26.033  -6.082   0.983  1.00 95.70           O  
ATOM   4637  CG1 VAL A 304      29.302  -5.932   1.965  1.00 95.70           C  
ATOM   4638 HG11 VAL A 304      30.319  -5.654   2.241  1.00 95.70           H  
ATOM   4639 HG12 VAL A 304      28.781  -5.025   1.657  1.00 95.70           H  
ATOM   4640 HG13 VAL A 304      28.805  -6.355   2.838  1.00 95.70           H  
ATOM   4641  CG2 VAL A 304      30.192  -8.130   1.309  1.00 95.70           C  
ATOM   4642 HG21 VAL A 304      29.785  -8.553   2.227  1.00 95.70           H  
ATOM   4643 HG22 VAL A 304      30.241  -8.911   0.550  1.00 95.70           H  
ATOM   4644 HG23 VAL A 304      31.205  -7.776   1.500  1.00 95.70           H  
ATOM   4645  N   ILE A 305      27.153  -5.543  -0.901  1.00 96.90           N  
ATOM   4646  H   ILE A 305      27.863  -5.820  -1.564  1.00 96.90           H  
ATOM   4647  CA  ILE A 305      26.381  -4.326  -1.171  1.00 96.90           C  
ATOM   4648  HA  ILE A 305      26.387  -3.714  -0.268  1.00 96.90           H  
ATOM   4649  C   ILE A 305      24.915  -4.662  -1.448  1.00 96.90           C  
ATOM   4650  CB  ILE A 305      27.025  -3.488  -2.299  1.00 96.90           C  
ATOM   4651  HB  ILE A 305      27.166  -4.122  -3.175  1.00 96.90           H  
ATOM   4652  O   ILE A 305      24.043  -4.056  -0.831  1.00 96.90           O  
ATOM   4653  CG1 ILE A 305      28.402  -2.963  -1.823  1.00 96.90           C  
ATOM   4654 HG12 ILE A 305      29.040  -3.809  -1.568  1.00 96.90           H  
ATOM   4655 HG13 ILE A 305      28.268  -2.367  -0.920  1.00 96.90           H  
ATOM   4656  CG2 ILE A 305      26.105  -2.317  -2.703  1.00 96.90           C  
ATOM   4657 HG21 ILE A 305      25.160  -2.685  -3.103  1.00 96.90           H  
ATOM   4658 HG22 ILE A 305      26.563  -1.708  -3.482  1.00 96.90           H  
ATOM   4659 HG23 ILE A 305      25.902  -1.685  -1.838  1.00 96.90           H  
ATOM   4660  CD1 ILE A 305      29.156  -2.115  -2.854  1.00 96.90           C  
ATOM   4661 HD11 ILE A 305      28.672  -1.146  -2.974  1.00 96.90           H  
ATOM   4662 HD12 ILE A 305      29.186  -2.633  -3.813  1.00 96.90           H  
ATOM   4663 HD13 ILE A 305      30.174  -1.946  -2.502  1.00 96.90           H  
ATOM   4664  N   ASN A 306      24.615  -5.658  -2.287  1.00 95.38           N  
ATOM   4665  H   ASN A 306      25.357  -6.178  -2.733  1.00 95.38           H  
ATOM   4666  CA  ASN A 306      23.228  -5.977  -2.648  1.00 95.38           C  
ATOM   4667  HA  ASN A 306      22.749  -5.064  -3.002  1.00 95.38           H  
ATOM   4668  C   ASN A 306      22.414  -6.440  -1.432  1.00 95.38           C  
ATOM   4669  CB  ASN A 306      23.217  -7.006  -3.799  1.00 95.38           C  
ATOM   4670  HB2 ASN A 306      23.760  -7.906  -3.511  1.00 95.38           H  
ATOM   4671  HB3 ASN A 306      22.189  -7.295  -4.019  1.00 95.38           H  
ATOM   4672  O   ASN A 306      21.242  -6.075  -1.290  1.00 95.38           O  
ATOM   4673  CG  ASN A 306      23.809  -6.429  -5.075  1.00 95.38           C  
ATOM   4674  ND2 ASN A 306      24.290  -7.231  -5.992  1.00 95.38           N  
ATOM   4675 HD21 ASN A 306      24.297  -8.234  -5.877  1.00 95.38           H  
ATOM   4676 HD22 ASN A 306      24.695  -6.810  -6.816  1.00 95.38           H  
ATOM   4677  OD1 ASN A 306      23.825  -5.223  -5.255  1.00 95.38           O  
ATOM   4678  N   ARG A 307      23.065  -7.152  -0.502  1.00 92.89           N  
ATOM   4679  H   ARG A 307      24.020  -7.410  -0.708  1.00 92.89           H  
ATOM   4680  CA  ARG A 307      22.466  -7.610   0.756  1.00 92.89           C  
ATOM   4681  HA  ARG A 307      21.462  -7.979   0.547  1.00 92.89           H  
ATOM   4682  C   ARG A 307      22.317  -6.505   1.801  1.00 92.89           C  
ATOM   4683  CB  ARG A 307      23.320  -8.765   1.288  1.00 92.89           C  
ATOM   4684  HB2 ARG A 307      23.383  -9.531   0.516  1.00 92.89           H  
ATOM   4685  HB3 ARG A 307      24.321  -8.380   1.485  1.00 92.89           H  
ATOM   4686  O   ARG A 307      21.334  -6.516   2.535  1.00 92.89           O  
ATOM   4687  CG  ARG A 307      22.768  -9.405   2.571  1.00 92.89           C  
ATOM   4688  HG2 ARG A 307      21.737  -9.715   2.402  1.00 92.89           H  
ATOM   4689  HG3 ARG A 307      22.788  -8.684   3.388  1.00 92.89           H  
ATOM   4690  CD  ARG A 307      23.597 -10.632   2.967  1.00 92.89           C  
ATOM   4691  HD2 ARG A 307      23.170 -11.066   3.871  1.00 92.89           H  
ATOM   4692  HD3 ARG A 307      23.517 -11.360   2.159  1.00 92.89           H  
ATOM   4693  NE  ARG A 307      25.017 -10.284   3.199  1.00 92.89           N  
ATOM   4694  HE  ARG A 307      25.231  -9.297   3.206  1.00 92.89           H  
ATOM   4695  NH1 ARG A 307      25.897 -12.380   2.915  1.00 92.89           N  
ATOM   4696 HH11 ARG A 307      24.965 -12.695   2.685  1.00 92.89           H  
ATOM   4697 HH12 ARG A 307      26.692 -12.932   2.627  1.00 92.89           H  
ATOM   4698  NH2 ARG A 307      27.268 -10.633   3.207  1.00 92.89           N  
ATOM   4699 HH21 ARG A 307      27.411  -9.633   3.204  1.00 92.89           H  
ATOM   4700 HH22 ARG A 307      28.069 -11.198   2.964  1.00 92.89           H  
ATOM   4701  CZ  ARG A 307      26.052 -11.099   3.109  1.00 92.89           C  
ATOM   4702  N   GLN A 308      23.299  -5.612   1.938  1.00 94.28           N  
ATOM   4703  H   GLN A 308      24.085  -5.664   1.306  1.00 94.28           H  
ATOM   4704  CA  GLN A 308      23.368  -4.678   3.071  1.00 94.28           C  
ATOM   4705  HA  GLN A 308      22.709  -5.024   3.868  1.00 94.28           H  
ATOM   4706  C   GLN A 308      22.913  -3.258   2.747  1.00 94.28           C  
ATOM   4707  CB  GLN A 308      24.792  -4.630   3.638  1.00 94.28           C  
ATOM   4708  HB2 GLN A 308      25.491  -4.347   2.851  1.00 94.28           H  
ATOM   4709  HB3 GLN A 308      24.830  -3.865   4.413  1.00 94.28           H  
ATOM   4710  O   GLN A 308      22.400  -2.584   3.637  1.00 94.28           O  
ATOM   4711  CG  GLN A 308      25.214  -5.964   4.266  1.00 94.28           C  
ATOM   4712  HG2 GLN A 308      25.263  -6.739   3.501  1.00 94.28           H  
ATOM   4713  HG3 GLN A 308      24.467  -6.255   5.005  1.00 94.28           H  
ATOM   4714  CD  GLN A 308      26.573  -5.870   4.947  1.00 94.28           C  
ATOM   4715  NE2 GLN A 308      26.831  -6.678   5.952  1.00 94.28           N  
ATOM   4716 HE21 GLN A 308      26.098  -7.240   6.359  1.00 94.28           H  
ATOM   4717 HE22 GLN A 308      27.729  -6.513   6.383  1.00 94.28           H  
ATOM   4718  OE1 GLN A 308      27.437  -5.086   4.610  1.00 94.28           O  
ATOM   4719  N   SER A 309      23.110  -2.788   1.517  1.00 95.87           N  
ATOM   4720  H   SER A 309      23.498  -3.386   0.801  1.00 95.87           H  
ATOM   4721  CA  SER A 309      22.778  -1.412   1.158  1.00 95.87           C  
ATOM   4722  HA  SER A 309      23.162  -0.756   1.939  1.00 95.87           H  
ATOM   4723  C   SER A 309      21.271  -1.220   1.089  1.00 95.87           C  
ATOM   4724  CB  SER A 309      23.443  -0.999  -0.154  1.00 95.87           C  
ATOM   4725  HB2 SER A 309      23.086  -1.646  -0.955  1.00 95.87           H  
ATOM   4726  HB3 SER A 309      24.524  -1.106  -0.060  1.00 95.87           H  
ATOM   4727  O   SER A 309      20.549  -2.027   0.503  1.00 95.87           O  
ATOM   4728  OG  SER A 309      23.127   0.350  -0.451  1.00 95.87           O  
ATOM   4729  HG  SER A 309      23.548   0.879   0.230  1.00 95.87           H  
ATOM   4730  N   SER A 310      20.786  -0.123   1.660  1.00 92.85           N  
ATOM   4731  H   SER A 310      21.444   0.458   2.162  1.00 92.85           H  
ATOM   4732  CA  SER A 310      19.408   0.355   1.505  1.00 92.85           C  
ATOM   4733  HA  SER A 310      18.748  -0.492   1.316  1.00 92.85           H  
ATOM   4734  C   SER A 310      19.257   1.328   0.330  1.00 92.85           C  
ATOM   4735  CB  SER A 310      18.946   1.012   2.805  1.00 92.85           C  
ATOM   4736  HB2 SER A 310      17.925   1.376   2.688  1.00 92.85           H  
ATOM   4737  HB3 SER A 310      19.600   1.849   3.047  1.00 92.85           H  
ATOM   4738  O   SER A 310      18.141   1.716  -0.015  1.00 92.85           O  
ATOM   4739  OG  SER A 310      18.983   0.060   3.848  1.00 92.85           O  
ATOM   4740  HG  SER A 310      19.896  -0.222   3.945  1.00 92.85           H  
ATOM   4741  N   TYR A 311      20.370   1.719  -0.295  1.00 95.41           N  
ATOM   4742  H   TYR A 311      21.247   1.330   0.021  1.00 95.41           H  
ATOM   4743  CA  TYR A 311      20.430   2.808  -1.267  1.00 95.41           C  
ATOM   4744  HA  TYR A 311      19.470   3.323  -1.303  1.00 95.41           H  
ATOM   4745  C   TYR A 311      20.738   2.333  -2.679  1.00 95.41           C  
ATOM   4746  CB  TYR A 311      21.480   3.818  -0.800  1.00 95.41           C  
ATOM   4747  HB2 TYR A 311      22.391   3.290  -0.521  1.00 95.41           H  
ATOM   4748  HB3 TYR A 311      21.724   4.489  -1.624  1.00 95.41           H  
ATOM   4749  O   TYR A 311      20.133   2.839  -3.627  1.00 95.41           O  
ATOM   4750  CG  TYR A 311      21.004   4.649   0.370  1.00 95.41           C  
ATOM   4751  CD1 TYR A 311      20.384   5.883   0.131  1.00 95.41           C  
ATOM   4752  HD1 TYR A 311      20.311   6.261  -0.878  1.00 95.41           H  
ATOM   4753  CD2 TYR A 311      21.145   4.178   1.687  1.00 95.41           C  
ATOM   4754  HD2 TYR A 311      21.620   3.225   1.864  1.00 95.41           H  
ATOM   4755  CE1 TYR A 311      19.886   6.634   1.206  1.00 95.41           C  
ATOM   4756  HE1 TYR A 311      19.393   7.575   1.014  1.00 95.41           H  
ATOM   4757  CE2 TYR A 311      20.675   4.942   2.773  1.00 95.41           C  
ATOM   4758  HE2 TYR A 311      20.805   4.587   3.785  1.00 95.41           H  
ATOM   4759  OH  TYR A 311      19.606   6.973   3.542  1.00 95.41           O  
ATOM   4760  HH  TYR A 311      19.317   7.813   3.178  1.00 95.41           H  
ATOM   4761  CZ  TYR A 311      20.047   6.181   2.530  1.00 95.41           C  
ATOM   4762  N   VAL A 312      21.645   1.367  -2.835  1.00 97.25           N  
ATOM   4763  H   VAL A 312      22.093   0.967  -2.023  1.00 97.25           H  
ATOM   4764  CA  VAL A 312      22.118   0.925  -4.148  1.00 97.25           C  
ATOM   4765  HA  VAL A 312      21.368   1.214  -4.884  1.00 97.25           H  
ATOM   4766  C   VAL A 312      22.254  -0.589  -4.253  1.00 97.25           C  
ATOM   4767  CB  VAL A 312      23.440   1.612  -4.557  1.00 97.25           C  
ATOM   4768  HB  VAL A 312      23.723   1.243  -5.542  1.00 97.25           H  
ATOM   4769  O   VAL A 312      22.577  -1.280  -3.295  1.00 97.25           O  
ATOM   4770  CG1 VAL A 312      23.272   3.130  -4.676  1.00 97.25           C  
ATOM   4771 HG11 VAL A 312      24.175   3.563  -5.106  1.00 97.25           H  
ATOM   4772 HG12 VAL A 312      22.423   3.355  -5.323  1.00 97.25           H  
ATOM   4773 HG13 VAL A 312      23.103   3.571  -3.693  1.00 97.25           H  
ATOM   4774  CG2 VAL A 312      24.601   1.335  -3.596  1.00 97.25           C  
ATOM   4775 HG21 VAL A 312      24.789   0.263  -3.535  1.00 97.25           H  
ATOM   4776 HG22 VAL A 312      24.364   1.705  -2.598  1.00 97.25           H  
ATOM   4777 HG23 VAL A 312      25.507   1.826  -3.953  1.00 97.25           H  
ATOM   4778  N   TYR A 313      22.054  -1.085  -5.464  1.00 97.36           N  
ATOM   4779  H   TYR A 313      21.738  -0.444  -6.178  1.00 97.36           H  
ATOM   4780  CA  TYR A 313      22.618  -2.336  -5.937  1.00 97.36           C  
ATOM   4781  HA  TYR A 313      22.777  -3.005  -5.092  1.00 97.36           H  
ATOM   4782  C   TYR A 313      23.965  -2.067  -6.608  1.00 97.36           C  
ATOM   4783  CB  TYR A 313      21.648  -2.999  -6.915  1.00 97.36           C  
ATOM   4784  HB2 TYR A 313      22.129  -3.900  -7.296  1.00 97.36           H  
ATOM   4785  HB3 TYR A 313      21.467  -2.333  -7.758  1.00 97.36           H  
ATOM   4786  O   TYR A 313      24.169  -1.004  -7.199  1.00 97.36           O  
ATOM   4787  CG  TYR A 313      20.332  -3.398  -6.287  1.00 97.36           C  
ATOM   4788  CD1 TYR A 313      20.329  -4.446  -5.352  1.00 97.36           C  
ATOM   4789  HD1 TYR A 313      21.247  -4.971  -5.130  1.00 97.36           H  
ATOM   4790  CD2 TYR A 313      19.128  -2.746  -6.625  1.00 97.36           C  
ATOM   4791  HD2 TYR A 313      19.129  -1.946  -7.351  1.00 97.36           H  
ATOM   4792  CE1 TYR A 313      19.135  -4.842  -4.736  1.00 97.36           C  
ATOM   4793  HE1 TYR A 313      19.143  -5.670  -4.042  1.00 97.36           H  
ATOM   4794  CE2 TYR A 313      17.922  -3.144  -6.010  1.00 97.36           C  
ATOM   4795  HE2 TYR A 313      16.985  -2.666  -6.256  1.00 97.36           H  
ATOM   4796  OH  TYR A 313      16.798  -4.564  -4.420  1.00 97.36           O  
ATOM   4797  HH  TYR A 313      16.955  -5.398  -3.971  1.00 97.36           H  
ATOM   4798  CZ  TYR A 313      17.932  -4.188  -5.060  1.00 97.36           C  
ATOM   4799  N   CYS A 314      24.863  -3.041  -6.557  1.00 96.51           N  
ATOM   4800  H   CYS A 314      24.595  -3.901  -6.100  1.00 96.51           H  
ATOM   4801  CA  CYS A 314      26.140  -3.053  -7.246  1.00 96.51           C  
ATOM   4802  HA  CYS A 314      26.226  -2.174  -7.885  1.00 96.51           H  
ATOM   4803  C   CYS A 314      26.233  -4.308  -8.110  1.00 96.51           C  
ATOM   4804  CB  CYS A 314      27.269  -3.007  -6.216  1.00 96.51           C  
ATOM   4805  HB2 CYS A 314      27.236  -3.912  -5.609  1.00 96.51           H  
ATOM   4806  HB3 CYS A 314      27.141  -2.133  -5.578  1.00 96.51           H  
ATOM   4807  O   CYS A 314      25.989  -5.409  -7.623  1.00 96.51           O  
ATOM   4808  SG  CYS A 314      28.867  -2.902  -7.073  1.00 96.51           S  
ATOM   4809  HG  CYS A 314      29.630  -3.046  -5.985  1.00 96.51           H  
ATOM   4810  N   LYS A 315      26.618  -4.120  -9.374  1.00 96.01           N  
ATOM   4811  H   LYS A 315      26.781  -3.169  -9.673  1.00 96.01           H  
ATOM   4812  CA  LYS A 315      27.001  -5.194 -10.281  1.00 96.01           C  
ATOM   4813  HA  LYS A 315      26.869  -6.127  -9.733  1.00 96.01           H  
ATOM   4814  C   LYS A 315      28.471  -5.073 -10.661  1.00 96.01           C  
ATOM   4815  CB  LYS A 315      26.066  -5.256 -11.494  1.00 96.01           C  
ATOM   4816  HB2 LYS A 315      25.031  -5.254 -11.152  1.00 96.01           H  
ATOM   4817  HB3 LYS A 315      26.237  -4.393 -12.138  1.00 96.01           H  
ATOM   4818  O   LYS A 315      28.898  -4.001 -11.103  1.00 96.01           O  
ATOM   4819  CG  LYS A 315      26.325  -6.546 -12.279  1.00 96.01           C  
ATOM   4820  HG2 LYS A 315      26.130  -7.397 -11.627  1.00 96.01           H  
ATOM   4821  HG3 LYS A 315      27.369  -6.585 -12.590  1.00 96.01           H  
ATOM   4822  CD  LYS A 315      25.435  -6.683 -13.511  1.00 96.01           C  
ATOM   4823  HD2 LYS A 315      25.557  -5.824 -14.171  1.00 96.01           H  
ATOM   4824  HD3 LYS A 315      24.399  -6.774 -13.185  1.00 96.01           H  
ATOM   4825  CE  LYS A 315      25.883  -7.964 -14.216  1.00 96.01           C  
ATOM   4826  HE2 LYS A 315      25.947  -8.751 -13.465  1.00 96.01           H  
ATOM   4827  HE3 LYS A 315      26.884  -7.816 -14.620  1.00 96.01           H  
ATOM   4828  NZ  LYS A 315      24.940  -8.375 -15.276  1.00 96.01           N  
ATOM   4829  HZ1 LYS A 315      24.040  -8.564 -14.857  1.00 96.01           H  
ATOM   4830  HZ2 LYS A 315      25.238  -9.232 -15.719  1.00 96.01           H  
ATOM   4831  HZ3 LYS A 315      24.816  -7.656 -15.974  1.00 96.01           H  
ATOM   4832  N   ASN A 316      29.232  -6.155 -10.541  1.00 95.70           N  
ATOM   4833  H   ASN A 316      28.778  -7.017 -10.275  1.00 95.70           H  
ATOM   4834  CA  ASN A 316      30.639  -6.207 -10.933  1.00 95.70           C  
ATOM   4835  HA  ASN A 316      31.023  -5.191 -11.026  1.00 95.70           H  
ATOM   4836  C   ASN A 316      30.786  -6.874 -12.300  1.00 95.70           C  
ATOM   4837  CB  ASN A 316      31.444  -6.910  -9.836  1.00 95.70           C  
ATOM   4838  HB2 ASN A 316      31.346  -6.362  -8.899  1.00 95.70           H  
ATOM   4839  HB3 ASN A 316      31.000  -7.895  -9.698  1.00 95.70           H  
ATOM   4840  O   ASN A 316      30.180  -7.899 -12.598  1.00 95.70           O  
ATOM   4841  CG  ASN A 316      32.922  -7.106 -10.131  1.00 95.70           C  
ATOM   4842  ND2 ASN A 316      33.483  -8.185  -9.640  1.00 95.70           N  
ATOM   4843 HD21 ASN A 316      34.482  -8.332  -9.657  1.00 95.70           H  
ATOM   4844 HD22 ASN A 316      32.870  -8.885  -9.246  1.00 95.70           H  
ATOM   4845  OD1 ASN A 316      33.593  -6.303 -10.764  1.00 95.70           O  
ATOM   4846  N   ASN A 317      31.603  -6.279 -13.162  1.00 95.09           N  
ATOM   4847  H   ASN A 317      32.078  -5.432 -12.882  1.00 95.09           H  
ATOM   4848  CA  ASN A 317      31.931  -6.870 -14.443  1.00 95.09           C  
ATOM   4849  HA  ASN A 317      31.064  -7.426 -14.799  1.00 95.09           H  
ATOM   4850  C   ASN A 317      33.084  -7.858 -14.266  1.00 95.09           C  
ATOM   4851  CB  ASN A 317      32.228  -5.786 -15.479  1.00 95.09           C  
ATOM   4852  HB2 ASN A 317      33.189  -5.317 -15.266  1.00 95.09           H  
ATOM   4853  HB3 ASN A 317      31.454  -5.019 -15.455  1.00 95.09           H  
ATOM   4854  O   ASN A 317      34.252  -7.475 -14.125  1.00 95.09           O  
ATOM   4855  CG  ASN A 317      32.271  -6.378 -16.872  1.00 95.09           C  
ATOM   4856  ND2 ASN A 317      32.445  -5.556 -17.873  1.00 95.09           N  
ATOM   4857 HD21 ASN A 317      32.571  -5.962 -18.790  1.00 95.09           H  
ATOM   4858 HD22 ASN A 317      32.576  -4.573 -17.682  1.00 95.09           H  
ATOM   4859  OD1 ASN A 317      32.150  -7.578 -17.063  1.00 95.09           O  
ATOM   4860  N   THR A 318      32.745  -9.139 -14.262  1.00 92.41           N  
ATOM   4861  H   THR A 318      31.766  -9.382 -14.317  1.00 92.41           H  
ATOM   4862  CA  THR A 318      33.672 -10.241 -13.993  1.00 92.41           C  
ATOM   4863  HA  THR A 318      34.357  -9.940 -13.200  1.00 92.41           H  
ATOM   4864  C   THR A 318      34.533 -10.581 -15.210  1.00 92.41           C  
ATOM   4865  CB  THR A 318      32.891 -11.454 -13.472  1.00 92.41           C  
ATOM   4866  HB  THR A 318      33.577 -12.269 -13.243  1.00 92.41           H  
ATOM   4867  O   THR A 318      35.565 -11.234 -15.072  1.00 92.41           O  
ATOM   4868  CG2 THR A 318      32.097 -11.087 -12.212  1.00 92.41           C  
ATOM   4869 HG21 THR A 318      31.583 -10.129 -12.294  1.00 92.41           H  
ATOM   4870 HG22 THR A 318      31.322 -11.830 -12.025  1.00 92.41           H  
ATOM   4871 HG23 THR A 318      32.766 -11.056 -11.352  1.00 92.41           H  
ATOM   4872  OG1 THR A 318      31.962 -11.889 -14.435  1.00 92.41           O  
ATOM   4873  HG1 THR A 318      31.467 -12.574 -13.980  1.00 92.41           H  
ATOM   4874  N   THR A 319      34.199 -10.049 -16.397  1.00 91.52           N  
ATOM   4875  H   THR A 319      33.348  -9.509 -16.468  1.00 91.52           H  
ATOM   4876  CA  THR A 319      35.047 -10.169 -17.594  1.00 91.52           C  
ATOM   4877  HA  THR A 319      35.404 -11.197 -17.651  1.00 91.52           H  
ATOM   4878  C   THR A 319      36.287  -9.278 -17.534  1.00 91.52           C  
ATOM   4879  CB  THR A 319      34.280  -9.878 -18.896  1.00 91.52           C  
ATOM   4880  HB  THR A 319      34.906 -10.190 -19.732  1.00 91.52           H  
ATOM   4881  O   THR A 319      37.222  -9.481 -18.305  1.00 91.52           O  
ATOM   4882  CG2 THR A 319      32.957 -10.640 -18.989  1.00 91.52           C  
ATOM   4883 HG21 THR A 319      33.131 -11.703 -18.821  1.00 91.52           H  
ATOM   4884 HG22 THR A 319      32.254 -10.266 -18.246  1.00 91.52           H  
ATOM   4885 HG23 THR A 319      32.529 -10.497 -19.981  1.00 91.52           H  
ATOM   4886  OG1 THR A 319      33.995  -8.507 -19.058  1.00 91.52           O  
ATOM   4887  HG1 THR A 319      34.816  -8.044 -19.239  1.00 91.52           H  
ATOM   4888  N   ILE A 320      36.303  -8.279 -16.644  1.00 92.40           N  
ATOM   4889  H   ILE A 320      35.510  -8.189 -16.026  1.00 92.40           H  
ATOM   4890  CA  ILE A 320      37.430  -7.366 -16.449  1.00 92.40           C  
ATOM   4891  HA  ILE A 320      38.102  -7.430 -17.304  1.00 92.40           H  
ATOM   4892  C   ILE A 320      38.201  -7.790 -15.201  1.00 92.40           C  
ATOM   4893  CB  ILE A 320      36.943  -5.906 -16.350  1.00 92.40           C  
ATOM   4894  HB  ILE A 320      36.247  -5.835 -15.514  1.00 92.40           H  
ATOM   4895  O   ILE A 320      37.657  -7.793 -14.098  1.00 92.40           O  
ATOM   4896  CG1 ILE A 320      36.189  -5.486 -17.630  1.00 92.40           C  
ATOM   4897 HG12 ILE A 320      36.832  -5.607 -18.502  1.00 92.40           H  
ATOM   4898 HG13 ILE A 320      35.316  -6.127 -17.757  1.00 92.40           H  
ATOM   4899  CG2 ILE A 320      38.133  -4.970 -16.068  1.00 92.40           C  
ATOM   4900 HG21 ILE A 320      38.864  -5.024 -16.875  1.00 92.40           H  
ATOM   4901 HG22 ILE A 320      38.607  -5.224 -15.120  1.00 92.40           H  
ATOM   4902 HG23 ILE A 320      37.784  -3.942 -15.966  1.00 92.40           H  
ATOM   4903  CD1 ILE A 320      35.691  -4.040 -17.574  1.00 92.40           C  
ATOM   4904 HD11 ILE A 320      36.508  -3.353 -17.795  1.00 92.40           H  
ATOM   4905 HD12 ILE A 320      35.297  -3.827 -16.581  1.00 92.40           H  
ATOM   4906 HD13 ILE A 320      34.899  -3.897 -18.309  1.00 92.40           H  
ATOM   4907  N   THR A 321      39.487  -8.097 -15.350  1.00 89.49           N  
ATOM   4908  H   THR A 321      39.884  -8.124 -16.278  1.00 89.49           H  
ATOM   4909  CA  THR A 321      40.359  -8.485 -14.228  1.00 89.49           C  
ATOM   4910  HA  THR A 321      39.781  -9.067 -13.509  1.00 89.49           H  
ATOM   4911  C   THR A 321      40.935  -7.295 -13.463  1.00 89.49           C  
ATOM   4912  CB  THR A 321      41.507  -9.365 -14.732  1.00 89.49           C  
ATOM   4913  HB  THR A 321      42.216  -9.543 -13.924  1.00 89.49           H  
ATOM   4914  O   THR A 321      41.353  -7.444 -12.319  1.00 89.49           O  
ATOM   4915  CG2 THR A 321      40.988 -10.713 -15.235  1.00 89.49           C  
ATOM   4916 HG21 THR A 321      40.321 -10.573 -16.086  1.00 89.49           H  
ATOM   4917 HG22 THR A 321      41.830 -11.332 -15.544  1.00 89.49           H  
ATOM   4918 HG23 THR A 321      40.447 -11.222 -14.436  1.00 89.49           H  
ATOM   4919  OG1 THR A 321      42.171  -8.747 -15.816  1.00 89.49           O  
ATOM   4920  HG1 THR A 321      42.638  -7.970 -15.499  1.00 89.49           H  
ATOM   4921  N   ASP A 322      40.973  -6.122 -14.093  1.00 92.74           N  
ATOM   4922  H   ASP A 322      40.622  -6.077 -15.040  1.00 92.74           H  
ATOM   4923  CA  ASP A 322      41.484  -4.884 -13.512  1.00 92.74           C  
ATOM   4924  HA  ASP A 322      42.491  -5.066 -13.135  1.00 92.74           H  
ATOM   4925  C   ASP A 322      40.615  -4.376 -12.344  1.00 92.74           C  
ATOM   4926  CB  ASP A 322      41.571  -3.823 -14.617  1.00 92.74           C  
ATOM   4927  HB2 ASP A 322      40.575  -3.677 -15.036  1.00 92.74           H  
ATOM   4928  HB3 ASP A 322      41.892  -2.879 -14.177  1.00 92.74           H  
ATOM   4929  O   ASP A 322      39.397  -4.586 -12.304  1.00 92.74           O  
ATOM   4930  CG  ASP A 322      42.544  -4.202 -15.736  1.00 92.74           C  
ATOM   4931  OD1 ASP A 322      43.749  -4.325 -15.429  1.00 92.74           O  
ATOM   4932  OD2 ASP A 322      42.069  -4.373 -16.885  1.00 92.74           O  
ATOM   4933  N   LEU A 323      41.235  -3.646 -11.410  1.00 93.97           N  
ATOM   4934  H   LEU A 323      42.230  -3.499 -11.505  1.00 93.97           H  
ATOM   4935  CA  LEU A 323      40.516  -2.908 -10.366  1.00 93.97           C  
ATOM   4936  HA  LEU A 323      39.852  -3.608  -9.859  1.00 93.97           H  
ATOM   4937  C   LEU A 323      39.639  -1.801 -10.983  1.00 93.97           C  
ATOM   4938  CB  LEU A 323      41.512  -2.306  -9.351  1.00 93.97           C
[truncated: 393,102 more chars]
