# Supplementary material for: Evolution of Phage Tail Sheath Protein
Source: Viruses. 2022 May 26;14(6):1148. doi: 10.3390/v14061148 (PMC9230969; doi:10.3390/v14061148)
Supplement: Supplementary file 1 [file viruses-14-01148-s001.zip › Supplementary_File_S2/AF_models/Caulobacter__phage__Cr30.pdb]

ATOM      1  N   MET A   1       8.498  -3.885  56.665  1.00 44.32           N  
ATOM      2  H   MET A   1       7.936  -4.549  57.179  1.00 44.32           H  
ATOM      3  H2  MET A   1       7.931  -3.453  55.950  1.00 44.32           H  
ATOM      4  H3  MET A   1       9.258  -4.383  56.224  1.00 44.32           H  
ATOM      5  CA  MET A   1       9.022  -2.861  57.598  1.00 44.32           C  
ATOM      6  HA  MET A   1       9.673  -2.166  57.068  1.00 44.32           H  
ATOM      7  C   MET A   1       9.842  -3.574  58.659  1.00 44.32           C  
ATOM      8  CB  MET A   1       7.874  -2.060  58.241  1.00 44.32           C  
ATOM      9  HB2 MET A   1       8.265  -1.471  59.071  1.00 44.32           H  
ATOM     10  HB3 MET A   1       7.132  -2.751  58.642  1.00 44.32           H  
ATOM     11  O   MET A   1       9.263  -4.280  59.475  1.00 44.32           O  
ATOM     12  CG  MET A   1       7.190  -1.121  57.237  1.00 44.32           C  
ATOM     13  HG2 MET A   1       6.110  -1.249  57.313  1.00 44.32           H  
ATOM     14  HG3 MET A   1       7.480  -1.392  56.222  1.00 44.32           H  
ATOM     15  SD  MET A   1       7.571   0.630  57.478  1.00 44.32           S  
ATOM     16  CE  MET A   1       6.264   1.085  58.652  1.00 44.32           C  
ATOM     17  HE1 MET A   1       6.355   0.487  59.559  1.00 44.32           H  
ATOM     18  HE2 MET A   1       5.287   0.917  58.199  1.00 44.32           H  
ATOM     19  HE3 MET A   1       6.362   2.140  58.906  1.00 44.32           H  
ATOM     20  N   ALA A   2      11.172  -3.489  58.600  1.00 49.79           N  
ATOM     21  H   ALA A   2      11.621  -2.868  57.942  1.00 49.79           H  
ATOM     22  CA  ALA A   2      12.015  -4.016  59.672  1.00 49.79           C  
ATOM     23  HA  ALA A   2      11.660  -5.006  59.957  1.00 49.79           H  
ATOM     24  C   ALA A   2      11.895  -3.083  60.888  1.00 49.79           C  
ATOM     25  CB  ALA A   2      13.455  -4.160  59.164  1.00 49.79           C  
ATOM     26  HB1 ALA A   2      14.084  -4.564  59.958  1.00 49.79           H  
ATOM     27  HB2 ALA A   2      13.487  -4.837  58.311  1.00 49.79           H  
ATOM     28  HB3 ALA A   2      13.848  -3.187  58.869  1.00 49.79           H  
ATOM     29  O   ALA A   2      12.009  -1.867  60.746  1.00 49.79           O  
ATOM     30  N   PHE A   3      11.603  -3.642  62.063  1.00 55.03           N  
ATOM     31  H   PHE A   3      11.523  -4.648  62.118  1.00 55.03           H  
ATOM     32  CA  PHE A   3      11.439  -2.884  63.302  1.00 55.03           C  
ATOM     33  HA  PHE A   3      10.722  -2.078  63.143  1.00 55.03           H  
ATOM     34  C   PHE A   3      12.776  -2.255  63.713  1.00 55.03           C  
ATOM     35  CB  PHE A   3      10.891  -3.812  64.403  1.00 55.03           C  
ATOM     36  HB2 PHE A   3      11.190  -3.408  65.370  1.00 55.03           H  
ATOM     37  HB3 PHE A   3      11.353  -4.795  64.322  1.00 55.03           H  
ATOM     38  O   PHE A   3      13.685  -2.953  64.156  1.00 55.03           O  
ATOM     39  CG  PHE A   3       9.379  -3.959  64.419  1.00 55.03           C  
ATOM     40  CD1 PHE A   3       8.613  -3.122  65.254  1.00 55.03           C  
ATOM     41  HD1 PHE A   3       9.098  -2.378  65.867  1.00 55.03           H  
ATOM     42  CD2 PHE A   3       8.734  -4.930  63.629  1.00 55.03           C  
ATOM     43  HD2 PHE A   3       9.311  -5.582  62.989  1.00 55.03           H  
ATOM     44  CE1 PHE A   3       7.214  -3.255  65.302  1.00 55.03           C  
ATOM     45  HE1 PHE A   3       6.632  -2.613  65.946  1.00 55.03           H  
ATOM     46  CE2 PHE A   3       7.333  -5.061  63.676  1.00 55.03           C  
ATOM     47  HE2 PHE A   3       6.840  -5.810  63.073  1.00 55.03           H  
ATOM     48  CZ  PHE A   3       6.573  -4.225  64.513  1.00 55.03           C  
ATOM     49  HZ  PHE A   3       5.499  -4.331  64.552  1.00 55.03           H  
ATOM     50  N   SER A   4      12.902  -0.933  63.580  1.00 52.62           N  
ATOM     51  H   SER A   4      12.149  -0.412  63.153  1.00 52.62           H  
ATOM     52  CA  SER A   4      13.998  -0.194  64.210  1.00 52.62           C  
ATOM     53  HA  SER A   4      14.917  -0.773  64.122  1.00 52.62           H  
ATOM     54  C   SER A   4      13.673   0.013  65.688  1.00 52.62           C  
ATOM     55  CB  SER A   4      14.236   1.146  63.514  1.00 52.62           C  
ATOM     56  HB2 SER A   4      14.478   0.968  62.466  1.00 52.62           H  
ATOM     57  HB3 SER A   4      13.339   1.763  63.575  1.00 52.62           H  
ATOM     58  O   SER A   4      12.652   0.608  66.023  1.00 52.62           O  
ATOM     59  OG  SER A   4      15.313   1.815  64.135  1.00 52.62           O  
ATOM     60  HG  SER A   4      14.994   2.535  64.685  1.00 52.62           H  
ATOM     61  N   VAL A   5      14.545  -0.476  66.572  1.00 67.51           N  
ATOM     62  H   VAL A   5      15.331  -0.995  66.207  1.00 67.51           H  
ATOM     63  CA  VAL A   5      14.457  -0.311  68.038  1.00 67.51           C  
ATOM     64  HA  VAL A   5      13.403  -0.286  68.314  1.00 67.51           H  
ATOM     65  C   VAL A   5      15.023   1.024  68.537  1.00 67.51           C  
ATOM     66  CB  VAL A   5      15.106  -1.497  68.784  1.00 67.51           C  
ATOM     67  HB  VAL A   5      15.339  -1.196  69.805  1.00 67.51           H  
ATOM     68  O   VAL A   5      14.888   1.347  69.714  1.00 67.51           O  
ATOM     69  CG1 VAL A   5      14.125  -2.669  68.879  1.00 67.51           C  
ATOM     70 HG11 VAL A   5      13.848  -3.010  67.881  1.00 67.51           H  
ATOM     71 HG12 VAL A   5      14.585  -3.493  69.425  1.00 67.51           H  
ATOM     72 HG13 VAL A   5      13.228  -2.355  69.413  1.00 67.51           H  
ATOM     73  CG2 VAL A   5      16.404  -1.988  68.124  1.00 67.51           C  
ATOM     74 HG21 VAL A   5      16.200  -2.466  67.166  1.00 67.51           H  
ATOM     75 HG22 VAL A   5      17.087  -1.150  67.983  1.00 67.51           H  
ATOM     76 HG23 VAL A   5      16.884  -2.718  68.776  1.00 67.51           H  
ATOM     77  N   SER A   6      15.617   1.832  67.660  1.00 63.74           N  
ATOM     78  H   SER A   6      15.710   1.528  66.702  1.00 63.74           H  
ATOM     79  CA  SER A   6      16.013   3.213  67.951  1.00 63.74           C  
ATOM     80  HA  SER A   6      15.736   3.444  68.979  1.00 63.74           H  
ATOM     81  C   SER A   6      15.276   4.198  67.032  1.00 63.74           C  
ATOM     82  CB  SER A   6      17.535   3.367  67.853  1.00 63.74           C  
ATOM     83  HB2 SER A   6      18.002   2.775  68.641  1.00 63.74           H  
ATOM     84  HB3 SER A   6      17.804   4.413  67.994  1.00 63.74           H  
ATOM     85  O   SER A   6      14.888   3.814  65.921  1.00 63.74           O  
ATOM     86  OG  SER A   6      18.009   2.921  66.598  1.00 63.74           O  
ATOM     87  HG  SER A   6      18.926   3.184  66.492  1.00 63.74           H  
ATOM     88  N   PRO A   7      15.060   5.461  67.463  1.00 57.98           N  
ATOM     89  CA  PRO A   7      14.518   6.501  66.594  1.00 57.98           C  
ATOM     90  HA  PRO A   7      13.491   6.248  66.333  1.00 57.98           H  
ATOM     91  C   PRO A   7      15.376   6.604  65.332  1.00 57.98           C  
ATOM     92  CB  PRO A   7      14.535   7.802  67.412  1.00 57.98           C  
ATOM     93  HB2 PRO A   7      15.440   8.376  67.210  1.00 57.98           H  
ATOM     94  HB3 PRO A   7      13.653   8.411  67.213  1.00 57.98           H  
ATOM     95  O   PRO A   7      16.554   6.949  65.402  1.00 57.98           O  
ATOM     96  CG  PRO A   7      14.571   7.319  68.859  1.00 57.98           C  
ATOM     97  HG2 PRO A   7      13.557   7.109  69.198  1.00 57.98           H  
ATOM     98  HG3 PRO A   7      15.055   8.042  69.516  1.00 57.98           H  
ATOM     99  CD  PRO A   7      15.360   6.014  68.775  1.00 57.98           C  
ATOM    100  HD2 PRO A   7      15.047   5.347  69.579  1.00 57.98           H  
ATOM    101  HD3 PRO A   7      16.428   6.223  68.845  1.00 57.98           H  
ATOM    102  N   SER A   8      14.800   6.258  64.187  1.00 73.45           N  
ATOM    103  H   SER A   8      13.841   5.938  64.194  1.00 73.45           H  
ATOM    104  CA  SER A   8      15.479   6.285  62.898  1.00 73.45           C  
ATOM    105  HA  SER A   8      16.274   7.030  62.926  1.00 73.45           H  
ATOM    106  C   SER A   8      14.482   6.686  61.822  1.00 73.45           C  
ATOM    107  CB  SER A   8      16.112   4.925  62.594  1.00 73.45           C  
ATOM    108  HB2 SER A   8      16.722   4.615  63.442  1.00 73.45           H  
ATOM    109  HB3 SER A   8      15.335   4.180  62.421  1.00 73.45           H  
ATOM    110  O   SER A   8      13.326   6.255  61.846  1.00 73.45           O  
ATOM    111  OG  SER A   8      16.929   5.044  61.448  1.00 73.45           O  
ATOM    112  HG  SER A   8      17.494   4.270  61.390  1.00 73.45           H  
ATOM    113  N   VAL A   9      14.919   7.532  60.893  1.00 72.51           N  
ATOM    114  H   VAL A   9      15.901   7.769  60.895  1.00 72.51           H  
ATOM    115  CA  VAL A   9      14.146   7.860  59.695  1.00 72.51           C  
ATOM    116  HA  VAL A   9      13.082   7.837  59.929  1.00 72.51           H  
ATOM    117  C   VAL A   9      14.449   6.773  58.677  1.00 72.51           C  
ATOM    118  CB  VAL A   9      14.478   9.265  59.158  1.00 72.51           C  
ATOM    119  HB  VAL A   9      15.534   9.317  58.893  1.00 72.51           H  
ATOM    120  O   VAL A   9      15.562   6.684  58.167  1.00 72.51           O  
ATOM    121  CG1 VAL A   9      13.636   9.589  57.917  1.00 72.51           C  
ATOM    122 HG11 VAL A   9      13.857   8.883  57.116  1.00 72.51           H  
ATOM    123 HG12 VAL A   9      12.574   9.540  58.153  1.00 72.51           H  
ATOM    124 HG13 VAL A   9      13.878  10.589  57.557  1.00 72.51           H  
ATOM    125  CG2 VAL A   9      14.189  10.340  60.216  1.00 72.51           C  
ATOM    126 HG21 VAL A   9      14.827  10.192  61.088  1.00 72.51           H  
ATOM    127 HG22 VAL A   9      13.144  10.294  60.522  1.00 72.51           H  
ATOM    128 HG23 VAL A   9      14.399  11.327  59.803  1.00 72.51           H  
ATOM    129  N   THR A  10      13.465   5.926  58.396  1.00 72.39           N  
ATOM    130  H   THR A  10      12.558   6.081  58.812  1.00 72.39           H  
ATOM    131  CA  THR A  10      13.554   4.982  57.281  1.00 72.39           C  
ATOM    132  HA  THR A  10      14.603   4.778  57.063  1.00 72.39           H  
ATOM    133  C   THR A  10      12.961   5.659  56.054  1.00 72.39           C  
ATOM    134  CB  THR A  10      12.909   3.625  57.601  1.00 72.39           C  
ATOM    135  HB  THR A  10      12.862   3.030  56.689  1.00 72.39           H  
ATOM    136  O   THR A  10      11.791   6.033  56.045  1.00 72.39           O  
ATOM    137  CG2 THR A  10      13.728   2.863  58.646  1.00 72.39           C  
ATOM    138 HG21 THR A  10      14.733   2.688  58.263  1.00 72.39           H  
ATOM    139 HG22 THR A  10      13.257   1.901  58.846  1.00 72.39           H  
ATOM    140 HG23 THR A  10      13.795   3.434  59.572  1.00 72.39           H  
ATOM    141  OG1 THR A  10      11.616   3.746  58.142  1.00 72.39           O  
ATOM    142  HG1 THR A  10      11.699   4.142  59.012  1.00 72.39           H  
ATOM    143  N   VAL A  11      13.794   5.888  55.041  1.00 74.82           N  
ATOM    144  H   VAL A  11      14.756   5.590  55.117  1.00 74.82           H  
ATOM    145  CA  VAL A  11      13.358   6.408  53.742  1.00 74.82           C  
ATOM    146  HA  VAL A  11      12.401   6.918  53.852  1.00 74.82           H  
ATOM    147  C   VAL A  11      13.166   5.207  52.827  1.00 74.82           C  
ATOM    148  CB  VAL A  11      14.363   7.426  53.162  1.00 74.82           C  
ATOM    149  HB  VAL A  11      15.321   6.935  52.995  1.00 74.82           H  
ATOM    150  O   VAL A  11      14.108   4.454  52.592  1.00 74.82           O  
ATOM    151  CG1 VAL A  11      13.861   8.000  51.832  1.00 74.82           C  
ATOM    152 HG11 VAL A  11      13.770   7.209  51.088  1.00 74.82           H  
ATOM    153 HG12 VAL A  11      14.576   8.727  51.447  1.00 74.82           H  
ATOM    154 HG13 VAL A  11      12.894   8.485  51.962  1.00 74.82           H  
ATOM    155  CG2 VAL A  11      14.583   8.599  54.130  1.00 74.82           C  
ATOM    156 HG21 VAL A  11      13.631   9.075  54.364  1.00 74.82           H  
ATOM    157 HG22 VAL A  11      15.248   9.331  53.672  1.00 74.82           H  
ATOM    158 HG23 VAL A  11      15.050   8.244  55.049  1.00 74.82           H  
ATOM    159  N   SER A  12      11.944   5.003  52.345  1.00 65.60           N  
ATOM    160  H   SER A  12      11.198   5.620  52.629  1.00 65.60           H  
ATOM    161  CA  SER A  12      11.662   4.085  51.242  1.00 65.60           C  
ATOM    162  HA  SER A  12      12.559   3.524  50.982  1.00 65.60           H  
ATOM    163  C   SER A  12      11.250   4.910  50.033  1.00 65.60           C  
ATOM    164  CB  SER A  12      10.576   3.069  51.614  1.00 65.60           C  
ATOM    165  HB2 SER A  12      10.410   2.403  50.767  1.00 65.60           H  
ATOM    166  HB3 SER A  12      10.910   2.475  52.465  1.00 65.60           H  
ATOM    167  O   SER A  12      10.240   5.613  50.090  1.00 65.60           O  
ATOM    168  OG  SER A  12       9.360   3.716  51.939  1.00 65.60           O  
ATOM    169  HG  SER A  12       9.240   4.423  51.301  1.00 65.60           H  
ATOM    170  N   GLU A  13      12.010   4.816  48.952  1.00 61.98           N  
ATOM    171  H   GLU A  13      12.840   4.241  48.964  1.00 61.98           H  
ATOM    172  CA  GLU A  13      11.604   5.350  47.656  1.00 61.98           C  
ATOM    173  HA  GLU A  13      10.961   6.219  47.797  1.00 61.98           H  
ATOM    174  C   GLU A  13      10.791   4.268  46.941  1.00 61.98           C  
ATOM    175  CB  GLU A  13      12.830   5.819  46.860  1.00 61.98           C  
ATOM    176  HB2 GLU A  13      13.565   5.015  46.816  1.00 61.98           H  
ATOM    177  HB3 GLU A  13      12.512   6.068  45.847  1.00 61.98           H  
ATOM    178  O   GLU A  13      11.280   3.167  46.694  1.00 61.98           O  
ATOM    179  CG  GLU A  13      13.451   7.069  47.510  1.00 61.98           C  
ATOM    180  HG2 GLU A  13      13.740   6.830  48.534  1.00 61.98           H  
ATOM    181  HG3 GLU A  13      12.689   7.848  47.556  1.00 61.98           H  
ATOM    182  CD  GLU A  13      14.683   7.618  46.774  1.00 61.98           C  
ATOM    183  OE1 GLU A  13      15.200   8.655  47.249  1.00 61.98           O  
ATOM    184  OE2 GLU A  13      15.109   7.003  45.772  1.00 61.98           O  
ATOM    185  N   ILE A  14       9.514   4.554  46.679  1.00 61.91           N  
ATOM    186  H   ILE A  14       9.173   5.477  46.904  1.00 61.91           H  
ATOM    187  CA  ILE A  14       8.648   3.701  45.863  1.00 61.91           C  
ATOM    188  HA  ILE A  14       9.143   2.752  45.660  1.00 61.91           H  
ATOM    189  C   ILE A  14       8.457   4.431  44.544  1.00 61.91           C  
ATOM    190  CB  ILE A  14       7.301   3.391  46.560  1.00 61.91           C  
ATOM    191  HB  ILE A  14       6.793   4.333  46.768  1.00 61.91           H  
ATOM    192  O   ILE A  14       7.793   5.468  44.500  1.00 61.91           O  
ATOM    193  CG1 ILE A  14       7.536   2.656  47.900  1.00 61.91           C  
ATOM    194 HG12 ILE A  14       8.008   1.692  47.708  1.00 61.91           H  
ATOM    195 HG13 ILE A  14       8.216   3.243  48.517  1.00 61.91           H  
ATOM    196  CG2 ILE A  14       6.405   2.548  45.627  1.00 61.91           C  
ATOM    197 HG21 ILE A  14       5.432   2.371  46.086  1.00 61.91           H  
ATOM    198 HG22 ILE A  14       6.882   1.593  45.408  1.00 61.91           H  
ATOM    199 HG23 ILE A  14       6.225   3.074  44.690  1.00 61.91           H  
ATOM    200  CD1 ILE A  14       6.261   2.435  48.725  1.00 61.91           C  
ATOM    201 HD11 ILE A  14       6.533   2.043  49.705  1.00 61.91           H  
ATOM    202 HD12 ILE A  14       5.607   1.714  48.235  1.00 61.91           H  
ATOM    203 HD13 ILE A  14       5.735   3.381  48.857  1.00 61.91           H  
ATOM    204  N   ASP A  15       9.026   3.886  43.475  1.00 55.95           N  
ATOM    205  H   ASP A  15       9.612   3.069  43.572  1.00 55.95           H  
ATOM    206  CA  ASP A  15       8.725   4.362  42.134  1.00 55.95           C  
ATOM    207  HA  ASP A  15       8.639   5.448  42.165  1.00 55.95           H  
ATOM    208  C   ASP A  15       7.373   3.790  41.677  1.00 55.95           C  
ATOM    209  CB  ASP A  15       9.874   4.049  41.169  1.00 55.95           C  
ATOM    210  HB2 ASP A  15      10.800   4.456  41.575  1.00 55.95           H  
ATOM    211  HB3 ASP A  15       9.984   2.969  41.066  1.00 55.95           H  
ATOM    212  O   ASP A  15       7.251   2.628  41.287  1.00 55.95           O  
ATOM    213  CG  ASP A  15       9.621   4.675  39.796  1.00 55.95           C  
ATOM    214  OD1 ASP A  15       8.626   5.430  39.667  1.00 55.95           O  
ATOM    215  OD2 ASP A  15      10.399   4.390  38.868  1.00 55.95           O  
ATOM    216  N   ALA A  16       6.334   4.618  41.775  1.00 59.60           N  
ATOM    217  H   ALA A  16       6.515   5.533  42.163  1.00 59.60           H  
ATOM    218  CA  ALA A  16       4.988   4.326  41.287  1.00 59.60           C  
ATOM    219  HA  ALA A  16       4.899   3.251  41.134  1.00 59.60           H  
ATOM    220  C   ALA A  16       4.709   4.976  39.918  1.00 59.60           C  
ATOM    221  CB  ALA A  16       3.972   4.719  42.369  1.00 59.60           C  
ATOM    222  HB1 ALA A  16       4.212   4.207  43.301  1.00 59.60           H  
ATOM    223  HB2 ALA A  16       4.000   5.796  42.529  1.00 59.60           H  
ATOM    224  HB3 ALA A  16       2.970   4.429  42.053  1.00 59.60           H  
ATOM    225  O   ALA A  16       3.550   5.144  39.546  1.00 59.60           O  
ATOM    226  N   THR A  17       5.743   5.372  39.166  1.00 66.93           N  
ATOM    227  H   THR A  17       6.687   5.243  39.499  1.00 66.93           H  
ATOM    228  CA  THR A  17       5.567   6.046  37.866  1.00 66.93           C  
ATOM    229  HA  THR A  17       4.736   6.744  37.958  1.00 66.93           H  
ATOM    230  C   THR A  17       5.186   5.102  36.723  1.00 66.93           C  
ATOM    231  CB  THR A  17       6.796   6.871  37.464  1.00 66.93           C  
ATOM    232  HB  THR A  17       6.574   7.363  36.517  1.00 66.93           H  
ATOM    233  O   THR A  17       4.885   5.566  35.624  1.00 66.93           O  
ATOM    234  CG2 THR A  17       7.135   7.969  38.475  1.00 66.93           C  
ATOM    235 HG21 THR A  17       8.039   8.485  38.151  1.00 66.93           H  
ATOM    236 HG22 THR A  17       7.304   7.551  39.467  1.00 66.93           H  
ATOM    237 HG23 THR A  17       6.314   8.684  38.524  1.00 66.93           H  
ATOM    238  OG1 THR A  17       7.912   6.048  37.258  1.00 66.93           O  
ATOM    239  HG1 THR A  17       8.292   5.821  38.110  1.00 66.93           H  
ATOM    240  N   GLY A  18       5.141   3.786  36.968  1.00 61.51           N  
ATOM    241  H   GLY A  18       5.407   3.478  37.893  1.00 61.51           H  
ATOM    242  CA  GLY A  18       4.651   2.803  36.006  1.00 61.51           C  
ATOM    243  HA2 GLY A  18       4.695   1.806  36.445  1.00 61.51           H  
ATOM    244  HA3 GLY A  18       5.283   2.821  35.118  1.00 61.51           H  
ATOM    245  C   GLY A  18       3.201   3.089  35.610  1.00 61.51           C  
ATOM    246  O   GLY A  18       2.286   2.935  36.415  1.00 61.51           O  
ATOM    247  N   VAL A  19       2.991   3.492  34.360  1.00 70.16           N  
ATOM    248  H   VAL A  19       3.795   3.638  33.767  1.00 70.16           H  
ATOM    249  CA  VAL A  19       1.666   3.735  33.783  1.00 70.16           C  
ATOM    250  HA  VAL A  19       0.912   3.596  34.559  1.00 70.16           H  
ATOM    251  C   VAL A  19       1.367   2.713  32.695  1.00 70.16           C  
ATOM    252  CB  VAL A  19       1.509   5.177  33.259  1.00 70.16           C  
ATOM    253  HB  VAL A  19       0.541   5.249  32.763  1.00 70.16           H  
ATOM    254  O   VAL A  19       2.263   2.259  31.984  1.00 70.16           O  
ATOM    255  CG1 VAL A  19       1.502   6.183  34.416  1.00 70.16           C  
ATOM    256 HG11 VAL A  19       2.466   6.180  34.923  1.00 70.16           H  
ATOM    257 HG12 VAL A  19       0.726   5.917  35.134  1.00 70.16           H  
ATOM    258 HG13 VAL A  19       1.305   7.185  34.034  1.00 70.16           H  
ATOM    259  CG2 VAL A  19       2.588   5.586  32.248  1.00 70.16           C  
ATOM    260 HG21 VAL A  19       3.569   5.597  32.725  1.00 70.16           H  
ATOM    261 HG22 VAL A  19       2.373   6.584  31.867  1.00 70.16           H  
ATOM    262 HG23 VAL A  19       2.602   4.890  31.410  1.00 70.16           H  
ATOM    263  N   VAL A  20       0.089   2.373  32.532  1.00 72.21           N  
ATOM    264  H   VAL A  20      -0.604   2.766  33.153  1.00 72.21           H  
ATOM    265  CA  VAL A  20      -0.370   1.643  31.348  1.00 72.21           C  
ATOM    266  HA  VAL A  20       0.287   0.790  31.179  1.00 72.21           H  
ATOM    267  C   VAL A  20      -0.267   2.584  30.147  1.00 72.21           C  
ATOM    268  CB  VAL A  20      -1.803   1.115  31.537  1.00 72.21           C  
ATOM    269  HB  VAL A  20      -2.477   1.947  31.738  1.00 72.21           H  
ATOM    270  O   VAL A  20      -0.937   3.618  30.106  1.00 72.21           O  
ATOM    271  CG1 VAL A  20      -2.285   0.381  30.290  1.00 72.21           C  
ATOM    272 HG11 VAL A  20      -2.369   1.081  29.459  1.00 72.21           H  
ATOM    273 HG12 VAL A  20      -3.270  -0.051  30.471  1.00 72.21           H  
ATOM    274 HG13 VAL A  20      -1.583  -0.410  30.027  1.00 72.21           H  
ATOM    275  CG2 VAL A  20      -1.880   0.128  32.708  1.00 72.21           C  
ATOM    276 HG21 VAL A  20      -2.891  -0.268  32.801  1.00 72.21           H  
ATOM    277 HG22 VAL A  20      -1.625   0.635  33.639  1.00 72.21           H  
ATOM    278 HG23 VAL A  20      -1.191  -0.701  32.548  1.00 72.21           H  
ATOM    279  N   ALA A  21       0.590   2.246  29.184  1.00 67.16           N  
ATOM    280  H   ALA A  21       1.149   1.412  29.295  1.00 67.16           H  
ATOM    281  CA  ALA A  21       0.733   3.023  27.959  1.00 67.16           C  
ATOM    282  HA  ALA A  21       0.922   4.060  28.237  1.00 67.16           H  
ATOM    283  C   ALA A  21      -0.561   2.982  27.128  1.00 67.16           C  
ATOM    284  CB  ALA A  21       1.944   2.513  27.169  1.00 67.16           C  
ATOM    285  HB1 ALA A  21       2.074   3.109  26.266  1.00 67.16           H  
ATOM    286  HB2 ALA A  21       1.790   1.473  26.884  1.00 67.16           H  
ATOM    287  HB3 ALA A  21       2.845   2.591  27.778  1.00 67.16           H  
ATOM    288  O   ALA A  21      -1.277   1.978  27.098  1.00 67.16           O  
ATOM    289  N   ALA A  22      -0.854   4.077  26.424  1.00 66.93           N  
ATOM    290  H   ALA A  22      -0.215   4.860  26.449  1.00 66.93           H  
ATOM    291  CA  ALA A  22      -1.936   4.094  25.450  1.00 66.93           C  
ATOM    292  HA  ALA A  22      -2.850   3.766  25.944  1.00 66.93           H  
ATOM    293  C   ALA A  22      -1.619   3.115  24.308  1.00 66.93           C  
ATOM    294  CB  ALA A  22      -2.144   5.527  24.945  1.00 66.93           C  
ATOM    295  HB1 ALA A  22      -2.387   6.183  25.781  1.00 66.93           H  
ATOM    296  HB2 ALA A  22      -1.237   5.882  24.456  1.00 66.93           H  
ATOM    297  HB3 ALA A  22      -2.963   5.545  24.226  1.00 66.93           H  
ATOM    298  O   ALA A  22      -0.519   3.130  23.759  1.00 66.93           O  
ATOM    299  N   VAL A  23      -2.586   2.273  23.946  1.00 74.56           N  
ATOM    300  H   VAL A  23      -3.467   2.305  24.440  1.00 74.56           H  
ATOM    301  CA  VAL A  23      -2.446   1.309  22.847  1.00 74.56           C  
ATOM    302  HA  VAL A  23      -1.387   1.091  22.713  1.00 74.56           H  
ATOM    303  C   VAL A  23      -2.943   1.902  21.534  1.00 74.56           C  
ATOM    304  CB  VAL A  23      -3.142  -0.028  23.156  1.00 74.56           C  
ATOM    305  HB  VAL A  23      -3.109  -0.645  22.258  1.00 74.56           H  
ATOM    306  O   VAL A  23      -3.976   2.576  21.505  1.00 74.56           O  
ATOM    307  CG1 VAL A  23      -2.387  -0.770  24.259  1.00 74.56           C  
ATOM    308 HG11 VAL A  23      -1.362  -0.966  23.944  1.00 74.56           H  
ATOM    309 HG12 VAL A  23      -2.881  -1.720  24.462  1.00 74.56           H  
ATOM    310 HG13 VAL A  23      -2.362  -0.175  25.172  1.00 74.56           H  
ATOM    311  CG2 VAL A  23      -4.607   0.104  23.592  1.00 74.56           C  
ATOM    312 HG21 VAL A  23      -5.035  -0.891  23.711  1.00 74.56           H  
ATOM    313 HG22 VAL A  23      -5.178   0.643  22.835  1.00 74.56           H  
ATOM    314 HG23 VAL A  23      -4.675   0.632  24.543  1.00 74.56           H  
ATOM    315  N   SER A  24      -2.244   1.612  20.432  1.00 74.48           N  
ATOM    316  H   SER A  24      -1.371   1.109  20.502  1.00 74.48           H  
ATOM    317  CA  SER A  24      -2.752   1.942  19.099  1.00 74.48           C  
ATOM    318  HA  SER A  24      -3.017   3.000  19.095  1.00 74.48           H  
ATOM    319  C   SER A  24      -4.008   1.119  18.804  1.00 74.48           C  
ATOM    320  CB  SER A  24      -1.697   1.744  18.008  1.00 74.48           C  
ATOM    321  HB2 SER A  24      -1.496   0.683  17.859  1.00 74.48           H  
ATOM    322  HB3 SER A  24      -0.774   2.251  18.290  1.00 74.48           H  
ATOM    323  O   SER A  24      -4.045  -0.095  19.037  1.00 74.48           O  
ATOM    324  OG  SER A  24      -2.194   2.315  16.815  1.00 74.48           O  
ATOM    325  HG  SER A  24      -1.435   2.408  16.234  1.00 74.48           H  
ATOM    326  N   THR A  25      -5.061   1.800  18.347  1.00 79.39           N  
ATOM    327  H   THR A  25      -4.940   2.794  18.215  1.00 79.39           H  
ATOM    328  CA  THR A  25      -6.398   1.221  18.090  1.00 79.39           C  
ATOM    329  HA  THR A  25      -6.329   0.134  18.129  1.00 79.39           H  
ATOM    330  C   THR A  25      -6.945   1.539  16.706  1.00 79.39           C  
ATOM    331  CB  THR A  25      -7.420   1.666  19.145  1.00 79.39           C  
ATOM    332  HB  THR A  25      -8.423   1.360  18.847  1.00 79.39           H  
ATOM    333  O   THR A  25      -8.009   1.041  16.342  1.00 79.39           O  
ATOM    334  CG2 THR A  25      -7.094   1.024  20.486  1.00 79.39           C  
ATOM    335 HG21 THR A  25      -7.815   1.345  21.238  1.00 79.39           H  
ATOM    336 HG22 THR A  25      -7.130  -0.060  20.378  1.00 79.39           H  
ATOM    337 HG23 THR A  25      -6.095   1.312  20.812  1.00 79.39           H  
ATOM    338  OG1 THR A  25      -7.397   3.060  19.348  1.00 79.39           O  
ATOM    339  HG1 THR A  25      -6.617   3.254  19.874  1.00 79.39           H  
ATOM    340  N   THR A  26      -6.208   2.336  15.931  1.00 86.58           N  
ATOM    341  H   THR A  26      -5.349   2.713  16.304  1.00 86.58           H  
ATOM    342  CA  THR A  26      -6.648   2.839  14.627  1.00 86.58           C  
ATOM    343  HA  THR A  26      -7.671   2.508  14.451  1.00 86.58           H  
ATOM    344  C   THR A  26      -5.821   2.309  13.461  1.00 86.58           C  
ATOM    345  CB  THR A  26      -6.644   4.371  14.619  1.00 86.58           C  
ATOM    346  HB  THR A  26      -6.934   4.726  13.630  1.00 86.58           H  
ATOM    347  O   THR A  26      -6.201   2.518  12.313  1.00 86.58           O  
ATOM    348  CG2 THR A  26      -7.615   4.944  15.655  1.00 86.58           C  
ATOM    349 HG21 THR A  26      -7.278   4.708  16.664  1.00 86.58           H  
ATOM    350 HG22 THR A  26      -8.606   4.514  15.510  1.00 86.58           H  
ATOM    351 HG23 THR A  26      -7.671   6.027  15.545  1.00 86.58           H  
ATOM    352  OG1 THR A  26      -5.365   4.875  14.936  1.00 86.58           O  
ATOM    353  HG1 THR A  26      -4.729   4.559  14.289  1.00 86.58           H  
ATOM    354  N   GLU A  27      -4.695   1.648  13.737  1.00 93.30           N  
ATOM    355  H   GLU A  27      -4.426   1.519  14.702  1.00 93.30           H  
ATOM    356  CA  GLU A  27      -3.836   1.044  12.719  1.00 93.30           C  
ATOM    357  HA  GLU A  27      -3.673   1.763  11.916  1.00 93.30           H  
ATOM    358  C   GLU A  27      -4.499  -0.185  12.111  1.00 93.30           C  
ATOM    359  CB  GLU A  27      -2.471   0.679  13.317  1.00 93.30           C  
ATOM    360  HB2 GLU A  27      -1.978  -0.056  12.681  1.00 93.30           H  
ATOM    361  HB3 GLU A  27      -2.607   0.254  14.312  1.00 93.30           H  
ATOM    362  O   GLU A  27      -4.981  -1.069  12.832  1.00 93.30           O  
ATOM    363  CG  GLU A  27      -1.601   1.935  13.384  1.00 93.30           C  
ATOM    364  HG2 GLU A  27      -2.185   2.761  13.788  1.00 93.30           H  
ATOM    365  HG3 GLU A  27      -1.309   2.192  12.366  1.00 93.30           H  
ATOM    366  CD  GLU A  27      -0.341   1.740  14.223  1.00 93.30           C  
ATOM    367  OE1 GLU A  27      -0.183   2.541  15.173  1.00 93.30           O  
ATOM    368  OE2 GLU A  27       0.433   0.817  13.924  1.00 93.30           O  
ATOM    369  N   ALA A  28      -4.513  -0.243  10.782  1.00 96.50           N  
ATOM    370  H   ALA A  28      -4.108   0.518  10.255  1.00 96.50           H  
ATOM    371  CA  ALA A  28      -5.094  -1.353  10.052  1.00 96.50           C  
ATOM    372  HA  ALA A  28      -5.301  -2.145  10.772  1.00 96.50           H  
ATOM    373  C   ALA A  28      -4.136  -1.947   9.020  1.00 96.50           C  
ATOM    374  CB  ALA A  28      -6.422  -0.909   9.447  1.00 96.50           C  
ATOM    375  HB1 ALA A  28      -7.013  -0.389  10.201  1.00 96.50           H  
ATOM    376  HB2 ALA A  28      -6.244  -0.255   8.593  1.00 96.50           H  
ATOM    377  HB3 ALA A  28      -6.970  -1.798   9.136  1.00 96.50           H  
ATOM    378  O   ALA A  28      -3.208  -1.281   8.569  1.00 96.50           O  
ATOM    379  N   GLY A  29      -4.368  -3.201   8.637  1.00 96.54           N  
ATOM    380  H   GLY A  29      -5.141  -3.688   9.069  1.00 96.54           H  
ATOM    381  CA  GLY A  29      -3.534  -3.936   7.688  1.00 96.54           C  
ATOM    382  HA2 GLY A  29      -2.925  -4.658   8.231  1.00 96.54           H  
ATOM    383  HA3 GLY A  29      -2.859  -3.247   7.181  1.00 96.54           H  
ATOM    384  C   GLY A  29      -4.347  -4.695   6.645  1.00 96.54           C  
ATOM    385  O   GLY A  29      -5.407  -5.241   6.958  1.00 96.54           O  
ATOM    386  N   TYR A  30      -3.854  -4.754   5.407  1.00 97.29           N  
ATOM    387  H   TYR A  30      -3.002  -4.257   5.193  1.00 97.29           H  
ATOM    388  CA  TYR A  30      -4.372  -5.671   4.391  1.00 97.29           C  
ATOM    389  HA  TYR A  30      -4.610  -6.610   4.890  1.00 97.29           H  
ATOM    390  C   TYR A  30      -3.346  -5.980   3.305  1.00 97.29           C  
ATOM    391  CB  TYR A  30      -5.669  -5.141   3.765  1.00 97.29           C  
ATOM    392  HB2 TYR A  30      -6.228  -5.991   3.374  1.00 97.29           H  
ATOM    393  HB3 TYR A  30      -6.264  -4.698   4.564  1.00 97.29           H  
ATOM    394  O   TYR A  30      -2.419  -5.207   3.050  1.00 97.29           O  
ATOM    395  CG  TYR A  30      -5.527  -4.112   2.662  1.00 97.29           C  
ATOM    396  CD1 TYR A  30      -4.967  -2.854   2.945  1.00 97.29           C  
ATOM    397  HD1 TYR A  30      -4.584  -2.641   3.932  1.00 97.29           H  
ATOM    398  CD2 TYR A  30      -5.989  -4.398   1.361  1.00 97.29           C  
ATOM    399  HD2 TYR A  30      -6.405  -5.369   1.137  1.00 97.29           H  
ATOM    400  CE1 TYR A  30      -4.892  -1.878   1.938  1.00 97.29           C  
ATOM    401  HE1 TYR A  30      -4.466  -0.908   2.146  1.00 97.29           H  
ATOM    402  CE2 TYR A  30      -5.925  -3.410   0.358  1.00 97.29           C  
ATOM    403  HE2 TYR A  30      -6.310  -3.601  -0.633  1.00 97.29           H  
ATOM    404  OH  TYR A  30      -5.335  -1.166  -0.291  1.00 97.29           O  
ATOM    405  HH  TYR A  30      -4.852  -0.398   0.022  1.00 97.29           H  
ATOM    406  CZ  TYR A  30      -5.382  -2.145   0.650  1.00 97.29           C  
ATOM    407  N   ALA A  31      -3.550  -7.113   2.642  1.00 96.97           N  
ATOM    408  H   ALA A  31      -4.365  -7.670   2.853  1.00 96.97           H  
ATOM    409  CA  ALA A  31      -2.749  -7.531   1.508  1.00 96.97           C  
ATOM    410  HA  ALA A  31      -1.970  -6.788   1.336  1.00 96.97           H  
ATOM    411  C   ALA A  31      -3.605  -7.608   0.241  1.00 96.97           C  
ATOM    412  CB  ALA A  31      -2.055  -8.852   1.847  1.00 96.97           C  
ATOM    413  HB1 ALA A  31      -2.792  -9.650   1.940  1.00 96.97           H  
ATOM    414  HB2 ALA A  31      -1.509  -8.755   2.785  1.00 96.97           H  
ATOM    415  HB3 ALA A  31      -1.352  -9.110   1.054  1.00 96.97           H  
ATOM    416  O   ALA A  31      -4.795  -7.921   0.291  1.00 96.97           O  
ATOM    417  N   GLY A  32      -3.000  -7.340  -0.914  1.00 95.27           N  
ATOM    418  H   GLY A  32      -2.035  -7.043  -0.905  1.00 95.27           H  
ATOM    419  CA  GLY A  32      -3.702  -7.463  -2.186  1.00 95.27           C  
ATOM    420  HA2 GLY A  32      -4.551  -6.779  -2.183  1.00 95.27           H  
ATOM    421  HA3 GLY A  32      -4.099  -8.474  -2.278  1.00 95.27           H  
ATOM    422  C   GLY A  32      -2.834  -7.191  -3.403  1.00 95.27           C  
ATOM    423  O   GLY A  32      -1.607  -7.167  -3.313  1.00 95.27           O  
ATOM    424  N   VAL A  33      -3.475  -7.037  -4.559  1.00 94.93           N  
ATOM    425  H   VAL A  33      -4.484  -7.028  -4.551  1.00 94.93           H  
ATOM    426  CA  VAL A  33      -2.801  -6.840  -5.846  1.00 94.93           C  
ATOM    427  HA  VAL A  33      -1.788  -7.238  -5.776  1.00 94.93           H  
ATOM    428  C   VAL A  33      -2.702  -5.352  -6.175  1.00 94.93           C  
ATOM    429  CB  VAL A  33      -3.509  -7.626  -6.963  1.00 94.93           C  
ATOM    430  HB  VAL A  33      -4.535  -7.271  -7.057  1.00 94.93           H  
ATOM    431  O   VAL A  33      -3.686  -4.614  -6.129  1.00 94.93           O  
ATOM    432  CG1 VAL A  33      -2.808  -7.446  -8.313  1.00 94.93           C  
ATOM    433 HG11 VAL A  33      -2.796  -6.399  -8.615  1.00 94.93           H  
ATOM    434 HG12 VAL A  33      -3.357  -7.997  -9.076  1.00 94.93           H  
ATOM    435 HG13 VAL A  33      -1.788  -7.827  -8.270  1.00 94.93           H  
ATOM    436  CG2 VAL A  33      -3.536  -9.127  -6.641  1.00 94.93           C  
ATOM    437 HG21 VAL A  33      -2.521  -9.490  -6.475  1.00 94.93           H  
ATOM    438 HG22 VAL A  33      -3.973  -9.674  -7.476  1.00 94.93           H  
ATOM    439 HG23 VAL A  33      -4.135  -9.314  -5.750  1.00 94.93           H  
ATOM    440  N   PHE A  34      -1.505  -4.920  -6.564  1.00 95.69           N  
ATOM    441  H   PHE A  34      -0.765  -5.601  -6.654  1.00 95.69           H  
ATOM    442  CA  PHE A  34      -1.224  -3.564  -7.036  1.00 95.69           C  
ATOM    443  HA  PHE A  34      -2.158  -3.087  -7.334  1.00 95.69           H  
ATOM    444  C   PHE A  34      -0.338  -3.607  -8.276  1.00 95.69           C  
ATOM    445  CB  PHE A  34      -0.601  -2.711  -5.926  1.00 95.69           C  
ATOM    446  HB2 PHE A  34       0.358  -3.139  -5.633  1.00 95.69           H  
ATOM    447  HB3 PHE A  34      -0.398  -1.717  -6.326  1.00 95.69           H  
ATOM    448  O   PHE A  34       0.317  -4.617  -8.543  1.00 95.69           O  
ATOM    449  CG  PHE A  34      -1.480  -2.571  -4.701  1.00 95.69           C  
ATOM    450  CD1 PHE A  34      -2.438  -1.542  -4.622  1.00 95.69           C  
ATOM    451  HD1 PHE A  34      -2.523  -0.815  -5.416  1.00 95.69           H  
ATOM    452  CD2 PHE A  34      -1.360  -3.503  -3.655  1.00 95.69           C  
ATOM    453  HD2 PHE A  34      -0.632  -4.298  -3.717  1.00 95.69           H  
ATOM    454  CE1 PHE A  34      -3.277  -1.454  -3.498  1.00 95.69           C  
ATOM    455  HE1 PHE A  34      -4.008  -0.664  -3.420  1.00 95.69           H  
ATOM    456  CE2 PHE A  34      -2.200  -3.424  -2.539  1.00 95.69           C  
ATOM    457  HE2 PHE A  34      -2.112  -4.144  -1.739  1.00 95.69           H  
ATOM    458  CZ  PHE A  34      -3.157  -2.404  -2.469  1.00 95.69           C  
ATOM    459  HZ  PHE A  34      -3.806  -2.370  -1.606  1.00 95.69           H  
ATOM    460  N   ARG A  35      -0.318  -2.507  -9.030  1.00 91.58           N  
ATOM    461  H   ARG A  35      -0.829  -1.699  -8.705  1.00 91.58           H  
ATOM    462  CA  ARG A  35       0.462  -2.380 -10.273  1.00 91.58           C  
ATOM    463  HA  ARG A  35       0.510  -3.333 -10.799  1.00 91.58           H  
ATOM    464  C   ARG A  35       1.901  -1.954 -10.029  1.00 91.58           C  
ATOM    465  CB  ARG A  35      -0.197  -1.358 -11.191  1.00 91.58           C  
ATOM    466  HB2 ARG A  35      -0.158  -0.370 -10.733  1.00 91.58           H  
ATOM    467  HB3 ARG A  35       0.366  -1.331 -12.124  1.00 91.58           H  
ATOM    468  O   ARG A  35       2.784  -2.263 -10.816  1.00 91.58           O  
ATOM    469  CG  ARG A  35      -1.647  -1.733 -11.488  1.00 91.58           C  
ATOM    470  HG2 ARG A  35      -1.693  -2.775 -11.802  1.00 91.58           H  
ATOM    471  HG3 ARG A  35      -2.278  -1.592 -10.611  1.00 91.58           H  
ATOM    472  CD  ARG A  35      -2.150  -0.867 -12.628  1.00 91.58           C  
ATOM    473  HD2 ARG A  35      -1.465  -0.971 -13.470  1.00 91.58           H  
ATOM    474  HD3 ARG A  35      -3.110  -1.289 -12.925  1.00 91.58           H  
ATOM    475  NE  ARG A  35      -2.308   0.552 -12.245  1.00 91.58           N  
ATOM    476  HE  ARG A  35      -2.463   0.766 -11.270  1.00 91.58           H  
ATOM    477  NH1 ARG A  35      -2.271   1.453 -14.359  1.00 91.58           N  
ATOM    478 HH11 ARG A  35      -2.071   0.534 -14.728  1.00 91.58           H  
ATOM    479 HH12 ARG A  35      -2.255   2.259 -14.967  1.00 91.58           H  
ATOM    480  NH2 ARG A  35      -2.520   2.780 -12.616  1.00 91.58           N  
ATOM    481 HH21 ARG A  35      -2.544   3.569 -13.246  1.00 91.58           H  
ATOM    482 HH22 ARG A  35      -2.684   2.861 -11.622  1.00 91.58           H  
ATOM    483  CZ  ARG A  35      -2.356   1.582 -13.070  1.00 91.58           C  
ATOM    484  N   TRP A  36       2.134  -1.255  -8.926  1.00 95.04           N  
ATOM    485  H   TRP A  36       1.360  -1.019  -8.322  1.00 95.04           H  
ATOM    486  CA  TRP A  36       3.444  -0.778  -8.515  1.00 95.04           C  
ATOM    487  HA  TRP A  36       4.222  -1.367  -9.003  1.00 95.04           H  
ATOM    488  C   TRP A  36       3.614  -0.930  -7.004  1.00 95.04           C  
ATOM    489  CB  TRP A  36       3.588   0.672  -8.969  1.00 95.04           C  
ATOM    490  HB2 TRP A  36       3.227   0.751  -9.994  1.00 95.04           H  
ATOM    491  HB3 TRP A  36       2.963   1.311  -8.345  1.00 95.04           H  
ATOM    492  O   TRP A  36       2.666  -1.294  -6.309  1.00 95.04           O  
ATOM    493  CG  TRP A  36       4.988   1.184  -8.955  1.00 95.04           C  
ATOM    494  CD1 TRP A  36       5.497   2.087  -8.086  1.00 95.04           C  
ATOM    495  HD1 TRP A  36       4.951   2.554  -7.280  1.00 95.04           H  
ATOM    496  CD2 TRP A  36       6.066   0.858  -9.879  1.00 95.04           C  
ATOM    497  CE2 TRP A  36       7.206   1.639  -9.525  1.00 95.04           C  
ATOM    498  CE3 TRP A  36       6.190  -0.015 -10.980  1.00 95.04           C  
ATOM    499  HE3 TRP A  36       5.362  -0.652 -11.255  1.00 95.04           H  
ATOM    500  NE1 TRP A  36       6.805   2.365  -8.426  1.00 95.04           N  
ATOM    501  HE1 TRP A  36       7.367   3.066  -7.964  1.00 95.04           H  
ATOM    502  CH2 TRP A  36       8.475   0.763 -11.373  1.00 95.04           C  
ATOM    503  HH2 TRP A  36       9.372   0.777 -11.973  1.00 95.04           H  
ATOM    504  CZ2 TRP A  36       8.398   1.601 -10.253  1.00 95.04           C  
ATOM    505  HZ2 TRP A  36       9.230   2.233  -9.980  1.00 95.04           H  
ATOM    506  CZ3 TRP A  36       7.389  -0.067 -11.712  1.00 95.04           C  
ATOM    507  HZ3 TRP A  36       7.486  -0.769 -12.527  1.00 95.04           H  
ATOM    508  N   GLY A  37       4.818  -0.675  -6.504  1.00 95.73           N  
ATOM    509  H   GLY A  37       5.530  -0.334  -7.134  1.00 95.73           H  
ATOM    510  CA  GLY A  37       5.146  -0.732  -5.081  1.00 95.73           C  
ATOM    511  HA2 GLY A  37       4.250  -0.574  -4.482  1.00 95.73           H  
ATOM    512  HA3 GLY A  37       5.831   0.086  -4.860  1.00 95.73           H  
ATOM    513  C   GLY A  37       5.800  -2.048  -4.645  1.00 95.73           C  
ATOM    514  O   GLY A  37       5.791  -3.029  -5.403  1.00 95.73           O  
ATOM    515  N   PRO A  38       6.366  -2.067  -3.427  1.00 95.85           N  
ATOM    516  CA  PRO A  38       7.156  -3.182  -2.919  1.00 95.85           C  
ATOM    517  HA  PRO A  38       7.934  -3.446  -3.636  1.00 95.85           H  
ATOM    518  C   PRO A  38       6.286  -4.412  -2.664  1.00 95.85           C  
ATOM    519  CB  PRO A  38       7.810  -2.658  -1.639  1.00 95.85           C  
ATOM    520  HB2 PRO A  38       8.744  -2.150  -1.879  1.00 95.85           H  
ATOM    521  HB3 PRO A  38       8.003  -3.456  -0.923  1.00 95.85           H  
ATOM    522  O   PRO A  38       5.213  -4.320  -2.066  1.00 95.85           O  
ATOM    523  CG  PRO A  38       6.800  -1.633  -1.126  1.00 95.85           C  
ATOM    524  HG2 PRO A  38       5.992  -2.142  -0.601  1.00 95.85           H  
ATOM    525  HG3 PRO A  38       7.270  -0.887  -0.486  1.00 95.85           H  
ATOM    526  CD  PRO A  38       6.268  -1.016  -2.419  1.00 95.85           C  
ATOM    527  HD2 PRO A  38       5.238  -0.689  -2.279  1.00 95.85           H  
ATOM    528  HD3 PRO A  38       6.897  -0.174  -2.708  1.00 95.85           H  
ATOM    529  N   ILE A  39       6.758  -5.573  -3.116  1.00 95.24           N  
ATOM    530  H   ILE A  39       7.670  -5.571  -3.548  1.00 95.24           H  
ATOM    531  CA  ILE A  39       6.089  -6.866  -2.939  1.00 95.24           C  
ATOM    532  HA  ILE A  39       5.016  -6.695  -2.849  1.00 95.24           H  
ATOM    533  C   ILE A  39       6.555  -7.520  -1.639  1.00 95.24           C  
ATOM    534  CB  ILE A  39       6.317  -7.766  -4.173  1.00 95.24           C  
ATOM    535  HB  ILE A  39       7.387  -7.806  -4.377  1.00 95.24           H  
ATOM    536  O   ILE A  39       7.735  -7.445  -1.293  1.00 95.24           O  
ATOM    537  CG1 ILE A  39       5.611  -7.146  -5.393  1.00 95.24           C  
ATOM    538 HG12 ILE A  39       5.912  -6.104  -5.505  1.00 95.24           H  
ATOM    539 HG13 ILE A  39       4.533  -7.178  -5.236  1.00 95.24           H  
ATOM    540  CG2 ILE A  39       5.818  -9.206  -3.938  1.00 95.24           C  
ATOM    541 HG21 ILE A  39       5.961  -9.827  -4.822  1.00 95.24           H  
ATOM    542 HG22 ILE A  39       4.765  -9.206  -3.659  1.00 95.24           H  
ATOM    543 HG23 ILE A  39       6.410  -9.672  -3.150  1.00 95.24           H  
ATOM    544  CD1 ILE A  39       5.938  -7.850  -6.707  1.00 95.24           C  
ATOM    545 HD11 ILE A  39       5.404  -7.336  -7.507  1.00 95.24           H  
ATOM    546 HD12 ILE A  39       7.014  -7.818  -6.877  1.00 95.24           H  
ATOM    547 HD13 ILE A  39       5.604  -8.888  -6.701  1.00 95.24           H  
ATOM    548  N   GLU A  40       5.624  -8.184  -0.944  1.00 94.19           N  
ATOM    549  H   GLU A  40       4.682  -8.189  -1.310  1.00 94.19           H  
ATOM    550  CA  GLU A  40       5.889  -8.942   0.291  1.00 94.19           C  
ATOM    551  HA  GLU A  40       4.922  -9.225   0.708  1.00 94.19           H  
ATOM    552  C   GLU A  40       6.551  -8.077   1.387  1.00 94.19           C  
ATOM    553  CB  GLU A  40       6.628 -10.267  -0.028  1.00 94.19           C  
ATOM    554  HB2 GLU A  40       6.955 -10.734   0.901  1.00 94.19           H  
ATOM    555  HB3 GLU A  40       7.512 -10.044  -0.624  1.00 94.19           H  
ATOM    556  O   GLU A  40       7.285  -8.567   2.240  1.00 94.19           O  
ATOM    557  CG  GLU A  40       5.746 -11.295  -0.774  1.00 94.19           C  
ATOM    558  HG2 GLU A  40       4.994 -11.667  -0.078  1.00 94.19           H  
ATOM    559  HG3 GLU A  40       5.208 -10.794  -1.579  1.00 94.19           H  
ATOM    560  CD  GLU A  40       6.514 -12.497  -1.377  1.00 94.19           C  
ATOM    561  OE1 GLU A  40       5.878 -13.336  -2.062  1.00 94.19           O  
ATOM    562  OE2 GLU A  40       7.761 -12.584  -1.274  1.00 94.19           O  
ATOM    563  N   GLN A  41       6.260  -6.772   1.386  1.00 95.06           N  
ATOM    564  H   GLN A  41       5.699  -6.413   0.626  1.00 95.06           H  
ATOM    565  CA  GLN A  41       6.762  -5.810   2.363  1.00 95.06           C  
ATOM    566  HA  GLN A  41       7.166  -6.348   3.220  1.00 95.06           H  
ATOM    567  C   GLN A  41       5.628  -4.904   2.846  1.00 95.06           C  
ATOM    568  CB  GLN A  41       7.901  -5.004   1.729  1.00 95.06           C  
ATOM    569  HB2 GLN A  41       8.650  -5.695   1.343  1.00 95.06           H  
ATOM    570  HB3 GLN A  41       7.490  -4.429   0.899  1.00 95.06           H  
ATOM    571  O   GLN A  41       4.921  -4.283   2.049  1.00 95.06           O  
ATOM    572  CG  GLN A  41       8.573  -4.042   2.721  1.00 95.06           C  
ATOM    573  HG2 GLN A  41       8.961  -4.610   3.567  1.00 95.06           H  
ATOM    574  HG3 GLN A  41       7.838  -3.329   3.093  1.00 95.06           H  
ATOM    575  CD  GLN A  41       9.727  -3.254   2.106  1.00 95.06           C  
ATOM    576  NE2 GLN A  41      10.212  -2.239   2.786  1.00 95.06           N  
ATOM    577 HE21 GLN A  41       9.830  -1.989   3.687  1.00 95.06           H  
ATOM    578 HE22 GLN A  41      10.989  -1.751   2.364  1.00 95.06           H  
ATOM    579  OE1 GLN A  41      10.215  -3.521   1.021  1.00 95.06           O  
ATOM    580  N   ARG A  42       5.468  -4.803   4.171  1.00 95.71           N  
ATOM    581  H   ARG A  42       6.109  -5.310   4.765  1.00 95.71           H  
ATOM    582  CA  ARG A  42       4.491  -3.903   4.795  1.00 95.71           C  
ATOM    583  HA  ARG A  42       3.520  -4.046   4.321  1.00 95.71           H  
ATOM    584  C   ARG A  42       4.912  -2.458   4.561  1.00 95.71           C  
ATOM    585  CB  ARG A  42       4.366  -4.184   6.303  1.00 95.71           C  
ATOM    586  HB2 ARG A  42       3.690  -3.448   6.737  1.00 95.71           H  
ATOM    587  HB3 ARG A  42       5.344  -4.062   6.769  1.00 95.71           H  
ATOM    588  O   ARG A  42       5.997  -2.060   4.976  1.00 95.71           O  
ATOM    589  CG  ARG A  42       3.822  -5.586   6.617  1.00 95.71           C  
ATOM    590  HG2 ARG A  42       4.487  -6.346   6.205  1.00 95.71           H  
ATOM    591  HG3 ARG A  42       2.842  -5.694   6.154  1.00 95.71           H  
ATOM    592  CD  ARG A  42       3.658  -5.822   8.126  1.00 95.71           C  
ATOM    593  HD2 ARG A  42       3.151  -6.775   8.277  1.00 95.71           H  
ATOM    594  HD3 ARG A  42       3.005  -5.047   8.528  1.00 95.71           H  
ATOM    595  NE  ARG A  42       4.937  -5.805   8.870  1.00 95.71           N  
ATOM    596  HE  ARG A  42       5.138  -4.975   9.410  1.00 95.71           H  
ATOM    597  NH1 ARG A  42       5.657  -7.956   8.461  1.00 95.71           N  
ATOM    598 HH11 ARG A  42       4.697  -8.245   8.342  1.00 95.71           H  
ATOM    599 HH12 ARG A  42       6.330  -8.680   8.668  1.00 95.71           H  
ATOM    600  NH2 ARG A  42       6.888  -6.617   9.722  1.00 95.71           N  
ATOM    601 HH21 ARG A  42       6.958  -5.822  10.341  1.00 95.71           H  
ATOM    602 HH22 ARG A  42       7.507  -7.393   9.909  1.00 95.71           H  
ATOM    603  CZ  ARG A  42       5.818  -6.787   9.002  1.00 95.71           C  
ATOM    604  N   THR A  43       4.037  -1.669   3.949  1.00 96.13           N  
ATOM    605  H   THR A  43       3.202  -2.081   3.558  1.00 96.13           H  
ATOM    606  CA  THR A  43       4.263  -0.235   3.739  1.00 96.13           C  
ATOM    607  HA  THR A  43       5.194   0.064   4.220  1.00 96.13           H  
ATOM    608  C   THR A  43       3.134   0.564   4.365  1.00 96.13           C  
ATOM    609  CB  THR A  43       4.399   0.088   2.250  1.00 96.13           C  
ATOM    610  HB  THR A  43       3.457  -0.116   1.741  1.00 96.13           H  
ATOM    611  O   THR A  43       1.965   0.302   4.089  1.00 96.13           O  
ATOM    612  CG2 THR A  43       4.788   1.548   2.034  1.00 96.13           C  
ATOM    613 HG21 THR A  43       3.925   2.191   2.212  1.00 96.13           H  
ATOM    614 HG22 THR A  43       5.596   1.831   2.708  1.00 96.13           H  
ATOM    615 HG23 THR A  43       5.136   1.684   1.010  1.00 96.13           H  
ATOM    616  OG1 THR A  43       5.412  -0.707   1.680  1.00 96.13           O  
ATOM    617  HG1 THR A  43       5.157  -1.628   1.762  1.00 96.13           H  
ATOM    618  N   LEU A  44       3.478   1.520   5.229  1.00 95.98           N  
ATOM    619  H   LEU A  44       4.456   1.722   5.379  1.00 95.98           H  
ATOM    620  CA  LEU A  44       2.503   2.403   5.859  1.00 95.98           C  
ATOM    621  HA  LEU A  44       1.634   1.807   6.137  1.00 95.98           H  
ATOM    622  C   LEU A  44       2.053   3.478   4.864  1.00 95.98           C  
ATOM    623  CB  LEU A  44       3.105   3.007   7.139  1.00 95.98           C  
ATOM    624  HB2 LEU A  44       3.451   2.199   7.785  1.00 95.98           H  
ATOM    625  HB3 LEU A  44       3.969   3.611   6.862  1.00 95.98           H  
ATOM    626  O   LEU A  44       2.870   4.156   4.245  1.00 95.98           O  
ATOM    627  CG  LEU A  44       2.127   3.890   7.939  1.00 95.98           C  
ATOM    628  HG  LEU A  44       1.740   4.682   7.298  1.00 95.98           H  
ATOM    629  CD1 LEU A  44       0.950   3.091   8.501  1.00 95.98           C  
ATOM    630 HD11 LEU A  44       1.312   2.264   9.112  1.00 95.98           H  
ATOM    631 HD12 LEU A  44       0.325   2.705   7.696  1.00 95.98           H  
ATOM    632 HD13 LEU A  44       0.343   3.736   9.136  1.00 95.98           H  
ATOM    633  CD2 LEU A  44       2.863   4.544   9.105  1.00 95.98           C  
ATOM    634 HD21 LEU A  44       3.238   3.782   9.788  1.00 95.98           H  
ATOM    635 HD22 LEU A  44       2.183   5.199   9.649  1.00 95.98           H  
ATOM    636 HD23 LEU A  44       3.698   5.140   8.733  1.00 95.98           H  
ATOM    637  N   VAL A  45       0.743   3.634   4.737  1.00 96.20           N  
ATOM    638  H   VAL A  45       0.142   2.992   5.233  1.00 96.20           H  
ATOM    639  CA  VAL A  45       0.084   4.601   3.866  1.00 96.20           C  
ATOM    640  HA  VAL A  45       0.831   5.231   3.383  1.00 96.20           H  
ATOM    641  C   VAL A  45      -0.820   5.482   4.719  1.00 96.20           C  
ATOM    642  CB  VAL A  45      -0.709   3.867   2.773  1.00 96.20           C  
ATOM    643  HB  VAL A  45      -1.450   3.214   3.234  1.00 96.20           H  
ATOM    644  O   VAL A  45      -1.626   4.971   5.501  1.00 96.20           O  
ATOM    645  CG1 VAL A  45      -1.437   4.852   1.865  1.00 96.20           C  
ATOM    646 HG11 VAL A  45      -1.990   4.281   1.120  1.00 96.20           H  
ATOM    647 HG12 VAL A  45      -2.149   5.453   2.431  1.00 96.20           H  
ATOM    648 HG13 VAL A  45      -0.713   5.497   1.367  1.00 96.20           H  
ATOM    649  CG2 VAL A  45       0.207   3.019   1.878  1.00 96.20           C  
ATOM    650 HG21 VAL A  45      -0.374   2.549   1.085  1.00 96.20           H  
ATOM    651 HG22 VAL A  45       0.983   3.644   1.436  1.00 96.20           H  
ATOM    652 HG23 VAL A  45       0.679   2.233   2.467  1.00 96.20           H  
ATOM    653  N   SER A  46      -0.687   6.803   4.559  1.00 95.38           N  
ATOM    654  H   SER A  46       0.024   7.150   3.931  1.00 95.38           H  
ATOM    655  CA  SER A  46      -1.400   7.781   5.390  1.00 95.38           C  
ATOM    656  HA  SER A  46      -1.834   7.240   6.231  1.00 95.38           H  
ATOM    657  C   SER A  46      -2.579   8.466   4.703  1.00 95.38           C  
ATOM    658  CB  SER A  46      -0.412   8.797   5.969  1.00 95.38           C  
ATOM    659  HB2 SER A  46       0.514   8.293   6.247  1.00 95.38           H  
ATOM    660  HB3 SER A  46      -0.849   9.214   6.876  1.00 95.38           H  
ATOM    661  O   SER A  46      -3.470   9.004   5.358  1.00 95.38           O  
ATOM    662  OG  SER A  46      -0.129   9.872   5.088  1.00 95.38           O  
ATOM    663  HG  SER A  46       0.216   9.607   4.232  1.00 95.38           H  
ATOM    664  N   SER A  47      -2.614   8.416   3.373  1.00 96.29           N  
ATOM    665  H   SER A  47      -1.847   7.968   2.892  1.00 96.29           H  
ATOM    666  CA  SER A  47      -3.635   9.058   2.555  1.00 96.29           C  
ATOM    667  HA  SER A  47      -4.577   9.078   3.104  1.00 96.29           H  
ATOM    668  C   SER A  47      -3.854   8.298   1.249  1.00 96.29           C  
ATOM    669  CB  SER A  47      -3.209  10.502   2.271  1.00 96.29           C  
ATOM    670  HB2 SER A  47      -2.988  11.013   3.208  1.00 96.29           H  
ATOM    671  HB3 SER A  47      -4.028  11.024   1.777  1.00 96.29           H  
ATOM    672  O   SER A  47      -3.005   7.526   0.805  1.00 96.29           O  
ATOM    673  OG  SER A  47      -2.070  10.535   1.430  1.00 96.29           O  
ATOM    674  HG  SER A  47      -1.286  10.406   1.968  1.00 96.29           H  
ATOM    675  N   GLU A  48      -4.986   8.535   0.583  1.00 95.37           N  
ATOM    676  H   GLU A  48      -5.691   9.126   0.999  1.00 95.37           H  
ATOM    677  CA  GLU A  48      -5.223   7.982  -0.759  1.00 95.37           C  
ATOM    678  HA  GLU A  48      -5.158   6.895  -0.712  1.00 95.37           H  
ATOM    679  C   GLU A  48      -4.167   8.471  -1.771  1.00 95.37           C  
ATOM    680  CB  GLU A  48      -6.638   8.375  -1.207  1.00 95.37           C  
ATOM    681  HB2 GLU A  48      -6.660   9.455  -1.349  1.00 95.37           H  
ATOM    682  HB3 GLU A  48      -7.344   8.117  -0.417  1.00 95.37           H  
ATOM    683  O   GLU A  48      -3.788   7.734  -2.677  1.00 95.37           O  
ATOM    684  CG  GLU A  48      -7.086   7.674  -2.502  1.00 95.37           C  
ATOM    685  HG2 GLU A  48      -6.333   7.836  -3.274  1.00 95.37           H  
ATOM    686  HG3 GLU A  48      -7.155   6.603  -2.316  1.00 95.37           H  
ATOM    687  CD  GLU A  48      -8.430   8.201  -3.032  1.00 95.37           C  
ATOM    688  OE1 GLU A  48      -8.923   7.711  -4.070  1.00 95.37           O  
ATOM    689  OE2 GLU A  48      -8.950   9.219  -2.518  1.00 95.37           O  
ATOM    690  N   ALA A  49      -3.646   9.692  -1.603  1.00 94.50           N  
ATOM    691  H   ALA A  49      -3.914  10.226  -0.788  1.00 94.50           H  
ATOM    692  CA  ALA A  49      -2.568  10.214  -2.440  1.00 94.50           C  
ATOM    693  HA  ALA A  49      -2.857  10.115  -3.487  1.00 94.50           H  
ATOM    694  C   ALA A  49      -1.267   9.417  -2.252  1.00 94.50           C  
ATOM    695  CB  ALA A  49      -2.379  11.702  -2.128  1.00 94.50           C  
ATOM    696  HB1 ALA A  49      -1.597  12.109  -2.769  1.00 94.50           H  
ATOM    697  HB2 ALA A  49      -2.080  11.832  -1.088  1.00 94.50           H  
ATOM    698  HB3 ALA A  49      -3.306  12.244  -2.310  1.00 94.50           H  
ATOM    699  O   ALA A  49      -0.624   9.063  -3.240  1.00 94.50           O  
ATOM    700  N   ASP A  50      -0.925   9.060  -1.011  1.00 95.22           N  
ATOM    701  H   ASP A  50      -1.467   9.406  -0.233  1.00 95.22           H  
ATOM    702  CA  ASP A  50       0.210   8.175  -0.730  1.00 95.22           C  
ATOM    703  HA  ASP A  50       1.107   8.586  -1.193  1.00 95.22           H  
ATOM    704  C   ASP A  50      -0.005   6.776  -1.304  1.00 95.22           C  
ATOM    705  CB  ASP A  50       0.451   8.051   0.777  1.00 95.22           C  
ATOM    706  HB2 ASP A  50       1.198   7.277   0.952  1.00 95.22           H  
ATOM    707  HB3 ASP A  50      -0.472   7.745   1.269  1.00 95.22           H  
ATOM    708  O   ASP A  50       0.928   6.197  -1.858  1.00 95.22           O  
ATOM    709  CG  ASP A  50       0.953   9.335   1.408  1.00 95.22           C  
ATOM    710  OD1 ASP A  50       1.788  10.015   0.771  1.00 95.22           O  
ATOM    711  OD2 ASP A  50       0.480   9.592   2.540  1.00 95.22           O  
ATOM    712  N   LEU A  51      -1.236   6.251  -1.230  1.00 96.15           N  
ATOM    713  H   LEU A  51      -1.943   6.766  -0.724  1.00 96.15           H  
ATOM    714  CA  LEU A  51      -1.580   4.956  -1.820  1.00 96.15           C  
ATOM    715  HA  LEU A  51      -0.942   4.204  -1.357  1.00 96.15           H  
ATOM    716  C   LEU A  51      -1.288   4.959  -3.325  1.00 96.15           C  
ATOM    717  CB  LEU A  51      -3.062   4.622  -1.547  1.00 96.15           C  
ATOM    718  HB2 LEU A  51      -3.685   5.315  -2.113  1.00 96.15           H  
ATOM    719  HB3 LEU A  51      -3.293   4.776  -0.493  1.00 96.15           H  
ATOM    720  O   LEU A  51      -0.652   4.038  -3.830  1.00 96.15           O  
ATOM    721  CG  LEU A  51      -3.476   3.194  -1.953  1.00 96.15           C  
ATOM    722  HG  LEU A  51      -3.300   3.054  -3.019  1.00 96.15           H  
ATOM    723  CD1 LEU A  51      -2.721   2.109  -1.187  1.00 96.15           C  
ATOM    724 HD11 LEU A  51      -2.837   2.259  -0.114  1.00 96.15           H  
ATOM    725 HD12 LEU A  51      -3.100   1.126  -1.466  1.00 96.15           H  
ATOM    726 HD13 LEU A  51      -1.663   2.141  -1.448  1.00 96.15           H  
ATOM    727  CD2 LEU A  51      -4.968   2.998  -1.677  1.00 96.15           C  
ATOM    728 HD21 LEU A  51      -5.278   2.007  -2.011  1.00 96.15           H  
ATOM    729 HD22 LEU A  51      -5.542   3.737  -2.235  1.00 96.15           H  
ATOM    730 HD23 LEU A  51      -5.173   3.106  -0.612  1.00 96.15           H  
ATOM    731  N   VAL A  52      -1.699   6.018  -4.030  1.00 95.18           N  
ATOM    732  H   VAL A  52      -2.214   6.736  -3.540  1.00 95.18           H  
ATOM    733  CA  VAL A  52      -1.427   6.188  -5.464  1.00 95.18           C  
ATOM    734  HA  VAL A  52      -1.750   5.289  -5.989  1.00 95.18           H  
ATOM    735  C   VAL A  52       0.059   6.359  -5.747  1.00 95.18           C  
ATOM    736  CB  VAL A  52      -2.189   7.394  -6.035  1.00 95.18           C  
ATOM    737  HB  VAL A  52      -2.000   8.277  -5.426  1.00 95.18           H  
ATOM    738  O   VAL A  52       0.558   5.764  -6.698  1.00 95.18           O  
ATOM    739  CG1 VAL A  52      -1.798   7.712  -7.485  1.00 95.18           C  
ATOM    740 HG11 VAL A  52      -0.783   8.106  -7.522  1.00 95.18           H  
ATOM    741 HG12 VAL A  52      -2.462   8.469  -7.903  1.00 95.18           H  
ATOM    742 HG13 VAL A  52      -1.844   6.799  -8.079  1.00 95.18           H  
ATOM    743  CG2 VAL A  52      -3.687   7.119  -6.048  1.00 95.18           C  
ATOM    744 HG21 VAL A  52      -4.049   6.959  -5.032  1.00 95.18           H  
ATOM    745 HG22 VAL A  52      -3.905   6.243  -6.658  1.00 95.18           H  
ATOM    746 HG23 VAL A  52      -4.187   7.992  -6.466  1.00 95.18           H  
ATOM    747  N   ARG A  53       0.769   7.165  -4.954  1.00 92.68           N  
ATOM    748  H   ARG A  53       0.293   7.642  -4.202  1.00 92.68           H  
ATOM    749  CA  ARG A  53       2.197   7.428  -5.163  1.00 92.68           C  
ATOM    750  HA  ARG A  53       2.355   7.768  -6.187  1.00 92.68           H  
ATOM    751  C   ARG A  53       3.033   6.157  -5.002  1.00 92.68           C  
ATOM    752  CB  ARG A  53       2.636   8.533  -4.194  1.00 92.68           C  
ATOM    753  HB2 ARG A  53       1.987   9.398  -4.327  1.00 92.68           H  
ATOM    754  HB3 ARG A  53       2.520   8.170  -3.173  1.00 92.68           H  
ATOM    755  O   ARG A  53       3.910   5.898  -5.816  1.00 92.68           O  
ATOM    756  CG  ARG A  53       4.091   8.973  -4.427  1.00 92.68           C  
ATOM    757  HG2 ARG A  53       4.763   8.121  -4.330  1.00 92.68           H  
ATOM    758  HG3 ARG A  53       4.187   9.371  -5.437  1.00 92.68           H  
ATOM    759  CD  ARG A  53       4.516  10.056  -3.427  1.00 92.68           C  
ATOM    760  HD2 ARG A  53       3.846  10.910  -3.522  1.00 92.68           H  
ATOM    761  HD3 ARG A  53       5.520  10.395  -3.680  1.00 92.68           H  
ATOM    762  NE  ARG A  53       4.484   9.565  -2.035  1.00 92.68           N  
ATOM    763  HE  ARG A  53       3.690   9.828  -1.469  1.00 92.68           H  
ATOM    764  NH1 ARG A  53       6.530   8.488  -2.030  1.00 92.68           N  
ATOM    765 HH11 ARG A  53       7.308   8.089  -1.524  1.00 92.68           H  
ATOM    766 HH12 ARG A  53       6.762   8.841  -2.948  1.00 92.68           H  
ATOM    767  NH2 ARG A  53       5.212   8.464  -0.208  1.00 92.68           N  
ATOM    768 HH21 ARG A  53       5.925   7.934   0.273  1.00 92.68           H  
ATOM    769 HH22 ARG A  53       4.383   8.777   0.277  1.00 92.68           H  
ATOM    770  CZ  ARG A  53       5.413   8.838  -1.440  1.00 92.68           C  
ATOM    771  N   ILE A  54       2.744   5.358  -3.975  1.00 94.95           N  
ATOM    772  H   ILE A  54       2.016   5.654  -3.340  1.00 94.95           H  
ATOM    773  CA  ILE A  54       3.528   4.164  -3.632  1.00 94.95           C  
ATOM    774  HA  ILE A  54       4.575   4.356  -3.863  1.00 94.95           H  
ATOM    775  C   ILE A  54       3.111   2.954  -4.479  1.00 94.95           C  
ATOM    776  CB  ILE A  54       3.424   3.890  -2.114  1.00 94.95           C  
ATOM    777  HB  ILE A  54       2.368   3.802  -1.855  1.00 94.95           H  
ATOM    778  O   ILE A  54       3.976   2.234  -4.974  1.00 94.95           O  
ATOM    779  CG1 ILE A  54       4.039   5.064  -1.310  1.00 94.95           C  
ATOM    780 HG12 ILE A  54       3.606   6.008  -1.643  1.00 94.95           H  
ATOM    781 HG13 ILE A  54       5.111   5.111  -1.499  1.00 94.95           H  
ATOM    782  CG2 ILE A  54       4.117   2.569  -1.733  1.00 94.95           C  
ATOM    783 HG21 ILE A  54       5.193   2.641  -1.893  1.00 94.95           H  
ATOM    784 HG22 ILE A  54       3.912   2.341  -0.687  1.00 94.95           H  
ATOM    785 HG23 ILE A  54       3.725   1.732  -2.310  1.00 94.95           H  
ATOM    786  CD1 ILE A  54       3.804   4.980   0.204  1.00 94.95           C  
ATOM    787 HD11 ILE A  54       4.157   5.896   0.676  1.00 94.95           H  
ATOM    788 HD12 ILE A  54       2.739   4.868   0.407  1.00 94.95           H  
ATOM    789 HD13 ILE A  54       4.354   4.141   0.630  1.00 94.95           H  
ATOM    790  N   PHE A  55       1.806   2.718  -4.658  1.00 95.87           N  
ATOM    791  H   PHE A  55       1.137   3.348  -4.237  1.00 95.87           H  
ATOM    792  CA  PHE A  55       1.281   1.495  -5.284  1.00 95.87           C  
ATOM    793  HA  PHE A  55       2.115   0.806  -5.419  1.00 95.87           H  
ATOM    794  C   PHE A  55       0.682   1.693  -6.691  1.00 95.87           C  
ATOM    795  CB  PHE A  55       0.302   0.806  -4.325  1.00 95.87           C  
ATOM    796  HB2 PHE A  55      -0.495   1.497  -4.047  1.00 95.87           H  
ATOM    797  HB3 PHE A  55      -0.170  -0.021  -4.856  1.00 95.87           H  
ATOM    798  O   PHE A  55       0.295   0.723  -7.355  1.00 95.87           O  
ATOM    799  CG  PHE A  55       0.946   0.234  -3.077  1.00 95.87           C  
ATOM    800  CD1 PHE A  55       1.598  -1.013  -3.129  1.00 95.87           C  
ATOM    801  HD1 PHE A  55       1.641  -1.560  -4.060  1.00 95.87           H  
ATOM    802  CD2 PHE A  55       0.916   0.950  -1.867  1.00 95.87           C  
ATOM    803  HD2 PHE A  55       0.467   1.931  -1.832  1.00 95.87           H  
ATOM    804  CE1 PHE A  55       2.209  -1.542  -1.979  1.00 95.87           C  
ATOM    805  HE1 PHE A  55       2.750  -2.476  -2.018  1.00 95.87           H  
ATOM    806  CE2 PHE A  55       1.501   0.406  -0.709  1.00 95.87           C  
ATOM    807  HE2 PHE A  55       1.482   0.959   0.218  1.00 95.87           H  
ATOM    808  CZ  PHE A  55       2.139  -0.845  -0.765  1.00 95.87           C  
ATOM    809  HZ  PHE A  55       2.597  -1.266   0.118  1.00 95.87           H  
ATOM    810  N   GLY A  56       0.636   2.935  -7.175  1.00 93.53           N  
ATOM    811  H   GLY A  56       0.963   3.688  -6.586  1.00 93.53           H  
ATOM    812  CA  GLY A  56       0.043   3.313  -8.457  1.00 93.53           C  
ATOM    813  HA2 GLY A  56       0.271   2.554  -9.205  1.00 93.53           H  
ATOM    814  HA3 GLY A  56       0.496   4.248  -8.786  1.00 93.53           H  
ATOM    815  C   GLY A  56      -1.478   3.497  -8.392  1.00 93.53           C  
ATOM    816  O   GLY A  56      -2.156   3.039  -7.473  1.00 93.53           O  
ATOM    817  N   LYS A  57      -2.046   4.163  -9.407  1.00 93.55           N  
ATOM    818  H   LYS A  57      -1.426   4.560 -10.099  1.00 93.55           H  
ATOM    819  CA  LYS A  57      -3.512   4.314  -9.567  1.00 93.55           C  
ATOM    820  HA  LYS A  57      -3.909   4.735  -8.643  1.00 93.55           H  
ATOM    821  C   LYS A  57      -4.186   2.930  -9.748  1.00 93.55           C  
ATOM    822  CB  LYS A  57      -3.829   5.285 -10.731  1.00 93.55           C  
ATOM    823  HB2 LYS A  57      -4.909   5.375 -10.847  1.00 93.55           H  
ATOM    824  HB3 LYS A  57      -3.442   4.878 -11.665  1.00 93.55           H  
ATOM    825  O   LYS A  57      -3.506   2.007 -10.205  1.00 93.55           O  
ATOM    826  CG  LYS A  57      -3.243   6.695 -10.553  1.00 93.55           C  
ATOM    827  HG2 LYS A  57      -2.175   6.619 -10.350  1.00 93.55           H  
ATOM    828  HG3 LYS A  57      -3.733   7.183  -9.711  1.00 93.55           H  
ATOM    829  CD  LYS A  57      -3.413   7.554 -11.817  1.00 93.55           C  
ATOM    830  HD2 LYS A  57      -4.472   7.692 -12.035  1.00 93.55           H  
ATOM    831  HD3 LYS A  57      -2.946   7.037 -12.656  1.00 93.55           H  
ATOM    832  CE  LYS A  57      -2.730   8.919 -11.628  1.00 93.55           C  
ATOM    833  HE2 LYS A  57      -3.290   9.500 -10.896  1.00 93.55           H  
ATOM    834  HE3 LYS A  57      -1.732   8.749 -11.223  1.00 93.55           H  
ATOM    835  NZ  LYS A  57      -2.606   9.671 -12.905  1.00 93.55           N  
ATOM    836  HZ1 LYS A  57      -2.034   9.159 -13.561  1.00 93.55           H  
ATOM    837  HZ2 LYS A  57      -2.135  10.552 -12.758  1.00 93.55           H  
ATOM    838  HZ3 LYS A  57      -3.504   9.846 -13.333  1.00 93.55           H  
ATOM    839  N   PRO A  58      -5.488   2.750  -9.473  1.00 94.38           N  
ATOM    840  CA  PRO A  58      -6.184   1.498  -9.775  1.00 94.38           C  
ATOM    841  HA  PRO A  58      -5.646   0.654  -9.344  1.00 94.38           H  
ATOM    842  C   PRO A  58      -6.337   1.277 -11.285  1.00 94.38           C  
ATOM    843  CB  PRO A  58      -7.553   1.618  -9.103  1.00 94.38           C  
ATOM    844  HB2 PRO A  58      -8.335   1.087  -9.646  1.00 94.38           H  
ATOM    845  HB3 PRO A  58      -7.489   1.239  -8.083  1.00 94.38           H  
ATOM    846  O   PRO A  58      -6.374   2.227 -12.064  1.00 94.38           O  
ATOM    847  CG  PRO A  58      -7.808   3.123  -9.075  1.00 94.38           C  
ATOM    848  HG2 PRO A  58      -8.466   3.404  -8.254  1.00 94.38           H  
ATOM    849  HG3 PRO A  58      -8.232   3.437 -10.029  1.00 94.38           H  
ATOM    850  CD  PRO A  58      -6.411   3.722  -8.911  1.00 94.38           C  
ATOM    851  HD2 PRO A  58      -6.355   4.679  -9.430  1.00 94.38           H  
ATOM    852  HD3 PRO A  58      -6.186   3.860  -7.854  1.00 94.38           H  
ATOM    853  N   THR A  59      -6.494   0.019 -11.697  1.00 91.93           N  
ATOM    854  H   THR A  59      -6.484  -0.703 -10.991  1.00 91.93           H  
ATOM    855  CA  THR A  59      -6.968  -0.362 -13.047  1.00 91.93           C  
ATOM    856  HA  THR A  59      -7.280   0.524 -13.599  1.00 91.93           H  
ATOM    857  C   THR A  59      -8.172  -1.280 -12.951  1.00 91.93           C  
ATOM    858  CB  THR A  59      -5.892  -1.089 -13.867  1.00 91.93           C  
ATOM    859  HB  THR A  59      -6.317  -1.497 -14.784  1.00 91.93           H  
ATOM    860  O   THR A  59      -8.676  -1.558 -11.869  1.00 91.93           O  
ATOM    861  CG2 THR A  59      -4.844  -0.114 -14.330  1.00 91.93           C  
ATOM    862 HG21 THR A  59      -4.001  -0.651 -14.764  1.00 91.93           H  
ATOM    863 HG22 THR A  59      -4.571   0.514 -13.482  1.00 91.93           H  
ATOM    864 HG23 THR A  59      -5.272   0.533 -15.096  1.00 91.93           H  
ATOM    865  OG1 THR A  59      -5.377  -2.174 -13.134  1.00 91.93           O  
ATOM    866  HG1 THR A  59      -5.025  -1.840 -12.305  1.00 91.93           H  
ATOM    867  N   ASN A  60      -8.597  -1.828 -14.090  1.00 91.08           N  
ATOM    868  H   ASN A  60      -8.158  -1.537 -14.952  1.00 91.08           H  
ATOM    869  CA  ASN A  60      -9.516  -2.958 -14.143  1.00 91.08           C  
ATOM    870  HA  ASN A  60     -10.423  -2.698 -13.597  1.00 91.08           H  
ATOM    871  C   ASN A  60      -8.974  -4.239 -13.478  1.00 91.08           C  
ATOM    872  CB  ASN A  60      -9.870  -3.207 -15.620  1.00 91.08           C  
ATOM    873  HB2 ASN A  60     -10.489  -4.101 -15.695  1.00 91.08           H  
ATOM    874  HB3 ASN A  60      -8.957  -3.384 -16.189  1.00 91.08           H  
ATOM    875  O   ASN A  60      -9.760  -5.155 -13.265  1.00 91.08           O  
ATOM    876  CG  ASN A  60     -10.649  -2.061 -16.237  1.00 91.08           C  
ATOM    877  ND2 ASN A  60     -10.455  -1.781 -17.502  1.00 91.08           N  
ATOM    878 HD21 ASN A  60      -9.821  -2.329 -18.065  1.00 91.08           H  
ATOM    879 HD22 ASN A  60     -10.978  -1.012 -17.895  1.00 91.08           H  
ATOM    880  OD1 ASN A  60     -11.437  -1.395 -15.583  1.00 91.08           O  
ATOM    881  N   LEU A  61      -7.676  -4.325 -13.151  1.00 91.24           N  
ATOM    882  H   LEU A  61      -7.061  -3.546 -13.336  1.00 91.24           H  
ATOM    883  CA  LEU A  61      -7.080  -5.525 -12.552  1.00 91.24           C  
ATOM    884  HA  LEU A  61      -7.591  -6.407 -12.939  1.00 91.24           H  
ATOM    885  C   LEU A  61      -7.217  -5.594 -11.028  1.00 91.24           C  
ATOM    886  CB  LEU A  61      -5.589  -5.617 -12.928  1.00 91.24           C  
ATOM    887  HB2 LEU A  61      -5.068  -4.758 -12.503  1.00 91.24           H  
ATOM    888  HB3 LEU A  61      -5.171  -6.507 -12.458  1.00 91.24           H  
ATOM    889  O   LEU A  61      -7.137  -6.691 -10.482  1.00 91.24           O  
ATOM    890  CG  LEU A  61      -5.281  -5.684 -14.432  1.00 91.24           C  
ATOM    891  HG  LEU A  61      -5.658  -4.786 -14.923  1.00 91.24           H  
ATOM    892  CD1 LEU A  61      -3.768  -5.748 -14.635  1.00 91.24           C  
ATOM    893 HD11 LEU A  61      -3.294  -4.865 -14.206  1.00 91.24           H  
ATOM    894 HD12 LEU A  61      -3.353  -6.637 -14.161  1.00 91.24           H  
ATOM    895 HD13 LEU A  61      -3.533  -5.773 -15.699  1.00 91.24           H  
ATOM    896  CD2 LEU A  61      -5.908  -6.911 -15.099  1.00 91.24           C  
ATOM    897 HD21 LEU A  61      -5.528  -7.819 -14.630  1.00 91.24           H  
ATOM    898 HD22 LEU A  61      -5.635  -6.925 -16.154  1.00 91.24           H  
ATOM    899 HD23 LEU A  61      -6.994  -6.876 -15.024  1.00 91.24           H  
ATOM    900  N   ASN A  62      -7.368  -4.457 -10.343  1.00 94.15           N  
ATOM    901  H   ASN A  62      -7.421  -3.586 -10.852  1.00 94.15           H  
ATOM    902  CA  ASN A  62      -7.354  -4.387  -8.879  1.00 94.15           C  
ATOM    903  HA  ASN A  62      -7.677  -5.354  -8.493  1.00 94.15           H  
ATOM    904  C   ASN A  62      -8.311  -3.350  -8.238  1.00 94.15           C  
ATOM    905  CB  ASN A  62      -5.901  -4.188  -8.428  1.00 94.15           C  
ATOM    906  HB2 ASN A  62      -5.871  -4.379  -7.356  1.00 94.15           H  
ATOM    907  HB3 ASN A  62      -5.247  -4.916  -8.908  1.00 94.15           H  
ATOM    908  O   ASN A  62      -7.938  -2.725  -7.235  1.00 94.15           O  
ATOM    909  CG  ASN A  62      -5.359  -2.789  -8.689  1.00 94.15           C  
ATOM    910  ND2 ASN A  62      -4.497  -2.328  -7.816  1.00 94.15           N  
ATOM    911 HD21 ASN A  62      -4.198  -1.367  -7.903  1.00 94.15           H  
ATOM    912 HD22 ASN A  62      -4.273  -2.910  -7.022  1.00 94.15           H  
ATOM    913  OD1 ASN A  62      -5.676  -2.106  -9.661  1.00 94.15           O  
ATOM    914  N   PRO A  63      -9.509  -3.085  -8.796  1.00 94.36           N  
ATOM    915  CA  PRO A  63     -10.370  -2.040  -8.263  1.00 94.36           C  
ATOM    916  HA  PRO A  63      -9.833  -1.091  -8.250  1.00 94.36           H  
ATOM    917  C   PRO A  63     -10.854  -2.332  -6.836  1.00 94.36           C  
ATOM    918  CB  PRO A  63     -11.533  -1.945  -9.248  1.00 94.36           C  
ATOM    919  HB2 PRO A  63     -11.267  -1.240 -10.035  1.00 94.36           H  
ATOM    920  HB3 PRO A  63     -12.458  -1.650  -8.754  1.00 94.36           H  
ATOM    921  O   PRO A  63     -10.862  -1.422  -6.010  1.00 94.36           O  
ATOM    922  CG  PRO A  63     -11.631  -3.350  -9.842  1.00 94.36           C  
ATOM    923  HG2 PRO A  63     -12.086  -3.343 -10.833  1.00 94.36           H  
ATOM    924  HG3 PRO A  63     -12.182  -4.005  -9.168  1.00 94.36           H  
ATOM    925  CD  PRO A  63     -10.169  -3.776  -9.900  1.00 94.36           C  
ATOM    926  HD2 PRO A  63     -10.079  -4.859  -9.819  1.00 94.36           H  
ATOM    927  HD3 PRO A  63      -9.744  -3.451 -10.850  1.00 94.36           H  
ATOM    928  N   GLU A  64     -11.245  -3.567  -6.513  1.00 94.90           N  
ATOM    929  H   GLU A  64     -11.101  -4.332  -7.157  1.00 94.90           H  
ATOM    930  CA  GLU A  64     -11.787  -3.889  -5.190  1.00 94.90           C  
ATOM    931  HA  GLU A  64     -12.546  -3.151  -4.928  1.00 94.90           H  
ATOM    932  C   GLU A  64     -10.700  -3.807  -4.111  1.00 94.90           C  
ATOM    933  CB  GLU A  64     -12.458  -5.273  -5.196  1.00 94.90           C  
ATOM    934  HB2 GLU A  64     -12.764  -5.511  -4.177  1.00 94.90           H  
ATOM    935  HB3 GLU A  64     -11.735  -6.025  -5.515  1.00 94.90           H  
ATOM    936  O   GLU A  64     -10.931  -3.218  -3.053  1.00 94.90           O  
ATOM    937  CG  GLU A  64     -13.695  -5.343  -6.105  1.00 94.90           C  
ATOM    938  HG2 GLU A  64     -13.425  -5.056  -7.122  1.00 94.90           H  
ATOM    939  HG3 GLU A  64     -14.434  -4.627  -5.745  1.00 94.90           H  
ATOM    940  CD  GLU A  64     -14.323  -6.746  -6.118  1.00 94.90           C  
ATOM    941  OE1 GLU A  64     -14.477  -7.353  -7.204  1.00 94.90           O  
ATOM    942  OE2 GLU A  64     -14.730  -7.232  -5.038  1.00 94.90           O  
ATOM    943  N   THR A  65      -9.495  -4.320  -4.390  1.00 95.33           N  
ATOM    944  H   THR A  65      -9.378  -4.797  -5.272  1.00 95.33           H  
ATOM    945  CA  THR A  65      -8.333  -4.182  -3.503  1.00 95.33           C  
ATOM    946  HA  THR A  65      -8.577  -4.601  -2.527  1.00 95.33           H  
ATOM    947  C   THR A  65      -7.979  -2.713  -3.281  1.00 95.33           C  
ATOM    948  CB  THR A  65      -7.107  -4.927  -4.058  1.00 95.33           C  
ATOM    949  HB  THR A  65      -6.891  -4.580  -5.068  1.00 95.33           H  
ATOM    950  O   THR A  65      -7.933  -2.270  -2.135  1.00 95.33           O  
ATOM    951  CG2 THR A  65      -5.874  -4.730  -3.182  1.00 95.33           C  
ATOM    952 HG21 THR A  65      -6.037  -5.184  -2.204  1.00 95.33           H  
ATOM    953 HG22 THR A  65      -5.634  -3.674  -3.063  1.00 95.33           H  
ATOM    954 HG23 THR A  65      -5.016  -5.187  -3.675  1.00 95.33           H  
ATOM    955  OG1 THR A  65      -7.322  -6.320  -4.066  1.00 95.33           O  
ATOM    956  HG1 THR A  65      -8.200  -6.480  -3.713  1.00 95.33           H  
ATOM    957  N   PHE A  66      -7.754  -1.942  -4.350  1.00 97.04           N  
ATOM    958  H   PHE A  66      -7.850  -2.335  -5.275  1.00 97.04           H  
ATOM    959  CA  PHE A  66      -7.305  -0.554  -4.219  1.00 97.04           C  
ATOM    960  HA  PHE A  66      -6.378  -0.535  -3.647  1.00 97.04           H  
ATOM    961  C   PHE A  66      -8.326   0.296  -3.458  1.00 97.04           C  
ATOM    962  CB  PHE A  66      -7.039   0.031  -5.611  1.00 97.04           C  
ATOM    963  HB2 PHE A  66      -6.285  -0.576  -6.112  1.00 97.04           H  
ATOM    964  HB3 PHE A  66      -7.955  -0.028  -6.199  1.00 97.04           H  
ATOM    965  O   PHE A  66      -7.977   1.019  -2.520  1.00 97.04           O  
ATOM    966  CG  PHE A  66      -6.568   1.473  -5.569  1.00 97.04           C  
ATOM    967  CD1 PHE A  66      -7.507   2.523  -5.500  1.00 97.04           C  
ATOM    968  HD1 PHE A  66      -8.565   2.311  -5.524  1.00 97.04           H  
ATOM    969  CD2 PHE A  66      -5.191   1.766  -5.552  1.00 97.04           C  
ATOM    970  HD2 PHE A  66      -4.461   0.973  -5.608  1.00 97.04           H  
ATOM    971  CE1 PHE A  66      -7.072   3.850  -5.356  1.00 97.04           C  
ATOM    972  HE1 PHE A  66      -7.791   4.650  -5.256  1.00 97.04           H  
ATOM    973  CE2 PHE A  66      -4.757   3.098  -5.436  1.00 97.04           C  
ATOM    974  HE2 PHE A  66      -3.700   3.320  -5.410  1.00 97.04           H  
ATOM    975  CZ  PHE A  66      -5.698   4.135  -5.314  1.00 97.04           C  
ATOM    976  HZ  PHE A  66      -5.372   5.155  -5.174  1.00 97.04           H  
ATOM    977  N   PHE A  67      -9.608   0.191  -3.826  1.00 96.73           N  
ATOM    978  H   PHE A  67      -9.865  -0.428  -4.582  1.00 96.73           H  
ATOM    979  CA  PHE A  67     -10.633   1.001  -3.187  1.00 96.73           C  
ATOM    980  HA  PHE A  67     -10.226   2.008  -3.092  1.00 96.73           H  
ATOM    981  C   PHE A  67     -10.944   0.561  -1.762  1.00 96.73           C  
ATOM    982  CB  PHE A  67     -11.892   1.106  -4.049  1.00 96.73           C  
ATOM    983  HB2 PHE A  67     -12.195   0.114  -4.383  1.00 96.73           H  
ATOM    984  HB3 PHE A  67     -12.691   1.513  -3.429  1.00 96.73           H  
ATOM    985  O   PHE A  67     -11.348   1.415  -0.983  1.00 96.73           O  
ATOM    986  CG  PHE A  67     -11.727   2.046  -5.223  1.00 96.73           C  
ATOM    987  CD1 PHE A  67     -11.503   3.415  -4.978  1.00 96.73           C  
ATOM    988  HD1 PHE A  67     -11.456   3.791  -3.967  1.00 96.73           H  
ATOM    989  CD2 PHE A  67     -11.785   1.575  -6.547  1.00 96.73           C  
ATOM    990  HD2 PHE A  67     -11.987   0.533  -6.749  1.00 96.73           H  
ATOM    991  CE1 PHE A  67     -11.306   4.300  -6.048  1.00 96.73           C  
ATOM    992  HE1 PHE A  67     -11.100   5.343  -5.858  1.00 96.73           H  
ATOM    993  CE2 PHE A  67     -11.562   2.456  -7.618  1.00 96.73           C  
ATOM    994  HE2 PHE A  67     -11.550   2.090  -8.635  1.00 96.73           H  
ATOM    995  CZ  PHE A  67     -11.317   3.815  -7.363  1.00 96.73           C  
ATOM    996  HZ  PHE A  67     -11.101   4.494  -8.174  1.00 96.73           H  
ATOM    997  N   THR A  68     -10.693  -0.692  -1.375  1.00 96.97           N  
ATOM    998  H   THR A  68     -10.369  -1.366  -2.054  1.00 96.97           H  
ATOM    999  CA  THR A  68     -10.757  -1.087   0.042  1.00 96.97           C  
ATOM   1000  HA  THR A  68     -11.776  -0.955   0.405  1.00 96.97           H  
ATOM   1001  C   THR A  68      -9.843  -0.204   0.894  1.00 96.97           C  
ATOM   1002  CB  THR A  68     -10.374  -2.560   0.230  1.00 96.97           C  
ATOM   1003  HB  THR A  68      -9.388  -2.753  -0.192  1.00 96.97           H  
ATOM   1004  O   THR A  68     -10.294   0.386   1.879  1.00 96.97           O  
ATOM   1005  CG2 THR A  68     -10.346  -2.927   1.711  1.00 96.97           C  
ATOM   1006 HG21 THR A  68     -10.233  -4.003   1.839  1.00 96.97           H  
ATOM   1007 HG22 THR A  68      -9.491  -2.454   2.195  1.00 96.97           H  
ATOM   1008 HG23 THR A  68     -11.271  -2.607   2.191  1.00 96.97           H  
ATOM   1009  OG1 THR A  68     -11.320  -3.381  -0.411  1.00 96.97           O  
ATOM   1010  HG1 THR A  68     -11.190  -3.300  -1.358  1.00 96.97           H  
ATOM   1011  N   GLY A  69      -8.582  -0.044   0.477  1.00 96.60           N  
ATOM   1012  H   GLY A  69      -8.264  -0.539  -0.344  1.00 96.60           H  
ATOM   1013  CA  GLY A  69      -7.640   0.828   1.174  1.00 96.60           C  
ATOM   1014  HA2 GLY A  69      -6.648   0.721   0.736  1.00 96.60           H  
ATOM   1015  HA3 GLY A  69      -7.606   0.536   2.224  1.00 96.60           H  
ATOM   1016  C   GLY A  69      -8.032   2.301   1.097  1.00 96.60           C  
ATOM   1017  O   GLY A  69      -8.043   2.986   2.117  1.00 96.60           O  
ATOM   1018  N   ALA A  70      -8.431   2.783  -0.083  1.00 96.44           N  
ATOM   1019  H   ALA A  70      -8.371   2.185  -0.895  1.00 96.44           H  
ATOM   1020  CA  ALA A  70      -8.859   4.172  -0.254  1.00 96.44           C  
ATOM   1021  HA  ALA A  70      -8.040   4.825   0.046  1.00 96.44           H  
ATOM   1022  C   ALA A  70     -10.080   4.532   0.615  1.00 96.44           C  
ATOM   1023  CB  ALA A  70      -9.150   4.421  -1.737  1.00 96.44           C  
ATOM   1024  HB1 ALA A  70     -10.032   3.857  -2.039  1.00 96.44           H  
ATOM   1025  HB2 ALA A  70      -8.295   4.124  -2.344  1.00 96.44           H  
ATOM   1026  HB3 ALA A  70      -9.344   5.482  -1.896  1.00 96.44           H  
ATOM   1027  O   ALA A  70     -10.133   5.624   1.178  1.00 96.44           O  
ATOM   1028  N   GLN A  71     -11.053   3.622   0.762  1.00 95.73           N  
ATOM   1029  H   GLN A  71     -10.965   2.730   0.298  1.00 95.73           H  
ATOM   1030  CA  GLN A  71     -12.211   3.861   1.625  1.00 95.73           C  
ATOM   1031  HA  GLN A  71     -12.610   4.850   1.398  1.00 95.73           H  
ATOM   1032  C   GLN A  71     -11.816   3.906   3.096  1.00 95.73           C  
ATOM   1033  CB  GLN A  71     -13.327   2.823   1.420  1.00 95.73           C  
ATOM   1034  HB2 GLN A  71     -12.932   1.822   1.591  1.00 95.73           H  
ATOM   1035  HB3 GLN A  71     -14.088   3.008   2.178  1.00 95.73           H  
ATOM   1036  O   GLN A  71     -12.262   4.812   3.791  1.00 95.73           O  
ATOM   1037  CG  GLN A  71     -14.031   2.858   0.054  1.00 95.73           C  
ATOM   1038  HG2 GLN A  71     -14.987   2.341   0.148  1.00 95.73           H  
ATOM   1039  HG3 GLN A  71     -13.460   2.289  -0.679  1.00 95.73           H  
ATOM   1040  CD  GLN A  71     -14.276   4.252  -0.509  1.00 95.73           C  
ATOM   1041  NE2 GLN A  71     -13.911   4.496  -1.746  1.00 95.73           N  
ATOM   1042 HE21 GLN A  71     -13.993   5.445  -2.081  1.00 95.73           H  
ATOM   1043 HE22 GLN A  71     -13.379   3.800  -2.248  1.00 95.73           H  
ATOM   1044  OE1 GLN A  71     -14.856   5.132   0.114  1.00 95.73           O  
ATOM   1045  N   PHE A  72     -10.951   3.007   3.568  1.00 96.88           N  
ATOM   1046  H   PHE A  72     -10.606   2.278   2.958  1.00 96.88           H  
ATOM   1047  CA  PHE A  72     -10.439   3.075   4.938  1.00 96.88           C  
ATOM   1048  HA  PHE A  72     -11.272   3.002   5.636  1.00 96.88           H  
ATOM   1049  C   PHE A  72      -9.714   4.401   5.217  1.00 96.88           C  
ATOM   1050  CB  PHE A  72      -9.512   1.885   5.173  1.00 96.88           C  
ATOM   1051  HB2 PHE A  72      -8.750   1.849   4.394  1.00 96.88           H  
ATOM   1052  HB3 PHE A  72     -10.111   0.978   5.096  1.00 96.88           H  
ATOM   1053  O   PHE A  72      -9.981   5.061   6.226  1.00 96.88           O  
ATOM   1054  CG  PHE A  72      -8.830   1.936   6.522  1.00 96.88           C  
ATOM   1055  CD1 PHE A  72      -7.566   2.542   6.650  1.00 96.88           C  
ATOM   1056  HD1 PHE A  72      -7.071   2.956   5.785  1.00 96.88           H  
ATOM   1057  CD2 PHE A  72      -9.485   1.435   7.659  1.00 96.88           C  
ATOM   1058  HD2 PHE A  72     -10.464   0.989   7.561  1.00 96.88           H  
ATOM   1059  CE1 PHE A  72      -6.948   2.626   7.908  1.00 96.88           C  
ATOM   1060  HE1 PHE A  72      -5.970   3.073   8.012  1.00 96.88           H  
ATOM   1061  CE2 PHE A  72      -8.866   1.516   8.917  1.00 96.88           C  
ATOM   1062  HE2 PHE A  72      -9.354   1.109   9.790  1.00 96.88           H  
ATOM   1063  CZ  PHE A  72      -7.599   2.114   9.040  1.00 96.88           C  
ATOM   1064  HZ  PHE A  72      -7.112   2.161  10.003  1.00 96.88           H  
ATOM   1065  N   LEU A  73      -8.868   4.839   4.279  1.00 96.38           N  
ATOM   1066  H   LEU A  73      -8.698   4.240   3.484  1.00 96.38           H  
ATOM   1067  CA  LEU A  73      -8.105   6.091   4.359  1.00 96.38           C  
ATOM   1068  HA  LEU A  73      -7.575   6.108   5.311  1.00 96.38           H  
ATOM   1069  C   LEU A  73      -8.986   7.354   4.340  1.00 96.38           C  
ATOM   1070  CB  LEU A  73      -7.072   6.119   3.219  1.00 96.38           C  
ATOM   1071  HB2 LEU A  73      -7.589   5.917   2.281  1.00 96.38           H  
ATOM   1072  HB3 LEU A  73      -6.639   7.117   3.149  1.00 96.38           H  
ATOM   1073  O   LEU A  73      -8.522   8.446   4.650  1.00 96.38           O  
ATOM   1074  CG  LEU A  73      -5.929   5.105   3.406  1.00 96.38           C  
ATOM   1075  HG  LEU A  73      -6.340   4.137   3.695  1.00 96.38           H  
ATOM   1076  CD1 LEU A  73      -5.168   4.922   2.094  1.00 96.38           C  
ATOM   1077 HD11 LEU A  73      -4.712   5.865   1.793  1.00 96.38           H  
ATOM   1078 HD12 LEU A  73      -5.852   4.581   1.316  1.00 96.38           H  
ATOM   1079 HD13 LEU A  73      -4.386   4.175   2.228  1.00 96.38           H  
ATOM   1080  CD2 LEU A  73      -4.950   5.550   4.492  1.00 96.38           C  
ATOM   1081 HD21 LEU A  73      -4.585   6.554   4.277  1.00 96.38           H  
ATOM   1082 HD22 LEU A  73      -5.439   5.556   5.466  1.00 96.38           H  
ATOM   1083 HD23 LEU A  73      -4.102   4.866   4.535  1.00 96.38           H  
ATOM   1084  N   ALA A  74     -10.279   7.234   4.022  1.00 95.08           N  
ATOM   1085  H   ALA A  74     -10.621   6.333   3.718  1.00 95.08           H  
ATOM   1086  CA  ALA A  74     -11.229   8.332   4.184  1.00 95.08           C  
ATOM   1087  HA  ALA A  74     -10.750   9.247   3.835  1.00 95.08           H  
ATOM   1088  C   ALA A  74     -11.636   8.566   5.655  1.00 95.08           C  
ATOM   1089  CB  ALA A  74     -12.448   8.069   3.292  1.00 95.08           C  
ATOM   1090  HB1 ALA A  74     -12.119   7.835   2.279  1.00 95.08           H  
ATOM   1091  HB2 ALA A  74     -13.080   8.956   3.265  1.00 95.08           H  
ATOM   1092  HB3 ALA A  74     -13.026   7.232   3.685  1.00 95.08           H  
ATOM   1093  O   ALA A  74     -12.288   9.573   5.957  1.00 95.08           O  
ATOM   1094  N   TYR A  75     -11.312   7.644   6.567  1.00 94.91           N  
ATOM   1095  H   TYR A  75     -10.797   6.836   6.247  1.00 94.91           H  
ATOM   1096  CA  TYR A  75     -11.626   7.723   8.001  1.00 94.91           C  
ATOM   1097  HA  TYR A  75     -12.148   8.655   8.215  1.00 94.91           H  
ATOM   1098  C   TYR A  75     -10.369   7.711   8.877  1.00 94.91           C  
ATOM   1099  CB  TYR A  75     -12.533   6.558   8.421  1.00 94.91           C  
ATOM   1100  HB2 TYR A  75     -11.940   5.644   8.402  1.00 94.91           H  
ATOM   1101  HB3 TYR A  75     -12.834   6.721   9.456  1.00 94.91           H  
ATOM   1102  O   TYR A  75     -10.345   8.401   9.893  1.00 94.91           O  
ATOM   1103  CG  TYR A  75     -13.774   6.330   7.577  1.00 94.91           C  
ATOM   1104  CD1 TYR A  75     -15.039   6.795   7.988  1.00 94.91           C  
ATOM   1105  HD1 TYR A  75     -15.130   7.329   8.922  1.00 94.91           H  
ATOM   1106  CD2 TYR A  75     -13.658   5.570   6.404  1.00 94.91           C  
ATOM   1107  HD2 TYR A  75     -12.691   5.184   6.117  1.00 94.91           H  
ATOM   1108  CE1 TYR A  75     -16.181   6.495   7.212  1.00 94.91           C  
ATOM   1109  HE1 TYR A  75     -17.167   6.799   7.532  1.00 94.91           H  
ATOM   1110  CE2 TYR A  75     -14.788   5.268   5.628  1.00 94.91           C  
ATOM   1111  HE2 TYR A  75     -14.684   4.671   4.734  1.00 94.91           H  
ATOM   1112  OH  TYR A  75     -17.137   5.391   5.293  1.00 94.91           O  
ATOM   1113  HH  TYR A  75     -16.895   4.776   4.597  1.00 94.91           H  
ATOM   1114  CZ  TYR A  75     -16.052   5.721   6.035  1.00 94.91           C  
ATOM   1115  N   GLY A  76      -9.353   6.935   8.495  1.00 90.77           N  
ATOM   1116  H   GLY A  76      -9.447   6.403   7.641  1.00 90.77           H  
ATOM   1117  CA  GLY A  76      -8.081   6.807   9.203  1.00 90.77           C  
ATOM   1118  HA2 GLY A  76      -8.097   7.385  10.127  1.00 90.77           H  
ATOM   1119  HA3 GLY A  76      -7.925   5.760   9.461  1.00 90.77           H  
ATOM   1120  C   GLY A  76      -6.887   7.262   8.368  1.00 90.77           C  
ATOM   1121  O   GLY A  76      -7.010   7.519   7.177  1.00 90.77           O  
ATOM   1122  N   ASN A  77      -5.722   7.333   9.001  1.00 92.85           N  
ATOM   1123  H   ASN A  77      -5.693   7.166   9.997  1.00 92.85           H  
ATOM   1124  CA  ASN A  77      -4.462   7.781   8.399  1.00 92.85           C  
ATOM   1125  HA  ASN A  77      -4.587   7.864   7.319  1.00 92.85           H  
ATOM   1126  C   ASN A  77      -3.304   6.793   8.629  1.00 92.85           C  
ATOM   1127  CB  ASN A  77      -4.124   9.175   8.955  1.00 92.85           C  
ATOM   1128  HB2 ASN A  77      -4.957   9.855   8.779  1.00 92.85           H  
ATOM   1129  HB3 ASN A  77      -3.258   9.561   8.418  1.00 92.85           H  
ATOM   1130  O   ASN A  77      -2.145   7.164   8.475  1.00 92.85           O  
ATOM   1131  CG  ASN A  77      -3.809   9.153  10.444  1.00 92.85           C  
ATOM   1132  ND2 ASN A  77      -3.140  10.161  10.946  1.00 92.85           N  
ATOM   1133 HD21 ASN A  77      -2.880  10.070  11.918  1.00 92.85           H  
ATOM   1134 HD22 ASN A  77      -2.743  10.859  10.334  1.00 92.85           H  
ATOM   1135  OD1 ASN A  77      -4.193   8.261  11.186  1.00 92.85           O  
ATOM   1136  N   ALA A  78      -3.601   5.562   9.047  1.00 93.96           N  
ATOM   1137  H   ALA A  78      -4.569   5.318   9.199  1.00 93.96           H  
ATOM   1138  CA  ALA A  78      -2.593   4.556   9.352  1.00 93.96           C  
ATOM   1139  HA  ALA A  78      -1.654   4.830   8.870  1.00 93.96           H  
ATOM   1140  C   ALA A  78      -3.015   3.196   8.786  1.00 93.96           C  
ATOM   1141  CB  ALA A  78      -2.348   4.552  10.864  1.00 93.96           C  
ATOM   1142  HB1 ALA A  78      -3.224   4.182  11.396  1.00 93.96           H  
ATOM   1143  HB2 ALA A  78      -2.117   5.561  11.207  1.00 93.96           H  
ATOM   1144  HB3 ALA A  78      -1.489   3.916  11.079  1.00 93.96           H  
ATOM   1145  O   ALA A  78      -3.703   2.409   9.439  1.00 93.96           O  
ATOM   1146  N   LEU A  79      -2.649   2.956   7.526  1.00 96.78           N  
ATOM   1147  H   LEU A  79      -2.144   3.673   7.023  1.00 96.78           H  
ATOM   1148  CA  LEU A  79      -2.947   1.719   6.814  1.00 96.78           C  
ATOM   1149  HA  LEU A  79      -3.465   1.032   7.482  1.00 96.78           H  
ATOM   1150  C   LEU A  79      -1.656   1.053   6.348  1.00 96.78           C  
ATOM   1151  CB  LEU A  79      -3.873   2.045   5.635  1.00 96.78           C  
ATOM   1152  HB2 LEU A  79      -3.341   2.706   4.952  1.00 96.78           H  
ATOM   1153  HB3 LEU A  79      -4.743   2.583   6.012  1.00 96.78           H  
ATOM   1154  O   LEU A  79      -0.971   1.559   5.464  1.00 96.78           O  
ATOM   1155  CG  LEU A  79      -4.346   0.813   4.846  1.00 96.78           C  
ATOM   1156  HG  LEU A  79      -3.484   0.280   4.444  1.00 96.78           H  
ATOM   1157  CD1 LEU A  79      -5.167  -0.164   5.687  1.00 96.78           C  
ATOM   1158 HD11 LEU A  79      -5.623  -0.926   5.055  1.00 96.78           H  
ATOM   1159 HD12 LEU A  79      -4.518  -0.666   6.405  1.00 96.78           H  
ATOM   1160 HD13 LEU A  79      -5.956   0.365   6.222  1.00 96.78           H  
ATOM   1161  CD2 LEU A  79      -5.207   1.295   3.681  1.00 96.78           C  
ATOM   1162 HD21 LEU A  79      -4.591   1.847   2.971  1.00 96.78           H  
ATOM   1163 HD22 LEU A  79      -5.671   0.440   3.189  1.00 96.78           H  
ATOM   1164 HD23 LEU A  79      -6.009   1.935   4.050  1.00 96.78           H  
ATOM   1165  N   HIS A  80      -1.344  -0.110   6.897  1.00 96.76           N  
ATOM   1166  H   HIS A  80      -1.938  -0.474   7.630  1.00 96.76           H  
ATOM   1167  CA  HIS A  80      -0.312  -0.976   6.359  1.00 96.76           C  
ATOM   1168  HA  HIS A  80       0.535  -0.365   6.048  1.00 96.76           H  
ATOM   1169  C   HIS A  80      -0.850  -1.717   5.140  1.00 96.76           C  
ATOM   1170  CB  HIS A  80       0.179  -1.942   7.433  1.00 96.76           C  
ATOM   1171  HB2 HIS A  80       0.847  -2.667   6.968  1.00 96.76           H  
ATOM   1172  HB3 HIS A  80      -0.671  -2.468   7.868  1.00 96.76           H  
ATOM   1173  O   HIS A  80      -1.832  -2.454   5.230  1.00 96.76           O  
ATOM   1174  CG  HIS A  80       0.939  -1.244   8.522  1.00 96.76           C  
ATOM   1175  CD2 HIS A  80       0.447  -0.841   9.734  1.00 96.76           C  
ATOM   1176  HD2 HIS A  80      -0.558  -0.977  10.105  1.00 96.76           H  
ATOM   1177  ND1 HIS A  80       2.259  -0.851   8.459  1.00 96.76           N  
ATOM   1178  HD1 HIS A  80       2.898  -0.979   7.687  1.00 96.76           H  
ATOM   1179  CE1 HIS A  80       2.559  -0.234   9.613  1.00 96.76           C  
ATOM   1180  HE1 HIS A  80       3.517   0.189   9.877  1.00 96.76           H  
ATOM   1181  NE2 HIS A  80       1.483  -0.195  10.401  1.00 96.76           N  
ATOM   1182  N   VAL A  81      -0.165  -1.572   4.014  1.00 97.70           N  
ATOM   1183  H   VAL A  81       0.603  -0.917   4.005  1.00 97.70           H  
ATOM   1184  CA  VAL A  81      -0.491  -2.244   2.757  1.00 97.70           C  
ATOM   1185  HA  VAL A  81      -1.402  -2.830   2.882  1.00 97.70           H  
ATOM   1186  C   VAL A  81       0.639  -3.188   2.390  1.00 97.70           C  
ATOM   1187  CB  VAL A  81      -0.739  -1.224   1.633  1.00 97.70           C  
ATOM   1188  HB  VAL A  81       0.202  -0.736   1.381  1.00 97.70           H  
ATOM   1189  O   VAL A  81       1.811  -2.806   2.427  1.00 97.70           O  
ATOM   1190  CG1 VAL A  81      -1.294  -1.908   0.379  1.00 97.70           C  
ATOM   1191 HG11 VAL A  81      -2.221  -2.432   0.613  1.00 97.70           H  
ATOM   1192 HG12 VAL A  81      -0.566  -2.617  -0.017  1.00 97.70           H  
ATOM   1193 HG13 VAL A  81      -1.480  -1.162  -0.394  1.00 97.70           H  
ATOM   1194  CG2 VAL A  81      -1.722  -0.143   2.088  1.00 97.70           C  
ATOM   1195 HG21 VAL A  81      -2.516  -0.616   2.667  1.00 97.70           H  
ATOM   1196 HG22 VAL A  81      -1.208   0.564   2.739  1.00 97.70           H  
ATOM   1197 HG23 VAL A  81      -2.128   0.399   1.234  1.00 97.70           H  
ATOM   1198  N   VAL A  82       0.282  -4.411   2.014  1.00 97.17           N  
ATOM   1199  H   VAL A  82      -0.686  -4.678   2.126  1.00 97.17           H  
ATOM   1200  CA  VAL A  82       1.201  -5.386   1.424  1.00 97.17           C  
ATOM   1201  HA  VAL A  82       2.208  -4.972   1.386  1.00 97.17           H  
ATOM   1202  C   VAL A  82       0.757  -5.680  -0.002  1.00 97.17           C  
ATOM   1203  CB  VAL A  82       1.260  -6.669   2.269  1.00 97.17           C  
ATOM   1204  HB  VAL A  82       0.245  -7.023   2.451  1.00 97.17           H  
ATOM   1205  O   VAL A  82      -0.360  -6.146  -0.240  1.00 97.17           O  
ATOM   1206  CG1 VAL A  82       2.050  -7.783   1.569  1.00 97.17           C  
ATOM   1207 HG11 VAL A  82       1.577  -8.062   0.628  1.00 97.17           H  
ATOM   1208 HG12 VAL A  82       2.045  -8.671   2.201  1.00 97.17           H  
ATOM   1209 HG13 VAL A  82       3.076  -7.465   1.383  1.00 97.17           H  
ATOM   1210  CG2 VAL A  82       1.936  -6.400   3.616  1.00 97.17           C  
ATOM   1211 HG21 VAL A  82       1.494  -5.525   4.094  1.00 97.17           H  
ATOM   1212 HG22 VAL A  82       3.001  -6.222   3.470  1.00 97.17           H  
ATOM   1213 HG23 VAL A  82       1.793  -7.261   4.269  1.00 97.17           H  
ATOM   1214  N   ARG A  83       1.653  -5.466  -0.967  1.00 96.84           N  
ATOM   1215  H   ARG A  83       2.557  -5.087  -0.722  1.00 96.84           H  
ATOM   1216  CA  ARG A  83       1.442  -5.958  -2.328  1.00 96.84           C  
ATOM   1217  HA  ARG A  83       0.379  -5.883  -2.557  1.00 96.84           H  
ATOM   1218  C   ARG A  83       1.834  -7.426  -2.419  1.00 96.84           C  
ATOM   1219  CB  ARG A  83       2.198  -5.086  -3.326  1.00 96.84           C  
ATOM   1220  HB2 ARG A  83       3.263  -5.152  -3.101  1.00 96.84           H  
ATOM   1221  HB3 ARG A  83       1.864  -4.055  -3.213  1.00 96.84           H  
ATOM   1222  O   ARG A  83       2.912  -7.831  -1.991  1.00 96.84           O  
ATOM   1223  CG  ARG A  83       1.998  -5.496  -4.785  1.00 96.84           C  
ATOM   1224  HG2 ARG A  83       0.952  -5.374  -5.065  1.00 96.84           H  
ATOM   1225  HG3 ARG A  83       2.290  -6.535  -4.936  1.00 96.84           H  
ATOM   1226  CD  ARG A  83       2.887  -4.600  -5.645  1.00 96.84           C  
ATOM   1227  HD2 ARG A  83       2.659  -3.556  -5.431  1.00 96.84           H  
ATOM   1228  HD3 ARG A  83       3.928  -4.782  -5.378  1.00 96.84           H  
ATOM   1229  NE  ARG A  83       2.682  -4.867  -7.072  1.00 96.84           N  
ATOM   1230  HE  ARG A  83       1.802  -5.268  -7.362  1.00 96.84           H  
ATOM   1231  NH1 ARG A  83       4.584  -3.863  -7.889  1.00 96.84           N  
ATOM   1232 HH11 ARG A  83       5.161  -3.719  -8.706  1.00 96.84           H  
ATOM   1233 HH12 ARG A  83       4.923  -3.645  -6.963  1.00 96.84           H  
ATOM   1234  NH2 ARG A  83       3.133  -4.795  -9.279  1.00 96.84           N  
ATOM   1235 HH21 ARG A  83       3.720  -4.452 -10.025  1.00 96.84           H  
ATOM   1236 HH22 ARG A  83       2.214  -5.165  -9.475  1.00 96.84           H  
ATOM   1237  CZ  ARG A  83       3.469  -4.507  -8.060  1.00 96.84           C  
ATOM   1238  N   THR A  84       0.958  -8.205  -3.032  1.00 94.72           N  
ATOM   1239  H   THR A  84       0.112  -7.766  -3.367  1.00 94.72           H  
ATOM   1240  CA  THR A  84       1.137  -9.626  -3.335  1.00 94.72           C  
ATOM   1241  HA  THR A  84       2.100  -9.962  -2.952  1.00 94.72           H  
ATOM   1242  C   THR A  84       1.138  -9.819  -4.843  1.00 94.72           C  
ATOM   1243  CB  THR A  84       0.052 -10.491  -2.680  1.00 94.72           C  
ATOM   1244  HB  THR A  84       0.213 -11.535  -2.950  1.00 94.72           H  
ATOM   1245  O   THR A  84       0.400  -9.141  -5.561  1.00 94.72           O  
ATOM   1246  CG2 THR A  84       0.104 -10.365  -1.164  1.00 94.72           C  
ATOM   1247 HG21 THR A  84      -0.644 -11.022  -0.720  1.00 94.72           H  
ATOM   1248 HG22 THR A  84       1.091 -10.668  -0.814  1.00 94.72           H  
ATOM   1249 HG23 THR A  84      -0.092  -9.338  -0.858  1.00 94.72           H  
ATOM   1250  OG1 THR A  84      -1.238 -10.105  -3.094  1.00 94.72           O  
ATOM   1251  HG1 THR A  84      -1.277  -9.146  -3.055  1.00 94.72           H  
ATOM   1252  N   ALA A  85       2.002 -10.709  -5.327  1.00 93.75           N  
ATOM   1253  H   ALA A  85       2.598 -11.230  -4.700  1.00 93.75           H  
ATOM   1254  CA  ALA A  85       2.144 -10.983  -6.750  1.00 93.75           C  
ATOM   1255  HA  ALA A  85       1.152 -11.021  -7.198  1.00 93.75           H  
ATOM   1256  C   ALA A  85       2.821 -12.341  -7.001  1.00 93.75           C  
ATOM   1257  CB  ALA A  85       2.919  -9.830  -7.402  1.00 93.75           C  
ATOM   1258  HB1 ALA A  85       3.187  -9.064  -6.674  1.00 93.75           H  
ATOM   1259  HB2 ALA A  85       3.829 -10.197  -7.877  1.00 93.75           H  
ATOM   1260  HB3 ALA A  85       2.273  -9.369  -8.149  1.00 93.75           H  
ATOM   1261  O   ALA A  85       3.544 -12.861  -6.146  1.00 93.75           O  
ATOM   1262  N   GLU A  86       2.609 -12.905  -8.191  1.00 91.03           N  
ATOM   1263  H   GLU A  86       2.040 -12.420  -8.870  1.00 91.03           H  
ATOM   1264  CA  GLU A  86       3.280 -14.134  -8.629  1.00 91.03           C  
ATOM   1265  HA  GLU A  86       3.371 -14.813  -7.781  1.00 91.03           H  
ATOM   1266  C   GLU A  86       4.691 -13.823  -9.145  1.00 91.03           C  
ATOM   1267  CB  GLU A  86       2.467 -14.851  -9.720  1.00 91.03           C  
ATOM   1268  HB2 GLU A  86       2.363 -14.179 -10.572  1.00 91.03           H  
ATOM   1269  HB3 GLU A  86       3.028 -15.725 -10.050  1.00 91.03           H  
ATOM   1270  O   GLU A  86       4.852 -13.139 -10.155  1.00 91.03           O  
ATOM   1271  CG  GLU A  86       1.061 -15.304  -9.304  1.00 91.03           C  
ATOM   1272  HG2 GLU A  86       0.471 -14.420  -9.063  1.00 91.03           H  
ATOM   1273  HG3 GLU A  86       0.588 -15.779 -10.164  1.00 91.03           H  
ATOM   1274  CD  GLU A  86       1.035 -16.289  -8.125  1.00 91.03           C  
ATOM   1275  OE1 GLU A  86      -0.047 -16.405  -7.494  1.00 91.03           O  
ATOM   1276  OE2 GLU A  86       2.081 -16.911  -7.820  1.00 91.03           O  
ATOM   1277  N   THR A  87       5.713 -14.321  -8.444  1.00 87.22           N  
ATOM   1278  H   THR A  87       5.494 -14.812  -7.589  1.00 87.22           H  
ATOM   1279  CA  THR A  87       7.134 -13.966  -8.659  1.00 87.22           C  
ATOM   1280  HA  THR A  87       7.215 -13.243  -9.471  1.00 87.22           H  
ATOM   1281  C   THR A  87       8.028 -15.144  -9.054  1.00 87.22           C  
ATOM   1282  CB  THR A  87       7.706 -13.308  -7.389  1.00 87.22           C  
ATOM   1283  HB  THR A  87       8.791 -13.231  -7.461  1.00 87.22           H  
ATOM   1284  O   THR A  87       9.168 -14.937  -9.446  1.00 87.22           O  
ATOM   1285  CG2 THR A  87       7.127 -11.910  -7.173  1.00 87.22           C  
ATOM   1286 HG21 THR A  87       7.439 -11.518  -6.205  1.00 87.22           H  
ATOM   1287 HG22 THR A  87       6.038 -11.927  -7.213  1.00 87.22           H  
ATOM   1288 HG23 THR A  87       7.501 -11.246  -7.952  1.00 87.22           H  
ATOM   1289  OG1 THR A  87       7.358 -14.052  -6.231  1.00 87.22           O  
ATOM   1290  HG1 THR A  87       6.760 -13.482  -5.744  1.00 87.22           H  
ATOM   1291  N   THR A  88       7.549 -16.389  -8.951  1.00 77.57           N  
ATOM   1292  H   THR A  88       6.595 -16.514  -8.642  1.00 77.57           H  
ATOM   1293  CA  THR A  88       8.408 -17.591  -9.005  1.00 77.57           C  
ATOM   1294  HA  THR A  88       9.444 -17.287  -8.862  1.00 77.57           H  
ATOM   1295  C   THR A  88       8.401 -18.342 -10.335  1.00 77.57           C  
ATOM   1296  CB  THR A  88       8.064 -18.554  -7.856  1.00 77.57           C  
ATOM   1297  HB  THR A  88       8.552 -19.516  -8.014  1.00 77.57           H  
ATOM   1298  O   THR A  88       9.193 -19.262 -10.503  1.00 77.57           O  
ATOM   1299  CG2 THR A  88       8.527 -17.998  -6.510  1.00 77.57           C  
ATOM   1300 HG21 THR A  88       8.277 -18.706  -5.719  1.00 77.57           H  
ATOM   1301 HG22 THR A  88       9.608 -17.862  -6.528  1.00 77.57           H  
ATOM   1302 HG23 THR A  88       8.052 -17.037  -6.312  1.00 77.57           H  
ATOM   1303  OG1 THR A  88       6.666 -18.744  -7.755  1.00 77.57           O  
ATOM   1304  HG1 THR A  88       6.427 -19.420  -8.394  1.00 77.57           H  
ATOM   1305  N   ASN A  89       7.538 -17.987 -11.290  1.00 54.21           N  
ATOM   1306  H   ASN A  89       6.971 -17.162 -11.152  1.00 54.21           H  
ATOM   1307  CA  ASN A  89       7.451 -18.702 -12.563  1.00 54.21           C  
ATOM   1308  HA  ASN A  89       8.048 -19.613 -12.516  1.00 54.21           H  
ATOM   1309  C   ASN A  89       8.057 -17.853 -13.694  1.00 54.21           C  
ATOM   1310  CB  ASN A  89       5.989 -19.142 -12.782  1.00 54.21           C  
ATOM   1311  HB2 ASN A  89       5.854 -19.474 -13.811  1.00 54.21           H  
ATOM   1312  HB3 ASN A  89       5.330 -18.299 -12.574  1.00 54.21           H  
ATOM   1313  O   ASN A  89       7.661 -16.713 -13.916  1.00 54.21           O  
ATOM   1314  CG  ASN A  89       5.551 -20.275 -11.869  1.00 54.21           C  
ATOM   1315  ND2 ASN A  89       4.273 -20.376 -11.588  1.00 54.21           N  
ATOM   1316 HD21 ASN A  89       3.616 -19.677 -11.903  1.00 54.21           H  
ATOM   1317 HD22 ASN A  89       4.013 -21.131 -10.969  1.00 54.21           H  
ATOM   1318  OD1 ASN A  89       6.329 -21.080 -11.396  1.00 54.21           O  
ATOM   1319  N   ALA A  90       8.998 -18.399 -14.462  1.00 53.74           N  
ATOM   1320  H   ALA A  90       9.336 -19.329 -14.259  1.00 53.74           H  
ATOM   1321  CA  ALA A  90       9.436 -17.747 -15.691  1.00 53.74           C  
ATOM   1322  HA  ALA A  90       9.558 -16.680 -15.503  1.00 53.74           H  
ATOM   1323  C   ALA A  90       8.349 -17.936 -16.768  1.00 53.74           C  
ATOM   1324  CB  ALA A  90      10.810 -18.296 -16.096  1.00 53.74           C  
ATOM   1325  HB1 ALA A  90      10.742 -19.366 -16.295  1.00 53.74           H  
ATOM   1326  HB2 ALA A  90      11.156 -17.789 -16.997  1.00 53.74           H  
ATOM   1327  HB3 ALA A  90      11.529 -18.122 -15.296  1.00 53.74           H  
ATOM   1328  O   ALA A  90       7.982 -19.063 -17.090  1.00 53.74           O  
ATOM   1329  N   ASN A  91       7.845 -16.835 -17.336  1.00 51.56           N  
ATOM   1330  H   ASN A  91       8.172 -15.948 -16.981  1.00 51.56           H  
ATOM   1331  CA  ASN A  91       7.109 -16.810 -18.610  1.00 51.56           C  
ATOM   1332  HA  ASN A  91       6.998 -15.750 -18.841  1.00 51.56           H  
ATOM   1333  C   ASN A  91       5.656 -17.352 -18.647  1.00 51.56           C  
ATOM   1334  CB  ASN A  91       8.029 -17.406 -19.698  1.00 51.56           C  
ATOM   1335  HB2 ASN A  91       9.074 -17.229 -19.442  1.00 51.56           H  
ATOM   1336  HB3 ASN A  91       7.873 -18.483 -19.754  1.00 51.56           H  
ATOM   1337  O   ASN A  91       5.230 -17.926 -19.649  1.00 51.56           O  
ATOM   1338  CG  ASN A  91       7.823 -16.806 -21.071  1.00 51.56           C  
ATOM   1339  ND2 ASN A  91       8.486 -17.345 -22.065  1.00 51.56           N  
ATOM   1340 HD21 ASN A  91       9.079 -18.149 -21.912  1.00 51.56           H  
ATOM   1341 HD22 ASN A  91       8.361 -16.906 -22.966  1.00 51.56           H  
ATOM   1342  OD1 ASN A  91       7.136 -15.820 -21.266  1.00 51.56           O  
ATOM   1343  N   THR A  92       4.855 -17.137 -17.596  1.00 66.05           N  
ATOM   1344  H   THR A  92       5.231 -16.621 -16.813  1.00 66.05           H  
ATOM   1345  CA  THR A  92       3.381 -17.204 -17.717  1.00 66.05           C  
ATOM   1346  HA  THR A  92       3.120 -17.640 -18.681  1.00 66.05           H  
ATOM   1347  C   THR A  92       2.798 -15.794 -17.703  1.00 66.05           C  
ATOM   1348  CB  THR A  92       2.701 -18.088 -16.657  1.00 66.05           C  
ATOM   1349  HB  THR A  92       1.680 -18.271 -16.991  1.00 66.05           H  
ATOM   1350  O   THR A  92       3.352 -14.915 -17.044  1.00 66.05           O  
ATOM   1351  CG2 THR A  92       3.372 -19.448 -16.473  1.00 66.05           C  
ATOM   1352 HG21 THR A  92       3.431 -19.959 -17.434  1.00 66.05           H  
ATOM   1353 HG22 THR A  92       4.379 -19.327 -16.072  1.00 66.05           H  
ATOM   1354 HG23 THR A  92       2.782 -20.053 -15.784  1.00 66.05           H  
ATOM   1355  OG1 THR A  92       2.618 -17.451 -15.404  1.00 66.05           O  
ATOM   1356  HG1 THR A  92       3.457 -17.032 -15.201  1.00 66.05           H  
ATOM   1357  N   SER A  93       1.656 -15.571 -18.362  1.00 73.12           N  
ATOM   1358  H   SER A  93       1.218 -16.326 -18.870  1.00 73.12           H  
ATOM   1359  CA  SER A  93       0.983 -14.259 -18.398  1.00 73.12           C  
ATOM   1360  HA  SER A  93       1.686 -13.522 -18.785  1.00 73.12           H  
ATOM   1361  C   SER A  93       0.516 -13.749 -17.024  1.00 73.12           C  
ATOM   1362  CB  SER A  93      -0.216 -14.323 -19.351  1.00 73.12           C  
ATOM   1363  HB2 SER A  93       0.130 -14.635 -20.337  1.00 73.12           H  
ATOM   1364  HB3 SER A  93      -0.670 -13.336 -19.439  1.00 73.12           H  
ATOM   1365  O   SER A  93       0.034 -12.627 -16.924  1.00 73.12           O  
ATOM   1366  OG  SER A  93      -1.175 -15.252 -18.876  1.00 73.12           O  
ATOM   1367  HG  SER A  93      -1.775 -14.781 -18.293  1.00 73.12           H  
ATOM   1368  N   LEU A  94       0.612 -14.575 -15.975  1.00 81.77           N  
ATOM   1369  H   LEU A  94       1.049 -15.473 -16.124  1.00 81.77           H  
ATOM   1370  CA  LEU A  94       0.212 -14.244 -14.607  1.00 81.77           C  
ATOM   1371  HA  LEU A  94      -0.522 -13.439 -14.630  1.00 81.77           H  
ATOM   1372  C   LEU A  94       1.364 -13.720 -13.741  1.00 81.77           C  
ATOM   1373  CB  LEU A  94      -0.422 -15.489 -13.961  1.00 81.77           C  
ATOM   1374  HB2 LEU A  94      -0.621 -15.275 -12.911  1.00 81.77           H  
ATOM   1375  HB3 LEU A  94       0.303 -16.302 -13.992  1.00 81.77           H  
ATOM   1376  O   LEU A  94       1.106 -13.243 -12.637  1.00 81.77           O  
ATOM   1377  CG  LEU A  94      -1.732 -15.962 -14.614  1.00 81.77           C  
ATOM   1378  HG  LEU A  94      -1.548 -16.230 -15.655  1.00 81.77           H  
ATOM   1379  CD1 LEU A  94      -2.241 -17.202 -13.879  1.00 81.77           C  
ATOM   1380 HD11 LEU A  94      -3.146 -17.574 -14.361  1.00 81.77           H  
ATOM   1381 HD12 LEU A  94      -2.457 -16.963 -12.838  1.00 81.77           H  
ATOM   1382 HD13 LEU A  94      -1.482 -17.984 -13.914  1.00 81.77           H  
ATOM   1383  CD2 LEU A  94      -2.833 -14.898 -14.562  1.00 81.77           C  
ATOM   1384 HD21 LEU A  94      -2.989 -14.584 -13.530  1.00 81.77           H  
ATOM   1385 HD22 LEU A  94      -3.760 -15.309 -14.962  1.00 81.77           H  
ATOM   1386 HD23 LEU A  94      -2.552 -14.038 -15.169  1.00 81.77           H  
ATOM   1387  N   ASN A  95       2.611 -13.793 -14.206  1.00 86.56           N  
ATOM   1388  H   ASN A  95       2.773 -14.092 -15.158  1.00 86.56           H  
ATOM   1389  CA  ASN A  95       3.752 -13.357 -13.406  1.00 86.56           C  
ATOM   1390  HA  ASN A  95       3.526 -13.531 -12.354  1.00 86.56           H  
ATOM   1391  C   ASN A  95       4.008 -11.869 -13.561  1.00 86.56           C  
ATOM   1392  CB  ASN A  95       4.994 -14.178 -13.737  1.00 86.56           C  
ATOM   1393  HB2 ASN A  95       5.257 -14.027 -14.784  1.00 86.56           H  
ATOM   1394  HB3 ASN A  95       5.829 -13.854 -13.116  1.00 86.56           H  
ATOM   1395  O   ASN A  95       3.826 -11.296 -14.637  1.00 86.56           O  
ATOM   1396  CG  ASN A  95       4.735 -15.636 -13.462  1.00 86.56           C  
ATOM   1397  ND2 ASN A  95       5.087 -16.489 -14.388  1.00 86.56           N  
ATOM   1398 HD21 ASN A  95       5.920 -16.191 -14.876  1.00 86.56           H  
ATOM   1399 HD22 ASN A  95       5.032 -17.447 -14.076  1.00 86.56           H  
ATOM   1400  OD1 ASN A  95       4.188 -16.050 -12.457  1.00 86.56           O  
ATOM   1401  N   VAL A  96       4.474 -11.265 -12.475  1.00 90.21           N  
ATOM   1402  H   VAL A  96       4.660 -11.817 -11.649  1.00 90.21           H  
ATOM   1403  CA  VAL A  96       4.980  -9.902 -12.533  1.00 90.21           C  
ATOM   1404  HA  VAL A  96       4.323  -9.331 -13.189  1.00 90.21           H  
ATOM   1405  C   VAL A  96       6.366  -9.887 -13.160  1.00 90.21           C  
ATOM   1406  CB  VAL A  96       4.961  -9.202 -11.170  1.00 90.21           C  
ATOM   1407  HB  VAL A  96       5.261  -8.166 -11.329  1.00 90.21           H  
ATOM   1408  O   VAL A  96       7.164 -10.800 -12.949  1.00 90.21           O  
ATOM   1409  CG1 VAL A  96       3.541  -9.135 -10.626  1.00 90.21           C  
ATOM   1410 HG11 VAL A  96       2.893  -8.733 -11.404  1.00 90.21           H  
ATOM   1411 HG12 VAL A  96       3.188 -10.126 -10.339  1.00 90.21           H  
ATOM   1412 HG13 VAL A  96       3.517  -8.451  -9.778  1.00 90.21           H  
ATOM   1413  CG2 VAL A  96       5.882  -9.823 -10.115  1.00 90.21           C  
ATOM   1414 HG21 VAL A  96       5.578 -10.846  -9.895  1.00 90.21           H  
ATOM   1415 HG22 VAL A  96       6.913  -9.825 -10.467  1.00 90.21           H  
ATOM   1416 HG23 VAL A  96       5.831  -9.238  -9.196  1.00 90.21           H  
ATOM   1417  N   VAL A  97       6.654  -8.834 -13.917  1.00 91.85           N  
ATOM   1418  H   VAL A  97       5.941  -8.131 -14.049  1.00 91.85           H  
ATOM   1419  CA  VAL A  97       7.974  -8.609 -14.512  1.00 91.85           C  
ATOM   1420  HA  VAL A  97       8.696  -9.284 -14.052  1.00 91.85           H  
ATOM   1421  C   VAL A  97       8.413  -7.188 -14.198  1.00 91.85           C  
ATOM   1422  CB  VAL A  97       7.977  -8.901 -16.026  1.00 91.85           C  
ATOM   1423  HB  VAL A  97       7.272  -8.235 -16.522  1.00 91.85           H  
ATOM   1424  O   VAL A  97       7.647  -6.236 -14.383  1.00 91.85           O  
ATOM   1425  CG1 VAL A  97       9.370  -8.680 -16.622  1.00 91.85           C  
ATOM   1426 HG11 VAL A  97       9.599  -7.614 -16.631  1.00 91.85           H  
ATOM   1427 HG12 VAL A  97      10.121  -9.206 -16.033  1.00 91.85           H  
ATOM   1428 HG13 VAL A  97       9.392  -9.024 -17.656  1.00 91.85           H  
ATOM   1429  CG2 VAL A  97       7.567 -10.352 -16.323  1.00 91.85           C  
ATOM   1430 HG21 VAL A  97       8.239 -11.039 -15.808  1.00 91.85           H  
ATOM   1431 HG22 VAL A  97       6.546 -10.533 -15.987  1.00 91.85           H  
ATOM   1432 HG23 VAL A  97       7.609 -10.534 -17.397  1.00 91.85           H  
ATOM   1433  N   SER A  98       9.639  -7.046 -13.699  1.00 93.46           N  
ATOM   1434  H   SER A  98      10.207  -7.874 -13.588  1.00 93.46           H  
ATOM   1435  CA  SER A  98      10.321  -5.759 -13.589  1.00 93.46           C  
ATOM   1436  HA  SER A  98       9.664  -4.994 -13.175  1.00 93.46           H  
ATOM   1437  C   SER A  98      10.684  -5.289 -14.977  1.00 93.46           C  
ATOM   1438  CB  SER A  98      11.559  -5.837 -12.694  1.00 93.46           C  
ATOM   1439  HB2 SER A  98      12.063  -4.871 -12.705  1.00 93.46           H  
ATOM   1440  HB3 SER A  98      12.240  -6.599 -13.074  1.00 93.46           H  
ATOM   1441  O   SER A  98      11.360  -6.005 -15.706  1.00 93.46           O  
ATOM   1442  OG  SER A  98      11.209  -6.159 -11.361  1.00 93.46           O  
ATOM   1443  HG  SER A  98      11.407  -5.398 -10.810  1.00 93.46           H  
ATOM   1444  N   ALA A  99      10.239  -4.089 -15.345  1.00 94.76           N  
ATOM   1445  H   ALA A  99       9.670  -3.543 -14.714  1.00 94.76           H  
ATOM   1446  CA  ALA A  99      10.694  -3.479 -16.581  1.00 94.76           C  
ATOM   1447  HA  ALA A  99      10.471  -4.169 -17.395  1.00 94.76           H  
ATOM   1448  C   ALA A  99      12.210  -3.269 -16.516  1.00 94.76           C  
ATOM   1449  CB  ALA A  99       9.938  -2.174 -16.821  1.00 94.76           C  
ATOM   1450  HB1 ALA A  99      10.073  -1.864 -17.857  1.00 94.76           H  
ATOM   1451  HB2 ALA A  99      10.316  -1.397 -16.156  1.00 94.76           H  
ATOM   1452  HB3 ALA A  99       8.872  -2.313 -16.644  1.00 94.76           H  
ATOM   1453  O   ALA A  99      12.762  -3.024 -15.442  1.00 94.76           O  
ATOM   1454  N   TYR A 100      12.897  -3.375 -17.642  1.00 94.71           N  
ATOM   1455  H   TYR A 100      12.414  -3.616 -18.496  1.00 94.71           H  
ATOM   1456  CA  TYR A 100      14.348  -3.250 -17.666  1.00 94.71           C  
ATOM   1457  HA  TYR A 100      14.664  -2.586 -16.862  1.00 94.71           H  
ATOM   1458  C   TYR A 100      14.843  -2.637 -18.959  1.00 94.71           C  
ATOM   1459  CB  TYR A 100      15.004  -4.618 -17.444  1.00 94.71           C  
ATOM   1460  HB2 TYR A 100      16.084  -4.497 -17.527  1.00 94.71           H  
ATOM   1461  HB3 TYR A 100      14.794  -4.937 -16.423  1.00 94.71           H  
ATOM   1462  O   TYR A 100      14.180  -2.698 -19.989  1.00 94.71           O  
ATOM   1463  CG  TYR A 100      14.550  -5.705 -18.405  1.00 94.71           C  
ATOM   1464  CD1 TYR A 100      13.567  -6.616 -17.991  1.00 94.71           C  
ATOM   1465  HD1 TYR A 100      13.175  -6.541 -16.988  1.00 94.71           H  
ATOM   1466  CD2 TYR A 100      15.075  -5.799 -19.708  1.00 94.71           C  
ATOM   1467  HD2 TYR A 100      15.818  -5.090 -20.042  1.00 94.71           H  
ATOM   1468  CE1 TYR A 100      13.081  -7.606 -18.862  1.00 94.71           C  
ATOM   1469  HE1 TYR A 100      12.298  -8.273 -18.533  1.00 94.71           H  
ATOM   1470  CE2 TYR A 100      14.598  -6.788 -20.590  1.00 94.71           C  
ATOM   1471  HE2 TYR A 100      14.977  -6.848 -21.600  1.00 94.71           H  
ATOM   1472  OH  TYR A 100      13.134  -8.641 -21.019  1.00 94.71           O  
ATOM   1473  HH  TYR A 100      12.521  -9.234 -20.579  1.00 94.71           H  
ATOM   1474  CZ  TYR A 100      13.604  -7.694 -20.166  1.00 94.71           C  
ATOM   1475  N   SER A 101      16.054  -2.103 -18.906  1.00 94.80           N  
ATOM   1476  H   SER A 101      16.531  -2.095 -18.016  1.00 94.80           H  
ATOM   1477  CA  SER A 101      16.843  -1.803 -20.086  1.00 94.80           C  
ATOM   1478  HA  SER A 101      16.206  -1.864 -20.968  1.00 94.80           H  
ATOM   1479  C   SER A 101      17.952  -2.843 -20.232  1.00 94.80           C  
ATOM   1480  CB  SER A 101      17.361  -0.370 -20.018  1.00 94.80           C  
ATOM   1481  HB2 SER A 101      17.633  -0.062 -21.027  1.00 94.80           H  
ATOM   1482  HB3 SER A 101      16.572   0.294 -19.664  1.00 94.80           H  
ATOM   1483  O   SER A 101      18.540  -3.312 -19.252  1.00 94.80           O  
ATOM   1484  OG  SER A 101      18.493  -0.270 -19.175  1.00 94.80           O  
ATOM   1485  HG  SER A 101      19.117   0.286 -19.647  1.00 94.80           H  
ATOM   1486  N   ASN A 102      18.243  -3.236 -21.465  1.00 90.20           N  
ATOM   1487  H   ASN A 102      17.702  -2.880 -22.240  1.00 90.20           H  
ATOM   1488  CA  ASN A 102      19.226  -4.265 -21.776  1.00 90.20           C  
ATOM   1489  HA  ASN A 102      19.820  -4.465 -20.884  1.00 90.20           H  
ATOM   1490  C   ASN A 102      20.211  -3.793 -22.850  1.00 90.20           C  
ATOM   1491  CB  ASN A 102      18.504  -5.574 -22.142  1.00 90.20           C  
ATOM   1492  HB2 ASN A 102      19.249  -6.357 -22.281  1.00 90.20           H  
ATOM   1493  HB3 ASN A 102      17.869  -5.873 -21.308  1.00 90.20           H  
ATOM   1494  O   ASN A 102      19.948  -2.873 -23.620  1.00 90.20           O  
ATOM   1495  CG  ASN A 102      17.624  -5.489 -23.384  1.00 90.20           C  
ATOM   1496  ND2 ASN A 102      17.423  -6.581 -24.076  1.00 90.20           N  
ATOM   1497 HD21 ASN A 102      16.852  -6.473 -24.902  1.00 90.20           H  
ATOM   1498 HD22 ASN A 102      18.016  -7.382 -23.912  1.00 90.20           H  
ATOM   1499  OD1 ASN A 102      17.096  -4.459 -23.752  1.00 90.20           O  
ATOM   1500  N   THR A 103      21.385  -4.419 -22.883  1.00 83.97           N  
ATOM   1501  H   THR A 103      21.581  -5.077 -22.143  1.00 83.97           H  
ATOM   1502  CA  THR A 103      22.397  -4.199 -23.941  1.00 83.97           C  
ATOM   1503  HA  THR A 103      22.142  -3.307 -24.512  1.00 83.97           H  
ATOM   1504  C   THR A 103      22.439  -5.357 -24.942  1.00 83.97           C  
ATOM   1505  CB  THR A 103      23.792  -3.994 -23.326  1.00 83.97           C  
ATOM   1506  HB  THR A 103      24.204  -4.965 -23.053  1.00 83.97           H  
ATOM   1507  O   THR A 103      22.998  -5.229 -26.025  1.00 83.97           O  
ATOM   1508  CG2 THR A 103      24.772  -3.293 -24.266  1.00 83.97           C  
ATOM   1509 HG21 THR A 103      25.702  -3.087 -23.737  1.00 83.97           H  
ATOM   1510 HG22 THR A 103      24.345  -2.356 -24.624  1.00 83.97           H  
ATOM   1511 HG23 THR A 103      24.997  -3.931 -25.120  1.00 83.97           H  
ATOM   1512  OG1 THR A 103      23.725  -3.212 -22.151  1.00 83.97           O  
ATOM   1513  HG1 THR A 103      23.160  -2.461 -22.345  1.00 83.97           H  
ATOM   1514  N   ALA A 104      21.863  -6.498 -24.568  1.00 86.08           N  
ATOM   1515  H   ALA A 104      21.331  -6.500 -23.709  1.00 86.08           H  
ATOM   1516  CA  ALA A 104      21.798  -7.728 -25.346  1.00 86.08           C  
ATOM   1517  HA  ALA A 104      21.775  -7.491 -26.410  1.00 86.08           H  
ATOM   1518  C   ALA A 104      20.510  -8.489 -24.991  1.00 86.08           C  
ATOM   1519  CB  ALA A 104      23.053  -8.558 -25.038  1.00 86.08           C  
ATOM   1520  HB1 ALA A 104      23.055  -9.471 -25.635  1.00 86.08           H  
ATOM   1521  HB2 ALA A 104      23.946  -7.983 -25.283  1.00 86.08           H  
ATOM   1522  HB3 ALA A 104      23.074  -8.826 -23.982  1.00 86.08           H  
ATOM   1523  O   ALA A 104      19.759  -8.066 -24.110  1.00 86.08           O  
ATOM   1524  N   ASN A 105      20.249  -9.614 -25.654  1.00 87.03           N  
ATOM   1525  H   ASN A 105      20.901  -9.931 -26.356  1.00 87.03           H  
ATOM   1526  CA  ASN A 105      19.074 -10.439 -25.368  1.00 87.03           C  
ATOM   1527  HA  ASN A 105      18.181  -9.830 -25.513  1.00 87.03           H  
ATOM   1528  C   ASN A 105      19.079 -10.928 -23.910  1.00 87.03           C  
ATOM   1529  CB  ASN A 105      19.025 -11.614 -26.356  1.00 87.03           C  
ATOM   1530  HB2 ASN A 105      19.959 -12.172 -26.301  1.00 87.03           H  
ATOM   1531  HB3 ASN A 105      18.215 -12.286 -26.072  1.00 87.03           H  
ATOM   1532  O   ASN A 105      20.073 -11.479 -23.446  1.00 87.03           O  
ATOM   1533  CG  ASN A 105      18.776 -11.173 -27.787  1.00 87.03           C  
ATOM   1534  ND2 ASN A 105      19.099 -12.002 -28.750  1.00 87.03           N  
ATOM   1535 HD21 ASN A 105      19.462 -12.920 -28.538  1.00 87.03           H  
ATOM   1536 HD22 ASN A 105      18.897 -11.685 -29.688  1.00 87.03           H  
ATOM   1537  OD1 ASN A 105      18.300 -10.088 -28.067  1.00 87.03           O  
ATOM   1538  N   VAL A 106      17.958 -10.727 -23.214  1.00 85.84           N  
ATOM   1539  H   VAL A 106      17.165 -10.316 -23.685  1.00 85.84           H  
ATOM   1540  CA  VAL A 106      17.743 -11.176 -21.831  1.00 85.84           C  
ATOM   1541  HA  VAL A 106      18.699 -11.240 -21.312  1.00 85.84           H  
ATOM   1542  C   VAL A 106      17.125 -12.569 -21.866  1.00 85.84           C  
ATOM   1543  CB  VAL A 106      16.847 -10.180 -21.071  1.00 85.84           C  
ATOM   1544  HB  VAL A 106      15.925 -10.029 -21.631  1.00 85.84           H  
ATOM   1545  O   VAL A 106      16.132 -12.787 -22.559  1.00 85.84           O  
ATOM   1546  CG1 VAL A 106      16.484 -10.662 -19.664  1.00 85.84           C  
ATOM   1547 HG11 VAL A 106      17.386 -10.868 -19.087  1.00 85.84           H  
ATOM   1548 HG12 VAL A 106      15.879 -11.567 -19.723  1.00 85.84           H  
ATOM   1549 HG13 VAL A 106      15.895  -9.903 -19.150  1.00 85.84           H  
ATOM   1550  CG2 VAL A 106      17.557  -8.828 -20.932  1.00 85.84           C  
ATOM   1551 HG21 VAL A 106      16.896  -8.119 -20.435  1.00 85.84           H  
ATOM   1552 HG22 VAL A 106      18.459  -8.943 -20.331  1.00 85.84           H  
ATOM   1553 HG23 VAL A 106      17.821  -8.435 -21.914  1.00 85.84           H  
ATOM   1554  N   THR A 107      17.707 -13.508 -21.124  1.00 85.02           N  
ATOM   1555  H   THR A 107      18.476 -13.244 -20.526  1.00 85.02           H  
ATOM   1556  CA  THR A 107      17.247 -14.906 -21.084  1.00 85.02           C  
ATOM   1557  HA  THR A 107      16.729 -15.143 -22.013  1.00 85.02           H  
ATOM   1558  C   THR A 107      16.263 -15.133 -19.939  1.00 85.02           C  
ATOM   1559  CB  THR A 107      18.441 -15.863 -20.954  1.00 85.02           C  
ATOM   1560  HB  THR A 107      18.876 -15.771 -19.959  1.00 85.02           H  
ATOM   1561  O   THR A 107      15.330 -15.924 -20.070  1.00 85.02           O  
ATOM   1562  CG2 THR A 107      18.054 -17.321 -21.203  1.00 85.02           C  
ATOM   1563 HG21 THR A 107      18.949 -17.942 -21.172  1.00 85.02           H  
ATOM   1564 HG22 THR A 107      17.583 -17.417 -22.182  1.00 85.02           H  
ATOM   1565 HG23 THR A 107      17.364 -17.663 -20.432  1.00 85.02           H  
ATOM   1566  OG1 THR A 107      19.427 -15.540 -21.909  1.00 85.02           O  
ATOM   1567  HG1 THR A 107      19.790 -14.690 -21.652  1.00 85.02           H  
ATOM   1568  N   VAL A 108      16.443 -14.414 -18.826  1.00 84.21           N  
ATOM   1569  H   VAL A 108      17.237 -13.792 -18.783  1.00 84.21           H  
ATOM   1570  CA  VAL A 108      15.565 -14.484 -17.653  1.00 84.21           C  
ATOM   1571  HA  VAL A 108      14.707 -15.117 -17.882  1.00 84.21           H  
ATOM   1572  C   VAL A 108      15.044 -13.092 -17.322  1.00 84.21           C  
ATOM   1573  CB  VAL A 108      16.283 -15.115 -16.445  1.00 84.21           C  
ATOM   1574  HB  VAL A 108      17.117 -14.481 -16.142  1.00 84.21           H  
ATOM   1575  O   VAL A 108      15.810 -12.195 -16.974  1.00 84.21           O  
ATOM   1576  CG1 VAL A 108      15.321 -15.271 -15.260  1.00 84.21           C  
ATOM   1577 HG11 VAL A 108      14.466 -15.887 -15.541  1.00 84.21           H  
ATOM   1578 HG12 VAL A 108      14.969 -14.296 -14.925  1.00 84.21           H  
ATOM   1579 HG13 VAL A 108      15.841 -15.740 -14.425  1.00 84.21           H  
ATOM   1580  CG2 VAL A 108      16.831 -16.508 -16.789  1.00 84.21           C  
ATOM   1581 HG21 VAL A 108      17.270 -16.961 -15.900  1.00 84.21           H  
ATOM   1582 HG22 VAL A 108      16.031 -17.146 -17.164  1.00 84.21           H  
ATOM   1583 HG23 VAL A 108      17.613 -16.427 -17.545  1.00 84.21           H  
ATOM   1584  N   ALA A 109      13.729 -12.909 -17.426  1.00 86.18           N  
ATOM   1585  H   ALA A 109      13.141 -13.688 -17.686  1.00 86.18           H  
ATOM   1586  CA  ALA A 109      13.093 -11.656 -17.044  1.00 86.18           C  
ATOM   1587  HA  ALA A 109      13.639 -10.853 -17.539  1.00 86.18           H  
ATOM   1588  C   ALA A 109      13.157 -11.469 -15.511  1.00 86.18           C  
ATOM   1589  CB  ALA A 109      11.658 -11.641 -17.578  1.00 86.18           C  
ATOM   1590  HB1 ALA A 109      11.216 -10.663 -17.388  1.00 86.18           H  
ATOM   1591  HB2 ALA A 109      11.064 -12.404 -17.076  1.00 86.18           H  
ATOM   1592  HB3 ALA A 109      11.656 -11.824 -18.653  1.00 86.18           H  
ATOM   1593  O   ALA A 109      12.818 -12.404 -14.779  1.00 86.18           O  
ATOM   1594  N   PRO A 110      13.579 -10.295 -15.012  1.00 89.79           N  
ATOM   1595  CA  PRO A 110      13.685 -10.032 -13.582  1.00 89.79           C  
ATOM   1596  HA  PRO A 110      14.170 -10.874 -13.087  1.00 89.79           H  
ATOM   1597  C   PRO A 110      12.310  -9.804 -12.938  1.00 89.79           C  
ATOM   1598  CB  PRO A 110      14.592  -8.802 -13.480  1.00 89.79           C  
ATOM   1599  HB2 PRO A 110      15.633  -9.127 -13.488  1.00 89.79           H  
ATOM   1600  HB3 PRO A 110      14.384  -8.202 -12.595  1.00 89.79           H  
ATOM   1601  O   PRO A 110      11.404  -9.249 -13.559  1.00 89.79           O  
ATOM   1602  CG  PRO A 110      14.300  -8.034 -14.768  1.00 89.79           C  
ATOM   1603  HG2 PRO A 110      13.398  -7.434 -14.650  1.00 89.79           H  
ATOM   1604  HG3 PRO A 110      15.137  -7.404 -15.069  1.00 89.79           H  
ATOM   1605  CD  PRO A 110      14.032  -9.145 -15.779  1.00 89.79           C  
ATOM   1606  HD2 PRO A 110      13.255  -8.831 -16.477  1.00 89.79           H  
ATOM   1607  HD3 PRO A 110      14.950  -9.394 -16.310  1.00 89.79           H  
ATOM   1608  N   ALA A 111      12.176 -10.176 -11.665  1.00 91.25           N  
ATOM   1609  H   ALA A 111      12.946 -10.655 -11.221  1.00 91.25           H  
ATOM   1610  CA  ALA A 111      11.004  -9.898 -10.831  1.00 91.25           C  
ATOM   1611  HA  ALA A 111      10.426  -9.088 -11.277  1.00 91.25           H  
ATOM   1612  C   ALA A 111      11.456  -9.412  -9.444  1.00 91.25           C  
ATOM   1613  CB  ALA A 111      10.108 -11.145 -10.784  1.00 91.25           C  
ATOM   1614  HB1 ALA A 111      10.654 -11.984 -10.352  1.00 91.25           H  
ATOM   1615  HB2 ALA A 111       9.228 -10.942 -10.174  1.00 91.25           H  
ATOM   1616  HB3 ALA A 111       9.786 -11.407 -11.792  1.00 91.25           H  
ATOM   1617  O   ALA A 111      11.285 -10.104  -8.446  1.00 91.25           O  
ATOM   1618  N   VAL A 112      12.063  -8.223  -9.412  1.00 92.71           N  
ATOM   1619  H   VAL A 112      12.074  -7.676 -10.261  1.00 92.71           H  
ATOM   1620  CA  VAL A 112      12.687  -7.638  -8.214  1.00 92.71           C  
ATOM   1621  HA  VAL A 112      13.282  -8.403  -7.717  1.00 92.71           H  
ATOM   1622  C   VAL A 112      11.616  -7.155  -7.240  1.00 92.71           C  
ATOM   1623  CB  VAL A 112      13.625  -6.478  -8.595  1.00 92.71           C  
ATOM   1624  HB  VAL A 112      13.065  -5.714  -9.134  1.00 92.71           H  
ATOM   1625  O   VAL A 112      10.998  -6.118  -7.459  1.00 92.71           O  
ATOM   1626  CG1 VAL A 112      14.257  -5.840  -7.357  1.00 92.71           C  
ATOM   1627 HG11 VAL A 112      14.769  -6.600  -6.767  1.00 92.71           H  
ATOM   1628 HG12 VAL A 112      14.965  -5.073  -7.669  1.00 92.71           H  
ATOM   1629 HG13 VAL A 112      13.499  -5.356  -6.740  1.00 92.71           H  
ATOM   1630  CG2 VAL A 112      14.764  -6.964  -9.500  1.00 92.71           C  
ATOM   1631 HG21 VAL A 112      15.327  -7.746  -8.990  1.00 92.71           H  
ATOM   1632 HG22 VAL A 112      15.432  -6.135  -9.732  1.00 92.71           H  
ATOM   1633 HG23 VAL A 112      14.362  -7.358 -10.433  1.00 92.71           H  
ATOM   1634  N   LYS A 113      11.379  -7.891  -6.157  1.00 93.05           N  
ATOM   1635  H   LYS A 113      11.947  -8.719  -6.041  1.00 93.05           H  
ATOM   1636  CA  LYS A 113      10.263  -7.636  -5.229  1.00 93.05           C  
ATOM   1637  HA  LYS A 113       9.337  -7.568  -5.800  1.00 93.05           H  
ATOM   1638  C   LYS A 113      10.406  -6.330  -4.453  1.00 93.05           C  
ATOM   1639  CB  LYS A 113      10.169  -8.789  -4.228  1.00 93.05           C  
ATOM   1640  HB2 LYS A 113       9.379  -8.571  -3.509  1.00 93.05           H  
ATOM   1641  HB3 LYS A 113      11.108  -8.856  -3.678  1.00 93.05           H  
ATOM   1642  O   LYS A 113       9.427  -5.603  -4.272  1.00 93.05           O  
ATOM   1643  CG  LYS A 113       9.882 -10.137  -4.892  1.00 93.05           C  
ATOM   1644  HG2 LYS A 113       8.927 -10.086  -5.416  1.00 93.05           H  
ATOM   1645  HG3 LYS A 113      10.673 -10.397  -5.595  1.00 93.05           H  
ATOM   1646  CD  LYS A 113       9.826 -11.184  -3.783  1.00 93.05           C  
ATOM   1647  HD2 LYS A 113       8.994 -10.951  -3.118  1.00 93.05           H  
ATOM   1648  HD3 LYS A 113      10.753 -11.143  -3.212  1.00 93.05           H  
ATOM   1649  CE  LYS A 113       9.662 -12.592  -4.335  1.00 93.05           C  
ATOM   1650  HE2 LYS A 113      10.539 -12.838  -4.932  1.00 93.05           H  
ATOM   1651  HE3 LYS A 113       8.778 -12.621  -4.972  1.00 93.05           H  
ATOM   1652  NZ  LYS A 113       9.512 -13.525  -3.198  1.00 93.05           N  
ATOM   1653  HZ1 LYS A 113       9.315 -14.468  -3.503  1.00 93.05           H  
ATOM   1654  HZ2 LYS A 113      10.351 -13.511  -2.636  1.00 93.05           H  
ATOM   1655  HZ3 LYS A 113       8.777 -13.214  -2.578  1.00 93.05           H  
ATOM   1656  N   ASN A 114      11.603  -6.090  -3.933  1.00 93.04           N  
ATOM   1657  H   ASN A 114      12.349  -6.722  -4.186  1.00 93.04           H  
ATOM   1658  CA  ASN A 114      11.966  -4.981  -3.059  1.00 93.04           C  
ATOM   1659  HA  ASN A 114      11.593  -4.051  -3.489  1.00 93.04           H  
ATOM   1660  C   ASN A 114      13.501  -4.875  -2.980  1.00 93.04           C  
ATOM   1661  CB  ASN A 114      11.312  -5.197  -1.674  1.00 93.04           C  
ATOM   1662  HB2 ASN A 114      10.228  -5.160  -1.777  1.00 93.04           H  
ATOM   1663  HB3 ASN A 114      11.591  -4.386  -1.001  1.00 93.04           H  
ATOM   1664  O   ASN A 114      14.217  -5.647  -3.615  1.00 93.04           O  
ATOM   1665  CG  ASN A 114      11.700  -6.507  -1.008  1.00 93.04           C  
ATOM   1666  ND2 ASN A 114      10.744  -7.325  -0.627  1.00 93.04           N  
ATOM   1667 HD21 ASN A 114      11.031  -8.180  -0.171  1.00 93.04           H  
ATOM   1668 HD22 ASN A 114       9.769  -7.118  -0.788  1.00 93.04           H  
ATOM   1669  OD1 ASN A 114      12.870  -6.807  -0.829  1.00 93.04           O  
ATOM   1670  N   TYR A 115      14.010  -3.935  -2.182  1.00 93.79           N  
ATOM   1671  H   TYR A 115      13.380  -3.326  -1.680  1.00 93.79           H  
ATOM   1672  CA  TYR A 115      15.450  -3.696  -2.067  1.00 93.79           C  
ATOM   1673  HA  TYR A 115      15.840  -3.473  -3.060  1.00 93.79           H  
ATOM   1674  C   TYR A 115      16.237  -4.913  -1.547  1.00 93.79           C  
ATOM   1675  CB  TYR A 115      15.672  -2.471  -1.170  1.00 93.79           C  
ATOM   1676  HB2 TYR A 115      15.293  -2.687  -0.171  1.00 93.79           H  
ATOM   1677  HB3 TYR A 115      15.106  -1.628  -1.567  1.00 93.79           H  
ATOM   1678  O   TYR A 115      17.297  -5.230  -2.075  1.00 93.79           O  
ATOM   1679  CG  TYR A 115      17.125  -2.060  -1.079  1.00 93.79           C  
ATOM   1680  CD1 TYR A 115      17.819  -2.156   0.144  1.00 93.79           C  
ATOM   1681  HD1 TYR A 115      17.314  -2.492   1.038  1.00 93.79           H  
ATOM   1682  CD2 TYR A 115      17.802  -1.646  -2.241  1.00 93.79           C  
ATOM   1683  HD2 TYR A 115      17.298  -1.612  -3.196  1.00 93.79           H  
ATOM   1684  CE1 TYR A 115      19.193  -1.848   0.198  1.00 93.79           C  
ATOM   1685  HE1 TYR A 115      19.752  -1.953   1.115  1.00 93.79           H  
ATOM   1686  CE2 TYR A 115      19.178  -1.367  -2.193  1.00 93.79           C  
ATOM   1687  HE2 TYR A 115      19.721  -1.123  -3.094  1.00 93.79           H  
ATOM   1688  OH  TYR A 115      21.226  -1.333  -0.960  1.00 93.79           O  
ATOM   1689  HH  TYR A 115      21.587  -1.687  -1.776  1.00 93.79           H  
ATOM   1690  CZ  TYR A 115      19.878  -1.479  -0.977  1.00 93.79           C  
ATOM   1691  N   SER A 116      15.704  -5.652  -0.568  1.00 92.87           N  
ATOM   1692  H   SER A 116      14.769  -5.443  -0.248  1.00 92.87           H  
ATOM   1693  CA  SER A 116      16.376  -6.854  -0.050  1.00 92.87           C  
ATOM   1694  HA  SER A 116      17.392  -6.591   0.246  1.00 92.87           H  
ATOM   1695  C   SER A 116      16.461  -7.963  -1.100  1.00 92.87           C  
ATOM   1696  CB  SER A 116      15.630  -7.388   1.173  1.00 92.87           C  
ATOM   1697  HB2 SER A 116      15.519  -6.594   1.911  1.00 92.87           H  
ATOM   1698  HB3 SER A 116      14.640  -7.735   0.875  1.00 92.87           H  
ATOM   1699  O   SER A 116      17.441  -8.706  -1.142  1.00 92.87           O  
ATOM   1700  OG  SER A 116      16.344  -8.461   1.753  1.00 92.87           O  
ATOM   1701  HG  SER A 116      16.766  -8.968   1.056  1.00 92.87           H  
ATOM   1702  N   ASP A 117      15.433  -8.093  -1.936  1.00 93.06           N  
ATOM   1703  H   ASP A 117      14.640  -7.477  -1.822  1.00 93.06           H  
ATOM   1704  CA  ASP A 117      15.413  -9.041  -3.048  1.00 93.06           C  
ATOM   1705  HA  ASP A 117      15.719 -10.025  -2.695  1.00 93.06           H  
ATOM   1706  C   ASP A 117      16.385  -8.617  -4.156  1.00 93.06           C  
ATOM   1707  CB  ASP A 117      13.974  -9.147  -3.552  1.00 93.06           C  
ATOM   1708  HB2 ASP A 117      13.324  -9.392  -2.712  1.00 93.06           H  
ATOM   1709  HB3 ASP A 117      13.656  -8.181  -3.944  1.00 93.06           H  
ATOM   1710  O   ASP A 117      17.090  -9.461  -4.695  1.00 93.06           O  
ATOM   1711  CG  ASP A 117      13.790 -10.215  -4.626  1.00 93.06           C  
ATOM   1712  OD1 ASP A 117      13.936 -11.409  -4.292  1.00 93.06           O  
ATOM   1713  OD2 ASP A 117      13.361  -9.818  -5.731  1.00 93.06           O  
ATOM   1714  N   PHE A 118      16.504  -7.317  -4.440  1.00 93.39           N  
ATOM   1715  H   PHE A 118      15.899  -6.664  -3.962  1.00 93.39           H  
ATOM   1716  CA  PHE A 118      17.485  -6.786  -5.391  1.00 93.39           C  
ATOM   1717  HA  PHE A 118      17.307  -7.235  -6.368  1.00 93.39           H  
ATOM   1718  C   PHE A 118      18.929  -7.132  -4.996  1.00 93.39           C  
ATOM   1719  CB  PHE A 118      17.318  -5.264  -5.508  1.00 93.39           C  
ATOM   1720  HB2 PHE A 118      17.377  -4.818  -4.515  1.00 93.39           H  
ATOM   1721  HB3 PHE A 118      16.330  -5.020  -5.899  1.00 93.39           H  
ATOM   1722  O   PHE A 118      19.678  -7.644  -5.822  1.00 93.39           O  
ATOM   1723  CG  PHE A 118      18.374  -4.618  -6.376  1.00 93.39           C  
ATOM   1724  CD1 PHE A 118      19.433  -3.920  -5.770  1.00 93.39           C  
ATOM   1725  HD1 PHE A 118      19.481  -3.816  -4.696  1.00 93.39           H  
ATOM   1726  CD2 PHE A 118      18.352  -4.788  -7.774  1.00 93.39           C  
ATOM   1727  HD2 PHE A 118      17.548  -5.342  -8.235  1.00 93.39           H  
ATOM   1728  CE1 PHE A 118      20.472  -3.403  -6.555  1.00 93.39           C  
ATOM   1729  HE1 PHE A 118      21.302  -2.916  -6.064  1.00 93.39           H  
ATOM   1730  CE2 PHE A 118      19.393  -4.262  -8.561  1.00 93.39           C  
ATOM   1731  HE2 PHE A 118      19.385  -4.399  -9.633  1.00 93.39           H  
ATOM   1732  CZ  PHE A 118      20.455  -3.572  -7.950  1.00 93.39           C  
ATOM   1733  HZ  PHE A 118      21.269  -3.190  -8.548  1.00 93.39           H  
ATOM   1734  N   GLU A 119      19.300  -6.897  -3.734  1.00 91.76           N  
ATOM   1735  H   GLU A 119      18.645  -6.430  -3.124  1.00 91.76           H  
ATOM   1736  CA  GLU A 119      20.662  -7.137  -3.228  1.00 91.76           C  
ATOM   1737  HA  GLU A 119      21.388  -6.648  -3.878  1.00 91.76           H  
ATOM   1738  C   GLU A 119      21.036  -8.630  -3.186  1.00 91.76           C  
ATOM   1739  CB  GLU A 119      20.780  -6.537  -1.816  1.00 91.76           C  
ATOM   1740  HB2 GLU A 119      19.966  -6.928  -1.206  1.00 91.76           H  
ATOM   1741  HB3 GLU A 119      21.712  -6.869  -1.358  1.00 91.76           H  
ATOM   1742  O   GLU A 119      22.213  -8.986  -3.226  1.00 91.76           O  
ATOM   1743  CG  GLU A 119      20.724  -4.997  -1.774  1.00 91.76           C  
ATOM   1744  HG2 GLU A 119      20.652  -4.693  -0.730  1.00 91.76           H  
ATOM   1745  HG3 GLU A 119      19.817  -4.655  -2.273  1.00 91.76           H  
ATOM   1746  CD  GLU A 119      21.944  -4.299  -2.401  1.00 91.76           C  
ATOM   1747  OE1 GLU A 119      21.757  -3.211  -3.003  1.00 91.76           O  
ATOM   1748  OE2 GLU A 119      23.070  -4.820  -2.244  1.00 91.76           O  
ATOM   1749  N   THR A 120      20.043  -9.521  -3.104  1.00 90.60           N  
ATOM   1750  H   THR A 120      19.096  -9.170  -3.113  1.00 90.60           H  
ATOM   1751  CA  THR A 120      20.260 -10.976  -3.008  1.00 90.60           C  
ATOM   1752  HA  THR A 120      21.302 -11.161  -2.749  1.00 90.60           H  
ATOM   1753  C   THR A 120      20.028 -11.721  -4.324  1.00 90.60           C  
ATOM   1754  CB  THR A 120      19.409 -11.590  -1.887  1.00 90.60           C  
ATOM   1755  HB  THR A 120      19.535 -12.673  -1.904  1.00 90.60           H  
ATOM   1756  O   THR A 120      20.510 -12.845  -4.485  1.00 90.60           O  
ATOM   1757  CG2 THR A 120      19.819 -11.082  -0.504  1.00 90.60           C  
ATOM   1758 HG21 THR A 120      19.704 -10.000  -0.444  1.00 90.60           H  
ATOM   1759 HG22 THR A 120      19.197 -11.554   0.256  1.00 90.60           H  
ATOM   1760 HG23 THR A 120      20.863 -11.337  -0.319  1.00 90.60           H  
ATOM   1761  OG1 THR A 120      18.043 -11.293  -2.039  1.00 90.60           O  
ATOM   1762  HG1 THR A 120      17.913 -10.378  -1.780  1.00 90.60           H  
ATOM   1763  N   SER A 121      19.321 -11.115  -5.279  1.00 86.11           N  
ATOM   1764  H   SER A 121      18.947 -10.197  -5.086  1.00 86.11           H  
ATOM   1765  CA  SER A 121      18.977 -11.732  -6.559  1.00 86.11           C  
ATOM   1766  HA  SER A 121      18.693 -12.767  -6.371  1.00 86.11           H  
ATOM   1767  C   SER A 121      20.136 -11.730  -7.550  1.00 86.11           C  
ATOM   1768  CB  SER A 121      17.780 -11.038  -7.207  1.00 86.11           C  
ATOM   1769  HB2 SER A 121      17.691 -11.366  -8.243  1.00 86.11           H  
ATOM   1770  HB3 SER A 121      17.915  -9.957  -7.192  1.00 86.11           H  
ATOM   1771  O   SER A 121      20.811 -10.727  -7.768  1.00 86.11           O  
ATOM   1772  OG  SER A 121      16.603 -11.400  -6.528  1.00 86.11           O  
ATOM   1773  HG  SER A 121      16.565 -10.877  -5.723  1.00 86.11           H  
ATOM   1774  N   VAL A 122      20.300 -12.851  -8.257  1.00 86.71           N  
ATOM   1775  H   VAL A 122      19.703 -13.638  -8.048  1.00 86.71           H  
ATOM   1776  CA  VAL A 122      21.204 -12.935  -9.410  1.00 86.71           C  
ATOM   1777  HA  VAL A 122      22.042 -12.258  -9.246  1.00 86.71           H  
ATOM   1778  C   VAL A 122      20.456 -12.471 -10.656  1.00 86.71           C  
ATOM   1779  CB  VAL A 122      21.795 -14.344  -9.582  1.00 86.71           C  
ATOM   1780  HB  VAL A 122      20.997 -15.058  -9.785  1.00 86.71           H  
ATOM   1781  O   VAL A 122      19.635 -13.198 -11.214  1.00 86.71           O  
ATOM   1782  CG1 VAL A 122      22.799 -14.373 -10.744  1.00 86.71           C  
ATOM   1783 HG11 VAL A 122      23.593 -13.647 -10.572  1.00 86.71           H  
ATOM   1784 HG12 VAL A 122      22.296 -14.137 -11.682  1.00 86.71           H  
ATOM   1785 HG13 VAL A 122      23.233 -15.369 -10.831  1.00 86.71           H  
ATOM   1786  CG2 VAL A 122      22.535 -14.792  -8.314  1.00 86.71           C  
ATOM   1787 HG21 VAL A 122      23.314 -14.073  -8.062  1.00 86.71           H  
ATOM   1788 HG22 VAL A 122      21.841 -14.864  -7.476  1.00 86.71           H  
ATOM   1789 HG23 VAL A 122      22.984 -15.773  -8.471  1.00 86.71           H  
ATOM   1790  N   LEU A 123      20.737 -11.244 -11.087  1.00 88.12           N  
ATOM   1791  H   LEU A 123      21.379 -10.688 -10.540  1.00 88.12           H  
ATOM   1792  CA  LEU A 123      20.160 -10.658 -12.294  1.00 88.12           C  
ATOM   1793  HA  LEU A 123      19.139 -11.023 -12.402  1.00 88.12           H  
ATOM   1794  C   LEU A 123      20.915 -11.103 -13.558  1.00 88.12           C  
ATOM   1795  CB  LEU A 123      20.117  -9.127 -12.135  1.00 88.12           C  
ATOM   1796  HB2 LEU A 123      19.752  -8.683 -13.061  1.00 88.12           H  
ATOM   1797  HB3 LEU A 123      21.135  -8.768 -11.983  1.00 88.12           H  
ATOM   1798  O   LEU A 123      22.121 -11.351 -13.529  1.00 88.12           O  
ATOM   1799  CG  LEU A 123      19.238  -8.625 -10.971  1.00 88.12           C  
ATOM   1800  HG  LEU A 123      19.633  -8.994 -10.025  1.00 88.12           H  
ATOM   1801  CD1 LEU A 123      19.271  -7.097 -10.947  1.00 88.12           C  
ATOM   1802 HD11 LEU A 123      20.295  -6.759 -10.790  1.00 88.12           H  
ATOM   1803 HD12 LEU A 123      18.664  -6.739 -10.115  1.00 88.12           H  
ATOM   1804 HD13 LEU A 123      18.889  -6.691 -11.884  1.00 88.12           H  
ATOM   1805  CD2 LEU A 123      17.777  -9.059 -11.103  1.00 88.12           C  
ATOM   1806 HD21 LEU A 123      17.697 -10.143 -11.021  1.00 88.12           H  
ATOM   1807 HD22 LEU A 123      17.198  -8.624 -10.288  1.00 88.12           H  
ATOM   1808 HD23 LEU A 123      17.375  -8.722 -12.058  1.00 88.12           H  
ATOM   1809  N   ASP A 124      20.203 -11.186 -14.686  1.00 88.52           N  
ATOM   1810  H   ASP A 124      19.214 -10.983 -14.653  1.00 88.52           H  
ATOM   1811  CA  ASP A 124      20.801 -11.494 -15.989  1.00 88.52           C  
ATOM   1812  HA  ASP A 124      21.306 -12.456 -15.902  1.00 88.52           H  
ATOM   1813  C   ASP A 124      21.852 -10.433 -16.370  1.00 88.52           C  
ATOM   1814  CB  ASP A 124      19.693 -11.648 -17.053  1.00 88.52           C  
ATOM   1815  HB2 ASP A 124      19.168 -10.700 -17.171  1.00 88.52           H  
ATOM   1816  HB3 ASP A 124      18.969 -12.375 -16.684  1.00 88.52           H  
ATOM   1817  O   ASP A 124      21.596  -9.229 -16.339  1.00 88.52           O  
ATOM   1818  CG  ASP A 124      20.186 -12.112 -18.433  1.00 88.52           C  
ATOM   1819  OD1 ASP A 124      21.210 -11.577 -18.917  1.00 88.52           O  
ATOM   1820  OD2 ASP A 124      19.518 -12.990 -19.029  1.00 88.52           O  
ATOM   1821  N   SER A 125      23.040 -10.893 -16.770  1.00 87.91           N  
ATOM   1822  H   SER A 125      23.174 -11.894 -16.731  1.00 87.91           H  
ATOM   1823  CA  SER A 125      24.178 -10.055 -17.176  1.00 87.91           C  
ATOM   1824  HA  SER A 125      24.503  -9.483 -16.307  1.00 87.91           H  
ATOM   1825  C   SER A 125      23.875  -9.047 -18.302  1.00 87.91           C  
ATOM   1826  CB  SER A 125      25.323 -10.976 -17.606  1.00 87.91           C  
ATOM   1827  HB2 SER A 125      25.548 -11.672 -16.798  1.00 87.91           H  
ATOM   1828  HB3 SER A 125      26.215 -10.381 -17.806  1.00 87.91           H  
ATOM   1829  O   SER A 125      24.593  -8.053 -18.466  1.00 87.91           O  
ATOM   1830  OG  SER A 125      24.978 -11.705 -18.771  1.00 87.91           O  
ATOM   1831  HG  SER A 125      24.063 -11.990 -18.716  1.00 87.91           H  
ATOM   1832  N   ALA A 126      22.820  -9.261 -19.092  1.00 89.25           N  
ATOM   1833  H   ALA A 126      22.270 -10.095 -18.946  1.00 89.25           H  
ATOM   1834  CA  ALA A 126      22.388  -8.346 -20.142  1.00 89.25           C  
ATOM   1835  HA  ALA A 126      23.269  -8.005 -20.685  1.00 89.25           H  
ATOM   1836  C   ALA A 126      21.662  -7.097 -19.605  1.00 89.25           C  
ATOM   1837  CB  ALA A 126      21.520  -9.126 -21.132  1.00 89.25           C  
ATOM   1838  HB1 ALA A 126      20.651  -9.541 -20.621  1.00 89.25           H  
ATOM   1839  HB2 ALA A 126      21.184  -8.468 -21.933  1.00 89.25           H  
ATOM   1840  HB3 ALA A 126      22.090  -9.950 -21.561  1.00 89.25           H  
ATOM   1841  O   ALA A 126      21.688  -6.065 -20.290  1.00 89.25           O  
ATOM   1842  N   LEU A 127      21.086  -7.160 -18.399  1.00 91.76           N  
ATOM   1843  H   LEU A 127      21.202  -8.006 -17.861  1.00 91.76           H  
ATOM   1844  CA  LEU A 127      20.323  -6.080 -17.762  1.00 91.76           C  
ATOM   1845  HA  LEU A 127      19.602  -5.685 -18.477  1.00 91.76           H  
ATOM   1846  C   LEU A 127      21.236  -4.933 -17.336  1.00 91.76           C  
ATOM   1847  CB  LEU A 127      19.567  -6.623 -16.534  1.00 91.76           C  
ATOM   1848  HB2 LEU A 127      20.298  -6.996 -15.816  1.00 91.76           H  
ATOM   1849  HB3 LEU A 127      19.031  -5.803 -16.056  1.00 91.76           H  
ATOM   1850  O   LEU A 127      22.328  -5.169 -16.825  1.00 91.76           O  
ATOM   1851  CG  LEU A 127      18.567  -7.748 -16.852  1.00 91.76           C  
ATOM   1852  HG  LEU A 127      19.057  -8.524 -17.440  1.00 91.76           H  
ATOM   1853  CD1 LEU A 127      18.031  -8.365 -15.564  1.00 91.76           C  
ATOM   1854 HD11 LEU A 127      18.865  -8.826 -15.035  1.00 91.76           H  
ATOM   1855 HD12 LEU A 127      17.577  -7.601 -14.933  1.00 91.76           H  
ATOM   1856 HD13 LEU A 127      17.301  -9.140 -15.798  1.00 91.76           H  
ATOM   1857  CD2 LEU A 127      17.373  -7.231 -17.637  1.00 91.76           C  
ATOM   1858 HD21 LEU A 127      16.837  -6.514 -17.015  1.00 91.76           H  
ATOM   1859 HD22 LEU A 127      17.690  -6.756 -18.565  1.00 91.76           H  
ATOM   1860 HD23 LEU A 127      16.702  -8.057 -17.875  1.00 91.76           H  
ATOM   1861  N   PHE A 128      20.798  -3.692 -17.550  1.00 92.18           N  
ATOM   1862  H   PHE A 128      19.892  -3.570 -17.979  1.00 92.18           H  
ATOM   1863  CA  PHE A 128      21.537  -2.499 -17.142  1.00 92.18           C  
ATOM   1864  HA  PHE A 128      22.454  -2.820 -16.648  1.00 92.18           H  
ATOM   1865  C   PHE A 128      20.784  -1.700 -16.083  1.00 92.18           C  
ATOM   1866  CB  PHE A 128      21.954  -1.684 -18.372  1.00 92.18           C  
ATOM   1867  HB2 PHE A 128      21.055  -1.306 -18.860  1.00 92.18           H  
ATOM   1868  HB3 PHE A 128      22.447  -2.353 -19.077  1.00 92.18           H  
ATOM   1869  O   PHE A 128      21.256  -1.618 -14.950  1.00 92.18           O  
ATOM   1870  CG  PHE A 128      22.895  -0.516 -18.119  1.00 92.18           C  
ATOM   1871  CD1 PHE A 128      23.069   0.433 -19.140  1.00 92.18           C  
ATOM   1872  HD1 PHE A 128      22.569   0.290 -20.086  1.00 92.18           H  
ATOM   1873  CD2 PHE A 128      23.592  -0.345 -16.903  1.00 92.18           C  
ATOM   1874  HD2 PHE A 128      23.502  -1.047 -16.087  1.00 92.18           H  
ATOM   1875  CE1 PHE A 128      23.867   1.571 -18.936  1.00 92.18           C  
ATOM   1876  HE1 PHE A 128      23.954   2.321 -19.709  1.00 92.18           H  
ATOM   1877  CE2 PHE A 128      24.380   0.798 -16.698  1.00 92.18           C  
ATOM   1878  HE2 PHE A 128      24.841   0.981 -15.738  1.00 92.18           H  
ATOM   1879  CZ  PHE A 128      24.502   1.762 -17.703  1.00 92.18           C  
ATOM   1880  HZ  PHE A 128      25.040   2.676 -17.499  1.00 92.18           H  
ATOM   1881  N   TYR A 129      19.602  -1.190 -16.419  1.00 95.35           N  
ATOM   1882  H   TYR A 129      19.260  -1.302 -17.363  1.00 95.35           H  
ATOM   1883  CA  TYR A 129      18.672  -0.627 -15.447  1.00 95.35           C  
ATOM   1884  HA  TYR A 129      19.162  -0.534 -14.478  1.00 95.35           H  
ATOM   1885  C   TYR A 129      17.482  -1.556 -15.273  1.00 95.35           C  
ATOM   1886  CB  TYR A 129      18.220   0.772 -15.861  1.00 95.35           C  
ATOM   1887  HB2 TYR A 129      17.352   1.046 -15.261  1.00 95.35           H  
ATOM   1888  HB3 TYR A 129      17.891   0.767 -16.901  1.00 95.35           H  
ATOM   1889  O   TYR A 129      17.030  -2.190 -16.227  1.00 95.35           O  
ATOM   1890  CG  TYR A 129      19.283   1.829 -15.666  1.00 95.35           C  
ATOM   1891  CD1 TYR A 129      19.192   2.693 -14.560  1.00 95.35           C  
ATOM   1892  HD1 TYR A 129      18.392   2.573 -13.843  1.00 95.35           H  
ATOM   1893  CD2 TYR A 129      20.340   1.966 -16.588  1.00 95.35           C  
ATOM   1894  HD2 TYR A 129      20.418   1.292 -17.428  1.00 95.35           H  
ATOM   1895  CE1 TYR A 129      20.131   3.723 -14.392  1.00 95.35           C  
ATOM   1896  HE1 TYR A 129      20.046   4.396 -13.552  1.00 95.35           H  
ATOM   1897  CE2 TYR A 129      21.296   2.984 -16.410  1.00 95.35           C  
ATOM   1898  HE2 TYR A 129      22.120   3.103 -17.098  1.00 95.35           H  
ATOM   1899  OH  TYR A 129      22.078   4.867 -15.151  1.00 95.35           O  
ATOM   1900  HH  TYR A 129      21.918   5.365 -14.346  1.00 95.35           H  
ATOM   1901  CZ  TYR A 129      21.185   3.864 -15.314  1.00 95.35           C  
ATOM   1902  N   VAL A 130      16.961  -1.614 -14.055  1.00 95.37           N  
ATOM   1903  H   VAL A 130      17.385  -1.061 -13.324  1.00 95.37           H  
ATOM   1904  CA  VAL A 130      15.756  -2.367 -13.718  1.00 95.37           C  
ATOM   1905  HA  VAL A 130      15.248  -2.670 -14.633  1.00 95.37           H  
ATOM   1906  C   VAL A 130      14.821  -1.437 -12.957  1.00 95.37           C  
ATOM   1907  CB  VAL A 130      16.096  -3.647 -12.926  1.00 95.37           C  
ATOM   1908  HB  VAL A 130      16.524  -3.376 -11.961  1.00 95.37           H  
ATOM   1909  O   VAL A 130      15.256  -0.664 -12.110  1.00 95.37           O  
ATOM   1910  CG1 VAL A 130      14.851  -4.509 -12.691  1.00 95.37           C  
ATOM   1911 HG11 VAL A 130      15.129  -5.439 -12.194  1.00 95.37           H  
ATOM   1912 HG12 VAL A 130      14.153  -3.981 -12.042  1.00 95.37           H  
ATOM   1913 HG13 VAL A 130      14.368  -4.738 -13.641  1.00 95.37           H  
ATOM   1914  CG2 VAL A 130      17.105  -4.528 -13.680  1.00 95.37           C  
ATOM   1915 HG21 VAL A 130      17.268  -5.457 -13.134  1.00 95.37           H  
ATOM   1916 HG22 VAL A 130      16.730  -4.757 -14.678  1.00 95.37           H  
ATOM   1917 HG23 VAL A 130      18.062  -4.013 -13.764  1.00 95.37           H  
ATOM   1918  N   ALA A 131      13.535  -1.487 -13.268  1.00 96.60           N  
ATOM   1919  H   ALA A 131      13.245  -2.117 -14.002  1.00 96.60           H  
ATOM   1920  CA  ALA A 131      12.493  -0.810 -12.516  1.00 96.60           C  
ATOM   1921  HA  ALA A 131      12.639   0.269 -12.576  1.00 96.60           H  
ATOM   1922  C   ALA A 131      12.538  -1.234 -11.041  1.00 96.60           C  
ATOM   1923  CB  ALA A 131      11.151  -1.176 -13.156  1.00 96.60           C  
ATOM   1924  HB1 ALA A 131      10.999  -0.592 -14.063  1.00 96.60           H  
ATOM   1925  HB2 ALA A 131      11.129  -2.241 -13.389  1.00 96.60           H  
ATOM   1926  HB3 ALA A 131      10.339  -0.989 -12.453  1.00 96.60           H  
ATOM   1927  O   ALA A 131      12.698  -2.419 -10.739  1.00 96.60           O  
ATOM   1928  N   LYS A 132      12.347  -0.274 -10.128  1.00 95.39           N  
ATOM   1929  H   LYS A 132      12.251   0.677 -10.454  1.00 95.39           H  
ATOM   1930  CA  LYS A 132      12.416  -0.505  -8.676  1.00 95.39           C  
ATOM   1931  HA  LYS A 132      13.423  -0.840  -8.430  1.00 95.39           H  
ATOM   1932  C   LYS A 132      11.465  -1.607  -8.211  1.00 95.39           C  
ATOM   1933  CB  LYS A 132      12.139   0.815  -7.939  1.00 95.39           C  
ATOM   1934  HB2 LYS A 132      11.114   1.143  -8.114  1.00 95.39           H  
ATOM   1935  HB3 LYS A 132      12.825   1.568  -8.327  1.00 95.39           H  
ATOM   1936  O   LYS A 132      11.800  -2.385  -7.326  1.00 95.39           O  
ATOM   1937  CG  LYS A 132      12.398   0.683  -6.434  1.00 95.39           C  
ATOM   1938  HG2 LYS A 132      11.665   0.017  -5.979  1.00 95.39           H  
ATOM   1939  HG3 LYS A 132      13.393   0.257  -6.304  1.00 95.39           H  
ATOM   1940  CD  LYS A 132      12.366   2.041  -5.730  1.00 95.39           C  
ATOM   1941  HD2 LYS A 132      11.342   2.413  -5.700  1.00 95.39           H  
ATOM   1942  HD3 LYS A 132      12.993   2.733  -6.290  1.00 95.39           H  
ATOM   1943  CE  LYS A 132      12.915   1.907  -4.307  1.00 95.39           C  
ATOM   1944  HE2 LYS A 132      13.814   1.293  -4.358  1.00 95.39           H  
ATOM   1945  HE3 LYS A 132      12.188   1.385  -3.685  1.00 95.39           H  
ATOM   1946  NZ  LYS A 132      13.269   3.230  -3.736  1.00 95.39           N  
ATOM   1947  HZ1 LYS A 132      13.913   3.700  -4.356  1.00 95.39           H  
ATOM   1948  HZ2 LYS A 132      12.468   3.838  -3.644  1.00 95.39           H  
ATOM   1949  HZ3 LYS A 132      13.748   3.149  -2.850  1.00 95.39           H  
ATOM   1950  N   TYR A 133      10.292  -1.678  -8.832  1.00 95.39           N  
ATOM   1951  H   TYR A 133      10.120  -1.035  -9.592  1.00 95.39           H  
ATOM   1952  CA  TYR A 133       9.289  -2.704  -8.579  1.00 95.39           C  
ATOM   1953  HA  TYR A 133       9.745  -3.518  -8.014  1.00 95.39           H  
ATOM   1954  C   TYR A 133       8.773  -3.272  -9.902  1.00 95.39           C  
ATOM   1955  CB  TYR A 133       8.150  -2.100  -7.747  1.00 95.39           C  
ATOM   1956  HB2 TYR A 133       7.610  -1.387  -8.369  1.00 95.39           H  
ATOM   1957  HB3 TYR A 133       7.452  -2.892  -7.475  1.00 95.39           H  
ATOM   1958  O   TYR A 133       8.853  -2.603 -10.936  1.00 95.39           O  
ATOM   1959  CG  TYR A 133       8.605  -1.410  -6.474  1.00 95.39           C  
ATOM   1960  CD1 TYR A 133       9.337  -2.117  -5.501  1.00 95.39           C  
ATOM   1961  HD1 TYR A 133       9.585  -3.157  -5.657  1.00 95.39           H  
ATOM   1962  CD2 TYR A 133       8.330  -0.045  -6.281  1.00 95.39           C  
ATOM   1963  HD2 TYR A 133       7.794   0.503  -7.042  1.00 95.39           H  
ATOM   1964  CE1 TYR A 133       9.792  -1.456  -4.345  1.00 95.39           C  
ATOM   1965  HE1 TYR A 133      10.380  -1.986  -3.610  1.00 95.39           H  
ATOM   1966  CE2 TYR A 133       8.758   0.615  -5.116  1.00 95.39           C  
ATOM   1967  HE2 TYR A 133       8.541   1.665  -4.981  1.00 95.39           H  
ATOM   1968  OH  TYR A 133       9.911   0.538  -3.017  1.00 95.39           O  
ATOM   1969  HH  TYR A 133       9.559   1.430  -2.963  1.00 95.39           H  
ATOM   1970  CZ  TYR A 133       9.492  -0.095  -4.143  1.00 95.39           C  
ATOM   1971  N   PRO A 134       8.214  -4.491  -9.910  1.00 93.91           N  
ATOM   1972  CA  PRO A 134       7.662  -5.062 -11.117  1.00 93.91           C  
ATOM   1973  HA  PRO A 134       8.283  -4.789 -11.971  1.00 93.91           H  
ATOM   1974  C   PRO A 134       6.275  -4.505 -11.403  1.00 93.91           C  
ATOM   1975  CB  PRO A 134       7.716  -6.567 -10.904  1.00 93.91           C  
ATOM   1976  HB2 PRO A 134       7.010  -7.092 -11.547  1.00 93.91           H  
ATOM   1977  HB3 PRO A 134       8.726  -6.938 -11.080  1.00 93.91           H  
ATOM   1978  O   PRO A 134       5.562  -4.067 -10.495  1.00 93.91           O  
ATOM   1979  CG  PRO A 134       7.401  -6.670  -9.422  1.00 93.91           C  
ATOM   1980  HG2 PRO A 134       6.326  -6.551  -9.286  1.00 93.91           H  
ATOM   1981  HG3 PRO A 134       7.766  -7.610  -9.008  1.00 93.91           H  
ATOM   1982  CD  PRO A 134       8.137  -5.466  -8.838  1.00 93.91           C  
ATOM   1983  HD2 PRO A 134       7.625  -5.083  -7.955  1.00 93.91           H  
ATOM   1984  HD3 PRO A 134       9.153  -5.781  -8.601  1.00 93.91           H  
ATOM   1985  N   GLY A 135       5.895  -4.518 -12.675  1.00 93.64           N  
ATOM   1986  H   GLY A 135       6.522  -4.908 -13.364  1.00 93.64           H  
ATOM   1987  CA  GLY A 135       4.654  -3.917 -13.144  1.00 93.64           C  
ATOM   1988  HA2 GLY A 135       4.322  -3.145 -12.449  1.00 93.64           H  
ATOM   1989  HA3 GLY A 135       3.876  -4.679 -13.194  1.00 93.64           H  
ATOM   1990  C   GLY A 135       4.800  -3.254 -14.504  1.00 93.64           C  
ATOM   1991  O   GLY A 135       5.886  -2.821 -14.894  1.00 93.64           O  
ATOM   1992  N   ALA A 136       3.679  -3.125 -15.207  1.00 93.41           N  
ATOM   1993  H   ALA A 136       2.816  -3.415 -14.769  1.00 93.41           H  
ATOM   1994  CA  ALA A 136       3.602  -2.457 -16.502  1.00 93.41           C  
ATOM   1995  HA  ALA A 136       4.309  -2.919 -17.191  1.00 93.41           H  
ATOM   1996  C   ALA A 136       3.981  -0.974 -16.410  1.00 93.41           C  
ATOM   1997  CB  ALA A 136       2.186  -2.648 -17.052  1.00 93.41           C  
ATOM   1998  HB1 ALA A 136       1.456  -2.205 -16.375  1.00 93.41           H  
ATOM   1999  HB2 ALA A 136       1.973  -3.712 -17.161  1.00 93.41           H  
ATOM   2000  HB3 ALA A 136       2.107  -2.171 -18.029  1.00 93.41           H  
ATOM   2001  O   ALA A 136       4.553  -0.424 -17.346  1.00 93.41           O  
ATOM   2002  N   MET A 137       3.732  -0.348 -15.254  1.00 93.62           N  
ATOM   2003  H   MET A 137       3.262  -0.874 -14.531  1.00 93.62           H  
ATOM   2004  CA  MET A 137       4.067   1.056 -15.002  1.00 93.62           C  
ATOM   2005  HA  MET A 137       3.554   1.660 -15.751  1.00 93.62           H  
ATOM   2006  C   MET A 137       5.569   1.329 -15.150  1.00 93.62           C  
ATOM   2007  CB  MET A 137       3.552   1.445 -13.606  1.00 93.62           C  
ATOM   2008  HB2 MET A 137       2.646   0.875 -13.401  1.00 93.62           H  
ATOM   2009  HB3 MET A 137       4.288   1.191 -12.843  1.00 93.62           H  
ATOM   2010  O   MET A 137       5.946   2.382 -15.648  1.00 93.62           O  
ATOM   2011  CG  MET A 137       3.180   2.928 -13.499  1.00 93.62           C  
ATOM   2012  HG2 MET A 137       2.650   3.213 -14.407  1.00 93.62           H  
ATOM   2013  HG3 MET A 137       4.079   3.539 -13.427  1.00 93.62           H  
ATOM   2014  SD  MET A 137       2.073   3.267 -12.096  1.00 93.62           S  
ATOM   2015  CE  MET A 137       3.287   3.511 -10.779  1.00 93.62           C  
ATOM   2016  HE1 MET A 137       2.827   3.324  -9.809  1.00 93.62           H  
ATOM   2017  HE2 MET A 137       3.625   4.547 -10.805  1.00 93.62           H  
ATOM   2018  HE3 MET A 137       4.138   2.845 -10.924  1.00 93.62           H  
ATOM   2019  N   GLY A 138       6.425   0.360 -14.810  1.00 95.63           N  
ATOM   2020  H   GLY A 138       6.059  -0.528 -14.495  1.00 95.63           H  
ATOM   2021  CA  GLY A 138       7.876   0.500 -14.947  1.00 95.63           C  
ATOM   2022  HA2 GLY A 138       8.360  -0.387 -14.539  1.00 95.63           H  
ATOM   2023  HA3 GLY A 138       8.209   1.373 -14.387  1.00 95.63           H  
ATOM   2024  C   GLY A 138       8.348   0.650 -16.391  1.00 95.63           C  
ATOM   2025  O   GLY A 138       9.413   1.215 -16.608  1.00 95.63           O  
ATOM   2026  N   SER A 139       7.562   0.189 -17.369  1.00 95.56           N  
ATOM   2027  H   SER A 139       6.674  -0.234 -17.139  1.00 95.56           H  
ATOM   2028  CA  SER A 139       7.889   0.345 -18.793  1.00 95.56           C  
ATOM   2029  HA  SER A 139       8.941   0.099 -18.935  1.00 95.56           H  
ATOM   2030  C   SER A 139       7.688   1.777 -19.297  1.00 95.56           C  
ATOM   2031  CB  SER A 139       7.060  -0.598 -19.666  1.00 95.56           C  
ATOM   2032  HB2 SER A 139       6.025  -0.256 -19.674  1.00 95.56           H  
ATOM   2033  HB3 SER A 139       7.443  -0.564 -20.686  1.00 95.56           H  
ATOM   2034  O   SER A 139       8.180   2.118 -20.359  1.00 95.56           O  
ATOM   2035  OG  SER A 139       7.104  -1.933 -19.190  1.00 95.56           O  
ATOM   2036  HG  SER A 139       6.193  -2.229 -19.122  1.00 95.56           H  
ATOM   2037  N   SER A 140       7.004   2.625 -18.520  1.00 95.60           N  
ATOM   2038  H   SER A 140       6.620   2.281 -17.652  1.00 95.60           H  
ATOM   2039  CA  SER A 140       6.870   4.062 -18.800  1.00 95.60           C  
ATOM   2040  HA  SER A 140       6.582   4.204 -19.841  1.00 95.60           H  
ATOM   2041  C   SER A 140       8.167   4.828 -18.539  1.00 95.60           C  
ATOM   2042  CB  SER A 140       5.783   4.630 -17.886  1.00 95.60           C  
ATOM   2043  HB2 SER A 140       6.175   4.754 -16.876  1.00 95.60           H  
ATOM   2044  HB3 SER A 140       4.970   3.905 -17.847  1.00 95.60           H  
ATOM   2045  O   SER A 140       8.263   6.012 -18.843  1.00 95.60           O  
ATOM   2046  OG  SER A 140       5.243   5.852 -18.335  1.00 95.60           O  
ATOM   2047  HG  SER A 140       5.697   6.595 -17.931  1.00 95.60           H  
ATOM   2048  N   LEU A 141       9.150   4.204 -17.886  1.00 97.31           N  
ATOM   2049  H   LEU A 141       9.074   3.208 -17.733  1.00 97.31           H  
ATOM   2050  CA  LEU A 141      10.373   4.874 -17.471  1.00 97.31           C  
ATOM   2051  HA  LEU A 141      10.140   5.910 -17.228  1.00 97.31           H  
ATOM   2052  C   LEU A 141      11.393   4.882 -18.607  1.00 97.31           C  
ATOM   2053  CB  LEU A 141      10.949   4.201 -16.215  1.00 97.31           C  
ATOM   2054  HB2 LEU A 141      11.897   4.677 -15.964  1.00 97.31           H  
ATOM   2055  HB3 LEU A 141      11.157   3.159 -16.462  1.00 97.31           H  
ATOM   2056  O   LEU A 141      11.706   3.848 -19.192  1.00 97.31           O  
ATOM   2057  CG  LEU A 141      10.028   4.248 -14.985  1.00 97.31           C  
ATOM   2058  HG  LEU A 141       9.051   3.840 -15.244  1.00 97.31           H  
ATOM   2059  CD1 LEU A 141      10.611   3.382 -13.869  1.00 97.31           C  
ATOM   2060 HD11 LEU A 141       9.962   3.419 -12.994  1.00 97.31           H  
ATOM   2061 HD12 LEU A 141      10.683   2.350 -14.211  1.00 97.31           H  
ATOM   2062 HD13 LEU A 141      11.605   3.740 -13.600  1.00 97.31           H  
ATOM   2063  CD2 LEU A 141       9.857   5.675 -14.458  1.00 97.31           C  
ATOM   2064 HD21 LEU A 141       9.331   6.285 -15.193  1.00 97.31           H  
ATOM   2065 HD22 LEU A 141      10.831   6.120 -14.252  1.00 97.31           H  
ATOM   2066 HD23 LEU A 141       9.268   5.669 -13.541  1.00 97.31           H  
ATOM   2067  N   LYS A 142      12.010   6.038 -18.823  1.00 96.51           N  
ATOM   2068  H   LYS A 142      11.660   6.844 -18.325  1.00 96.51           H  
ATOM   2069  CA  LYS A 142      13.220   6.201 -19.624  1.00 96.51           C  
ATOM   2070  HA  LYS A 142      13.488   5.238 -20.059  1.00 96.51           H  
ATOM   2071  C   LYS A 142      14.358   6.633 -18.720  1.00 96.51           C  
ATOM   2072  CB  LYS A 142      12.949   7.172 -20.780  1.00 96.51           C  
ATOM   2073  HB2 LYS A 142      12.142   6.755 -21.382  1.00 96.51           H  
ATOM   2074  HB3 LYS A 142      12.626   8.134 -20.382  1.00 96.51           H  
ATOM   2075  O   LYS A 142      14.222   7.561 -17.923  1.00 96.51           O  
ATOM   2076  CG  LYS A 142      14.170   7.365 -21.692  1.00 96.51           C  
ATOM   2077  HG2 LYS A 142      14.463   6.389 -22.078  1.00 96.51           H  
ATOM   2078  HG3 LYS A 142      15.006   7.773 -21.124  1.00 96.51           H  
ATOM   2079  CD  LYS A 142      13.887   8.283 -22.892  1.00 96.51           C  
ATOM   2080  HD2 LYS A 142      12.956   7.978 -23.368  1.00 96.51           H  
ATOM   2081  HD3 LYS A 142      14.691   8.144 -23.615  1.00 96.51           H  
ATOM   2082  CE  LYS A 142      13.822   9.767 -22.503  1.00 96.51           C  
ATOM   2083  HE2 LYS A 142      12.912   9.919 -21.922  1.00 96.51           H  
ATOM   2084  HE3 LYS A 142      14.677  10.007 -21.871  1.00 96.51           H  
ATOM   2085  NZ  LYS A 142      13.813  10.651 -23.701  1.00 96.51           N  
ATOM   2086  HZ1 LYS A 142      13.165  10.309 -24.397  1.00 96.51           H  
ATOM   2087  HZ2 LYS A 142      13.568  11.607 -23.488  1.00 96.51           H  
ATOM   2088  HZ3 LYS A 142      14.727  10.754 -24.119  1.00 96.51           H  
ATOM   2089  N   VAL A 143      15.501   5.981 -18.875  1.00 96.44           N  
ATOM   2090  H   VAL A 143      15.542   5.253 -19.573  1.00 96.44           H  
ATOM   2091  CA  VAL A 143      16.737   6.352 -18.185  1.00 96.44           C  
ATOM   2092  HA  VAL A 143      16.526   7.146 -17.469  1.00 96.44           H  
ATOM   2093  C   VAL A 143      17.731   6.911 -19.182  1.00 96.44           C  
ATOM   2094  CB  VAL A 143      17.335   5.187 -17.381  1.00 96.44           C  
ATOM   2095  HB  VAL A 143      18.268   5.526 -16.930  1.00 96.44           H  
ATOM   2096  O   VAL A 143      17.834   6.444 -20.320  1.00 96.44           O  
ATOM   2097  CG1 VAL A 143      16.387   4.784 -16.249  1.00 96.44           C  
ATOM   2098 HG11 VAL A 143      16.171   5.651 -15.624  1.00 96.44           H  
ATOM   2099 HG12 VAL A 143      15.449   4.402 -16.653  1.00 96.44           H  
ATOM   2100 HG13 VAL A 143      16.854   4.012 -15.637  1.00 96.44           H  
ATOM   2101  CG2 VAL A 143      17.641   3.961 -18.249  1.00 96.44           C  
ATOM   2102 HG21 VAL A 143      18.353   4.220 -19.033  1.00 96.44           H  
ATOM   2103 HG22 VAL A 143      16.729   3.578 -18.706  1.00 96.44           H  
ATOM   2104 HG23 VAL A 143      18.074   3.175 -17.630  1.00 96.44           H  
ATOM   2105  N   SER A 144      18.485   7.913 -18.746  1.00 96.19           N  
ATOM   2106  H   SER A 144      18.293   8.320 -17.842  1.00 96.19           H  
ATOM   2107  CA  SER A 144      19.584   8.451 -19.523  1.00 96.19           C  
ATOM   2108  HA  SER A 144      19.860   7.682 -20.245  1.00 96.19           H  
ATOM   2109  C   SER A 144      20.795   8.735 -18.645  1.00 96.19           C  
ATOM   2110  CB  SER A 144      19.118   9.677 -20.294  1.00 96.19           C  
ATOM   2111  HB2 SER A 144      18.997  10.513 -19.605  1.00 96.19           H  
ATOM   2112  HB3 SER A 144      18.158   9.465 -20.763  1.00 96.19           H  
ATOM   2113  O   SER A 144      20.667   9.363 -17.599  1.00 96.19           O  
ATOM   2114  OG  SER A 144      20.054   9.990 -21.300  1.00 96.19           O  
ATOM   2115  HG  SER A 144      19.924   9.389 -22.036  1.00 96.19           H  
ATOM   2116  N   GLN A 145      21.966   8.256 -19.060  1.00 96.12           N  
ATOM   2117  H   GLN A 145      21.983   7.826 -19.974  1.00 96.12           H  
ATOM   2118  CA  GLN A 145      23.223   8.358 -18.323  1.00 96.12           C  
ATOM   2119  HA  GLN A 145      23.074   8.999 -17.455  1.00 96.12           H  
ATOM   2120  C   GLN A 145      24.304   8.996 -19.200  1.00 96.12           C  
ATOM   2121  CB  GLN A 145      23.638   6.969 -17.800  1.00 96.12           C  
ATOM   2122  HB2 GLN A 145      23.731   6.270 -18.631  1.00 96.12           H  
ATOM   2123  HB3 GLN A 145      22.864   6.603 -17.126  1.00 96.12           H  
ATOM   2124  O   GLN A 145      24.640   8.483 -20.270  1.00 96.12           O  
ATOM   2125  CG  GLN A 145      24.979   7.017 -17.050  1.00 96.12           C  
ATOM   2126  HG2 GLN A 145      24.863   7.668 -16.184  1.00 96.12           H  
ATOM   2127  HG3 GLN A 145      25.748   7.440 -17.697  1.00 96.12           H  
ATOM   2128  CD  GLN A 145      25.475   5.656 -16.569  1.00 96.12           C  
ATOM   2129  NE2 GLN A 145      26.766   5.415 -16.567  1.00 96.12           N  
ATOM   2130 HE21 GLN A 145      27.423   6.154 -16.772  1.00 96.12           H  
ATOM   2131 HE22 GLN A 145      27.034   4.560 -16.099  1.00 96.12           H  
ATOM   2132  OE1 GLN A 145      24.740   4.771 -16.188  1.00 96.12           O  
ATOM   2133  N   CYS A 146      24.902  10.077 -18.709  1.00 96.59           N  
ATOM   2134  H   CYS A 146      24.584  10.424 -17.815  1.00 96.59           H  
ATOM   2135  CA  CYS A 146      26.011  10.781 -19.335  1.00 96.59           C  
ATOM   2136  HA  CYS A 146      26.237  10.335 -20.303  1.00 96.59           H  
ATOM   2137  C   CYS A 146      27.266  10.680 -18.461  1.00 96.59           C  
ATOM   2138  CB  CYS A 146      25.578  12.227 -19.576  1.00 96.59           C  
ATOM   2139  HB2 CYS A 146      24.720  12.243 -20.248  1.00 96.59           H  
ATOM   2140  HB3 CYS A 146      25.289  12.688 -18.632  1.00 96.59           H  
ATOM   2141  O   CYS A 146      27.286  11.149 -17.330  1.00 96.59           O  
ATOM   2142  SG  CYS A 146      26.949  13.150 -20.313  1.00 96.59           S  
ATOM   2143  HG  CYS A 146      27.747  13.112 -19.241  1.00 96.59           H  
ATOM   2144  N   ASP A 147      28.322  10.086 -19.003  1.00 95.60           N  
ATOM   2145  H   ASP A 147      28.210   9.668 -19.915  1.00 95.60           H  
ATOM   2146  CA  ASP A 147      29.528   9.651 -18.287  1.00 95.60           C  
ATOM   2147  HA  ASP A 147      29.463   9.961 -17.244  1.00 95.60           H  
ATOM   2148  C   ASP A 147      30.827  10.274 -18.829  1.00 95.60           C  
ATOM   2149  CB  ASP A 147      29.564   8.112 -18.329  1.00 95.60           C  
ATOM   2150  HB2 ASP A 147      30.442   7.759 -17.789  1.00 95.60           H  
ATOM   2151  HB3 ASP A 147      28.688   7.732 -17.804  1.00 95.60           H  
ATOM   2152  O   ASP A 147      31.923   9.885 -18.429  1.00 95.60           O  
ATOM   2153  CG  ASP A 147      29.564   7.520 -19.750  1.00 95.60           C  
ATOM   2154  OD1 ASP A 147      28.834   8.000 -20.645  1.00 95.60           O  
ATOM   2155  OD2 ASP A 147      30.233   6.494 -19.971  1.00 95.60           O  
ATOM   2156  N   SER A 148      30.725  11.218 -19.768  1.00 95.41           N  
ATOM   2157  H   SER A 148      29.804  11.492 -20.077  1.00 95.41           H  
ATOM   2158  CA  SER A 148      31.873  11.945 -20.314  1.00 95.41           C  
ATOM   2159  HA  SER A 148      32.596  12.090 -19.511  1.00 95.41           H  
ATOM   2160  C   SER A 148      31.467  13.324 -20.840  1.00 95.41           C  
ATOM   2161  CB  SER A 148      32.548  11.114 -21.420  1.00 95.41           C  
ATOM   2162  HB2 SER A 148      33.573  11.462 -21.550  1.00 95.41           H  
ATOM   2163  HB3 SER A 148      32.578  10.065 -21.126  1.00 95.41           H  
ATOM   2164  O   SER A 148      30.309  13.555 -21.202  1.00 95.41           O  
ATOM   2165  OG  SER A 148      31.867  11.244 -22.654  1.00 95.41           O  
ATOM   2166  HG  SER A 148      31.874  10.401 -23.114  1.00 95.41           H  
ATOM   2167  N   ALA A 149      32.433  14.238 -20.952  1.00 95.02           N  
ATOM   2168  H   ALA A 149      33.343  14.048 -20.556  1.00 95.02           H  
ATOM   2169  CA  ALA A 149      32.206  15.535 -21.589  1.00 95.02           C  
ATOM   2170  HA  ALA A 149      31.374  16.021 -21.080  1.00 95.02           H  
ATOM   2171  C   ALA A 149      31.792  15.396 -23.061  1.00 95.02           C  
ATOM   2172  CB  ALA A 149      33.466  16.392 -21.426  1.00 95.02           C  
ATOM   2173  HB1 ALA A 149      33.293  17.377 -21.859  1.00 95.02           H  
ATOM   2174  HB2 ALA A 149      33.696  16.509 -20.367  1.00 95.02           H  
ATOM   2175  HB3 ALA A 149      34.311  15.925 -21.932  1.00 95.02           H  
ATOM   2176  O   ALA A 149      30.891  16.095 -23.519  1.00 95.02           O  
ATOM   2177  N   ASN A 150      32.377  14.431 -23.775  1.00 94.29           N  
ATOM   2178  H   ASN A 150      33.108  13.886 -23.341  1.00 94.29           H  
ATOM   2179  CA  ASN A 150      32.034  14.167 -25.167  1.00 94.29           C  
ATOM   2180  HA  ASN A 150      32.053  15.111 -25.712  1.00 94.29           H  
ATOM   2181  C   ASN A 150      30.626  13.598 -25.319  1.00 94.29           C  
ATOM   2182  CB  ASN A 150      33.048  13.203 -25.799  1.00 94.29           C  
ATOM   2183  HB2 ASN A 150      32.660  12.886 -26.767  1.00 94.29           H  
ATOM   2184  HB3 ASN A 150      33.162  12.318 -25.173  1.00 94.29           H  
ATOM   2185  O   ASN A 150      30.030  13.831 -26.358  1.00 94.29           O  
ATOM   2186  CG  ASN A 150      34.411  13.822 -26.036  1.00 94.29           C  
ATOM   2187  ND2 ASN A 150      35.210  13.220 -26.884  1.00 94.29           N  
ATOM   2188 HD21 ASN A 150      34.938  12.352 -27.323  1.00 94.29           H  
ATOM   2189 HD22 ASN A 150      36.120  13.642 -26.996  1.00 94.29           H  
ATOM   2190  OD1 ASN A 150      34.792  14.830 -25.474  1.00 94.29           O  
ATOM   2191  N   ALA A 151      30.097  12.858 -24.340  1.00 95.05           N  
ATOM   2192  H   ALA A 151      30.665  12.642 -23.533  1.00 95.05           H  
ATOM   2193  CA  ALA A 151      28.708  12.404 -24.326  1.00 95.05           C  
ATOM   2194  HA  ALA A 151      28.453  12.001 -25.306  1.00 95.05           H  
ATOM   2195  C   ALA A 151      27.746  13.568 -24.047  1.00 95.05           C  
ATOM   2196  CB  ALA A 151      28.566  11.281 -23.291  1.00 95.05           C  
ATOM   2197  HB1 ALA A 151      27.519  10.995 -23.195  1.00 95.05           H  
ATOM   2198  HB2 ALA A 151      29.152  10.414 -23.597  1.00 95.05           H  
ATOM   2199  HB3 ALA A 151      28.917  11.619 -22.316  1.00 95.05           H  
ATOM   2200  O   ALA A 151      26.718  13.671 -24.716  1.00 95.05           O  
ATOM   2201  N   PHE A 152      28.122  14.472 -23.135  1.00 96.51           N  
ATOM   2202  H   PHE A 152      28.962  14.287 -22.607  1.00 96.51           H  
ATOM   2203  CA  PHE A 152      27.345  15.661 -22.773  1.00 96.51           C  
ATOM   2204  HA  PHE A 152      26.366  15.346 -22.413  1.00 96.51           H  
ATOM   2205  C   PHE A 152      27.127  16.596 -23.967  1.00 96.51           C  
ATOM   2206  CB  PHE A 152      28.080  16.394 -21.643  1.00 96.51           C  
ATOM   2207  HB2 PHE A 152      28.346  15.676 -20.867  1.00 96.51           H  
ATOM   2208  HB3 PHE A 152      29.010  16.819 -22.019  1.00 96.51           H  
ATOM   2209  O   PHE A 152      26.009  17.040 -24.227  1.00 96.51           O  
ATOM   2210  CG  PHE A 152      27.267  17.497 -21.009  1.00 96.51           C  
ATOM   2211  CD1 PHE A 152      27.392  18.829 -21.448  1.00 96.51           C  
ATOM   2212  HD1 PHE A 152      28.059  19.071 -22.262  1.00 96.51           H  
ATOM   2213  CD2 PHE A 152      26.379  17.181 -19.967  1.00 96.51           C  
ATOM   2214  HD2 PHE A 152      26.263  16.158 -19.641  1.00 96.51           H  
ATOM   2215  CE1 PHE A 152      26.647  19.847 -20.827  1.00 96.51           C  
ATOM   2216  HE1 PHE A 152      26.734  20.870 -21.162  1.00 96.51           H  
ATOM   2217  CE2 PHE A 152      25.638  18.198 -19.349  1.00 96.51           C  
ATOM   2218  HE2 PHE A 152      24.951  17.949 -18.554  1.00 96.51           H  
ATOM   2219  CZ  PHE A 152      25.775  19.532 -19.770  1.00 96.51           C  
ATOM   2220  HZ  PHE A 152      25.195  20.308 -19.291  1.00 96.51           H  
ATOM   2221  N   GLY A 153      28.185  16.842 -24.740  1.00 95.14           N  
ATOM   2222  H   GLY A 153      29.092  16.509 -24.445  1.00 95.14           H  
ATOM   2223  CA  GLY A 153      28.109  17.577 -25.992  1.00 95.14           C  
ATOM   2224  HA2 GLY A 153      27.874  18.624 -25.803  1.00 95.14           H  
ATOM   2225  HA3 GLY A 153      27.306  17.140 -26.586  1.00 95.14           H  
ATOM   2226  C   GLY A 153      29.412  17.495 -26.776  1.00 95.14           C  
ATOM   2227  O   GLY A 153      30.497  17.439 -26.203  1.00 95.14           O  
ATOM   2228  N   SER A 154      29.324  17.462 -28.102  1.00 94.77           N  
ATOM   2229  H   SER A 154      28.417  17.583 -28.531  1.00 94.77           H  
ATOM   2230  CA  SER A 154      30.511  17.441 -28.957  1.00 94.77           C  
ATOM   2231  HA  SER A 154      31.275  18.065 -28.492  1.00 94.77           H  
ATOM   2232  C   SER A 154      30.240  18.023 -30.338  1.00 94.77           C  
ATOM   2233  CB  SER A 154      31.084  16.020 -29.066  1.00 94.77           C  
ATOM   2234  HB2 SER A 154      31.990  16.042 -29.672  1.00 94.77           H  
ATOM   2235  HB3 SER A 154      31.347  15.661 -28.072  1.00 94.77           H  
ATOM   2236  O   SER A 154      29.119  17.989 -30.847  1.00 94.77           O  
ATOM   2237  OG  SER A 154      30.158  15.128 -29.651  1.00 94.77           O  
ATOM   2238  HG  SER A 154      29.369  15.139 -29.105  1.00 94.77           H  
ATOM   2239  N   THR A 155      31.294  18.548 -30.959  1.00 94.74           N  
ATOM   2240  H   THR A 155      32.170  18.625 -30.463  1.00 94.74           H  
ATOM   2241  CA  THR A 155      31.295  18.869 -32.386  1.00 94.74           C  
ATOM   2242  HA  THR A 155      30.296  19.184 -32.689  1.00 94.74           H  
ATOM   2243  C   THR A 155      31.669  17.615 -33.166  1.00 94.74           C  
ATOM   2244  CB  THR A 155      32.250  20.024 -32.700  1.00 94.74           C  
ATOM   2245  HB  THR A 155      33.268  19.741 -32.432  1.00 94.74           H  
ATOM   2246  O   THR A 155      32.801  17.137 -33.102  1.00 94.74           O  
ATOM   2247  CG2 THR A 155      32.208  20.421 -34.175  1.00 94.74           C  
ATOM   2248 HG21 THR A 155      31.180  20.610 -34.486  1.00 94.74           H  
ATOM   2249 HG22 THR A 155      32.804  21.321 -34.324  1.00 94.74           H  
ATOM   2250 HG23 THR A 155      32.626  19.619 -34.785  1.00 94.74           H  
ATOM   2251  OG1 THR A 155      31.885  21.159 -31.953  1.00 94.74           O  
ATOM   2252  HG1 THR A 155      31.071  21.506 -32.326  1.00 94.74           H  
ATOM   2253  N   LEU A 156      30.708  17.075 -33.906  1.00 93.15           N  
ATOM   2254  H   LEU A 156      29.796  17.509 -33.891  1.00 93.15           H  
ATOM   2255  CA  LEU A 156      30.888  15.913 -34.757  1.00 93.15           C  
ATOM   2256  HA  LEU A 156      31.566  15.219 -34.260  1.00 93.15           H  
ATOM   2257  C   LEU A 156      31.512  16.324 -36.087  1.00 93.15           C  
ATOM   2258  CB  LEU A 156      29.546  15.205 -34.986  1.00 93.15           C  
ATOM   2259  HB2 LEU A 156      28.912  15.857 -35.588  1.00 93.15           H  
ATOM   2260  HB3 LEU A 156      29.732  14.298 -35.562  1.00 93.15           H  
ATOM   2261  O   LEU A 156      31.049  17.255 -36.749  1.00 93.15           O  
ATOM   2262  CG  LEU A 156      28.773  14.828 -33.714  1.00 93.15           C  
ATOM   2263  HG  LEU A 156      28.499  15.724 -33.157  1.00 93.15           H  
ATOM   2264  CD1 LEU A 156      27.496  14.101 -34.122  1.00 93.15           C  
ATOM   2265 HD11 LEU A 156      27.731  13.196 -34.682  1.00 93.15           H  
ATOM   2266 HD12 LEU A 156      26.928  13.831 -33.232  1.00 93.15           H  
ATOM   2267 HD13 LEU A 156      26.889  14.758 -34.745  1.00 93.15           H  
ATOM   2268  CD2 LEU A 156      29.597  13.910 -32.814  1.00 93.15           C  
ATOM   2269 HD21 LEU A 156      30.442  14.458 -32.398  1.00 93.15           H  
ATOM   2270 HD22 LEU A 156      29.947  13.051 -33.385  1.00 93.15           H  
ATOM   2271 HD23 LEU A 156      28.978  13.574 -31.982  1.00 93.15           H  
ATOM   2272  N   THR A 157      32.532  15.579 -36.492  1.00 91.95           N  
ATOM   2273  H   THR A 157      32.888  14.867 -35.870  1.00 91.95           H  
ATOM   2274  CA  THR A 157      33.210  15.691 -37.784  1.00 91.95           C  
ATOM   2275  HA  THR A 157      32.553  16.194 -38.494  1.00 91.95           H  
ATOM   2276  C   THR A 157      33.508  14.294 -38.328  1.00 91.95           C  
ATOM   2277  CB  THR A 157      34.507  16.513 -37.667  1.00 91.95           C  
ATOM   2278  HB  THR A 157      34.964  16.591 -38.654  1.00 91.95           H  
ATOM   2279  O   THR A 157      33.569  13.318 -37.569  1.00 91.95           O  
ATOM   2280  CG2 THR A 157      34.258  17.917 -37.123  1.00 91.95           C  
ATOM   2281 HG21 THR A 157      35.101  18.565 -37.363  1.00 91.95           H  
ATOM   2282 HG22 THR A 157      34.118  17.885 -36.042  1.00 91.95           H  
ATOM   2283 HG23 THR A 157      33.347  18.314 -37.572  1.00 91.95           H  
ATOM   2284  OG1 THR A 157      35.407  15.899 -36.778  1.00 91.95           O  
ATOM   2285  HG1 THR A 157      36.179  16.464 -36.701  1.00 91.95           H  
ATOM   2286  N   ILE A 158      33.670  14.198 -39.649  1.00 91.75           N  
ATOM   2287  H   ILE A 158      33.593  15.034 -40.210  1.00 91.75           H  
ATOM   2288  CA  ILE A 158      34.150  12.994 -40.332  1.00 91.75           C  
ATOM   2289  HA  ILE A 158      34.068  12.132 -39.670  1.00 91.75           H  
ATOM   2290  C   ILE A 158      35.629  13.206 -40.651  1.00 91.75           C  
ATOM   2291  CB  ILE A 158      33.303  12.694 -41.588  1.00 91.75           C  
ATOM   2292  HB  ILE A 158      33.342  13.555 -42.256  1.00 91.75           H  
ATOM   2293  O   ILE A 158      35.981  14.139 -41.371  1.00 91.75           O  
ATOM   2294  CG1 ILE A 158      31.837  12.451 -41.167  1.00 91.75           C  
ATOM   2295 HG12 ILE A 158      31.825  11.705 -40.372  1.00 91.75           H  
ATOM   2296 HG13 ILE A 158      31.427  13.381 -40.773  1.00 91.75           H  
ATOM   2297  CG2 ILE A 158      33.865  11.477 -42.334  1.00 91.75           C  
ATOM   2298 HG21 ILE A 158      33.313  11.327 -43.262  1.00 91.75           H  
ATOM   2299 HG22 ILE A 158      34.912  11.626 -42.597  1.00 91.75           H  
ATOM   2300 HG23 ILE A 158      33.772  10.590 -41.708  1.00 91.75           H  
ATOM   2301  CD1 ILE A 158      30.901  11.978 -42.282  1.00 91.75           C  
ATOM   2302 HD11 ILE A 158      31.124  10.943 -42.543  1.00 91.75           H  
ATOM   2303 HD12 ILE A 158      29.869  12.033 -41.936  1.00 91.75           H  
ATOM   2304 HD13 ILE A 158      31.022  12.609 -43.163  1.00 91.75           H  
ATOM   2305  N   THR A 159      36.490  12.358 -40.091  1.00 86.30           N  
ATOM   2306  H   THR A 159      36.122  11.611 -39.519  1.00 86.30           H  
ATOM   2307  CA  THR A 159      37.953  12.412 -40.281  1.00 86.30           C  
ATOM   2308  HA  THR A 159      38.185  13.187 -41.011  1.00 86.30           H  
ATOM   2309  C   THR A 159      38.506  11.118 -40.877  1.00 86.30           C  
ATOM   2310  CB  THR A 159      38.689  12.776 -38.981  1.00 86.30           C  
ATOM   2311  HB  THR A 159      39.758  12.833 -39.184  1.00 86.30           H  
ATOM   2312  O   THR A 159      39.713  10.887 -40.861  1.00 86.30           O  
ATOM   2313  CG2 THR A 159      38.240  14.125 -38.418  1.00 86.30           C  
ATOM   2314 HG21 THR A 159      38.227  14.872 -39.211  1.00 86.30           H  
ATOM   2315 HG22 THR A 159      37.242  14.037 -37.989  1.00 86.30           H  
ATOM   2316 HG23 THR A 159      38.937  14.439 -37.640  1.00 86.30           H  
ATOM   2317  OG1 THR A 159      38.458  11.798 -37.989  1.00 86.30           O  
ATOM   2318  HG1 THR A 159      38.923  11.006 -38.267  1.00 86.30           H  
ATOM   2319  N   ASP A 160      37.623  10.248 -41.359  1.00 89.58           N  
ATOM   2320  H   ASP A 160      36.638  10.436 -41.234  1.00 89.58           H  
ATOM   2321  CA  ASP A 160      37.946   8.951 -41.934  1.00 89.58           C  
ATOM   2322  HA  ASP A 160      38.522   8.387 -41.201  1.00 89.58           H  
ATOM   2323  C   ASP A 160      38.793   9.108 -43.208  1.00 89.58           C  
ATOM   2324  CB  ASP A 160      36.644   8.176 -42.206  1.00 89.58           C  
ATOM   2325  HB2 ASP A 160      36.898   7.196 -42.609  1.00 89.58           H  
ATOM   2326  HB3 ASP A 160      36.066   8.708 -42.961  1.00 89.58           H  
ATOM   2327  O   ASP A 160      38.521   9.940 -44.081  1.00 89.58           O  
ATOM   2328  CG  ASP A 160      35.768   8.006 -40.955  1.00 89.58           C  
ATOM   2329  OD1 ASP A 160      35.594   6.849 -40.516  1.00 89.58           O  
ATOM   2330  OD2 ASP A 160      35.274   9.041 -40.444  1.00 89.58           O  
ATOM   2331  N   ALA A 161      39.839   8.289 -43.332  1.00 89.11           N  
ATOM   2332  H   ALA A 161      40.010   7.607 -42.606  1.00 89.11           H  
ATOM   2333  CA  ALA A 161      40.726   8.318 -44.488  1.00 89.11           C  
ATOM   2334  HA  ALA A 161      41.116   9.331 -44.584  1.00 89.11           H  
ATOM   2335  C   ALA A 161      39.967   7.966 -45.781  1.00 89.11           C  
ATOM   2336  CB  ALA A 161      41.906   7.370 -44.237  1.00 89.11           C  
ATOM   2337  HB1 ALA A 161      41.541   6.350 -44.118  1.00 89.11           H  
ATOM   2338  HB2 ALA A 161      42.436   7.672 -43.333  1.00 89.11           H  
ATOM   2339  HB3 ALA A 161      42.594   7.407 -45.081  1.00 89.11           H  
ATOM   2340  O   ALA A 161      39.236   6.980 -45.839  1.00 89.11           O  
ATOM   2341  N   GLY A 162      40.177   8.754 -46.839  1.00 90.79           N  
ATOM   2342  H   GLY A 162      40.751   9.575 -46.711  1.00 90.79           H  
ATOM   2343  CA  GLY A 162      39.546   8.545 -48.148  1.00 90.79           C  
ATOM   2344  HA2 GLY A 162      39.359   7.482 -48.298  1.00 90.79           H  
ATOM   2345  HA3 GLY A 162      40.233   8.880 -48.925  1.00 90.79           H  
ATOM   2346  C   GLY A 162      38.219   9.282 -48.355  1.00 90.79           C  
ATOM   2347  O   GLY A 162      37.699   9.255 -49.471  1.00 90.79           O  
ATOM   2348  N   VAL A 163      37.694   9.977 -47.340  1.00 92.45           N  
ATOM   2349  H   VAL A 163      38.143   9.939 -46.436  1.00 92.45           H  
ATOM   2350  CA  VAL A 163      36.549  10.892 -47.487  1.00 92.45           C  
ATOM   2351  HA  VAL A 163      35.781  10.397 -48.082  1.00 92.45           H  
ATOM   2352  C   VAL A 163      36.990  12.153 -48.239  1.00 92.45           C  
ATOM   2353  CB  VAL A 163      35.924  11.212 -46.115  1.00 92.45           C  
ATOM   2354  HB  VAL A 163      36.688  11.624 -45.456  1.00 92.45           H  
ATOM   2355  O   VAL A 163      37.960  12.807 -47.866  1.00 92.45           O  
ATOM   2356  CG1 VAL A 163      34.770  12.219 -46.214  1.00 92.45           C  
ATOM   2357 HG11 VAL A 163      34.348  12.385 -45.223  1.00 92.45           H  
ATOM   2358 HG12 VAL A 163      35.135  13.176 -46.588  1.00 92.45           H  
ATOM   2359 HG13 VAL A 163      33.989  11.839 -46.872  1.00 92.45           H  
ATOM   2360  CG2 VAL A 163      35.367   9.923 -45.494  1.00 92.45           C  
ATOM   2361 HG21 VAL A 163      36.162   9.191 -45.354  1.00 92.45           H  
ATOM   2362 HG22 VAL A 163      34.592   9.496 -46.131  1.00 92.45           H  
ATOM   2363 HG23 VAL A 163      34.941  10.141 -44.514  1.00 92.45           H  
ATOM   2364  N   THR A 164      36.283  12.493 -49.317  1.00 93.14           N  
ATOM   2365  H   THR A 164      35.476  11.930 -49.548  1.00 93.14           H  
ATOM   2366  CA  THR A 164      36.560  13.642 -50.198  1.00 93.14           C  
ATOM   2367  HA  THR A 164      37.571  14.002 -50.007  1.00 93.14           H  
ATOM   2368  C   THR A 164      35.626  14.826 -49.950  1.00 93.14           C  
ATOM   2369  CB  THR A 164      36.483  13.239 -51.681  1.00 93.14           C  
ATOM   2370  HB  THR A 164      36.634  14.124 -52.299  1.00 93.14           H  
ATOM   2371  O   THR A 164      35.935  15.939 -50.364  1.00 93.14           O  
ATOM   2372  CG2 THR A 164      37.543  12.206 -52.060  1.00 93.14           C  
ATOM   2373 HG21 THR A 164      37.471  11.990 -53.126  1.00 93.14           H  
ATOM   2374 HG22 THR A 164      37.391  11.284 -51.499  1.00 93.14           H  
ATOM   2375 HG23 THR A 164      38.535  12.602 -51.841  1.00 93.14           H  
ATOM   2376  OG1 THR A 164      35.226  12.675 -51.990  1.00 93.14           O  
ATOM   2377  HG1 THR A 164      34.614  13.396 -52.153  1.00 93.14           H  
ATOM   2378  N   GLY A 165      34.484  14.619 -49.286  1.00 91.97           N  
ATOM   2379  H   GLY A 165      34.246  13.676 -49.017  1.00 91.97           H  
ATOM   2380  CA  GLY A 165      33.561  15.693 -48.920  1.00 91.97           C  
ATOM   2381  HA2 GLY A 165      34.130  16.519 -48.493  1.00 91.97           H  
ATOM   2382  HA3 GLY A 165      33.050  16.058 -49.810  1.00 91.97           H  
ATOM   2383  C   GLY A 165      32.513  15.239 -47.908  1.00 91.97           C  
ATOM   2384  O   GLY A 165      32.054  14.104 -47.953  1.00 91.97           O  
ATOM   2385  N   THR A 166      32.129  16.121 -46.991  1.00 92.54           N  
ATOM   2386  H   THR A 166      32.518  17.053 -47.015  1.00 92.54           H  
ATOM   2387  CA  THR A 166      31.041  15.900 -46.026  1.00 92.54           C  
ATOM   2388  HA  THR A 166      30.436  15.044 -46.324  1.00 92.54           H  
ATOM   2389  C   THR A 166      30.173  17.143 -46.013  1.00 92.54           C  
ATOM   2390  CB  THR A 166      31.583  15.638 -44.615  1.00 92.54           C  
ATOM   2391  HB  THR A 166      32.205  16.476 -44.302  1.00 92.54           H  
ATOM   2392  O   THR A 166      30.711  18.236 -45.897  1.00 92.54           O  
ATOM   2393  CG2 THR A 166      30.476  15.420 -43.581  1.00 92.54           C  
ATOM   2394 HG21 THR A 166      29.917  16.343 -43.426  1.00 92.54           H  
ATOM   2395 HG22 THR A 166      29.798  14.636 -43.916  1.00 92.54           H  
ATOM   2396 HG23 THR A 166      30.922  15.131 -42.629  1.00 92.54           H  
ATOM   2397  OG1 THR A 166      32.366  14.470 -44.632  1.00 92.54           O  
ATOM   2398  HG1 THR A 166      32.942  14.504 -45.399  1.00 92.54           H  
ATOM   2399  N   ALA A 167      28.861  16.987 -46.132  1.00 94.18           N  
ATOM   2400  H   ALA A 167      28.492  16.054 -46.250  1.00 94.18           H  
ATOM   2401  CA  ALA A 167      27.904  18.081 -46.081  1.00 94.18           C  
ATOM   2402  HA  ALA A 167      28.364  18.949 -45.609  1.00 94.18           H  
ATOM   2403  C   ALA A 167      26.694  17.669 -45.246  1.00 94.18           C  
ATOM   2404  CB  ALA A 167      27.502  18.463 -47.510  1.00 94.18           C  
ATOM   2405  HB1 ALA A 167      28.374  18.831 -48.051  1.00 94.18           H  
ATOM   2406  HB2 ALA A 167      26.741  19.244 -47.484  1.00 94.18           H  
ATOM   2407  HB3 ALA A 167      27.094  17.595 -48.027  1.00 94.18           H  
ATOM   2408  O   ALA A 167      26.140  16.587 -45.431  1.00 94.18           O  
ATOM   2409  N   ILE A 168      26.284  18.543 -44.337  1.00 94.99           N  
ATOM   2410  H   ILE A 168      26.867  19.348 -44.153  1.00 94.99           H  
ATOM   2411  CA  ILE A 168      25.078  18.401 -43.529  1.00 94.99           C  
ATOM   2412  HA  ILE A 168      24.565  17.476 -43.791  1.00 94.99           H  
ATOM   2413  C   ILE A 168      24.192  19.580 -43.875  1.00 94.99           C  
ATOM   2414  CB  ILE A 168      25.406  18.344 -42.027  1.00 94.99           C  
ATOM   2415  HB  ILE A 168      25.846  19.294 -41.722  1.00 94.99           H  
ATOM   2416  O   ILE A 168      24.515  20.713 -43.520  1.00 94.99           O  
ATOM   2417  CG1 ILE A 168      26.430  17.220 -41.762  1.00 94.99           C  
ATOM   2418 HG12 ILE A 168      27.302  17.340 -42.405  1.00 94.99           H  
ATOM   2419 HG13 ILE A 168      25.976  16.253 -41.979  1.00 94.99           H  
ATOM   2420  CG2 ILE A 168      24.102  18.121 -41.234  1.00 94.99           C  
ATOM   2421 HG21 ILE A 168      24.305  18.119 -40.163  1.00 94.99           H  
ATOM   2422 HG22 ILE A 168      23.652  17.168 -41.511  1.00 94.99           H  
ATOM   2423 HG23 ILE A 168      23.388  18.921 -41.433  1.00 94.99           H  
ATOM   2424  CD1 ILE A 168      26.961  17.223 -40.338  1.00 94.99           C  
ATOM   2425 HD11 ILE A 168      27.807  16.539 -40.272  1.00 94.99           H  
ATOM   2426 HD12 ILE A 168      26.173  16.880 -39.667  1.00 94.99           H  
ATOM   2427 HD13 ILE A 168      27.293  18.225 -40.066  1.00 94.99           H  
ATOM   2428  N   THR A 169      23.117  19.318 -44.610  1.00 95.78           N  
ATOM   2429  H   THR A 169      22.937  18.357 -44.862  1.00 95.78           H  
ATOM   2430  CA  THR A 169      22.249  20.354 -45.167  1.00 95.78           C  
ATOM   2431  HA  THR A 169      22.738  21.321 -45.048  1.00 95.78           H  
ATOM   2432  C   THR A 169      20.925  20.413 -44.420  1.00 95.78           C  
ATOM   2433  CB  THR A 169      22.047  20.155 -46.674  1.00 95.78           C  
ATOM   2434  HB  THR A 169      21.609  19.176 -46.864  1.00 95.78           H  
ATOM   2435  O   THR A 169      20.226  19.412 -44.276  1.00 95.78           O  
ATOM   2436  CG2 THR A 169      21.168  21.240 -47.300  1.00 95.78           C  
ATOM   2437 HG21 THR A 169      21.535  22.229 -47.027  1.00 95.78           H  
ATOM   2438 HG22 THR A 169      21.179  21.132 -48.385  1.00 95.78           H  
ATOM   2439 HG23 THR A 169      20.141  21.126 -46.955  1.00 95.78           H  
ATOM   2440  OG1 THR A 169      23.297  20.245 -47.321  1.00 95.78           O  
ATOM   2441  HG1 THR A 169      23.621  21.137 -47.174  1.00 95.78           H  
ATOM   2442  N   PHE A 170      20.572  21.619 -43.990  1.00 95.55           N  
ATOM   2443  H   PHE A 170      21.235  22.371 -44.120  1.00 95.55           H  
ATOM   2444  CA  PHE A 170      19.281  21.989 -43.433  1.00 95.55           C  
ATOM   2445  HA  PHE A 170      18.692  21.095 -43.228  1.00 95.55           H  
ATOM   2446  C   PHE A 170      18.550  22.852 -44.457  1.00 95.55           C  
ATOM   2447  CB  PHE A 170      19.478  22.753 -42.120  1.00 95.55           C  
ATOM   2448  HB2 PHE A 170      18.501  23.072 -41.756  1.00 95.55           H  
ATOM   2449  HB3 PHE A 170      20.058  23.655 -42.315  1.00 95.55           H  
ATOM   2450  O   PHE A 170      19.074  23.878 -44.899  1.00 95.55           O  
ATOM   2451  CG  PHE A 170      20.169  21.962 -41.030  1.00 95.55           C  
ATOM   2452  CD1 PHE A 170      19.409  21.359 -40.012  1.00 95.55           C  
ATOM   2453  HD1 PHE A 170      18.333  21.445 -40.011  1.00 95.55           H  
ATOM   2454  CD2 PHE A 170      21.572  21.838 -41.023  1.00 95.55           C  
ATOM   2455  HD2 PHE A 170      22.161  22.276 -41.815  1.00 95.55           H  
ATOM   2456  CE1 PHE A 170      20.053  20.656 -38.980  1.00 95.55           C  
ATOM   2457  HE1 PHE A 170      19.470  20.210 -38.188  1.00 95.55           H  
ATOM   2458  CE2 PHE A 170      22.215  21.141 -39.987  1.00 95.55           C  
ATOM   2459  HE2 PHE A 170      23.292  21.057 -39.976  1.00 95.55           H  
ATOM   2460  CZ  PHE A 170      21.454  20.553 -38.965  1.00 95.55           C  
ATOM   2461  HZ  PHE A 170      21.946  20.028 -38.159  1.00 95.55           H  
ATOM   2462  N   THR A 171      17.348  22.436 -44.844  1.00 94.96           N  
ATOM   2463  H   THR A 171      16.981  21.583 -44.449  1.00 94.96           H  
ATOM   2464  CA  THR A 171      16.525  23.136 -45.837  1.00 94.96           C  
ATOM   2465  HA  THR A 171      17.153  23.849 -46.372  1.00 94.96           H  
ATOM   2466  C   THR A 171      15.380  23.876 -45.140  1.00 94.96           C  
ATOM   2467  CB  THR A 171      15.980  22.154 -46.882  1.00 94.96           C  
ATOM   2468  HB  THR A 171      15.305  21.448 -46.399  1.00 94.96           H  
ATOM   2469  O   THR A 171      14.726  23.274 -44.285  1.00 94.96           O  
ATOM   2470  CG2 THR A 171      15.249  22.845 -48.031  1.00 94.96           C  
ATOM   2471 HG21 THR A 171      14.953  22.100 -48.770  1.00 94.96           H  
ATOM   2472 HG22 THR A 171      14.347  23.332 -47.661  1.00 94.96           H  
ATOM   2473 HG23 THR A 171      15.895  23.585 -48.503  1.00 94.96           H  
ATOM   2474  OG1 THR A 171      17.048  21.436 -47.456  1.00 94.96           O  
ATOM   2475  HG1 THR A 171      17.617  22.058 -47.914  1.00 94.96           H  
ATOM   2476  N   PRO A 172      15.100  25.147 -45.488  1.00 93.31           N  
ATOM   2477  CA  PRO A 172      13.979  25.902 -44.932  1.00 93.31           C  
ATOM   2478  HA  PRO A 172      14.180  26.126 -43.884  1.00 93.31           H  
ATOM   2479  C   PRO A 172      12.660  25.137 -45.052  1.00 93.31           C  
ATOM   2480  CB  PRO A 172      13.937  27.215 -45.719  1.00 93.31           C  
ATOM   2481  HB2 PRO A 172      13.333  27.098 -46.618  1.00 93.31           H  
ATOM   2482  HB3 PRO A 172      13.559  28.041 -45.117  1.00 93.31           H  
ATOM   2483  O   PRO A 172      12.340  24.601 -46.112  1.00 93.31           O  
ATOM   2484  CG  PRO A 172      15.393  27.417 -46.125  1.00 93.31           C  
ATOM   2485  HG2 PRO A 172      15.964  27.823 -45.290  1.00 93.31           H  
ATOM   2486  HG3 PRO A 172      15.486  28.052 -47.007  1.00 93.31           H  
ATOM   2487  CD  PRO A 172      15.849  25.992 -46.405  1.00 93.31           C  
ATOM   2488  HD2 PRO A 172      15.612  25.725 -47.435  1.00 93.31           H  
ATOM   2489  HD3 PRO A 172      16.920  25.914 -46.221  1.00 93.31           H  
ATOM   2490  N   GLY A 173      11.903  25.066 -43.960  1.00 92.31           N  
ATOM   2491  H   GLY A 173      12.263  25.477 -43.110  1.00 92.31           H  
ATOM   2492  CA  GLY A 173      10.621  24.360 -43.892  1.00 92.31           C  
ATOM   2493  HA2 GLY A 173      10.027  24.621 -44.768  1.00 92.31           H  
ATOM   2494  HA3 GLY A 173      10.084  24.695 -43.005  1.00 92.31           H  
ATOM   2495  C   GLY A 173      10.717  22.830 -43.833  1.00 92.31           C  
ATOM   2496  O   GLY A 173       9.688  22.174 -43.697  1.00 92.31           O  
ATOM   2497  N   SER A 174      11.917  22.246 -43.904  1.00 94.47           N  
ATOM   2498  H   SER A 174      12.736  22.831 -43.989  1.00 94.47           H  
ATOM   2499  CA  SER A 174      12.115  20.799 -43.790  1.00 94.47           C  
ATOM   2500  HA  SER A 174      11.251  20.291 -44.218  1.00 94.47           H  
ATOM   2501  C   SER A 174      12.265  20.364 -42.331  1.00 94.47           C  
ATOM   2502  CB  SER A 174      13.344  20.365 -44.592  1.00 94.47           C  
ATOM   2503  HB2 SER A 174      14.233  20.828 -44.163  1.00 94.47           H  
ATOM   2504  HB3 SER A 174      13.235  20.684 -45.628  1.00 94.47           H  
ATOM   2505  O   SER A 174      12.999  20.987 -41.562  1.00 94.47           O  
ATOM   2506  OG  SER A 174      13.495  18.960 -44.541  1.00 94.47           O  
ATOM   2507  HG  SER A 174      14.418  18.755 -44.704  1.00 94.47           H  
ATOM   2508  N   ASN A 175      11.640  19.237 -41.979  1.00 95.28           N  
ATOM   2509  H   ASN A 175      11.055  18.800 -42.676  1.00 95.28           H  
ATOM   2510  CA  ASN A 175      11.851  18.511 -40.716  1.00 95.28           C  
ATOM   2511  HA  ASN A 175      12.114  19.220 -39.931  1.00 95.28           H  
ATOM   2512  C   ASN A 175      13.012  17.509 -40.811  1.00 95.28           C  
ATOM   2513  CB  ASN A 175      10.550  17.795 -40.311  1.00 95.28           C  
ATOM   2514  HB2 ASN A 175      10.728  17.184 -39.426  1.00 95.28           H  
ATOM   2515  HB3 ASN A 175      10.229  17.136 -41.118  1.00 95.28           H  
ATOM   2516  O   ASN A 175      13.075  16.552 -40.045  1.00 95.28           O  
ATOM   2517  CG  ASN A 175       9.430  18.740 -39.948  1.00 95.28           C  
ATOM   2518  ND2 ASN A 175       8.196  18.337 -40.118  1.00 95.28           N  
ATOM   2519 HD21 ASN A 175       8.000  17.393 -40.417  1.00 95.28           H  
ATOM   2520 HD22 ASN A 175       7.480  18.984 -39.820  1.00 95.28           H  
ATOM   2521  OD1 ASN A 175       9.631  19.847 -39.502  1.00 95.28           O  
ATOM   2522  N   VAL A 176      13.885  17.652 -41.805  1.00 95.93           N  
ATOM   2523  H   VAL A 176      13.779  18.437 -42.432  1.00 95.93           H  
ATOM   2524  CA  VAL A 176      14.946  16.690 -42.088  1.00 95.93           C  
ATOM   2525  HA  VAL A 176      15.097  16.056 -41.215  1.00 95.93           H  
ATOM   2526  C   VAL A 176      16.244  17.433 -42.358  1.00 95.93           C  
ATOM   2527  CB  VAL A 176      14.561  15.776 -43.267  1.00 95.93           C  
ATOM   2528  HB  VAL A 176      14.435  16.374 -44.170  1.00 95.93           H  
ATOM   2529  O   VAL A 176      16.303  18.272 -43.259  1.00 95.93           O  
ATOM   2530  CG1 VAL A 176      15.650  14.735 -43.529  1.00 95.93           C  
ATOM   2531 HG11 VAL A 176      15.879  14.200 -42.607  1.00 95.93           H  
ATOM   2532 HG12 VAL A 176      15.276  14.035 -44.276  1.00 95.93           H  
ATOM   2533 HG13 VAL A 176      16.551  15.220 -43.904  1.00 95.93           H  
ATOM   2534  CG2 VAL A 176      13.253  15.012 -43.008  1.00 95.93           C  
ATOM   2535 HG21 VAL A 176      12.420  15.711 -42.927  1.00 95.93           H  
ATOM   2536 HG22 VAL A 176      13.331  14.441 -42.083  1.00 95.93           H  
ATOM   2537 HG23 VAL A 176      13.041  14.335 -43.835  1.00 95.93           H  
ATOM   2538  N   ALA A 177      17.284  17.086 -41.602  1.00 95.42           N  
ATOM   2539  H   ALA A 177      17.134  16.387 -40.889  1.00 95.42           H  
ATOM   2540  CA  ALA A 177      18.665  17.388 -41.946  1.00 95.42           C  
ATOM   2541  HA  ALA A 177      18.693  18.297 -42.548  1.00 95.42           H  
ATOM   2542  C   ALA A 177      19.238  16.236 -42.779  1.00 95.42           C  
ATOM   2543  CB  ALA A 177      19.466  17.651 -40.669  1.00 95.42           C  
ATOM   2544  HB1 ALA A 177      19.466  16.770 -40.027  1.00 95.42           H  
ATOM   2545  HB2 ALA A 177      20.492  17.915 -40.923  1.00 95.42           H  
ATOM   2546  HB3 ALA A 177      19.011  18.479 -40.125  1.00 95.42           H  
ATOM   2547  O   ALA A 177      19.023  15.064 -42.468  1.00 95.42           O  
ATOM   2548  N   GLN A 178      19.954  16.553 -43.852  1.00 96.40           N  
ATOM   2549  H   GLN A 178      20.095  17.529 -44.067  1.00 96.40           H  
ATOM   2550  CA  GLN A 178      20.513  15.557 -44.761  1.00 96.40           C  
ATOM   2551  HA  GLN A 178      20.119  14.570 -44.517  1.00 96.40           H  
ATOM   2552  C   GLN A 178      22.031  15.506 -44.608  1.00 96.40           C  
ATOM   2553  CB  GLN A 178      20.059  15.883 -46.187  1.00 96.40           C  
ATOM   2554  HB2 GLN A 178      20.472  16.845 -46.489  1.00 96.40           H  
ATOM   2555  HB3 GLN A 178      18.972  15.959 -46.192  1.00 96.40           H  
ATOM   2556  O   GLN A 178      22.715  16.486 -44.894  1.00 96.40           O  
ATOM   2557  CG  GLN A 178      20.478  14.811 -47.205  1.00 96.40           C  
ATOM   2558  HG2 GLN A 178      20.087  13.841 -46.898  1.00 96.40           H  
ATOM   2559  HG3 GLN A 178      21.566  14.752 -47.240  1.00 96.40           H  
ATOM   2560  CD  GLN A 178      19.966  15.123 -48.610  1.00 96.40           C  
ATOM   2561  NE2 GLN A 178      20.425  14.435 -49.628  1.00 96.40           N  
ATOM   2562 HE21 GLN A 178      21.126  13.718 -49.501  1.00 96.40           H  
ATOM   2563 HE22 GLN A 178      20.057  14.691 -50.533  1.00 96.40           H  
ATOM   2564  OE1 GLN A 178      19.142  15.990 -48.839  1.00 96.40           O  
ATOM   2565  N   LEU A 179      22.554  14.357 -44.185  1.00 96.11           N  
ATOM   2566  H   LEU A 179      21.920  13.591 -44.004  1.00 96.11           H  
ATOM   2567  CA  LEU A 179      23.977  14.040 -44.242  1.00 96.11           C  
ATOM   2568  HA  LEU A 179      24.555  14.943 -44.046  1.00 96.11           H  
ATOM   2569  C   LEU A 179      24.314  13.531 -45.645  1.00 96.11           C  
ATOM   2570  CB  LEU A 179      24.302  12.991 -43.162  1.00 96.11           C  
ATOM   2571  HB2 LEU A 179      23.622  12.150 -43.294  1.00 96.11           H  
ATOM   2572  HB3 LEU A 179      24.111  13.423 -42.180  1.00 96.11           H  
ATOM   2573  O   LEU A 179      23.633  12.647 -46.158  1.00 96.11           O  
ATOM   2574  CG  LEU A 179      25.746  12.449 -43.206  1.00 96.11           C  
ATOM   2575  HG  LEU A 179      25.963  12.064 -44.202  1.00 96.11           H  
ATOM   2576  CD1 LEU A 179      26.778  13.522 -42.855  1.00 96.11           C  
ATOM   2577 HD11 LEU A 179      27.779  13.090 -42.886  1.00 96.11           H  
ATOM   2578 HD12 LEU A 179      26.737  14.342 -43.572  1.00 96.11           H  
ATOM   2579 HD13 LEU A 179      26.593  13.904 -41.851  1.00 96.11           H  
ATOM   2580  CD2 LEU A 179      25.895  11.290 -42.223  1.00 96.11           C  
ATOM   2581 HD21 LEU A 179      26.922  10.925 -42.231  1.00 96.11           H  
ATOM   2582 HD22 LEU A 179      25.640  11.623 -41.217  1.00 96.11           H  
ATOM   2583 HD23 LEU A 179      25.232  10.474 -42.510  1.00 96.11           H  
ATOM   2584  N   SER A 180      25.391  14.038 -46.232  1.00 95.89           N  
ATOM   2585  H   SER A 180      25.838  14.825 -45.784  1.00 95.89           H  
ATOM   2586  CA  SER A 180      25.986  13.559 -47.477  1.00 95.89           C  
ATOM   2587  HA  SER A 180      25.557  12.592 -47.739  1.00 95.89           H  
ATOM   2588  C   SER A 180      27.493  13.398 -47.296  1.00 95.89           C  
ATOM   2589  CB  SER A 180      25.666  14.535 -48.609  1.00 95.89           C  
ATOM   2590  HB2 SER A 180      26.021  15.532 -48.350  1.00 95.89           H  
ATOM   2591  HB3 SER A 180      24.585  14.572 -48.749  1.00 95.89           H  
ATOM   2592  O   SER A 180      28.180  14.354 -46.937  1.00 95.89           O  
ATOM   2593  OG  SER A 180      26.276  14.109 -49.811  1.00 95.89           O  
ATOM   2594  HG  SER A 180      27.135  14.531 -49.882  1.00 95.89           H  
ATOM   2595  N   VAL A 181      28.016  12.204 -47.568  1.00 96.29           N  
ATOM   2596  H   VAL A 181      27.381  11.467 -47.840  1.00 96.29           H  
ATOM   2597  CA  VAL A 181      29.439  11.859 -47.454  1.00 96.29           C  
ATOM   2598  HA  VAL A 181      30.011  12.749 -47.192  1.00 96.29           H  
ATOM   2599  C   VAL A 181      29.932  11.344 -48.799  1.00 96.29           C  
ATOM   2600  CB  VAL A 181      29.686  10.807 -46.353  1.00 96.29           C  
ATOM   2601  HB  VAL A 181      29.261   9.850 -46.655  1.00 96.29           H  
ATOM   2602  O   VAL A 181      29.481  10.301 -49.261  1.00 96.29           O  
ATOM   2603  CG1 VAL A 181      31.190  10.620 -46.115  1.00 96.29           C  
ATOM   2604 HG11 VAL A 181      31.680  10.262 -47.021  1.00 96.29           H  
ATOM   2605 HG12 VAL A 181      31.344   9.883 -45.327  1.00 96.29           H  
ATOM   2606 HG13 VAL A 181      31.640  11.564 -45.807  1.00 96.29           H  
ATOM   2607  CG2 VAL A 181      29.035  11.215 -45.027  1.00 96.29           C  
ATOM   2608 HG21 VAL A 181      27.950  11.170 -45.120  1.00 96.29           H  
ATOM   2609 HG22 VAL A 181      29.334  12.229 -44.763  1.00 96.29           H  
ATOM   2610 HG23 VAL A 181      29.334  10.524 -44.239  1.00 96.29           H  
ATOM   2611  N   ALA A 182      30.854  12.061 -49.434  1.00 95.72           N  
ATOM   2612  H   ALA A 182      31.225  12.868 -48.952  1.00 95.72           H  
ATOM   2613  CA  ALA A 182      31.554  11.634 -50.639  1.00 95.72           C  
ATOM   2614  HA  ALA A 182      30.993  10.832 -51.120  1.00 95.72           H  
ATOM   2615  C   ALA A 182      32.938  11.089 -50.270  1.00 95.72           C  
ATOM   2616  CB  ALA A 182      31.632  12.810 -51.620  1.00 95.72           C  
ATOM   2617  HB1 ALA A 182      30.627  13.149 -51.871  1.00 95.72           H  
ATOM   2618  HB2 ALA A 182      32.187  13.632 -51.168  1.00 95.72           H  
ATOM   2619  HB3 ALA A 182      32.139  12.492 -52.531  1.00 95.72           H  
ATOM   2620  O   ALA A 182      33.638  11.691 -49.455  1.00 95.72           O  
ATOM   2621  N   ALA A 183      33.343   9.973 -50.871  1.00 96.07           N  
ATOM   2622  H   ALA A 183      32.728   9.529 -51.537  1.00 96.07           H  
ATOM   2623  CA  ALA A 183      34.649   9.357 -50.642  1.00 96.07           C  
ATOM   2624  HA  ALA A 183      35.349  10.110 -50.281  1.00 96.07           H  
ATOM   2625  C   ALA A 183      35.253   8.791 -51.937  1.00 96.07           C  
ATOM   2626  CB  ALA A 183      34.490   8.282 -49.556  1.00 96.07           C  
ATOM   2627  HB1 ALA A 183      33.888   7.459 -49.942  1.00 96.07           H  
ATOM   2628  HB2 ALA A 183      34.009   8.705 -48.675  1.00 96.07           H  
ATOM   2629  HB3 ALA A 183      35.466   7.892 -49.265  1.00 96.07           H  
ATOM   2630  O   ALA A 183      34.653   8.839 -53.008  1.00 96.07           O  
ATOM   2631  N   ASN A 184      36.449   8.215 -51.844  1.00 95.47           N  
ATOM   2632  H   ASN A 184      36.917   8.251 -50.949  1.00 95.47           H  
ATOM   2633  CA  ASN A 184      37.106   7.508 -52.948  1.00 95.47           C  
ATOM   2634  HA  ASN A 184      37.077   8.155 -53.825  1.00 95.47           H  
ATOM   2635  C   ASN A 184      36.405   6.192 -53.358  1.00 95.47           C  
ATOM   2636  CB  ASN A 184      38.581   7.284 -52.571  1.00 95.47           C  
ATOM   2637  HB2 ASN A 184      39.045   8.247 -52.360  1.00 95.47           H  
ATOM   2638  HB3 ASN A 184      39.095   6.840 -53.424  1.00 95.47           H  
ATOM   2639  O   ASN A 184      36.652   5.686 -54.451  1.00 95.47           O  
ATOM   2640  CG  ASN A 184      38.795   6.380 -51.363  1.00 95.47           C  
ATOM   2641  ND2 ASN A 184      40.030   6.104 -51.021  1.00 95.47           N  
ATOM   2642 HD21 ASN A 184      40.143   5.515 -50.209  1.00 95.47           H  
ATOM   2643 HD22 ASN A 184      40.807   6.472 -51.551  1.00 95.47           H  
ATOM   2644  OD1 ASN A 184      37.880   5.918 -50.704  1.00 95.47           O  
ATOM   2645  N   SER A 185      35.537   5.644 -52.504  1.00 95.11           N  
ATOM   2646  H   SER A 185      35.424   6.095 -51.607  1.00 95.11           H  
ATOM   2647  CA  SER A 185      34.756   4.428 -52.742  1.00 95.11           C  
ATOM   2648  HA  SER A 185      34.536   4.337 -53.806  1.00 95.11           H  
ATOM   2649  C   SER A 185      33.437   4.469 -51.970  1.00 95.11           C  
ATOM   2650  CB  SER A 185      35.569   3.206 -52.299  1.00 95.11           C  
ATOM   2651  HB2 SER A 185      35.869   3.337 -51.259  1.00 95.11           H  
ATOM   2652  HB3 SER A 185      36.464   3.124 -52.915  1.00 95.11           H  
ATOM   2653  O   SER A 185      33.370   5.021 -50.868  1.00 95.11           O  
ATOM   2654  OG  SER A 185      34.801   2.021 -52.415  1.00 95.11           O  
ATOM   2655  HG  SER A 185      35.263   1.315 -51.956  1.00 95.11           H  
ATOM   2656  N   ALA A 186      32.403   3.821 -52.510  1.00 93.93           N  
ATOM   2657  H   ALA A 186      32.527   3.410 -53.424  1.00 93.93           H  
ATOM   2658  CA  ALA A 186      31.100   3.667 -51.863  1.00 93.93           C  
ATOM   2659  HA  ALA A 186      30.639   4.650 -51.762  1.00 93.93           H  
ATOM   2660  C   ALA A 186      31.192   3.036 -50.460  1.00 93.93           C  
ATOM   2661  CB  ALA A 186      30.224   2.804 -52.777  1.00 93.93           C  
ATOM   2662  HB1 ALA A 186      30.606   1.784 -52.817  1.00 93.93           H  
ATOM   2663  HB2 ALA A 186      30.217   3.216 -53.786  1.00 93.93           H  
ATOM   2664  HB3 ALA A 186      29.203   2.791 -52.397  1.00 93.93           H  
ATOM   2665  O   ALA A 186      30.462   3.438 -49.556  1.00 93.93           O  
ATOM   2666  N   SER A 187      32.102   2.076 -50.253  1.00 94.84           N  
ATOM   2667  H   SER A 187      32.723   1.823 -51.008  1.00 94.84           H  
ATOM   2668  CA  SER A 187      32.282   1.419 -48.950  1.00 94.84           C  
ATOM   2669  HA  SER A 187      31.309   1.077 -48.597  1.00 94.84           H  
ATOM   2670  C   SER A 187      32.833   2.372 -47.891  1.00 94.84           C  
ATOM   2671  CB  SER A 187      33.191   0.192 -49.077  1.00 94.84           C  
ATOM   2672  HB2 SER A 187      33.326  -0.250 -48.089  1.00 94.84           H  
ATOM   2673  HB3 SER A 187      32.711  -0.543 -49.723  1.00 94.84           H  
ATOM   2674  O   SER A 187      32.325   2.400 -46.775  1.00 94.84           O  
ATOM   2675  OG  SER A 187      34.457   0.533 -49.619  1.00 94.84           O  
ATOM   2676  HG  SER A 187      35.060  -0.190 -49.430  1.00 94.84           H  
ATOM   2677  N   VAL A 188      33.824   3.194 -48.248  1.00 95.40           N  
ATOM   2678  H   VAL A 188      34.173   3.122 -49.194  1.00 95.40           H  
ATOM   2679  CA  VAL A 188      34.413   4.207 -47.358  1.00 95.40           C  
ATOM   2680  HA  VAL A 188      34.701   3.732 -46.420  1.00 95.40           H  
ATOM   2681  C   VAL A 188      33.380   5.279 -47.019  1.00 95.40           C  
ATOM   2682  CB  VAL A 188      35.673   4.829 -47.991  1.00 95.40           C  
ATOM   2683  HB  VAL A 188      35.413   5.259 -48.959  1.00 95.40           H  
ATOM   2684  O   VAL A 188      33.226   5.618 -45.848  1.00 95.40           O  
ATOM   2685  CG1 VAL A 188      36.279   5.934 -47.117  1.00 95.40           C  
ATOM   2686 HG11 VAL A 188      36.537   5.543 -46.133  1.00 95.40           H  
ATOM   2687 HG12 VAL A 188      35.581   6.763 -46.996  1.00 95.40           H  
ATOM   2688 HG13 VAL A 188      37.181   6.322 -47.589  1.00 95.40           H  
ATOM   2689  CG2 VAL A 188      36.750   3.757 -48.209  1.00 95.40           C  
ATOM   2690 HG21 VAL A 188      36.392   2.985 -48.890  1.00 95.40           H  
ATOM   2691 HG22 VAL A 188      37.021   3.303 -47.256  1.00 95.40           H  
ATOM   2692 HG23 VAL A 188      37.638   4.215 -48.646  1.00 95.40           H  
ATOM   2693  N   ALA A 189      32.619   5.751 -48.015  1.00 95.77           N  
ATOM   2694  H   ALA A 189      32.798   5.433 -48.956  1.00 95.77           H  
ATOM   2695  CA  ALA A 189      31.528   6.702 -47.799  1.00 95.77           C  
ATOM   2696  HA  ALA A 189      31.931   7.611 -47.353  1.00 95.77           H  
ATOM   2697  C   ALA A 189      30.474   6.142 -46.831  1.00 95.77           C  
ATOM   2698  CB  ALA A 189      30.894   7.056 -49.152  1.00 95.77           C  
ATOM   2699  HB1 ALA A 189      30.514   6.159 -49.642  1.00 95.77           H  
ATOM   2700  HB2 ALA A 189      30.067   7.747 -48.991  1.00 95.77           H  
ATOM   2701  HB3 ALA A 189      31.624   7.538 -49.802  1.00 95.77           H  
ATOM   2702  O   ALA A 189      30.065   6.828 -45.896  1.00 95.77           O  
ATOM   2703  N   ASN A 190      30.068   4.882 -47.024  1.00 95.01           N  
ATOM   2704  H   ASN A 190      30.417   4.377 -47.826  1.00 95.01           H  
ATOM   2705  CA  ASN A 190      29.088   4.226 -46.166  1.00 95.01           C  
ATOM   2706  HA  ASN A 190      28.204   4.862 -46.106  1.00 95.01           H  
ATOM   2707  C   ASN A 190      29.606   4.036 -44.733  1.00 95.01           C  
ATOM   2708  CB  ASN A 190      28.687   2.886 -46.796  1.00 95.01           C  
ATOM   2709  HB2 ASN A 190      29.530   2.196 -46.767  1.00 95.01           H  
ATOM   2710  HB3 ASN A 190      28.403   3.040 -47.837  1.00 95.01           H  
ATOM   2711  O   ASN A 190      28.892   4.343 -43.782  1.00 95.01           O  
ATOM   2712  CG  ASN A 190      27.493   2.284 -46.082  1.00 95.01           C  
ATOM   2713  ND2 ASN A 190      27.560   1.037 -45.681  1.00 95.01           N  
ATOM   2714 HD21 ASN A 190      26.741   0.682 -45.207  1.00 95.01           H  
ATOM   2715 HD22 ASN A 190      28.397   0.489 -45.816  1.00 95.01           H  
ATOM   2716  OD1 ASN A 190      26.493   2.934 -45.854  1.00 95.01           O  
ATOM   2717  N   THR A 191      30.840   3.558 -44.554  1.00 95.37           N  
ATOM   2718  H   THR A 191      31.380   3.271 -45.358  1.00 95.37           H  
ATOM   2719  CA  THR A 191      31.436   3.372 -43.222  1.00 95.37           C  
ATOM   2720  HA  THR A 191      30.787   2.727 -42.630  1.00 95.37           H  
ATOM   2721  C   THR A 191      31.555   4.701 -42.482  1.00 95.37           C  
ATOM   2722  CB  THR A 191      32.807   2.691 -43.321  1.00 95.37           C  
ATOM   2723  HB  THR A 191      33.471   3.290 -43.944  1.00 95.37           H  
ATOM   2724  O   THR A 191      31.100   4.797 -41.349  1.00 95.37           O  
ATOM   2725  CG2 THR A 191      33.463   2.457 -41.961  1.00 95.37           C  
ATOM   2726 HG21 THR A 191      32.781   1.914 -41.307  1.00 95.37           H  
ATOM   2727 HG22 THR A 191      33.717   3.410 -41.498  1.00 95.37           H  
ATOM   2728 HG23 THR A 191      34.381   1.883 -42.084  1.00 95.37           H  
ATOM   2729  OG1 THR A 191      32.647   1.419 -43.905  1.00 95.37           O  
ATOM   2730  HG1 THR A 191      33.523   1.036 -43.991  1.00 95.37           H  
ATOM   2731  N   ALA A 192      32.073   5.746 -43.132  1.00 94.94           N  
ATOM   2732  H   ALA A 192      32.418   5.621 -44.073  1.00 94.94           H  
ATOM   2733  CA  ALA A 192      32.201   7.075 -42.538  1.00 94.94           C  
ATOM   2734  HA  ALA A 192      32.802   7.006 -41.631  1.00 94.94           H  
ATOM   2735  C   ALA A 192      30.837   7.680 -42.152  1.00 94.94           C  
ATOM   2736  CB  ALA A 192      32.944   7.954 -43.545  1.00 94.94           C  
ATOM   2737  HB1 ALA A 192      33.028   8.965 -43.148  1.00 94.94           H  
ATOM   2738  HB2 ALA A 192      33.945   7.555 -43.711  1.00 94.94           H  
ATOM   2739  HB3 ALA A 192      32.407   7.979 -44.493  1.00 94.94           H  
ATOM   2740  O   ALA A 192      30.688   8.235 -41.062  1.00 94.94           O  
ATOM   2741  N   ALA A 193      29.814   7.521 -43.004  1.00 95.37           N  
ATOM   2742  H   ALA A 193      29.987   7.088 -43.900  1.00 95.37           H  
ATOM   2743  CA  ALA A 193      28.452   7.946 -42.688  1.00 95.37           C  
ATOM   2744  HA  ALA A 193      28.474   9.003 -42.425  1.00 95.37           H  
ATOM   2745  C   ALA A 193      27.887   7.189 -41.473  1.00 95.37           C  
ATOM   2746  CB  ALA A 193      27.567   7.777 -43.929  1.00 95.37           C  
ATOM   2747  HB1 ALA A 193      27.519   6.727 -44.219  1.00 95.37           H  
ATOM   2748  HB2 ALA A 193      27.977   8.357 -44.756  1.00 95.37           H  
ATOM   2749  HB3 ALA A 193      26.561   8.136 -43.711  1.00 95.37           H  
ATOM   2750  O   ALA A 193      27.362   7.817 -40.559  1.00 95.37           O  
ATOM   2751  N   ASN A 194      28.048   5.863 -41.411  1.00 94.66           N  
ATOM   2752  H   ASN A 194      28.509   5.394 -42.177  1.00 94.66           H  
ATOM   2753  CA  ASN A 194      27.609   5.071 -40.257  1.00 94.66           C  
ATOM   2754  HA  ASN A 194      26.556   5.283 -40.068  1.00 94.66           H  
ATOM   2755  C   ASN A 194      28.355   5.458 -38.968  1.00 94.66           C  
ATOM   2756  CB  ASN A 194      27.742   3.571 -40.568  1.00 94.66           C  
ATOM   2757  HB2 ASN A 194      27.682   3.010 -39.636  1.00 94.66           H  
ATOM   2758  HB3 ASN A 194      28.709   3.362 -41.026  1.00 94.66           H  
ATOM   2759  O   ASN A 194      27.714   5.625 -37.935  1.00 94.66           O  
ATOM   2760  CG  ASN A 194      26.614   3.073 -41.452  1.00 94.66           C  
ATOM   2761  ND2 ASN A 194      26.881   2.755 -42.693  1.00 94.66           N  
ATOM   2762 HD21 ASN A 194      27.764   3.054 -43.082  1.00 94.66           H  
ATOM   2763 HD22 ASN A 194      26.089   2.570 -43.292  1.00 94.66           H  
ATOM   2764  OD1 ASN A 194      25.467   3.001 -41.052  1.00 94.66           O  
ATOM   2765  N   THR A 195      29.672   5.683 -39.027  1.00 92.99           N  
ATOM   2766  H   THR A 195      30.162   5.460 -39.882  1.00 92.99           H  
ATOM   2767  CA  THR A 195      30.484   6.146 -37.885  1.00 92.99           C  
ATOM   2768  HA  THR A 195      30.362   5.449 -37.056  1.00 92.99           H  
ATOM   2769  C   THR A 195      30.065   7.534 -37.395  1.00 92.99           C  
ATOM   2770  CB  THR A 195      31.973   6.195 -38.272  1.00 92.99           C  
ATOM   2771  HB  THR A 195      32.105   6.884 -39.106  1.00 92.99           H  
ATOM   2772  O   THR A 195      30.133   7.824 -36.200  1.00 92.99           O  
ATOM   2773  CG2 THR A 195      32.890   6.620 -37.124  1.00 92.99           C  
ATOM   2774 HG21 THR A 195      32.700   5.998 -36.249  1.00 92.99           H  
ATOM   2775 HG22 THR A 195      33.930   6.507 -37.432  1.00 92.99           H  
ATOM   2776 HG23 THR A 195      32.721   7.669 -36.880  1.00 92.99           H  
ATOM   2777  OG1 THR A 195      32.425   4.923 -38.665  1.00 92.99           O  
ATOM   2778  HG1 THR A 195      33.212   5.068 -39.196  1.00 92.99           H  
ATOM   2779  N   PHE A 196      29.647   8.428 -38.296  1.00 93.57           N  
ATOM   2780  H   PHE A 196      29.685   8.185 -39.275  1.00 93.57           H  
ATOM   2781  CA  PHE A 196      29.112   9.734 -37.917  1.00 93.57           C  
ATOM   2782  HA  PHE A 196      29.791  10.206 -37.207  1.00 93.57           H  
ATOM   2783  C   PHE A 196      27.752   9.597 -37.225  1.00 93.57           C  
ATOM   2784  CB  PHE A 196      29.017  10.625 -39.159  1.00 93.57           C  
ATOM   2785  HB2 PHE A 196      28.343  10.171 -39.886  1.00 93.57           H  
ATOM   2786  HB3 PHE A 196      30.002  10.678 -39.622  1.00 93.57           H  
ATOM   2787  O   PHE A 196      27.543  10.158 -36.151  1.00 93.57           O  
ATOM   2788  CG  PHE A 196      28.531  12.028 -38.854  1.00 93.57           C  
ATOM   2789  CD1 PHE A 196      27.150  12.299 -38.818  1.00 93.57           C  
ATOM   2790  HD1 PHE A 196      26.439  11.509 -39.012  1.00 93.57           H  
ATOM   2791  CD2 PHE A 196      29.454  13.053 -38.578  1.00 93.57           C  
ATOM   2792  HD2 PHE A 196      30.514  12.847 -38.592  1.00 93.57           H  
ATOM   2793  CE1 PHE A 196      26.692  13.588 -38.504  1.00 93.57           C  
ATOM   2794  HE1 PHE A 196      25.632  13.791 -38.465  1.00 93.57           H  
ATOM   2795  CE2 PHE A 196      28.997  14.349 -38.285  1.00 93.57           C  
ATOM   2796  HE2 PHE A 196      29.701  15.146 -38.094  1.00 93.57           H  
ATOM   2797  CZ  PHE A 196      27.617  14.608 -38.236  1.00 93.57           C  
ATOM   2798  HZ  PHE A 196      27.264  15.600 -37.996  1.00 93.57           H  
ATOM   2799  N   LEU A 197      26.841   8.823 -37.819  1.00 94.21           N  
ATOM   2800  H   LEU A 197      27.087   8.372 -38.688  1.00 94.21           H  
ATOM   2801  CA  LEU A 197      25.487   8.632 -37.298  1.00 94.21           C  
ATOM   2802  HA  LEU A 197      25.050   9.606 -37.080  1.00 94.21           H  
ATOM   2803  C   LEU A 197      25.470   7.852 -35.980  1.00 94.21           C  
ATOM   2804  CB  LEU A 197      24.632   7.924 -38.352  1.00 94.21           C  
ATOM   2805  HB2 LEU A 197      23.662   7.685 -37.916  1.00 94.21           H  
ATOM   2806  HB3 LEU A 197      25.120   6.983 -38.607  1.00 94.21           H  
ATOM   2807  O   LEU A 197      24.638   8.142 -35.130  1.00 94.21           O  
ATOM   2808  CG  LEU A 197      24.402   8.740 -39.634  1.00 94.21           C  
ATOM   2809  HG  LEU A 197      25.355   9.054 -40.059  1.00 94.21           H  
ATOM   2810  CD1 LEU A 197      23.703   7.838 -40.637  1.00 94.21           C  
ATOM   2811 HD11 LEU A 197      23.668   8.345 -41.601  1.00 94.21           H  
ATOM   2812 HD12 LEU A 197      24.266   6.910 -40.741  1.00 94.21           H  
ATOM   2813 HD13 LEU A 197      22.693   7.608 -40.298  1.00 94.21           H  
ATOM   2814  CD2 LEU A 197      23.567  10.006 -39.435  1.00 94.21           C  
ATOM   2815 HD21 LEU A 197      24.092  10.703 -38.782  1.00 94.21           H  
ATOM   2816 HD22 LEU A 197      23.397  10.488 -40.398  1.00 94.21           H  
ATOM   2817 HD23 LEU A 197      22.605   9.749 -38.993  1.00 94.21           H  
ATOM   2818  N   SER A 198      26.424   6.944 -35.747  1.00 91.78           N  
ATOM   2819  H   SER A 198      27.055   6.692 -36.495  1.00 91.78           H  
ATOM   2820  CA  SER A 198      26.565   6.242 -34.464  1.00 91.78           C  
ATOM   2821  HA  SER A 198      25.592   5.829 -34.200  1.00 91.78           H  
ATOM   2822  C   SER A 198      26.982   7.159 -33.305  1.00 91.78           C  
ATOM   2823  CB  SER A 198      27.546   5.070 -34.595  1.00 91.78           C  
ATOM   2824  HB2 SER A 198      27.270   4.464 -35.458  1.00 91.78           H  
ATOM   2825  HB3 SER A 198      27.477   4.448 -33.703  1.00 91.78           H  
ATOM   2826  O   SER A 198      27.017   6.719 -32.159  1.00 91.78           O  
ATOM   2827  OG  SER A 198      28.881   5.516 -34.742  1.00 91.78           O  
ATOM   2828  HG  SER A 198      29.143   5.973 -33.940  1.00 91.78           H  
ATOM   2829  N   LYS A 199      27.338   8.423 -33.584  1.00 92.44           N  
ATOM   2830  H   LYS A 199      27.316   8.707 -34.553  1.00 92.44           H  
ATOM   2831  CA  LYS A 199      27.610   9.461 -32.576  1.00 92.44           C  
ATOM   2832  HA  LYS A 199      27.857   8.969 -31.636  1.00 92.44           H  
ATOM   2833  C   LYS A 199      26.383  10.333 -32.279  1.00 92.44           C  
ATOM   2834  CB  LYS A 199      28.807  10.331 -32.990  1.00 92.44           C  
ATOM   2835  HB2 LYS A 199      28.987  11.071 -32.211  1.00 92.44           H  
ATOM   2836  HB3 LYS A 199      28.551  10.863 -33.907  1.00 92.44           H  
ATOM   2837  O   LYS A 199      26.525  11.347 -31.596  1.00 92.44           O  
ATOM   2838  CG  LYS A 199      30.111   9.550 -33.197  1.00 92.44           C  
ATOM   2839  HG2 LYS A 199      30.425   9.105 -32.253  1.00 92.44           H  
ATOM   2840  HG3 LYS A 199      29.946   8.751 -33.920  1.00 92.44           H  
ATOM   2841  CD  LYS A 199      31.206  10.491 -33.718  1.00 92.44           C  
ATOM   2842  HD2 LYS A 199      30.816  11.045 -34.571  1.00 92.44           H  
ATOM   2843  HD3 LYS A 199      31.483  11.190 -32.929  1.00 92.44           H  
ATOM   2844  CE  LYS A 199      32.435   9.696 -34.168  1.00 92.44           C  
ATOM   2845  HE2 LYS A 199      32.105   8.965 -34.905  1.00 92.44           H  
ATOM   2846  HE3 LYS A 199      32.836   9.148 -33.315  1.00 92.44           H  
ATOM   2847  NZ  LYS A 199      33.472  10.580 -34.764  1.00 92.44           N  
ATOM   2848  HZ1 LYS A 199      34.279  10.043 -35.044  1.00 92.44           H  
ATOM   2849  HZ2 LYS A 199      33.764  11.298 -34.116  1.00 92.44           H  
ATOM   2850  HZ3 LYS A 199      33.120  11.030 -35.597  1.00 92.44           H  
ATOM   2851  N   LEU A 200      25.207   9.980 -32.791  1.00 94.11           N  
ATOM   2852  H   LEU A 200      25.151   9.132 -33.337  1.00 94.11           H  
ATOM   2853  CA  LEU A 200      23.935  10.643 -32.517  1.00 94.11           C  
ATOM   2854  HA  LEU A 200      24.074  11.478 -31.830  1.00 94.11           H  
ATOM   2855  C   LEU A 200      22.982   9.651 -31.848  1.00 94.11           C  
ATOM   2856  CB  LEU A 200      23.331  11.157 -33.839  1.00 94.11           C  
ATOM   2857  HB2 LEU A 200      23.251  10.312 -34.523  1.00 94.11           H  
ATOM   2858  HB3 LEU A 200      22.320  11.514 -33.644  1.00 94.11           H  
ATOM   2859  O   LEU A 200      22.897   8.502 -32.274  1.00 94.11           O  
ATOM   2860  CG  LEU A 200      24.118  12.275 -34.544  1.00 94.11           C  
ATOM   2861  HG  LEU A 200      25.163  11.985 -34.659  1.00 94.11           H  
ATOM   2862  CD1 LEU A 200      23.533  12.535 -35.931  1.00 94.11           C  
ATOM   2863 HD11 LEU A 200      22.489  12.835 -35.845  1.00 94.11           H  
ATOM   2864 HD12 LEU A 200      24.100  13.321 -36.430  1.00 94.11           H  
ATOM   2865 HD13 LEU A 200      23.595  11.623 -36.525  1.00 94.11           H  
ATOM   2866  CD2 LEU A 200      24.037  13.581 -33.758  1.00 94.11           C  
ATOM   2867 HD21 LEU A 200      24.526  13.436 -32.795  1.00 94.11           H  
ATOM   2868 HD22 LEU A 200      22.996  13.858 -33.594  1.00 94.11           H  
ATOM   2869 HD23 LEU A 200      24.542  14.381 -34.300  1.00 94.11           H  
ATOM   2870  N   ASN A 201      22.225  10.111 -30.855  1.00 93.65           N  
ATOM   2871  H   ASN A 201      22.381  11.038 -30.485  1.00 93.65           H  
ATOM   2872  CA  ASN A 201      21.071   9.388 -30.338  1.00 93.65           C  
ATOM   2873  HA  ASN A 201      21.051   8.377 -30.748  1.00 93.65           H  
ATOM   2874  C   ASN A 201      19.768  10.078 -30.748  1.00 93.65           C  
ATOM   2875  CB  ASN A 201      21.161   9.280 -28.816  1.00 93.65           C  
ATOM   2876  HB2 ASN A 201      21.303  10.276 -28.398  1.00 93.65           H  
ATOM   2877  HB3 ASN A 201      20.218   8.898 -28.423  1.00 93.65           H  
ATOM   2878  O   ASN A 201      19.705  11.295 -30.941  1.00 93.65           O  
ATOM   2879  CG  ASN A 201      22.253   8.361 -28.318  1.00 93.65           C  
ATOM   2880  ND2 ASN A 201      22.671   8.614 -27.104  1.00 93.65           N  
ATOM   2881 HD21 ASN A 201      23.305   7.970 -26.655  1.00 93.65           H  
ATOM   2882 HD22 ASN A 201      22.335   9.455 -26.656  1.00 93.65           H  
ATOM   2883  OD1 ASN A 201      22.685   7.408 -28.945  1.00 93.65           O  
ATOM   2884  N   VAL A 202      18.693   9.294 -30.818  1.00 92.20           N  
ATOM   2885  H   VAL A 202      18.799   8.314 -30.599  1.00 92.20           H  
ATOM   2886  CA  VAL A 202      17.338   9.852 -30.842  1.00 92.20           C  
ATOM   2887  HA  VAL A 202      17.264  10.561 -31.667  1.00 92.20           H  
ATOM   2888  C   VAL A 202      17.108  10.614 -29.534  1.00 92.20           C  
ATOM   2889  CB  VAL A 202      16.285   8.750 -31.050  1.00 92.20           C  
ATOM   2890  HB  VAL A 202      16.383   7.997 -30.268  1.00 92.20           H  
ATOM   2891  O   VAL A 202      17.402  10.100 -28.458  1.00 92.20           O  
ATOM   2892  CG1 VAL A 202      14.867   9.329 -31.003  1.00 92.20           C  
ATOM   2893 HG11 VAL A 202      14.627   9.652 -29.990  1.00 92.20           H  
ATOM   2894 HG12 VAL A 202      14.784  10.178 -31.682  1.00 92.20           H  
ATOM   2895 HG13 VAL A 202      14.142   8.568 -31.291  1.00 92.20           H  
ATOM   2896  CG2 VAL A 202      16.487   8.072 -32.413  1.00 92.20           C  
ATOM   2897 HG21 VAL A 202      16.426   8.815 -33.208  1.00 92.20           H  
ATOM   2898 HG22 VAL A 202      15.714   7.319 -32.564  1.00 92.20           H  
ATOM   2899 HG23 VAL A 202      17.459   7.579 -32.452  1.00 92.20           H  
ATOM   2900  N   GLY A 203      16.602  11.841 -29.637  1.00 92.25           N  
ATOM   2901  H   GLY A 203      16.352  12.186 -30.553  1.00 92.25           H  
ATOM   2902  CA  GLY A 203      16.390  12.747 -28.510  1.00 92.25           C  
ATOM   2903  HA2 GLY A 203      16.339  12.179 -27.581  1.00 92.25           H  
ATOM   2904  HA3 GLY A 203      15.432  13.245 -28.662  1.00 92.25           H  
ATOM   2905  C   GLY A 203      17.462  13.824 -28.338  1.00 92.25           C  
ATOM   2906  O   GLY A 203      17.168  14.843 -27.714  1.00 92.25           O  
ATOM   2907  N   ASP A 204      18.653  13.657 -28.921  1.00 96.03           N  
ATOM   2908  H   ASP A 204      18.841  12.804 -29.427  1.00 96.03           H  
ATOM   2909  CA  ASP A 204      19.716  14.666 -28.848  1.00 96.03           C  
ATOM   2910  HA  ASP A 204      19.886  14.913 -27.800  1.00 96.03           H  
ATOM   2911  C   ASP A 204      19.319  15.966 -29.562  1.00 96.03           C  
ATOM   2912  CB  ASP A 204      21.034  14.128 -29.430  1.00 96.03           C  
ATOM   2913  HB2 ASP A 204      20.846  13.712 -30.420  1.00 96.03           H  
ATOM   2914  HB3 ASP A 204      21.723  14.964 -29.557  1.00 96.03           H  
ATOM   2915  O   ASP A 204      18.536  15.971 -30.518  1.00 96.03           O  
ATOM   2916  CG  ASP A 204      21.745  13.086 -28.557  1.00 96.03           C  
ATOM   2917  OD1 ASP A 204      21.464  13.001 -27.337  1.00 96.03           O  
ATOM   2918  OD2 ASP A 204      22.636  12.402 -29.115  1.00 96.03           O  
ATOM   2919  N   PHE A 205      19.901  17.078 -29.121  1.00 95.76           N  
ATOM   2920  H   PHE A 205      20.584  16.995 -28.382  1.00 95.76           H  
ATOM   2921  CA  PHE A 205      19.771  18.371 -29.780  1.00 95.76           C  
ATOM   2922  HA  PHE A 205      18.868  18.373 -30.390  1.00 95.76           H  
ATOM   2923  C   PHE A 205      20.957  18.618 -30.706  1.00 95.76           C  
ATOM   2924  CB  PHE A 205      19.623  19.486 -28.744  1.00 95.76           C  
ATOM   2925  HB2 PHE A 205      19.733  20.445 -29.249  1.00 95.76           H  
ATOM   2926  HB3 PHE A 205      20.423  19.408 -28.008  1.00 95.76           H  
ATOM   2927  O   PHE A 205      22.107  18.399 -30.327  1.00 95.76           O  
ATOM   2928  CG  PHE A 205      18.281  19.474 -28.047  1.00 95.76           C  
ATOM   2929  CD1 PHE A 205      17.185  20.136 -28.630  1.00 95.76           C  
ATOM   2930  HD1 PHE A 205      17.305  20.653 -29.571  1.00 95.76           H  
ATOM   2931  CD2 PHE A 205      18.122  18.797 -26.824  1.00 95.76           C  
ATOM   2932  HD2 PHE A 205      18.960  18.285 -26.373  1.00 95.76           H  
ATOM   2933  CE1 PHE A 205      15.937  20.138 -27.983  1.00 95.76           C  
ATOM   2934  HE1 PHE A 205      15.102  20.667 -28.420  1.00 95.76           H  
ATOM   2935  CE2 PHE A 205      16.871  18.788 -26.184  1.00 95.76           C  
ATOM   2936  HE2 PHE A 205      16.756  18.277 -25.240  1.00 95.76           H  
ATOM   2937  CZ  PHE A 205      15.780  19.461 -26.760  1.00 95.76           C  
ATOM   2938  HZ  PHE A 205      14.827  19.469 -26.252  1.00 95.76           H  
ATOM   2939  N   ILE A 206      20.681  19.095 -31.917  1.00 96.02           N  
ATOM   2940  H   ILE A 206      19.711  19.210 -32.175  1.00 96.02           H  
ATOM   2941  CA  ILE A 206      21.698  19.509 -32.881  1.00 96.02           C  
ATOM   2942  HA  ILE A 206      22.674  19.381 -32.414  1.00 96.02           H  
ATOM   2943  C   ILE A 206      21.569  21.000 -33.194  1.00 96.02           C  
ATOM   2944  CB  ILE A 206      21.697  18.616 -34.140  1.00 96.02           C  
ATOM   2945  HB  ILE A 206      22.510  18.974 -34.771  1.00 96.02           H  
ATOM   2946  O   ILE A 206      20.464  21.520 -33.355  1.00 96.02           O  
ATOM   2947  CG1 ILE A 206      20.386  18.720 -34.952  1.00 96.02           C  
ATOM   2948 HG12 ILE A 206      19.549  18.361 -34.352  1.00 96.02           H  
ATOM   2949 HG13 ILE A 206      20.206  19.765 -35.206  1.00 96.02           H  
ATOM   2950  CG2 ILE A 206      22.025  17.161 -33.750  1.00 96.02           C  
ATOM   2951 HG21 ILE A 206      22.121  16.532 -34.634  1.00 96.02           H  
ATOM   2952 HG22 ILE A 206      21.235  16.753 -33.119  1.00 96.02           H  
ATOM   2953 HG23 ILE A 206      22.964  17.133 -33.197  1.00 96.02           H  
ATOM   2954  CD1 ILE A 206      20.400  17.935 -36.266  1.00 96.02           C  
ATOM   2955 HD11 ILE A 206      19.576  18.277 -36.893  1.00 96.02           H  
ATOM   2956 HD12 ILE A 206      21.333  18.105 -36.804  1.00 96.02           H  
ATOM   2957 HD13 ILE A 206      20.282  16.869 -36.070  1.00 96.02           H  
ATOM   2958  N   GLU A 207      22.700  21.693 -33.303  1.00 94.22           N  
ATOM   2959  H   GLU A 207      23.570  21.205 -33.142  1.00 94.22           H  
ATOM   2960  CA  GLU A 207      22.737  23.114 -33.650  1.00 94.22           C  
ATOM   2961  HA  GLU A 207      21.864  23.596 -33.211  1.00 94.22           H  
ATOM   2962  C   GLU A 207      22.694  23.293 -35.171  1.00 94.22           C  
ATOM   2963  CB  GLU A 207      23.985  23.785 -33.057  1.00 94.22           C  
ATOM   2964  HB2 GLU A 207      24.114  23.459 -32.025  1.00 94.22           H  
ATOM   2965  HB3 GLU A 207      24.849  23.468 -33.641  1.00 94.22           H  
ATOM   2966  O   GLU A 207      23.576  22.819 -35.892  1.00 94.22           O  
ATOM   2967  CG  GLU A 207      23.936  25.318 -33.092  1.00 94.22           C  
ATOM   2968  HG2 GLU A 207      23.026  25.655 -32.597  1.00 94.22           H  
ATOM   2969  HG3 GLU A 207      23.900  25.658 -34.127  1.00 94.22           H  
ATOM   2970  CD  GLU A 207      25.162  25.934 -32.395  1.00 94.22           C  
ATOM   2971  OE1 GLU A 207      26.265  26.009 -32.993  1.00 94.22           O  
ATOM   2972  OE2 GLU A 207      25.031  26.418 -31.253  1.00 94.22           O  
ATOM   2973  N   ALA A 208      21.693  24.023 -35.654  1.00 91.89           N  
ATOM   2974  H   ALA A 208      20.993  24.357 -35.008  1.00 91.89           H  
ATOM   2975  CA  ALA A 208      21.601  24.461 -37.035  1.00 91.89           C  
ATOM   2976  HA  ALA A 208      22.371  23.961 -37.623  1.00 91.89           H  
ATOM   2977  C   ALA A 208      21.836  25.972 -37.126  1.00 91.89           C  
ATOM   2978  CB  ALA A 208      20.249  24.036 -37.611  1.00 91.89           C  
ATOM   2979  HB1 ALA A 208      19.444  24.564 -37.100  1.00 91.89           H  
ATOM   2980  HB2 ALA A 208      20.118  22.964 -37.467  1.00 91.89           H  
ATOM   2981  HB3 ALA A 208      20.216  24.256 -38.678  1.00 91.89           H  
ATOM   2982  O   ALA A 208      21.208  26.763 -36.419  1.00 91.89           O  
ATOM   2983  N   GLY A 209      22.718  26.365 -38.041  1.00 89.77           N  
ATOM   2984  H   GLY A 209      23.253  25.656 -38.523  1.00 89.77           H  
ATOM   2985  CA  GLY A 209      22.985  27.749 -38.401  1.00 89.77           C  
ATOM   2986  HA2 GLY A 209      22.924  27.819 -39.487  1.00 89.77           H  
ATOM   2987  HA3 GLY A 209      22.219  28.399 -37.979  1.00 89.77           H  
ATOM   2988  C   GLY A 209      24.372  28.253 -38.016  1.00 89.77           C  
ATOM   2989  O   GLY A 209      25.262  27.504 -37.618  1.00 89.77           O  
ATOM   2990  N   ASN A 210      24.587  29.545 -38.229  1.00 86.90           N  
ATOM   2991  H   ASN A 210      23.780  30.132 -38.381  1.00 86.90           H  
ATOM   2992  CA  ASN A 210      25.885  30.202 -38.108  1.00 86.90           C  
ATOM   2993  HA  ASN A 210      26.469  29.689 -37.343  1.00 86.90           H  
ATOM   2994  C   ASN A 210      25.709  31.655 -37.642  1.00 86.90           C  
ATOM   2995  CB  ASN A 210      26.634  30.078 -39.455  1.00 86.90           C  
ATOM   2996  HB2 ASN A 210      26.737  29.018 -39.687  1.00 86.90           H  
ATOM   2997  HB3 ASN A 210      27.640  30.486 -39.360  1.00 86.90           H  
ATOM   2998  O   ASN A 210      24.591  32.138 -37.478  1.00 86.90           O  
ATOM   2999  CG  ASN A 210      25.953  30.778 -40.622  1.00 86.90           C  
ATOM   3000  ND2 ASN A 210      26.031  30.236 -41.813  1.00 86.90           N  
ATOM   3001 HD21 ASN A 210      25.580  30.736 -42.566  1.00 86.90           H  
ATOM   3002 HD22 ASN A 210      26.522  29.365 -41.956  1.00 86.90           H  
ATOM   3003  OD1 ASN A 210      25.368  31.838 -40.490  1.00 86.90           O  
ATOM   3004  N   SER A 211      26.814  32.378 -37.460  1.00 86.07           N  
ATOM   3005  H   SER A 211      27.720  31.939 -37.542  1.00 86.07           H  
ATOM   3006  CA  SER A 211      26.784  33.775 -37.006  1.00 86.07           C  
ATOM   3007  HA  SER A 211      26.252  33.817 -36.056  1.00 86.07           H  
ATOM   3008  C   SER A 211      26.065  34.741 -37.963  1.00 86.07           C  
ATOM   3009  CB  SER A 211      28.212  34.276 -36.769  1.00 86.07           C  
ATOM   3010  HB2 SER A 211      28.172  35.252 -36.286  1.00 86.07           H  
ATOM   3011  HB3 SER A 211      28.725  34.377 -37.725  1.00 86.07           H  
ATOM   3012  O   SER A 211      25.740  35.848 -37.550  1.00 86.07           O  
ATOM   3013  OG  SER A 211      28.928  33.368 -35.947  1.00 86.07           O  
ATOM   3014  HG  SER A 211      29.740  33.794 -35.666  1.00 86.07           H  
ATOM   3015  N   SER A 212      25.820  34.356 -39.221  1.00 87.06           N  
ATOM   3016  H   SER A 212      26.068  33.418 -39.500  1.00 87.06           H  
ATOM   3017  CA  SER A 212      25.154  35.190 -40.232  1.00 87.06           C  
ATOM   3018  HA  SER A 212      25.334  36.240 -40.002  1.00 87.06           H  
ATOM   3019  C   SER A 212      23.634  35.002 -40.277  1.00 87.06           C  
ATOM   3020  CB  SER A 212      25.729  34.908 -41.625  1.00 87.06           C  
ATOM   3021  HB2 SER A 212      25.475  33.893 -41.932  1.00 87.06           H  
ATOM   3022  HB3 SER A 212      25.289  35.602 -42.341  1.00 87.06           H  
ATOM   3023  O   SER A 212      22.932  35.965 -40.566  1.00 87.06           O  
ATOM   3024  OG  SER A 212      27.137  35.057 -41.634  1.00 87.06           O  
ATOM   3025  HG  SER A 212      27.343  35.971 -41.423  1.00 87.06           H  
ATOM   3026  N   ILE A 213      23.122  33.794 -40.006  1.00 85.52           N  
ATOM   3027  H   ILE A 213      23.766  33.039 -39.824  1.00 85.52           H  
ATOM   3028  CA  ILE A 213      21.673  33.494 -40.043  1.00 85.52           C  
ATOM   3029  HA  ILE A 213      21.154  34.349 -40.475  1.00 85.52           H  
ATOM   3030  C   ILE A 213      21.043  33.315 -38.653  1.00 85.52           C  
ATOM   3031  CB  ILE A 213      21.362  32.292 -40.965  1.00 85.52           C  
ATOM   3032  HB  ILE A 213      20.278  32.232 -41.055  1.00 85.52           H  
ATOM   3033  O   ILE A 213      19.822  33.329 -38.530  1.00 85.52           O  
ATOM   3034  CG1 ILE A 213      21.848  30.949 -40.378  1.00 85.52           C  
ATOM   3035 HG12 ILE A 213      21.341  30.786 -39.427  1.00 85.52           H  
ATOM   3036 HG13 ILE A 213      22.923  30.975 -40.199  1.00 85.52           H  
ATOM   3037  CG2 ILE A 213      21.917  32.543 -42.380  1.00 85.52           C  
ATOM   3038 HG21 ILE A 213      21.593  33.524 -42.729  1.00 85.52           H  
ATOM   3039 HG22 ILE A 213      23.006  32.502 -42.374  1.00 85.52           H  
ATOM   3040 HG23 ILE A 213      21.535  31.788 -43.066  1.00 85.52           H  
ATOM   3041  CD1 ILE A 213      21.513  29.753 -41.273  1.00 85.52           C  
ATOM   3042 HD11 ILE A 213      20.493  29.841 -41.646  1.00 85.52           H  
ATOM   3043 HD12 ILE A 213      21.581  28.831 -40.695  1.00 85.52           H  
ATOM   3044 HD13 ILE A 213      22.206  29.704 -42.113  1.00 85.52           H  
ATOM   3045  N   GLY A 214      21.865  33.156 -37.613  1.00 87.07           N  
ATOM   3046  H   GLY A 214      22.857  33.116 -37.801  1.00 87.07           H  
ATOM   3047  CA  GLY A 214      21.438  32.741 -36.279  1.00 87.07           C  
ATOM   3048  HA2 GLY A 214      20.379  32.955 -36.134  1.00 87.07           H  
ATOM   3049  HA3 GLY A 214      22.004  33.304 -35.537  1.00 87.07           H  
ATOM   3050  C   GLY A 214      21.665  31.248 -36.038  1.00 87.07           C  
ATOM   3051  O   GLY A 214      21.973  30.489 -36.957  1.00 87.07           O  
ATOM   3052  N   LYS A 215      21.548  30.833 -34.776  1.00 91.28           N  
ATOM   3053  H   LYS A 215      21.205  31.491 -34.091  1.00 91.28           H  
ATOM   3054  CA  LYS A 215      21.694  29.442 -34.333  1.00 91.28           C  
ATOM   3055  HA  LYS A 215      21.886  28.793 -35.188  1.00 91.28           H  
ATOM   3056  C   LYS A 215      20.400  28.983 -33.676  1.00 91.28           C  
ATOM   3057  CB  LYS A 215      22.857  29.315 -33.344  1.00 91.28           C  
ATOM   3058  HB2 LYS A 215      22.828  28.318 -32.904  1.00 91.28           H  
ATOM   3059  HB3 LYS A 215      22.717  30.040 -32.542  1.00 91.28           H  
ATOM   3060  O   LYS A 215      19.857  29.697 -32.836  1.00 91.28           O  
ATOM   3061  CG  LYS A 215      24.236  29.517 -33.987  1.00 91.28           C  
ATOM   3062  HG2 LYS A 215      24.427  28.695 -34.676  1.00 91.28           H  
ATOM   3063  HG3 LYS A 215      24.277  30.462 -34.531  1.00 91.28           H  
ATOM   3064  CD  LYS A 215      25.284  29.524 -32.871  1.00 91.28           C  
ATOM   3065  HD2 LYS A 215      25.225  30.463 -32.320  1.00 91.28           H  
ATOM   3066  HD3 LYS A 215      25.041  28.722 -32.174  1.00 91.28           H  
ATOM   3067  CE  LYS A 215      26.701  29.329 -33.406  1.00 91.28           C  
ATOM   3068  HE2 LYS A 215      26.639  28.847 -34.382  1.00 91.28           H  
ATOM   3069  HE3 LYS A 215      27.185  30.299 -33.519  1.00 91.28           H  
ATOM   3070  NZ  LYS A 215      27.454  28.446 -32.486  1.00 91.28           N  
ATOM   3071  HZ1 LYS A 215      27.013  27.538 -32.504  1.00 91.28           H  
ATOM   3072  HZ2 LYS A 215      28.412  28.307 -32.773  1.00 91.28           H  
ATOM   3073  HZ3 LYS A 215      27.391  28.753 -31.526  1.00 91.28           H  
ATOM   3074  N   THR A 216      19.948  27.783 -34.017  1.00 92.86           N  
ATOM   3075  H   THR A 216      20.450  27.265 -34.724  1.00 92.86           H  
ATOM   3076  CA  THR A 216      18.787  27.136 -33.400  1.00 92.86           C  
ATOM   3077  HA  THR A 216      18.540  27.661 -32.477  1.00 92.86           H  
ATOM   3078  C   THR A 216      19.115  25.694 -33.023  1.00 92.86           C  
ATOM   3079  CB  THR A 216      17.553  27.239 -34.307  1.00 92.86           C  
ATOM   3080  HB  THR A 216      17.391  28.288 -34.557  1.00 92.86           H  
ATOM   3081  O   THR A 216      19.907  25.044 -33.703  1.00 92.86           O  
ATOM   3082  CG2 THR A 216      17.641  26.437 -35.606  1.00 92.86           C  
ATOM   3083 HG21 THR A 216      16.743  26.604 -36.202  1.00 92.86           H  
ATOM   3084 HG22 THR A 216      17.738  25.373 -35.390  1.00 92.86           H  
ATOM   3085 HG23 THR A 216      18.505  26.766 -36.185  1.00 92.86           H  
ATOM   3086  OG1 THR A 216      16.436  26.780 -33.591  1.00 92.86           O  
ATOM   3087  HG1 THR A 216      15.693  26.731 -34.198  1.00 92.86           H  
ATOM   3088  N   GLN A 217      18.532  25.199 -31.933  1.00 93.62           N  
ATOM   3089  H   GLN A 217      17.801  25.746 -31.502  1.00 93.62           H  
ATOM   3090  CA  GLN A 217      18.679  23.814 -31.482  1.00 93.62           C  
ATOM   3091  HA  GLN A 217      19.575  23.372 -31.918  1.00 93.62           H  
ATOM   3092  C   GLN A 217      17.471  23.005 -31.956  1.00 93.62           C  
ATOM   3093  CB  GLN A 217      18.819  23.763 -29.951  1.00 93.62           C  
ATOM   3094  HB2 GLN A 217      18.758  22.727 -29.617  1.00 93.62           H  
ATOM   3095  HB3 GLN A 217      17.984  24.301 -29.503  1.00 93.62           H  
ATOM   3096  O   GLN A 217      16.328  23.392 -31.717  1.00 93.62           O  
ATOM   3097  CG  GLN A 217      20.134  24.378 -29.438  1.00 93.62           C  
ATOM   3098  HG2 GLN A 217      20.249  25.386 -29.838  1.00 93.62           H  
ATOM   3099  HG3 GLN A 217      20.079  24.458 -28.352  1.00 93.62           H  
ATOM   3100  CD  GLN A 217      21.376  23.555 -29.775  1.00 93.62           C  
ATOM   3101  NE2 GLN A 217      22.547  24.153 -29.803  1.00 93.62           N  
ATOM   3102 HE21 GLN A 217      22.649  25.148 -29.664  1.00 93.62           H  
ATOM   3103 HE22 GLN A 217      23.332  23.565 -30.045  1.00 93.62           H  
ATOM   3104  OE1 GLN A 217      21.332  22.361 -30.008  1.00 93.62           O  
ATOM   3105  N   LEU A 218      17.716  21.880 -32.622  1.00 95.42           N  
ATOM   3106  H   LEU A 218      18.679  21.633 -32.799  1.00 95.42           H  
ATOM   3107  CA  LEU A 218      16.679  21.011 -33.177  1.00 95.42           C  
ATOM   3108  HA  LEU A 218      15.694  21.393 -32.908  1.00 95.42           H  
ATOM   3109  C   LEU A 218      16.812  19.617 -32.564  1.00 95.42           C  
ATOM   3110  CB  LEU A 218      16.788  20.995 -34.715  1.00 95.42           C  
ATOM   3111  HB2 LEU A 218      16.054  20.298 -35.119  1.00 95.42           H  
ATOM   3112  HB3 LEU A 218      17.781  20.631 -34.980  1.00 95.42           H  
ATOM   3113  O   LEU A 218      17.897  19.044 -32.566  1.00 95.42           O  
ATOM   3114  CG  LEU A 218      16.575  22.379 -35.362  1.00 95.42           C  
ATOM   3115  HG  LEU A 218      17.218  23.109 -34.870  1.00 95.42           H  
ATOM   3116  CD1 LEU A 218      16.954  22.387 -36.842  1.00 95.42           C  
ATOM   3117 HD11 LEU A 218      17.882  21.837 -36.998  1.00 95.42           H  
ATOM   3118 HD12 LEU A 218      16.150  21.966 -37.446  1.00 95.42           H  
ATOM   3119 HD13 LEU A 218      17.106  23.423 -37.146  1.00 95.42           H  
ATOM   3120  CD2 LEU A 218      15.123  22.851 -35.256  1.00 95.42           C  
ATOM   3121 HD21 LEU A 218      14.451  22.114 -35.696  1.00 95.42           H  
ATOM   3122 HD22 LEU A 218      15.002  23.798 -35.781  1.00 95.42           H  
ATOM   3123 HD23 LEU A 218      14.858  23.007 -34.210  1.00 95.42           H  
ATOM   3124  N   LYS A 219      15.714  19.072 -32.031  1.00 96.22           N  
ATOM   3125  H   LYS A 219      14.854  19.602 -32.061  1.00 96.22           H  
ATOM   3126  CA  LYS A 219      15.691  17.733 -31.424  1.00 96.22           C  
ATOM   3127  HA  LYS A 219      16.625  17.584 -30.881  1.00 96.22           H  
ATOM   3128  C   LYS A 219      15.604  16.655 -32.503  1.00 96.22           C  
ATOM   3129  CB  LYS A 219      14.536  17.632 -30.413  1.00 96.22           C  
ATOM   3130  HB2 LYS A 219      14.604  18.468 -29.718  1.00 96.22           H  
ATOM   3131  HB3 LYS A 219      13.582  17.695 -30.936  1.00 96.22           H  
ATOM   3132  O   LYS A 219      14.709  16.721 -33.346  1.00 96.22           O  
ATOM   3133  CG  LYS A 219      14.591  16.323 -29.610  1.00 96.22           C  
ATOM   3134  HG2 LYS A 219      15.578  16.250 -29.153  1.00 96.22           H  
ATOM   3135  HG3 LYS A 219      14.453  15.474 -30.280  1.00 96.22           H  
ATOM   3136  CD  LYS A 219      13.526  16.262 -28.502  1.00 96.22           C  
ATOM   3137  HD2 LYS A 219      13.637  17.135 -27.858  1.00 96.22           H  
ATOM   3138  HD3 LYS A 219      12.531  16.257 -28.944  1.00 96.22           H  
ATOM   3139  CE  LYS A 219      13.746  14.989 -27.672  1.00 96.22           C  
ATOM   3140  HE2 LYS A 219      13.595  14.115 -28.306  1.00 96.22           H  
ATOM   3141  HE3 LYS A 219      14.789  14.981 -27.354  1.00 96.22           H  
ATOM   3142  NZ  LYS A 219      12.887  14.897 -26.464  1.00 96.22           N  
ATOM   3143  HZ1 LYS A 219      12.941  15.739 -25.910  1.00 96.22           H  
ATOM   3144  HZ2 LYS A 219      13.255  14.186 -25.849  1.00 96.22           H  
ATOM   3145  HZ3 LYS A 219      11.928  14.662 -26.675  1.00 96.22           H  
ATOM   3146  N   VAL A 220      16.481  15.659 -32.448  1.00 96.12           N  
ATOM   3147  H   VAL A 220      17.189  15.697 -31.728  1.00 96.12           H  
ATOM   3148  CA  VAL A 220      16.488  14.498 -33.349  1.00 96.12           C  
ATOM   3149  HA  VAL A 220      16.314  14.845 -34.368  1.00 96.12           H  
ATOM   3150  C   VAL A 220      15.366  13.529 -32.970  1.00 96.12           C  
ATOM   3151  CB  VAL A 220      17.860  13.792 -33.315  1.00 96.12           C  
ATOM   3152  HB  VAL A 220      18.077  13.475 -32.295  1.00 96.12           H  
ATOM   3153  O   VAL A 220      15.271  13.111 -31.819  1.00 96.12           O  
ATOM   3154  CG1 VAL A 220      17.880  12.554 -34.223  1.00 96.12           C  
ATOM   3155 HG11 VAL A 220      17.212  11.787 -33.831  1.00 96.12           H  
ATOM   3156 HG12 VAL A 220      18.886  12.137 -34.249  1.00 96.12           H  
ATOM   3157 HG13 VAL A 220      17.568  12.822 -35.233  1.00 96.12           H  
ATOM   3158  CG2 VAL A 220      18.976  14.737 -33.783  1.00 96.12           C  
ATOM   3159 HG21 VAL A 220      19.043  15.599 -33.119  1.00 96.12           H  
ATOM   3160 HG22 VAL A 220      19.934  14.217 -33.756  1.00 96.12           H  
ATOM   3161 HG23 VAL A 220      18.775  15.083 -34.797  1.00 96.12           H  
ATOM   3162  N   THR A 221      14.529  13.140 -33.932  1.00 95.42           N  
ATOM   3163  H   THR A 221      14.632  13.550 -34.849  1.00 95.42           H  
ATOM   3164  CA  THR A 221      13.408  12.197 -33.731  1.00 95.42           C  
ATOM   3165  HA  THR A 221      13.246  12.038 -32.665  1.00 95.42           H  
ATOM   3166  C   THR A 221      13.664  10.821 -34.330  1.00 95.42           C  
ATOM   3167  CB  THR A 221      12.104  12.748 -34.318  1.00 95.42           C  
ATOM   3168  HB  THR A 221      11.337  11.973 -34.294  1.00 95.42           H  
ATOM   3169  O   THR A 221      13.212   9.821 -33.784  1.00 95.42           O  
ATOM   3170  CG2 THR A 221      11.607  13.948 -33.523  1.00 95.42           C  
ATOM   3171 HG21 THR A 221      10.679  14.319 -33.959  1.00 95.42           H  
ATOM   3172 HG22 THR A 221      11.415  13.646 -32.493  1.00 95.42           H  
ATOM   3173 HG23 THR A 221      12.362  14.734 -33.528  1.00 95.42           H  
ATOM   3174  OG1 THR A 221      12.294  13.175 -35.648  1.00 95.42           O  
ATOM   3175  HG1 THR A 221      11.493  13.627 -35.925  1.00 95.42           H  
ATOM   3176  N   SER A 222      14.413  10.742 -35.428  1.00 96.06           N  
ATOM   3177  H   SER A 222      14.733  11.599 -35.855  1.00 96.06           H  
ATOM   3178  CA  SER A 222      14.848   9.468 -36.000  1.00 96.06           C  
ATOM   3179  HA  SER A 222      15.049   8.774 -35.184  1.00 96.06           H  
ATOM   3180  C   SER A 222      16.128   9.643 -36.801  1.00 96.06           C  
ATOM   3181  CB  SER A 222      13.759   8.842 -36.884  1.00 96.06           C  
ATOM   3182  HB2 SER A 222      14.051   7.820 -37.126  1.00 96.06           H  
ATOM   3183  HB3 SER A 222      12.816   8.808 -36.340  1.00 96.06           H  
ATOM   3184  O   SER A 222      16.328  10.681 -37.436  1.00 96.06           O  
ATOM   3185  OG  SER A 222      13.585   9.555 -38.093  1.00 96.06           O  
ATOM   3186  HG  SER A 222      14.369  10.084 -38.253  1.00 96.06           H  
ATOM   3187  N   ILE A 223      16.954   8.604 -36.829  1.00 95.86           N  
ATOM   3188  H   ILE A 223      16.702   7.764 -36.328  1.00 95.86           H  
ATOM   3189  CA  ILE A 223      18.205   8.571 -37.584  1.00 95.86           C  
ATOM   3190  HA  ILE A 223      18.384   9.539 -38.053  1.00 95.86           H  
ATOM   3191  C   ILE A 223      18.052   7.529 -38.693  1.00 95.86           C  
ATOM   3192  CB  ILE A 223      19.387   8.285 -36.633  1.00 95.86           C  
ATOM   3193  HB  ILE A 223      19.228   7.318 -36.155  1.00 95.86           H  
ATOM   3194  O   ILE A 223      17.862   6.346 -38.419  1.00 95.86           O  
ATOM   3195  CG1 ILE A 223      19.496   9.375 -35.536  1.00 95.86           C  
ATOM   3196 HG12 ILE A 223      19.859  10.303 -35.979  1.00 95.86           H  
ATOM   3197 HG13 ILE A 223      18.517   9.576 -35.101  1.00 95.86           H  
ATOM   3198  CG2 ILE A 223      20.686   8.229 -37.450  1.00 95.86           C  
ATOM   3199 HG21 ILE A 223      20.653   7.413 -38.172  1.00 95.86           H  
ATOM   3200 HG22 ILE A 223      20.813   9.175 -37.978  1.00 95.86           H  
ATOM   3201 HG23 ILE A 223      21.541   8.056 -36.797  1.00 95.86           H  
ATOM   3202  CD1 ILE A 223      20.407   8.981 -34.370  1.00 95.86           C  
ATOM   3203 HD11 ILE A 223      20.411   9.783 -33.632  1.00 95.86           H  
ATOM   3204 HD12 ILE A 223      21.429   8.818 -34.713  1.00 95.86           H  
ATOM   3205 HD13 ILE A 223      20.036   8.070 -33.900  1.00 95.86           H  
ATOM   3206  N   GLY A 224      18.082   7.977 -39.945  1.00 95.41           N  
ATOM   3207  H   GLY A 224      18.226   8.963 -40.109  1.00 95.41           H  
ATOM   3208  CA  GLY A 224      17.977   7.116 -41.117  1.00 95.41           C  
ATOM   3209  HA2 GLY A 224      17.730   7.720 -41.990  1.00 95.41           H  
ATOM   3210  HA3 GLY A 224      17.175   6.395 -40.960  1.00 95.41           H  
ATOM   3211  C   GLY A 224      19.274   6.364 -41.406  1.00 95.41           C  
ATOM   3212  O   GLY A 224      20.370   6.835 -41.103  1.00 95.41           O  
ATOM   3213  N   VAL A 225      19.147   5.200 -42.038  1.00 94.96           N  
ATOM   3214  H   VAL A 225      18.220   4.880 -42.282  1.00 94.96           H  
ATOM   3215  CA  VAL A 225      20.291   4.404 -42.499  1.00 94.96           C  
ATOM   3216  HA  VAL A 225      21.035   4.397 -41.702  1.00 94.96           H  
ATOM   3217  C   VAL A 225      20.886   5.045 -43.762  1.00 94.96           C  
ATOM   3218  CB  VAL A 225      19.876   2.943 -42.756  1.00 94.96           C  
ATOM   3219  HB  VAL A 225      19.116   2.918 -43.537  1.00 94.96           H  
ATOM   3220  O   VAL A 225      20.115   5.443 -44.641  1.00 94.96           O  
ATOM   3221  CG1 VAL A 225      21.058   2.072 -43.197  1.00 94.96           C  
ATOM   3222 HG11 VAL A 225      21.454   2.422 -44.150  1.00 94.96           H  
ATOM   3223 HG12 VAL A 225      20.726   1.042 -43.332  1.00 94.96           H  
ATOM   3224 HG13 VAL A 225      21.846   2.095 -42.444  1.00 94.96           H  
ATOM   3225  CG2 VAL A 225      19.287   2.313 -41.485  1.00 94.96           C  
ATOM   3226 HG21 VAL A 225      18.377   2.831 -41.184  1.00 94.96           H  
ATOM   3227 HG22 VAL A 225      20.011   2.365 -40.672  1.00 94.96           H  
ATOM   3228 HG23 VAL A 225      19.037   1.268 -41.671  1.00 94.96           H  
ATOM   3229  N   PRO A 226      22.223   5.145 -43.898  1.00 95.82           N  
ATOM   3230  CA  PRO A 226      22.842   5.656 -45.114  1.00 95.82           C  
ATOM   3231  HA  PRO A 226      22.510   6.685 -45.252  1.00 95.82           H  
ATOM   3232  C   PRO A 226      22.478   4.838 -46.355  1.00 95.82           C  
ATOM   3233  CB  PRO A 226      24.353   5.644 -44.869  1.00 95.82           C  
ATOM   3234  HB2 PRO A 226      24.787   4.715 -45.240  1.00 95.82           H  
ATOM   3235  HB3 PRO A 226      24.841   6.504 -45.327  1.00 95.82           H  
ATOM   3236  O   PRO A 226      22.555   3.611 -46.357  1.00 95.82           O  
ATOM   3237  CG  PRO A 226      24.470   5.673 -43.351  1.00 95.82           C  
ATOM   3238  HG2 PRO A 226      25.398   5.219 -43.005  1.00 95.82           H  
ATOM   3239  HG3 PRO A 226      24.408   6.711 -43.024  1.00 95.82           H  
ATOM   3240  CD  PRO A 226      23.240   4.898 -42.886  1.00 95.82           C  
ATOM   3241  HD2 PRO A 226      22.934   5.255 -41.902  1.00 95.82           H  
ATOM   3242  HD3 PRO A 226      23.469   3.832 -42.850  1.00 95.82           H  
ATOM   3243  N   VAL A 227      22.145   5.534 -47.438  1.00 96.21           N  
ATOM   3244  H   VAL A 227      22.044   6.534 -47.336  1.00 96.21           H  
ATOM   3245  CA  VAL A 227      21.932   4.969 -48.773  1.00 96.21           C  
ATOM   3246  HA  VAL A 227      21.978   3.882 -48.718  1.00 96.21           H  
ATOM   3247  C   VAL A 227      23.052   5.456 -49.681  1.00 96.21           C  
ATOM   3248  CB  VAL A 227      20.549   5.356 -49.330  1.00 96.21           C  
ATOM   3249  HB  VAL A 227      20.487   6.440 -49.424  1.00 96.21           H  
ATOM   3250  O   VAL A 227      23.324   6.655 -49.752  1.00 96.21           O  
ATOM   3251  CG1 VAL A 227      20.313   4.730 -50.712  1.00 96.21           C  
ATOM   3252 HG11 VAL A 227      20.403   3.646 -50.654  1.00 96.21           H  
ATOM   3253 HG12 VAL A 227      19.314   4.987 -51.065  1.00 96.21           H  
ATOM   3254 HG13 VAL A 227      21.034   5.115 -51.433  1.00 96.21           H  
ATOM   3255  CG2 VAL A 227      19.424   4.883 -48.400  1.00 96.21           C  
ATOM   3256 HG21 VAL A 227      19.499   5.382 -47.434  1.00 96.21           H  
ATOM   3257 HG22 VAL A 227      18.454   5.128 -48.833  1.00 96.21           H  
ATOM   3258 HG23 VAL A 227      19.491   3.806 -48.246  1.00 96.21           H  
ATOM   3259  N   THR A 228      23.718   4.538 -50.376  1.00 94.99           N  
ATOM   3260  H   THR A 228      23.467   3.563 -50.296  1.00 94.99           H  
ATOM   3261  CA  THR A 228      24.796   4.873 -51.308  1.00 94.99           C  
ATOM   3262  HA  THR A 228      25.219   5.833 -51.014  1.00 94.99           H  
ATOM   3263  C   THR A 228      24.280   5.031 -52.735  1.00 94.99           C  
ATOM   3264  CB  THR A 228      25.945   3.859 -51.251  1.00 94.99           C  
ATOM   3265  HB  THR A 228      26.627   4.043 -52.081  1.00 94.99           H  
ATOM   3266  O   THR A 228      23.518   4.211 -53.242  1.00 94.99           O  
ATOM   3267  CG2 THR A 228      26.728   3.966 -49.945  1.00 94.99           C  
ATOM   3268 HG21 THR A 228      27.149   4.967 -49.861  1.00 94.99           H  
ATOM   3269 HG22 THR A 228      27.545   3.245 -49.957  1.00 94.99           H  
ATOM   3270 HG23 THR A 228      26.078   3.770 -49.092  1.00 94.99           H  
ATOM   3271  OG1 THR A 228      25.462   2.538 -51.328  1.00 94.99           O  
ATOM   3272  HG1 THR A 228      26.218   1.946 -51.353  1.00 94.99           H  
ATOM   3273  N   SER A 229      24.738   6.084 -53.407  1.00 94.17           N  
ATOM   3274  H   SER A 229      25.322   6.742 -52.912  1.00 94.17           H  
ATOM   3275  CA  SER A 229      24.594   6.284 -54.848  1.00 94.17           C  
ATOM   3276  HA  SER A 229      24.277   5.354 -55.320  1.00 94.17           H  
ATOM   3277  C   SER A 229      25.955   6.687 -55.408  1.00 94.17           C  
ATOM   3278  CB  SER A 229      23.532   7.343 -55.136  1.00 94.17           C  
ATOM   3279  HB2 SER A 229      22.593   7.048 -54.668  1.00 94.17           H  
ATOM   3280  HB3 SER A 229      23.848   8.303 -54.728  1.00 94.17           H  
ATOM   3281  O   SER A 229      26.506   7.732 -55.053  1.00 94.17           O  
ATOM   3282  OG  SER A 229      23.345   7.451 -56.534  1.00 94.17           O  
ATOM   3283  HG  SER A 229      22.683   8.127 -56.696  1.00 94.17           H  
ATOM   3284  N   GLY A 230      26.557   5.818 -56.223  1.00 94.08           N  
ATOM   3285  H   GLY A 230      26.072   4.963 -56.453  1.00 94.08           H  
ATOM   3286  CA  GLY A 230      27.960   5.962 -56.617  1.00 94.08           C  
ATOM   3287  HA2 GLY A 230      28.076   6.883 -57.188  1.00 94.08           H  
ATOM   3288  HA3 GLY A 230      28.255   5.123 -57.248  1.00 94.08           H  
ATOM   3289  C   GLY A 230      28.889   5.997 -55.396  1.00 94.08           C  
ATOM   3290  O   GLY A 230      28.769   5.173 -54.493  1.00 94.08           O  
ATOM   3291  N   ASN A 231      29.790   6.978 -55.349  1.00 95.56           N  
ATOM   3292  H   ASN A 231      29.804   7.648 -56.105  1.00 95.56           H  
ATOM   3293  CA  ASN A 231      30.743   7.167 -54.248  1.00 95.56           C  
ATOM   3294  HA  ASN A 231      30.897   6.207 -53.755  1.00 95.56           H  
ATOM   3295  C   ASN A 231      30.229   8.115 -53.145  1.00 95.56           C  
ATOM   3296  CB  ASN A 231      32.092   7.610 -54.829  1.00 95.56           C  
ATOM   3297  HB2 ASN A 231      31.960   8.475 -55.480  1.00 95.56           H  
ATOM   3298  HB3 ASN A 231      32.732   7.907 -53.998  1.00 95.56           H  
ATOM   3299  O   ASN A 231      31.023   8.675 -52.383  1.00 95.56           O  
ATOM   3300  CG  ASN A 231      32.846   6.525 -55.569  1.00 95.56           C  
ATOM   3301  ND2 ASN A 231      34.025   6.845 -56.040  1.00 95.56           N  
ATOM   3302 HD21 ASN A 231      34.420   7.746 -55.813  1.00 95.56           H  
ATOM   3303 HD22 ASN A 231      34.586   6.093 -56.414  1.00 95.56           H  
ATOM   3304  OD1 ASN A 231      32.422   5.388 -55.699  1.00 95.56           O  
ATOM   3305  N   THR A 232      28.912   8.323 -53.068  1.00 96.15           N  
ATOM   3306  H   THR A 232      28.302   7.864 -53.729  1.00 96.15           H  
ATOM   3307  CA  THR A 232      28.278   9.204 -52.084  1.00 96.15           C  
ATOM   3308  HA  THR A 232      29.046   9.582 -51.409  1.00 96.15           H  
ATOM   3309  C   THR A 232      27.265   8.433 -51.246  1.00 96.15           C  
ATOM   3310  CB  THR A 232      27.636  10.421 -52.766  1.00 96.15           C  
ATOM   3311  HB  THR A 232      26.825  10.097 -53.417  1.00 96.15           H  
ATOM   3312  O   THR A 232      26.386   7.770 -51.790  1.00 96.15           O  
ATOM   3313  CG2 THR A 232      27.102  11.440 -51.760  1.00 96.15           C  
ATOM   3314 HG21 THR A 232      27.889  11.748 -51.072  1.00 96.15           H  
ATOM   3315 HG22 THR A 232      26.729  12.315 -52.294  1.00 96.15           H  
ATOM   3316 HG23 THR A 232      26.275  11.011 -51.194  1.00 96.15           H  
ATOM   3317  OG1 THR A 232      28.612  11.091 -53.537  1.00 96.15           O  
ATOM   3318  HG1 THR A 232      29.406  11.155 -53.002  1.00 96.15           H  
ATOM   3319  N   ALA A 233      27.380   8.522 -49.922  1.00 96.72           N  
ATOM   3320  H   ALA A 233      28.124   9.095 -49.551  1.00 96.72           H  
ATOM   3321  CA  ALA A 233      26.405   8.011 -48.963  1.00 96.72           C  
ATOM   3322  HA  ALA A 233      25.750   7.292 -49.454  1.00 96.72           H  
ATOM   3323  C   ALA A 233      25.547   9.166 -48.441  1.00 96.72           C  
ATOM   3324  CB  ALA A 233      27.139   7.284 -47.831  1.00 96.72           C  
ATOM   3325  HB1 ALA A 233      26.414   6.847 -47.145  1.00 96.72           H  
ATOM   3326  HB2 ALA A 233      27.769   7.985 -47.285  1.00 96.72           H  
ATOM   3327  HB3 ALA A 233      27.764   6.489 -48.238  1.00 96.72           H  
ATOM   3328  O   ALA A 233      26.074  10.213 -48.066  1.00 96.72           O  
ATOM   3329  N   THR A 234      24.231   8.991 -48.405  1.00 96.57           N  
ATOM   3330  H   THR A 234      23.847   8.130 -48.768  1.00 96.57           H  
ATOM   3331  CA  THR A 234      23.286   9.999 -47.921  1.00 96.57           C  
ATOM   3332  HA  THR A 234      23.846  10.829 -47.493  1.00 96.57           H  
ATOM   3333  C   THR A 234      22.397   9.415 -46.835  1.00 96.57           C  
ATOM   3334  CB  THR A 234      22.439  10.544 -49.074  1.00 96.57           C  
ATOM   3335  HB  THR A 234      21.863   9.730 -49.516  1.00 96.57           H  
ATOM   3336  O   THR A 234      21.896   8.308 -46.991  1.00 96.57           O  
ATOM   3337  CG2 THR A 234      21.486  11.652 -48.647  1.00 96.57           C  
ATOM   3338 HG21 THR A 234      20.811  11.304 -47.865  1.00 96.57           H  
ATOM   3339 HG22 THR A 234      22.054  12.512 -48.290  1.00 96.57           H  
ATOM   3340 HG23 THR A 234      20.879  11.910 -49.514  1.00 96.57           H  
ATOM   3341  OG1 THR A 234      23.270  11.112 -50.061  1.00 96.57           O  
ATOM   3342  HG1 THR A 234      24.134  11.258 -49.667  1.00 96.57           H  
ATOM   3343  N   ALA A 235      22.176  10.154 -45.750  1.00 96.89           N  
ATOM   3344  H   ALA A 235      22.592  11.073 -45.698  1.00 96.89           H  
ATOM   3345  CA  ALA A 235      21.278   9.754 -44.671  1.00 96.89           C  
ATOM   3346  HA  ALA A 235      20.616   8.964 -45.025  1.00 96.89           H  
ATOM   3347  C   ALA A 235      20.406  10.924 -44.214  1.00 96.89           C  
ATOM   3348  CB  ALA A 235      22.098   9.195 -43.510  1.00 96.89           C  
ATOM   3349  HB1 ALA A 235      22.737   8.385 -43.860  1.00 96.89           H  
ATOM   3350  HB2 ALA A 235      22.718   9.982 -43.081  1.00 96.89           H  
ATOM   3351  HB3 ALA A 235      21.430   8.809 -42.740  1.00 96.89           H  
ATOM   3352  O   ALA A 235      20.838  12.078 -44.202  1.00 96.89           O  
ATOM   3353  N   ASN A 236      19.178  10.616 -43.811  1.00 96.62           N  
ATOM   3354  H   ASN A 236      18.895   9.647 -43.828  1.00 96.62           H  
ATOM   3355  CA  ASN A 236      18.232  11.589 -43.285  1.00 96.62           C  
ATOM   3356  HA  ASN A 236      18.528  12.592 -43.592  1.00 96.62           H  
ATOM   3357  C   ASN A 236      18.235  11.554 -41.755  1.00 96.62           C  
ATOM   3358  CB  ASN A 236      16.846  11.296 -43.879  1.00 96.62           C  
ATOM   3359  HB2 ASN A 236      16.103  11.957 -43.433  1.00 96.62           H  
ATOM   3360  HB3 ASN A 236      16.558  10.271 -43.646  1.00 96.62           H  
ATOM   3361  O   ASN A 236      18.137  10.490 -41.153  1.00 96.62           O  
ATOM   3362  CG  ASN A 236      16.831  11.470 -45.386  1.00 96.62           C  
ATOM   3363  ND2 ASN A 236      16.762  12.682 -45.885  1.00 96.62           N  
ATOM   3364 HD21 ASN A 236      16.719  13.491 -45.282  1.00 96.62           H  
ATOM   3365 HD22 ASN A 236      16.768  12.745 -46.893  1.00 96.62           H  
ATOM   3366  OD1 ASN A 236      16.922  10.521 -46.140  1.00 96.62           O  
ATOM   3367  N   ILE A 237      18.300  12.722 -41.130  1.00 96.92           N  
ATOM   3368  H   ILE A 237      18.437  13.556 -41.682  1.00 96.92           H  
ATOM   3369  CA  ILE A 237      18.129  12.916 -39.692  1.00 96.92           C  
ATOM   3370  HA  ILE A 237      18.041  11.955 -39.184  1.00 96.92           H  
ATOM   3371  C   ILE A 237      16.822  13.684 -39.526  1.00 96.92           C  
ATOM   3372  CB  ILE A 237      19.336  13.672 -39.096  1.00 96.92           C  
ATOM   3373  HB  ILE A 237      19.386  14.652 -39.571  1.00 96.92           H  
ATOM   3374  O   ILE A 237      16.737  14.853 -39.906  1.00 96.92           O  
ATOM   3375  CG1 ILE A 237      20.675  12.944 -39.369  1.00 96.92           C  
ATOM   3376 HG12 ILE A 237      20.732  12.641 -40.415  1.00 96.92           H  
ATOM   3377 HG13 ILE A 237      20.733  12.043 -38.758  1.00 96.92           H  
ATOM   3378  CG2 ILE A 237      19.128  13.869 -37.583  1.00 96.92           C  
ATOM   3379 HG21 ILE A 237      18.197  14.401 -37.386  1.00 96.92           H  
ATOM   3380 HG22 ILE A 237      19.098  12.902 -37.082  1.00 96.92           H  
ATOM   3381 HG23 ILE A 237      19.938  14.463 -37.159  1.00 96.92           H  
ATOM   3382  CD1 ILE A 237      21.907  13.819 -39.105  1.00 96.92           C  
ATOM   3383 HD11 ILE A 237      21.971  14.089 -38.051  1.00 96.92           H  
ATOM   3384 HD12 ILE A 237      22.806  13.264 -39.375  1.00 96.92           H  
ATOM   3385 HD13 ILE A 237      21.856  14.724 -39.710  1.00 96.92           H  
ATOM   3386  N   ALA A 238      15.786  13.021 -39.020  1.00 96.91           N  
ATOM   3387  H   ALA A 238      15.944  12.102 -38.632  1.00 96.91           H  
ATOM   3388  CA  ALA A 238      14.495  13.657 -38.797  1.00 96.91           C  
ATOM   3389  HA  ALA A 238      14.293  14.328 -39.632  1.00 96.91           H  
ATOM   3390  C   ALA A 238      14.521  14.495 -37.515  1.00 96.91           C  
ATOM   3391  CB  ALA A 238      13.380  12.614 -38.773  1.00 96.91           C  
ATOM   3392  HB1 ALA A 238      12.413  13.116 -38.792  1.00 96.91           H  
ATOM   3393  HB2 ALA A 238      13.448  12.038 -37.850  1.00 96.91           H  
ATOM   3394  HB3 ALA A 238      13.456  11.955 -39.639  1.00 96.91           H  
ATOM   3395  O   ALA A 238      15.183  14.140 -36.536  1.00 96.91           O  
ATOM   3396  N   LEU A 239      13.790  15.603 -37.538  1.00 96.81           N  
ATOM   3397  H   LEU A 239      13.268  15.803 -38.379  1.00 96.81           H  
ATOM   3398  CA  LEU A 239      13.775  16.634 -36.511  1.00 96.81           C  
ATOM   3399  HA  LEU A 239      14.395  16.310 -35.675  1.00 96.81           H  
ATOM   3400  C   LEU A 239      12.350  16.837 -35.995  1.00 96.81           C  
ATOM   3401  CB  LEU A 239      14.356  17.943 -37.083  1.00 96.81           C  
ATOM   3402  HB2 LEU A 239      13.647  18.335 -37.812  1.00 96.81           H  
ATOM   3403  HB3 LEU A 239      14.441  18.673 -36.278  1.00 96.81           H  
ATOM   3404  O   LEU A 239      11.381  16.698 -36.740  1.00 96.81           O  
ATOM   3405  CG  LEU A 239      15.725  17.791 -37.773  1.00 96.81           C  
ATOM   3406  HG  LEU A 239      15.660  17.045 -38.566  1.00 96.81           H  
ATOM   3407  CD1 LEU A 239      16.130  19.105 -38.430  1.00 96.81           C  
ATOM   3408 HD11 LEU A 239      17.054  18.966 -38.991  1.00 96.81           H  
ATOM   3409 HD12 LEU A 239      16.284  19.850 -37.650  1.00 96.81           H  
ATOM   3410 HD13 LEU A 239      15.346  19.439 -39.111  1.00 96.81           H  
ATOM   3411  CD2 LEU A 239      16.828  17.381 -36.797  1.00 96.81           C  
ATOM   3412 HD21 LEU A 239      17.003  18.161 -36.056  1.00 96.81           H  
ATOM   3413 HD22 LEU A 239      16.557  16.457 -36.286  1.00 96.81           H  
ATOM   3414 HD23 LEU A 239      17.738  17.185 -37.365  1.00 96.81           H  
ATOM   3415  N   ALA A 240      12.222  17.197 -34.719  1.00 93.92           N  
ATOM   3416  H   ALA A 240      13.055  17.209 -34.148  1.00 93.92           H  
ATOM   3417  CA  ALA A 240      10.925  17.432 -34.081  1.00 93.92           C  
ATOM   3418  HA  ALA A 240      10.266  16.591 -34.300  1.00 93.92           H  
ATOM   3419  C   ALA A 240      10.216  18.702 -34.585  1.00 93.92           C  
ATOM   3420  CB  ALA A 240      11.145  17.502 -32.566  1.00 93.92           C  
ATOM   3421  HB1 ALA A 240      10.181  17.587 -32.065  1.00 93.92           H  
ATOM   3422  HB2 ALA A 240      11.647  16.601 -32.214  1.00 93.92           H  
ATOM   3423  HB3 ALA A 240      11.750  18.375 -32.320  1.00 93.92           H  
ATOM   3424  O   ALA A 240       8.998  18.814 -34.475  1.00 93.92           O  
ATOM   3425  N   ALA A 241      10.975  19.658 -35.120  1.00 94.54           N  
ATOM   3426  H   ALA A 241      11.956  19.467 -35.261  1.00 94.54           H  
ATOM   3427  CA  ALA A 241      10.475  20.922 -35.644  1.00 94.54           C  
ATOM   3428  HA  ALA A 241       9.413  20.816 -35.862  1.00 94.54           H  
ATOM   3429  C   ALA A 241      11.209  21.281 -36.946  1.00 94.54           C  
ATOM   3430  CB  ALA A 241      10.656  22.005 -34.572  1.00 94.54           C  
ATOM   3431  HB1 ALA A 241      10.102  21.730 -33.675  1.00 94.54           H  
ATOM   3432  HB2 ALA A 241      11.713  22.111 -34.326  1.00 94.54           H  
ATOM   3433  HB3 ALA A 241      10.283  22.961 -34.940  1.00 94.54           H  
ATOM   3434  O   ALA A 241      12.376  20.898 -37.108  1.00 94.54           O  
ATOM   3435  N   PRO A 242      10.561  22.026 -37.859  1.00 93.22           N  
ATOM   3436  CA  PRO A 242      11.177  22.394 -39.121  1.00 93.22           C  
ATOM   3437  HA  PRO A 242      11.597  21.506 -39.593  1.00 93.22           H  
ATOM   3438  C   PRO A 242      12.290  23.406 -38.898  1.00 93.22           C  
ATOM   3439  CB  PRO A 242      10.058  22.958 -40.003  1.00 93.22           C  
ATOM   3440  HB2 PRO A 242       9.612  22.160 -40.597  1.00 93.22           H  
ATOM   3441  HB3 PRO A 242      10.411  23.755 -40.657  1.00 93.22           H  
ATOM   3442  O   PRO A 242      12.226  24.247 -38.000  1.00 93.22           O  
ATOM   3443  CG  PRO A 242       9.041  23.472 -38.985  1.00 93.22           C  
ATOM   3444  HG2 PRO A 242       9.321  24.477 -38.669  1.00 93.22           H  
ATOM   3445  HG3 PRO A 242       8.028  23.465 -39.386  1.00 93.22           H  
ATOM   3446  CD  PRO A 242       9.188  22.511 -37.805  1.00 93.22           C  
ATOM   3447  HD2 PRO A 242       8.983  23.033 -36.870  1.00 93.22           H  
ATOM   3448  HD3 PRO A 242       8.503  21.672 -37.927  1.00 93.22           H  
ATOM   3449  N   PHE A 243      13.288  23.380 -39.772  1.00 93.18           N  
ATOM   3450  H   PHE A 243      13.300  22.656 -40.475  1.00 93.18           H  
ATOM   3451  CA  PHE A 243      14.263  24.457 -39.837  1.00 93.18           C  
ATOM   3452  HA  PHE A 243      14.641  24.646 -38.832  1.00 93.18           H  
ATOM   3453  C   PHE A 243      13.584  25.739 -40.353  1.00 93.18           C  
ATOM   3454  CB  PHE A 243      15.429  23.997 -40.705  1.00 93.18           C  
ATOM   3455  HB2 PHE A 243      15.055  23.734 -41.695  1.00 93.18           H  
ATOM   3456  HB3 PHE A 243      15.861  23.096 -40.268  1.00 93.18           H  
ATOM   3457  O   PHE A 243      13.110  25.789 -41.489  1.00 93.18           O  
ATOM   3458  CG  PHE A 243      16.517  25.033 -40.834  1.00 93.18           C  
ATOM   3459  CD1 PHE A 243      16.687  25.712 -42.048  1.00 93.18           C  
ATOM   3460  HD1 PHE A 243      16.026  25.514 -42.879  1.00 93.18           H  
ATOM   3461  CD2 PHE A 243      17.364  25.317 -39.748  1.00 93.18           C  
ATOM   3462  HD2 PHE A 243      17.229  24.805 -38.807  1.00 93.18           H  
ATOM   3463  CE1 PHE A 243      17.723  26.642 -42.189  1.00 93.18           C  
ATOM   3464  HE1 PHE A 243      17.842  27.154 -43.132  1.00 93.18           H  
ATOM   3465  CE2 PHE A 243      18.407  26.246 -39.891  1.00 93.18           C  
ATOM   3466  HE2 PHE A 243      19.068  26.448 -39.060  1.00 93.18           H  
ATOM   3467  CZ  PHE A 243      18.597  26.897 -41.121  1.00 93.18           C  
ATOM   3468  HZ  PHE A 243      19.403  27.604 -41.249  1.00 93.18           H  
ATOM   3469  N   THR A 244      13.490  26.769 -39.507  1.00 89.92           N  
ATOM   3470  H   THR A 244      13.834  26.650 -38.565  1.00 89.92           H  
ATOM   3471  CA  THR A 244      12.653  27.961 -39.750  1.00 89.92           C  
ATOM   3472  HA  THR A 244      11.837  27.691 -40.420  1.00 89.92           H  
ATOM   3473  C   THR A 244      13.376  29.131 -40.414  1.00 89.92           C  
ATOM   3474  CB  THR A 244      12.029  28.465 -38.440  1.00 89.92           C  
ATOM   3475  HB  THR A 244      11.515  29.408 -38.623  1.00 89.92           H  
ATOM   3476  O   THR A 244      12.721  30.087 -40.830  1.00 89.92           O  
ATOM   3477  CG2 THR A 244      11.024  27.481 -37.846  1.00 89.92           C  
ATOM   3478 HG21 THR A 244      10.303  27.184 -38.608  1.00 89.92           H  
ATOM   3479 HG22 THR A 244      11.537  26.596 -37.471  1.00 89.92           H  
ATOM   3480 HG23 THR A 244      10.490  27.955 -37.023  1.00 89.92           H  
ATOM   3481  OG1 THR A 244      13.039  28.661 -37.474  1.00 89.92           O  
ATOM   3482  HG1 THR A 244      12.611  28.950 -36.666  1.00 89.92           H  
ATOM   3483  N   TYR A 245      14.707  29.098 -40.520  1.00 90.43           N  
ATOM   3484  H   TYR A 245      15.209  28.286 -40.190  1.00 90.43           H  
ATOM   3485  CA  TYR A 245      15.448  30.182 -41.164  1.00 90.43           C  
ATOM   3486  HA  TYR A 245      15.034  31.122 -40.799  1.00 90.43           H  
ATOM   3487  C   TYR A 245      15.236  30.189 -42.682  1.00 90.43           C  
ATOM   3488  CB  TYR A 245      16.934  30.150 -40.787  1.00 90.43           C  
ATOM   3489  HB2 TYR A 245      17.353  29.203 -41.128  1.00 90.43           H  
ATOM   3490  HB3 TYR A 245      17.448  30.943 -41.329  1.00 90.43           H  
ATOM   3491  O   TYR A 245      15.014  29.155 -43.304  1.00 90.43           O  
ATOM   3492  CG  TYR A 245      17.235  30.341 -39.309  1.00 90.43           C  
ATOM   3493  CD1 TYR A 245      16.611  31.373 -38.579  1.00 90.43           C  
ATOM   3494  HD1 TYR A 245      15.903  32.035 -39.056  1.00 90.43           H  
ATOM   3495  CD2 TYR A 245      18.190  29.525 -38.673  1.00 90.43           C  
ATOM   3496  HD2 TYR A 245      18.719  28.772 -39.237  1.00 90.43           H  
ATOM   3497  CE1 TYR A 245      16.920  31.570 -37.221  1.00 90.43           C  
ATOM   3498  HE1 TYR A 245      16.445  32.368 -36.670  1.00 90.43           H  
ATOM   3499  CE2 TYR A 245      18.504  29.715 -37.315  1.00 90.43           C  
ATOM   3500  HE2 TYR A 245      19.253  29.104 -36.834  1.00 90.43           H  
ATOM   3501  OH  TYR A 245      18.184  30.931 -35.283  1.00 90.43           O  
ATOM   3502  HH  TYR A 245      17.658  31.627 -34.882  1.00 90.43           H  
ATOM   3503  CZ  TYR A 245      17.868  30.739 -36.588  1.00 90.43           C  
ATOM   3504  N   ALA A 246      15.306  31.381 -43.278  1.00 84.96           N  
ATOM   3505  H   ALA A 246      15.488  32.191 -42.701  1.00 84.96           H  
ATOM   3506  CA  ALA A 246      14.918  31.614 -44.670  1.00 84.96           C  
ATOM   3507  HA  ALA A 246      13.949  31.146 -44.841  1.00 84.96           H  
ATOM   3508  C   ALA A 246      15.890  31.029 -45.710  1.00 84.96           C  
ATOM   3509  CB  ALA A 246      14.768  33.129 -44.859  1.00 84.96           C  
ATOM   3510  HB1 ALA A 246      15.724  33.625 -44.697  1.00 84.96           H  
ATOM   3511  HB2 ALA A 246      14.030  33.520 -44.158  1.00 84.96           H  
ATOM   3512  HB3 ALA A 246      14.428  33.335 -45.874  1.00 84.96           H  
ATOM   3513  O   ALA A 246      15.508  30.832 -46.862  1.00 84.96           O  
ATOM   3514  N   SER A 247      17.142  30.771 -45.332  1.00 88.24           N  
ATOM   3515  H   SER A 247      17.403  30.908 -44.367  1.00 88.24           H  
ATOM   3516  CA  SER A 247      18.178  30.253 -46.225  1.00 88.24           C  
ATOM   3517  HA  SER A 247      17.765  30.122 -47.225  1.00 88.24           H  
ATOM   3518  C   SER A 247      18.675  28.895 -45.756  1.00 88.24           C  
ATOM   3519  CB  SER A 247      19.337  31.248 -46.344  1.00 88.24           C  
ATOM   3520  HB2 SER A 247      18.984  32.141 -46.859  1.00 88.24           H  
ATOM   3521  HB3 SER A 247      20.137  30.797 -46.931  1.00 88.24           H  
ATOM   3522  O   SER A 247      18.861  28.674 -44.562  1.00 88.24           O  
ATOM   3523  OG  SER A 247      19.835  31.618 -45.073  1.00 88.24           O  
ATOM   3524  HG  SER A 247      20.643  32.123 -45.189  1.00 88.24           H  
ATOM   3525  N   SER A 248      18.915  27.986 -46.704  1.00 88.75           N  
ATOM   3526  H   SER A 248      18.686  28.191 -47.666  1.00 88.75           H  
ATOM   3527  CA  SER A 248      19.525  26.692 -46.402  1.00 88.75           C  
ATOM   3528  HA  SER A 248      18.879  26.165 -45.700  1.00 88.75           H  
ATOM   3529  C   SER A 248      20.883  26.870 -45.733  1.00 88.75           C  
ATOM   3530  CB  SER A 248      19.694  25.833 -47.659  1.00 88.75           C  
ATOM   3531  HB2 SER A 248      20.119  24.869 -47.379  1.00 88.75           H  
ATOM   3532  HB3 SER A 248      20.378  26.332 -48.345  1.00 88.75           H  
ATOM   3533  O   SER A 248      21.683  27.718 -46.132  1.00 88.75           O  
ATOM   3534  OG  SER A 248      18.452  25.622 -48.308  1.00 88.75           O  
ATOM   3535  HG  SER A 248      18.614  25.162 -49.134  1.00 88.75           H  
ATOM   3536  N   PHE A 249      21.154  26.031 -44.741  1.00 90.77           N  
ATOM   3537  H   PHE A 249      20.462  25.333 -44.507  1.00 90.77           H  
ATOM   3538  CA  PHE A 249      22.428  25.988 -44.039  1.00 90.77           C  
ATOM   3539  HA  PHE A 249      23.071  26.796 -44.387  1.00 90.77           H  
ATOM   3540  C   PHE A 249      23.123  24.665 -44.339  1.00 90.77           C  
ATOM   3541  CB  PHE A 249      22.186  26.197 -42.541  1.00 90.77           C  
ATOM   3542  HB2 PHE A 249      21.399  25.520 -42.209  1.00 90.77           H  
ATOM   3543  HB3 PHE A 249      21.824  27.214 -42.389  1.00 90.77           H  
ATOM   3544  O   PHE A 249      22.537  23.606 -44.136  1.00 90.77           O  
ATOM   3545  CG  PHE A 249      23.417  25.978 -41.684  1.00 90.77           C  
ATOM   3546  CD1 PHE A 249      23.463  24.894 -40.788  1.00 90.77           C  
ATOM   3547  HD1 PHE A 249      22.611  24.237 -40.691  1.00 90.77           H  
ATOM   3548  CD2 PHE A 249      24.526  26.836 -41.802  1.00 90.77           C  
ATOM   3549  HD2 PHE A 249      24.499  27.661 -42.497  1.00 90.77           H  
ATOM   3550  CE1 PHE A 249      24.604  24.673 -39.999  1.00 90.77           C  
ATOM   3551  HE1 PHE A 249      24.634  23.846 -39.305  1.00 90.77           H  
ATOM   3552  CE2 PHE A 249      25.672  26.608 -41.019  1.00 90.77           C  
ATOM   3553  HE2 PHE A 249      26.540  27.242 -41.122  1.00 90.77           H  
ATOM   3554  CZ  PHE A 249      25.701  25.543 -40.104  1.00 90.77           C  
ATOM   3555  HZ  PHE A 249      26.572  25.386 -39.485  1.00 90.77           H  
ATOM   3556  N   THR A 250      24.370  24.727 -44.803  1.00 92.80           N  
ATOM   3557  H   THR A 250      24.806  25.631 -44.921  1.00 92.80           H  
ATOM   3558  CA  THR A 250      25.212  23.544 -44.999  1.00 92.80           C  
ATOM   3559  HA  THR A 250      24.670  22.672 -44.631  1.00 92.80           H  
ATOM   3560  C   THR A 250      26.485  23.690 -44.180  1.00 92.80           C  
ATOM   3561  CB  THR A 250      25.515  23.274 -46.479  1.00 92.80           C  
ATOM   3562  HB  THR A 250      26.042  24.127 -46.907  1.00 92.80           H  
ATOM   3563  O   THR A 250      27.141  24.730 -44.241  1.00 92.80           O  
ATOM   3564  CG2 THR A 250      26.342  22.005 -46.684  1.00 92.80           C  
ATOM   3565 HG21 THR A 250      25.858  21.162 -46.192  1.00 92.80           H  
ATOM   3566 HG22 THR A 250      27.342  22.136 -46.269  1.00 92.80           H  
ATOM   3567 HG23 THR A 250      26.440  21.794 -47.749  1.00 92.80           H  
ATOM   3568  OG1 THR A 250      24.314  23.061 -47.193  1.00 92.80           O  
ATOM   3569  HG1 THR A 250      24.525  23.136 -48.127  1.00 92.80           H  
ATOM   3570  N   SER A 251      26.836  22.648 -43.431  1.00 92.36           N  
ATOM   3571  H   SER A 251      26.224  21.845 -43.415  1.00 92.36           H  
ATOM   3572  CA  SER A 251      28.058  22.585 -42.625  1.00 92.36           C  
ATOM   3573  HA  SER A 251      28.737  23.381 -42.929  1.00 92.36           H  
ATOM   3574  C   SER A 251      28.773  21.252 -42.811  1.00 92.36           C  
ATOM   3575  CB  SER A 251      27.714  22.792 -41.150  1.00 92.36           C  
ATOM   3576  HB2 SER A 251      27.068  21.982 -40.811  1.00 92.36           H  
ATOM   3577  HB3 SER A 251      27.186  23.739 -41.044  1.00 92.36           H  
ATOM   3578  O   SER A 251      28.144  20.236 -43.100  1.00 92.36           O  
ATOM   3579  OG  SER A 251      28.890  22.825 -40.365  1.00 92.36           O  
ATOM   3580  HG  SER A 251      28.688  22.392 -39.533  1.00 92.36           H  
ATOM   3581  N   ASN A 252      30.087  21.249 -42.595  1.00 91.31           N  
ATOM   3582  H   ASN A 252      30.522  22.126 -42.349  1.00 91.31           H  
ATOM   3583  CA  ASN A 252      30.900  20.028 -42.562  1.00 91.31           C  
ATOM   3584  HA  ASN A 252      30.416  19.257 -43.161  1.00 91.31           H  
ATOM   3585  C   ASN A 252      31.035  19.475 -41.129  1.00 91.31           C  
ATOM   3586  CB  ASN A 252      32.274  20.319 -43.188  1.00 91.31           C  
ATOM   3587  HB2 ASN A 252      32.806  21.035 -42.561  1.00 91.31           H  
ATOM   3588  HB3 ASN A 252      32.850  19.395 -43.212  1.00 91.31           H  
ATOM   3589  O   ASN A 252      31.629  18.419 -40.919  1.00 91.31           O  
ATOM   3590  CG  ASN A 252      32.219  20.867 -44.606  1.00 91.31           C  
ATOM   3591  ND2 ASN A 252      33.334  21.331 -45.115  1.00 91.31           N  
ATOM   3592 HD21 ASN A 252      33.262  21.682 -46.060  1.00 91.31           H  
ATOM   3593 HD22 ASN A 252      34.203  21.268 -44.605  1.00 91.31           H  
ATOM   3594  OD1 ASN A 252      31.202  20.950 -45.268  1.00 91.31           O  
ATOM   3595  N   THR A 253      30.517  20.209 -40.141  1.00 91.51           N  
ATOM   3596  H   THR A 253      30.036  21.063 -40.385  1.00 91.51           H  
ATOM   3597  CA  THR A 253      30.525  19.857 -38.720  1.00 91.51           C  
ATOM   3598  HA  THR A 253      30.841  18.818 -38.617  1.00 91.51           H  
ATOM   3599  C   THR A 253      29.117  19.975 -38.136  1.00 91.51           C  
ATOM   3600  CB  THR A 253      31.508  20.730 -37.920  1.00 91.51           C  
ATOM   3601  HB  THR A 253      31.607  20.304 -36.922  1.00 91.51           H  
ATOM   3602  O   THR A 253      28.307  20.770 -38.621  1.00 91.51           O  
ATOM   3603  CG2 THR A 253      32.897  20.843 -38.556  1.00 91.51           C  
ATOM   3604 HG21 THR A 253      32.886  21.594 -39.346  1.00 91.51           H  
ATOM   3605 HG22 THR A 253      33.190  19.895 -39.007  1.00 91.51           H  
ATOM   3606 HG23 THR A 253      33.625  21.128 -37.797  1.00 91.51           H  
ATOM   3607  OG1 THR A 253      31.036  22.053 -37.815  1.00 91.51           O  
ATOM   3608  HG1 THR A 253      31.582  22.511 -37.171  1.00 91.51           H  
ATOM   3609  N   LEU A 254      28.822  19.204 -37.088  1.00 93.93           N  
ATOM   3610  H   LEU A 254      29.517  18.549 -36.760  1.00 93.93           H  
ATOM   3611  CA  LEU A 254      27.535  19.247 -36.388  1.00 93.93           C  
ATOM   3612  HA  LEU A 254      26.979  20.128 -36.708  1.00 93.93           H  
ATOM   3613  C   LEU A 254      27.750  19.332 -34.884  1.00 93.93           C  
ATOM   3614  CB  LEU A 254      26.732  17.992 -36.754  1.00 93.93           C  
ATOM   3615  HB2 LEU A 254      27.241  17.121 -36.340  1.00 93.93           H  
ATOM   3616  HB3 LEU A 254      26.736  17.907 -37.840  1.00 93.93           H  
ATOM   3617  O   LEU A 254      28.321  18.419 -34.295  1.00 93.93           O  
ATOM   3618  CG  LEU A 254      25.271  17.971 -36.281  1.00 93.93           C  
ATOM   3619  HG  LEU A 254      25.225  18.082 -35.198  1.00 93.93           H  
ATOM   3620  CD1 LEU A 254      24.476  19.095 -36.945  1.00 93.93           C  
ATOM   3621 HD11 LEU A 254      23.410  18.944 -36.774  1.00 93.93           H  
ATOM   3622 HD12 LEU A 254      24.749  20.058 -36.514  1.00 93.93           H  
ATOM   3623 HD13 LEU A 254      24.661  19.113 -38.019  1.00 93.93           H  
ATOM   3624  CD2 LEU A 254      24.646  16.628 -36.666  1.00 93.93           C  
ATOM   3625 HD21 LEU A 254      25.193  15.815 -36.188  1.00 93.93           H  
ATOM   3626 HD22 LEU A 254      23.610  16.595 -36.331  1.00 93.93           H  
ATOM   3627 HD23 LEU A 254      24.669  16.496 -37.748  1.00 93.93           H  
ATOM   3628  N   ASN A 255      27.282  20.404 -34.251  1.00 94.82           N  
ATOM   3629  H   ASN A 255      26.777  21.108 -34.771  1.00 94.82           H  
ATOM   3630  CA  ASN A 255      27.292  20.482 -32.793  1.00 94.82           C  
ATOM   3631  HA  ASN A 255      28.199  20.015 -32.408  1.00 94.82           H  
ATOM   3632  C   ASN A 255      26.096  19.700 -32.255  1.00 94.82           C  
ATOM   3633  CB  ASN A 255      27.288  21.945 -32.332  1.00 94.82           C  
ATOM   3634  HB2 ASN A 255      27.234  21.981 -31.244  1.00 94.82           H  
ATOM   3635  HB3 ASN A 255      26.399  22.439 -32.725  1.00 94.82           H  
ATOM   3636  O   ASN A 255      24.960  19.996 -32.624  1.00 94.82           O  
ATOM   3637  CG  ASN A 255      28.517  22.715 -32.765  1.00 94.82           C  
ATOM   3638  ND2 ASN A 255      28.425  24.018 -32.901  1.00 94.82           N  
ATOM   3639 HD21 ASN A 255      29.255  24.490 -33.230  1.00 94.82           H  
ATOM   3640 HD22 ASN A 255      27.547  24.506 -32.795  1.00 94.82           H  
ATOM   3641  OD1 ASN A 255      29.586  22.165 -32.988  1.00 94.82           O  
ATOM   3642  N   ARG A 256      26.364  18.718 -31.396  1.00 95.50           N  
ATOM   3643  H   ARG A 256      27.332  18.538 -31.171  1.00 95.50           H  
ATOM   3644  CA  ARG A 256      25.368  17.862 -30.753  1.00 95.50           C  
ATOM   3645  HA  ARG A 256      24.369  18.146 -31.082  1.00 95.50           H  
ATOM   3646  C   ARG A 256      25.447  18.033 -29.241  1.00 95.50           C  
ATOM   3647  CB  ARG A 256      25.633  16.408 -31.166  1.00 95.50           C  
ATOM   3648  HB2 ARG A 256      25.633  16.336 -32.253  1.00 95.50           H  
ATOM   3649  HB3 ARG A 256      26.634  16.144 -30.825  1.00 95.50           H  
ATOM   3650  O   ARG A 256      26.537  17.951 -28.677  1.00 95.50           O  
ATOM   3651  CG  ARG A 256      24.601  15.402 -30.616  1.00 95.50           C  
ATOM   3652  HG2 ARG A 256      24.132  15.758 -29.699  1.00 95.50           H  
ATOM   3653  HG3 ARG A 256      23.812  15.263 -31.356  1.00 95.50           H  
ATOM   3654  CD  ARG A 256      25.281  14.063 -30.324  1.00 95.50           C  
ATOM   3655  HD2 ARG A 256      24.525  13.290 -30.191  1.00 95.50           H  
ATOM   3656  HD3 ARG A 256      25.907  13.790 -31.174  1.00 95.50           H  
ATOM   3657  NE  ARG A 256      26.092  14.169 -29.110  1.00 95.50           N  
ATOM   3658  HE  ARG A 256      25.674  14.682 -28.347  1.00 95.50           H  
ATOM   3659  NH1 ARG A 256      27.874  12.819 -29.694  1.00 95.50           N  
ATOM   3660 HH11 ARG A 256      28.651  12.302 -29.309  1.00 95.50           H  
ATOM   3661 HH12 ARG A 256      27.336  12.429 -30.455  1.00 95.50           H  
ATOM   3662  NH2 ARG A 256      27.868  13.959 -27.801  1.00 95.50           N  
ATOM   3663 HH21 ARG A 256      28.747  13.531 -27.545  1.00 95.50           H  
ATOM   3664 HH22 ARG A 256      27.364  14.437 -27.068  1.00 95.50           H  
ATOM   3665  CZ  ARG A 256      27.271  13.644 -28.896  1.00 95.50           C  
ATOM   3666  N   SER A 257      24.298  18.168 -28.599  1.00 95.92           N  
ATOM   3667  H   SER A 257      23.455  18.213 -29.153  1.00 95.92           H  
ATOM   3668  CA  SER A 257      24.130  18.202 -27.148  1.00 95.92           C  
ATOM   3669  HA  SER A 257      25.090  18.056 -26.652  1.00 95.92           H  
ATOM   3670  C   SER A 257      23.185  17.088 -26.713  1.00 95.92           C  
ATOM   3671  CB  SER A 257      23.580  19.559 -26.711  1.00 95.92           C  
ATOM   3672  HB2 SER A 257      23.434  19.560 -25.631  1.00 95.92           H  
ATOM   3673  HB3 SER A 257      22.620  19.732 -27.198  1.00 95.92           H  
ATOM   3674  O   SER A 257      22.192  16.811 -27.386  1.00 95.92           O  
ATOM   3675  OG  SER A 257      24.484  20.589 -27.067  1.00 95.92           O  
ATOM   3676  HG  SER A 257      24.032  21.429 -26.953  1.00 95.92           H  
ATOM   3677  N   TRP A 258      23.495  16.449 -25.590  1.00 97.03           N  
ATOM   3678  H   TRP A 258      24.318  16.733 -25.077  1.00 97.03           H  
ATOM   3679  CA  TRP A 258      22.642  15.430 -24.985  1.00 97.03           C  
ATOM   3680  HA  TRP A 258      22.520  14.604 -25.686  1.00 97.03           H  
ATOM   3681  C   TRP A 258      21.245  15.987 -24.660  1.00 97.03           C  
ATOM   3682  CB  TRP A 258      23.356  14.916 -23.729  1.00 97.03           C  
ATOM   3683  HB2 TRP A 258      23.665  15.770 -23.126  1.00 97.03           H  
ATOM   3684  HB3 TRP A 258      24.261  14.393 -24.037  1.00 97.03           H  
ATOM   3685  O   TRP A 258      21.132  17.128 -24.210  1.00 97.03           O  
ATOM   3686  CG  TRP A 258      22.578  14.002 -22.843  1.00 97.03           C  
ATOM   3687  CD1 TRP A 258      21.773  13.000 -23.259  1.00 97.03           C  
ATOM   3688  HD1 TRP A 258      21.584  12.735 -24.289  1.00 97.03           H  
ATOM   3689  CD2 TRP A 258      22.556  13.964 -21.382  1.00 97.03           C  
ATOM   3690  CE2 TRP A 258      21.732  12.876 -20.980  1.00 97.03           C  
ATOM   3691  CE3 TRP A 258      23.170  14.715 -20.355  1.00 97.03           C  
ATOM   3692  HE3 TRP A 258      23.798  15.553 -20.618  1.00 97.03           H  
ATOM   3693  NE1 TRP A 258      21.255  12.355 -22.160  1.00 97.03           N  
ATOM   3694  HE1 TRP A 258      20.658  11.542 -22.205  1.00 97.03           H  
ATOM   3695  CH2 TRP A 258      22.175  13.282 -18.638  1.00 97.03           C  
ATOM   3696  HH2 TRP A 258      22.042  13.025 -17.598  1.00 97.03           H  
ATOM   3697  CZ2 TRP A 258      21.546  12.524 -19.636  1.00 97.03           C  
ATOM   3698  HZ2 TRP A 258      20.927  11.681 -19.367  1.00 97.03           H  
ATOM   3699  CZ3 TRP A 258      22.979  14.378 -18.999  1.00 97.03           C  
ATOM   3700  HZ3 TRP A 258      23.457  14.963 -18.227  1.00 97.03           H  
ATOM   3701  N   GLU A 259      20.195  15.176 -24.846  1.00 95.41           N  
ATOM   3702  H   GLU A 259      20.366  14.295 -25.309  1.00 95.41           H  
ATOM   3703  CA  GLU A 259      18.786  15.523 -24.567  1.00 95.41           C  
ATOM   3704  HA  GLU A 259      18.421  16.175 -25.360  1.00 95.41           H  
ATOM   3705  C   GLU A 259      18.588  16.259 -23.229  1.00 95.41           C  
ATOM   3706  CB  GLU A 259      17.933  14.234 -24.573  1.00 95.41           C  
ATOM   3707  HB2 GLU A 259      18.092  13.710 -25.515  1.00 95.41           H  
ATOM   3708  HB3 GLU A 259      18.265  13.580 -23.766  1.00 95.41           H  
ATOM   3709  O   GLU A 259      17.846  17.237 -23.162  1.00 95.41           O  
ATOM   3710  CG  GLU A 259      16.426  14.523 -24.401  1.00 95.41           C  
ATOM   3711  HG2 GLU A 259      16.126  15.259 -25.147  1.00 95.41           H  
ATOM   3712  HG3 GLU A 259      16.258  14.965 -23.419  1.00 95.41           H  
ATOM   3713  CD  GLU A 259      15.502  13.296 -24.530  1.00 95.41           C  
ATOM   3714  OE1 GLU A 259      14.260  13.489 -24.583  1.00 95.41           O  
ATOM   3715  OE2 GLU A 259      15.956  12.133 -24.588  1.00 95.41           O  
ATOM   3716  N   PHE A 260      19.273  15.814 -22.173  1.00 96.17           N  
ATOM   3717  H   PHE A 260      19.866  15.007 -22.302  1.00 96.17           H  
ATOM   3718  CA  PHE A 260      19.107  16.346 -20.818  1.00 96.17           C  
ATOM   3719  HA  PHE A 260      18.191  16.934 -20.788  1.00 96.17           H  
ATOM   3720  C   PHE A 260      20.218  17.305 -20.390  1.00 96.17           C  
ATOM   3721  CB  PHE A 260      18.921  15.183 -19.837  1.00 96.17           C  
ATOM   3722  HB2 PHE A 260      19.841  14.601 -19.799  1.00 96.17           H  
ATOM   3723  HB3 PHE A 260      18.742  15.578 -18.837  1.00 96.17           H  
ATOM   3724  O   PHE A 260      20.242  17.712 -19.232  1.00 96.17           O  
ATOM   3725  CG  PHE A 260      17.761  14.289 -20.215  1.00 96.17           C  
ATOM   3726  CD1 PHE A 260      16.448  14.783 -20.130  1.00 96.17           C  
ATOM   3727  HD1 PHE A 260      16.266  15.778 -19.751  1.00 96.17           H  
ATOM   3728  CD2 PHE A 260      17.992  13.008 -20.746  1.00 96.17           C  
ATOM   3729  HD2 PHE A 260      19.000  12.631 -20.832  1.00 96.17           H  
ATOM   3730  CE1 PHE A 260      15.374  14.006 -20.585  1.00 96.17           C  
ATOM   3731  HE1 PHE A 260      14.368  14.396 -20.539  1.00 96.17           H  
ATOM   3732  CE2 PHE A 260      16.919  12.231 -21.209  1.00 96.17           C  
ATOM   3733  HE2 PHE A 260      17.100  11.270 -21.668  1.00 96.17           H  
ATOM   3734  CZ  PHE A 260      15.612  12.734 -21.129  1.00 96.17           C  
ATOM   3735  HZ  PHE A 260      14.782  12.155 -21.506  1.00 96.17           H  
ATOM   3736  N   ALA A 261      21.119  17.708 -21.296  1.00 94.93           N  
ATOM   3737  H   ALA A 261      21.015  17.395 -22.251  1.00 94.93           H  
ATOM   3738  CA  ALA A 261      22.267  18.555 -20.967  1.00 94.93           C  
ATOM   3739  HA  ALA A 261      22.924  18.004 -20.294  1.00 94.93           H  
ATOM   3740  C   ALA A 261      21.868  19.857 -20.250  1.00 94.93           C  
ATOM   3741  CB  ALA A 261      23.038  18.866 -22.255  1.00 94.93           C  
ATOM   3742  HB1 ALA A 261      23.892  19.503 -22.026  1.00 94.93           H  
ATOM   3743  HB2 ALA A 261      23.406  17.943 -22.704  1.00 94.93           H  
ATOM   3744  HB3 ALA A 261      22.391  19.377 -22.968  1.00 94.93           H  
ATOM   3745  O   ALA A 261      22.564  20.286 -19.338  1.00 94.93           O  
ATOM   3746  N   SER A 262      20.725  20.455 -20.604  1.00 93.87           N  
ATOM   3747  H   SER A 262      20.154  20.023 -21.316  1.00 93.87           H  
ATOM   3748  CA  SER A 262      20.235  21.699 -19.994  1.00 93.87           C  
ATOM   3749  HA  SER A 262      21.050  22.423 -19.986  1.00 93.87           H  
ATOM   3750  C   SER A 262      19.756  21.558 -18.546  1.00 93.87           C  
ATOM   3751  CB  SER A 262      19.095  22.270 -20.840  1.00 93.87           C  
ATOM   3752  HB2 SER A 262      19.456  22.448 -21.852  1.00 93.87           H  
ATOM   3753  HB3 SER A 262      18.763  23.219 -20.418  1.00 93.87           H  
ATOM   3754  O   SER A 262      19.545  22.571 -17.888  1.00 93.87           O  
ATOM   3755  OG  SER A 262      18.007  21.365 -20.889  1.00 93.87           O  
ATOM   3756  HG  SER A 262      17.548  21.380 -20.046  1.00 93.87           H  
ATOM   3757  N   LEU A 263      19.539  20.332 -18.057  1.00 94.86           N  
ATOM   3758  H   LEU A 263      19.753  19.534 -18.637  1.00 94.86           H  
ATOM   3759  CA  LEU A 263      19.155  20.070 -16.664  1.00 94.86           C  
ATOM   3760  HA  LEU A 263      18.502  20.868 -16.311  1.00 94.86           H  
ATOM   3761  C   LEU A 263      20.363  20.057 -15.719  1.00 94.86           C  
ATOM   3762  CB  LEU A 263      18.403  18.733 -16.570  1.00 94.86           C  
ATOM   3763  HB2 LEU A 263      19.088  17.930 -16.842  1.00 94.86           H  
ATOM   3764  HB3 LEU A 263      18.113  18.577 -15.531  1.00 94.86           H  
ATOM   3765  O   LEU A 263      20.193  20.034 -14.503  1.00 94.86           O  
ATOM   3766  CG  LEU A 263      17.147  18.630 -17.447  1.00 94.86           C  
ATOM   3767  HG  LEU A 263      17.421  18.734 -18.497  1.00 94.86           H  
ATOM   3768  CD1 LEU A 263      16.517  17.257 -17.254  1.00 94.86           C  
ATOM   3769 HD11 LEU A 263      15.720  17.125 -17.985  1.00 94.86           H  
ATOM   3770 HD12 LEU A 263      17.263  16.475 -17.399  1.00 94.86           H  
ATOM   3771 HD13 LEU A 263      16.117  17.175 -16.243  1.00 94.86           H  
ATOM   3772  CD2 LEU A 263      16.096  19.689 -17.099  1.00 94.86           C  
ATOM   3773 HD21 LEU A 263      15.197  19.523 -17.692  1.00 94.86           H  
ATOM   3774 HD22 LEU A 263      16.481  20.684 -17.319  1.00 94.86           H  
ATOM   3775 HD23 LEU A 263      15.844  19.627 -16.040  1.00 94.86           H  
ATOM   3776  N   PHE A 264      21.575  20.066 -16.273  1.00 95.71           N  
ATOM   3777  H   PHE A 264      21.648  20.162 -17.276  1.00 95.71           H  
ATOM   3778  CA  PHE A 264      22.826  20.012 -15.531  1.00 95.71           C  
ATOM   3779  HA  PHE A 264      22.613  19.958 -14.463  1.00 95.71           H  
ATOM   3780  C   PHE A 264      23.634  21.282 -15.788  1.00 95.71           C  
ATOM   3781  CB  PHE A 264      23.599  18.749 -15.924  1.00 95.71           C  
ATOM   3782  HB2 PHE A 264      23.849  18.831 -16.982  1.00 95.71           H  
ATOM   3783  HB3 PHE A 264      24.532  18.711 -15.363  1.00 95.71           H  
ATOM   3784  O   PHE A 264      23.650  21.826 -16.889  1.00 95.71           O  
ATOM   3785  CG  PHE A 264      22.828  17.461 -15.695  1.00 95.71           C  
ATOM   3786  CD1 PHE A 264      22.840  16.848 -14.433  1.00 95.71           C  
ATOM   3787  HD1 PHE A 264      23.452  17.280 -13.655  1.00 95.71           H  
ATOM   3788  CD2 PHE A 264      22.057  16.898 -16.725  1.00 95.71           C  
ATOM   3789  HD2 PHE A 264      22.053  17.365 -17.698  1.00 95.71           H  
ATOM   3790  CE1 PHE A 264      22.063  15.701 -14.185  1.00 95.71           C  
ATOM   3791  HE1 PHE A 264      22.067  15.242 -13.208  1.00 95.71           H  
ATOM   3792  CE2 PHE A 264      21.276  15.754 -16.485  1.00 95.71           C  
ATOM   3793  HE2 PHE A 264      20.666  15.346 -17.277  1.00 95.71           H  
ATOM   3794  CZ  PHE A 264      21.275  15.155 -15.213  1.00 95.71           C  
ATOM   3795  HZ  PHE A 264      20.668  14.282 -15.026  1.00 95.71           H  
ATOM   3796  N   ASP A 265      24.339  21.754 -14.765  1.00 93.80           N  
ATOM   3797  H   ASP A 265      24.344  21.252 -13.889  1.00 93.80           H  
ATOM   3798  CA  ASP A 265      25.098  23.004 -14.839  1.00 93.80           C  
ATOM   3799  HA  ASP A 265      24.502  23.732 -15.390  1.00 93.80           H  
ATOM   3800  C   ASP A 265      26.433  22.878 -15.594  1.00 93.80           C  
ATOM   3801  CB  ASP A 265      25.280  23.548 -13.416  1.00 93.80           C  
ATOM   3802  HB2 ASP A 265      24.296  23.677 -12.965  1.00 93.80           H  
ATOM   3803  HB3 ASP A 265      25.735  24.536 -13.488  1.00 93.80           H  
ATOM   3804  O   ASP A 265      26.979  23.873 -16.072  1.00 93.80           O  
ATOM   3805  CG  ASP A 265      26.135  22.688 -12.478  1.00 93.80           C  
ATOM   3806  OD1 ASP A 265      26.542  21.545 -12.810  1.00 93.80           O  
ATOM   3807  OD2 ASP A 265      26.442  23.198 -11.378  1.00 93.80           O  
ATOM   3808  N   ARG A 266      26.966  21.655 -15.712  1.00 95.18           N  
ATOM   3809  H   ARG A 266      26.479  20.909 -15.237  1.00 95.18           H  
ATOM   3810  CA  ARG A 266      28.233  21.341 -16.383  1.00 95.18           C  
ATOM   3811  HA  ARG A 266      28.348  22.017 -17.230  1.00 95.18           H  
ATOM   3812  C   ARG A 266      28.245  19.900 -16.888  1.00 95.18           C  
ATOM   3813  CB  ARG A 266      29.381  21.560 -15.378  1.00 95.18           C  
ATOM   3814  HB2 ARG A 266      29.313  20.790 -14.609  1.00 95.18           H  
ATOM   3815  HB3 ARG A 266      29.248  22.526 -14.892  1.00 95.18           H  
ATOM   3816  O   ARG A 266      27.612  19.023 -16.306  1.00 95.18           O  
ATOM   3817  CG  ARG A 266      30.785  21.538 -16.012  1.00 95.18           C  
ATOM   3818  HG2 ARG A 266      30.885  22.410 -16.659  1.00 95.18           H  
ATOM   3819  HG3 ARG A 266      30.946  20.647 -16.618  1.00 95.18           H  
ATOM   3820  CD  ARG A 266      31.895  21.575 -14.960  1.00 95.18           C  
ATOM   3821  HD2 ARG A 266      32.846  21.716 -15.472  1.00 95.18           H  
ATOM   3822  HD3 ARG A 266      31.731  22.437 -14.314  1.00 95.18           H  
ATOM   3823  NE  ARG A 266      31.967  20.314 -14.185  1.00 95.18           N  
ATOM   3824  HE  ARG A 266      31.932  19.450 -14.707  1.00 95.18           H  
ATOM   3825  NH1 ARG A 266      31.938  21.210 -12.070  1.00 95.18           N  
ATOM   3826 HH11 ARG A 266      32.018  21.060 -11.075  1.00 95.18           H  
ATOM   3827 HH12 ARG A 266      31.751  22.124 -12.456  1.00 95.18           H  
ATOM   3828  NH2 ARG A 266      32.209  19.018 -12.308  1.00 95.18           N  
ATOM   3829 HH21 ARG A 266      32.120  18.141 -12.801  1.00 95.18           H  
ATOM   3830 HH22 ARG A 266      32.295  18.868 -11.313  1.00 95.18           H  
ATOM   3831  CZ  ARG A 266      32.044  20.184 -12.869  1.00 95.18           C  
ATOM   3832  N   ALA A 267      29.066  19.643 -17.901  1.00 95.29           N  
ATOM   3833  H   ALA A 267      29.531  20.422 -18.343  1.00 95.29           H  
ATOM   3834  CA  ALA A 267      29.487  18.299 -18.277  1.00 95.29           C  
ATOM   3835  HA  ALA A 267      28.600  17.762 -18.612  1.00 95.29           H  
ATOM   3836  C   ALA A 267      30.149  17.516 -17.115  1.00 95.29           C  
ATOM   3837  CB  ALA A 267      30.459  18.432 -19.451  1.00 95.29           C  
ATOM   3838  HB1 ALA A 267      29.970  18.912 -20.298  1.00 95.29           H  
ATOM   3839  HB2 ALA A 267      31.330  19.015 -19.152  1.00 95.29           H  
ATOM   3840  HB3 ALA A 267      30.792  17.436 -19.741  1.00 95.29           H  
ATOM   3841  O   ALA A 267      30.774  18.136 -16.242  1.00 95.29           O  
ATOM   3842  N   PRO A 268      30.068  16.169 -17.123  1.00 96.22           N  
ATOM   3843  CA  PRO A 268      30.799  15.337 -16.172  1.00 96.22           C  
ATOM   3844  HA  PRO A 268      30.445  15.565 -15.167  1.00 96.22           H  
ATOM   3845  C   PRO A 268      32.313  15.577 -16.246  1.00 96.22           C  
ATOM   3846  CB  PRO A 268      30.438  13.888 -16.506  1.00 96.22           C  
ATOM   3847  HB2 PRO A 268      30.264  13.327 -15.588  1.00 96.22           H  
ATOM   3848  HB3 PRO A 268      31.217  13.420 -17.108  1.00 96.22           H  
ATOM   3849  O   PRO A 268      32.897  15.607 -17.334  1.00 96.22           O  
ATOM   3850  CG  PRO A 268      29.150  13.982 -17.314  1.00 96.22           C  
ATOM   3851  HG2 PRO A 268      28.295  13.985 -16.638  1.00 96.22           H  
ATOM   3852  HG3 PRO A 268      29.071  13.164 -18.031  1.00 96.22           H  
ATOM   3853  CD  PRO A 268      29.266  15.334 -18.009  1.00 96.22           C  
ATOM   3854  HD2 PRO A 268      29.784  15.216 -18.961  1.00 96.22           H  
ATOM   3855  HD3 PRO A 268      28.268  15.745 -18.164  1.00 96.22           H  
ATOM   3856  N   GLY A 269      32.933  15.766 -15.085  1.00 94.39           N  
ATOM   3857  H   GLY A 269      32.371  15.739 -14.246  1.00 94.39           H  
ATOM   3858  CA  GLY A 269      34.359  15.999 -14.892  1.00 94.39           C  
ATOM   3859  HA2 GLY A 269      34.507  17.053 -14.656  1.00 94.39           H  
ATOM   3860  HA3 GLY A 269      34.909  15.773 -15.805  1.00 94.39           H  
ATOM   3861  C   GLY A 269      34.941  15.149 -13.759  1.00 94.39           C  
ATOM   3862  O   GLY A 269      34.585  13.985 -13.586  1.00 94.39           O  
ATOM   3863  N   VAL A 270      35.877  15.734 -13.016  1.00 94.87           N  
ATOM   3864  H   VAL A 270      36.080  16.712 -13.165  1.00 94.87           H  
ATOM   3865  CA  VAL A 270      36.550  15.084 -11.884  1.00 94.87           C  
ATOM   3866  HA  VAL A 270      36.480  14.001 -11.988  1.00 94.87           H  
ATOM   3867  C   VAL A 270      35.847  15.491 -10.590  1.00 94.87           C  
ATOM   3868  CB  VAL A 270      38.045  15.453 -11.845  1.00 94.87           C  
ATOM   3869  HB  VAL A 270      38.147  16.514 -11.620  1.00 94.87           H  
ATOM   3870  O   VAL A 270      35.713  16.685 -10.314  1.00 94.87           O  
ATOM   3871  CG1 VAL A 270      38.784  14.656 -10.770  1.00 94.87           C  
ATOM   3872 HG11 VAL A 270      38.320  14.812  -9.796  1.00 94.87           H  
ATOM   3873 HG12 VAL A 270      39.818  14.997 -10.705  1.00 94.87           H  
ATOM   3874 HG13 VAL A 270      38.766  13.595 -11.019  1.00 94.87           H  
ATOM   3875  CG2 VAL A 270      38.740  15.183 -13.189  1.00 94.87           C  
ATOM   3876 HG21 VAL A 270      38.564  14.152 -13.494  1.00 94.87           H  
ATOM   3877 HG22 VAL A 270      38.362  15.857 -13.956  1.00 94.87           H  
ATOM   3878 HG23 VAL A 270      39.814  15.340 -13.086  1.00 94.87           H  
ATOM   3879  N   SER A 271      35.410  14.514  -9.799  1.00 92.67           N  
ATOM   3880  H   SER A 271      35.544  13.559 -10.100  1.00 92.67           H  
ATOM   3881  CA  SER A 271      34.812  14.747  -8.486  1.00 92.67           C  
ATOM   3882  HA  SER A 271      34.069  15.537  -8.597  1.00 92.67           H  
ATOM   3883  C   SER A 271      35.859  15.215  -7.468  1.00 92.67           C  
ATOM   3884  CB  SER A 271      34.085  13.493  -7.988  1.00 92.67           C  
ATOM   3885  HB2 SER A 271      33.433  13.772  -7.161  1.00 92.67           H  
ATOM   3886  HB3 SER A 271      33.467  13.086  -8.789  1.00 92.67           H  
ATOM   3887  O   SER A 271      37.059  14.979  -7.621  1.00 92.67           O  
ATOM   3888  OG  SER A 271      34.992  12.508  -7.533  1.00 92.67           O  
ATOM   3889  HG  SER A 271      34.991  11.823  -8.206  1.00 92.67           H  
ATOM   3890  N   ALA A 272      35.412  15.848  -6.378  1.00 92.14           N  
ATOM   3891  H   ALA A 272      34.424  16.043  -6.298  1.00 92.14           H  
ATOM   3892  CA  ALA A 272      36.306  16.316  -5.313  1.00 92.14           C  
ATOM   3893  HA  ALA A 272      37.001  17.042  -5.733  1.00 92.14           H  
ATOM   3894  C   ALA A 272      37.148  15.180  -4.698  1.00 92.14           C  
ATOM   3895  CB  ALA A 272      35.457  17.011  -4.242  1.00 92.14           C  
ATOM   3896  HB1 ALA A 272      36.106  17.397  -3.456  1.00 92.14           H  
ATOM   3897  HB2 ALA A 272      34.910  17.845  -4.680  1.00 92.14           H  
ATOM   3898  HB3 ALA A 272      34.751  16.307  -3.799  1.00 92.14           H  
ATOM   3899  O   ALA A 272      38.319  15.378  -4.376  1.00 92.14           O  
ATOM   3900  N   PHE A 273      36.570  13.980  -4.583  1.00 92.34           N  
ATOM   3901  H   PHE A 273      35.620  13.869  -4.908  1.00 92.34           H  
ATOM   3902  CA  PHE A 273      37.272  12.799  -4.087  1.00 92.34           C  
ATOM   3903  HA  PHE A 273      37.760  13.044  -3.143  1.00 92.34           H  
ATOM   3904  C   PHE A 273      38.359  12.343  -5.063  1.00 92.34           C  
ATOM   3905  CB  PHE A 273      36.254  11.682  -3.838  1.00 92.34           C  
ATOM   3906  HB2 PHE A 273      35.461  12.066  -3.195  1.00 92.34           H  
ATOM   3907  HB3 PHE A 273      35.795  11.384  -4.781  1.00 92.34           H  
ATOM   3908  O   PHE A 273      39.509  12.150  -4.670  1.00 92.34           O  
ATOM   3909  CG  PHE A 273      36.864  10.466  -3.176  1.00 92.34           C  
ATOM   3910  CD1 PHE A 273      37.416   9.427  -3.953  1.00 92.34           C  
ATOM   3911  HD1 PHE A 273      37.405   9.483  -5.031  1.00 92.34           H  
ATOM   3912  CD2 PHE A 273      36.884  10.378  -1.772  1.00 92.34           C  
ATOM   3913  HD2 PHE A 273      36.450  11.163  -1.171  1.00 92.34           H  
ATOM   3914  CE1 PHE A 273      37.973   8.302  -3.320  1.00 92.34           C  
ATOM   3915  HE1 PHE A 273      38.377   7.485  -3.901  1.00 92.34           H  
ATOM   3916  CE2 PHE A 273      37.448   9.254  -1.145  1.00 92.34           C  
ATOM   3917  HE2 PHE A 273      37.439   9.175  -0.068  1.00 92.34           H  
ATOM   3918  CZ  PHE A 273      37.990   8.215  -1.920  1.00 92.34           C  
ATOM   3919  HZ  PHE A 273      38.395   7.335  -1.443  1.00 92.34           H  
ATOM   3920  N   GLN A 274      38.016  12.227  -6.350  1.00 93.92           N  
ATOM   3921  H   GLN A 274      37.069  12.437  -6.632  1.00 93.92           H  
ATOM   3922  CA  GLN A 274      38.961  11.797  -7.374  1.00 93.92           C  
ATOM   3923  HA  GLN A 274      39.384  10.842  -7.059  1.00 93.92           H  
ATOM   3924  C   GLN A 274      40.118  12.790  -7.519  1.00 93.92           C  
ATOM   3925  CB  GLN A 274      38.205  11.593  -8.691  1.00 93.92           C  
ATOM   3926  HB2 GLN A 274      37.344  10.952  -8.503  1.00 93.92           H  
ATOM   3927  HB3 GLN A 274      37.831  12.554  -9.043  1.00 93.92           H  
ATOM   3928  O   GLN A 274      41.262  12.363  -7.641  1.00 93.92           O  
ATOM   3929  CG  GLN A 274      39.062  10.944  -9.791  1.00 93.92           C  
ATOM   3930  HG2 GLN A 274      39.942  11.554  -9.997  1.00 93.92           H  
ATOM   3931  HG3 GLN A 274      38.456  10.904 -10.696  1.00 93.92           H  
ATOM   3932  CD  GLN A 274      39.476   9.512  -9.472  1.00 93.92           C  
ATOM   3933  NE2 GLN A 274      40.530   8.996 -10.058  1.00 93.92           N  
ATOM   3934 HE21 GLN A 274      41.122   9.579 -10.633  1.00 93.92           H  
ATOM   3935 HE22 GLN A 274      40.775   8.049  -9.807  1.00 93.92           H  
ATOM   3936  OE1 GLN A 274      38.868   8.811  -8.679  1.00 93.92           O  
ATOM   3937  N   ALA A 275      39.854  14.094  -7.406  1.00 92.87           N  
ATOM   3938  H   ALA A 275      38.888  14.379  -7.326  1.00 92.87           H  
ATOM   3939  CA  ALA A 275      40.876  15.140  -7.443  1.00 92.87           C  
ATOM   3940  HA  ALA A 275      41.407  15.065  -8.392  1.00 92.87           H  
ATOM   3941  C   ALA A 275      41.925  15.026  -6.316  1.00 92.87           C  
ATOM   3942  CB  ALA A 275      40.163  16.496  -7.396  1.00 92.87           C  
ATOM   3943  HB1 ALA A 275      39.457  16.573  -8.223  1.00 92.87           H  
ATOM   3944  HB2 ALA A 275      40.898  17.297  -7.479  1.00 92.87           H  
ATOM   3945  HB3 ALA A 275      39.625  16.601  -6.454  1.00 92.87           H  
ATOM   3946  O   ALA A 275      43.038  15.524  -6.473  1.00 92.87           O  
ATOM   3947  N   ASN A 276      41.597  14.358  -5.204  1.00 91.31           N  
ATOM   3948  H   ASN A 276      40.666  13.973  -5.137  1.00 91.31           H  
ATOM   3949  CA  ASN A 276      42.513  14.092  -4.088  1.00 91.31           C  
ATOM   3950  HA  ASN A 276      43.345  14.794  -4.148  1.00 91.31           H  
ATOM   3951  C   ASN A 276      43.137  12.680  -4.134  1.00 91.31           C  
ATOM   3952  CB  ASN A 276      41.755  14.360  -2.779  1.00 91.31           C  
ATOM   3953  HB2 ASN A 276      41.050  13.547  -2.605  1.00 91.31           H  
ATOM   3954  HB3 ASN A 276      41.193  15.289  -2.866  1.00 91.31           H  
ATOM   3955  O   ASN A 276      43.797  12.239  -3.195  1.00 91.31           O  
ATOM   3956  CG  ASN A 276      42.674  14.495  -1.575  1.00 91.31           C  
ATOM   3957  ND2 ASN A 276      42.137  14.341  -0.388  1.00 91.31           N  
ATOM   3958 HD21 ASN A 276      41.164  14.084  -0.304  1.00 91.31           H  
ATOM   3959 HD22 ASN A 276      42.770  14.421   0.395  1.00 91.31           H  
ATOM   3960  OD1 ASN A 276      43.853  14.798  -1.657  1.00 91.31           O  
ATOM   3961  N   SER A 277      42.909  11.936  -5.215  1.00 90.97           N  
ATOM   3962  H   SER A 277      42.365  12.338  -5.965  1.00 90.97           H  
ATOM   3963  CA  SER A 277      43.442  10.590  -5.401  1.00 90.97           C  
ATOM   3964  HA  SER A 277      43.562  10.117  -4.426  1.00 90.97           H  
ATOM   3965  C   SER A 277      44.801  10.598  -6.098  1.00 90.97           C  
ATOM   3966  CB  SER A 277      42.423   9.775  -6.184  1.00 90.97           C  
ATOM   3967  HB2 SER A 277      41.454   9.883  -5.695  1.00 90.97           H  
ATOM   3968  HB3 SER A 277      42.345  10.157  -7.202  1.00 90.97           H  
ATOM   3969  O   SER A 277      45.245  11.592  -6.670  1.00 90.97           O  
ATOM   3970  OG  SER A 277      42.771   8.405  -6.231  1.00 90.97           O  
ATOM   3971  HG  SER A 277      41.920   7.975  -6.343  1.00 90.97           H  
ATOM   3972  N   THR A 278      45.444   9.433  -6.139  1.00 90.11           N  
ATOM   3973  H   THR A 278      44.954   8.639  -5.754  1.00 90.11           H  
ATOM   3974  CA  THR A 278      46.654   9.200  -6.947  1.00 90.11           C  
ATOM   3975  HA  THR A 278      47.393   9.960  -6.695  1.00 90.11           H  
ATOM   3976  C   THR A 278      46.398   9.322  -8.456  1.00 90.11           C  
ATOM   3977  CB  THR A 278      47.258   7.822  -6.645  1.00 90.11           C  
ATOM   3978  HB  THR A 278      48.098   7.646  -7.318  1.00 90.11           H  
ATOM   3979  O   THR A 278      47.341   9.502  -9.223  1.00 90.11           O  
ATOM   3980  CG2 THR A 278      47.755   7.716  -5.203  1.00 90.11           C  
ATOM   3981 HG21 THR A 278      48.509   8.482  -5.023  1.00 90.11           H  
ATOM   3982 HG22 THR A 278      46.935   7.854  -4.498  1.00 90.11           H  
ATOM   3983 HG23 THR A 278      48.207   6.736  -5.046  1.00 90.11           H  
ATOM   3984  OG1 THR A 278      46.302   6.802  -6.825  1.00 90.11           O  
ATOM   3985  HG1 THR A 278      45.852   6.670  -5.987  1.00 90.11           H  
ATOM   3986  N   ASN A 279      45.131   9.271  -8.882  1.00 90.95           N  
ATOM   3987  H   ASN A 279      44.419   9.122  -8.181  1.00 90.95           H  
ATOM   3988  CA  ASN A 279      44.691   9.361 -10.275  1.00 90.95           C  
ATOM   3989  HA  ASN A 279      45.567   9.505 -10.908  1.00 90.95           H  
ATOM   3990  C   ASN A 279      43.781  10.590 -10.520  1.00 90.95           C  
ATOM   3991  CB  ASN A 279      44.075   8.005 -10.644  1.00 90.95           C  
ATOM   3992  HB2 ASN A 279      44.764   7.206 -10.372  1.00 90.95           H  
ATOM   3993  HB3 ASN A 279      43.151   7.866 -10.083  1.00 90.95           H  
ATOM   3994  O   ASN A 279      42.684  10.490 -11.076  1.00 90.95           O  
ATOM   3995  CG  ASN A 279      43.779   7.867 -12.121  1.00 90.95           C  
ATOM   3996  ND2 ASN A 279      43.090   6.813 -12.469  1.00 90.95           N  
ATOM   3997 HD21 ASN A 279      42.794   6.149 -11.768  1.00 90.95           H  
ATOM   3998 HD22 ASN A 279      42.753   6.723 -13.417  1.00 90.95           H  
ATOM   3999  OD1 ASN A 279      44.133   8.692 -12.952  1.00 90.95           O  
ATOM   4000  N   ALA A 280      44.235  11.766 -10.074  1.00 90.09           N  
ATOM   4001  H   ALA A 280      45.106  11.759  -9.563  1.00 90.09           H  
ATOM   4002  CA  ALA A 280      43.448  13.003  -9.997  1.00 90.09           C  
ATOM   4003  HA  ALA A 280      42.524  12.776  -9.466  1.00 90.09           H  
ATOM   4004  C   ALA A 280      42.990  13.629 -11.327  1.00 90.09           C  
ATOM   4005  CB  ALA A 280      44.248  14.011  -9.163  1.00 90.09           C  
ATOM   4006  HB1 ALA A 280      43.689  14.942  -9.073  1.00 90.09           H  
ATOM   4007  HB2 ALA A 280      45.207  14.220  -9.638  1.00 90.09           H  
ATOM   4008  HB3 ALA A 280      44.416  13.615  -8.162  1.00 90.09           H  
ATOM   4009  O   ALA A 280      42.194  14.563 -11.319  1.00 90.09           O  
ATOM   4010  N   SER A 281      43.474  13.150 -12.474  1.00 91.31           N  
ATOM   4011  H   SER A 281      44.123  12.377 -12.443  1.00 91.31           H  
ATOM   4012  CA  SER A 281      43.060  13.639 -13.798  1.00 91.31           C  
ATOM   4013  HA  SER A 281      42.653  14.645 -13.699  1.00 91.31           H  
ATOM   4014  C   SER A 281      41.965  12.794 -14.454  1.00 91.31           C  
ATOM   4015  CB  SER A 281      44.281  13.730 -14.713  1.00 91.31           C  
ATOM   4016  HB2 SER A 281      44.981  14.458 -14.302  1.00 91.31           H  
ATOM   4017  HB3 SER A 281      43.972  14.060 -15.705  1.00 91.31           H  
ATOM   4018  O   SER A 281      41.459  13.172 -15.513  1.00 91.31           O  
ATOM   4019  OG  SER A 281      44.917  12.468 -14.802  1.00 91.31           O  
ATOM   4020  HG  SER A 281      45.657  12.527 -15.410  1.00 91.31           H  
ATOM   4021  N   THR A 282      41.604  11.655 -13.859  1.00 94.58           N  
ATOM   4022  H   THR A 282      42.022  11.414 -12.971  1.00 94.58           H  
ATOM   4023  CA  THR A 282      40.575  10.769 -14.409  1.00 94.58           C  
ATOM   4024  HA  THR A 282      40.716  10.726 -15.489  1.00 94.58           H  
ATOM   4025  C   THR A 282      39.179  11.329 -14.142  1.00 94.58           C  
ATOM   4026  CB  THR A 282      40.738   9.337 -13.886  1.00 94.58           C  
ATOM   4027  HB  THR A 282      40.835   9.340 -12.800  1.00 94.58           H  
ATOM   4028  O   THR A 282      38.828  11.619 -13.006  1.00 94.58           O  
ATOM   4029  CG2 THR A 282      39.593   8.407 -14.287  1.00 94.58           C  
ATOM   4030 HG21 THR A 282      38.662   8.733 -13.824  1.00 94.58           H  
ATOM   4031 HG22 THR A 282      39.812   7.399 -13.934  1.00 94.58           H  
ATOM   4032 HG23 THR A 282      39.479   8.399 -15.371  1.00 94.58           H  
ATOM   4033  OG1 THR A 282      41.893   8.783 -14.475  1.00 94.58           O  
ATOM   4034  HG1 THR A 282      42.652   8.986 -13.923  1.00 94.58           H  
ATOM   4035  N   VAL A 283      38.376  11.455 -15.198  1.00 93.99           N  
ATOM   4036  H   VAL A 283      38.741  11.139 -16.085  1.00 93.99           H  
ATOM   4037  CA  VAL A 283      36.966  11.860 -15.160  1.00 93.99           C  
ATOM   4038  HA  VAL A 283      36.848  12.694 -14.468  1.00 93.99           H  
ATOM   4039  C   VAL A 283      36.130  10.693 -14.648  1.00 93.99           C  
ATOM   4040  CB  VAL A 283      36.502  12.317 -16.558  1.00 93.99           C  
ATOM   4041  HB  VAL A 283      36.729  11.531 -17.278  1.00 93.99           H  
ATOM   4042  O   VAL A 283      35.975   9.668 -15.322  1.00 93.99           O  
ATOM   4043  CG1 VAL A 283      34.999  12.613 -16.653  1.00 93.99           C  
ATOM   4044 HG11 VAL A 283      34.415  11.726 -16.408  1.00 93.99           H  
ATOM   4045 HG12 VAL A 283      34.720  13.416 -15.971  1.00 93.99           H  
ATOM   4046 HG13 VAL A 283      34.743  12.917 -17.669  1.00 93.99           H  
ATOM   4047  CG2 VAL A 283      37.259  13.584 -16.982  1.00 93.99           C  
ATOM   4048 HG21 VAL A 283      37.078  14.380 -16.260  1.00 93.99           H  
ATOM   4049 HG22 VAL A 283      38.330  13.385 -17.026  1.00 93.99           H  
ATOM   4050 HG23 VAL A 283      36.924  13.906 -17.968  1.00 93.99           H  
ATOM   4051  N   ASP A 284      35.597  10.859 -13.444  1.00 95.33           N  
ATOM   4052  H   ASP A 284      35.829  11.691 -12.920  1.00 95.33           H  
ATOM   4053  CA  ASP A 284      34.803   9.865 -12.732  1.00 95.33           C  
ATOM   4054  HA  ASP A 284      34.845   8.918 -13.270  1.00 95.33           H  
ATOM   4055  C   ASP A 284      33.324  10.244 -12.609  1.00 95.33           C  
ATOM   4056  CB  ASP A 284      35.425   9.642 -11.348  1.00 95.33           C  
ATOM   4057  HB2 ASP A 284      36.492   9.452 -11.462  1.00 95.33           H  
ATOM   4058  HB3 ASP A 284      34.962   8.768 -10.890  1.00 95.33           H  
ATOM   4059  O   ASP A 284      32.514   9.364 -12.311  1.00 95.33           O  
ATOM   4060  CG  ASP A 284      35.259  10.842 -10.426  1.00 95.33           C  
ATOM   4061  OD1 ASP A 284      35.663  11.955 -10.815  1.00 95.33           O  
ATOM   4062  OD2 ASP A 284      34.730  10.659  -9.308  1.00 95.33           O  
ATOM   4063  N   GLU A 285      32.964  11.511 -12.837  1.00 96.64           N  
ATOM   4064  H   GLU A 285      33.676  12.192 -13.057  1.00 96.64           H  
ATOM   4065  CA  GLU A 285      31.586  11.973 -12.690  1.00 96.64           C  
ATOM   4066  HA  GLU A 285      31.260  11.647 -11.702  1.00 96.64           H  
ATOM   4067  C   GLU A 285      30.641  11.357 -13.739  1.00 96.64           C  
ATOM   4068  CB  GLU A 285      31.472  13.507 -12.706  1.00 96.64           C  
ATOM   4069  HB2 GLU A 285      31.952  13.870 -13.615  1.00 96.64           H  
ATOM   4070  HB3 GLU A 285      30.417  13.773 -12.762  1.00 96.64           H  
ATOM   4071  O   GLU A 285      30.999  11.104 -14.893  1.00 96.64           O  
ATOM   4072  CG  GLU A 285      32.061  14.218 -11.470  1.00 96.64           C  
ATOM   4073  HG2 GLU A 285      31.540  13.854 -10.585  1.00 96.64           H  
ATOM   4074  HG3 GLU A 285      33.115  13.956 -11.370  1.00 96.64           H  
ATOM   4075  CD  GLU A 285      31.925  15.756 -11.541  1.00 96.64           C  
ATOM   4076  OE1 GLU A 285      31.971  16.436 -10.491  1.00 96.64           O  
ATOM   4077  OE2 GLU A 285      31.740  16.320 -12.652  1.00 96.64           O  
ATOM   4078  N   VAL A 286      29.388  11.173 -13.333  1.00 96.69           N  
ATOM   4079  H   VAL A 286      29.207  11.308 -12.349  1.00 96.69           H  
ATOM   4080  CA  VAL A 286      28.268  10.689 -14.131  1.00 96.69           C  
ATOM   4081  HA  VAL A 286      28.489  10.858 -15.185  1.00 96.69           H  
ATOM   4082  C   VAL A 286      27.023  11.482 -13.753  1.00 96.69           C  
ATOM   4083  CB  VAL A 286      28.035   9.182 -13.909  1.00 96.69           C  
ATOM   4084  HB  VAL A 286      27.845   8.994 -12.852  1.00 96.69           H  
ATOM   4085  O   VAL A 286      26.734  11.697 -12.574  1.00 96.69           O  
ATOM   4086  CG1 VAL A 286      26.849   8.653 -14.720  1.00 96.69           C  
ATOM   4087 HG11 VAL A 286      26.733   7.584 -14.541  1.00 96.69           H  
ATOM   4088 HG12 VAL A 286      25.930   9.145 -14.400  1.00 96.69           H  
ATOM   4089 HG13 VAL A 286      27.010   8.843 -15.781  1.00 96.69           H  
ATOM   4090  CG2 VAL A 286      29.244   8.354 -14.347  1.00 96.69           C  
ATOM   4091 HG21 VAL A 286      30.108   8.648 -13.752  1.00 96.69           H  
ATOM   4092 HG22 VAL A 286      29.043   7.294 -14.188  1.00 96.69           H  
ATOM   4093 HG23 VAL A 286      29.469   8.539 -15.398  1.00 96.69           H  
ATOM   4094  N   HIS A 287      26.263  11.872 -14.772  1.00 97.60           N  
ATOM   4095  H   HIS A 287      26.579  11.643 -15.704  1.00 97.60           H  
ATOM   4096  CA  HIS A 287      24.949  12.490 -14.640  1.00 97.60           C  
ATOM   4097  HA  HIS A 287      24.770  12.749 -13.596  1.00 97.60           H  
ATOM   4098  C   HIS A 287      23.875  11.509 -15.092  1.00 97.60           C  
ATOM   4099  CB  HIS A 287      24.897  13.778 -15.466  1.00 97.60           C  
ATOM   4100  HB2 HIS A 287      25.106  13.538 -16.508  1.00 97.60           H  
ATOM   4101  HB3 HIS A 287      23.888  14.187 -15.416  1.00 97.60           H  
ATOM   4102  O   HIS A 287      24.019  10.889 -16.148  1.00 97.60           O  
ATOM   4103  CG  HIS A 287      25.864  14.844 -15.020  1.00 97.60           C  
ATOM   4104  CD2 HIS A 287      26.250  15.908 -15.773  1.00 97.60           C  
ATOM   4105  HD2 HIS A 287      25.897  16.153 -16.764  1.00 97.60           H  
ATOM   4106  ND1 HIS A 287      26.521  14.908 -13.789  1.00 97.60           N  
ATOM   4107  CE1 HIS A 287      27.304  15.993 -13.840  1.00 97.60           C  
ATOM   4108  HE1 HIS A 287      27.967  16.316 -13.052  1.00 97.60           H  
ATOM   4109  NE2 HIS A 287      27.148  16.619 -15.014  1.00 97.60           N  
ATOM   4110  HE2 HIS A 287      27.559  17.503 -15.278  1.00 97.60           H  
ATOM   4111  N   ILE A 288      22.797  11.372 -14.323  1.00 97.53           N  
ATOM   4112  H   ILE A 288      22.753  11.896 -13.461  1.00 97.53           H  
ATOM   4113  CA  ILE A 288      21.673  10.486 -14.653  1.00 97.53           C  
ATOM   4114  HA  ILE A 288      21.809  10.115 -15.669  1.00 97.53           H  
ATOM   4115  C   ILE A 288      20.373  11.286 -14.637  1.00 97.53           C  
ATOM   4116  CB  ILE A 288      21.626   9.245 -13.726  1.00 97.53           C  
ATOM   4117  HB  ILE A 288      21.532   9.582 -12.694  1.00 97.53           H  
ATOM   4118  O   ILE A 288      20.125  12.057 -13.714  1.00 97.53           O  
ATOM   4119  CG1 ILE A 288      22.932   8.431 -13.853  1.00 97.53           C  
ATOM   4120 HG12 ILE A 288      22.997   8.014 -14.858  1.00 97.53           H  
ATOM   4121 HG13 ILE A 288      23.785   9.093 -13.699  1.00 97.53           H  
ATOM   4122  CG2 ILE A 288      20.408   8.353 -14.043  1.00 97.53           C  
ATOM   4123 HG21 ILE A 288      19.480   8.910 -13.914  1.00 97.53           H  
ATOM   4124 HG22 ILE A 288      20.465   7.985 -15.068  1.00 97.53           H  
ATOM   4125 HG23 ILE A 288      20.361   7.509 -13.355  1.00 97.53           H  
ATOM   4126  CD1 ILE A 288      23.088   7.301 -12.832  1.00 97.53           C  
ATOM   4127 HD11 ILE A 288      24.066   6.839 -12.967  1.00 97.53           H  
ATOM   4128 HD12 ILE A 288      22.321   6.539 -12.974  1.00 97.53           H  
ATOM   4129 HD13 ILE A 288      23.019   7.704 -11.822  1.00 97.53           H  
ATOM   4130  N   ALA A 289      19.535  11.088 -15.647  1.00 97.51           N  
ATOM   4131  H   ALA A 289      19.809  10.433 -16.366  1.00 97.51           H  
ATOM   4132  CA  ALA A 289      18.169  11.588 -15.698  1.00 97.51           C  
ATOM   4133  HA  ALA A 289      17.938  12.124 -14.777  1.00 97.51           H  
ATOM   4134  C   ALA A 289      17.198  10.407 -15.809  1.00 97.51           C  
ATOM   4135  CB  ALA A 289      18.032  12.576 -16.861  1.00 97.51           C  
ATOM   4136  HB1 ALA A 289      18.725  13.406 -16.727  1.00 97.51           H  
ATOM   4137  HB2 ALA A 289      17.015  12.966 -16.892  1.00 97.51           H  
ATOM   4138  HB3 ALA A 289      18.248  12.075 -17.805  1.00 97.51           H  
ATOM   4139  O   ALA A 289      17.412   9.490 -16.606  1.00 97.51           O  
ATOM   4140  N   ILE A 290      16.134  10.440 -15.012  1.00 97.58           N  
ATOM   4141  H   ILE A 290      16.036  11.219 -14.377  1.00 97.58           H  
ATOM   4142  CA  ILE A 290      15.033   9.476 -15.047  1.00 97.58           C  
ATOM   4143  HA  ILE A 290      15.231   8.719 -15.806  1.00 97.58           H  
ATOM   4144  C   ILE A 290      13.780  10.238 -15.451  1.00 97.58           C  
ATOM   4145  CB  ILE A 290      14.868   8.755 -13.695  1.00 97.58           C  
ATOM   4146  HB  ILE A 290      14.672   9.508 -12.932  1.00 97.58           H  
ATOM   4147  O   ILE A 290      13.469  11.291 -14.891  1.00 97.58           O  
ATOM   4148  CG1 ILE A 290      16.149   7.973 -13.321  1.00 97.58           C  
ATOM   4149 HG12 ILE A 290      17.041   8.536 -13.598  1.00 97.58           H  
ATOM   4150 HG13 ILE A 290      16.173   7.029 -13.866  1.00 97.58           H  
ATOM   4151  CG2 ILE A 290      13.670   7.787 -13.751  1.00 97.58           C  
ATOM   4152 HG21 ILE A 290      13.573   7.253 -12.806  1.00 97.58           H  
ATOM   4153 HG22 ILE A 290      12.741   8.336 -13.909  1.00 97.58           H  
ATOM   4154 HG23 ILE A 290      13.800   7.065 -14.557  1.00 97.58           H  
ATOM   4155  CD1 ILE A 290      16.266   7.685 -11.825  1.00 97.58           C  
ATOM   4156 HD11 ILE A 290      15.369   7.194 -11.447  1.00 97.58           H  
ATOM   4157 HD12 ILE A 290      16.422   8.623 -11.293  1.00 97.58           H  
ATOM   4158 HD13 ILE A 290      17.134   7.050 -11.644  1.00 97.58           H  
ATOM   4159  N   VAL A 291      13.078   9.721 -16.448  1.00 97.53           N  
ATOM   4160  H   VAL A 291      13.381   8.844 -16.846  1.00 97.53           H  
ATOM   4161  CA  VAL A 291      11.969  10.398 -17.116  1.00 97.53           C  
ATOM   4162  HA  VAL A 291      11.655  11.263 -16.531  1.00 97.53           H  
ATOM   4163  C   VAL A 291      10.788   9.450 -17.206  1.00 97.53           C  
ATOM   4164  CB  VAL A 291      12.408  10.888 -18.508  1.00 97.53           C  
ATOM   4165  HB  VAL A 291      12.690  10.031 -19.120  1.00 97.53           H  
ATOM   4166  O   VAL A 291      10.957   8.264 -17.467  1.00 97.53           O  
ATOM   4167  CG1 VAL A 291      11.321  11.668 -19.259  1.00 97.53           C  
ATOM   4168 HG11 VAL A 291      11.681  11.955 -20.247  1.00 97.53           H  
ATOM   4169 HG12 VAL A 291      11.056  12.569 -18.706  1.00 97.53           H  
ATOM   4170 HG13 VAL A 291      10.435  11.048 -19.395  1.00 97.53           H  
ATOM   4171  CG2 VAL A 291      13.627  11.809 -18.388  1.00 97.53           C  
ATOM   4172 HG21 VAL A 291      13.457  12.562 -17.618  1.00 97.53           H  
ATOM   4173 HG22 VAL A 291      14.516  11.230 -18.137  1.00 97.53           H  
ATOM   4174 HG23 VAL A 291      13.793  12.311 -19.341  1.00 97.53           H  
ATOM   4175  N   ASP A 292       9.595   9.987 -17.011  1.00 97.18           N  
ATOM   4176  H   ASP A 292       9.540  10.974 -16.806  1.00 97.18           H  
ATOM   4177  CA  ASP A 292       8.348   9.320 -17.357  1.00 97.18           C  
ATOM   4178  HA  ASP A 292       8.439   8.247 -17.189  1.00 97.18           H  
ATOM   4179  C   ASP A 292       8.065   9.571 -18.843  1.00 97.18           C  
ATOM   4180  CB  ASP A 292       7.243   9.868 -16.446  1.00 97.18           C  
ATOM   4181  HB2 ASP A 292       7.572   9.817 -15.408  1.00 97.18           H  
ATOM   4182  HB3 ASP A 292       7.064  10.916 -16.690  1.00 97.18           H  
ATOM   4183  O   ASP A 292       7.618  10.651 -19.221  1.00 97.18           O  
ATOM   4184  CG  ASP A 292       5.931   9.103 -16.563  1.00 97.18           C  
ATOM   4185  OD1 ASP A 292       5.904   8.038 -17.213  1.00 97.18           O  
ATOM   4186  OD2 ASP A 292       4.934   9.537 -15.944  1.00 97.18           O  
ATOM   4187  N   GLU A 293       8.415   8.617 -19.700  1.00 95.64           N  
ATOM   4188  H   GLU A 293       8.685   7.720 -19.324  1.00 95.64           H  
ATOM   4189  CA  GLU A 293       8.287   8.710 -21.155  1.00 95.64           C  
ATOM   4190  HA  GLU A 293       8.725   9.651 -21.489  1.00 95.64           H  
ATOM   4191  C   GLU A 293       6.820   8.721 -21.591  1.00 95.64           C  
ATOM   4192  CB  GLU A 293       9.085   7.565 -21.797  1.00 95.64           C  
ATOM   4193  HB2 GLU A 293       8.681   6.605 -21.474  1.00 95.64           H  
ATOM   4194  HB3 GLU A 293      10.112   7.651 -21.442  1.00 95.64           H  
ATOM   4195  O   GLU A 293       6.406   9.649 -22.291  1.00 95.64           O  
ATOM   4196  CG  GLU A 293       9.089   7.622 -23.333  1.00 95.64           C  
ATOM   4197  HG2 GLU A 293       8.094   7.380 -23.707  1.00 95.64           H  
ATOM   4198  HG3 GLU A 293       9.322   8.644 -23.632  1.00 95.64           H  
ATOM   4199  CD  GLU A 293      10.120   6.676 -23.969  1.00 95.64           C  
ATOM   4200  OE1 GLU A 293      10.535   6.958 -25.116  1.00 95.64           O  
ATOM   4201  OE2 GLU A 293      10.618   5.749 -23.290  1.00 95.64           O  
ATOM   4202  N   ASP A 294       6.020   7.768 -21.102  1.00 94.17           N  
ATOM   4203  H   ASP A 294       6.435   7.035 -20.546  1.00 94.17           H  
ATOM   4204  CA  ASP A 294       4.617   7.615 -21.512  1.00 94.17           C  
ATOM   4205  HA  ASP A 294       4.514   8.004 -22.525  1.00 94.17           H  
ATOM   4206  C   ASP A 294       3.633   8.403 -20.630  1.00 94.17           C  
ATOM   4207  CB  ASP A 294       4.219   6.132 -21.565  1.00 94.17           C  
ATOM   4208  HB2 ASP A 294       3.194   6.066 -21.928  1.00 94.17           H  
ATOM   4209  HB3 ASP A 294       4.227   5.708 -20.561  1.00 94.17           H  
ATOM   4210  O   ASP A 294       2.468   8.577 -20.995  1.00 94.17           O  
ATOM   4211  CG  ASP A 294       5.092   5.280 -22.486  1.00 94.17           C  
ATOM   4212  OD1 ASP A 294       5.425   5.772 -23.588  1.00 94.17           O  
ATOM   4213  OD2 ASP A 294       5.331   4.111 -22.108  1.00 94.17           O  
ATOM   4214  N   GLY A 295       4.075   8.910 -19.474  1.00 93.48           N  
ATOM   4215  H   GLY A 295       5.021   8.696 -19.192  1.00 93.48           H  
ATOM   4216  CA  GLY A 295       3.237   9.694 -18.564  1.00 93.48           C  
ATOM   4217  HA2 GLY A 295       2.553  10.311 -19.146  1.00 93.48           H  
ATOM   4218  HA3 GLY A 295       3.876  10.365 -17.989  1.00 93.48           H  
ATOM   4219  C   GLY A 295       2.405   8.851 -17.590  1.00 93.48           C  
ATOM   4220  O   GLY A 295       1.415   9.352 -17.050  1.00 93.48           O  
ATOM   4221  N   LEU A 296       2.737   7.574 -17.358  1.00 92.01           N  
ATOM   4222  H   LEU A 296       3.579   7.215 -17.785  1.00 92.01           H  
ATOM   4223  CA  LEU A 296       1.956   6.720 -16.450  1.00 92.01           C  
ATOM   4224  HA  LEU A 296       0.900   6.873 -16.675  1.00 92.01           H  
ATOM   4225  C   LEU A 296       2.112   7.100 -14.968  1.00 92.01           C  
ATOM   4226  CB  LEU A 296       2.283   5.230 -16.666  1.00 92.01           C  
ATOM   4227  HB2 LEU A 296       1.736   4.663 -15.912  1.00 92.01           H  
ATOM   4228  HB3 LEU A 296       3.346   5.074 -16.484  1.00 92.01           H  
ATOM   4229  O   LEU A 296       1.191   6.844 -14.184  1.00 92.01           O  
ATOM   4230  CG  LEU A 296       1.913   4.652 -18.046  1.00 92.01           C  
ATOM   4231  HG  LEU A 296       2.534   5.106 -18.818  1.00 92.01           H  
ATOM   4232  CD1 LEU A 296       2.131   3.135 -18.049  1.00 92.01           C  
ATOM   4233 HD11 LEU A 296       1.973   2.752 -19.057  1.00 92.01           H  
ATOM   4234 HD12 LEU A 296       1.447   2.646 -17.355  1.00 92.01           H  
ATOM   4235 HD13 LEU A 296       3.157   2.901 -17.764  1.00 92.01           H  
ATOM   4236  CD2 LEU A 296       0.435   4.878 -18.391  1.00 92.01           C  
ATOM   4237 HD21 LEU A 296      -0.205   4.524 -17.583  1.00 92.01           H  
ATOM   4238 HD22 LEU A 296       0.197   4.352 -19.315  1.00 92.01           H  
ATOM   4239 HD23 LEU A 296       0.266   5.940 -18.569  1.00 92.01           H  
ATOM   4240  N   PHE A 297       3.226   7.730 -14.581  1.00 91.69           N  
ATOM   4241  H   PHE A 297       3.893   8.003 -15.289  1.00 91.69           H  
ATOM   4242  CA  PHE A 297       3.466   8.199 -13.214  1.00 91.69           C  
ATOM   4243  HA  PHE A 297       2.955   7.538 -12.514  1.00 91.69           H  
ATOM   4244  C   PHE A 297       2.902   9.605 -12.996  1.00 91.69           C  
ATOM   4245  CB  PHE A 297       4.966   8.155 -12.882  1.00 91.69           C  
ATOM   4246  HB2 PHE A 297       5.535   8.695 -13.639  1.00 91.69           H  
ATOM   4247  HB3 PHE A 297       5.124   8.682 -11.940  1.00 91.69           H  
ATOM   4248  O   PHE A 297       2.153   9.827 -12.041  1.00 91.69           O  
ATOM   4249  CG  PHE A 297       5.534   6.760 -12.737  1.00 91.69           C  
ATOM   4250  CD1 PHE A 297       5.585   6.153 -11.468  1.00 91.69           C  
ATOM   4251  HD1 PHE A 297       5.216   6.683 -10.603  1.00 91.69           H  
ATOM   4252  CD2 PHE A 297       6.036   6.075 -13.857  1.00 91.69           C  
ATOM   4253  HD2 PHE A 297       6.015   6.539 -14.832  1.00 91.69           H  
ATOM   4254  CE1 PHE A 297       6.145   4.871 -11.316  1.00 91.69           C  
ATOM   4255  HE1 PHE A 297       6.206   4.421 -10.337  1.00 91.69           H  
ATOM   4256  CE2 PHE A 297       6.579   4.790 -13.704  1.00 91.69           C  
ATOM   4257  HE2 PHE A 297       6.979   4.281 -14.569  1.00 91.69           H  
ATOM   4258  CZ  PHE A 297       6.632   4.182 -12.439  1.00 91.69           C  
ATOM   4259  HZ  PHE A 297       7.065   3.199 -12.330  1.00 91.69           H  
ATOM   4260  N   THR A 298       3.219  10.551 -13.882  1.00 91.63           N  
ATOM   4261  H   THR A 298       3.831  10.303 -14.646  1.00 91.63           H  
ATOM   4262  CA  THR A 298       2.888  11.977 -13.696  1.00 91.63           C  
ATOM   4263  HA  THR A 298       2.756  12.175 -12.632  1.00 91.63           H  
ATOM   4264  C   THR A 298       1.596  12.403 -14.388  1.00 91.63           C  
ATOM   4265  CB  THR A 298       4.030  12.874 -14.183  1.00 91.63           C  
ATOM   4266  HB  THR A 298       3.797  13.909 -13.933  1.00 91.63           H  
ATOM   4267  O   THR A 298       0.983  13.395 -13.997  1.00 91.63           O  
ATOM   4268  CG2 THR A 298       5.357  12.499 -13.526  1.00 91.63           C  
ATOM   4269 HG21 THR A 298       5.217  12.335 -12.458  1.00 91.63           H  
ATOM   4270 HG22 THR A 298       6.075  13.308 -13.661  1.00 91.63           H  
ATOM   4271 HG23 THR A 298       5.744  11.591 -13.988  1.00 91.63           H  
ATOM   4272  OG1 THR A 298       4.123  12.748 -15.580  1.00 91.63           O  
ATOM   4273  HG1 THR A 298       5.038  12.877 -15.840  1.00 91.63           H  
ATOM   4274  N   GLY A 299       1.147  11.656 -15.399  1.00 89.84           N  
ATOM   4275  H   GLY A 299       1.696  10.853 -15.672  1.00 89.84           H  
ATOM   4276  CA  GLY A 299       0.071  12.056 -16.308  1.00 89.84           C  
ATOM   4277  HA2 GLY A 299      -0.373  11.161 -16.745  1.00 89.84           H  
ATOM   4278  HA3 GLY A 299      -0.699  12.592 -15.753  1.00 89.84           H  
ATOM   4279  C   GLY A 299       0.527  12.955 -17.462  1.00 89.84           C  
ATOM   4280  O   GLY A 299      -0.302  13.309 -18.298  1.00 89.84           O  
ATOM   4281  N   VAL A 300       1.812  13.325 -17.524  1.00 94.59           N  
ATOM   4282  H   VAL A 300       2.455  12.972 -16.829  1.00 94.59           H  
ATOM   4283  CA  VAL A 300       2.385  14.159 -18.588  1.00 94.59           C  
ATOM   4284  HA  VAL A 300       1.616  14.366 -19.332  1.00 94.59           H  
ATOM   4285  C   VAL A 300       3.544  13.403 -19.245  1.00 94.59           C  
ATOM   4286  CB  VAL A 300       2.848  15.529 -18.058  1.00 94.59           C  
ATOM   4287  HB  VAL A 300       3.637  15.394 -17.318  1.00 94.59           H  
ATOM   4288  O   VAL A 300       4.571  13.202 -18.598  1.00 94.59           O  
ATOM   4289  CG1 VAL A 300       3.383  16.404 -19.202  1.00 94.59           C  
ATOM   4290 HG11 VAL A 300       3.669  17.383 -18.817  1.00 94.59           H  
ATOM   4291 HG12 VAL A 300       2.622  16.525 -19.973  1.00 94.59           H  
ATOM   4292 HG13 VAL A 300       4.270  15.946 -19.642  1.00 94.59           H  
ATOM   4293  CG2 VAL A 300       1.691  16.292 -17.397  1.00 94.59           C  
ATOM   4294 HG21 VAL A 300       1.350  15.753 -16.513  1.00 94.59           H  
ATOM   4295 HG22 VAL A 300       2.028  17.280 -17.084  1.00 94.59           H  
ATOM   4296 HG23 VAL A 300       0.861  16.393 -18.097  1.00 94.59           H  
ATOM   4297  N   PRO A 301       3.417  13.003 -20.523  1.00 94.44           N  
ATOM   4298  CA  PRO A 301       4.495  12.328 -21.239  1.00 94.44           C  
ATOM   4299  HA  PRO A 301       4.689  11.371 -20.755  1.00 94.44           H  
ATOM   4300  C   PRO A 301       5.788  13.150 -21.270  1.00 94.44           C  
ATOM   4301  CB  PRO A 301       3.958  12.073 -22.651  1.00 94.44           C  
ATOM   4302  HB2 PRO A 301       4.208  12.908 -23.305  1.00 94.44           H  
ATOM   4303  HB3 PRO A 301       4.335  11.138 -23.065  1.00 94.44           H  
ATOM   4304  O   PRO A 301       5.759  14.374 -21.413  1.00 94.44           O  
ATOM   4305  CG  PRO A 301       2.445  12.026 -22.453  1.00 94.44           C  
ATOM   4306  HG2 PRO A 301       1.907  12.290 -23.363  1.00 94.44           H  
ATOM   4307  HG3 PRO A 301       2.153  11.034 -22.107  1.00 94.44           H  
ATOM   4308  CD  PRO A 301       2.213  13.043 -21.340  1.00 94.44           C  
ATOM   4309  HD2 PRO A 301       1.329  12.762 -20.768  1.00 94.44           H  
ATOM   4310  HD3 PRO A 301       2.096  14.040 -21.765  1.00 94.44           H  
ATOM   4311  N   ASN A 302       6.927  12.463 -21.214  1.00 93.49           N  
ATOM   4312  H   ASN A 302       6.848  11.465 -21.078  1.00 93.49           H  
ATOM   4313  CA  ASN A 302       8.283  13.019 -21.168  1.00 93.49           C  
ATOM   4314  HA  ASN A 302       8.945  12.166 -21.019  1.00 93.49           H  
ATOM   4315  C   ASN A 302       8.585  13.943 -19.968  1.00 93.49           C  
ATOM   4316  CB  ASN A 302       8.657  13.636 -22.528  1.00 93.49           C  
ATOM   4317  HB2 ASN A 302       7.978  14.454 -22.770  1.00 93.49           H  
ATOM   4318  HB3 ASN A 302       9.667  14.042 -22.472  1.00 93.49           H  
ATOM   4319  O   ASN A 302       9.481  14.787 -20.050  1.00 93.49           O  
ATOM   4320  CG  ASN A 302       8.653  12.611 -23.639  1.00 93.49           C  
ATOM   4321  ND2 ASN A 302       7.579  12.494 -24.381  1.00 93.49           N  
ATOM   4322 HD21 ASN A 302       7.550  11.646 -24.928  1.00 93.49           H  
ATOM   4323 HD22 ASN A 302       6.731  12.943 -24.066  1.00 93.49           H  
ATOM   4324  OD1 ASN A 302       9.632  11.921 -23.861  1.00 93.49           O  
ATOM   4325  N   SER A 303       7.878  13.804 -18.843  1.00 96.05           N  
ATOM   4326  H   SER A 303       7.164  13.090 -18.803  1.00 96.05           H  
ATOM   4327  CA  SER A 303       8.189  14.569 -17.629  1.00 96.05           C  
ATOM   4328  HA  SER A 303       8.403  15.598 -17.920  1.00 96.05           H  
ATOM   4329  C   SER A 303       9.418  14.007 -16.909  1.00 96.05           C  
ATOM   4330  CB  SER A 303       6.994  14.610 -16.680  1.00 96.05           C  
ATOM   4331  HB2 SER A 303       7.223  15.271 -15.844  1.00 96.05           H  
ATOM   4332  HB3 SER A 303       6.120  14.995 -17.205  1.00 96.05           H  
ATOM   4333  O   SER A 303       9.493  12.806 -16.653  1.00 96.05           O  
ATOM   4334  OG  SER A 303       6.717  13.323 -16.183  1.00 96.05           O  
ATOM   4335  HG  SER A 303       7.477  12.759 -16.345  1.00 96.05           H  
ATOM   4336  N   VAL A 304      10.365  14.867 -16.534  1.00 96.58           N  
ATOM   4337  H   VAL A 304      10.244  15.847 -16.746  1.00 96.58           H  
ATOM   4338  CA  VAL A 304      11.547  14.466 -15.755  1.00 96.58           C  
ATOM   4339  HA  VAL A 304      11.961  13.554 -16.186  1.00 96.58           H  
ATOM   4340  C   VAL A 304      11.137  14.170 -14.312  1.00 96.58           C  
ATOM   4341  CB  VAL A 304      12.636  15.550 -15.802  1.00 96.58           C  
ATOM   4342  HB  VAL A 304      12.247  16.465 -15.355  1.00 96.58           H  
ATOM   4343  O   VAL A 304      10.537  15.021 -13.661  1.00 96.58           O  
ATOM   4344  CG1 VAL A 304      13.888  15.119 -15.031  1.00 96.58           C  
ATOM   4345 HG11 VAL A 304      14.652  15.892 -15.115  1.00 96.58           H  
ATOM   4346 HG12 VAL A 304      14.277  14.180 -15.425  1.00 96.58           H  
ATOM   4347 HG13 VAL A 304      13.658  14.991 -13.973  1.00 96.58           H  
ATOM   4348  CG2 VAL A 304      13.053  15.867 -17.246  1.00 96.58           C  
ATOM   4349 HG21 VAL A 304      12.188  16.122 -17.858  1.00 96.58           H  
ATOM   4350 HG22 VAL A 304      13.567  15.015 -17.689  1.00 96.58           H  
ATOM   4351 HG23 VAL A 304      13.713  16.735 -17.234  1.00 96.58           H  
ATOM   4352  N   LEU A 305      11.470  12.972 -13.827  1.00 96.28           N  
ATOM   4353  H   LEU A 305      12.013  12.355 -14.414  1.00 96.28           H  
ATOM   4354  CA  LEU A 305      11.168  12.504 -12.473  1.00 96.28           C  
ATOM   4355  HA  LEU A 305      10.289  13.021 -12.088  1.00 96.28           H  
ATOM   4356  C   LEU A 305      12.314  12.803 -11.506  1.00 96.28           C  
ATOM   4357  CB  LEU A 305      10.896  10.988 -12.504  1.00 96.28           C  
ATOM   4358  HB2 LEU A 305      10.824  10.634 -11.476  1.00 96.28           H  
ATOM   4359  HB3 LEU A 305      11.750  10.486 -12.959  1.00 96.28           H  
ATOM   4360  O   LEU A 305      12.100  13.386 -10.448  1.00 96.28           O  
ATOM   4361  CG  LEU A 305       9.622  10.564 -13.250  1.00 96.28           C  
ATOM   4362  HG  LEU A 305       9.645  10.942 -14.273  1.00 96.28           H  
ATOM   4363  CD1 LEU A 305       9.559   9.037 -13.297  1.00 96.28           C  
ATOM   4364 HD11 LEU A 305      10.386   8.656 -13.896  1.00 96.28           H  
ATOM   4365 HD12 LEU A 305       8.625   8.705 -13.751  1.00 96.28           H  
ATOM   4366 HD13 LEU A 305       9.625   8.629 -12.289  1.00 96.28           H  
ATOM   4367  CD2 LEU A 305       8.367  11.083 -12.553  1.00 96.28           C  
ATOM   4368 HD21 LEU A 305       7.489  10.621 -13.004  1.00 96.28           H  
ATOM   4369 HD22 LEU A 305       8.393  10.821 -11.495  1.00 96.28           H  
ATOM   4370 HD23 LEU A 305       8.298  12.165 -12.665  1.00 96.28           H  
ATOM   4371  N   GLU A 306      13.533  12.417 -11.881  1.00 97.06           N  
ATOM   4372  H   GLU A 306      13.645  11.987 -12.788  1.00 97.06           H  
ATOM   4373  CA  GLU A 306      14.723  12.585 -11.049  1.00 97.06           C  
ATOM   4374  HA  GLU A 306      14.543  13.370 -10.314  1.00 97.06           H  
ATOM   4375  C   GLU A 306      15.924  12.998 -11.903  1.00 97.06           C  
ATOM   4376  CB  GLU A 306      15.068  11.295 -10.286  1.00 97.06           C  
ATOM   4377  HB2 GLU A 306      15.986  11.478  -9.729  1.00 97.06           H  
ATOM   4378  HB3 GLU A 306      15.261  10.512 -11.019  1.00 97.06           H  
ATOM   4379  O   GLU A 306      16.119  12.512 -13.021  1.00 97.06           O  
ATOM   4380  CG  GLU A 306      14.002  10.802  -9.293  1.00 97.06           C  
ATOM   4381  HG2 GLU A 306      13.836  11.578  -8.546  1.00 97.06           H  
ATOM   4382  HG3 GLU A 306      13.069  10.632  -9.829  1.00 97.06           H  
ATOM   4383  CD  GLU A 306      14.402   9.491  -8.590  1.00 97.06           C  
ATOM   4384  OE1 GLU A 306      13.650   9.033  -7.707  1.00 97.06           O  
ATOM   4385  OE2 GLU A 306      15.434   8.872  -8.952  1.00 97.06           O  
ATOM   4386  N   THR A 307      16.766  13.866 -11.345  1.00 97.22           N  
ATOM   4387  H   THR A 307      16.548  14.227 -10.427  1.00 97.22           H  
ATOM   4388  CA  THR A 307      18.059  14.249 -11.919  1.00 97.22           C  
ATOM   4389  HA  THR A 307      18.290  13.606 -12.769  1.00 97.22           H  
ATOM   4390  C   THR A 307      19.143  14.066 -10.874  1.00 97.22           C  
ATOM   4391  CB  THR A 307      18.083  15.702 -12.411  1.00 97.22           C  
ATOM   4392  HB  THR A 307      19.086  15.930 -12.772  1.00 97.22           H  
ATOM   4393  O   THR A 307      19.062  14.640  -9.788  1.00 97.22           O  
ATOM   4394  CG2 THR A 307      17.092  15.949 -13.543  1.00 97.22           C  
ATOM   4395 HG21 THR A 307      16.075  15.805 -13.178  1.00 97.22           H  
ATOM   4396 HG22 THR A 307      17.287  15.259 -14.365  1.00 97.22           H  
ATOM   4397 HG23 THR A 307      17.202  16.974 -13.897  1.00 97.22           H  
ATOM   4398  OG1 THR A 307      17.765  16.586 -11.360  1.00 97.22           O  
ATOM   4399  HG1 THR A 307      18.188  16.250 -10.566  1.00 97.22           H  
ATOM   4400  N   TRP A 308      20.181  13.319 -11.223  1.00 97.10           N  
ATOM   4401  H   TRP A 308      20.158  12.867 -12.126  1.00 97.10           H  
ATOM   4402  CA  TRP A 308      21.284  12.977 -10.340  1.00 97.10           C  
ATOM   4403  HA  TRP A 308      21.130  13.415  -9.354  1.00 97.10           H  
ATOM   4404  C   TRP A 308      22.601  13.501 -10.927  1.00 97.10           C  
ATOM   4405  CB  TRP A 308      21.296  11.465 -10.144  1.00 97.10           C  
ATOM   4406  HB2 TRP A 308      21.425  10.976 -11.109  1.00 97.10           H  
ATOM   4407  HB3 TRP A 308      22.164  11.234  -9.527  1.00 97.10           H  
ATOM   4408  O   TRP A 308      23.181  12.849 -11.799  1.00 97.10           O  
ATOM   4409  CG  TRP A 308      20.085  10.902  -9.466  1.00 97.10           C  
ATOM   4410  CD1 TRP A 308      19.016  10.318 -10.062  1.00 97.10           C  
ATOM   4411  HD1 TRP A 308      18.894  10.182 -11.126  1.00 97.10           H  
ATOM   4412  CD2 TRP A 308      19.803  10.884  -8.036  1.00 97.10           C  
ATOM   4413  CE2 TRP A 308      18.539  10.259  -7.835  1.00 97.10           C  
ATOM   4414  CE3 TRP A 308      20.490  11.345  -6.890  1.00 97.10           C  
ATOM   4415  HE3 TRP A 308      21.450  11.825  -7.005  1.00 97.10           H  
ATOM   4416  NE1 TRP A 308      18.109   9.918  -9.095  1.00 97.10           N  
ATOM   4417  HE1 TRP A 308      17.215   9.484  -9.274  1.00 97.10           H  
ATOM   4418  CH2 TRP A 308      18.668  10.592  -5.446  1.00 97.10           C  
ATOM   4419  HH2 TRP A 308      18.226  10.505  -4.464  1.00 97.10           H  
ATOM   4420  CZ2 TRP A 308      17.970  10.110  -6.565  1.00 97.10           C  
ATOM   4421  HZ2 TRP A 308      16.998   9.651  -6.458  1.00 97.10           H  
ATOM   4422  CZ3 TRP A 308      19.926  11.201  -5.607  1.00 97.10           C  
ATOM   4423  HZ3 TRP A 308      20.455  11.571  -4.741  1.00 97.10           H  
ATOM   4424  N   PRO A 309      23.053  14.700 -10.519  1.00 96.01           N  
ATOM   4425  CA  PRO A 309      24.304  15.284 -10.988  1.00 96.01           C  
ATOM   4426  HA  PRO A 309      24.446  15.079 -12.049  1.00 96.01           H  
ATOM   4427  C   PRO A 309      25.516  14.763 -10.199  1.00 96.01           C  
ATOM   4428  CB  PRO A 309      24.117  16.791 -10.778  1.00 96.01           C  
ATOM   4429  HB2 PRO A 309      23.557  17.223 -11.608  1.00 96.01           H  
ATOM   4430  HB3 PRO A 309      25.061  17.318 -10.642  1.00 96.01           H  
ATOM   4431  O   PRO A 309      25.433  14.554  -8.992  1.00 96.01           O  
ATOM   4432  CG  PRO A 309      23.238  16.873  -9.534  1.00 96.01           C  
ATOM   4433  HG2 PRO A 309      23.853  16.777  -8.639  1.00 96.01           H  
ATOM   4434  HG3 PRO A 309      22.662  17.798  -9.504  1.00 96.01           H  
ATOM   4435  CD  PRO A 309      22.334  15.649  -9.673  1.00 96.01           C  
ATOM   4436  HD2 PRO A 309      21.404  15.940 -10.161  1.00 96.01           H  
ATOM   4437  HD3 PRO A 309      22.128  15.229  -8.688  1.00 96.01           H  
ATOM   4438  N   ARG A 310      26.678  14.682 -10.860  1.00 94.91           N  
ATOM   4439  H   ARG A 310      26.625  14.732 -11.868  1.00 94.91           H  
ATOM   4440  CA  ARG A 310      28.019  14.555 -10.243  1.00 94.91           C  
ATOM   4441  HA  ARG A 310      28.740  14.419 -11.049  1.00 94.91           H  
ATOM   4442  C   ARG A 310      28.213  13.317  -9.358  1.00 94.91           C  
ATOM   4443  CB  ARG A 310      28.400  15.845  -9.495  1.00 94.91           C  
ATOM   4444  HB2 ARG A 310      27.725  15.978  -8.650  1.00 94.91           H  
ATOM   4445  HB3 ARG A 310      29.412  15.742  -9.105  1.00 94.91           H  
ATOM   4446  O   ARG A 310      28.986  13.342  -8.398  1.00 94.91           O  
ATOM   4447  CG  ARG A 310      28.366  17.093 -10.376  1.00 94.91           C  
ATOM   4448  HG2 ARG A 310      27.380  17.217 -10.824  1.00 94.91           H  
ATOM   4449  HG3 ARG A 310      29.114  16.998 -11.163  1.00 94.91           H  
ATOM   4450  CD  ARG A 310      28.679  18.317  -9.522  1.00 94.91           C  
ATOM   4451  HD2 ARG A 310      29.680  18.207  -9.104  1.00 94.91           H  
ATOM   4452  HD3 ARG A 310      27.953  18.372  -8.711  1.00 94.91           H  
ATOM   4453  NE  ARG A 310      28.612  19.530 -10.344  1.00 94.91           N  
ATOM   4454  HE  ARG A 310      28.584  19.402 -11.345  1.00 94.91           H  
ATOM   4455  NH1 ARG A 310      28.502  21.098  -8.661  1.00 94.91           N  
ATOM   4456 HH11 ARG A 310      28.376  22.067  -8.407  1.00 94.91           H  
ATOM   4457 HH12 ARG A 310      28.515  20.366  -7.966  1.00 94.91           H  
ATOM   4458  NH2 ARG A 310      28.480  21.707 -10.806  1.00 94.91           N  
ATOM   4459 HH21 ARG A 310      27.985  22.552 -10.559  1.00 94.91           H  
ATOM   4460 HH22 ARG A 310      28.100  21.448 -11.705  1.00 94.91           H  
ATOM   4461  CZ  ARG A 310      28.529  20.770  -9.921  1.00 94.91           C  
ATOM   4462  N   LEU A 311      27.545  12.221  -9.704  1.00 96.21           N  
ATOM   4463  H   LEU A 311      26.985  12.245 -10.544  1.00 96.21           H  
ATOM   4464  CA  LEU A 311      27.802  10.928  -9.074  1.00 96.21           C  
ATOM   4465  HA  LEU A 311      27.867  11.057  -7.994  1.00 96.21           H  
ATOM   4466  C   LEU A 311      29.139  10.370  -9.559  1.00 96.21           C  
ATOM   4467  CB  LEU A 311      26.669   9.953  -9.397  1.00 96.21           C  
ATOM   4468  HB2 LEU A 311      26.665   9.756 -10.470  1.00 96.21           H  
ATOM   4469  HB3 LEU A 311      26.901   9.028  -8.869  1.00 96.21           H  
ATOM   4470  O   LEU A 311      29.519  10.622 -10.692  1.00 96.21           O  
ATOM   4471  CG  LEU A 311      25.264  10.398  -8.969  1.00 96.21           C  
ATOM   4472  HG  LEU A 311      24.975  11.303  -9.504  1.00 96.21           H  
ATOM   4473  CD1 LEU A 311      24.274   9.286  -9.319  1.00 96.21           C  
ATOM   4474 HD11 LEU A 311      23.285   9.523  -8.927  1.00 96.21           H  
ATOM   4475 HD12 LEU A 311      24.218   9.179 -10.402  1.00 96.21           H  
ATOM   4476 HD13 LEU A 311      24.580   8.343  -8.866  1.00 96.21           H  
ATOM   4477  CD2 LEU A 311      25.190  10.657  -7.467  1.00 96.21           C  
ATOM   4478 HD21 LEU A 311      25.523   9.778  -6.915  1.00 96.21           H  
ATOM   4479 HD22 LEU A 311      24.165  10.906  -7.193  1.00 96.21           H  
ATOM   4480 HD23 LEU A 311      25.819  11.507  -7.202  1.00 96.21           H  
ATOM   4481  N   SER A 312      29.846   9.593  -8.748  1.00 96.55           N  
ATOM   4482  H   SER A 312      29.472   9.374  -7.836  1.00 96.55           H  
ATOM   4483  CA  SER A 312      31.167   9.065  -9.103  1.00 96.55           C  
ATOM   4484  HA  SER A 312      31.582   9.646  -9.926  1.00 96.55           H  
ATOM   4485  C   SER A 312      31.119   7.599  -9.534  1.00 96.55           C  
ATOM   4486  CB  SER A 312      32.117   9.239  -7.924  1.00 96.55           C  
ATOM   4487  HB2 SER A 312      31.736   8.674  -7.073  1.00 96.55           H  
ATOM   4488  HB3 SER A 312      32.184  10.293  -7.654  1.00 96.55           H  
ATOM   4489  O   SER A 312      30.388   6.793  -8.959  1.00 96.55           O  
ATOM   4490  OG  SER A 312      33.394   8.758  -8.272  1.00 96.55           O  
ATOM   4491  HG  SER A 312      33.908   9.493  -8.617  1.00 96.55           H  
ATOM   4492  N   ARG A 313      31.948   7.224 -10.514  1.00 96.21           N  
ATOM   4493  H   ARG A 313      32.422   7.969 -11.005  1.00 96.21           H  
ATOM   4494  CA  ARG A 313      32.267   5.827 -10.874  1.00 96.21           C  
ATOM   4495  HA  ARG A 313      31.376   5.207 -10.773  1.00 96.21           H  
ATOM   4496  C   ARG A 313      33.311   5.183  -9.962  1.00 96.21           C  
ATOM   4497  CB  ARG A 313      32.749   5.770 -12.328  1.00 96.21           C  
ATOM   4498  HB2 ARG A 313      33.188   4.793 -12.527  1.00 96.21           H  
ATOM   4499  HB3 ARG A 313      33.514   6.532 -12.480  1.00 96.21           H  
ATOM   4500  O   ARG A 313      33.520   3.974 -10.056  1.00 96.21           O  
ATOM   4501  CG  ARG A 313      31.594   5.983 -13.310  1.00 96.21           C  
ATOM   4502  HG2 ARG A 313      30.959   5.097 -13.319  1.00 96.21           H  
ATOM   4503  HG3 ARG A 313      30.999   6.830 -12.968  1.00 96.21           H  
ATOM   4504  CD  ARG A 313      32.101   6.268 -14.729  1.00 96.21           C  
ATOM   4505  HD2 ARG A 313      31.243   6.373 -15.393  1.00 96.21           H  
ATOM   4506  HD3 ARG A 313      32.631   7.220 -14.707  1.00 96.21           H  
ATOM   4507  NE  ARG A 313      32.975   5.183 -15.221  1.00 96.21           N  
ATOM   4508  HE  ARG A 313      32.670   4.238 -15.037  1.00 96.21           H  
ATOM   4509  NH1 ARG A 313      34.521   6.470 -16.331  1.00 96.21           N  
ATOM   4510 HH11 ARG A 313      35.491   6.548 -16.600  1.00 96.21           H  
ATOM   4511 HH12 ARG A 313      33.996   7.304 -16.113  1.00 96.21           H  
ATOM   4512  NH2 ARG A 313      34.920   4.333 -16.070  1.00 96.21           N  
ATOM   4513 HH21 ARG A 313      34.784   3.490 -15.530  1.00 96.21           H  
ATOM   4514 HH22 ARG A 313      35.850   4.548 -16.400  1.00 96.21           H  
ATOM   4515  CZ  ARG A 313      34.112   5.327 -15.873  1.00 96.21           C  
ATOM   4516  N   ALA A 314      33.982   5.954  -9.109  1.00 96.17           N  
ATOM   4517  H   ALA A 314      33.740   6.931  -9.018  1.00 96.17           H  
ATOM   4518  CA  ALA A 314      34.893   5.388  -8.128  1.00 96.17           C  
ATOM   4519  HA  ALA A 314      35.494   4.635  -8.639  1.00 96.17           H  
ATOM   4520  C   ALA A 314      34.089   4.697  -7.014  1.00 96.17           C  
ATOM   4521  CB  ALA A 314      35.874   6.451  -7.631  1.00 96.17           C  
ATOM   4522  HB1 ALA A 314      35.337   7.342  -7.306  1.00 96.17           H  
ATOM   4523  HB2 ALA A 314      36.454   6.055  -6.797  1.00 96.17           H  
ATOM   4524  HB3 ALA A 314      36.556   6.738  -8.431  1.00 96.17           H  
ATOM   4525  O   ALA A 314      33.226   5.306  -6.381  1.00 96.17           O  
ATOM   4526  N   THR A 315      34.350   3.409  -6.783  1.00 95.85           N  
ATOM   4527  H   THR A 315      35.090   2.970  -7.311  1.00 95.85           H  
ATOM   4528  CA  THR A 315      33.578   2.579  -5.835  1.00 95.85           C  
ATOM   4529  HA  THR A 315      32.516   2.692  -6.053  1.00 95.85           H  
ATOM   4530  C   THR A 315      33.773   2.993  -4.374  1.00 95.85           C  
ATOM   4531  CB  THR A 315      33.945   1.095  -5.980  1.00 95.85           C  
ATOM   4532  HB  THR A 315      33.440   0.523  -5.201  1.00 95.85           H  
ATOM   4533  O   THR A 315      32.939   2.693  -3.527  1.00 95.85           O  
ATOM   4534  CG2 THR A 315      33.532   0.532  -7.339  1.00 95.85           C  
ATOM   4535 HG21 THR A 315      32.459   0.665  -7.478  1.00 95.85           H  
ATOM   4536 HG22 THR A 315      34.066   1.048  -8.137  1.00 95.85           H  
ATOM   4537 HG23 THR A 315      33.768  -0.531  -7.378  1.00 95.85           H  
ATOM   4538  OG1 THR A 315      35.340   0.901  -5.866  1.00 95.85           O  
ATOM   4539  HG1 THR A 315      35.616   1.250  -5.015  1.00 95.85           H  
ATOM   4540  N   ASP A 316      34.884   3.666  -4.084  1.00 94.80           N  
ATOM   4541  H   ASP A 316      35.518   3.886  -4.839  1.00 94.80           H  
ATOM   4542  CA  ASP A 316      35.306   4.187  -2.784  1.00 94.80           C  
ATOM   4543  HA  ASP A 316      34.738   3.684  -2.002  1.00 94.80           H  
ATOM   4544  C   ASP A 316      35.033   5.691  -2.614  1.00 94.80           C  
ATOM   4545  CB  ASP A 316      36.797   3.845  -2.573  1.00 94.80           C  
ATOM   4546  HB2 ASP A 316      36.894   2.760  -2.544  1.00 94.80           H  
ATOM   4547  HB3 ASP A 316      37.112   4.222  -1.600  1.00 94.80           H  
ATOM   4548  O   ASP A 316      35.351   6.252  -1.566  1.00 94.80           O  
ATOM   4549  CG  ASP A 316      37.759   4.378  -3.654  1.00 94.80           C  
ATOM   4550  OD1 ASP A 316      37.337   4.572  -4.820  1.00 94.80           O  
ATOM   4551  OD2 ASP A 316      38.972   4.476  -3.378  1.00 94.80           O  
ATOM   4552  N   ALA A 317      34.427   6.350  -3.609  1.00 95.12           N  
ATOM   4553  H   ALA A 317      34.152   5.847  -4.441  1.00 95.12           H  
ATOM   4554  CA  ALA A 317      34.159   7.779  -3.537  1.00 95.12           C  
ATOM   4555  HA  ALA A 317      35.101   8.279  -3.309  1.00 95.12           H  
ATOM   4556  C   ALA A 317      33.170   8.123  -2.423  1.00 95.12           C  
ATOM   4557  CB  ALA A 317      33.660   8.301  -4.883  1.00 95.12           C  
ATOM   4558  HB1 ALA A 317      33.405   9.357  -4.798  1.00 95.12           H  
ATOM   4559  HB2 ALA A 317      32.784   7.736  -5.203  1.00 95.12           H  
ATOM   4560  HB3 ALA A 317      34.457   8.204  -5.620  1.00 95.12           H  
ATOM   4561  O   ALA A 317      32.071   7.563  -2.331  1.00 95.12           O  
ATOM   4562  N   THR A 318      33.533   9.128  -1.631  1.00 94.59           N  
ATOM   4563  H   THR A 318      34.468   9.500  -1.721  1.00 94.59           H  
ATOM   4564  CA  THR A 318      32.692   9.714  -0.590  1.00 94.59           C  
ATOM   4565  HA  THR A 318      31.697   9.274  -0.653  1.00 94.59           H  
ATOM   4566  C   THR A 318      32.525  11.215  -0.797  1.00 94.59           C  
ATOM   4567  CB  THR A 318      33.225   9.414   0.818  1.00 94.59           C  
ATOM   4568  HB  THR A 318      32.600   9.924   1.551  1.00 94.59           H  
ATOM   4569  O   THR A 318      33.353  11.896  -1.402  1.00 94.59           O  
ATOM   4570  CG2 THR A 318      33.210   7.918   1.130  1.00 94.59           C  
ATOM   4571 HG21 THR A 318      32.202   7.526   0.996  1.00 94.59           H  
ATOM   4572 HG22 THR A 318      33.893   7.385   0.469  1.00 94.59           H  
ATOM   4573 HG23 THR A 318      33.513   7.755   2.165  1.00 94.59           H  
ATOM   4574  OG1 THR A 318      34.552   9.860   0.954  1.00 94.59           O  
ATOM   4575  HG1 THR A 318      34.878   9.549   1.802  1.00 94.59           H  
ATOM   4576  N   THR A 319      31.401  11.728  -0.312  1.00 92.10           N  
ATOM   4577  H   THR A 319      30.770  11.088   0.150  1.00 92.10           H  
ATOM   4578  CA  THR A 319      31.141  13.162  -0.168  1.00 92.10           C  
ATOM   4579  HA  THR A 319      31.532  13.687  -1.040  1.00 92.10           H  
ATOM   4580  C   THR A 319      31.855  13.713   1.070  1.00 92.10           C  
ATOM   4581  CB  THR A 319      29.631  13.436  -0.070  1.00 92.10           C  
ATOM   4582  HB  THR A 319      29.474  14.510   0.033  1.00 92.10           H  
ATOM   4583  O   THR A 319      32.281  12.953   1.940  1.00 92.10           O  
ATOM   4584  CG2 THR A 319      28.858  12.943  -1.293  1.00 92.10           C  
ATOM   4585 HG21 THR A 319      27.819  13.265  -1.218  1.00 92.10           H  
ATOM   4586 HG22 THR A 319      29.290  13.368  -2.200  1.00 92.10           H  
ATOM   4587 HG23 THR A 319      28.883  11.856  -1.357  1.00 92.10           H  
ATOM   4588  OG1 THR A 319      29.085  12.783   1.055  1.00 92.10           O  
ATOM   4589  HG1 THR A 319      29.059  11.850   0.830  1.00 92.10           H  
ATOM   4590  N   GLU A 320      31.926  15.038   1.205  1.00 88.32           N  
ATOM   4591  H   GLU A 320      31.614  15.631   0.449  1.00 88.32           H  
ATOM   4592  CA  GLU A 320      32.508  15.715   2.381  1.00 88.32           C  
ATOM   4593  HA  GLU A 320      33.561  15.448   2.470  1.00 88.32           H  
ATOM   4594  C   GLU A 320      31.829  15.319   3.707  1.00 88.32           C  
ATOM   4595  CB  GLU A 320      32.403  17.236   2.182  1.00 88.32           C  
ATOM   4596  HB2 GLU A 320      31.354  17.497   2.042  1.00 88.32           H  
ATOM   4597  HB3 GLU A 320      32.769  17.733   3.081  1.00 88.32           H  
ATOM   4598  O   GLU A 320      32.460  15.329   4.760  1.00 88.32           O  
ATOM   4599  CG  GLU A 320      33.221  17.729   0.975  1.00 88.32           C  
ATOM   4600  HG2 GLU A 320      32.893  17.198   0.082  1.00 88.32           H  
ATOM   4601  HG3 GLU A 320      34.269  17.483   1.144  1.00 88.32           H  
ATOM   4602  CD  GLU A 320      33.087  19.239   0.713  1.00 88.32           C  
ATOM   4603  OE1 GLU A 320      33.722  19.698  -0.263  1.00 88.32           O  
ATOM   4604  OE2 GLU A 320      32.335  19.916   1.449  1.00 88.32           O  
ATOM   4605  N   ASN A 321      30.563  14.889   3.648  1.00 89.98           N  
ATOM   4606  H   ASN A 321      30.119  14.886   2.741  1.00 89.98           H  
ATOM   4607  CA  ASN A 321      29.790  14.420   4.801  1.00 89.98           C  
ATOM   4608  HA  ASN A 321      30.133  14.957   5.685  1.00 89.98           H  
ATOM   4609  C   ASN A 321      29.985  12.918   5.100  1.00 89.98           C  
ATOM   4610  CB  ASN A 321      28.308  14.769   4.569  1.00 89.98           C  
ATOM   4611  HB2 ASN A 321      27.965  14.285   3.654  1.00 89.98           H  
ATOM   4612  HB3 ASN A 321      27.715  14.390   5.400  1.00 89.98           H  
ATOM   4613  O   ASN A 321      29.257  12.352   5.916  1.00 89.98           O  
ATOM   4614  CG  ASN A 321      28.041  16.261   4.475  1.00 89.98           C  
ATOM   4615  ND2 ASN A 321      26.925  16.646   3.902  1.00 89.98           N  
ATOM   4616 HD21 ASN A 321      26.277  15.973   3.518  1.00 89.98           H  
ATOM   4617 HD22 ASN A 321      26.797  17.646   3.842  1.00 89.98           H  
ATOM   4618  OD1 ASN A 321      28.798  17.103   4.919  1.00 89.98           O  
ATOM   4619  N   GLY A 322      30.900  12.238   4.402  1.00 90.37           N  
ATOM   4620  H   GLY A 322      31.460  12.746   3.732  1.00 90.37           H  
ATOM   4621  CA  GLY A 322      31.202  10.816   4.595  1.00 90.37           C  
ATOM   4622  HA2 GLY A 322      32.181  10.611   4.160  1.00 90.37           H  
ATOM   4623  HA3 GLY A 322      31.254  10.603   5.662  1.00 90.37           H  
ATOM   4624  C   GLY A 322      30.202   9.838   3.968  1.00 90.37           C  
ATOM   4625  O   GLY A 322      30.373   8.630   4.103  1.00 90.37           O  
ATOM   4626  N   GLN A 323      29.175  10.321   3.261  1.00 93.67           N  
ATOM   4627  H   GLN A 323      29.103  11.323   3.158  1.00 93.67           H  
ATOM   4628  CA  GLN A 323      28.242   9.461   2.522  1.00 93.67           C  
ATOM   4629  HA  GLN A 323      28.039   8.571   3.118  1.00 93.67           H  
ATOM   4630  C   GLN A 323      28.865   8.998   1.205  1.00 93.67           C  
ATOM   4631  CB  GLN A 323      26.910  10.185   2.264  1.00 93.67           C  
ATOM   4632  HB2 GLN A 323      27.083  11.055   1.630  1.00 93.67           H  
ATOM   4633  HB3 GLN A 323      26.242   9.510   1.729  1.00 93.67           H  
ATOM   4634  O   GLN A 323      29.612   9.756   0.583  1.00 93.67           O  
ATOM   4635  CG  GLN A 323      26.215  10.644   3.554  1.00 93.67           C  
ATOM   4636  HG2 GLN A 323      26.820  11.409   4.042  1.00 93.67           H  
ATOM   4637  HG3 GLN A 323      25.253  11.090   3.303  1.00 93.67           H  
ATOM   4638  CD  GLN A 323      25.972   9.488   4.518  1.00 93.67           C  
ATOM   4639  NE2 GLN A 323      26.388   9.600   5.759  1.00 93.67           N  
ATOM   4640 HE21 GLN A 323      26.236   8.794   6.348  1.00 93.67           H  
ATOM   4641 HE22 GLN A 323      26.910  10.410   6.062  1.00 93.67           H  
ATOM   4642  OE1 GLN A 323      25.441   8.452   4.160  1.00 93.67           O  
ATOM   4643  N   SER A 324      28.535   7.786   0.755  1.00 94.94           N  
ATOM   4644  H   SER A 324      27.878   7.235   1.289  1.00 94.94           H  
ATOM   4645  CA  SER A 324      29.008   7.270  -0.535  1.00 94.94           C  
ATOM   4646  HA  SER A 324      30.098   7.270  -0.527  1.00 94.94           H  
ATOM   4647  C   SER A 324      28.524   8.158  -1.686  1.00 94.94           C  
ATOM   4648  CB  SER A 324      28.527   5.829  -0.737  1.00 94.94           C  
ATOM   4649  HB2 SER A 324      28.814   5.228   0.125  1.00 94.94           H  
ATOM   4650  HB3 SER A 324      27.441   5.818  -0.828  1.00 94.94           H  
ATOM   4651  O   SER A 324      27.340   8.471  -1.768  1.00 94.94           O  
ATOM   4652  OG  SER A 324      29.102   5.268  -1.903  1.00 94.94           O  
ATOM   4653  HG  SER A 324      30.051   5.191  -1.780  1.00 94.94           H  
ATOM   4654  N   ASN A 325      29.439   8.546  -2.578  1.00 95.54           N  
ATOM   4655  H   ASN A 325      30.394   8.250  -2.433  1.00 95.54           H  
ATOM   4656  CA  ASN A 325      29.133   9.224  -3.842  1.00 95.54           C  
ATOM   4657  HA  ASN A 325      28.119   9.620  -3.781  1.00 95.54           H  
ATOM   4658  C   ASN A 325      29.150   8.252  -5.036  1.00 95.54           C  
ATOM   4659  CB  ASN A 325      30.099  10.408  -4.051  1.00 95.54           C  
ATOM   4660  HB2 ASN A 325      31.077  10.030  -4.349  1.00 95.54           H  
ATOM   4661  HB3 ASN A 325      30.213  10.968  -3.123  1.00 95.54           H  
ATOM   4662  O   ASN A 325      29.048   8.666  -6.190  1.00 95.54           O  
ATOM   4663  CG  ASN A 325      29.577  11.373  -5.110  1.00 95.54           C  
ATOM   4664  ND2 ASN A 325      30.432  11.992  -5.892  1.00 95.54           N  
ATOM   4665 HD21 ASN A 325      30.020  12.568  -6.611  1.00 95.54           H  
ATOM   4666 HD22 ASN A 325      31.426  11.830  -5.817  1.00 95.54           H  
ATOM   4667  OD1 ASN A 325      28.387  11.593  -5.243  1.00 95.54           O  
ATOM   4668  N   TYR A 326      29.321   6.954  -4.777  1.00 96.76           N  
ATOM   4669  H   TYR A 326      29.373   6.650  -3.815  1.00 96.76           H  
ATOM   4670  CA  TYR A 326      29.355   5.944  -5.821  1.00 96.76           C  
ATOM   4671  HA  TYR A 326      30.071   6.267  -6.576  1.00 96.76           H  
ATOM   4672  C   TYR A 326      27.975   5.804  -6.468  1.00 96.76           C  
ATOM   4673  CB  TYR A 326      29.842   4.617  -5.243  1.00 96.76           C  
ATOM   4674  HB2 TYR A 326      30.873   4.729  -4.908  1.00 96.76           H  
ATOM   4675  HB3 TYR A 326      29.230   4.368  -4.376  1.00 96.76           H  
ATOM   4676  O   TYR A 326      26.993   5.485  -5.796  1.00 96.76           O  
ATOM   4677  CG  TYR A 326      29.770   3.473  -6.227  1.00 96.76           C  
ATOM   4678  CD1 TYR A 326      29.249   2.238  -5.812  1.00 96.76           C  
ATOM   4679  HD1 TYR A 326      28.945   2.103  -4.784  1.00 96.76           H  
ATOM   4680  CD2 TYR A 326      30.240   3.632  -7.543  1.00 96.76           C  
ATOM   4681  HD2 TYR A 326      30.698   4.561  -7.852  1.00 96.76           H  
ATOM   4682  CE1 TYR A 326      29.198   1.153  -6.695  1.00 96.76           C  
ATOM   4683  HE1 TYR A 326      28.829   0.199  -6.348  1.00 96.76           H  
ATOM   4684  CE2 TYR A 326      30.176   2.558  -8.441  1.00 96.76           C  
ATOM   4685  HE2 TYR A 326      30.570   2.668  -9.440  1.00 96.76           H  
ATOM   4686  OH  TYR A 326      29.740   0.242  -8.816  1.00 96.76           O  
ATOM   4687  HH  TYR A 326      29.471  -0.547  -8.339  1.00 96.76           H  
ATOM   4688  CZ  TYR A 326      29.680   1.316  -8.007  1.00 96.76           C  
ATOM   4689  N   TYR A 327      27.898   6.026  -7.781  1.00 96.35           N  
ATOM   4690  H   TYR A 327      28.744   6.306  -8.256  1.00 96.35           H  
ATOM   4691  CA  TYR A 327      26.625   6.225  -8.468  1.00 96.35           C  
ATOM   4692  HA  TYR A 327      26.149   7.086  -7.999  1.00 96.35           H  
ATOM   4693  C   TYR A 327      25.652   5.051  -8.309  1.00 96.35           C  
ATOM   4694  CB  TYR A 327      26.870   6.557  -9.947  1.00 96.35           C  
ATOM   4695  HB2 TYR A 327      27.715   7.240 -10.036  1.00 96.35           H  
ATOM   4696  HB3 TYR A 327      25.993   7.079 -10.330  1.00 96.35           H  
ATOM   4697  O   TYR A 327      24.460   5.283  -8.122  1.00 96.35           O  
ATOM   4698  CG  TYR A 327      27.124   5.361 -10.832  1.00 96.35           C  
ATOM   4699  CD1 TYR A 327      28.392   4.759 -10.852  1.00 96.35           C  
ATOM   4700  HD1 TYR A 327      29.191   5.149 -10.239  1.00 96.35           H  
ATOM   4701  CD2 TYR A 327      26.086   4.846 -11.628  1.00 96.35           C  
ATOM   4702  HD2 TYR A 327      25.109   5.305 -11.603  1.00 96.35           H  
ATOM   4703  CE1 TYR A 327      28.622   3.654 -11.681  1.00 96.35           C  
ATOM   4704  HE1 TYR A 327      29.611   3.221 -11.728  1.00 96.35           H  
ATOM   4705  CE2 TYR A 327      26.321   3.740 -12.462  1.00 96.35           C  
ATOM   4706  HE2 TYR A 327      25.542   3.352 -13.102  1.00 96.35           H  
ATOM   4707  OH  TYR A 327      27.773   2.054 -13.267  1.00 96.35           O  
ATOM   4708  HH  TYR A 327      28.598   1.591 -13.100  1.00 96.35           H  
ATOM   4709  CZ  TYR A 327      27.587   3.135 -12.479  1.00 96.35           C  
ATOM   4710  N   ARG A 328      26.132   3.797  -8.306  1.00 95.35           N  
ATOM   4711  H   ARG A 328      27.123   3.663  -8.448  1.00 95.35           H  
ATOM   4712  CA  ARG A 328      25.249   2.638  -8.095  1.00 95.35           C  
ATOM   4713  HA  ARG A 328      24.372   2.757  -8.733  1.00 95.35           H  
ATOM   4714  C   ARG A 328      24.690   2.601  -6.677  1.00 95.35           C  
ATOM   4715  CB  ARG A 328      25.915   1.306  -8.465  1.00 95.35           C  
ATOM   4716  HB2 ARG A 328      26.773   1.121  -7.819  1.00 95.35           H  
ATOM   4717  HB3 ARG A 328      25.182   0.519  -8.289  1.00 95.35           H  
ATOM   4718  O   ARG A 328      23.494   2.397  -6.525  1.00 95.35           O  
ATOM   4719  CG  ARG A 328      26.350   1.256  -9.938  1.00 95.35           C  
ATOM   4720  HG2 ARG A 328      27.273   1.824 -10.051  1.00 95.35           H  
ATOM   4721  HG3 ARG A 328      25.578   1.732 -10.542  1.00 95.35           H  
ATOM   4722  CD  ARG A 328      26.539  -0.180 -10.458  1.00 95.35           C  
ATOM   4723  HD2 ARG A 328      26.213  -0.885  -9.694  1.00 95.35           H  
ATOM   4724  HD3 ARG A 328      25.898  -0.314 -11.329  1.00 95.35           H  
ATOM   4725  NE  ARG A 328      27.927  -0.468 -10.865  1.00 95.35           N  
ATOM   4726  HE  ARG A 328      28.498   0.301 -11.184  1.00 95.35           H  
ATOM   4727  NH1 ARG A 328      27.907  -2.737 -10.548  1.00 95.35           N  
ATOM   4728 HH11 ARG A 328      26.916  -2.693 -10.361  1.00 95.35           H  
ATOM   4729 HH12 ARG A 328      28.401  -3.613 -10.453  1.00 95.35           H  
ATOM   4730  NH2 ARG A 328      29.813  -1.741 -11.048  1.00 95.35           N  
ATOM   4731 HH21 ARG A 328      30.273  -0.968 -11.507  1.00 95.35           H  
ATOM   4732 HH22 ARG A 328      30.285  -2.634 -11.072  1.00 95.35           H  
ATOM   4733  CZ  ARG A 328      28.541  -1.635 -10.822  1.00 95.35           C  
ATOM   4734  N   ASN A 329      25.507   2.870  -5.657  1.00 95.24           N  
ATOM   4735  H   ASN A 329      26.472   3.098  -5.850  1.00 95.24           H  
ATOM   4736  CA  ASN A 329      25.029   2.911  -4.271  1.00 95.24           C  
ATOM   4737  HA  ASN A 329      24.514   1.978  -4.042  1.00 95.24           H  
ATOM   4738  C   ASN A 329      24.017   4.040  -4.064  1.00 95.24           C  
ATOM   4739  CB  ASN A 329      26.208   3.075  -3.298  1.00 95.24           C  
ATOM   4740  HB2 ASN A 329      25.811   3.318  -2.312  1.00 95.24           H  
ATOM   4741  HB3 ASN A 329      26.849   3.899  -3.613  1.00 95.24           H  
ATOM   4742  O   ASN A 329      22.976   3.824  -3.446  1.00 95.24           O  
ATOM   4743  CG  ASN A 329      27.045   1.824  -3.139  1.00 95.24           C  
ATOM   4744  ND2 ASN A 329      28.055   1.883  -2.305  1.00 95.24           N  
ATOM   4745 HD21 ASN A 329      28.581   1.031  -2.174  1.00 95.24           H  
ATOM   4746 HD22 ASN A 329      28.252   2.738  -1.805  1.00 95.24           H  
ATOM   4747  OD1 ASN A 329      26.858   0.812  -3.791  1.00 95.24           O  
ATOM   4748  N   VAL A 330      24.298   5.229  -4.608  1.00 96.37           N  
ATOM   4749  H   VAL A 330      25.179   5.342  -5.087  1.00 96.37           H  
ATOM   4750  CA  VAL A 330      23.409   6.389  -4.476  1.00 96.37           C  
ATOM   4751  HA  VAL A 330      23.213   6.550  -3.416  1.00 96.37           H  
ATOM   4752  C   VAL A 330      22.064   6.120  -5.142  1.00 96.37           C  
ATOM   4753  CB  VAL A 330      24.054   7.669  -5.040  1.00 96.37           C  
ATOM   4754  HB  VAL A 330      24.342   7.507  -6.078  1.00 96.37           H  
ATOM   4755  O   VAL A 330      21.034   6.302  -4.498  1.00 96.37           O  
ATOM   4756  CG1 VAL A 330      23.086   8.860  -4.972  1.00 96.37           C  
ATOM   4757 HG11 VAL A 330      22.718   8.991  -3.954  1.00 96.37           H  
ATOM   4758 HG12 VAL A 330      22.246   8.716  -5.651  1.00 96.37           H  
ATOM   4759 HG13 VAL A 330      23.602   9.775  -5.264  1.00 96.37           H  
ATOM   4760  CG2 VAL A 330      25.301   8.049  -4.233  1.00 96.37           C  
ATOM   4761 HG21 VAL A 330      26.034   7.243  -4.242  1.00 96.37           H  
ATOM   4762 HG22 VAL A 330      25.029   8.257  -3.198  1.00 96.37           H  
ATOM   4763 HG23 VAL A 330      25.766   8.938  -4.658  1.00 96.37           H  
ATOM   4764  N   ILE A 331      22.060   5.653  -6.394  1.00 96.95           N  
ATOM   4765  H   ILE A 331      22.939   5.508  -6.869  1.00 96.95           H  
ATOM   4766  CA  ILE A 331      20.818   5.373  -7.123  1.00 96.95           C  
ATOM   4767  HA  ILE A 331      20.163   6.240  -7.037  1.00 96.95           H  
ATOM   4768  C   ILE A 331      20.059   4.213  -6.477  1.00 96.95           C  
ATOM   4769  CB  ILE A 331      21.105   5.130  -8.620  1.00 96.95           C  
ATOM   4770  HB  ILE A 331      21.853   4.342  -8.699  1.00 96.95           H  
ATOM   4771  O   ILE A 331      18.869   4.357  -6.213  1.00 96.95           O  
ATOM   4772  CG1 ILE A 331      21.681   6.394  -9.301  1.00 96.95           C  
ATOM   4773 HG12 ILE A 331      22.592   6.708  -8.790  1.00 96.95           H  
ATOM   4774 HG13 ILE A 331      21.958   6.144 -10.325  1.00 96.95           H  
ATOM   4775  CG2 ILE A 331      19.851   4.648  -9.375  1.00 96.95           C  
ATOM   4776 HG21 ILE A 331      19.573   3.646  -9.050  1.00 96.95           H  
ATOM   4777 HG22 ILE A 331      20.040   4.620 -10.448  1.00 96.95           H  
ATOM   4778 HG23 ILE A 331      19.008   5.313  -9.186  1.00 96.95           H  
ATOM   4779  CD1 ILE A 331      20.759   7.613  -9.351  1.00 96.95           C  
ATOM   4780 HD11 ILE A 331      19.826   7.374  -9.863  1.00 96.95           H  
ATOM   4781 HD12 ILE A 331      20.546   7.973  -8.344  1.00 96.95           H  
ATOM   4782 HD13 ILE A 331      21.262   8.404  -9.906  1.00 96.95           H  
ATOM   4783  N   ASN A 332      20.732   3.107  -6.145  1.00 96.24           N  
ATOM   4784  H   ASN A 332      21.715   3.034  -6.365  1.00 96.24           H  
ATOM   4785  CA  ASN A 332      20.057   1.934  -5.589  1.00 96.24           C  
ATOM   4786  HA  ASN A 332      19.198   1.735  -6.230  1.00 96.24           H  
ATOM   4787  C   ASN A 332      19.475   2.180  -4.191  1.00 96.24           C  
ATOM   4788  CB  ASN A 332      20.998   0.711  -5.603  1.00 96.24           C  
ATOM   4789  HB2 ASN A 332      20.503  -0.121  -5.103  1.00 96.24           H  
ATOM   4790  HB3 ASN A 332      21.907   0.939  -5.046  1.00 96.24           H  
ATOM   4791  O   ASN A 332      18.475   1.567  -3.832  1.00 96.24           O  
ATOM   4792  CG  ASN A 332      21.363   0.236  -6.999  1.00 96.24           C  
ATOM   4793  ND2 ASN A 332      22.315  -0.658  -7.131  1.00 96.24           N  
ATOM   4794 HD21 ASN A 332      22.455  -1.043  -8.055  1.00 96.24           H  
ATOM   4795 HD22 ASN A 332      22.732  -1.060  -6.304  1.00 96.24           H  
ATOM   4796  OD1 ASN A 332      20.785   0.639  -7.993  1.00 96.24           O  
ATOM   4797  N   THR A 333      20.053   3.100  -3.419  1.00 94.27           N  
ATOM   4798  H   THR A 333      20.901   3.543  -3.744  1.00 94.27           H  
ATOM   4799  CA  THR A 333      19.525   3.456  -2.094  1.00 94.27           C  
ATOM   4800  HA  THR A 333      19.086   2.569  -1.637  1.00 94.27           H  
ATOM   4801  C   THR A 333      18.426   4.516  -2.185  1.00 94.27           C  
ATOM   4802  CB  THR A 333      20.651   3.935  -1.168  1.00 94.27           C  
ATOM   4803  HB  THR A 333      21.033   4.891  -1.526  1.00 94.27           H  
ATOM   4804  O   THR A 333      17.415   4.412  -1.491  1.00 94.27           O  
ATOM   4805  CG2 THR A 333      20.195   4.093   0.280  1.00 94.27           C  
ATOM   4806 HG21 THR A 333      19.449   4.885   0.356  1.00 94.27           H  
ATOM   4807 HG22 THR A 333      19.769   3.156   0.637  1.00 94.27           H  
ATOM   4808 HG23 THR A 333      21.050   4.360   0.902  1.00 94.27           H  
ATOM   4809  OG1 THR A 333      21.708   3.005  -1.159  1.00 94.27           O  
ATOM   4810  HG1 THR A 333      22.181   3.115  -1.987  1.00 94.27           H  
ATOM   4811  N   ASN A 334      18.603   5.535  -3.036  1.00 94.99           N  
ATOM   4812  H   ASN A 334      19.428   5.543  -3.618  1.00 94.99           H  
ATOM   4813  CA  ASN A 334      17.811   6.766  -2.957  1.00 94.99           C  
ATOM   4814  HA  ASN A 334      17.222   6.752  -2.040  1.00 94.99           H  
ATOM   4815  C   ASN A 334      16.802   6.969  -4.095  1.00 94.99           C  
ATOM   4816  CB  ASN A 334      18.756   7.972  -2.858  1.00 94.99           C  
ATOM   4817  HB2 ASN A 334      19.311   8.078  -3.790  1.00 94.99           H  
ATOM   4818  HB3 ASN A 334      18.158   8.873  -2.721  1.00 94.99           H  
ATOM   4819  O   ASN A 334      15.840   7.701  -3.889  1.00 94.99           O  
ATOM   4820  CG  ASN A 334      19.712   7.887  -1.684  1.00 94.99           C  
ATOM   4821  ND2 ASN A 334      20.993   8.012  -1.929  1.00 94.99           N  
ATOM   4822 HD21 ASN A 334      21.298   8.016  -2.892  1.00 94.99           H  
ATOM   4823 HD22 ASN A 334      21.611   7.921  -1.135  1.00 94.99           H  
ATOM   4824  OD1 ASN A 334      19.335   7.702  -0.542  1.00 94.99           O  
ATOM   4825  N   SER A 335      16.980   6.358  -5.273  1.00 96.37           N  
ATOM   4826  H   SER A 335      17.740   5.703  -5.392  1.00 96.37           H  
ATOM   4827  CA  SER A 335      16.023   6.534  -6.377  1.00 96.37           C  
ATOM   4828  HA  SER A 335      15.846   7.601  -6.513  1.00 96.37           H  
ATOM   4829  C   SER A 335      14.684   5.879  -6.049  1.00 96.37           C  
ATOM   4830  CB  SER A 335      16.565   5.986  -7.699  1.00 96.37           C  
ATOM   4831  HB2 SER A 335      16.727   4.912  -7.611  1.00 96.37           H  
ATOM   4832  HB3 SER A 335      17.512   6.476  -7.925  1.00 96.37           H  
ATOM   4833  O   SER A 335      14.630   4.752  -5.543  1.00 96.37           O  
ATOM   4834  OG  SER A 335      15.643   6.242  -8.748  1.00 96.37           O  
ATOM   4835  HG  SER A 335      15.559   7.195  -8.826  1.00 96.37           H  
ATOM   4836  N   GLU A 336      13.576   6.552  -6.354  1.00 94.11           N  
ATOM   4837  H   GLU A 336      13.662   7.480  -6.744  1.00 94.11           H  
ATOM   4838  CA  GLU A 336      12.225   6.014  -6.178  1.00 94.11           C  
ATOM   4839  HA  GLU A 336      12.217   5.384  -5.289  1.00 94.11           H  
ATOM   4840  C   GLU A 336      11.780   5.109  -7.340  1.00 94.11           C  
ATOM   4841  CB  GLU A 336      11.208   7.140  -5.918  1.00 94.11           C  
ATOM   4842  HB2 GLU A 336      11.220   7.848  -6.747  1.00 94.11           H  
ATOM   4843  HB3 GLU A 336      10.219   6.685  -5.871  1.00 94.11           H  
ATOM   4844  O   GLU A 336      10.795   4.380  -7.193  1.00 94.11           O  
ATOM   4845  CG  GLU A 336      11.454   7.887  -4.593  1.00 94.11           C  
ATOM   4846  HG2 GLU A 336      11.714   7.152  -3.832  1.00 94.11           H  
ATOM   4847  HG3 GLU A 336      12.300   8.564  -4.711  1.00 94.11           H  
ATOM   4848  CD  GLU A 336      10.219   8.677  -4.108  1.00 94.11           C  
ATOM   4849  OE1 GLU A 336      10.061   8.822  -2.871  1.00 94.11           O  
ATOM   4850  OE2 GLU A 336       9.353   9.054  -4.931  1.00 94.11           O  
ATOM   4851  N   TYR A 337      12.516   5.087  -8.458  1.00 95.94           N  
ATOM   4852  H   TYR A 337      13.317   5.700  -8.494  1.00 95.94           H  
ATOM   4853  CA  TYR A 337      12.026   4.496  -9.711  1.00 95.94           C  
ATOM   4854  HA  TYR A 337      11.038   4.067  -9.544  1.00 95.94           H  
ATOM   4855  C   TYR A 337      12.882   3.369 -10.286  1.00 95.94           C  
ATOM   4856  CB  TYR A 337      11.851   5.606 -10.751  1.00 95.94           C  
ATOM   4857  HB2 TYR A 337      12.823   6.053 -10.955  1.00 95.94           H  
ATOM   4858  HB3 TYR A 337      11.483   5.171 -11.681  1.00 95.94           H  
ATOM   4859  O   TYR A 337      12.318   2.462 -10.905  1.00 95.94           O  
ATOM   4860  CG  TYR A 337      10.882   6.683 -10.315  1.00 95.94           C  
ATOM   4861  CD1 TYR A 337       9.493   6.467 -10.390  1.00 95.94           C  
ATOM   4862  HD1 TYR A 337       9.107   5.549 -10.808  1.00 95.94           H  
ATOM   4863  CD2 TYR A 337      11.379   7.881  -9.776  1.00 95.94           C  
ATOM   4864  HD2 TYR A 337      12.445   8.033  -9.692  1.00 95.94           H  
ATOM   4865  CE1 TYR A 337       8.606   7.453  -9.917  1.00 95.94           C  
ATOM   4866  HE1 TYR A 337       7.537   7.305  -9.963  1.00 95.94           H  
ATOM   4867  CE2 TYR A 337      10.497   8.861  -9.287  1.00 95.94           C  
ATOM   4868  HE2 TYR A 337      10.894   9.755  -8.829  1.00 95.94           H  
ATOM   4869  OH  TYR A 337       8.248   9.580  -8.871  1.00 95.94           O  
ATOM   4870  HH  TYR A 337       8.730  10.233  -8.359  1.00 95.94           H  
ATOM   4871  CZ  TYR A 337       9.106   8.647  -9.356  1.00 95.94           C  
ATOM   4872  N   VAL A 338      14.207   3.376 -10.097  1.00 96.62           N  
ATOM   4873  H   VAL A 338      14.630   4.112  -9.549  1.00 96.62           H  
ATOM   4874  CA  VAL A 338      15.102   2.407 -10.758  1.00 96.62           C  
ATOM   4875  HA  VAL A 338      14.522   1.520 -11.010  1.00 96.62           H  
ATOM   4876  C   VAL A 338      16.244   1.913  -9.872  1.00 96.62           C  
ATOM   4877  CB  VAL A 338      15.676   2.954 -12.085  1.00 96.62           C  
ATOM   4878  HB  VAL A 338      16.281   2.171 -12.542  1.00 96.62           H  
ATOM   4879  O   VAL A 338      16.696   2.596  -8.959  1.00 96.62           O  
ATOM   4880  CG1 VAL A 338      14.574   3.307 -13.093  1.00 96.62           C  
ATOM   4881 HG11 VAL A 338      14.014   4.179 -12.755  1.00 96.62           H  
ATOM   4882 HG12 VAL A 338      15.019   3.530 -14.062  1.00 96.62           H  
ATOM   4883 HG13 VAL A 338      13.897   2.461 -13.209  1.00 96.62           H  
ATOM   4884  CG2 VAL A 338      16.572   4.180 -11.882  1.00 96.62           C  
ATOM   4885 HG21 VAL A 338      17.452   3.909 -11.299  1.00 96.62           H  
ATOM   4886 HG22 VAL A 338      16.022   4.950 -11.343  1.00 96.62           H  
ATOM   4887 HG23 VAL A 338      16.897   4.572 -12.846  1.00 96.62           H  
ATOM   4888  N   TYR A 339      16.743   0.732 -10.226  1.00 96.33           N  
ATOM   4889  H   TYR A 339      16.269   0.237 -10.968  1.00 96.33           H  
ATOM   4890  CA  TYR A 339      18.001   0.151  -9.784  1.00 96.33           C  
ATOM   4891  HA  TYR A 339      18.451   0.798  -9.031  1.00 96.33           H  
ATOM   4892  C   TYR A 339      18.982   0.037 -10.955  1.00 96.33           C  
ATOM   4893  CB  TYR A 339      17.749  -1.235  -9.173  1.00 96.33           C  
ATOM   4894  HB2 TYR A 339      17.286  -1.876  -9.923  1.00 96.33           H  
ATOM   4895  HB3 TYR A 339      18.718  -1.664  -8.919  1.00 96.33           H  
ATOM   4896  O   TYR A 339      18.586  -0.168 -12.107  1.00 96.33           O  
ATOM   4897  CG  TYR A 339      16.908  -1.243  -7.913  1.00 96.33           C  
ATOM   4898  CD1 TYR A 339      17.302  -0.442  -6.831  1.00 96.33           C  
ATOM   4899  HD1 TYR A 339      18.196   0.157  -6.919  1.00 96.33           H  
ATOM   4900  CD2 TYR A 339      15.766  -2.060  -7.794  1.00 96.33           C  
ATOM   4901  HD2 TYR A 339      15.461  -2.688  -8.617  1.00 96.33           H  
ATOM   4902  CE1 TYR A 339      16.556  -0.425  -5.644  1.00 96.33           C  
ATOM   4903  HE1 TYR A 339      16.858   0.209  -4.824  1.00 96.33           H  
ATOM   4904  CE2 TYR A 339      15.027  -2.067  -6.592  1.00 96.33           C  
ATOM   4905  HE2 TYR A 339      14.160  -2.702  -6.484  1.00 96.33           H  
ATOM   4906  OH  TYR A 339      14.720  -1.213  -4.352  1.00 96.33           O  
ATOM   4907  HH  TYR A 339      15.207  -0.700  -3.703  1.00 96.33           H  
ATOM   4908  CZ  TYR A 339      15.422  -1.245  -5.516  1.00 96.33           C  
ATOM   4909  N   ILE A 340      20.274   0.115 -10.650  1.00 95.20           N  
ATOM   4910  H   ILE A 340      20.508   0.279  -9.682  1.00 95.20           H  
ATOM   4911  CA  ILE A 340      21.380  -0.126 -11.575  1.00 95.20           C  
ATOM   4912  HA  ILE A 340      20.997  -0.104 -12.596  1.00 95.20           H  
ATOM   4913  C   ILE A 340      21.954  -1.513 -11.303  1.00 95.20           C  
ATOM   4914  CB  ILE A 340      22.468   0.964 -11.466  1.00 95.20           C  
ATOM   4915  HB  ILE A 340      22.957   0.896 -10.494  1.00 95.20           H  
ATOM   4916  O   ILE A 340      22.539  -1.757 -10.247  1.00 95.20           O  
ATOM   4917  CG1 ILE A 340      21.829   2.359 -11.592  1.00 95.20           C  
ATOM   4918 HG12 ILE A 340      21.201   2.532 -10.718  1.00 95.20           H  
ATOM   4919 HG13 ILE A 340      21.189   2.366 -12.475  1.00 95.20           H  
ATOM   4920  CG2 ILE A 340      23.513   0.717 -12.570  1.00 95.20           C  
ATOM   4921 HG21 ILE A 340      24.339   1.424 -12.489  1.00 95.20           H  
ATOM   4922 HG22 ILE A 340      23.933  -0.286 -12.486  1.00 95.20           H  
ATOM   4923 HG23 ILE A 340      23.053   0.825 -13.552  1.00 95.20           H  
ATOM   4924  CD1 ILE A 340      22.808   3.529 -11.687  1.00 95.20           C  
ATOM   4925 HD11 ILE A 340      23.355   3.484 -12.630  1.00 95.20           H  
ATOM   4926 HD12 ILE A 340      23.496   3.514 -10.842  1.00 95.20           H  
ATOM   4927 HD13 ILE A 340      22.241   4.459 -11.683  1.00 95.20           H  
ATOM   4928  N   ALA A 341      21.831  -2.403 -12.286  1.00 92.68           N  
ATOM   4929  H   ALA A 341      21.366  -2.111 -13.134  1.00 92.68           H  
ATOM   4930  CA  ALA A 341      22.298  -3.783 -12.203  1.00 92.68           C  
ATOM   4931  HA  ALA A 341      22.158  -4.144 -11.184  1.00 92.68           H  
ATOM   4932  C   ALA A 341      23.795  -3.933 -12.537  1.00 92.68           C  
ATOM   4933  CB  ALA A 341      21.421  -4.633 -13.132  1.00 92.68           C  
ATOM   4934  HB1 ALA A 341      21.706  -5.681 -13.042  1.00 92.68           H  
ATOM   4935  HB2 ALA A 341      20.374  -4.529 -12.848  1.00 92.68           H  
ATOM   4936  HB3 ALA A 341      21.550  -4.319 -14.167  1.00 92.68           H  
ATOM   4937  O   ALA A 341      24.475  -4.788 -11.973  1.00 92.68           O  
ATOM   4938  N   LYS A 342      24.345  -3.106 -13.437  1.00 91.49           N
[truncated: 430,524 more chars]
