# Supplementary material for: Evolution of Phage Tail Sheath Protein
Source: Viruses. 2022 May 26;14(6):1148. doi: 10.3390/v14061148 (PMC9230969; doi:10.3390/v14061148)
Supplement: Supplementary file 1 [file viruses-14-01148-s001.zip › Supplementary_File_S2/AF_models/Cellulophaga__phage__phi38_2.pdb]

ATOM      1  N   MET A   1     -22.077 -36.311  41.907  1.00 43.37           N  
ATOM      2  H   MET A   1     -22.034 -36.556  40.928  1.00 43.37           H  
ATOM      3  H2  MET A   1     -21.568 -37.001  42.441  1.00 43.37           H  
ATOM      4  H3  MET A   1     -23.043 -36.305  42.201  1.00 43.37           H  
ATOM      5  CA  MET A   1     -21.470 -34.983  42.126  1.00 43.37           C  
ATOM      6  HA  MET A   1     -21.876 -34.257  41.422  1.00 43.37           H  
ATOM      7  C   MET A   1     -19.979 -35.114  41.888  1.00 43.37           C  
ATOM      8  CB  MET A   1     -21.714 -34.473  43.557  1.00 43.37           C  
ATOM      9  HB2 MET A   1     -21.106 -33.583  43.719  1.00 43.37           H  
ATOM     10  HB3 MET A   1     -21.403 -35.232  44.275  1.00 43.37           H  
ATOM     11  O   MET A   1     -19.318 -35.781  42.674  1.00 43.37           O  
ATOM     12  CG  MET A   1     -23.173 -34.104  43.828  1.00 43.37           C  
ATOM     13  HG2 MET A   1     -23.488 -33.316  43.144  1.00 43.37           H  
ATOM     14  HG3 MET A   1     -23.796 -34.982  43.661  1.00 43.37           H  
ATOM     15  SD  MET A   1     -23.426 -33.543  45.529  1.00 43.37           S  
ATOM     16  CE  MET A   1     -25.185 -33.925  45.736  1.00 43.37           C  
ATOM     17  HE1 MET A   1     -25.351 -34.995  45.614  1.00 43.37           H  
ATOM     18  HE2 MET A   1     -25.505 -33.626  46.735  1.00 43.37           H  
ATOM     19  HE3 MET A   1     -25.770 -33.377  44.997  1.00 43.37           H  
ATOM     20  N   SER A   2     -19.441 -34.561  40.800  1.00 51.04           N  
ATOM     21  H   SER A   2     -19.993 -33.996  40.171  1.00 51.04           H  
ATOM     22  CA  SER A   2     -17.992 -34.359  40.726  1.00 51.04           C  
ATOM     23  HA  SER A   2     -17.473 -35.307  40.869  1.00 51.04           H  
ATOM     24  C   SER A   2     -17.617 -33.397  41.851  1.00 51.04           C  
ATOM     25  CB  SER A   2     -17.592 -33.781  39.364  1.00 51.04           C  
ATOM     26  HB2 SER A   2     -17.775 -34.524  38.588  1.00 51.04           H  
ATOM     27  HB3 SER A   2     -16.530 -33.534  39.370  1.00 51.04           H  
ATOM     28  O   SER A   2     -18.191 -32.312  41.928  1.00 51.04           O  
ATOM     29  OG  SER A   2     -18.344 -32.622  39.079  1.00 51.04           O  
ATOM     30  HG  SER A   2     -18.251 -31.989  39.795  1.00 51.04           H  
ATOM     31  N   GLY A   3     -16.736 -33.806  42.764  1.00 56.26           N  
ATOM     32  H   GLY A   3     -16.331 -34.728  42.690  1.00 56.26           H  
ATOM     33  CA  GLY A   3     -16.335 -32.950  43.880  1.00 56.26           C  
ATOM     34  HA2 GLY A   3     -17.190 -32.794  44.538  1.00 56.26           H  
ATOM     35  HA3 GLY A   3     -15.536 -33.426  44.449  1.00 56.26           H  
ATOM     36  C   GLY A   3     -15.828 -31.598  43.371  1.00 56.26           C  
ATOM     37  O   GLY A   3     -15.008 -31.561  42.454  1.00 56.26           O  
ATOM     38  N   ILE A   4     -16.318 -30.504  43.968  1.00 66.45           N  
ATOM     39  H   ILE A   4     -17.048 -30.634  44.654  1.00 66.45           H  
ATOM     40  CA  ILE A   4     -15.936 -29.112  43.646  1.00 66.45           C  
ATOM     41  HA  ILE A   4     -16.271 -28.872  42.636  1.00 66.45           H  
ATOM     42  C   ILE A   4     -14.408 -28.936  43.671  1.00 66.45           C  
ATOM     43  CB  ILE A   4     -16.635 -28.152  44.646  1.00 66.45           C  
ATOM     44  HB  ILE A   4     -16.427 -28.507  45.656  1.00 66.45           H  
ATOM     45  O   ILE A   4     -13.844 -28.166  42.898  1.00 66.45           O  
ATOM     46  CG1 ILE A   4     -18.168 -28.169  44.428  1.00 66.45           C  
ATOM     47 HG12 ILE A   4     -18.404 -27.694  43.476  1.00 66.45           H  
ATOM     48 HG13 ILE A   4     -18.520 -29.199  44.379  1.00 66.45           H  
ATOM     49  CG2 ILE A   4     -16.102 -26.709  44.544  1.00 66.45           C  
ATOM     50 HG21 ILE A   4     -16.618 -26.053  45.245  1.00 66.45           H  
ATOM     51 HG22 ILE A   4     -16.243 -26.328  43.533  1.00 66.45           H  
ATOM     52 HG23 ILE A   4     -15.042 -26.666  44.794  1.00 66.45           H  
ATOM     53  CD1 ILE A   4     -18.970 -27.479  45.541  1.00 66.45           C  
ATOM     54 HD11 ILE A   4     -18.792 -26.404  45.539  1.00 66.45           H  
ATOM     55 HD12 ILE A   4     -20.034 -27.649  45.373  1.00 66.45           H  
ATOM     56 HD13 ILE A   4     -18.696 -27.894  46.511  1.00 66.45           H  
ATOM     57  N   SER A   5     -13.724 -29.701  44.523  1.00 71.11           N  
ATOM     58  H   SER A   5     -14.247 -30.348  45.095  1.00 71.11           H  
ATOM     59  CA  SER A   5     -12.273 -29.826  44.553  1.00 71.11           C  
ATOM     60  HA  SER A   5     -11.854 -29.406  43.638  1.00 71.11           H  
ATOM     61  C   SER A   5     -11.883 -31.298  44.638  1.00 71.11           C  
ATOM     62  CB  SER A   5     -11.714 -29.038  45.737  1.00 71.11           C  
ATOM     63  HB2 SER A   5     -11.969 -27.985  45.618  1.00 71.11           H  
ATOM     64  HB3 SER A   5     -12.155 -29.408  46.663  1.00 71.11           H  
ATOM     65  O   SER A   5     -12.524 -32.085  45.330  1.00 71.11           O  
ATOM     66  OG  SER A   5     -10.306 -29.178  45.800  1.00 71.11           O  
ATOM     67  HG  SER A   5      -9.991 -28.580  46.482  1.00 71.11           H  
ATOM     68  N   THR A   6     -10.804 -31.663  43.946  1.00 78.47           N  
ATOM     69  H   THR A   6     -10.343 -30.948  43.402  1.00 78.47           H  
ATOM     70  CA  THR A   6     -10.124 -32.960  44.113  1.00 78.47           C  
ATOM     71  HA  THR A   6     -10.691 -33.576  44.811  1.00 78.47           H  
ATOM     72  C   THR A   6      -8.743 -32.787  44.736  1.00 78.47           C  
ATOM     73  CB  THR A   6     -10.015 -33.740  42.793  1.00 78.47           C  
ATOM     74  HB  THR A   6      -9.518 -34.691  42.984  1.00 78.47           H  
ATOM     75  O   THR A   6      -7.918 -33.696  44.649  1.00 78.47           O  
ATOM     76  CG2 THR A   6     -11.373 -34.039  42.164  1.00 78.47           C  
ATOM     77 HG21 THR A   6     -11.899 -33.118  41.913  1.00 78.47           H  
ATOM     78 HG22 THR A   6     -11.980 -34.604  42.871  1.00 78.47           H  
ATOM     79 HG23 THR A   6     -11.239 -34.640  41.264  1.00 78.47           H  
ATOM     80  OG1 THR A   6      -9.256 -33.012  41.847  1.00 78.47           O  
ATOM     81  HG1 THR A   6      -9.907 -32.584  41.286  1.00 78.47           H  
ATOM     82  N   ALA A   7      -8.426 -31.606  45.281  1.00 80.26           N  
ATOM     83  H   ALA A   7      -9.138 -30.894  45.369  1.00 80.26           H  
ATOM     84  CA  ALA A   7      -7.099 -31.320  45.823  1.00 80.26           C  
ATOM     85  HA  ALA A   7      -6.355 -31.481  45.043  1.00 80.26           H  
ATOM     86  C   ALA A   7      -6.716 -32.275  46.957  1.00 80.26           C  
ATOM     87  CB  ALA A   7      -7.033 -29.851  46.239  1.00 80.26           C  
ATOM     88  HB1 ALA A   7      -6.006 -29.611  46.516  1.00 80.26           H  
ATOM     89  HB2 ALA A   7      -7.682 -29.669  47.095  1.00 80.26           H  
ATOM     90  HB3 ALA A   7      -7.330 -29.207  45.411  1.00 80.26           H  
ATOM     91  O   ALA A   7      -5.570 -32.708  47.032  1.00 80.26           O  
ATOM     92  N   ILE A   8      -7.712 -32.683  47.740  1.00 80.49           N  
ATOM     93  H   ILE A   8      -8.631 -32.294  47.584  1.00 80.49           H  
ATOM     94  CA  ILE A   8      -7.633 -33.765  48.710  1.00 80.49           C  
ATOM     95  HA  ILE A   8      -6.659 -34.250  48.640  1.00 80.49           H  
ATOM     96  C   ILE A   8      -8.713 -34.773  48.326  1.00 80.49           C  
ATOM     97  CB  ILE A   8      -7.802 -33.219  50.142  1.00 80.49           C  
ATOM     98  HB  ILE A   8      -8.798 -32.788  50.242  1.00 80.49           H  
ATOM     99  O   ILE A   8      -9.853 -34.392  48.056  1.00 80.49           O  
ATOM    100  CG1 ILE A   8      -6.750 -32.125  50.427  1.00 80.49           C  
ATOM    101 HG12 ILE A   8      -6.811 -31.355  49.658  1.00 80.49           H  
ATOM    102 HG13 ILE A   8      -5.753 -32.564  50.387  1.00 80.49           H  
ATOM    103  CG2 ILE A   8      -7.646 -34.362  51.156  1.00 80.49           C  
ATOM    104 HG21 ILE A   8      -6.625 -34.742  51.119  1.00 80.49           H  
ATOM    105 HG22 ILE A   8      -7.858 -34.013  52.166  1.00 80.49           H  
ATOM    106 HG23 ILE A   8      -8.356 -35.161  50.944  1.00 80.49           H  
ATOM    107  CD1 ILE A   8      -6.924 -31.396  51.761  1.00 80.49           C  
ATOM    108 HD11 ILE A   8      -7.216 -30.363  51.575  1.00 80.49           H  
ATOM    109 HD12 ILE A   8      -5.978 -31.402  52.303  1.00 80.49           H  
ATOM    110 HD13 ILE A   8      -7.704 -31.847  52.376  1.00 80.49           H  
ATOM    111  N   GLY A   9      -8.339 -36.047  48.242  1.00 78.52           N  
ATOM    112  H   GLY A   9      -7.397 -36.304  48.500  1.00 78.52           H  
ATOM    113  CA  GLY A   9      -9.291 -37.119  47.980  1.00 78.52           C  
ATOM    114  HA2 GLY A   9      -8.749 -38.056  47.854  1.00 78.52           H  
ATOM    115  HA3 GLY A   9      -9.830 -36.908  47.057  1.00 78.52           H  
ATOM    116  C   GLY A   9     -10.295 -37.254  49.128  1.00 78.52           C  
ATOM    117  O   GLY A   9      -9.954 -37.053  50.296  1.00 78.52           O  
ATOM    118  N   SER A  10     -11.547 -37.578  48.802  1.00 80.93           N  
ATOM    119  H   SER A  10     -11.755 -37.814  47.842  1.00 80.93           H  
ATOM    120  CA  SER A  10     -12.643 -37.693  49.776  1.00 80.93           C  
ATOM    121  HA  SER A  10     -12.731 -36.747  50.311  1.00 80.93           H  
ATOM    122  C   SER A  10     -12.421 -38.778  50.839  1.00 80.93           C  
ATOM    123  CB  SER A  10     -13.960 -37.944  49.032  1.00 80.93           C  
ATOM    124  HB2 SER A  10     -14.244 -37.033  48.506  1.00 80.93           H  
ATOM    125  HB3 SER A  10     -14.748 -38.190  49.744  1.00 80.93           H  
ATOM    126  O   SER A  10     -13.157 -38.835  51.816  1.00 80.93           O  
ATOM    127  OG  SER A  10     -13.822 -38.988  48.081  1.00 80.93           O  
ATOM    128  HG  SER A  10     -13.592 -39.798  48.544  1.00 80.93           H  
ATOM    129  N   GLU A  11     -11.422 -39.645  50.662  1.00 84.21           N  
ATOM    130  H   GLU A  11     -10.871 -39.567  49.819  1.00 84.21           H  
ATOM    131  CA  GLU A  11     -11.050 -40.716  51.587  1.00 84.21           C  
ATOM    132  HA  GLU A  11     -11.969 -41.141  51.991  1.00 84.21           H  
ATOM    133  C   GLU A  11     -10.222 -40.261  52.804  1.00 84.21           C  
ATOM    134  CB  GLU A  11     -10.330 -41.834  50.802  1.00 84.21           C  
ATOM    135  HB2 GLU A  11     -10.340 -42.723  51.432  1.00 84.21           H  
ATOM    136  HB3 GLU A  11     -10.909 -42.080  49.912  1.00 84.21           H  
ATOM    137  O   GLU A  11      -9.936 -41.066  53.691  1.00 84.21           O  
ATOM    138  CG  GLU A  11      -8.856 -41.582  50.402  1.00 84.21           C  
ATOM    139  HG2 GLU A  11      -8.282 -41.324  51.292  1.00 84.21           H  
ATOM    140  HG3 GLU A  11      -8.452 -42.526  50.036  1.00 84.21           H  
ATOM    141  CD  GLU A  11      -8.610 -40.519  49.319  1.00 84.21           C  
ATOM    142  OE1 GLU A  11      -7.429 -40.095  49.193  1.00 84.21           O  
ATOM    143  OE2 GLU A  11      -9.581 -40.113  48.642  1.00 84.21           O  
ATOM    144  N   ARG A  12      -9.776 -38.999  52.860  1.00 76.43           N  
ATOM    145  H   ARG A  12     -10.064 -38.358  52.135  1.00 76.43           H  
ATOM    146  CA  ARG A  12      -8.856 -38.531  53.910  1.00 76.43           C  
ATOM    147  HA  ARG A  12      -8.198 -39.363  54.162  1.00 76.43           H  
ATOM    148  C   ARG A  12      -9.597 -38.178  55.204  1.00 76.43           C  
ATOM    149  CB  ARG A  12      -7.998 -37.364  53.388  1.00 76.43           C  
ATOM    150  HB2 ARG A  12      -8.658 -36.541  53.114  1.00 76.43           H  
ATOM    151  HB3 ARG A  12      -7.340 -37.015  54.184  1.00 76.43           H  
ATOM    152  O   ARG A  12     -10.450 -37.302  55.219  1.00 76.43           O  
ATOM    153  CG  ARG A  12      -7.149 -37.744  52.163  1.00 76.43           C  
ATOM    154  HG2 ARG A  12      -7.798 -38.124  51.375  1.00 76.43           H  
ATOM    155  HG3 ARG A  12      -6.652 -36.851  51.783  1.00 76.43           H  
ATOM    156  CD  ARG A  12      -6.063 -38.777  52.471  1.00 76.43           C  
ATOM    157  HD2 ARG A  12      -5.259 -38.286  53.019  1.00 76.43           H  
ATOM    158  HD3 ARG A  12      -6.474 -39.581  53.082  1.00 76.43           H  
ATOM    159  NE  ARG A  12      -5.565 -39.372  51.227  1.00 76.43           N  
ATOM    160  HE  ARG A  12      -6.216 -39.406  50.456  1.00 76.43           H  
ATOM    161  NH1 ARG A  12      -3.618 -40.290  52.037  1.00 76.43           N  
ATOM    162 HH11 ARG A  12      -3.819 -39.895  52.945  1.00 76.43           H  
ATOM    163 HH12 ARG A  12      -2.786 -40.839  51.877  1.00 76.43           H  
ATOM    164  NH2 ARG A  12      -4.230 -40.585  49.897  1.00 76.43           N  
ATOM    165 HH21 ARG A  12      -3.422 -41.163  49.718  1.00 76.43           H  
ATOM    166 HH22 ARG A  12      -4.975 -40.506  49.219  1.00 76.43           H  
ATOM    167  CZ  ARG A  12      -4.465 -40.073  51.066  1.00 76.43           C  
ATOM    168  N   LEU A  13      -9.214 -38.842  56.300  1.00 78.32           N  
ATOM    169  H   LEU A  13      -8.608 -39.637  56.156  1.00 78.32           H  
ATOM    170  CA  LEU A  13      -9.761 -38.633  57.654  1.00 78.32           C  
ATOM    171  HA  LEU A  13     -10.706 -38.094  57.587  1.00 78.32           H  
ATOM    172  C   LEU A  13      -8.849 -37.792  58.565  1.00 78.32           C  
ATOM    173  CB  LEU A  13     -10.009 -40.011  58.298  1.00 78.32           C  
ATOM    174  HB2 LEU A  13     -10.280 -39.864  59.344  1.00 78.32           H  
ATOM    175  HB3 LEU A  13      -9.075 -40.572  58.278  1.00 78.32           H  
ATOM    176  O   LEU A  13      -9.313 -37.188  59.528  1.00 78.32           O  
ATOM    177  CG  LEU A  13     -11.113 -40.850  57.628  1.00 78.32           C  
ATOM    178  HG  LEU A  13     -10.936 -40.906  56.554  1.00 78.32           H  
ATOM    179  CD1 LEU A  13     -11.081 -42.272  58.191  1.00 78.32           C  
ATOM    180 HD11 LEU A  13     -11.853 -42.871  57.707  1.00 78.32           H  
ATOM    181 HD12 LEU A  13     -10.112 -42.728  57.989  1.00 78.32           H  
ATOM    182 HD13 LEU A  13     -11.261 -42.255  59.266  1.00 78.32           H  
ATOM    183  CD2 LEU A  13     -12.502 -40.262  57.880  1.00 78.32           C  
ATOM    184 HD21 LEU A  13     -12.582 -39.282  57.411  1.00 78.32           H  
ATOM    185 HD22 LEU A  13     -12.689 -40.170  58.949  1.00 78.32           H  
ATOM    186 HD23 LEU A  13     -13.259 -40.910  57.436  1.00 78.32           H  
ATOM    187  N   ALA A  14      -7.544 -37.768  58.288  1.00 81.14           N  
ATOM    188  H   ALA A  14      -7.228 -38.219  57.441  1.00 81.14           H  
ATOM    189  CA  ALA A  14      -6.583 -36.974  59.048  1.00 81.14           C  
ATOM    190  HA  ALA A  14      -6.849 -37.024  60.104  1.00 81.14           H  
ATOM    191  C   ALA A  14      -6.630 -35.499  58.616  1.00 81.14           C  
ATOM    192  CB  ALA A  14      -5.187 -37.586  58.881  1.00 81.14           C  
ATOM    193  HB1 ALA A  14      -4.886 -37.543  57.834  1.00 81.14           H  
ATOM    194  HB2 ALA A  14      -4.466 -37.026  59.476  1.00 81.14           H  
ATOM    195  HB3 ALA A  14      -5.194 -38.623  59.216  1.00 81.14           H  
ATOM    196  O   ALA A  14      -6.869 -35.206  57.446  1.00 81.14           O  
ATOM    197  N   ARG A  15      -6.360 -34.568  59.543  1.00 78.77           N  
ATOM    198  H   ARG A  15      -6.157 -34.881  60.482  1.00 78.77           H  
ATOM    199  CA  ARG A  15      -6.271 -33.128  59.246  1.00 78.77           C  
ATOM    200  HA  ARG A  15      -7.229 -32.805  58.837  1.00 78.77           H  
ATOM    201  C   ARG A  15      -5.194 -32.883  58.184  1.00 78.77           C  
ATOM    202  CB  ARG A  15      -5.979 -32.350  60.541  1.00 78.77           C  
ATOM    203  HB2 ARG A  15      -5.003 -32.650  60.924  1.00 78.77           H  
ATOM    204  HB3 ARG A  15      -6.732 -32.611  61.285  1.00 78.77           H  
ATOM    205  O   ARG A  15      -4.027 -33.185  58.415  1.00 78.77           O  
ATOM    206  CG  ARG A  15      -5.998 -30.826  60.339  1.00 78.77           C  
ATOM    207  HG2 ARG A  15      -5.278 -30.544  59.570  1.00 78.77           H  
ATOM    208  HG3 ARG A  15      -6.994 -30.520  60.020  1.00 78.77           H  
ATOM    209  CD  ARG A  15      -5.633 -30.105  61.643  1.00 78.77           C  
ATOM    210  HD2 ARG A  15      -6.323 -30.417  62.427  1.00 78.77           H  
ATOM    211  HD3 ARG A  15      -4.624 -30.407  61.924  1.00 78.77           H  
ATOM    212  NE  ARG A  15      -5.707 -28.638  61.489  1.00 78.77           N  
ATOM    213  HE  ARG A  15      -6.367 -28.292  60.807  1.00 78.77           H  
ATOM    214  NH1 ARG A  15      -4.092 -28.052  63.021  1.00 78.77           N  
ATOM    215 HH11 ARG A  15      -3.549 -27.338  63.485  1.00 78.77           H  
ATOM    216 HH12 ARG A  15      -3.924 -29.029  63.213  1.00 78.77           H  
ATOM    217  NH2 ARG A  15      -5.180 -26.461  61.901  1.00 78.77           N  
ATOM    218 HH21 ARG A  15      -4.625 -25.765  62.377  1.00 78.77           H  
ATOM    219 HH22 ARG A  15      -5.842 -26.165  61.198  1.00 78.77           H  
ATOM    220  CZ  ARG A  15      -4.995 -27.730  62.136  1.00 78.77           C  
ATOM    221  N   VAL A  16      -5.585 -32.319  57.048  1.00 88.47           N  
ATOM    222  H   VAL A  16      -6.566 -32.126  56.907  1.00 88.47           H  
ATOM    223  CA  VAL A  16      -4.701 -32.009  55.920  1.00 88.47           C  
ATOM    224  HA  VAL A  16      -3.722 -31.730  56.309  1.00 88.47           H  
ATOM    225  C   VAL A  16      -5.256 -30.804  55.160  1.00 88.47           C  
ATOM    226  CB  VAL A  16      -4.513 -33.260  55.028  1.00 88.47           C  
ATOM    227  HB  VAL A  16      -4.113 -34.052  55.662  1.00 88.47           H  
ATOM    228  O   VAL A  16      -6.463 -30.572  55.174  1.00 88.47           O  
ATOM    229  CG1 VAL A  16      -5.814 -33.793  54.414  1.00 88.47           C  
ATOM    230 HG11 VAL A  16      -6.505 -34.097  55.201  1.00 88.47           H  
ATOM    231 HG12 VAL A  16      -5.604 -34.657  53.783  1.00 88.47           H  
ATOM    232 HG13 VAL A  16      -6.297 -33.018  53.820  1.00 88.47           H  
ATOM    233  CG2 VAL A  16      -3.489 -33.043  53.910  1.00 88.47           C  
ATOM    234 HG21 VAL A  16      -2.570 -32.624  54.320  1.00 88.47           H  
ATOM    235 HG22 VAL A  16      -3.886 -32.370  53.151  1.00 88.47           H  
ATOM    236 HG23 VAL A  16      -3.256 -33.997  53.437  1.00 88.47           H  
ATOM    237  N   ASP A  17      -4.371 -30.039  54.527  1.00 83.47           N  
ATOM    238  H   ASP A  17      -3.402 -30.324  54.520  1.00 83.47           H  
ATOM    239  CA  ASP A  17      -4.706 -28.985  53.569  1.00 83.47           C  
ATOM    240  HA  ASP A  17      -5.789 -28.912  53.469  1.00 83.47           H  
ATOM    241  C   ASP A  17      -4.130 -29.368  52.199  1.00 83.47           C  
ATOM    242  CB  ASP A  17      -4.187 -27.630  54.069  1.00 83.47           C  
ATOM    243  HB2 ASP A  17      -4.586 -27.445  55.066  1.00 83.47           H  
ATOM    244  HB3 ASP A  17      -3.100 -27.670  54.138  1.00 83.47           H  
ATOM    245  O   ASP A  17      -3.104 -30.047  52.117  1.00 83.47           O  
ATOM    246  CG  ASP A  17      -4.599 -26.467  53.159  1.00 83.47           C  
ATOM    247  OD1 ASP A  17      -5.607 -26.626  52.433  1.00 83.47           O  
ATOM    248  OD2 ASP A  17      -3.894 -25.439  53.202  1.00 83.47           O  
ATOM    249  N   GLY A  18      -4.813 -28.998  51.123  1.00 81.57           N  
ATOM    250  H   GLY A  18      -5.528 -28.295  51.246  1.00 81.57           H  
ATOM    251  CA  GLY A  18      -4.453 -29.418  49.780  1.00 81.57           C  
ATOM    252  HA2 GLY A  18      -4.902 -30.384  49.546  1.00 81.57           H  
ATOM    253  HA3 GLY A  18      -3.371 -29.536  49.721  1.00 81.57           H  
ATOM    254  C   GLY A  18      -4.891 -28.404  48.747  1.00 81.57           C  
ATOM    255  O   GLY A  18      -6.040 -27.971  48.700  1.00 81.57           O  
ATOM    256  N   TYR A  19      -3.952 -28.074  47.873  1.00 84.60           N  
ATOM    257  H   TYR A  19      -3.036 -28.485  47.980  1.00 84.60           H  
ATOM    258  CA  TYR A  19      -4.110 -27.082  46.828  1.00 84.60           C  
ATOM    259  HA  TYR A  19      -5.136 -26.714  46.815  1.00 84.60           H  
ATOM    260  C   TYR A  19      -3.806 -27.724  45.474  1.00 84.60           C  
ATOM    261  CB  TYR A  19      -3.194 -25.901  47.159  1.00 84.60           C  
ATOM    262  HB2 TYR A  19      -3.490 -25.486  48.123  1.00 84.60           H  
ATOM    263  HB3 TYR A  19      -2.170 -26.260  47.261  1.00 84.60           H  
ATOM    264  O   TYR A  19      -2.832 -28.462  45.322  1.00 84.60           O  
ATOM    265  CG  TYR A  19      -3.228 -24.797  46.131  1.00 84.60           C  
ATOM    266  CD1 TYR A  19      -2.223 -24.732  45.150  1.00 84.60           C  
ATOM    267  HD1 TYR A  19      -1.422 -25.457  45.145  1.00 84.60           H  
ATOM    268  CD2 TYR A  19      -4.248 -23.827  46.168  1.00 84.60           C  
ATOM    269  HD2 TYR A  19      -5.002 -23.865  46.940  1.00 84.60           H  
ATOM    270  CE1 TYR A  19      -2.231 -23.688  44.210  1.00 84.60           C  
ATOM    271  HE1 TYR A  19      -1.426 -23.587  43.497  1.00 84.60           H  
ATOM    272  CE2 TYR A  19      -4.271 -22.793  45.212  1.00 84.60           C  
ATOM    273  HE2 TYR A  19      -5.049 -22.044  45.244  1.00 84.60           H  
ATOM    274  OH  TYR A  19      -3.265 -21.737  43.298  1.00 84.60           O  
ATOM    275  HH  TYR A  19      -3.962 -21.095  43.452  1.00 84.60           H  
ATOM    276  CZ  TYR A  19      -3.261 -22.726  44.228  1.00 84.60           C  
ATOM    277  N   LYS A  20      -4.652 -27.461  44.477  1.00 78.23           N  
ATOM    278  H   LYS A  20      -5.405 -26.814  44.661  1.00 78.23           H  
ATOM    279  CA  LYS A  20      -4.416 -27.853  43.085  1.00 78.23           C  
ATOM    280  HA  LYS A  20      -3.390 -28.202  42.975  1.00 78.23           H  
ATOM    281  C   LYS A  20      -4.569 -26.625  42.210  1.00 78.23           C  
ATOM    282  CB  LYS A  20      -5.368 -28.974  42.633  1.00 78.23           C  
ATOM    283  HB2 LYS A  20      -5.452 -28.942  41.547  1.00 78.23           H  
ATOM    284  HB3 LYS A  20      -6.359 -28.811  43.057  1.00 78.23           H  
ATOM    285  O   LYS A  20      -5.630 -26.009  42.193  1.00 78.23           O  
ATOM    286  CG  LYS A  20      -4.843 -30.361  43.024  1.00 78.23           C  
ATOM    287  HG2 LYS A  20      -4.754 -30.421  44.109  1.00 78.23           H  
ATOM    288  HG3 LYS A  20      -3.851 -30.500  42.594  1.00 78.23           H  
ATOM    289  CD  LYS A  20      -5.768 -31.471  42.498  1.00 78.23           C  
ATOM    290  HD2 LYS A  20      -6.779 -31.313  42.874  1.00 78.23           H  
ATOM    291  HD3 LYS A  20      -5.793 -31.430  41.409  1.00 78.23           H  
ATOM    292  CE  LYS A  20      -5.245 -32.843  42.945  1.00 78.23           C  
ATOM    293  HE2 LYS A  20      -5.102 -32.835  44.025  1.00 78.23           H  
ATOM    294  HE3 LYS A  20      -4.269 -33.006  42.487  1.00 78.23           H  
ATOM    295  NZ  LYS A  20      -6.175 -33.939  42.578  1.00 78.23           N  
ATOM    296  HZ1 LYS A  20      -5.764 -34.838  42.783  1.00 78.23           H  
ATOM    297  HZ2 LYS A  20      -7.004 -33.873  43.150  1.00 78.23           H  
ATOM    298  HZ3 LYS A  20      -6.455 -33.894  41.608  1.00 78.23           H  
ATOM    299  N   ILE A  21      -3.525 -26.324  41.450  1.00 71.02           N  
ATOM    300  H   ILE A  21      -2.688 -26.883  41.531  1.00 71.02           H  
ATOM    301  CA  ILE A  21      -3.549 -25.288  40.427  1.00 71.02           C  
ATOM    302  HA  ILE A  21      -4.380 -24.616  40.646  1.00 71.02           H  
ATOM    303  C   ILE A  21      -3.816 -25.934  39.070  1.00 71.02           C  
ATOM    304  CB  ILE A  21      -2.265 -24.438  40.499  1.00 71.02           C  
ATOM    305  HB  ILE A  21      -2.130 -24.176  41.548  1.00 71.02           H  
ATOM    306  O   ILE A  21      -3.207 -26.943  38.711  1.00 71.02           O  
ATOM    307  CG1 ILE A  21      -2.446 -23.113  39.734  1.00 71.02           C  
ATOM    308 HG12 ILE A  21      -3.401 -22.668  40.015  1.00 71.02           H  
ATOM    309 HG13 ILE A  21      -2.462 -23.303  38.661  1.00 71.02           H  
ATOM    310  CG2 ILE A  21      -1.007 -25.207  40.055  1.00 71.02           C  
ATOM    311 HG21 ILE A  21      -0.940 -26.165  40.570  1.00 71.02           H  
ATOM    312 HG22 ILE A  21      -0.114 -24.632  40.301  1.00 71.02           H  
ATOM    313 HG23 ILE A  21      -1.026 -25.380  38.979  1.00 71.02           H  
ATOM    314  CD1 ILE A  21      -1.351 -22.086  40.048  1.00 71.02           C  
ATOM    315 HD11 ILE A  21      -0.386 -22.430  39.676  1.00 71.02           H  
ATOM    316 HD12 ILE A  21      -1.290 -21.918  41.123  1.00 71.02           H  
ATOM    317 HD13 ILE A  21      -1.593 -21.142  39.559  1.00 71.02           H  
ATOM    318  N   LYS A  22      -4.748 -25.365  38.313  1.00 73.11           N  
ATOM    319  H   LYS A  22      -5.189 -24.527  38.665  1.00 73.11           H  
ATOM    320  CA  LYS A  22      -4.892 -25.633  36.882  1.00 73.11           C  
ATOM    321  HA  LYS A  22      -4.225 -26.441  36.584  1.00 73.11           H  
ATOM    322  C   LYS A  22      -4.452 -24.382  36.142  1.00 73.11           C  
ATOM    323  CB  LYS A  22      -6.334 -26.024  36.526  1.00 73.11           C  
ATOM    324  HB2 LYS A  22      -7.023 -25.291  36.945  1.00 73.11           H  
ATOM    325  HB3 LYS A  22      -6.437 -26.002  35.441  1.00 73.11           H  
ATOM    326  O   LYS A  22      -4.708 -23.275  36.607  1.00 73.11           O  
ATOM    327  CG  LYS A  22      -6.699 -27.431  37.025  1.00 73.11           C  
ATOM    328  HG2 LYS A  22      -5.979 -28.150  36.633  1.00 73.11           H  
ATOM    329  HG3 LYS A  22      -6.671 -27.455  38.114  1.00 73.11           H  
ATOM    330  CD  LYS A  22      -8.105 -27.806  36.538  1.00 73.11           C  
ATOM    331  HD2 LYS A  22      -8.821 -27.094  36.947  1.00 73.11           H  
ATOM    332  HD3 LYS A  22      -8.130 -27.739  35.450  1.00 73.11           H  
ATOM    333  CE  LYS A  22      -8.488 -29.226  36.967  1.00 73.11           C  
ATOM    334  HE2 LYS A  22      -7.744 -29.920  36.574  1.00 73.11           H  
ATOM    335  HE3 LYS A  22      -8.462 -29.278  38.056  1.00 73.11           H  
ATOM    336  NZ  LYS A  22      -9.840 -29.582  36.464  1.00 73.11           N  
ATOM    337  HZ1 LYS A  22     -10.100 -30.522  36.730  1.00 73.11           H  
ATOM    338  HZ2 LYS A  22     -10.532 -28.942  36.825  1.00 73.11           H  
ATOM    339  HZ3 LYS A  22      -9.868 -29.519  35.456  1.00 73.11           H  
ATOM    340  N   LYS A  23      -3.816 -24.561  34.986  1.00 58.16           N  
ATOM    341  H   LYS A  23      -3.679 -25.504  34.652  1.00 58.16           H  
ATOM    342  CA  LYS A  23      -3.650 -23.454  34.044  1.00 58.16           C  
ATOM    343  HA  LYS A  23      -3.177 -22.611  34.549  1.00 58.16           H  
ATOM    344  C   LYS A  23      -5.054 -23.018  33.614  1.00 58.16           C  
ATOM    345  CB  LYS A  23      -2.782 -23.874  32.847  1.00 58.16           C  
ATOM    346  HB2 LYS A  23      -3.236 -24.735  32.355  1.00 58.16           H  
ATOM    347  HB3 LYS A  23      -2.758 -23.050  32.135  1.00 58.16           H  
ATOM    348  O   LYS A  23      -5.839 -23.859  33.180  1.00 58.16           O  
ATOM    349  CG  LYS A  23      -1.339 -24.217  33.258  1.00 58.16           C  
ATOM    350  HG2 LYS A  23      -0.896 -23.357  33.761  1.00 58.16           H  
ATOM    351  HG3 LYS A  23      -1.342 -25.065  33.943  1.00 58.16           H  
ATOM    352  CD  LYS A  23      -0.492 -24.572  32.027  1.00 58.16           C  
ATOM    353  HD2 LYS A  23      -0.491 -23.722  31.345  1.00 58.16           H  
ATOM    354  HD3 LYS A  23      -0.939 -25.427  31.520  1.00 58.16           H  
ATOM    355  CE  LYS A  23       0.950 -24.907  32.430  1.00 58.16           C  
ATOM    356  HE2 LYS A  23       1.360 -24.058  32.978  1.00 58.16           H  
ATOM    357  HE3 LYS A  23       0.940 -25.765  33.102  1.00 58.16           H  
ATOM    358  NZ  LYS A  23       1.797 -25.193  31.241  1.00 58.16           N  
ATOM    359  HZ1 LYS A  23       1.442 -25.981  30.718  1.00 58.16           H  
ATOM    360  HZ2 LYS A  23       2.749 -25.391  31.515  1.00 58.16           H  
ATOM    361  HZ3 LYS A  23       1.819 -24.395  30.624  1.00 58.16           H  
ATOM    362  N   GLY A  24      -5.370 -21.744  33.795  1.00 57.71           N  
ATOM    363  H   GLY A  24      -4.679 -21.115  34.178  1.00 57.71           H  
ATOM    364  CA  GLY A  24      -6.616 -21.131  33.354  1.00 57.71           C  
ATOM    365  HA2 GLY A  24      -7.247 -20.898  34.211  1.00 57.71           H  
ATOM    366  HA3 GLY A  24      -7.161 -21.797  32.685  1.00 57.71           H  
ATOM    367  C   GLY A  24      -6.291 -19.836  32.624  1.00 57.71           C  
ATOM    368  O   GLY A  24      -5.449 -19.071  33.088  1.00 57.71           O  
ATOM    369  N   PHE A  25      -6.925 -19.618  31.476  1.00 58.04           N  
ATOM    370  H   PHE A  25      -7.611 -20.289  31.159  1.00 58.04           H  
ATOM    371  CA  PHE A  25      -6.898 -18.339  30.774  1.00 58.04           C  
ATOM    372  HA  PHE A  25      -5.993 -17.784  31.023  1.00 58.04           H  
ATOM    373  C   PHE A  25      -8.106 -17.542  31.258  1.00 58.04           C  
ATOM    374  CB  PHE A  25      -6.910 -18.571  29.256  1.00 58.04           C  
ATOM    375  HB2 PHE A  25      -7.766 -19.190  28.989  1.00 58.04           H  
ATOM    376  HB3 PHE A  25      -7.044 -17.608  28.763  1.00 58.04           H  
ATOM    377  O   PHE A  25      -9.216 -17.759  30.783  1.00 58.04           O  
ATOM    378  CG  PHE A  25      -5.642 -19.207  28.720  1.00 58.04           C  
ATOM    379  CD1 PHE A  25      -4.529 -18.401  28.419  1.00 58.04           C  
ATOM    380  HD1 PHE A  25      -4.576 -17.332  28.566  1.00 58.04           H  
ATOM    381  CD2 PHE A  25      -5.576 -20.597  28.507  1.00 58.04           C  
ATOM    382  HD2 PHE A  25      -6.435 -21.217  28.718  1.00 58.04           H  
ATOM    383  CE1 PHE A  25      -3.358 -18.980  27.900  1.00 58.04           C  
ATOM    384  HE1 PHE A  25      -2.516 -18.353  27.648  1.00 58.04           H  
ATOM    385  CE2 PHE A  25      -4.404 -21.177  27.989  1.00 58.04           C  
ATOM    386  HE2 PHE A  25      -4.365 -22.239  27.797  1.00 58.04           H  
ATOM    387  CZ  PHE A  25      -3.296 -20.368  27.682  1.00 58.04           C  
ATOM    388  HZ  PHE A  25      -2.404 -20.803  27.257  1.00 58.04           H  
ATOM    389  N   PHE A  26      -7.898 -16.703  32.272  1.00 62.48           N  
ATOM    390  H   PHE A  26      -6.969 -16.625  32.660  1.00 62.48           H  
ATOM    391  CA  PHE A  26      -8.960 -15.879  32.862  1.00 62.48           C  
ATOM    392  HA  PHE A  26      -9.923 -16.372  32.720  1.00 62.48           H  
ATOM    393  C   PHE A  26      -9.087 -14.508  32.200  1.00 62.48           C  
ATOM    394  CB  PHE A  26      -8.719 -15.732  34.368  1.00 62.48           C  
ATOM    395  HB2 PHE A  26      -7.785 -15.194  34.527  1.00 62.48           H  
ATOM    396  HB3 PHE A  26      -9.519 -15.128  34.796  1.00 62.48           H  
ATOM    397  O   PHE A  26      -9.991 -13.757  32.545  1.00 62.48           O  
ATOM    398  CG  PHE A  26      -8.680 -17.053  35.104  1.00 62.48           C  
ATOM    399  CD1 PHE A  26      -9.871 -17.770  35.319  1.00 62.48           C  
ATOM    400  HD1 PHE A  26     -10.810 -17.367  34.968  1.00 62.48           H  
ATOM    401  CD2 PHE A  26      -7.455 -17.577  35.556  1.00 62.48           C  
ATOM    402  HD2 PHE A  26      -6.538 -17.032  35.386  1.00 62.48           H  
ATOM    403  CE1 PHE A  26      -9.840 -19.003  35.992  1.00 62.48           C  
ATOM    404  HE1 PHE A  26     -10.760 -19.543  36.161  1.00 62.48           H  
ATOM    405  CE2 PHE A  26      -7.423 -18.810  36.231  1.00 62.48           C  
ATOM    406  HE2 PHE A  26      -6.481 -19.202  36.583  1.00 62.48           H  
ATOM    407  CZ  PHE A  26      -8.616 -19.522  36.451  1.00 62.48           C  
ATOM    408  HZ  PHE A  26      -8.593 -20.464  36.978  1.00 62.48           H  
ATOM    409  N   ASP A  27      -8.178 -14.181  31.284  1.00 62.53           N  
ATOM    410  H   ASP A  27      -7.486 -14.856  30.992  1.00 62.53           H  
ATOM    411  CA  ASP A  27      -8.179 -12.889  30.624  1.00 62.53           C  
ATOM    412  HA  ASP A  27      -8.565 -12.164  31.341  1.00 62.53           H  
ATOM    413  C   ASP A  27      -9.122 -12.895  29.409  1.00 62.53           C  
ATOM    414  CB  ASP A  27      -6.738 -12.468  30.294  1.00 62.53           C  
ATOM    415  HB2 ASP A  27      -6.076 -12.807  31.091  1.00 62.53           H  
ATOM    416  HB3 ASP A  27      -6.419 -12.937  29.363  1.00 62.53           H  
ATOM    417  O   ASP A  27      -9.040 -13.767  28.529  1.00 62.53           O  
ATOM    418  CG  ASP A  27      -6.605 -10.949  30.187  1.00 62.53           C  
ATOM    419  OD1 ASP A  27      -7.668 -10.290  30.155  1.00 62.53           O  
ATOM    420  OD2 ASP A  27      -5.450 -10.478  30.160  1.00 62.53           O  
ATOM    421  N   ASN A  28     -10.031 -11.920  29.393  1.00 65.77           N  
ATOM    422  H   ASN A  28      -9.968 -11.233  30.131  1.00 65.77           H  
ATOM    423  CA  ASN A  28     -10.910 -11.613  28.265  1.00 65.77           C  
ATOM    424  HA  ASN A  28     -11.046 -12.514  27.667  1.00 65.77           H  
ATOM    425  C   ASN A  28     -10.270 -10.587  27.313  1.00 65.77           C  
ATOM    426  CB  ASN A  28     -12.294 -11.180  28.791  1.00 65.77           C  
ATOM    427  HB2 ASN A  28     -12.171 -10.418  29.560  1.00 65.77           H  
ATOM    428  HB3 ASN A  28     -12.874 -10.743  27.979  1.00 65.77           H  
ATOM    429  O   ASN A  28     -10.867 -10.245  26.294  1.00 65.77           O  
ATOM    430  CG  ASN A  28     -13.111 -12.336  29.347  1.00 65.77           C  
ATOM    431  ND2 ASN A  28     -14.016 -12.084  30.266  1.00 65.77           N  
ATOM    432 HD21 ASN A  28     -14.134 -11.174  30.690  1.00 65.77           H  
ATOM    433 HD22 ASN A  28     -14.506 -12.875  30.660  1.00 65.77           H  
ATOM    434  OD1 ASN A  28     -12.974 -13.487  28.949  1.00 65.77           O  
ATOM    435  N   VAL A  29      -9.045 -10.129  27.601  1.00 71.73           N  
ATOM    436  H   VAL A  29      -8.627 -10.352  28.493  1.00 71.73           H  
ATOM    437  CA  VAL A  29      -8.236  -9.362  26.655  1.00 71.73           C  
ATOM    438  HA  VAL A  29      -8.836  -8.529  26.287  1.00 71.73           H  
ATOM    439  C   VAL A  29      -7.866 -10.256  25.475  1.00 71.73           C  
ATOM    440  CB  VAL A  29      -6.978  -8.777  27.325  1.00 71.73           C  
ATOM    441  HB  VAL A  29      -6.392  -9.586  27.760  1.00 71.73           H  
ATOM    442  O   VAL A  29      -7.220 -11.298  25.616  1.00 71.73           O  
ATOM    443  CG1 VAL A  29      -6.094  -8.024  26.318  1.00 71.73           C  
ATOM    444 HG11 VAL A  29      -5.682  -8.721  25.589  1.00 71.73           H  
ATOM    445 HG12 VAL A  29      -6.677  -7.259  25.806  1.00 71.73           H  
ATOM    446 HG13 VAL A  29      -5.262  -7.558  26.845  1.00 71.73           H  
ATOM    447  CG2 VAL A  29      -7.345  -7.760  28.415  1.00 71.73           C  
ATOM    448 HG21 VAL A  29      -7.731  -6.843  27.969  1.00 71.73           H  
ATOM    449 HG22 VAL A  29      -6.459  -7.534  29.009  1.00 71.73           H  
ATOM    450 HG23 VAL A  29      -8.108  -8.156  29.085  1.00 71.73           H  
ATOM    451  N   THR A  30      -8.265  -9.833  24.281  1.00 79.35           N  
ATOM    452  H   THR A  30      -8.859  -9.019  24.218  1.00 79.35           H  
ATOM    453  CA  THR A  30      -7.809 -10.439  23.032  1.00 79.35           C  
ATOM    454  HA  THR A  30      -7.528 -11.474  23.225  1.00 79.35           H  
ATOM    455  C   THR A  30      -6.559  -9.723  22.533  1.00 79.35           C  
ATOM    456  CB  THR A  30      -8.920 -10.479  21.976  1.00 79.35           C  
ATOM    457  HB  THR A  30      -8.553 -11.009  21.097  1.00 79.35           H  
ATOM    458  O   THR A  30      -6.358  -8.523  22.774  1.00 79.35           O  
ATOM    459  CG2 THR A  30     -10.143 -11.221  22.521  1.00 79.35           C  
ATOM    460 HG21 THR A  30      -9.845 -12.180  22.943  1.00 79.35           H  
ATOM    461 HG22 THR A  30     -10.841 -11.400  21.704  1.00 79.35           H  
ATOM    462 HG23 THR A  30     -10.643 -10.625  23.284  1.00 79.35           H  
ATOM    463  OG1 THR A  30      -9.297  -9.177  21.599  1.00 79.35           O  
ATOM    464  HG1 THR A  30      -8.776  -8.954  20.825  1.00 79.35           H  
ATOM    465  N   SER A  31      -5.702 -10.460  21.828  1.00 84.67           N  
ATOM    466  H   SER A  31      -5.928 -11.420  21.610  1.00 84.67           H  
ATOM    467  CA  SER A  31      -4.649  -9.852  21.016  1.00 84.67           C  
ATOM    468  HA  SER A  31      -4.024  -9.225  21.651  1.00 84.67           H  
ATOM    469  C   SER A  31      -5.267  -8.966  19.935  1.00 84.67           C  
ATOM    470  CB  SER A  31      -3.762 -10.934  20.390  1.00 84.67           C  
ATOM    471  HB2 SER A  31      -3.192 -11.421  21.181  1.00 84.67           H  
ATOM    472  HB3 SER A  31      -3.063 -10.486  19.684  1.00 84.67           H  
ATOM    473  O   SER A  31      -6.460  -9.070  19.643  1.00 84.67           O  
ATOM    474  OG  SER A  31      -4.544 -11.911  19.730  1.00 84.67           O  
ATOM    475  HG  SER A  31      -4.842 -11.553  18.891  1.00 84.67           H  
ATOM    476  N   ASN A  32      -4.453  -8.083  19.366  1.00 91.20           N  
ATOM    477  H   ASN A  32      -3.473  -8.064  19.611  1.00 91.20           H  
ATOM    478  CA  ASN A  32      -4.849  -7.371  18.160  1.00 91.20           C  
ATOM    479  HA  ASN A  32      -5.847  -6.958  18.309  1.00 91.20           H  
ATOM    480  C   ASN A  32      -4.918  -8.358  16.984  1.00 91.20           C  
ATOM    481  CB  ASN A  32      -3.870  -6.215  17.900  1.00 91.20           C  
ATOM    482  HB2 ASN A  32      -4.172  -5.689  16.995  1.00 91.20           H  
ATOM    483  HB3 ASN A  32      -2.874  -6.620  17.718  1.00 91.20           H  
ATOM    484  O   ASN A  32      -4.233  -9.388  17.015  1.00 91.20           O  
ATOM    485  CG  ASN A  32      -3.794  -5.197  19.029  1.00 91.20           C  
ATOM    486  ND2 ASN A  32      -2.727  -4.433  19.040  1.00 91.20           N  
ATOM    487 HD21 ASN A  32      -2.645  -3.676  19.703  1.00 91.20           H  
ATOM    488 HD22 ASN A  32      -2.051  -4.500  18.292  1.00 91.20           H  
ATOM    489  OD1 ASN A  32      -4.644  -5.110  19.919  1.00 91.20           O  
ATOM    490  N   LEU A  33      -5.729  -8.029  15.978  1.00 93.78           N  
ATOM    491  H   LEU A  33      -6.272  -7.182  16.070  1.00 93.78           H  
ATOM    492  CA  LEU A  33      -5.858  -8.773  14.729  1.00 93.78           C  
ATOM    493  HA  LEU A  33      -6.324  -9.735  14.942  1.00 93.78           H  
ATOM    494  C   LEU A  33      -4.467  -8.973  14.111  1.00 93.78           C  
ATOM    495  CB  LEU A  33      -6.795  -8.002  13.780  1.00 93.78           C  
ATOM    496  HB2 LEU A  33      -6.500  -6.952  13.778  1.00 93.78           H  
ATOM    497  HB3 LEU A  33      -7.806  -8.075  14.181  1.00 93.78           H  
ATOM    498  O   LEU A  33      -3.824  -7.980  13.749  1.00 93.78           O  
ATOM    499  CG  LEU A  33      -6.819  -8.490  12.315  1.00 93.78           C  
ATOM    500  HG  LEU A  33      -5.823  -8.405  11.881  1.00 93.78           H  
ATOM    501  CD1 LEU A  33      -7.301  -9.931  12.160  1.00 93.78           C  
ATOM    502 HD11 LEU A  33      -7.225 -10.223  11.112  1.00 93.78           H  
ATOM    503 HD12 LEU A  33      -6.680 -10.610  12.745  1.00 93.78           H  
ATOM    504 HD13 LEU A  33      -8.340 -10.027  12.475  1.00 93.78           H  
ATOM    505  CD2 LEU A  33      -7.764  -7.594  11.515  1.00 93.78           C  
ATOM    506 HD21 LEU A  33      -8.769  -7.659  11.933  1.00 93.78           H  
ATOM    507 HD22 LEU A  33      -7.798  -7.924  10.477  1.00 93.78           H  
ATOM    508 HD23 LEU A  33      -7.421  -6.560  11.548  1.00 93.78           H  
ATOM    509  N   PRO A  34      -4.003 -10.229  13.970  1.00 93.99           N  
ATOM    510  CA  PRO A  34      -2.779 -10.515  13.246  1.00 93.99           C  
ATOM    511  HA  PRO A  34      -1.964  -9.964  13.716  1.00 93.99           H  
ATOM    512  C   PRO A  34      -2.931 -10.092  11.786  1.00 93.99           C  
ATOM    513  CB  PRO A  34      -2.527 -12.019  13.404  1.00 93.99           C  
ATOM    514  HB2 PRO A  34      -2.933 -12.566  12.553  1.00 93.99           H  
ATOM    515  HB3 PRO A  34      -1.466 -12.237  13.522  1.00 93.99           H  
ATOM    516  O   PRO A  34      -3.812 -10.575  11.078  1.00 93.99           O  
ATOM    517  CG  PRO A  34      -3.324 -12.380  14.657  1.00 93.99           C  
ATOM    518  HG2 PRO A  34      -2.745 -12.134  15.547  1.00 93.99           H  
ATOM    519  HG3 PRO A  34      -3.620 -13.429  14.662  1.00 93.99           H  
ATOM    520  CD  PRO A  34      -4.529 -11.453  14.557  1.00 93.99           C  
ATOM    521  HD2 PRO A  34      -5.274 -11.890  13.891  1.00 93.99           H  
ATOM    522  HD3 PRO A  34      -4.961 -11.292  15.545  1.00 93.99           H  
ATOM    523  N   GLN A  35      -2.070  -9.186  11.342  1.00 97.07           N  
ATOM    524  H   GLN A  35      -1.401  -8.799  11.993  1.00 97.07           H  
ATOM    525  CA  GLN A  35      -2.025  -8.739   9.961  1.00 97.07           C  
ATOM    526  HA  GLN A  35      -3.048  -8.580   9.620  1.00 97.07           H  
ATOM    527  C   GLN A  35      -1.407  -9.825   9.083  1.00 97.07           C  
ATOM    528  CB  GLN A  35      -1.255  -7.411   9.854  1.00 97.07           C  
ATOM    529  HB2 GLN A  35      -1.271  -7.077   8.817  1.00 97.07           H  
ATOM    530  HB3 GLN A  35      -0.216  -7.574  10.142  1.00 97.07           H  
ATOM    531  O   GLN A  35      -0.482 -10.526   9.500  1.00 97.07           O  
ATOM    532  CG  GLN A  35      -1.839  -6.301  10.743  1.00 97.07           C  
ATOM    533  HG2 GLN A  35      -1.698  -6.558  11.793  1.00 97.07           H  
ATOM    534  HG3 GLN A  35      -1.299  -5.374  10.554  1.00 97.07           H  
ATOM    535  CD  GLN A  35      -3.319  -6.059  10.485  1.00 97.07           C  
ATOM    536  NE2 GLN A  35      -4.163  -6.117  11.490  1.00 97.07           N  
ATOM    537 HE21 GLN A  35      -5.134  -5.945  11.271  1.00 97.07           H  
ATOM    538 HE22 GLN A  35      -3.860  -6.437  12.399  1.00 97.07           H  
ATOM    539  OE1 GLN A  35      -3.746  -5.853   9.360  1.00 97.07           O  
ATOM    540  N   VAL A  36      -1.895  -9.936   7.851  1.00 98.06           N  
ATOM    541  H   VAL A  36      -2.660  -9.334   7.583  1.00 98.06           H  
ATOM    542  CA  VAL A  36      -1.330 -10.820   6.826  1.00 98.06           C  
ATOM    543  HA  VAL A  36      -0.309 -11.087   7.098  1.00 98.06           H  
ATOM    544  C   VAL A  36      -1.292 -10.048   5.517  1.00 98.06           C  
ATOM    545  CB  VAL A  36      -2.140 -12.122   6.677  1.00 98.06           C  
ATOM    546  HB  VAL A  36      -3.156 -11.870   6.374  1.00 98.06           H  
ATOM    547  O   VAL A  36      -2.314  -9.516   5.078  1.00 98.06           O  
ATOM    548  CG1 VAL A  36      -1.521 -13.040   5.613  1.00 98.06           C  
ATOM    549 HG11 VAL A  36      -1.484 -12.530   4.650  1.00 98.06           H  
ATOM    550 HG12 VAL A  36      -0.506 -13.318   5.896  1.00 98.06           H  
ATOM    551 HG13 VAL A  36      -2.131 -13.937   5.503  1.00 98.06           H  
ATOM    552  CG2 VAL A  36      -2.218 -12.915   7.987  1.00 98.06           C  
ATOM    553 HG21 VAL A  36      -2.757 -13.848   7.821  1.00 98.06           H  
ATOM    554 HG22 VAL A  36      -1.216 -13.128   8.360  1.00 98.06           H  
ATOM    555 HG23 VAL A  36      -2.767 -12.341   8.734  1.00 98.06           H  
ATOM    556  N   ILE A  37      -0.111  -9.989   4.906  1.00 98.65           N  
ATOM    557  H   ILE A  37       0.664 -10.505   5.299  1.00 98.65           H  
ATOM    558  CA  ILE A  37       0.121  -9.245   3.668  1.00 98.65           C  
ATOM    559  HA  ILE A  37      -0.638  -8.468   3.584  1.00 98.65           H  
ATOM    560  C   ILE A  37      -0.020 -10.194   2.478  1.00 98.65           C  
ATOM    561  CB  ILE A  37       1.490  -8.532   3.694  1.00 98.65           C  
ATOM    562  HB  ILE A  37       2.264  -9.290   3.822  1.00 98.65           H  
ATOM    563  O   ILE A  37       0.643 -11.232   2.436  1.00 98.65           O  
ATOM    564  CG1 ILE A  37       1.577  -7.541   4.878  1.00 98.65           C  
ATOM    565 HG12 ILE A  37       1.247  -8.029   5.795  1.00 98.65           H  
ATOM    566 HG13 ILE A  37       0.919  -6.690   4.699  1.00 98.65           H  
ATOM    567  CG2 ILE A  37       1.743  -7.797   2.363  1.00 98.65           C  
ATOM    568 HG21 ILE A  37       1.750  -8.498   1.528  1.00 98.65           H  
ATOM    569 HG22 ILE A  37       2.709  -7.294   2.371  1.00 98.65           H  
ATOM    570 HG23 ILE A  37       0.961  -7.058   2.189  1.00 98.65           H  
ATOM    571  CD1 ILE A  37       3.001  -7.036   5.129  1.00 98.65           C  
ATOM    572 HD11 ILE A  37       3.692  -7.878   5.186  1.00 98.65           H  
ATOM    573 HD12 ILE A  37       3.034  -6.496   6.075  1.00 98.65           H  
ATOM    574 HD13 ILE A  37       3.311  -6.361   4.331  1.00 98.65           H  
ATOM    575  N   ALA A  38      -0.841  -9.822   1.499  1.00 98.54           N  
ATOM    576  H   ALA A  38      -1.359  -8.964   1.626  1.00 98.54           H  
ATOM    577  CA  ALA A  38      -0.872 -10.423   0.171  1.00 98.54           C  
ATOM    578  HA  ALA A  38      -0.396 -11.403   0.204  1.00 98.54           H  
ATOM    579  C   ALA A  38      -0.097  -9.539  -0.817  1.00 98.54           C  
ATOM    580  CB  ALA A  38      -2.327 -10.631  -0.262  1.00 98.54           C  
ATOM    581  HB1 ALA A  38      -2.821 -11.330   0.413  1.00 98.54           H  
ATOM    582  HB2 ALA A  38      -2.862  -9.681  -0.249  1.00 98.54           H  
ATOM    583  HB3 ALA A  38      -2.355 -11.039  -1.272  1.00 98.54           H  
ATOM    584  O   ALA A  38      -0.351  -8.341  -0.913  1.00 98.54           O  
ATOM    585  N   ILE A  39       0.838 -10.121  -1.567  1.00 98.58           N  
ATOM    586  H   ILE A  39       1.022 -11.103  -1.422  1.00 98.58           H  
ATOM    587  CA  ILE A  39       1.584  -9.419  -2.619  1.00 98.58           C  
ATOM    588  HA  ILE A  39       1.331  -8.359  -2.611  1.00 98.58           H  
ATOM    589  C   ILE A  39       1.187  -9.993  -3.961  1.00 98.58           C  
ATOM    590  CB  ILE A  39       3.105  -9.527  -2.428  1.00 98.58           C  
ATOM    591  HB  ILE A  39       3.373 -10.583  -2.434  1.00 98.58           H  
ATOM    592  O   ILE A  39       1.395 -11.181  -4.210  1.00 98.58           O  
ATOM    593  CG1 ILE A  39       3.514  -8.935  -1.068  1.00 98.58           C  
ATOM    594 HG12 ILE A  39       3.249  -7.879  -1.022  1.00 98.58           H  
ATOM    595 HG13 ILE A  39       2.990  -9.461  -0.269  1.00 98.58           H  
ATOM    596  CG2 ILE A  39       3.848  -8.829  -3.590  1.00 98.58           C  
ATOM    597 HG21 ILE A  39       3.575  -9.263  -4.552  1.00 98.58           H  
ATOM    598 HG22 ILE A  39       3.602  -7.768  -3.597  1.00 98.58           H  
ATOM    599 HG23 ILE A  39       4.928  -8.947  -3.492  1.00 98.58           H  
ATOM    600  CD1 ILE A  39       5.008  -9.085  -0.807  1.00 98.58           C  
ATOM    601 HD11 ILE A  39       5.218  -8.810   0.227  1.00 98.58           H  
ATOM    602 HD12 ILE A  39       5.584  -8.426  -1.457  1.00 98.58           H  
ATOM    603 HD13 ILE A  39       5.303 -10.122  -0.966  1.00 98.58           H  
ATOM    604  N   PHE A  40       0.651  -9.145  -4.829  1.00 98.27           N  
ATOM    605  H   PHE A  40       0.511  -8.185  -4.547  1.00 98.27           H  
ATOM    606  CA  PHE A  40       0.364  -9.502  -6.208  1.00 98.27           C  
ATOM    607  HA  PHE A  40       0.433 -10.582  -6.340  1.00 98.27           H  
ATOM    608  C   PHE A  40       1.425  -8.851  -7.097  1.00 98.27           C  
ATOM    609  CB  PHE A  40      -1.065  -9.092  -6.577  1.00 98.27           C  
ATOM    610  HB2 PHE A  40      -1.231  -8.063  -6.259  1.00 98.27           H  
ATOM    611  HB3 PHE A  40      -1.130  -9.119  -7.664  1.00 98.27           H  
ATOM    612  O   PHE A  40       1.698  -7.653  -7.007  1.00 98.27           O  
ATOM    613  CG  PHE A  40      -2.203  -9.950  -6.036  1.00 98.27           C  
ATOM    614  CD1 PHE A  40      -2.139 -10.625  -4.800  1.00 98.27           C  
ATOM    615  HD1 PHE A  40      -1.278 -10.550  -4.153  1.00 98.27           H  
ATOM    616  CD2 PHE A  40      -3.384 -10.044  -6.791  1.00 98.27           C  
ATOM    617  HD2 PHE A  40      -3.478  -9.470  -7.701  1.00 98.27           H  
ATOM    618  CE1 PHE A  40      -3.206 -11.424  -4.364  1.00 98.27           C  
ATOM    619  HE1 PHE A  40      -3.135 -11.937  -3.416  1.00 98.27           H  
ATOM    620  CE2 PHE A  40      -4.452 -10.852  -6.363  1.00 98.27           C  
ATOM    621  HE2 PHE A  40      -5.351 -10.919  -6.957  1.00 98.27           H  
ATOM    622  CZ  PHE A  40      -4.358 -11.555  -5.153  1.00 98.27           C  
ATOM    623  HZ  PHE A  40      -5.183 -12.169  -4.823  1.00 98.27           H  
ATOM    624  N   GLY A  41       2.057  -9.649  -7.945  1.00 96.98           N  
ATOM    625  H   GLY A  41       1.843 -10.636  -7.967  1.00 96.98           H  
ATOM    626  CA  GLY A  41       3.083  -9.166  -8.859  1.00 96.98           C  
ATOM    627  HA2 GLY A  41       3.952  -8.824  -8.297  1.00 96.98           H  
ATOM    628  HA3 GLY A  41       2.699  -8.324  -9.435  1.00 96.98           H  
ATOM    629  C   GLY A  41       3.518 -10.258  -9.818  1.00 96.98           C  
ATOM    630  O   GLY A  41       3.226 -11.435  -9.607  1.00 96.98           O  
ATOM    631  N   GLU A  42       4.244  -9.864 -10.852  1.00 96.09           N  
ATOM    632  H   GLU A  42       4.380  -8.876 -11.013  1.00 96.09           H  
ATOM    633  CA  GLU A  42       4.797 -10.786 -11.838  1.00 96.09           C  
ATOM    634  HA  GLU A  42       4.156 -11.665 -11.907  1.00 96.09           H  
ATOM    635  C   GLU A  42       6.195 -11.259 -11.422  1.00 96.09           C  
ATOM    636  CB  GLU A  42       4.796 -10.119 -13.219  1.00 96.09           C  
ATOM    637  HB2 GLU A  42       5.358  -9.187 -13.160  1.00 96.09           H  
ATOM    638  HB3 GLU A  42       5.287 -10.774 -13.938  1.00 96.09           H  
ATOM    639  O   GLU A  42       6.961 -10.537 -10.768  1.00 96.09           O  
ATOM    640  CG  GLU A  42       3.364  -9.838 -13.698  1.00 96.09           C  
ATOM    641  HG2 GLU A  42       2.783  -9.367 -12.906  1.00 96.09           H  
ATOM    642  HG3 GLU A  42       2.879 -10.783 -13.946  1.00 96.09           H  
ATOM    643  CD  GLU A  42       3.376  -8.907 -14.907  1.00 96.09           C  
ATOM    644  OE1 GLU A  42       3.273  -9.439 -16.033  1.00 96.09           O  
ATOM    645  OE2 GLU A  42       3.514  -7.683 -14.673  1.00 96.09           O  
ATOM    646  N   ALA A  43       6.537 -12.485 -11.818  1.00 95.60           N  
ATOM    647  H   ALA A  43       5.868 -13.009 -12.363  1.00 95.60           H  
ATOM    648  CA  ALA A  43       7.926 -12.924 -11.862  1.00 95.60           C  
ATOM    649  HA  ALA A  43       8.421 -12.634 -10.935  1.00 95.60           H  
ATOM    650  C   ALA A  43       8.659 -12.232 -13.024  1.00 95.60           C  
ATOM    651  CB  ALA A  43       7.962 -14.452 -11.976  1.00 95.60           C  
ATOM    652  HB1 ALA A  43       7.406 -14.898 -11.152  1.00 95.60           H  
ATOM    653  HB2 ALA A  43       7.517 -14.760 -12.923  1.00 95.60           H  
ATOM    654  HB3 ALA A  43       8.993 -14.804 -11.947  1.00 95.60           H  
ATOM    655  O   ALA A  43       8.035 -11.697 -13.942  1.00 95.60           O  
ATOM    656  N   ASN A  44       9.991 -12.247 -13.013  1.00 94.11           N  
ATOM    657  H   ASN A  44      10.468 -12.775 -12.295  1.00 94.11           H  
ATOM    658  CA  ASN A  44      10.740 -11.741 -14.159  1.00 94.11           C  
ATOM    659  HA  ASN A  44      10.304 -10.776 -14.416  1.00 94.11           H  
ATOM    660  C   ASN A  44      10.541 -12.647 -15.390  1.00 94.11           C  
ATOM    661  CB  ASN A  44      12.218 -11.492 -13.792  1.00 94.11           C  
ATOM    662  HB2 ASN A  44      12.671 -10.909 -14.594  1.00 94.11           H  
ATOM    663  HB3 ASN A  44      12.284 -10.904 -12.877  1.00 94.11           H  
ATOM    664  O   ASN A  44      10.228 -13.831 -15.259  1.00 94.11           O  
ATOM    665  CG  ASN A  44      13.080 -12.726 -13.660  1.00 94.11           C  
ATOM    666  ND2 ASN A  44      14.343 -12.566 -13.345  1.00 94.11           N  
ATOM    667 HD21 ASN A  44      14.878 -13.422 -13.328  1.00 94.11           H  
ATOM    668 HD22 ASN A  44      14.719 -11.645 -13.169  1.00 94.11           H  
ATOM    669  OD1 ASN A  44      12.678 -13.848 -13.858  1.00 94.11           O  
ATOM    670  N   THR A  45      10.779 -12.113 -16.585  1.00 93.52           N  
ATOM    671  H   THR A  45      10.939 -11.118 -16.640  1.00 93.52           H  
ATOM    672  CA  THR A  45      10.607 -12.812 -17.869  1.00 93.52           C  
ATOM    673  HA  THR A  45       9.548 -13.024 -18.018  1.00 93.52           H  
ATOM    674  C   THR A  45      11.371 -14.138 -17.919  1.00 93.52           C  
ATOM    675  CB  THR A  45      11.068 -11.892 -19.009  1.00 93.52           C  
ATOM    676  HB  THR A  45      12.139 -11.709 -18.914  1.00 93.52           H  
ATOM    677  O   THR A  45      10.862 -15.137 -18.424  1.00 93.52           O  
ATOM    678  CG2 THR A  45      10.774 -12.466 -20.393  1.00 93.52           C  
ATOM    679 HG21 THR A  45      11.335 -13.386 -20.555  1.00 93.52           H  
ATOM    680 HG22 THR A  45       9.707 -12.665 -20.490  1.00 93.52           H  
ATOM    681 HG23 THR A  45      11.068 -11.741 -21.152  1.00 93.52           H  
ATOM    682  OG1 THR A  45      10.388 -10.671 -18.891  1.00 93.52           O  
ATOM    683  HG1 THR A  45      10.790 -10.082 -19.534  1.00 93.52           H  
ATOM    684  N   ALA A  46      12.568 -14.189 -17.325  1.00 92.10           N  
ATOM    685  H   ALA A  46      12.899 -13.355 -16.861  1.00 92.10           H  
ATOM    686  CA  ALA A  46      13.385 -15.401 -17.259  1.00 92.10           C  
ATOM    687  HA  ALA A  46      13.497 -15.793 -18.270  1.00 92.10           H  
ATOM    688  C   ALA A  46      12.758 -16.526 -16.408  1.00 92.10           C  
ATOM    689  CB  ALA A  46      14.771 -15.015 -16.732  1.00 92.10           C  
ATOM    690  HB1 ALA A  46      15.416 -15.894 -16.733  1.00 92.10           H  
ATOM    691  HB2 ALA A  46      15.212 -14.248 -17.370  1.00 92.10           H  
ATOM    692  HB3 ALA A  46      14.687 -14.641 -15.712  1.00 92.10           H  
ATOM    693  O   ALA A  46      13.021 -17.700 -16.668  1.00 92.10           O  
ATOM    694  N   ASN A  47      11.920 -16.183 -15.427  1.00 93.23           N  
ATOM    695  H   ASN A  47      11.775 -15.200 -15.245  1.00 93.23           H  
ATOM    696  CA  ASN A  47      11.268 -17.115 -14.509  1.00 93.23           C  
ATOM    697  HA  ASN A  47      11.741 -18.093 -14.607  1.00 93.23           H  
ATOM    698  C   ASN A  47       9.778 -17.345 -14.831  1.00 93.23           C  
ATOM    699  CB  ASN A  47      11.478 -16.646 -13.055  1.00 93.23           C  
ATOM    700  HB2 ASN A  47      11.167 -15.607 -12.949  1.00 93.23           H  
ATOM    701  HB3 ASN A  47      10.828 -17.236 -12.408  1.00 93.23           H  
ATOM    702  O   ASN A  47       9.111 -18.053 -14.081  1.00 93.23           O  
ATOM    703  CG  ASN A  47      12.903 -16.800 -12.535  1.00 93.23           C  
ATOM    704  ND2 ASN A  47      13.052 -17.342 -11.345  1.00 93.23           N  
ATOM    705 HD21 ASN A  47      13.998 -17.459 -11.011  1.00 93.23           H  
ATOM    706 HD22 ASN A  47      12.251 -17.625 -10.799  1.00 93.23           H  
ATOM    707  OD1 ASN A  47      13.904 -16.457 -13.149  1.00 93.23           O  
ATOM    708  N   GLN A  48       9.244 -16.794 -15.930  1.00 91.85           N  
ATOM    709  H   GLN A  48       9.808 -16.149 -16.465  1.00 91.85           H  
ATOM    710  CA  GLN A  48       7.853 -17.032 -16.353  1.00 91.85           C  
ATOM    711  HA  GLN A  48       7.184 -16.863 -15.510  1.00 91.85           H  
ATOM    712  C   GLN A  48       7.629 -18.482 -16.819  1.00 91.85           C  
ATOM    713  CB  GLN A  48       7.483 -16.046 -17.479  1.00 91.85           C  
ATOM    714  HB2 GLN A  48       8.257 -16.071 -18.245  1.00 91.85           H  
ATOM    715  HB3 GLN A  48       6.552 -16.370 -17.945  1.00 91.85           H  
ATOM    716  O   GLN A  48       6.587 -19.088 -16.559  1.00 91.85           O  
ATOM    717  CG  GLN A  48       7.303 -14.595 -16.994  1.00 91.85           C  
ATOM    718  HG2 GLN A  48       7.171 -13.946 -17.860  1.00 91.85           H  
ATOM    719  HG3 GLN A  48       8.202 -14.269 -16.471  1.00 91.85           H  
ATOM    720  CD  GLN A  48       6.098 -14.399 -16.078  1.00 91.85           C  
ATOM    721  NE2 GLN A  48       6.123 -13.475 -15.145  1.00 91.85           N  
ATOM    722 HE21 GLN A  48       5.217 -13.254 -14.758  1.00 91.85           H  
ATOM    723 HE22 GLN A  48       6.869 -12.796 -15.097  1.00 91.85           H  
ATOM    724  OE1 GLN A  48       5.094 -15.082 -16.180  1.00 91.85           O  
ATOM    725  N   ALA A  49       8.620 -19.084 -17.485  1.00 90.02           N  
ATOM    726  H   ALA A  49       9.477 -18.571 -17.633  1.00 90.02           H  
ATOM    727  CA  ALA A  49       8.514 -20.451 -17.986  1.00 90.02           C  
ATOM    728  HA  ALA A  49       7.591 -20.527 -18.560  1.00 90.02           H  
ATOM    729  C   ALA A  49       8.446 -21.470 -16.833  1.00 90.02           C  
ATOM    730  CB  ALA A  49       9.680 -20.729 -18.941  1.00 90.02           C  
ATOM    731  HB1 ALA A  49      10.626 -20.631 -18.409  1.00 90.02           H  
ATOM    732  HB2 ALA A  49       9.658 -20.017 -19.767  1.00 90.02           H  
ATOM    733  HB3 ALA A  49       9.597 -21.741 -19.339  1.00 90.02           H  
ATOM    734  O   ALA A  49       9.424 -21.695 -16.123  1.00 90.02           O  
ATOM    735  N   GLY A  50       7.290 -22.122 -16.675  1.00 89.56           N  
ATOM    736  H   GLY A  50       6.498 -21.811 -17.220  1.00 89.56           H  
ATOM    737  CA  GLY A  50       7.061 -23.099 -15.606  1.00 89.56           C  
ATOM    738  HA2 GLY A  50       6.187 -23.699 -15.860  1.00 89.56           H  
ATOM    739  HA3 GLY A  50       7.924 -23.759 -15.524  1.00 89.56           H  
ATOM    740  C   GLY A  50       6.809 -22.476 -14.229  1.00 89.56           C  
ATOM    741  O   GLY A  50       6.880 -23.194 -13.230  1.00 89.56           O  
ATOM    742  N   LEU A  51       6.515 -21.170 -14.166  1.00 92.18           N  
ATOM    743  H   LEU A  51       6.499 -20.624 -15.015  1.00 92.18           H  
ATOM    744  CA  LEU A  51       6.141 -20.488 -12.931  1.00 92.18           C  
ATOM    745  HA  LEU A  51       6.996 -20.523 -12.256  1.00 92.18           H  
ATOM    746  C   LEU A  51       4.944 -21.187 -12.271  1.00 92.18           C  
ATOM    747  CB  LEU A  51       5.817 -19.017 -13.248  1.00 92.18           C  
ATOM    748  HB2 LEU A  51       6.677 -18.562 -13.739  1.00 92.18           H  
ATOM    749  HB3 LEU A  51       4.990 -18.997 -13.958  1.00 92.18           H  
ATOM    750  O   LEU A  51       3.896 -21.392 -12.883  1.00 92.18           O  
ATOM    751  CG  LEU A  51       5.427 -18.152 -12.034  1.00 92.18           C  
ATOM    752  HG  LEU A  51       4.576 -18.599 -11.520  1.00 92.18           H  
ATOM    753  CD1 LEU A  51       6.577 -18.005 -11.036  1.00 92.18           C  
ATOM    754 HD11 LEU A  51       6.848 -18.976 -10.621  1.00 92.18           H  
ATOM    755 HD12 LEU A  51       7.441 -17.565 -11.534  1.00 92.18           H  
ATOM    756 HD13 LEU A  51       6.249 -17.360 -10.220  1.00 92.18           H  
ATOM    757  CD2 LEU A  51       5.013 -16.761 -12.513  1.00 92.18           C  
ATOM    758 HD21 LEU A  51       5.770 -16.346 -13.179  1.00 92.18           H  
ATOM    759 HD22 LEU A  51       4.071 -16.828 -13.057  1.00 92.18           H  
ATOM    760 HD23 LEU A  51       4.867 -16.084 -11.672  1.00 92.18           H  
ATOM    761  N   SER A  52       5.092 -21.531 -10.994  1.00 92.68           N  
ATOM    762  H   SER A  52       5.972 -21.319 -10.545  1.00 92.68           H  
ATOM    763  CA  SER A  52       3.969 -21.975 -10.171  1.00 92.68           C  
ATOM    764  HA  SER A  52       3.343 -22.656 -10.748  1.00 92.68           H  
ATOM    765  C   SER A  52       3.136 -20.764  -9.760  1.00 92.68           C  
ATOM    766  CB  SER A  52       4.488 -22.729  -8.944  1.00 92.68           C  
ATOM    767  HB2 SER A  52       5.286 -22.155  -8.474  1.00 92.68           H  
ATOM    768  HB3 SER A  52       4.889 -23.691  -9.263  1.00 92.68           H  
ATOM    769  O   SER A  52       3.630 -19.921  -9.016  1.00 92.68           O  
ATOM    770  OG  SER A  52       3.457 -22.935  -7.997  1.00 92.68           O  
ATOM    771  HG  SER A  52       3.416 -22.147  -7.451  1.00 92.68           H  
ATOM    772  N   VAL A  53       1.865 -20.727 -10.168  1.00 92.75           N  
ATOM    773  H   VAL A  53       1.569 -21.401 -10.860  1.00 92.75           H  
ATOM    774  CA  VAL A  53       0.885 -19.689  -9.775  1.00 92.75           C  
ATOM    775  HA  VAL A  53       1.406 -18.732  -9.743  1.00 92.75           H  
ATOM    776  C   VAL A  53       0.290 -19.895  -8.374  1.00 92.75           C  
ATOM    777  CB  VAL A  53      -0.218 -19.512 -10.834  1.00 92.75           C  
ATOM    778  HB  VAL A  53      -0.919 -18.752 -10.488  1.00 92.75           H  
ATOM    779  O   VAL A  53      -0.586 -19.150  -7.939  1.00 92.75           O  
ATOM    780  CG1 VAL A  53       0.387 -19.012 -12.148  1.00 92.75           C  
ATOM    781 HG11 VAL A  53       0.917 -18.077 -11.967  1.00 92.75           H  
ATOM    782 HG12 VAL A  53       1.075 -19.744 -12.572  1.00 92.75           H  
ATOM    783 HG13 VAL A  53      -0.413 -18.817 -12.862  1.00 92.75           H  
ATOM    784  CG2 VAL A  53      -1.001 -20.807 -11.090  1.00 92.75           C  
ATOM    785 HG21 VAL A  53      -0.357 -21.575 -11.518  1.00 92.75           H  
ATOM    786 HG22 VAL A  53      -1.809 -20.596 -11.790  1.00 92.75           H  
ATOM    787 HG23 VAL A  53      -1.444 -21.165 -10.160  1.00 92.75           H  
ATOM    788  N   LEU A  54       0.744 -20.923  -7.649  1.00 95.66           N  
ATOM    789  H   LEU A  54       1.474 -21.495  -8.049  1.00 95.66           H  
ATOM    790  CA  LEU A  54       0.309 -21.179  -6.278  1.00 95.66           C  
ATOM    791  HA  LEU A  54      -0.777 -21.087  -6.252  1.00 95.66           H  
ATOM    792  C   LEU A  54       0.880 -20.143  -5.306  1.00 95.66           C  
ATOM    793  CB  LEU A  54       0.684 -22.601  -5.830  1.00 95.66           C  
ATOM    794  HB2 LEU A  54       0.401 -22.715  -4.784  1.00 95.66           H  
ATOM    795  HB3 LEU A  54       1.767 -22.709  -5.889  1.00 95.66           H  
ATOM    796  O   LEU A  54       2.073 -19.833  -5.348  1.00 95.66           O  
ATOM    797  CG  LEU A  54       0.018 -23.726  -6.640  1.00 95.66           C  
ATOM    798  HG  LEU A  54       0.280 -23.626  -7.694  1.00 95.66           H  
ATOM    799  CD1 LEU A  54       0.538 -25.077  -6.144  1.00 95.66           C  
ATOM    800 HD11 LEU A  54       0.283 -25.211  -5.092  1.00 95.66           H  
ATOM    801 HD12 LEU A  54       0.093 -25.878  -6.734  1.00 95.66           H  
ATOM    802 HD13 LEU A  54       1.621 -25.112  -6.264  1.00 95.66           H  
ATOM    803  CD2 LEU A  54      -1.506 -23.721  -6.503  1.00 95.66           C  
ATOM    804 HD21 LEU A  54      -1.917 -22.822  -6.962  1.00 95.66           H  
ATOM    805 HD22 LEU A  54      -1.929 -24.583  -7.019  1.00 95.66           H  
ATOM    806 HD23 LEU A  54      -1.792 -23.747  -5.451  1.00 95.66           H  
ATOM    807  N   LYS A  55       0.038 -19.681  -4.378  1.00 96.73           N  
ATOM    808  H   LYS A  55      -0.938 -19.918  -4.483  1.00 96.73           H  
ATOM    809  CA  LYS A  55       0.427 -18.780  -3.296  1.00 96.73           C  
ATOM    810  HA  LYS A  55       0.815 -17.879  -3.769  1.00 96.73           H  
ATOM    811  C   LYS A  55       1.552 -19.385  -2.460  1.00 96.73           C  
ATOM    812  CB  LYS A  55      -0.796 -18.374  -2.454  1.00 96.73           C  
ATOM    813  HB2 LYS A  55      -0.518 -17.511  -1.849  1.00 96.73           H  
ATOM    814  HB3 LYS A  55      -1.584 -18.056  -3.137  1.00 96.73           H  
ATOM    815  O   LYS A  55       1.519 -20.568  -2.111  1.00 96.73           O  
ATOM    816  CG  LYS A  55      -1.359 -19.470  -1.524  1.00 96.73           C  
ATOM    817  HG2 LYS A  55      -0.602 -19.761  -0.796  1.00 96.73           H  
ATOM    818  HG3 LYS A  55      -1.647 -20.341  -2.113  1.00 96.73           H  
ATOM    819  CD  LYS A  55      -2.582 -18.940  -0.763  1.00 96.73           C  
ATOM    820  HD2 LYS A  55      -2.291 -18.026  -0.244  1.00 96.73           H  
ATOM    821  HD3 LYS A  55      -3.357 -18.682  -1.485  1.00 96.73           H  
ATOM    822  CE  LYS A  55      -3.153 -19.940   0.255  1.00 96.73           C  
ATOM    823  HE2 LYS A  55      -2.391 -20.147   1.007  1.00 96.73           H  
ATOM    824  HE3 LYS A  55      -3.398 -20.871  -0.257  1.00 96.73           H  
ATOM    825  NZ  LYS A  55      -4.367 -19.388   0.910  1.00 96.73           N  
ATOM    826  HZ1 LYS A  55      -4.197 -18.457   1.263  1.00 96.73           H  
ATOM    827  HZ2 LYS A  55      -4.656 -19.882   1.742  1.00 96.73           H  
ATOM    828  HZ3 LYS A  55      -5.146 -19.322   0.270  1.00 96.73           H  
ATOM    829  N   LYS A  56       2.535 -18.564  -2.096  1.00 97.22           N  
ATOM    830  H   LYS A  56       2.502 -17.615  -2.441  1.00 97.22           H  
ATOM    831  CA  LYS A  56       3.687 -18.994  -1.298  1.00 97.22           C  
ATOM    832  HA  LYS A  56       3.417 -19.897  -0.750  1.00 97.22           H  
ATOM    833  C   LYS A  56       4.057 -17.928  -0.274  1.00 97.22           C  
ATOM    834  CB  LYS A  56       4.846 -19.342  -2.250  1.00 97.22           C  
ATOM    835  HB2 LYS A  56       5.161 -18.433  -2.763  1.00 97.22           H  
ATOM    836  HB3 LYS A  56       4.503 -20.063  -2.992  1.00 97.22           H  
ATOM    837  O   LYS A  56       4.187 -16.756  -0.615  1.00 97.22           O  
ATOM    838  CG  LYS A  56       6.037 -19.932  -1.490  1.00 97.22           C  
ATOM    839  HG2 LYS A  56       5.722 -20.834  -0.965  1.00 97.22           H  
ATOM    840  HG3 LYS A  56       6.351 -19.193  -0.753  1.00 97.22           H  
ATOM    841  CD  LYS A  56       7.253 -20.255  -2.369  1.00 97.22           C  
ATOM    842  HD2 LYS A  56       7.484 -19.390  -2.991  1.00 97.22           H  
ATOM    843  HD3 LYS A  56       7.051 -21.118  -3.003  1.00 97.22           H  
ATOM    844  CE  LYS A  56       8.409 -20.538  -1.398  1.00 97.22           C  
ATOM    845  HE2 LYS A  56       8.306 -21.536  -0.972  1.00 97.22           H  
ATOM    846  HE3 LYS A  56       8.320 -19.835  -0.570  1.00 97.22           H  
ATOM    847  NZ  LYS A  56       9.755 -20.340  -1.982  1.00 97.22           N  
ATOM    848  HZ1 LYS A  56      10.366 -20.095  -1.215  1.00 97.22           H  
ATOM    849  HZ2 LYS A  56      10.104 -21.150  -2.473  1.00 97.22           H  
ATOM    850  HZ3 LYS A  56       9.781 -19.532  -2.587  1.00 97.22           H  
ATOM    851  N   GLU A  57       4.255 -18.343   0.974  1.00 97.44           N  
ATOM    852  H   GLU A  57       4.157 -19.325   1.192  1.00 97.44           H  
ATOM    853  CA  GLU A  57       4.868 -17.482   1.986  1.00 97.44           C  
ATOM    854  HA  GLU A  57       4.348 -16.524   1.995  1.00 97.44           H  
ATOM    855  C   GLU A  57       6.330 -17.222   1.632  1.00 97.44           C  
ATOM    856  CB  GLU A  57       4.743 -18.108   3.382  1.00 97.44           C  
ATOM    857  HB2 GLU A  57       5.302 -19.043   3.415  1.00 97.44           H  
ATOM    858  HB3 GLU A  57       3.694 -18.333   3.574  1.00 97.44           H  
ATOM    859  O   GLU A  57       7.077 -18.161   1.358  1.00 97.44           O  
ATOM    860  CG  GLU A  57       5.273 -17.155   4.469  1.00 97.44           C  
ATOM    861  HG2 GLU A  57       6.359 -17.099   4.392  1.00 97.44           H  
ATOM    862  HG3 GLU A  57       4.878 -16.155   4.289  1.00 97.44           H  
ATOM    863  CD  GLU A  57       4.896 -17.585   5.893  1.00 97.44           C  
ATOM    864  OE1 GLU A  57       5.025 -16.722   6.791  1.00 97.44           O  
ATOM    865  OE2 GLU A  57       4.478 -18.751   6.079  1.00 97.44           O  
ATOM    866  N   ILE A  58       6.723 -15.949   1.636  1.00 96.61           N  
ATOM    867  H   ILE A  58       6.059 -15.236   1.902  1.00 96.61           H  
ATOM    868  CA  ILE A  58       8.098 -15.531   1.385  1.00 96.61           C  
ATOM    869  HA  ILE A  58       8.725 -16.417   1.283  1.00 96.61           H  
ATOM    870  C   ILE A  58       8.613 -14.749   2.584  1.00 96.61           C  
ATOM    871  CB  ILE A  58       8.220 -14.719   0.085  1.00 96.61           C  
ATOM    872  HB  ILE A  58       7.653 -13.795   0.199  1.00 96.61           H  
ATOM    873  O   ILE A  58       8.008 -13.779   3.041  1.00 96.61           O  
ATOM    874  CG1 ILE A  58       7.678 -15.454  -1.158  1.00 96.61           C  
ATOM    875 HG12 ILE A  58       7.721 -14.751  -1.989  1.00 96.61           H  
ATOM    876 HG13 ILE A  58       6.629 -15.704  -1.001  1.00 96.61           H  
ATOM    877  CG2 ILE A  58       9.691 -14.359  -0.154  1.00 96.61           C  
ATOM    878 HG21 ILE A  58      10.064 -13.712   0.639  1.00 96.61           H  
ATOM    879 HG22 ILE A  58       9.781 -13.843  -1.110  1.00 96.61           H  
ATOM    880 HG23 ILE A  58      10.303 -15.260  -0.175  1.00 96.61           H  
ATOM    881  CD1 ILE A  58       8.430 -16.724  -1.581  1.00 96.61           C  
ATOM    882 HD11 ILE A  58       7.888 -17.195  -2.402  1.00 96.61           H  
ATOM    883 HD12 ILE A  58       8.496 -17.429  -0.752  1.00 96.61           H  
ATOM    884 HD13 ILE A  58       9.431 -16.477  -1.933  1.00 96.61           H  
ATOM    885  N   THR A  59       9.777 -15.163   3.073  1.00 93.67           N  
ATOM    886  H   THR A  59      10.216 -15.956   2.629  1.00 93.67           H  
ATOM    887  CA  THR A  59      10.320 -14.679   4.350  1.00 93.67           C  
ATOM    888  HA  THR A  59       9.537 -14.147   4.890  1.00 93.67           H  
ATOM    889  C   THR A  59      11.467 -13.686   4.203  1.00 93.67           C  
ATOM    890  CB  THR A  59      10.735 -15.859   5.229  1.00 93.67           C  
ATOM    891  HB  THR A  59      11.172 -15.474   6.150  1.00 93.67           H  
ATOM    892  O   THR A  59      11.871 -13.068   5.186  1.00 93.67           O  
ATOM    893  CG2 THR A  59       9.524 -16.718   5.596  1.00 93.67           C  
ATOM    894 HG21 THR A  59       8.734 -16.090   6.008  1.00 93.67           H  
ATOM    895 HG22 THR A  59       9.141 -17.235   4.716  1.00 93.67           H  
ATOM    896 HG23 THR A  59       9.815 -17.454   6.346  1.00 93.67           H  
ATOM    897  OG1 THR A  59      11.696 -16.663   4.571  1.00 93.67           O  
ATOM    898  HG1 THR A  59      11.337 -17.009   3.751  1.00 93.67           H  
ATOM    899  N   SER A  60      11.982 -13.482   2.988  1.00 94.79           N  
ATOM    900  H   SER A  60      11.602 -14.006   2.212  1.00 94.79           H  
ATOM    901  CA  SER A  60      13.055 -12.523   2.705  1.00 94.79           C  
ATOM    902  HA  SER A  60      12.947 -11.664   3.366  1.00 94.79           H  
ATOM    903  C   SER A  60      13.008 -12.016   1.263  1.00 94.79           C  
ATOM    904  CB  SER A  60      14.421 -13.165   2.984  1.00 94.79           C  
ATOM    905  HB2 SER A  60      15.203 -12.421   2.836  1.00 94.79           H  
ATOM    906  HB3 SER A  60      14.461 -13.505   4.019  1.00 94.79           H  
ATOM    907  O   SER A  60      12.499 -12.701   0.372  1.00 94.79           O  
ATOM    908  OG  SER A  60      14.656 -14.260   2.118  1.00 94.79           O  
ATOM    909  HG  SER A  60      14.094 -14.983   2.406  1.00 94.79           H  
ATOM    910  N   ALA A  61      13.587 -10.838   1.013  1.00 94.80           N  
ATOM    911  H   ALA A  61      13.933 -10.267   1.771  1.00 94.80           H  
ATOM    912  CA  ALA A  61      13.780 -10.338  -0.349  1.00 94.80           C  
ATOM    913  HA  ALA A  61      12.809 -10.260  -0.838  1.00 94.80           H  
ATOM    914  C   ALA A  61      14.639 -11.292  -1.195  1.00 94.80           C  
ATOM    915  CB  ALA A  61      14.394  -8.941  -0.272  1.00 94.80           C  
ATOM    916  HB1 ALA A  61      14.513  -8.536  -1.277  1.00 94.80           H  
ATOM    917  HB2 ALA A  61      15.369  -8.973   0.215  1.00 94.80           H  
ATOM    918  HB3 ALA A  61      13.732  -8.287   0.296  1.00 94.80           H  
ATOM    919  O   ALA A  61      14.302 -11.563  -2.344  1.00 94.80           O  
ATOM    920  N   LEU A  62      15.674 -11.899  -0.603  1.00 94.77           N  
ATOM    921  H   LEU A  62      15.919 -11.616   0.335  1.00 94.77           H  
ATOM    922  CA  LEU A  62      16.517 -12.886  -1.279  1.00 94.77           C  
ATOM    923  HA  LEU A  62      16.947 -12.408  -2.159  1.00 94.77           H  
ATOM    924  C   LEU A  62      15.719 -14.109  -1.756  1.00 94.77           C  
ATOM    925  CB  LEU A  62      17.648 -13.301  -0.322  1.00 94.77           C  
ATOM    926  HB2 LEU A  62      18.216 -12.412  -0.046  1.00 94.77           H  
ATOM    927  HB3 LEU A  62      17.205 -13.714   0.584  1.00 94.77           H  
ATOM    928  O   LEU A  62      15.885 -14.546  -2.894  1.00 94.77           O  
ATOM    929  CG  LEU A  62      18.613 -14.346  -0.914  1.00 94.77           C  
ATOM    930  HG  LEU A  62      18.063 -15.248  -1.183  1.00 94.77           H  
ATOM    931  CD1 LEU A  62      19.336 -13.820  -2.155  1.00 94.77           C  
ATOM    932 HD11 LEU A  62      19.828 -12.875  -1.922  1.00 94.77           H  
ATOM    933 HD12 LEU A  62      18.613 -13.666  -2.956  1.00 94.77           H  
ATOM    934 HD13 LEU A  62      20.077 -14.548  -2.483  1.00 94.77           H  
ATOM    935  CD2 LEU A  62      19.660 -14.734   0.127  1.00 94.77           C  
ATOM    936 HD21 LEU A  62      20.249 -13.860   0.404  1.00 94.77           H  
ATOM    937 HD22 LEU A  62      19.164 -15.126   1.015  1.00 94.77           H  
ATOM    938 HD23 LEU A  62      20.318 -15.503  -0.278  1.00 94.77           H  
ATOM    939  N   GLU A  63      14.833 -14.649  -0.915  1.00 95.84           N  
ATOM    940  H   GLU A  63      14.738 -14.259   0.012  1.00 95.84           H  
ATOM    941  CA  GLU A  63      13.969 -15.769  -1.300  1.00 95.84           C  
ATOM    942  HA  GLU A  63      14.595 -16.587  -1.657  1.00 95.84           H  
ATOM    943  C   GLU A  63      13.028 -15.376  -2.450  1.00 95.84           C  
ATOM    944  CB  GLU A  63      13.180 -16.260  -0.075  1.00 95.84           C  
ATOM    945  HB2 GLU A  63      12.556 -15.449   0.300  1.00 95.84           H  
ATOM    946  HB3 GLU A  63      13.881 -16.553   0.707  1.00 95.84           H  
ATOM    947  O   GLU A  63      12.839 -16.158  -3.389  1.00 95.84           O  
ATOM    948  CG  GLU A  63      12.308 -17.473  -0.434  1.00 95.84           C  
ATOM    949  HG2 GLU A  63      11.670 -17.224  -1.282  1.00 95.84           H  
ATOM    950  HG3 GLU A  63      12.963 -18.286  -0.745  1.00 95.84           H  
ATOM    951  CD  GLU A  63      11.384 -17.973   0.680  1.00 95.84           C  
ATOM    952  OE1 GLU A  63      10.734 -19.007   0.375  1.00 95.84           O  
ATOM    953  OE2 GLU A  63      11.293 -17.325   1.757  1.00 95.84           O  
ATOM    954  N   ALA A  64      12.479 -14.156  -2.416  1.00 96.61           N  
ATOM    955  H   ALA A  64      12.673 -13.559  -1.624  1.00 96.61           H  
ATOM    956  CA  ALA A  64      11.674 -13.621  -3.512  1.00 96.61           C  
ATOM    957  HA  ALA A  64      10.827 -14.288  -3.676  1.00 96.61           H  
ATOM    958  C   ALA A  64      12.486 -13.549  -4.813  1.00 96.61           C  
ATOM    959  CB  ALA A  64      11.141 -12.233  -3.135  1.00 96.61           C  
ATOM    960  HB1 ALA A  64      11.937 -11.489  -3.182  1.00 96.61           H  
ATOM    961  HB2 ALA A  64      10.360 -11.943  -3.837  1.00 96.61           H  
ATOM    962  HB3 ALA A  64      10.740 -12.233  -2.121  1.00 96.61           H  
ATOM    963  O   ALA A  64      12.012 -13.988  -5.859  1.00 96.61           O  
ATOM    964  N   ALA A  65      13.724 -13.059  -4.737  1.00 96.04           N  
ATOM    965  H   ALA A  65      14.042 -12.707  -3.846  1.00 96.04           H  
ATOM    966  CA  ALA A  65      14.629 -12.924  -5.873  1.00 96.04           C  
ATOM    967  HA  ALA A  65      14.142 -12.318  -6.637  1.00 96.04           H  
ATOM    968  C   ALA A  65      15.009 -14.277  -6.491  1.00 96.04           C  
ATOM    969  CB  ALA A  65      15.891 -12.203  -5.393  1.00 96.04           C  
ATOM    970  HB1 ALA A  65      16.303 -11.636  -6.228  1.00 96.04           H  
ATOM    971  HB2 ALA A  65      15.672 -11.513  -4.578  1.00 96.04           H  
ATOM    972  HB3 ALA A  65      16.631 -12.916  -5.030  1.00 96.04           H  
ATOM    973  O   ALA A  65      15.050 -14.424  -7.708  1.00 96.04           O  
ATOM    974  N   GLN A  66      15.267 -15.285  -5.658  1.00 95.29           N  
ATOM    975  H   GLN A  66      15.273 -15.091  -4.667  1.00 95.29           H  
ATOM    976  CA  GLN A  66      15.614 -16.631  -6.116  1.00 95.29           C  
ATOM    977  HA  GLN A  66      16.367 -16.564  -6.901  1.00 95.29           H  
ATOM    978  C   GLN A  66      14.409 -17.371  -6.709  1.00 95.29           C  
ATOM    979  CB  GLN A  66      16.193 -17.422  -4.938  1.00 95.29           C  
ATOM    980  HB2 GLN A  66      16.273 -18.473  -5.216  1.00 95.29           H  
ATOM    981  HB3 GLN A  66      15.515 -17.341  -4.088  1.00 95.29           H  
ATOM    982  O   GLN A  66      14.569 -18.132  -7.659  1.00 95.29           O  
ATOM    983  CG  GLN A  66      17.589 -16.918  -4.545  1.00 95.29           C  
ATOM    984  HG2 GLN A  66      18.275 -17.108  -5.371  1.00 95.29           H  
ATOM    985  HG3 GLN A  66      17.571 -15.842  -4.369  1.00 95.29           H  
ATOM    986  CD  GLN A  66      18.128 -17.593  -3.290  1.00 95.29           C  
ATOM    987  NE2 GLN A  66      19.416 -17.501  -3.048  1.00 95.29           N  
ATOM    988 HE21 GLN A  66      20.000 -16.934  -3.646  1.00 95.29           H  
ATOM    989 HE22 GLN A  66      19.727 -17.915  -2.180  1.00 95.29           H  
ATOM    990  OE1 GLN A  66      17.431 -18.215  -2.505  1.00 95.29           O  
ATOM    991  N   THR A  67      13.211 -17.145  -6.161  1.00 95.68           N  
ATOM    992  H   THR A  67      13.160 -16.519  -5.370  1.00 95.68           H  
ATOM    993  CA  THR A  67      11.983 -17.826  -6.603  1.00 95.68           C  
ATOM    994  HA  THR A  67      12.225 -18.859  -6.853  1.00 95.68           H  
ATOM    995  C   THR A  67      11.410 -17.179  -7.867  1.00 95.68           C  
ATOM    996  CB  THR A  67      10.924 -17.848  -5.483  1.00 95.68           C  
ATOM    997  HB  THR A  67      10.572 -16.833  -5.297  1.00 95.68           H  
ATOM    998  O   THR A  67      11.163 -17.858  -8.861  1.00 95.68           O  
ATOM    999  CG2 THR A  67       9.730 -18.730  -5.840  1.00 95.68           C  
ATOM   1000 HG21 THR A  67       9.003 -18.708  -5.028  1.00 95.68           H  
ATOM   1001 HG22 THR A  67      10.060 -19.754  -6.013  1.00 95.68           H  
ATOM   1002 HG23 THR A  67       9.243 -18.356  -6.741  1.00 95.68           H  
ATOM   1003  OG1 THR A  67      11.445 -18.368  -4.272  1.00 95.68           O  
ATOM   1004  HG1 THR A  67      12.011 -17.681  -3.913  1.00 95.68           H  
ATOM   1005  N   TYR A  68      11.227 -15.859  -7.843  1.00 97.00           N  
ATOM   1006  H   TYR A  68      11.487 -15.350  -7.011  1.00 97.00           H  
ATOM   1007  CA  TYR A  68      10.517 -15.098  -8.878  1.00 97.00           C  
ATOM   1008  HA  TYR A  68      10.010 -15.792  -9.549  1.00 97.00           H  
ATOM   1009  C   TYR A  68      11.446 -14.259  -9.758  1.00 97.00           C  
ATOM   1010  CB  TYR A  68       9.445 -14.240  -8.203  1.00 97.00           C  
ATOM   1011  HB2 TYR A  68       8.846 -13.755  -8.974  1.00 97.00           H  
ATOM   1012  HB3 TYR A  68       9.928 -13.455  -7.621  1.00 97.00           H  
ATOM   1013  O   TYR A  68      10.993 -13.562 -10.663  1.00 97.00           O  
ATOM   1014  CG  TYR A  68       8.519 -15.041  -7.312  1.00 97.00           C  
ATOM   1015  CD1 TYR A  68       7.686 -16.023  -7.878  1.00 97.00           C  
ATOM   1016  HD1 TYR A  68       7.704 -16.190  -8.944  1.00 97.00           H  
ATOM   1017  CD2 TYR A  68       8.513 -14.830  -5.922  1.00 97.00           C  
ATOM   1018  HD2 TYR A  68       9.163 -14.082  -5.491  1.00 97.00           H  
ATOM   1019  CE1 TYR A  68       6.829 -16.780  -7.060  1.00 97.00           C  
ATOM   1020  HE1 TYR A  68       6.185 -17.534  -7.489  1.00 97.00           H  
ATOM   1021  CE2 TYR A  68       7.632 -15.561  -5.106  1.00 97.00           C  
ATOM   1022  HE2 TYR A  68       7.594 -15.368  -4.044  1.00 97.00           H  
ATOM   1023  OH  TYR A  68       5.914 -17.220  -4.892  1.00 97.00           O  
ATOM   1024  HH  TYR A  68       5.830 -16.838  -4.016  1.00 97.00           H  
ATOM   1025  CZ  TYR A  68       6.780 -16.530  -5.675  1.00 97.00           C  
ATOM   1026  N   GLY A  69      12.750 -14.338  -9.506  1.00 96.32           N  
ATOM   1027  H   GLY A  69      13.055 -14.899  -8.723  1.00 96.32           H  
ATOM   1028  CA  GLY A  69      13.777 -13.680 -10.289  1.00 96.32           C  
ATOM   1029  HA2 GLY A  69      13.407 -13.566 -11.308  1.00 96.32           H  
ATOM   1030  HA3 GLY A  69      14.654 -14.327 -10.325  1.00 96.32           H  
ATOM   1031  C   GLY A  69      14.174 -12.310  -9.741  1.00 96.32           C  
ATOM   1032  O   GLY A  69      13.337 -11.481  -9.367  1.00 96.32           O  
ATOM   1033  N   TYR A  70      15.485 -12.063  -9.713  1.00 96.15           N  
ATOM   1034  H   TYR A  70      16.114 -12.814  -9.958  1.00 96.15           H  
ATOM   1035  CA  TYR A  70      16.057 -10.794  -9.279  1.00 96.15           C  
ATOM   1036  HA  TYR A  70      15.751 -10.608  -8.249  1.00 96.15           H  
ATOM   1037  C   TYR A  70      15.560  -9.642 -10.149  1.00 96.15           C  
ATOM   1038  CB  TYR A  70      17.585 -10.834  -9.328  1.00 96.15           C  
ATOM   1039  HB2 TYR A  70      17.919 -11.165 -10.311  1.00 96.15           H  
ATOM   1040  HB3 TYR A  70      17.934  -9.812  -9.182  1.00 96.15           H  
ATOM   1041  O   TYR A  70      15.659  -9.681 -11.378  1.00 96.15           O  
ATOM   1042  CG  TYR A  70      18.244 -11.668  -8.256  1.00 96.15           C  
ATOM   1043  CD1 TYR A  70      18.657 -11.055  -7.056  1.00 96.15           C  
ATOM   1044  HD1 TYR A  70      18.502  -9.998  -6.897  1.00 96.15           H  
ATOM   1045  CD2 TYR A  70      18.447 -13.046  -8.455  1.00 96.15           C  
ATOM   1046  HD2 TYR A  70      18.139 -13.516  -9.377  1.00 96.15           H  
ATOM   1047  CE1 TYR A  70      19.247 -11.826  -6.039  1.00 96.15           C  
ATOM   1048  HE1 TYR A  70      19.542 -11.353  -5.114  1.00 96.15           H  
ATOM   1049  CE2 TYR A  70      19.045 -13.818  -7.443  1.00 96.15           C  
ATOM   1050  HE2 TYR A  70      19.195 -14.879  -7.577  1.00 96.15           H  
ATOM   1051  OH  TYR A  70      20.009 -13.963  -5.257  1.00 96.15           O  
ATOM   1052  HH  TYR A  70      20.193 -13.422  -4.486  1.00 96.15           H  
ATOM   1053  CZ  TYR A  70      19.440 -13.211  -6.233  1.00 96.15           C  
ATOM   1054  N   GLY A  71      15.063  -8.602  -9.488  1.00 95.83           N  
ATOM   1055  H   GLY A  71      15.007  -8.675  -8.482  1.00 95.83           H  
ATOM   1056  CA  GLY A  71      14.550  -7.396 -10.130  1.00 95.83           C  
ATOM   1057  HA2 GLY A  71      14.613  -6.578  -9.412  1.00 95.83           H  
ATOM   1058  HA3 GLY A  71      15.180  -7.146 -10.983  1.00 95.83           H  
ATOM   1059  C   GLY A  71      13.106  -7.488 -10.632  1.00 95.83           C  
ATOM   1060  O   GLY A  71      12.617  -6.499 -11.166  1.00 95.83           O  
ATOM   1061  N   SER A  72      12.427  -8.628 -10.448  1.00 96.96           N  
ATOM   1062  H   SER A  72      12.888  -9.401  -9.991  1.00 96.96           H  
ATOM   1063  CA  SER A  72      10.993  -8.778 -10.744  1.00 96.96           C  
ATOM   1064  HA  SER A  72      10.845  -8.592 -11.807  1.00 96.96           H  
ATOM   1065  C   SER A  72      10.123  -7.802  -9.939  1.00 96.96           C  
ATOM   1066  CB  SER A  72      10.524 -10.207 -10.435  1.00 96.96           C  
ATOM   1067  HB2 SER A  72       9.464 -10.298 -10.669  1.00 96.96           H  
ATOM   1068  HB3 SER A  72      11.078 -10.909 -11.059  1.00 96.96           H  
ATOM   1069  O   SER A  72      10.527  -7.408  -8.841  1.00 96.96           O  
ATOM   1070  OG  SER A  72      10.738 -10.554  -9.079  1.00 96.96           O  
ATOM   1071  HG  SER A  72      11.561 -11.047  -9.056  1.00 96.96           H  
ATOM   1072  N   PRO A  73       8.906  -7.462 -10.401  1.00 97.38           N  
ATOM   1073  CA  PRO A  73       7.954  -6.672  -9.616  1.00 97.38           C  
ATOM   1074  HA  PRO A  73       8.336  -5.655  -9.531  1.00 97.38           H  
ATOM   1075  C   PRO A  73       7.698  -7.226  -8.205  1.00 97.38           C  
ATOM   1076  CB  PRO A  73       6.672  -6.653 -10.450  1.00 97.38           C  
ATOM   1077  HB2 PRO A  73       6.050  -7.518 -10.223  1.00 97.38           H  
ATOM   1078  HB3 PRO A  73       6.120  -5.726 -10.298  1.00 97.38           H  
ATOM   1079  O   PRO A  73       7.634  -6.460  -7.243  1.00 97.38           O  
ATOM   1080  CG  PRO A  73       7.186  -6.758 -11.882  1.00 97.38           C  
ATOM   1081  HG2 PRO A  73       6.435  -7.167 -12.559  1.00 97.38           H  
ATOM   1082  HG3 PRO A  73       7.505  -5.771 -12.218  1.00 97.38           H  
ATOM   1083  CD  PRO A  73       8.401  -7.672 -11.754  1.00 97.38           C  
ATOM   1084  HD2 PRO A  73       9.143  -7.394 -12.502  1.00 97.38           H  
ATOM   1085  HD3 PRO A  73       8.102  -8.711 -11.895  1.00 97.38           H  
ATOM   1086  N   ILE A  74       7.628  -8.556  -8.045  1.00 97.99           N  
ATOM   1087  H   ILE A  74       7.635  -9.140  -8.869  1.00 97.99           H  
ATOM   1088  CA  ILE A  74       7.547  -9.194  -6.718  1.00 97.99           C  
ATOM   1089  HA  ILE A  74       6.687  -8.792  -6.182  1.00 97.99           H  
ATOM   1090  C   ILE A  74       8.795  -8.879  -5.887  1.00 97.99           C  
ATOM   1091  CB  ILE A  74       7.371 -10.723  -6.850  1.00 97.99           C  
ATOM   1092  HB  ILE A  74       8.176 -11.107  -7.477  1.00 97.99           H  
ATOM   1093  O   ILE A  74       8.688  -8.490  -4.724  1.00 97.99           O  
ATOM   1094  CG1 ILE A  74       6.021 -11.080  -7.505  1.00 97.99           C  
ATOM   1095 HG12 ILE A  74       5.206 -10.919  -6.799  1.00 97.99           H  
ATOM   1096 HG13 ILE A  74       5.853 -10.430  -8.364  1.00 97.99           H  
ATOM   1097  CG2 ILE A  74       7.468 -11.398  -5.466  1.00 97.99           C  
ATOM   1098 HG21 ILE A  74       8.449 -11.243  -5.018  1.00 97.99           H  
ATOM   1099 HG22 ILE A  74       7.334 -12.475  -5.568  1.00 97.99           H  
ATOM   1100 HG23 ILE A  74       6.700 -11.002  -4.802  1.00 97.99           H  
ATOM   1101  CD1 ILE A  74       5.979 -12.526  -8.017  1.00 97.99           C  
ATOM   1102 HD11 ILE A  74       5.032 -12.716  -8.520  1.00 97.99           H  
ATOM   1103 HD12 ILE A  74       6.783 -12.683  -8.736  1.00 97.99           H  
ATOM   1104 HD13 ILE A  74       6.079 -13.242  -7.201  1.00 97.99           H  
ATOM   1105  N   HIS A  75       9.985  -9.043  -6.470  1.00 97.47           N  
ATOM   1106  H   HIS A  75      10.020  -9.328  -7.438  1.00 97.47           H  
ATOM   1107  CA  HIS A  75      11.241  -8.755  -5.785  1.00 97.47           C  
ATOM   1108  HA  HIS A  75      11.272  -9.341  -4.866  1.00 97.47           H  
ATOM   1109  C   HIS A  75      11.355  -7.277  -5.381  1.00 97.47           C  
ATOM   1110  CB  HIS A  75      12.415  -9.190  -6.667  1.00 97.47           C  
ATOM   1111  HB2 HIS A  75      12.342 -10.261  -6.855  1.00 97.47           H  
ATOM   1112  HB3 HIS A  75      12.371  -8.667  -7.622  1.00 97.47           H  
ATOM   1113  O   HIS A  75      11.781  -6.999  -4.262  1.00 97.47           O  
ATOM   1114  CG  HIS A  75      13.745  -8.910  -6.031  1.00 97.47           C  
ATOM   1115  CD2 HIS A  75      14.173  -9.407  -4.834  1.00 97.47           C  
ATOM   1116  HD2 HIS A  75      13.627 -10.088  -4.199  1.00 97.47           H  
ATOM   1117  ND1 HIS A  75      14.704  -8.028  -6.476  1.00 97.47           N  
ATOM   1118  HD1 HIS A  75      14.559  -7.286  -7.146  1.00 97.47           H  
ATOM   1119  CE1 HIS A  75      15.704  -8.038  -5.579  1.00 97.47           C  
ATOM   1120  HE1 HIS A  75      16.557  -7.375  -5.585  1.00 97.47           H  
ATOM   1121  NE2 HIS A  75      15.429  -8.869  -4.571  1.00 97.47           N  
ATOM   1122  N   GLN A  76      10.924  -6.342  -6.238  1.00 97.28           N  
ATOM   1123  H   GLN A  76      10.576  -6.643  -7.137  1.00 97.28           H  
ATOM   1124  CA  GLN A  76      10.918  -4.904  -5.934  1.00 97.28           C  
ATOM   1125  HA  GLN A  76      11.929  -4.602  -5.661  1.00 97.28           H  
ATOM   1126  C   GLN A  76      10.014  -4.570  -4.738  1.00 97.28           C  
ATOM   1127  CB  GLN A  76      10.480  -4.070  -7.153  1.00 97.28           C  
ATOM   1128  HB2 GLN A  76      10.409  -3.028  -6.842  1.00 97.28           H  
ATOM   1129  HB3 GLN A  76       9.484  -4.387  -7.462  1.00 97.28           H  
ATOM   1130  O   GLN A  76      10.416  -3.814  -3.857  1.00 97.28           O  
ATOM   1131  CG  GLN A  76      11.412  -4.131  -8.374  1.00 97.28           C  
ATOM   1132  HG2 GLN A  76      11.391  -5.137  -8.792  1.00 97.28           H  
ATOM   1133  HG3 GLN A  76      11.026  -3.459  -9.139  1.00 97.28           H  
ATOM   1134  CD  GLN A  76      12.864  -3.753  -8.099  1.00 97.28           C  
ATOM   1135  NE2 GLN A  76      13.774  -4.299  -8.873  1.00 97.28           N  
ATOM   1136 HE21 GLN A  76      13.469  -4.818  -9.683  1.00 97.28           H  
ATOM   1137 HE22 GLN A  76      14.746  -4.086  -8.696  1.00 97.28           H  
ATOM   1138  OE1 GLN A  76      13.210  -3.003  -7.203  1.00 97.28           O  
ATOM   1139  N   GLN A  77       8.828  -5.178  -4.642  1.00 98.07           N  
ATOM   1140  H   GLN A  77       8.511  -5.761  -5.403  1.00 98.07           H  
ATOM   1141  CA  GLN A  77       7.974  -5.009  -3.461  1.00 98.07           C  
ATOM   1142  HA  GLN A  77       7.864  -3.945  -3.253  1.00 98.07           H  
ATOM   1143  C   GLN A  77       8.612  -5.647  -2.214  1.00 98.07           C  
ATOM   1144  CB  GLN A  77       6.579  -5.596  -3.735  1.00 98.07           C  
ATOM   1145  HB2 GLN A  77       6.004  -5.572  -2.809  1.00 98.07           H  
ATOM   1146  HB3 GLN A  77       6.675  -6.635  -4.050  1.00 98.07           H  
ATOM   1147  O   GLN A  77       8.624  -5.057  -1.133  1.00 98.07           O  
ATOM   1148  CG  GLN A  77       5.805  -4.805  -4.804  1.00 98.07           C  
ATOM   1149  HG2 GLN A  77       6.351  -4.819  -5.748  1.00 98.07           H  
ATOM   1150  HG3 GLN A  77       5.708  -3.763  -4.499  1.00 98.07           H  
ATOM   1151  CD  GLN A  77       4.407  -5.373  -5.026  1.00 98.07           C  
ATOM   1152  NE2 GLN A  77       4.231  -6.223  -6.017  1.00 98.07           N  
ATOM   1153 HE21 GLN A  77       4.993  -6.421  -6.649  1.00 98.07           H  
ATOM   1154 HE22 GLN A  77       3.301  -6.585  -6.172  1.00 98.07           H  
ATOM   1155  OE1 GLN A  77       3.471  -5.078  -4.298  1.00 98.07           O  
ATOM   1156  N   MET A  78       9.202  -6.836  -2.357  1.00 97.09           N  
ATOM   1157  H   MET A  78       9.159  -7.280  -3.263  1.00 97.09           H  
ATOM   1158  CA  MET A  78       9.788  -7.580  -1.239  1.00 97.09           C  
ATOM   1159  HA  MET A  78       9.058  -7.605  -0.430  1.00 97.09           H  
ATOM   1160  C   MET A  78      11.040  -6.932  -0.650  1.00 97.09           C  
ATOM   1161  CB  MET A  78      10.082  -9.020  -1.668  1.00 97.09           C  
ATOM   1162  HB2 MET A  78      10.546  -9.026  -2.654  1.00 97.09           H  
ATOM   1163  HB3 MET A  78      10.780  -9.474  -0.964  1.00 97.09           H  
ATOM   1164  O   MET A  78      11.215  -7.004   0.563  1.00 97.09           O  
ATOM   1165  CG  MET A  78       8.798  -9.856  -1.691  1.00 97.09           C  
ATOM   1166  HG2 MET A  78       8.063  -9.356  -2.322  1.00 97.09           H  
ATOM   1167  HG3 MET A  78       9.011 -10.821  -2.149  1.00 97.09           H  
ATOM   1168  SD  MET A  78       8.036 -10.161  -0.070  1.00 97.09           S  
ATOM   1169  CE  MET A  78       9.376 -10.986   0.812  1.00 97.09           C  
ATOM   1170  HE1 MET A  78       9.912 -11.638   0.122  1.00 97.09           H  
ATOM   1171  HE2 MET A  78       8.964 -11.570   1.635  1.00 97.09           H  
ATOM   1172  HE3 MET A  78      10.068 -10.238   1.199  1.00 97.09           H  
ATOM   1173  N   ARG A  79      11.887  -6.270  -1.446  1.00 96.10           N  
ATOM   1174  H   ARG A  79      11.731  -6.288  -2.443  1.00 96.10           H  
ATOM   1175  CA  ARG A  79      13.039  -5.517  -0.910  1.00 96.10           C  
ATOM   1176  HA  ARG A  79      13.561  -6.149  -0.191  1.00 96.10           H  
ATOM   1177  C   ARG A  79      12.629  -4.288  -0.096  1.00 96.10           C  
ATOM   1178  CB  ARG A  79      14.052  -5.182  -2.017  1.00 96.10           C  
ATOM   1179  HB2 ARG A  79      14.381  -6.113  -2.478  1.00 96.10           H  
ATOM   1180  HB3 ARG A  79      14.923  -4.712  -1.560  1.00 96.10           H  
ATOM   1181  O   ARG A  79      13.366  -3.896   0.797  1.00 96.10           O  
ATOM   1182  CG  ARG A  79      13.492  -4.257  -3.102  1.00 96.10           C  
ATOM   1183  HG2 ARG A  79      13.217  -3.291  -2.678  1.00 96.10           H  
ATOM   1184  HG3 ARG A  79      12.603  -4.732  -3.517  1.00 96.10           H  
ATOM   1185  CD  ARG A  79      14.481  -4.063  -4.255  1.00 96.10           C  
ATOM   1186  HD2 ARG A  79      14.784  -5.039  -4.633  1.00 96.10           H  
ATOM   1187  HD3 ARG A  79      13.973  -3.532  -5.060  1.00 96.10           H  
ATOM   1188  NE  ARG A  79      15.673  -3.312  -3.840  1.00 96.10           N  
ATOM   1189  HE  ARG A  79      16.471  -3.838  -3.513  1.00 96.10           H  
ATOM   1190  NH1 ARG A  79      14.794  -1.218  -4.102  1.00 96.10           N  
ATOM   1191 HH11 ARG A  79      14.059  -1.588  -4.689  1.00 96.10           H  
ATOM   1192 HH12 ARG A  79      14.620  -0.379  -3.568  1.00 96.10           H  
ATOM   1193  NH2 ARG A  79      16.591  -1.475  -2.870  1.00 96.10           N  
ATOM   1194 HH21 ARG A  79      16.266  -0.635  -2.414  1.00 96.10           H  
ATOM   1195 HH22 ARG A  79      17.147  -2.135  -2.344  1.00 96.10           H  
ATOM   1196  CZ  ARG A  79      15.701  -2.017  -3.633  1.00 96.10           C  
ATOM   1197  N   ILE A  80      11.440  -3.731  -0.335  1.00 96.77           N  
ATOM   1198  H   ILE A  80      10.895  -4.080  -1.111  1.00 96.77           H  
ATOM   1199  CA  ILE A  80      10.882  -2.634   0.473  1.00 96.77           C  
ATOM   1200  HA  ILE A  80      11.690  -1.970   0.781  1.00 96.77           H  
ATOM   1201  C   ILE A  80      10.238  -3.180   1.753  1.00 96.77           C  
ATOM   1202  CB  ILE A  80       9.889  -1.808  -0.374  1.00 96.77           C  
ATOM   1203  HB  ILE A  80       9.135  -2.482  -0.780  1.00 96.77           H  
ATOM   1204  O   ILE A  80      10.447  -2.644   2.839  1.00 96.77           O  
ATOM   1205  CG1 ILE A  80      10.635  -1.139  -1.551  1.00 96.77           C  
ATOM   1206 HG12 ILE A  80      11.276  -0.343  -1.172  1.00 96.77           H  
ATOM   1207 HG13 ILE A  80      11.278  -1.865  -2.049  1.00 96.77           H  
ATOM   1208  CG2 ILE A  80       9.178  -0.749   0.488  1.00 96.77           C  
ATOM   1209 HG21 ILE A  80       8.555  -1.220   1.249  1.00 96.77           H  
ATOM   1210 HG22 ILE A  80       9.911  -0.101   0.967  1.00 96.77           H  
ATOM   1211 HG23 ILE A  80       8.527  -0.137  -0.137  1.00 96.77           H  
ATOM   1212  CD1 ILE A  80       9.722  -0.562  -2.632  1.00 96.77           C  
ATOM   1213 HD11 ILE A  80      10.345  -0.169  -3.435  1.00 96.77           H  
ATOM   1214 HD12 ILE A  80       9.111   0.249  -2.235  1.00 96.77           H  
ATOM   1215 HD13 ILE A  80       9.084  -1.348  -3.035  1.00 96.77           H  
ATOM   1216  N   LEU A  81       9.480  -4.274   1.645  1.00 97.44           N  
ATOM   1217  H   LEU A  81       9.299  -4.631   0.718  1.00 97.44           H  
ATOM   1218  CA  LEU A  81       8.799  -4.895   2.787  1.00 97.44           C  
ATOM   1219  HA  LEU A  81       8.317  -4.116   3.377  1.00 97.44           H  
ATOM   1220  C   LEU A  81       9.759  -5.629   3.733  1.00 97.44           C  
ATOM   1221  CB  LEU A  81       7.738  -5.869   2.250  1.00 97.44           C  
ATOM   1222  HB2 LEU A  81       8.219  -6.553   1.551  1.00 97.44           H  
ATOM   1223  HB3 LEU A  81       7.343  -6.461   3.075  1.00 97.44           H  
ATOM   1224  O   LEU A  81       9.513  -5.692   4.938  1.00 97.44           O  
ATOM   1225  CG  LEU A  81       6.565  -5.168   1.544  1.00 97.44           C  
ATOM   1226  HG  LEU A  81       6.933  -4.433   0.828  1.00 97.44           H  
ATOM   1227  CD1 LEU A  81       5.727  -6.198   0.800  1.00 97.44           C  
ATOM   1228 HD11 LEU A  81       4.902  -5.700   0.292  1.00 97.44           H  
ATOM   1229 HD12 LEU A  81       6.350  -6.684   0.049  1.00 97.44           H  
ATOM   1230 HD13 LEU A  81       5.331  -6.933   1.500  1.00 97.44           H  
ATOM   1231  CD2 LEU A  81       5.646  -4.473   2.539  1.00 97.44           C  
ATOM   1232 HD21 LEU A  81       6.195  -3.720   3.106  1.00 97.44           H  
ATOM   1233 HD22 LEU A  81       4.855  -3.973   1.981  1.00 97.44           H  
ATOM   1234 HD23 LEU A  81       5.202  -5.199   3.220  1.00 97.44           H  
ATOM   1235  N   ARG A  82      10.834  -6.209   3.195  1.00 95.20           N  
ATOM   1236  H   ARG A  82      10.936  -6.134   2.193  1.00 95.20           H  
ATOM   1237  CA  ARG A  82      11.861  -6.983   3.907  1.00 95.20           C  
ATOM   1238  HA  ARG A  82      11.834  -6.746   4.970  1.00 95.20           H  
ATOM   1239  C   ARG A  82      13.262  -6.595   3.403  1.00 95.20           C  
ATOM   1240  CB  ARG A  82      11.589  -8.489   3.752  1.00 95.20           C  
ATOM   1241  HB2 ARG A  82      11.586  -8.759   2.696  1.00 95.20           H  
ATOM   1242  HB3 ARG A  82      12.397  -9.029   4.245  1.00 95.20           H  
ATOM   1243  O   ARG A  82      13.911  -7.408   2.737  1.00 95.20           O  
ATOM   1244  CG  ARG A  82      10.259  -8.908   4.388  1.00 95.20           C  
ATOM   1245  HG2 ARG A  82      10.202  -8.500   5.397  1.00 95.20           H  
ATOM   1246  HG3 ARG A  82       9.424  -8.527   3.799  1.00 95.20           H  
ATOM   1247  CD  ARG A  82      10.175 -10.434   4.461  1.00 95.20           C  
ATOM   1248  HD2 ARG A  82      10.190 -10.847   3.452  1.00 95.20           H  
ATOM   1249  HD3 ARG A  82      11.054 -10.802   4.990  1.00 95.20           H  
ATOM   1250  NE  ARG A  82       8.951 -10.873   5.150  1.00 95.20           N  
ATOM   1251  HE  ARG A  82       8.126 -11.039   4.590  1.00 95.20           H  
ATOM   1252  NH1 ARG A  82       9.769 -10.802   7.300  1.00 95.20           N  
ATOM   1253 HH11 ARG A  82      10.702 -10.618   6.959  1.00 95.20           H  
ATOM   1254 HH12 ARG A  82       9.540 -10.738   8.282  1.00 95.20           H  
ATOM   1255  NH2 ARG A  82       7.626 -11.222   6.955  1.00 95.20           N  
ATOM   1256 HH21 ARG A  82       6.803 -11.226   6.370  1.00 95.20           H  
ATOM   1257 HH22 ARG A  82       7.500 -11.181   7.956  1.00 95.20           H  
ATOM   1258  CZ  ARG A  82       8.794 -10.975   6.454  1.00 95.20           C  
ATOM   1259  N   PRO A  83      13.711  -5.358   3.676  1.00 93.50           N  
ATOM   1260  CA  PRO A  83      15.015  -4.861   3.239  1.00 93.50           C  
ATOM   1261  HA  PRO A  83      15.105  -4.941   2.155  1.00 93.50           H  
ATOM   1262  C   PRO A  83      16.164  -5.648   3.874  1.00 93.50           C  
ATOM   1263  CB  PRO A  83      15.038  -3.384   3.651  1.00 93.50           C  
ATOM   1264  HB2 PRO A  83      14.591  -2.773   2.867  1.00 93.50           H  
ATOM   1265  HB3 PRO A  83      16.044  -3.031   3.878  1.00 93.50           H  
ATOM   1266  O   PRO A  83      16.044  -6.157   4.981  1.00 93.50           O  
ATOM   1267  CG  PRO A  83      14.138  -3.367   4.884  1.00 93.50           C  
ATOM   1268  HG2 PRO A  83      13.727  -2.378   5.085  1.00 93.50           H  
ATOM   1269  HG3 PRO A  83      14.700  -3.750   5.736  1.00 93.50           H  
ATOM   1270  CD  PRO A  83      13.058  -4.377   4.532  1.00 93.50           C  
ATOM   1271  HD2 PRO A  83      12.257  -3.885   3.980  1.00 93.50           H  
ATOM   1272  HD3 PRO A  83      12.677  -4.832   5.446  1.00 93.50           H  
ATOM   1273  N   GLU A  84      17.320  -5.705   3.214  1.00 86.85           N  
ATOM   1274  H   GLU A  84      17.372  -5.317   2.283  1.00 86.85           H  
ATOM   1275  CA  GLU A  84      18.462  -6.506   3.694  1.00 86.85           C  
ATOM   1276  HA  GLU A  84      18.144  -7.541   3.814  1.00 86.85           H  
ATOM   1277  C   GLU A  84      19.012  -6.054   5.061  1.00 86.85           C  
ATOM   1278  CB  GLU A  84      19.594  -6.463   2.658  1.00 86.85           C  
ATOM   1279  HB2 GLU A  84      20.444  -7.015   3.061  1.00 86.85           H  
ATOM   1280  HB3 GLU A  84      19.895  -5.427   2.505  1.00 86.85           H  
ATOM   1281  O   GLU A  84      19.536  -6.868   5.819  1.00 86.85           O  
ATOM   1282  CG  GLU A  84      19.204  -7.090   1.310  1.00 86.85           C  
ATOM   1283  HG2 GLU A  84      18.425  -6.486   0.846  1.00 86.85           H  
ATOM   1284  HG3 GLU A  84      18.796  -8.084   1.497  1.00 86.85           H  
ATOM   1285  CD  GLU A  84      20.397  -7.204   0.347  1.00 86.85           C  
ATOM   1286  OE1 GLU A  84      20.315  -8.064  -0.560  1.00 86.85           O  
ATOM   1287  OE2 GLU A  84      21.390  -6.465   0.541  1.00 86.85           O  
ATOM   1288  N   ASN A  85      18.871  -4.766   5.393  1.00 84.32           N  
ATOM   1289  H   ASN A  85      18.387  -4.179   4.729  1.00 84.32           H  
ATOM   1290  CA  ASN A  85      19.447  -4.152   6.596  1.00 84.32           C  
ATOM   1291  HA  ASN A  85      20.138  -4.862   7.051  1.00 84.32           H  
ATOM   1292  C   ASN A  85      18.426  -3.840   7.706  1.00 84.32           C  
ATOM   1293  CB  ASN A  85      20.256  -2.909   6.179  1.00 84.32           C  
ATOM   1294  HB2 ASN A  85      19.692  -2.324   5.452  1.00 84.32           H  
ATOM   1295  HB3 ASN A  85      20.435  -2.278   7.050  1.00 84.32           H  
ATOM   1296  O   ASN A  85      18.757  -3.126   8.654  1.00 84.32           O  
ATOM   1297  CG  ASN A  85      21.622  -3.240   5.610  1.00 84.32           C  
ATOM   1298  ND2 ASN A  85      22.366  -2.240   5.219  1.00 84.32           N  
ATOM   1299 HD21 ASN A  85      21.995  -1.301   5.208  1.00 84.32           H  
ATOM   1300 HD22 ASN A  85      23.188  -2.510   4.699  1.00 84.32           H  
ATOM   1301  OD1 ASN A  85      22.080  -4.363   5.545  1.00 84.32           O  
ATOM   1302  N   SER A  86      17.183  -4.314   7.600  1.00 85.11           N  
ATOM   1303  H   SER A  86      16.959  -4.955   6.853  1.00 85.11           H  
ATOM   1304  CA  SER A  86      16.152  -4.087   8.620  1.00 85.11           C  
ATOM   1305  HA  SER A  86      16.617  -4.095   9.606  1.00 85.11           H  
ATOM   1306  C   SER A  86      15.110  -5.203   8.602  1.00 85.11           C  
ATOM   1307  CB  SER A  86      15.510  -2.707   8.408  1.00 85.11           C  
ATOM   1308  HB2 SER A  86      15.200  -2.592   7.369  1.00 85.11           H  
ATOM   1309  HB3 SER A  86      16.255  -1.940   8.619  1.00 85.11           H  
ATOM   1310  O   SER A  86      14.884  -5.838   7.579  1.00 85.11           O  
ATOM   1311  OG  SER A  86      14.385  -2.495   9.243  1.00 85.11           O  
ATOM   1312  HG  SER A  86      14.041  -1.617   9.067  1.00 85.11           H  
ATOM   1313  N   ASP A  87      14.427  -5.418   9.724  1.00 83.20           N  
ATOM   1314  H   ASP A  87      14.653  -4.875  10.545  1.00 83.20           H  
ATOM   1315  CA  ASP A  87      13.371  -6.430   9.821  1.00 83.20           C  
ATOM   1316  HA  ASP A  87      13.762  -7.377   9.449  1.00 83.20           H  
ATOM   1317  C   ASP A  87      12.136  -6.087   8.964  1.00 83.20           C  
ATOM   1318  CB  ASP A  87      12.979  -6.618  11.296  1.00 83.20           C  
ATOM   1319  HB2 ASP A  87      12.697  -5.651  11.714  1.00 83.20           H  
ATOM   1320  HB3 ASP A  87      12.105  -7.268  11.345  1.00 83.20           H  
ATOM   1321  O   ASP A  87      11.306  -6.962   8.704  1.00 83.20           O  
ATOM   1322  CG  ASP A  87      14.078  -7.253  12.158  1.00 83.20           C  
ATOM   1323  OD1 ASP A  87      14.906  -8.014  11.613  1.00 83.20           O  
ATOM   1324  OD2 ASP A  87      14.051  -7.001  13.384  1.00 83.20           O  
ATOM   1325  N   GLY A  88      11.998  -4.829   8.518  1.00 91.52           N  
ATOM   1326  H   GLY A  88      12.727  -4.174   8.761  1.00 91.52           H  
ATOM   1327  CA  GLY A  88      10.885  -4.366   7.686  1.00 91.52           C  
ATOM   1328  HA2 GLY A  88      10.982  -3.297   7.497  1.00 91.52           H  
ATOM   1329  HA3 GLY A  88      10.923  -4.888   6.730  1.00 91.52           H  
ATOM   1330  C   GLY A  88       9.528  -4.622   8.348  1.00 91.52           C  
ATOM   1331  O   GLY A  88       9.253  -4.128   9.442  1.00 91.52           O  
ATOM   1332  N   VAL A  89       8.683  -5.440   7.715  1.00 94.10           N  
ATOM   1333  H   VAL A  89       8.943  -5.756   6.791  1.00 94.10           H  
ATOM   1334  CA  VAL A  89       7.388  -5.873   8.280  1.00 94.10           C  
ATOM   1335  HA  VAL A  89       6.911  -4.985   8.696  1.00 94.10           H  
ATOM   1336  C   VAL A  89       7.520  -6.869   9.447  1.00 94.10           C  
ATOM   1337  CB  VAL A  89       6.438  -6.398   7.189  1.00 94.10           C  
ATOM   1338  HB  VAL A  89       5.488  -6.651   7.661  1.00 94.10           H  
ATOM   1339  O   VAL A  89       6.550  -7.135  10.165  1.00 94.10           O  
ATOM   1340  CG1 VAL A  89       6.157  -5.296   6.166  1.00 94.10           C  
ATOM   1341 HG11 VAL A  89       7.050  -5.055   5.591  1.00 94.10           H  
ATOM   1342 HG12 VAL A  89       5.813  -4.401   6.686  1.00 94.10           H  
ATOM   1343 HG13 VAL A  89       5.373  -5.622   5.483  1.00 94.10           H  
ATOM   1344  CG2 VAL A  89       6.962  -7.651   6.478  1.00 94.10           C  
ATOM   1345 HG21 VAL A  89       6.240  -7.972   5.727  1.00 94.10           H  
ATOM   1346 HG22 VAL A  89       7.092  -8.458   7.200  1.00 94.10           H  
ATOM   1347 HG23 VAL A  89       7.912  -7.446   5.986  1.00 94.10           H  
ATOM   1348  N   GLY A  90       8.720  -7.391   9.706  1.00 89.79           N  
ATOM   1349  H   GLY A  90       9.492  -7.112   9.117  1.00 89.79           H  
ATOM   1350  CA  GLY A  90       9.032  -8.276  10.825  1.00 89.79           C  
ATOM   1351  HA2 GLY A  90       8.747  -7.786  11.756  1.00 89.79           H  
ATOM   1352  HA3 GLY A  90      10.107  -8.449  10.850  1.00 89.79           H  
ATOM   1353  C   GLY A  90       8.333  -9.632  10.715  1.00 89.79           C  
ATOM   1354  O   GLY A  90       8.353 -10.281   9.669  1.00 89.79           O  
ATOM   1355  N   GLY A  91       7.702 -10.075  11.804  1.00 89.39           N  
ATOM   1356  H   GLY A  91       7.746  -9.508  12.639  1.00 89.39           H  
ATOM   1357  CA  GLY A  91       6.998 -11.363  11.879  1.00 89.39           C  
ATOM   1358  HA2 GLY A  91       7.615 -12.131  11.413  1.00 89.39           H  
ATOM   1359  HA3 GLY A  91       6.863 -11.633  12.927  1.00 89.39           H  
ATOM   1360  C   GLY A  91       5.620 -11.412  11.205  1.00 89.39           C  
ATOM   1361  O   GLY A  91       4.912 -12.395  11.394  1.00 89.39           O  
ATOM   1362  N   ILE A  92       5.214 -10.370  10.472  1.00 96.11           N  
ATOM   1363  H   ILE A  92       5.853  -9.604  10.318  1.00 96.11           H  
ATOM   1364  CA  ILE A  92       3.934 -10.339   9.748  1.00 96.11           C  
ATOM   1365  HA  ILE A  92       3.141 -10.674  10.417  1.00 96.11           H  
ATOM   1366  C   ILE A  92       4.027 -11.290   8.542  1.00 96.11           C  
ATOM   1367  CB  ILE A  92       3.594  -8.892   9.325  1.00 96.11           C  
ATOM   1368  HB  ILE A  92       4.432  -8.493   8.753  1.00 96.11           H  
ATOM   1369  O   ILE A  92       4.891 -11.062   7.688  1.00 96.11           O  
ATOM   1370  CG1 ILE A  92       3.388  -8.022  10.589  1.00 96.11           C  
ATOM   1371 HG12 ILE A  92       4.275  -8.079  11.219  1.00 96.11           H  
ATOM   1372 HG13 ILE A  92       2.547  -8.410  11.163  1.00 96.11           H  
ATOM   1373  CG2 ILE A  92       2.340  -8.840   8.435  1.00 96.11           C  
ATOM   1374 HG21 ILE A  92       1.473  -9.174   9.005  1.00 96.11           H  
ATOM   1375 HG22 ILE A  92       2.164  -7.823   8.087  1.00 96.11           H  
ATOM   1376 HG23 ILE A  92       2.455  -9.469   7.552  1.00 96.11           H  
ATOM   1377  CD1 ILE A  92       3.136  -6.540  10.299  1.00 96.11           C  
ATOM   1378 HD11 ILE A  92       3.196  -5.978  11.231  1.00 96.11           H  
ATOM   1379 HD12 ILE A  92       3.880  -6.160   9.600  1.00 96.11           H  
ATOM   1380 HD13 ILE A  92       2.136  -6.410   9.886  1.00 96.11           H  
ATOM   1381  N   PRO A  93       3.180 -12.334   8.435  1.00 97.26           N  
ATOM   1382  CA  PRO A  93       3.211 -13.250   7.300  1.00 97.26           C  
ATOM   1383  HA  PRO A  93       4.173 -13.763   7.297  1.00 97.26           H  
ATOM   1384  C   PRO A  93       3.020 -12.505   5.978  1.00 97.26           C  
ATOM   1385  CB  PRO A  93       2.112 -14.285   7.551  1.00 97.26           C  
ATOM   1386  HB2 PRO A  93       1.177 -13.964   7.092  1.00 97.26           H  
ATOM   1387  HB3 PRO A  93       2.398 -15.272   7.188  1.00 97.26           H  
ATOM   1388  O   PRO A  93       2.149 -11.641   5.846  1.00 97.26           O  
ATOM   1389  CG  PRO A  93       1.953 -14.263   9.068  1.00 97.26           C  
ATOM   1390  HG2 PRO A  93       2.723 -14.884   9.527  1.00 97.26           H  
ATOM   1391  HG3 PRO A  93       0.959 -14.587   9.378  1.00 97.26           H  
ATOM   1392  CD  PRO A  93       2.202 -12.797   9.411  1.00 97.26           C  
ATOM   1393  HD2 PRO A  93       2.568 -12.718  10.435  1.00 97.26           H  
ATOM   1394  HD3 PRO A  93       1.279 -12.231   9.292  1.00 97.26           H  
ATOM   1395  N   THR A  94       3.864 -12.825   5.000  1.00 98.12           N  
ATOM   1396  H   THR A  94       4.532 -13.563   5.170  1.00 98.12           H  
ATOM   1397  CA  THR A  94       3.904 -12.154   3.697  1.00 98.12           C  
ATOM   1398  HA  THR A  94       3.071 -11.456   3.613  1.00 98.12           H  
ATOM   1399  C   THR A  94       3.746 -13.201   2.606  1.00 98.12           C  
ATOM   1400  CB  THR A  94       5.209 -11.365   3.515  1.00 98.12           C  
ATOM   1401  HB  THR A  94       6.036 -12.054   3.346  1.00 98.12           H  
ATOM   1402  O   THR A  94       4.654 -13.991   2.350  1.00 98.12           O  
ATOM   1403  CG2 THR A  94       5.107 -10.417   2.329  1.00 98.12           C  
ATOM   1404 HG21 THR A  94       4.980 -10.991   1.411  1.00 98.12           H  
ATOM   1405 HG22 THR A  94       4.264  -9.737   2.454  1.00 98.12           H  
ATOM   1406 HG23 THR A  94       6.026  -9.837   2.255  1.00 98.12           H  
ATOM   1407  OG1 THR A  94       5.518 -10.591   4.661  1.00 98.12           O  
ATOM   1408  HG1 THR A  94       4.690 -10.403   5.109  1.00 98.12           H  
ATOM   1409  N   ILE A  95       2.565 -13.248   1.999  1.00 98.44           N  
ATOM   1410  H   ILE A  95       1.874 -12.546   2.223  1.00 98.44           H  
ATOM   1411  CA  ILE A  95       2.181 -14.287   1.049  1.00 98.44           C  
ATOM   1412  HA  ILE A  95       2.924 -15.085   1.069  1.00 98.44           H  
ATOM   1413  C   ILE A  95       2.179 -13.694  -0.353  1.00 98.44           C  
ATOM   1414  CB  ILE A  95       0.828 -14.914   1.435  1.00 98.44           C  
ATOM   1415  HB  ILE A  95       0.055 -14.165   1.260  1.00 98.44           H  
ATOM   1416  O   ILE A  95       1.421 -12.776  -0.658  1.00 98.44           O  
ATOM   1417  CG1 ILE A  95       0.741 -15.332   2.927  1.00 98.44           C  
ATOM   1418 HG12 ILE A  95      -0.171 -15.906   3.094  1.00 98.44           H  
ATOM   1419 HG13 ILE A  95       0.687 -14.436   3.547  1.00 98.44           H  
ATOM   1420  CG2 ILE A  95       0.532 -16.117   0.521  1.00 98.44           C  
ATOM   1421 HG21 ILE A  95       0.472 -15.787  -0.516  1.00 98.44           H  
ATOM   1422 HG22 ILE A  95      -0.428 -16.561   0.787  1.00 98.44           H  
ATOM   1423 HG23 ILE A  95       1.317 -16.868   0.606  1.00 98.44           H  
ATOM   1424  CD1 ILE A  95       1.868 -16.214   3.452  1.00 98.44           C  
ATOM   1425 HD11 ILE A  95       1.939 -17.117   2.845  1.00 98.44           H  
ATOM   1426 HD12 ILE A  95       2.812 -15.670   3.435  1.00 98.44           H  
ATOM   1427 HD13 ILE A  95       1.656 -16.498   4.483  1.00 98.44           H  
ATOM   1428  N   VAL A  96       3.037 -14.229  -1.213  1.00 98.41           N  
ATOM   1429  H   VAL A  96       3.594 -15.016  -0.911  1.00 98.41           H  
ATOM   1430  CA  VAL A  96       3.106 -13.842  -2.618  1.00 98.41           C  
ATOM   1431  HA  VAL A  96       2.811 -12.798  -2.713  1.00 98.41           H  
ATOM   1432  C   VAL A  96       2.124 -14.682  -3.421  1.00 98.41           C  
ATOM   1433  CB  VAL A  96       4.538 -13.965  -3.159  1.00 98.41           C  
ATOM   1434  HB  VAL A  96       4.899 -14.983  -3.013  1.00 98.41           H  
ATOM   1435  O   VAL A  96       2.117 -15.910  -3.321  1.00 98.41           O  
ATOM   1436  CG1 VAL A  96       4.597 -13.638  -4.653  1.00 98.41           C  
ATOM   1437 HG11 VAL A  96       5.628 -13.708  -4.999  1.00 98.41           H  
ATOM   1438 HG12 VAL A  96       4.218 -12.633  -4.840  1.00 98.41           H  
ATOM   1439 HG13 VAL A  96       4.015 -14.356  -5.231  1.00 98.41           H  
ATOM   1440  CG2 VAL A  96       5.483 -12.997  -2.432  1.00 98.41           C  
ATOM   1441 HG21 VAL A  96       5.531 -13.238  -1.370  1.00 98.41           H  
ATOM   1442 HG22 VAL A  96       5.131 -11.972  -2.549  1.00 98.41           H  
ATOM   1443 HG23 VAL A  96       6.485 -13.061  -2.857  1.00 98.41           H  
ATOM   1444  N   PHE A  97       1.338 -13.999  -4.244  1.00 97.97           N  
ATOM   1445  H   PHE A  97       1.407 -12.991  -4.231  1.00 97.97           H  
ATOM   1446  CA  PHE A  97       0.484 -14.555  -5.281  1.00 97.97           C  
ATOM   1447  HA  PHE A  97       0.434 -15.641  -5.198  1.00 97.97           H  
ATOM   1448  C   PHE A  97       1.100 -14.152  -6.625  1.00 97.97           C  
ATOM   1449  CB  PHE A  97      -0.938 -14.020  -5.113  1.00 97.97           C  
ATOM   1450  HB2 PHE A  97      -1.533 -14.368  -5.958  1.00 97.97           H  
ATOM   1451  HB3 PHE A  97      -0.912 -12.932  -5.156  1.00 97.97           H  
ATOM   1452  O   PHE A  97       0.903 -13.018  -7.081  1.00 97.97           O  
ATOM   1453  CG  PHE A  97      -1.614 -14.446  -3.826  1.00 97.97           C  
ATOM   1454  CD1 PHE A  97      -2.587 -15.461  -3.852  1.00 97.97           C  
ATOM   1455  HD1 PHE A  97      -2.850 -15.939  -4.784  1.00 97.97           H  
ATOM   1456  CD2 PHE A  97      -1.296 -13.810  -2.609  1.00 97.97           C  
ATOM   1457  HD2 PHE A  97      -0.564 -13.016  -2.588  1.00 97.97           H  
ATOM   1458  CE1 PHE A  97      -3.252 -15.824  -2.669  1.00 97.97           C  
ATOM   1459  HE1 PHE A  97      -4.037 -16.565  -2.701  1.00 97.97           H  
ATOM   1460  CE2 PHE A  97      -1.952 -14.183  -1.425  1.00 97.97           C  
ATOM   1461  HE2 PHE A  97      -1.727 -13.676  -0.498  1.00 97.97           H  
ATOM   1462  CZ  PHE A  97      -2.935 -15.185  -1.461  1.00 97.97           C  
ATOM   1463  HZ  PHE A  97      -3.488 -15.435  -0.568  1.00 97.97           H  
ATOM   1464  N   PRO A  98       1.928 -15.021  -7.223  1.00 96.86           N  
ATOM   1465  CA  PRO A  98       2.611 -14.693  -8.463  1.00 96.86           C  
ATOM   1466  HA  PRO A  98       3.057 -13.700  -8.391  1.00 96.86           H  
ATOM   1467  C   PRO A  98       1.627 -14.713  -9.633  1.00 96.86           C  
ATOM   1468  CB  PRO A  98       3.718 -15.737  -8.597  1.00 96.86           C  
ATOM   1469  HB2 PRO A  98       4.607 -15.387  -8.072  1.00 96.86           H  
ATOM   1470  HB3 PRO A  98       3.950 -15.958  -9.639  1.00 96.86           H  
ATOM   1471  O   PRO A  98       0.852 -15.657  -9.773  1.00 96.86           O  
ATOM   1472  CG  PRO A  98       3.143 -16.955  -7.877  1.00 96.86           C  
ATOM   1473  HG2 PRO A  98       2.503 -17.504  -8.568  1.00 96.86           H  
ATOM   1474  HG3 PRO A  98       3.918 -17.608  -7.476  1.00 96.86           H  
ATOM   1475  CD  PRO A  98       2.282 -16.361  -6.770  1.00 96.86           C  
ATOM   1476  HD2 PRO A  98       2.863 -16.303  -5.849  1.00 96.86           H  
ATOM   1477  HD3 PRO A  98       1.398 -16.980  -6.623  1.00 96.86           H  
ATOM   1478  N   GLN A  99       1.676 -13.686 -10.480  1.00 94.94           N  
ATOM   1479  H   GLN A  99       2.328 -12.935 -10.307  1.00 94.94           H  
ATOM   1480  CA  GLN A  99       0.896 -13.642 -11.714  1.00 94.94           C  
ATOM   1481  HA  GLN A  99       0.101 -14.386 -11.657  1.00 94.94           H  
ATOM   1482  C   GLN A  99       1.766 -13.995 -12.918  1.00 94.94           C  
ATOM   1483  CB  GLN A  99       0.208 -12.291 -11.921  1.00 94.94           C  
ATOM   1484  HB2 GLN A  99       0.945 -11.553 -12.240  1.00 94.94           H  
ATOM   1485  HB3 GLN A  99      -0.511 -12.433 -12.728  1.00 94.94           H  
ATOM   1486  O   GLN A  99       2.931 -13.592 -13.003  1.00 94.94           O  
ATOM   1487  CG  GLN A  99      -0.534 -11.739 -10.700  1.00 94.94           C  
ATOM   1488  HG2 GLN A  99       0.210 -11.434  -9.964  1.00 94.94           H  
ATOM   1489  HG3 GLN A  99      -1.126 -10.870 -10.986  1.00 94.94           H  
ATOM   1490  CD  GLN A  99      -1.491 -12.699 -10.043  1.00 94.94           C  
ATOM   1491  NE2 GLN A  99      -1.286 -12.926  -8.771  1.00 94.94           N  
ATOM   1492 HE21 GLN A  99      -1.829 -13.672  -8.360  1.00 94.94           H  
ATOM   1493 HE22 GLN A  99      -0.443 -12.613  -8.310  1.00 94.94           H  
ATOM   1494  OE1 GLN A  99      -2.429 -13.228 -10.612  1.00 94.94           O  
ATOM   1495  N   LEU A 100       1.179 -14.748 -13.846  1.00 92.22           N  
ATOM   1496  H   LEU A 100       0.199 -14.966 -13.731  1.00 92.22           H  
ATOM   1497  CA  LEU A 100       1.749 -14.938 -15.172  1.00 92.22           C  
ATOM   1498  HA  LEU A 100       2.824 -15.101 -15.088  1.00 92.22           H  
ATOM   1499  C   LEU A 100       1.528 -13.669 -15.991  1.00 92.22           C  
ATOM   1500  CB  LEU A 100       1.098 -16.150 -15.860  1.00 92.22           C  
ATOM   1501  HB2 LEU A 100       0.016 -16.065 -15.754  1.00 92.22           H  
ATOM   1502  HB3 LEU A 100       1.324 -16.114 -16.926  1.00 92.22           H  
ATOM   1503  O   LEU A 100       0.429 -13.111 -15.983  1.00 92.22           O  
ATOM   1504  CG  LEU A 100       1.565 -17.504 -15.305  1.00 92.22           C  
ATOM   1505  HG  LEU A 100       1.522 -17.490 -14.216  1.00 92.22           H  
ATOM   1506  CD1 LEU A 100       0.654 -18.623 -15.814  1.00 92.22           C  
ATOM   1507 HD11 LEU A 100       0.977 -19.579 -15.402  1.00 92.22           H  
ATOM   1508 HD12 LEU A 100       0.686 -18.659 -16.903  1.00 92.22           H  
ATOM   1509 HD13 LEU A 100      -0.369 -18.430 -15.494  1.00 92.22           H  
ATOM   1510  CD2 LEU A 100       2.992 -17.843 -15.741  1.00 92.22           C  
ATOM   1511 HD21 LEU A 100       3.255 -18.845 -15.400  1.00 92.22           H  
ATOM   1512 HD22 LEU A 100       3.696 -17.126 -15.319  1.00 92.22           H  
ATOM   1513 HD23 LEU A 100       3.070 -17.801 -16.827  1.00 92.22           H  
ATOM   1514  N   SER A 101       2.557 -13.251 -16.719  1.00 90.46           N  
ATOM   1515  H   SER A 101       3.434 -13.750 -16.674  1.00 90.46           H  
ATOM   1516  CA  SER A 101       2.403 -12.214 -17.738  1.00 90.46           C  
ATOM   1517  HA  SER A 101       1.901 -11.352 -17.298  1.00 90.46           H  
ATOM   1518  C   SER A 101       1.546 -12.750 -18.888  1.00 90.46           C  
ATOM   1519  CB  SER A 101       3.767 -11.759 -18.263  1.00 90.46           C  
ATOM   1520  HB2 SER A 101       4.255 -12.591 -18.771  1.00 90.46           H  
ATOM   1521  HB3 SER A 101       3.626 -10.946 -18.975  1.00 90.46           H  
ATOM   1522  O   SER A 101       1.659 -13.926 -19.253  1.00 90.46           O  
ATOM   1523  OG  SER A 101       4.590 -11.311 -17.203  1.00 90.46           O  
ATOM   1524  HG  SER A 101       4.132 -10.569 -16.801  1.00 90.46           H  
ATOM   1525  N   ASP A 102       0.709 -11.898 -19.485  1.00 89.66           N  
ATOM   1526  H   ASP A 102       0.593 -10.968 -19.109  1.00 89.66           H  
ATOM   1527  CA  ASP A 102      -0.016 -12.260 -20.706  1.00 89.66           C  
ATOM   1528  HA  ASP A 102      -0.636 -13.128 -20.480  1.00 89.66           H  
ATOM   1529  C   ASP A 102       0.966 -12.670 -21.820  1.00 89.66           C  
ATOM   1530  CB  ASP A 102      -0.958 -11.122 -21.132  1.00 89.66           C  
ATOM   1531  HB2 ASP A 102      -1.680 -10.956 -20.333  1.00 89.66           H  
ATOM   1532  HB3 ASP A 102      -0.381 -10.208 -21.273  1.00 89.66           H  
ATOM   1533  O   ASP A 102       2.053 -12.112 -21.963  1.00 89.66           O  
ATOM   1534  CG  ASP A 102      -1.746 -11.425 -22.412  1.00 89.66           C  
ATOM   1535  OD1 ASP A 102      -1.975 -12.623 -22.708  1.00 89.66           O  
ATOM   1536  OD2 ASP A 102      -2.072 -10.456 -23.129  1.00 89.66           O  
ATOM   1537  N   VAL A 103       0.576 -13.647 -22.641  1.00 86.49           N  
ATOM   1538  H   VAL A 103      -0.398 -13.907 -22.582  1.00 86.49           H  
ATOM   1539  CA  VAL A 103       1.416 -14.217 -23.707  1.00 86.49           C  
ATOM   1540  HA  VAL A 103       2.338 -14.587 -23.258  1.00 86.49           H  
ATOM   1541  C   VAL A 103       1.813 -13.155 -24.738  1.00 86.49           C  
ATOM   1542  CB  VAL A 103       0.682 -15.391 -24.389  1.00 86.49           C  
ATOM   1543  HB  VAL A 103      -0.265 -15.032 -24.793  1.00 86.49           H  
ATOM   1544  O   VAL A 103       2.869 -13.267 -25.360  1.00 86.49           O  
ATOM   1545  CG1 VAL A 103       1.484 -16.017 -25.541  1.00 86.49           C  
ATOM   1546 HG11 VAL A 103       1.587 -15.302 -26.357  1.00 86.49           H  
ATOM   1547 HG12 VAL A 103       0.964 -16.895 -25.924  1.00 86.49           H  
ATOM   1548 HG13 VAL A 103       2.475 -16.302 -25.188  1.00 86.49           H  
ATOM   1549  CG2 VAL A 103       0.385 -16.517 -23.387  1.00 86.49           C  
ATOM   1550 HG21 VAL A 103      -0.120 -17.343 -23.887  1.00 86.49           H  
ATOM   1551 HG22 VAL A 103       1.313 -16.869 -22.938  1.00 86.49           H  
ATOM   1552 HG23 VAL A 103      -0.270 -16.149 -22.597  1.00 86.49           H  
ATOM   1553  N   ALA A 104       0.975 -12.131 -24.924  1.00 91.08           N  
ATOM   1554  H   ALA A 104       0.138 -12.097 -24.360  1.00 91.08           H  
ATOM   1555  CA  ALA A 104       1.232 -11.006 -25.819  1.00 91.08           C  
ATOM   1556  HA  ALA A 104       1.935 -11.325 -26.589  1.00 91.08           H  
ATOM   1557  C   ALA A 104       1.878  -9.792 -25.125  1.00 91.08           C  
ATOM   1558  CB  ALA A 104      -0.087 -10.643 -26.510  1.00 91.08           C  
ATOM   1559  HB1 ALA A 104      -0.499 -11.518 -27.012  1.00 91.08           H  
ATOM   1560  HB2 ALA A 104       0.086  -9.855 -27.243  1.00 91.08           H  
ATOM   1561  HB3 ALA A 104      -0.802 -10.286 -25.768  1.00 91.08           H  
ATOM   1562  O   ALA A 104       2.089  -8.772 -25.785  1.00 91.08           O  
ATOM   1563  N   ALA A 105       2.177  -9.873 -23.824  1.00 94.01           N  
ATOM   1564  H   ALA A 105       2.054 -10.746 -23.332  1.00 94.01           H  
ATOM   1565  CA  ALA A 105       2.792  -8.773 -23.097  1.00 94.01           C  
ATOM   1566  HA  ALA A 105       2.179  -7.889 -23.272  1.00 94.01           H  
ATOM   1567  C   ALA A 105       4.205  -8.478 -23.627  1.00 94.01           C  
ATOM   1568  CB  ALA A 105       2.781  -9.064 -21.591  1.00 94.01           C  
ATOM   1569  HB1 ALA A 105       1.766  -9.287 -21.260  1.00 94.01           H  
ATOM   1570  HB2 ALA A 105       3.424  -9.916 -21.373  1.00 94.01           H  
ATOM   1571  HB3 ALA A 105       3.144  -8.194 -21.043  1.00 94.01           H  
ATOM   1572  O   ALA A 105       4.964  -9.377 -23.995  1.00 94.01           O  
ATOM   1573  N   THR A 106       4.572  -7.198 -23.632  1.00 96.65           N  
ATOM   1574  H   THR A 106       3.912  -6.522 -23.275  1.00 96.65           H  
ATOM   1575  CA  THR A 106       5.880  -6.703 -24.068  1.00 96.65           C  
ATOM   1576  HA  THR A 106       6.501  -7.554 -24.349  1.00 96.65           H  
ATOM   1577  C   THR A 106       6.607  -5.979 -22.941  1.00 96.65           C  
ATOM   1578  CB  THR A 106       5.770  -5.798 -25.305  1.00 96.65           C  
ATOM   1579  HB  THR A 106       6.770  -5.458 -25.575  1.00 96.65           H  
ATOM   1580  O   THR A 106       5.994  -5.309 -22.108  1.00 96.65           O  
ATOM   1581  CG2 THR A 106       5.178  -6.546 -26.501  1.00 96.65           C  
ATOM   1582 HG21 THR A 106       4.144  -6.822 -26.297  1.00 96.65           H  
ATOM   1583 HG22 THR A 106       5.208  -5.905 -27.381  1.00 96.65           H  
ATOM   1584 HG23 THR A 106       5.756  -7.450 -26.693  1.00 96.65           H  
ATOM   1585  OG1 THR A 106       4.958  -4.664 -25.069  1.00 96.65           O  
ATOM   1586  HG1 THR A 106       5.491  -3.890 -25.266  1.00 96.65           H  
ATOM   1587  N   GLU A 107       7.930  -6.114 -22.926  1.00 97.04           N  
ATOM   1588  H   GLU A 107       8.366  -6.692 -23.630  1.00 97.04           H  
ATOM   1589  CA  GLU A 107       8.839  -5.378 -22.044  1.00 97.04           C  
ATOM   1590  HA  GLU A 107       8.416  -5.305 -21.042  1.00 97.04           H  
ATOM   1591  C   GLU A 107       9.049  -3.952 -22.569  1.00 97.04           C  
ATOM   1592  CB  GLU A 107      10.188  -6.121 -21.957  1.00 97.04           C  
ATOM   1593  HB2 GLU A 107      10.633  -6.131 -22.952  1.00 97.04           H  
ATOM   1594  HB3 GLU A 107      10.857  -5.576 -21.292  1.00 97.04           H  
ATOM   1595  O   GLU A 107       8.973  -3.709 -23.778  1.00 97.04           O  
ATOM   1596  CG  GLU A 107      10.050  -7.569 -21.450  1.00 97.04           C  
ATOM   1597  HG2 GLU A 107       9.321  -8.103 -22.060  1.00 97.04           H  
ATOM   1598  HG3 GLU A 107       9.675  -7.549 -20.427  1.00 97.04           H  
ATOM   1599  CD  GLU A 107      11.359  -8.368 -21.496  1.00 97.04           C  
ATOM   1600  OE1 GLU A 107      11.575  -9.189 -20.573  1.00 97.04           O  
ATOM   1601  OE2 GLU A 107      12.103  -8.250 -22.495  1.00 97.04           O  
ATOM   1602  N   THR A 108       9.365  -3.015 -21.678  1.00 98.27           N  
ATOM   1603  H   THR A 108       9.422  -3.260 -20.699  1.00 98.27           H  
ATOM   1604  CA  THR A 108       9.888  -1.712 -22.093  1.00 98.27           C  
ATOM   1605  HA  THR A 108       9.311  -1.372 -22.953  1.00 98.27           H  
ATOM   1606  C   THR A 108      11.344  -1.856 -22.500  1.00 98.27           C  
ATOM   1607  CB  THR A 108       9.752  -0.655 -20.998  1.00 98.27           C  
ATOM   1608  HB  THR A 108      10.168  -1.038 -20.066  1.00 98.27           H  
ATOM   1609  O   THR A 108      12.160  -2.394 -21.750  1.00 98.27           O  
ATOM   1610  CG2 THR A 108      10.399   0.692 -21.327  1.00 98.27           C  
ATOM   1611 HG21 THR A 108      11.483   0.585 -21.365  1.00 98.27           H  
ATOM   1612 HG22 THR A 108      10.145   1.417 -20.554  1.00 98.27           H  
ATOM   1613 HG23 THR A 108      10.036   1.054 -22.289  1.00 98.27           H  
ATOM   1614  OG1 THR A 108       8.400  -0.369 -20.810  1.00 98.27           O  
ATOM   1615  HG1 THR A 108       8.315  -0.189 -19.871  1.00 98.27           H  
ATOM   1616  N   VAL A 109      11.680  -1.311 -23.666  1.00 98.38           N  
ATOM   1617  H   VAL A 109      10.945  -0.869 -24.199  1.00 98.38           H  
ATOM   1618  CA  VAL A 109      13.036  -1.272 -24.214  1.00 98.38           C  
ATOM   1619  HA  VAL A 109      13.731  -1.693 -23.487  1.00 98.38           H  
ATOM   1620  C   VAL A 109      13.422   0.178 -24.475  1.00 98.38           C  
ATOM   1621  CB  VAL A 109      13.142  -2.111 -25.501  1.00 98.38           C  
ATOM   1622  HB  VAL A 109      12.505  -1.677 -26.272  1.00 98.38           H  
ATOM   1623  O   VAL A 109      12.714   0.894 -25.180  1.00 98.38           O  
ATOM   1624  CG1 VAL A 109      14.587  -2.129 -26.009  1.00 98.38           C  
ATOM   1625 HG11 VAL A 109      14.902  -1.125 -26.295  1.00 98.38           H  
ATOM   1626 HG12 VAL A 109      15.244  -2.513 -25.229  1.00 98.38           H  
ATOM   1627 HG13 VAL A 109      14.661  -2.764 -26.892  1.00 98.38           H  
ATOM   1628  CG2 VAL A 109      12.712  -3.566 -25.278  1.00 98.38           C  
ATOM   1629 HG21 VAL A 109      12.813  -4.128 -26.207  1.00 98.38           H  
ATOM   1630 HG22 VAL A 109      11.667  -3.610 -24.970  1.00 98.38           H  
ATOM   1631 HG23 VAL A 109      13.332  -4.023 -24.507  1.00 98.38           H  
ATOM   1632  N   LYS A 110      14.561   0.611 -23.931  1.00 98.49           N  
ATOM   1633  H   LYS A 110      15.070  -0.035 -23.345  1.00 98.49           H  
ATOM   1634  CA  LYS A 110      15.155   1.929 -24.189  1.00 98.49           C  
ATOM   1635  HA  LYS A 110      14.562   2.454 -24.938  1.00 98.49           H  
ATOM   1636  C   LYS A 110      16.552   1.764 -24.760  1.00 98.49           C  
ATOM   1637  CB  LYS A 110      15.174   2.787 -22.916  1.00 98.49           C  
ATOM   1638  HB2 LYS A 110      15.624   3.750 -23.160  1.00 98.49           H  
ATOM   1639  HB3 LYS A 110      15.778   2.303 -22.149  1.00 98.49           H  
ATOM   1640  O   LYS A 110      17.419   1.168 -24.118  1.00 98.49           O  
ATOM   1641  CG  LYS A 110      13.759   3.019 -22.376  1.00 98.49           C  
ATOM   1642  HG2 LYS A 110      13.377   2.090 -21.952  1.00 98.49           H  
ATOM   1643  HG3 LYS A 110      13.112   3.322 -23.200  1.00 98.49           H  
ATOM   1644  CD  LYS A 110      13.730   4.114 -21.308  1.00 98.49           C  
ATOM   1645  HD2 LYS A 110      14.390   3.859 -20.479  1.00 98.49           H  
ATOM   1646  HD3 LYS A 110      14.051   5.051 -21.764  1.00 98.49           H  
ATOM   1647  CE  LYS A 110      12.291   4.236 -20.808  1.00 98.49           C  
ATOM   1648  HE2 LYS A 110      12.147   3.584 -19.947  1.00 98.49           H  
ATOM   1649  HE3 LYS A 110      11.618   3.892 -21.593  1.00 98.49           H  
ATOM   1650  NZ  LYS A 110      11.911   5.623 -20.475  1.00 98.49           N  
ATOM   1651  HZ1 LYS A 110      12.697   6.257 -20.502  1.00 98.49           H  
ATOM   1652  HZ2 LYS A 110      11.452   5.627 -19.575  1.00 98.49           H  
ATOM   1653  HZ3 LYS A 110      11.243   5.905 -21.177  1.00 98.49           H  
ATOM   1654  N   GLU A 111      16.791   2.326 -25.937  1.00 98.22           N  
ATOM   1655  H   GLU A 111      16.049   2.838 -26.392  1.00 98.22           H  
ATOM   1656  CA  GLU A 111      18.114   2.322 -26.555  1.00 98.22           C  
ATOM   1657  HA  GLU A 111      18.717   1.528 -26.115  1.00 98.22           H  
ATOM   1658  C   GLU A 111      18.833   3.638 -26.300  1.00 98.22           C  
ATOM   1659  CB  GLU A 111      18.054   2.037 -28.055  1.00 98.22           C  
ATOM   1660  HB2 GLU A 111      19.078   2.064 -28.428  1.00 98.22           H  
ATOM   1661  HB3 GLU A 111      17.483   2.816 -28.559  1.00 98.22           H  
ATOM   1662  O   GLU A 111      18.308   4.720 -26.567  1.00 98.22           O  
ATOM   1663  CG  GLU A 111      17.452   0.659 -28.355  1.00 98.22           C  
ATOM   1664  HG2 GLU A 111      17.838  -0.050 -27.622  1.00 98.22           H  
ATOM   1665  HG3 GLU A 111      16.368   0.702 -28.244  1.00 98.22           H  
ATOM   1666  CD  GLU A 111      17.820   0.164 -29.759  1.00 98.22           C  
ATOM   1667  OE1 GLU A 111      17.921  -1.078 -29.897  1.00 98.22           O  
ATOM   1668  OE2 GLU A 111      18.116   1.010 -30.636  1.00 98.22           O  
ATOM   1669  N   TRP A 112      20.065   3.540 -25.812  1.00 98.51           N  
ATOM   1670  H   TRP A 112      20.415   2.621 -25.581  1.00 98.51           H  
ATOM   1671  CA  TRP A 112      20.935   4.677 -25.563  1.00 98.51           C  
ATOM   1672  HA  TRP A 112      20.419   5.598 -25.833  1.00 98.51           H  
ATOM   1673  C   TRP A 112      22.187   4.581 -26.418  1.00 98.51           C  
ATOM   1674  CB  TRP A 112      21.258   4.758 -24.074  1.00 98.51           C  
ATOM   1675  HB2 TRP A 112      22.123   5.408 -23.940  1.00 98.51           H  
ATOM   1676  HB3 TRP A 112      21.529   3.771 -23.700  1.00 98.51           H  
ATOM   1677  O   TRP A 112      22.986   3.657 -26.279  1.00 98.51           O  
ATOM   1678  CG  TRP A 112      20.139   5.311 -23.253  1.00 98.51           C  
ATOM   1679  CD1 TRP A 112      19.041   4.637 -22.842  1.00 98.51           C  
ATOM   1680  HD1 TRP A 112      18.828   3.604 -23.074  1.00 98.51           H  
ATOM   1681  CD2 TRP A 112      19.987   6.673 -22.752  1.00 98.51           C  
ATOM   1682  CE2 TRP A 112      18.783   6.740 -21.995  1.00 98.51           C  
ATOM   1683  CE3 TRP A 112      20.761   7.851 -22.846  1.00 98.51           C  
ATOM   1684  HE3 TRP A 112      21.674   7.825 -23.423  1.00 98.51           H  
ATOM   1685  NE1 TRP A 112      18.228   5.485 -22.114  1.00 98.51           N  
ATOM   1686  HE1 TRP A 112      17.310   5.233 -21.776  1.00 98.51           H  
ATOM   1687  CH2 TRP A 112      19.164   9.069 -21.458  1.00 98.51           C  
ATOM   1688  HH2 TRP A 112      18.839   9.982 -20.981  1.00 98.51           H  
ATOM   1689  CZ2 TRP A 112      18.368   7.916 -21.360  1.00 98.51           C  
ATOM   1690  HZ2 TRP A 112      17.426   7.939 -20.833  1.00 98.51           H  
ATOM   1691  CZ3 TRP A 112      20.356   9.040 -22.206  1.00 98.51           C  
ATOM   1692  HZ3 TRP A 112      20.954   9.935 -22.293  1.00 98.51           H  
ATOM   1693  N   THR A 113      22.388   5.577 -27.273  1.00 98.28           N  
ATOM   1694  H   THR A 113      21.700   6.316 -27.305  1.00 98.28           H  
ATOM   1695  CA  THR A 113      23.619   5.726 -28.047  1.00 98.28           C  
ATOM   1696  HA  THR A 113      24.054   4.740 -28.208  1.00 98.28           H  
ATOM   1697  C   THR A 113      24.623   6.566 -27.266  1.00 98.28           C  
ATOM   1698  CB  THR A 113      23.336   6.306 -29.434  1.00 98.28           C  
ATOM   1699  HB  THR A 113      22.836   7.271 -29.342  1.00 98.28           H  
ATOM   1700  O   THR A 113      24.337   7.689 -26.843  1.00 98.28           O  
ATOM   1701  CG2 THR A 113      24.610   6.474 -30.263  1.00 98.28           C  
ATOM   1702 HG21 THR A 113      24.342   6.778 -31.275  1.00 98.28           H  
ATOM   1703 HG22 THR A 113      25.153   5.529 -30.303  1.00 98.28           H  
ATOM   1704 HG23 THR A 113      25.245   7.243 -29.824  1.00 98.28           H  
ATOM   1705  OG1 THR A 113      22.526   5.411 -30.158  1.00 98.28           O  
ATOM   1706  HG1 THR A 113      21.646   5.379 -29.777  1.00 98.28           H  
ATOM   1707  N   ILE A 114      25.820   6.013 -27.090  1.00 98.08           N  
ATOM   1708  H   ILE A 114      25.965   5.085 -27.462  1.00 98.08           H  
ATOM   1709  CA  ILE A 114      26.973   6.676 -26.494  1.00 98.08           C  
ATOM   1710  HA  ILE A 114      26.628   7.484 -25.849  1.00 98.08           H  
ATOM   1711  C   ILE A 114      27.787   7.284 -27.635  1.00 98.08           C  
ATOM   1712  CB  ILE A 114      27.805   5.699 -25.629  1.00 98.08           C  
ATOM   1713  HB  ILE A 114      28.076   4.830 -26.229  1.00 98.08           H  
ATOM   1714  O   ILE A 114      28.047   6.644 -28.654  1.00 98.08           O  
ATOM   1715  CG1 ILE A 114      27.079   5.218 -24.351  1.00 98.08           C  
ATOM   1716 HG12 ILE A 114      26.805   6.085 -23.749  1.00 98.08           H  
ATOM   1717 HG13 ILE A 114      27.778   4.617 -23.769  1.00 98.08           H  
ATOM   1718  CG2 ILE A 114      29.105   6.370 -25.140  1.00 98.08           C  
ATOM   1719 HG21 ILE A 114      29.728   6.684 -25.978  1.00 98.08           H  
ATOM   1720 HG22 ILE A 114      29.679   5.665 -24.540  1.00 98.08           H  
ATOM   1721 HG23 ILE A 114      28.861   7.241 -24.531  1.00 98.08           H  
ATOM   1722  CD1 ILE A 114      25.828   4.357 -24.554  1.00 98.08           C  
ATOM   1723 HD11 ILE A 114      26.019   3.585 -25.299  1.00 98.08           H  
ATOM   1724 HD12 ILE A 114      25.560   3.888 -23.608  1.00 98.08           H  
ATOM   1725 HD13 ILE A 114      24.986   4.975 -24.864  1.00 98.08           H  
ATOM   1726  N   SER A 115      28.235   8.521 -27.465  1.00 97.08           N  
ATOM   1727  H   SER A 115      27.993   9.009 -26.615  1.00 97.08           H  
ATOM   1728  CA  SER A 115      29.079   9.202 -28.445  1.00 97.08           C  
ATOM   1729  HA  SER A 115      29.471   8.465 -29.147  1.00 97.08           H  
ATOM   1730  C   SER A 115      30.292   9.854 -27.787  1.00 97.08           C  
ATOM   1731  CB  SER A 115      28.241  10.187 -29.262  1.00 97.08           C  
ATOM   1732  HB2 SER A 115      28.860  10.651 -30.030  1.00 97.08           H  
ATOM   1733  HB3 SER A 115      27.427   9.649 -29.749  1.00 97.08           H  
ATOM   1734  O   SER A 115      30.286  10.170 -26.597  1.00 97.08           O  
ATOM   1735  OG  SER A 115      27.697  11.182 -28.432  1.00 97.08           O  
ATOM   1736  HG  SER A 115      27.075  10.762 -27.833  1.00 97.08           H  
ATOM   1737  N   GLY A 116      31.351  10.028 -28.580  1.00 95.86           N  
ATOM   1738  H   GLY A 116      31.281   9.707 -29.535  1.00 95.86           H  
ATOM   1739  CA  GLY A 116      32.622  10.602 -28.142  1.00 95.86           C  
ATOM   1740  HA2 GLY A 116      32.467  11.187 -27.235  1.00 95.86           H  
ATOM   1741  HA3 GLY A 116      32.978  11.288 -28.911  1.00 95.86           H  
ATOM   1742  C   GLY A 116      33.728   9.579 -27.861  1.00 95.86           C  
ATOM   1743  O   GLY A 116      33.559   8.364 -27.984  1.00 95.86           O  
ATOM   1744  N   VAL A 117      34.901  10.111 -27.516  1.00 96.10           N  
ATOM   1745  H   VAL A 117      34.923  11.111 -27.373  1.00 96.10           H  
ATOM   1746  CA  VAL A 117      36.076   9.368 -27.040  1.00 96.10           C  
ATOM   1747  HA  VAL A 117      35.794   8.341 -26.812  1.00 96.10           H  
ATOM   1748  C   VAL A 117      36.530  10.041 -25.755  1.00 96.10           C  
ATOM   1749  CB  VAL A 117      37.227   9.350 -28.068  1.00 96.10           C  
ATOM   1750  HB  VAL A 117      37.506  10.375 -28.313  1.00 96.10           H  
ATOM   1751  O   VAL A 117      36.664  11.265 -25.711  1.00 96.10           O  
ATOM   1752  CG1 VAL A 117      38.474   8.630 -27.527  1.00 96.10           C  
ATOM   1753 HG11 VAL A 117      38.885   9.167 -26.672  1.00 96.10           H  
ATOM   1754 HG12 VAL A 117      38.219   7.615 -27.222  1.00 96.10           H  
ATOM   1755 HG13 VAL A 117      39.242   8.584 -28.299  1.00 96.10           H  
ATOM   1756  CG2 VAL A 117      36.811   8.644 -29.364  1.00 96.10           C  
ATOM   1757 HG21 VAL A 117      37.644   8.627 -30.065  1.00 96.10           H  
ATOM   1758 HG22 VAL A 117      35.980   9.176 -29.827  1.00 96.10           H  
ATOM   1759 HG23 VAL A 117      36.499   7.623 -29.144  1.00 96.10           H  
ATOM   1760  N   ALA A 118      36.786   9.250 -24.719  1.00 96.70           N  
ATOM   1761  H   ALA A 118      36.670   8.252 -24.824  1.00 96.70           H  
ATOM   1762  CA  ALA A 118      37.094   9.772 -23.399  1.00 96.70           C  
ATOM   1763  HA  ALA A 118      36.259  10.393 -23.076  1.00 96.70           H  
ATOM   1764  C   ALA A 118      38.372  10.627 -23.411  1.00 96.70           C  
ATOM   1765  CB  ALA A 118      37.202   8.600 -22.434  1.00 96.70           C  
ATOM   1766  HB1 ALA A 118      37.477   8.961 -21.443  1.00 96.70           H  
ATOM   1767  HB2 ALA A 118      37.960   7.904 -22.792  1.00 96.70           H  
ATOM   1768  HB3 ALA A 118      36.245   8.081 -22.381  1.00 96.70           H  
ATOM   1769  O   ALA A 118      39.476  10.158 -23.695  1.00 96.70           O  
ATOM   1770  N   THR A 119      38.236  11.900 -23.056  1.00 96.82           N  
ATOM   1771  H   THR A 119      37.294  12.212 -22.867  1.00 96.82           H  
ATOM   1772  CA  THR A 119      39.334  12.883 -23.035  1.00 96.82           C  
ATOM   1773  HA  THR A 119      40.023  12.653 -23.848  1.00 96.82           H  
ATOM   1774  C   THR A 119      40.142  12.844 -21.736  1.00 96.82           C  
ATOM   1775  CB  THR A 119      38.795  14.302 -23.271  1.00 96.82           C  
ATOM   1776  HB  THR A 119      39.618  15.010 -23.180  1.00 96.82           H  
ATOM   1777  O   THR A 119      41.309  13.250 -21.705  1.00 96.82           O  
ATOM   1778  CG2 THR A 119      38.170  14.463 -24.656  1.00 96.82           C  
ATOM   1779 HG21 THR A 119      37.795  15.480 -24.771  1.00 96.82           H  
ATOM   1780 HG22 THR A 119      37.343  13.765 -24.791  1.00 96.82           H  
ATOM   1781 HG23 THR A 119      38.920  14.274 -25.424  1.00 96.82           H  
ATOM   1782  OG1 THR A 119      37.810  14.626 -22.317  1.00 96.82           O  
ATOM   1783  HG1 THR A 119      37.023  14.125 -22.544  1.00 96.82           H  
ATOM   1784  N   LYS A 120      39.542  12.318 -20.664  1.00 94.98           N  
ATOM   1785  H   LYS A 120      38.609  11.955 -20.795  1.00 94.98           H  
ATOM   1786  CA  LYS A 120      40.092  12.221 -19.307  1.00 94.98           C  
ATOM   1787  HA  LYS A 120      41.161  12.015 -19.369  1.00 94.98           H  
ATOM   1788  C   LYS A 120      39.449  11.055 -18.556  1.00 94.98           C  
ATOM   1789  CB  LYS A 120      39.892  13.557 -18.557  1.00 94.98           C  
ATOM   1790  HB2 LYS A 120      40.197  13.439 -17.518  1.00 94.98           H  
ATOM   1791  HB3 LYS A 120      40.545  14.303 -19.011  1.00 94.98           H  
ATOM   1792  O   LYS A 120      38.443  10.515 -19.004  1.00 94.98           O  
ATOM   1793  CG  LYS A 120      38.449  14.095 -18.596  1.00 94.98           C  
ATOM   1794  HG2 LYS A 120      37.763  13.347 -18.197  1.00 94.98           H  
ATOM   1795  HG3 LYS A 120      38.181  14.297 -19.633  1.00 94.98           H  
ATOM   1796  CD  LYS A 120      38.292  15.396 -17.795  1.00 94.98           C  
ATOM   1797  HD2 LYS A 120      38.232  15.149 -16.735  1.00 94.98           H  
ATOM   1798  HD3 LYS A 120      39.149  16.048 -17.967  1.00 94.98           H  
ATOM   1799  CE  LYS A 120      37.016  16.121 -18.245  1.00 94.98           C  
ATOM   1800  HE2 LYS A 120      37.165  16.507 -19.254  1.00 94.98           H  
ATOM   1801  HE3 LYS A 120      36.208  15.390 -18.283  1.00 94.98           H  
ATOM   1802  NZ  LYS A 120      36.614  17.210 -17.321  1.00 94.98           N  
ATOM   1803  HZ1 LYS A 120      35.827  17.723 -17.693  1.00 94.98           H  
ATOM   1804  HZ2 LYS A 120      37.370  17.839 -17.092  1.00 94.98           H  
ATOM   1805  HZ3 LYS A 120      36.263  16.769 -16.483  1.00 94.98           H  
ATOM   1806  N   ASN A 121      40.038  10.689 -17.420  1.00 95.58           N  
ATOM   1807  H   ASN A 121      40.831  11.219 -17.087  1.00 95.58           H  
ATOM   1808  CA  ASN A 121      39.428   9.721 -16.516  1.00 95.58           C  
ATOM   1809  HA  ASN A 121      39.047   8.898 -17.121  1.00 95.58           H  
ATOM   1810  C   ASN A 121      38.246  10.369 -15.778  1.00 95.58           C  
ATOM   1811  CB  ASN A 121      40.467   9.165 -15.526  1.00 95.58           C  
ATOM   1812  HB2 ASN A 121      39.965   8.467 -14.856  1.00 95.58           H  
ATOM   1813  HB3 ASN A 121      40.860   9.984 -14.924  1.00 95.58           H  
ATOM   1814  O   ASN A 121      38.348  11.522 -15.347  1.00 95.58           O  
ATOM   1815  CG  ASN A 121      41.626   8.423 -16.169  1.00 95.58           C  
ATOM   1816  ND2 ASN A 121      42.672   8.164 -15.423  1.00 95.58           N  
ATOM   1817 HD21 ASN A 121      43.394   7.601 -15.849  1.00 95.58           H  
ATOM   1818 HD22 ASN A 121      42.649   8.368 -14.435  1.00 95.58           H  
ATOM   1819  OD1 ASN A 121      41.645   8.085 -17.339  1.00 95.58           O  
ATOM   1820  N   ALA A 122      37.157   9.626 -15.613  1.00 96.22           N  
ATOM   1821  H   ALA A 122      37.147   8.688 -15.987  1.00 96.22           H  
ATOM   1822  CA  ALA A 122      35.975  10.036 -14.861  1.00 96.22           C  
ATOM   1823  HA  ALA A 122      36.280  10.637 -14.005  1.00 96.22           H  
ATOM   1824  C   ALA A 122      35.223   8.807 -14.334  1.00 96.22           C  
ATOM   1825  CB  ALA A 122      35.076  10.888 -15.767  1.00 96.22           C  
ATOM   1826  HB1 ALA A 122      34.733  10.301 -16.619  1.00 96.22           H  
ATOM   1827  HB2 ALA A 122      34.202  11.240 -15.218  1.00 96.22           H  
ATOM   1828  HB3 ALA A 122      35.628  11.756 -16.125  1.00 96.22           H  
ATOM   1829  O   ALA A 122      35.466   7.683 -14.770  1.00 96.22           O  
ATOM   1830  N   THR A 123      34.289   9.034 -13.417  1.00 97.04           N  
ATOM   1831  H   THR A 123      34.103   9.985 -13.132  1.00 97.04           H  
ATOM   1832  CA  THR A 123      33.317   8.027 -12.986  1.00 97.04           C  
ATOM   1833  HA  THR A 123      33.424   7.114 -13.573  1.00 97.04           H  
ATOM   1834  C   THR A 123      31.940   8.605 -13.234  1.00 97.04           C  
ATOM   1835  CB  THR A 123      33.482   7.661 -11.507  1.00 97.04           C  
ATOM   1836  HB  THR A 123      33.326   8.545 -10.888  1.00 97.04           H  
ATOM   1837  O   THR A 123      31.620   9.661 -12.690  1.00 97.04           O  
ATOM   1838  CG2 THR A 123      32.508   6.565 -11.075  1.00 97.04           C  
ATOM   1839 HG21 THR A 123      31.481   6.920 -11.160  1.00 97.04           H  
ATOM   1840 HG22 THR A 123      32.685   6.297 -10.034  1.00 97.04           H  
ATOM   1841 HG23 THR A 123      32.626   5.684 -11.705  1.00 97.04           H  
ATOM   1842  OG1 THR A 123      34.780   7.164 -11.275  1.00 97.04           O  
ATOM   1843  HG1 THR A 123      34.670   6.327 -10.817  1.00 97.04           H  
ATOM   1844  N   HIS A 124      31.164   7.936 -14.077  1.00 97.64           N  
ATOM   1845  H   HIS A 124      31.477   7.038 -14.417  1.00 97.64           H  
ATOM   1846  CA  HIS A 124      29.779   8.296 -14.368  1.00 97.64           C  
ATOM   1847  HA  HIS A 124      29.527   9.260 -13.925  1.00 97.64           H  
ATOM   1848  C   HIS A 124      28.845   7.248 -13.752  1.00 97.64           C  
ATOM   1849  CB  HIS A 124      29.579   8.407 -15.885  1.00 97.64           C  
ATOM   1850  HB2 HIS A 124      29.930   7.481 -16.341  1.00 97.64           H  
ATOM   1851  HB3 HIS A 124      28.513   8.498 -16.092  1.00 97.64           H  
ATOM   1852  O   HIS A 124      29.292   6.183 -13.311  1.00 97.64           O  
ATOM   1853  CG  HIS A 124      30.264   9.553 -16.587  1.00 97.64           C  
ATOM   1854  CD2 HIS A 124      31.272  10.365 -16.141  1.00 97.64           C  
ATOM   1855  HD2 HIS A 124      31.728  10.359 -15.162  1.00 97.64           H  
ATOM   1856  ND1 HIS A 124      29.984   9.949 -17.872  1.00 97.64           N  
ATOM   1857  HD1 HIS A 124      29.287   9.537 -18.476  1.00 97.64           H  
ATOM   1858  CE1 HIS A 124      30.814  10.943 -18.210  1.00 97.64           C  
ATOM   1859  HE1 HIS A 124      30.829  11.444 -19.166  1.00 97.64           H  
ATOM   1860  NE2 HIS A 124      31.640  11.204 -17.192  1.00 97.64           N  
ATOM   1861  N   TYR A 125      27.550   7.551 -13.726  1.00 97.69           N  
ATOM   1862  H   TYR A 125      27.258   8.442 -14.101  1.00 97.69           H  
ATOM   1863  CA  TYR A 125      26.515   6.686 -13.167  1.00 97.69           C  
ATOM   1864  HA  TYR A 125      26.938   5.710 -12.929  1.00 97.69           H  
ATOM   1865  C   TYR A 125      25.397   6.475 -14.179  1.00 97.69           C  
ATOM   1866  CB  TYR A 125      25.964   7.291 -11.867  1.00 97.69           C  
ATOM   1867  HB2 TYR A 125      25.523   8.264 -12.086  1.00 97.69           H  
ATOM   1868  HB3 TYR A 125      25.164   6.650 -11.497  1.00 97.69           H  
ATOM   1869  O   TYR A 125      24.964   7.418 -14.846  1.00 97.69           O  
ATOM   1870  CG  TYR A 125      27.000   7.462 -10.773  1.00 97.69           C  
ATOM   1871  CD1 TYR A 125      27.133   6.483  -9.770  1.00 97.69           C  
ATOM   1872  HD1 TYR A 125      26.490   5.616  -9.773  1.00 97.69           H  
ATOM   1873  CD2 TYR A 125      27.838   8.594 -10.770  1.00 97.69           C  
ATOM   1874  HD2 TYR A 125      27.717   9.351 -11.530  1.00 97.69           H  
ATOM   1875  CE1 TYR A 125      28.113   6.635  -8.769  1.00 97.69           C  
ATOM   1876  HE1 TYR A 125      28.225   5.895  -7.990  1.00 97.69           H  
ATOM   1877  CE2 TYR A 125      28.843   8.729  -9.793  1.00 97.69           C  
ATOM   1878  HE2 TYR A 125      29.498   9.587  -9.811  1.00 97.69           H  
ATOM   1879  OH  TYR A 125      29.952   7.866  -7.851  1.00 97.69           O  
ATOM   1880  HH  TYR A 125      30.436   8.689  -7.957  1.00 97.69           H  
ATOM   1881  CZ  TYR A 125      28.985   7.742  -8.795  1.00 97.69           C  
ATOM   1882  N   ALA A 126      24.892   5.246 -14.264  1.00 97.73           N  
ATOM   1883  H   ALA A 126      25.295   4.516 -13.695  1.00 97.73           H  
ATOM   1884  CA  ALA A 126      23.531   5.045 -14.733  1.00 97.73           C  
ATOM   1885  HA  ALA A 126      23.309   5.763 -15.523  1.00 97.73           H  
ATOM   1886  C   ALA A 126      22.579   5.329 -13.562  1.00 97.73           C  
ATOM   1887  CB  ALA A 126      23.370   3.649 -15.345  1.00 97.73           C  
ATOM   1888  HB1 ALA A 126      24.124   3.489 -16.116  1.00 97.73           H  
ATOM   1889  HB2 ALA A 126      23.473   2.875 -14.584  1.00 97.73           H  
ATOM   1890  HB3 ALA A 126      22.381   3.564 -15.796  1.00 97.73           H  
ATOM   1891  O   ALA A 126      22.857   4.988 -12.412  1.00 97.73           O  
ATOM   1892  N   VAL A 127      21.473   5.997 -13.849  1.00 97.56           N  
ATOM   1893  H   VAL A 127      21.322   6.286 -14.805  1.00 97.56           H  
ATOM   1894  CA  VAL A 127      20.382   6.249 -12.915  1.00 97.56           C  
ATOM   1895  HA  VAL A 127      20.659   5.897 -11.921  1.00 97.56           H  
ATOM   1896  C   VAL A 127      19.205   5.438 -13.423  1.00 97.56           C  
ATOM   1897  CB  VAL A 127      20.049   7.747 -12.814  1.00 97.56           C  
ATOM   1898  HB  VAL A 127      19.692   8.101 -13.780  1.00 97.56           H  
ATOM   1899  O   VAL A 127      18.650   5.751 -14.474  1.00 97.56           O  
ATOM   1900  CG1 VAL A 127      18.960   7.990 -11.762  1.00 97.56           C  
ATOM   1901 HG11 VAL A 127      19.296   7.648 -10.783  1.00 97.56           H  
ATOM   1902 HG12 VAL A 127      18.049   7.461 -12.040  1.00 97.56           H  
ATOM   1903 HG13 VAL A 127      18.726   9.053 -11.708  1.00 97.56           H  
ATOM   1904  CG2 VAL A 127      21.275   8.586 -12.430  1.00 97.56           C  
ATOM   1905 HG21 VAL A 127      20.989   9.632 -12.324  1.00 97.56           H  
ATOM   1906 HG22 VAL A 127      21.682   8.220 -11.487  1.00 97.56           H  
ATOM   1907 HG23 VAL A 127      22.036   8.514 -13.207  1.00 97.56           H  
ATOM   1908  N   ILE A 128      18.873   4.368 -12.705  1.00 97.92           N  
ATOM   1909  H   ILE A 128      19.355   4.211 -11.831  1.00 97.92           H  
ATOM   1910  CA  ILE A 128      17.807   3.431 -13.067  1.00 97.92           C  
ATOM   1911  HA  ILE A 128      17.416   3.671 -14.055  1.00 97.92           H  
ATOM   1912  C   ILE A 128      16.680   3.592 -12.058  1.00 97.92           C  
ATOM   1913  CB  ILE A 128      18.335   1.980 -13.085  1.00 97.92           C  
ATOM   1914  HB  ILE A 128      18.641   1.724 -12.071  1.00 97.92           H  
ATOM   1915  O   ILE A 128      16.931   3.487 -10.855  1.00 97.92           O  
ATOM   1916  CG1 ILE A 128      19.575   1.777 -13.988  1.00 97.92           C  
ATOM   1917 HG12 ILE A 128      19.865   0.727 -13.952  1.00 97.92           H  
ATOM   1918 HG13 ILE A 128      20.409   2.348 -13.580  1.00 97.92           H  
ATOM   1919  CG2 ILE A 128      17.214   1.004 -13.479  1.00 97.92           C  
ATOM   1920 HG21 ILE A 128      17.606  -0.013 -13.475  1.00 97.92           H  
ATOM   1921 HG22 ILE A 128      16.823   1.241 -14.469  1.00 97.92           H  
ATOM   1922 HG23 ILE A 128      16.397   1.049 -12.759  1.00 97.92           H  
ATOM   1923  CD1 ILE A 128      19.391   2.176 -15.459  1.00 97.92           C  
ATOM   1924 HD11 ILE A 128      20.321   1.994 -15.998  1.00 97.92           H  
ATOM   1925 HD12 ILE A 128      19.147   3.235 -15.538  1.00 97.92           H  
ATOM   1926 HD13 ILE A 128      18.602   1.583 -15.921  1.00 97.92           H  
ATOM   1927  N   ALA A 129      15.463   3.855 -12.537  1.00 96.46           N  
ATOM   1928  H   ALA A 129      15.351   3.997 -13.531  1.00 96.46           H  
ATOM   1929  CA  ALA A 129      14.288   4.084 -11.696  1.00 96.46           C  
ATOM   1930  HA  ALA A 129      13.530   4.541 -12.332  1.00 96.46           H  
ATOM   1931  C   ALA A 129      14.583   5.090 -10.563  1.00 96.46           C  
ATOM   1932  CB  ALA A 129      13.731   2.735 -11.230  1.00 96.46           C  
ATOM   1933  HB1 ALA A 129      13.564   2.100 -12.100  1.00 96.46           H  
ATOM   1934  HB2 ALA A 129      14.430   2.248 -10.549  1.00 96.46           H  
ATOM   1935  HB3 ALA A 129      12.780   2.886 -10.718  1.00 96.46           H  
ATOM   1936  O   ALA A 129      14.380   4.815  -9.379  1.00 96.46           O  
ATOM   1937  N   GLY A 130      15.198   6.223 -10.927  1.00 95.58           N  
ATOM   1938  H   GLY A 130      15.302   6.389 -11.918  1.00 95.58           H  
ATOM   1939  CA  GLY A 130      15.565   7.297 -10.000  1.00 95.58           C  
ATOM   1940  HA2 GLY A 130      14.720   7.476  -9.335  1.00 95.58           H  
ATOM   1941  HA3 GLY A 130      15.755   8.206 -10.570  1.00 95.58           H  
ATOM   1942  C   GLY A 130      16.775   7.046  -9.097  1.00 95.58           C  
ATOM   1943  O   GLY A 130      17.062   7.883  -8.246  1.00 95.58           O  
ATOM   1944  N   ARG A 131      17.502   5.929  -9.240  1.00 95.54           N  
ATOM   1945  H   ARG A 131      17.190   5.241  -9.910  1.00 95.54           H  
ATOM   1946  CA  ARG A 131      18.563   5.541  -8.293  1.00 95.54           C  
ATOM   1947  HA  ARG A 131      18.684   6.332  -7.552  1.00 95.54           H  
ATOM   1948  C   ARG A 131      19.925   5.332  -8.956  1.00 95.54           C  
ATOM   1949  CB  ARG A 131      18.119   4.281  -7.541  1.00 95.54           C  
ATOM   1950  HB2 ARG A 131      17.952   3.475  -8.255  1.00 95.54           H  
ATOM   1951  HB3 ARG A 131      18.927   3.990  -6.870  1.00 95.54           H  
ATOM   1952  O   ARG A 131      20.033   4.652  -9.971  1.00 95.54           O  
ATOM   1953  CG  ARG A 131      16.851   4.490  -6.697  1.00 95.54           C  
ATOM   1954  HG2 ARG A 131      16.024   4.787  -7.342  1.00 95.54           H  
ATOM   1955  HG3 ARG A 131      17.026   5.264  -5.950  1.00 95.54           H  
ATOM   1956  CD  ARG A 131      16.491   3.175  -6.007  1.00 95.54           C  
ATOM   1957  HD2 ARG A 131      17.345   2.836  -5.420  1.00 95.54           H  
ATOM   1958  HD3 ARG A 131      16.286   2.436  -6.782  1.00 95.54           H  
ATOM   1959  NE  ARG A 131      15.320   3.274  -5.122  1.00 95.54           N  
ATOM   1960  HE  ARG A 131      15.471   3.316  -4.124  1.00 95.54           H  
ATOM   1961  NH1 ARG A 131      13.651   2.811  -6.669  1.00 95.54           N  
ATOM   1962 HH11 ARG A 131      12.738   2.390  -6.770  1.00 95.54           H  
ATOM   1963 HH12 ARG A 131      14.194   3.065  -7.481  1.00 95.54           H  
ATOM   1964  NH2 ARG A 131      13.228   2.826  -4.492  1.00 95.54           N  
ATOM   1965 HH21 ARG A 131      13.548   2.782  -3.535  1.00 95.54           H  
ATOM   1966 HH22 ARG A 131      12.364   2.363  -4.736  1.00 95.54           H  
ATOM   1967  CZ  ARG A 131      14.080   2.976  -5.447  1.00 95.54           C  
ATOM   1968  N   ARG A 132      20.992   5.851  -8.325  1.00 96.19           N  
ATOM   1969  H   ARG A 132      20.797   6.428  -7.519  1.00 96.19           H  
ATOM   1970  CA  ARG A 132      22.414   5.573  -8.666  1.00 96.19           C  
ATOM   1971  HA  ARG A 132      22.516   5.470  -9.747  1.00 96.19           H  
ATOM   1972  C   ARG A 132      22.945   4.269  -8.063  1.00 96.19           C  
ATOM   1973  CB  ARG A 132      23.318   6.714  -8.178  1.00 96.19           C  
ATOM   1974  HB2 ARG A 132      23.178   6.843  -7.104  1.00 96.19           H  
ATOM   1975  HB3 ARG A 132      24.358   6.437  -8.350  1.00 96.19           H  
ATOM   1976  O   ARG A 132      24.048   3.824  -8.388  1.00 96.19           O  
ATOM   1977  CG  ARG A 132      23.067   8.044  -8.886  1.00 96.19           C  
ATOM   1978  HG2 ARG A 132      23.240   7.924  -9.955  1.00 96.19           H  
ATOM   1979  HG3 ARG A 132      22.041   8.367  -8.709  1.00 96.19           H  
ATOM   1980  CD  ARG A 132      24.042   9.087  -8.337  1.00 96.19           C  
ATOM   1981  HD2 ARG A 132      25.040   8.853  -8.706  1.00 96.19           H  
ATOM   1982  HD3 ARG A 132      24.048   9.037  -7.248  1.00 96.19           H  
ATOM   1983  NE  ARG A 132      23.654  10.446  -8.737  1.00 96.19           N  
ATOM   1984  HE  ARG A 132      22.707  10.587  -9.056  1.00 96.19           H  
ATOM   1985  NH1 ARG A 132      25.682  11.471  -8.363  1.00 96.19           N  
ATOM   1986 HH11 ARG A 132      26.245  12.288  -8.552  1.00 96.19           H  
ATOM   1987 HH12 ARG A 132      26.118  10.575  -8.196  1.00 96.19           H  
ATOM   1988  NH2 ARG A 132      23.982  12.655  -9.139  1.00 96.19           N  
ATOM   1989 HH21 ARG A 132      23.001  12.759  -9.353  1.00 96.19           H  
ATOM   1990 HH22 ARG A 132      24.630  13.090  -9.780  1.00 96.19           H  
ATOM   1991  CZ  ARG A 132      24.434  11.510  -8.733  1.00 96.19           C  
ATOM   1992  N   SER A 133      22.188   3.679  -7.149  1.00 95.23           N  
ATOM   1993  H   SER A 133      21.296   4.092  -6.918  1.00 95.23           H  
ATOM   1994  CA  SER A 133      22.520   2.434  -6.466  1.00 95.23           C  
ATOM   1995  HA  SER A 133      23.009   1.761  -7.170  1.00 95.23           H  
ATOM   1996  C   SER A 133      21.253   1.760  -5.965  1.00 95.23           C  
ATOM   1997  CB  SER A 133      23.448   2.693  -5.272  1.00 95.23           C  
ATOM   1998  HB2 SER A 133      24.401   3.080  -5.633  1.00 95.23           H  
ATOM   1999  HB3 SER A 133      23.632   1.759  -4.742  1.00 95.23           H  
ATOM   2000  O   SER A 133      20.298   2.446  -5.605  1.00 95.23           O  
ATOM   2001  OG  SER A 133      22.883   3.633  -4.377  1.00 95.23           O  
ATOM   2002  HG  SER A 133      21.978   3.377  -4.185  1.00 95.23           H  
ATOM   2003  N   LEU A 134      21.275   0.438  -5.883  1.00 94.82           N  
ATOM   2004  H   LEU A 134      22.120  -0.051  -6.143  1.00 94.82           H  
ATOM   2005  CA  LEU A 134      20.197  -0.379  -5.344  1.00 94.82           C  
ATOM   2006  HA  LEU A 134      19.545   0.241  -4.728  1.00 94.82           H  
ATOM   2007  C   LEU A 134      20.807  -1.474  -4.471  1.00 94.82           C  
ATOM   2008  CB  LEU A 134      19.412  -0.979  -6.523  1.00 94.82           C  
ATOM   2009  HB2 LEU A 134      19.936  -1.870  -6.868  1.00 94.82           H  
ATOM   2010  HB3 LEU A 134      19.391  -0.269  -7.350  1.00 94.82           H  
ATOM   2011  O   LEU A 134      21.799  -2.069  -4.881  1.00 94.82           O  
ATOM   2012  CG  LEU A 134      17.973  -1.365  -6.168  1.00 94.82           C  
ATOM   2013  HG  LEU A 134      17.964  -2.037  -5.310  1.00 94.82           H  
ATOM   2014  CD1 LEU A 134      17.172  -0.098  -5.887  1.00 94.82           C  
ATOM   2015 HD11 LEU A 134      16.106  -0.279  -6.025  1.00 94.82           H  
ATOM   2016 HD12 LEU A 134      17.349   0.255  -4.871  1.00 94.82           H  
ATOM   2017 HD13 LEU A 134      17.468   0.673  -6.598  1.00 94.82           H  
ATOM   2018  CD2 LEU A 134      17.325  -2.062  -7.361  1.00 94.82           C  
ATOM   2019 HD21 LEU A 134      16.352  -2.455  -7.066  1.00 94.82           H  
ATOM   2020 HD22 LEU A 134      17.958  -2.888  -7.686  1.00 94.82           H  
ATOM   2021 HD23 LEU A 134      17.190  -1.363  -8.187  1.00 94.82           H  
ATOM   2022  N   ASP A 135      20.254  -1.711  -3.279  1.00 90.41           N  
ATOM   2023  H   ASP A 135      19.384  -1.254  -3.047  1.00 90.41           H  
ATOM   2024  CA  ASP A 135      20.735  -2.744  -2.339  1.00 90.41           C  
ATOM   2025  HA  ASP A 135      20.316  -2.519  -1.359  1.00 90.41           H  
ATOM   2026  C   ASP A 135      22.262  -2.723  -2.143  1.00 90.41           C  
ATOM   2027  CB  ASP A 135      20.193  -4.128  -2.736  1.00 90.41           C  
ATOM   2028  HB2 ASP A 135      20.548  -4.869  -2.020  1.00 90.41           H  
ATOM   2029  HB3 ASP A 135      20.566  -4.396  -3.725  1.00 90.41           H  
ATOM   2030  O   ASP A 135      22.959  -3.717  -2.312  1.00 90.41           O  
ATOM   2031  CG  ASP A 135      18.669  -4.164  -2.733  1.00 90.41           C  
ATOM   2032  OD1 ASP A 135      18.055  -3.476  -1.889  1.00 90.41           O  
ATOM   2033  OD2 ASP A 135      18.072  -4.769  -3.652  1.00 90.41           O  
ATOM   2034  N   PHE A 136      22.813  -1.540  -1.843  1.00 91.41           N  
ATOM   2035  H   PHE A 136      22.179  -0.766  -1.704  1.00 91.41           H  
ATOM   2036  CA  PHE A 136      24.255  -1.317  -1.621  1.00 91.41           C  
ATOM   2037  HA  PHE A 136      24.369  -0.251  -1.424  1.00 91.41           H  
ATOM   2038  C   PHE A 136      25.163  -1.598  -2.830  1.00 91.41           C  
ATOM   2039  CB  PHE A 136      24.724  -2.051  -0.349  1.00 91.41           C  
ATOM   2040  HB2 PHE A 136      24.811  -3.117  -0.556  1.00 91.41           H  
ATOM   2041  HB3 PHE A 136      25.714  -1.689  -0.072  1.00 91.41           H  
ATOM   2042  O   PHE A 136      26.386  -1.497  -2.718  1.00 91.41           O  
ATOM   2043  CG  PHE A 136      23.781  -1.845   0.814  1.00 91.41           C  
ATOM   2044  CD1 PHE A 136      23.786  -0.615   1.497  1.00 91.41           C  
ATOM   2045  HD1 PHE A 136      24.535   0.129   1.266  1.00 91.41           H  
ATOM   2046  CD2 PHE A 136      22.805  -2.815   1.109  1.00 91.41           C  
ATOM   2047  HD2 PHE A 136      22.793  -3.763   0.590  1.00 91.41           H  
ATOM   2048  CE1 PHE A 136      22.768  -0.321   2.417  1.00 91.41           C  
ATOM   2049  HE1 PHE A 136      22.737   0.643   2.903  1.00 91.41           H  
ATOM   2050  CE2 PHE A 136      21.784  -2.519   2.023  1.00 91.41           C  
ATOM   2051  HE2 PHE A 136      21.013  -3.252   2.208  1.00 91.41           H  
ATOM   2052  CZ  PHE A 136      21.738  -1.254   2.634  1.00 91.41           C  
ATOM   2053  HZ  PHE A 136      20.909  -1.007   3.280  1.00 91.41           H  
ATOM   2054  N   GLN A 137      24.593  -1.875  -4.004  1.00 94.78           N  
ATOM   2055  H   GLN A 137      23.596  -2.033  -4.026  1.00 94.78           H  
ATOM   2056  CA  GLN A 137      25.315  -2.027  -5.261  1.00 94.78           C  
ATOM   2057  HA  GLN A 137      26.379  -2.136  -5.052  1.00 94.78           H  
ATOM   2058  C   GLN A 137      25.123  -0.774  -6.121  1.00 94.78           C  
ATOM   2059  CB  GLN A 137      24.864  -3.304  -5.980  1.00 94.78           C  
ATOM   2060  HB2 GLN A 137      25.478  -3.432  -6.872  1.00 94.78           H  
ATOM   2061  HB3 GLN A 137      23.822  -3.196  -6.281  1.00 94.78           H  
ATOM   2062  O   GLN A 137      24.010  -0.292  -6.319  1.00 94.78           O  
ATOM   2063  CG  GLN A 137      25.001  -4.567  -5.119  1.00 94.78           C  
ATOM   2064  HG2 GLN A 137      26.012  -4.615  -4.713  1.00 94.78           H  
ATOM   2065  HG3 GLN A 137      24.298  -4.533  -4.286  1.00 94.78           H  
ATOM   2066  CD  GLN A 137      24.710  -5.834  -5.916  1.00 94.78           C  
ATOM   2067  NE2 GLN A 137      25.598  -6.803  -5.891  1.00 94.78           N  
ATOM   2068 HE21 GLN A 137      26.417  -6.731  -5.304  1.00 94.78           H  
ATOM   2069 HE22 GLN A 137      25.403  -7.583  -6.502  1.00 94.78           H  
ATOM   2070  OE1 GLN A 137      23.714  -5.979  -6.608  1.00 94.78           O  
ATOM   2071  N   SER A 138      26.221  -0.202  -6.615  1.00 96.03           N  
ATOM   2072  H   SER A 138      27.103  -0.680  -6.501  1.00 96.03           H  
ATOM   2073  CA  SER A 138      26.198   1.046  -7.385  1.00 96.03           C  
ATOM   2074  HA  SER A 138      25.298   1.606  -7.134  1.00 96.03           H  
ATOM   2075  C   SER A 138      26.173   0.786  -8.890  1.00 96.03           C  
ATOM   2076  CB  SER A 138      27.396   1.915  -6.998  1.00 96.03           C  
ATOM   2077  HB2 SER A 138      27.329   2.169  -5.940  1.00 96.03           H  
ATOM   2078  HB3 SER A 138      28.317   1.357  -7.167  1.00 96.03           H  
ATOM   2079  O   SER A 138      26.941  -0.030  -9.385  1.00 96.03           O  
ATOM   2080  OG  SER A 138      27.430   3.104  -7.764  1.00 96.03           O  
ATOM   2081  HG  SER A 138      26.593   3.564  -7.660  1.00 96.03           H  
ATOM   2082  N   TYR A 139      25.389   1.580  -9.621  1.00 97.92           N  
ATOM   2083  H   TYR A 139      24.787   2.232  -9.140  1.00 97.92           H  
ATOM   2084  CA  TYR A 139      25.378   1.655 -11.087  1.00 97.92           C  
ATOM   2085  HA  TYR A 139      25.500   0.650 -11.491  1.00 97.92           H  
ATOM   2086  C   TYR A 139      26.525   2.519 -11.655  1.00 97.92           C  
ATOM   2087  CB  TYR A 139      24.017   2.202 -11.526  1.00 97.92           C  
ATOM   2088  HB2 TYR A 139      24.025   2.322 -12.610  1.00 97.92           H  
ATOM   2089  HB3 TYR A 139      23.891   3.187 -11.077  1.00 97.92           H  
ATOM   2090  O   TYR A 139      26.380   3.182 -12.687  1.00 97.92           O  
ATOM   2091  CG  TYR A 139      22.820   1.344 -11.194  1.00 97.92           C  
ATOM   2092  CD1 TYR A 139      22.690   0.080 -11.789  1.00 97.92           C  
ATOM   2093  HD1 TYR A 139      23.481  -0.292 -12.423  1.00 97.92           H  
ATOM   2094  CD2 TYR A 139      21.804   1.833 -10.356  1.00 97.92           C  
ATOM   2095  HD2 TYR A 139      21.868   2.839  -9.966  1.00 97.92           H  
ATOM   2096  CE1 TYR A 139      21.540  -0.693 -11.556  1.00 97.92           C  
ATOM   2097  HE1 TYR A 139      21.431  -1.651 -12.042  1.00 97.92           H  
ATOM   2098  CE2 TYR A 139      20.676   1.046 -10.072  1.00 97.92           C  
ATOM   2099  HE2 TYR A 139      19.891   1.436  -9.441  1.00 97.92           H  
ATOM   2100  OH  TYR A 139      19.432  -0.960 -10.439  1.00 97.92           O  
ATOM   2101  HH  TYR A 139      18.847  -0.514  -9.823  1.00 97.92           H  
ATOM   2102  CZ  TYR A 139      20.543  -0.220 -10.677  1.00 97.92           C  
ATOM   2103  N   SER A 140      27.657   2.584 -10.951  1.00 97.56           N  
ATOM   2104  H   SER A 140      27.767   1.928 -10.192  1.00 97.56           H  
ATOM   2105  CA  SER A 140      28.819   3.374 -11.367  1.00 97.56           C  
ATOM   2106  HA  SER A 140      28.458   4.275 -11.861  1.00 97.56           H  
ATOM   2107  C   SER A 140      29.686   2.619 -12.367  1.00 97.56           C  
ATOM   2108  CB  SER A 140      29.658   3.839 -10.174  1.00 97.56           C  
ATOM   2109  HB2 SER A 140      29.033   4.448  -9.521  1.00 97.56           H  
ATOM   2110  HB3 SER A 140      30.482   4.452 -10.538  1.00 97.56           H  
ATOM   2111  O   SER A 140      29.842   1.402 -12.291  1.00 97.56           O  
ATOM   2112  OG  SER A 140      30.175   2.768  -9.414  1.00 97.56           O  
ATOM   2113  HG  SER A 140      29.443   2.392  -8.921  1.00 97.56           H  
ATOM   2114  N   TYR A 141      30.299   3.354 -13.291  1.00 97.40           N  
ATOM   2115  H   TYR A 141      30.081   4.339 -13.355  1.00 97.40           H  
ATOM   2116  CA  TYR A 141      31.277   2.805 -14.223  1.00 97.40           C  
ATOM   2117  HA  TYR A 141      31.711   1.912 -13.773  1.00 97.40           H  
ATOM   2118  C   TYR A 141      32.423   3.788 -14.467  1.00 97.40           C  
ATOM   2119  CB  TYR A 141      30.601   2.363 -15.526  1.00 97.40           C  
ATOM   2120  HB2 TYR A 141      31.368   2.016 -16.218  1.00 97.40           H  
ATOM   2121  HB3 TYR A 141      29.953   1.513 -15.315  1.00 97.40           H  
ATOM   2122  O   TYR A 141      32.248   5.006 -14.565  1.00 97.40           O  
ATOM   2123  CG  TYR A 141      29.774   3.434 -16.198  1.00 97.40           C  
ATOM   2124  CD1 TYR A 141      28.426   3.616 -15.830  1.00 97.40           C  
ATOM   2125  HD1 TYR A 141      27.976   2.975 -15.086  1.00 97.40           H  
ATOM   2126  CD2 TYR A 141      30.363   4.261 -17.171  1.00 97.40           C  
ATOM   2127  HD2 TYR A 141      31.398   4.123 -17.447  1.00 97.40           H  
ATOM   2128  CE1 TYR A 141      27.671   4.645 -16.419  1.00 97.40           C  
ATOM   2129  HE1 TYR A 141      26.634   4.778 -16.149  1.00 97.40           H  
ATOM   2130  CE2 TYR A 141      29.607   5.279 -17.770  1.00 97.40           C  
ATOM   2131  HE2 TYR A 141      30.056   5.924 -18.510  1.00 97.40           H  
ATOM   2132  OH  TYR A 141      27.558   6.480 -17.962  1.00 97.40           O  
ATOM   2133  HH  TYR A 141      26.670   6.558 -17.606  1.00 97.40           H  
ATOM   2134  CZ  TYR A 141      28.266   5.481 -17.384  1.00 97.40           C  
ATOM   2135  N   SER A 142      33.631   3.233 -14.560  1.00 96.64           N  
ATOM   2136  H   SER A 142      33.704   2.236 -14.417  1.00 96.64           H  
ATOM   2137  CA  SER A 142      34.865   4.006 -14.699  1.00 96.64           C  
ATOM   2138  HA  SER A 142      34.741   4.969 -14.205  1.00 96.64           H  
ATOM   2139  C   SER A 142      35.200   4.252 -16.166  1.00 96.64           C  
ATOM   2140  CB  SER A 142      36.027   3.288 -14.012  1.00 96.64           C  
ATOM   2141  HB2 SER A 142      36.936   3.879 -14.127  1.00 96.64           H  
ATOM   2142  HB3 SER A 142      36.175   2.311 -14.472  1.00 96.64           H  
ATOM   2143  O   SER A 142      35.454   3.312 -16.925  1.00 96.64           O  
ATOM   2144  OG  SER A 142      35.746   3.125 -12.637  1.00 96.64           O  
ATOM   2145  HG  SER A 142      36.343   2.479 -12.253  1.00 96.64           H  
ATOM   2146  N   ILE A 143      35.289   5.520 -16.547  1.00 96.93           N  
ATOM   2147  H   ILE A 143      35.113   6.235 -15.855  1.00 96.93           H  
ATOM   2148  CA  ILE A 143      35.748   5.971 -17.857  1.00 96.93           C  
ATOM   2149  HA  ILE A 143      35.596   5.181 -18.592  1.00 96.93           H  
ATOM   2150  C   ILE A 143      37.245   6.258 -17.758  1.00 96.93           C  
ATOM   2151  CB  ILE A 143      34.932   7.197 -18.315  1.00 96.93           C  
ATOM   2152  HB  ILE A 143      35.044   7.989 -17.574  1.00 96.93           H  
ATOM   2153  O   ILE A 143      37.685   7.059 -16.933  1.00 96.93           O  
ATOM   2154  CG1 ILE A 143      33.436   6.819 -18.413  1.00 96.93           C  
ATOM   2155 HG12 ILE A 143      33.299   6.028 -19.150  1.00 96.93           H  
ATOM   2156 HG13 ILE A 143      33.089   6.450 -17.448  1.00 96.93           H  
ATOM   2157  CG2 ILE A 143      35.465   7.716 -19.660  1.00 96.93           C  
ATOM   2158 HG21 ILE A 143      36.508   8.016 -19.560  1.00 96.93           H  
ATOM   2159 HG22 ILE A 143      34.905   8.595 -19.978  1.00 96.93           H  
ATOM   2160 HG23 ILE A 143      35.379   6.939 -20.419  1.00 96.93           H  
ATOM   2161  CD1 ILE A 143      32.540   8.000 -18.775  1.00 96.93           C  
ATOM   2162 HD11 ILE A 143      31.501   7.724 -18.599  1.00 96.93           H  
ATOM   2163 HD12 ILE A 143      32.656   8.261 -19.827  1.00 96.93           H  
ATOM   2164 HD13 ILE A 143      32.797   8.858 -18.153  1.00 96.93           H  
ATOM   2165  N   ALA A 144      38.037   5.595 -18.594  1.00 97.08           N  
ATOM   2166  H   ALA A 144      37.609   5.005 -19.293  1.00 97.08           H  
ATOM   2167  CA  ALA A 144      39.462   5.835 -18.735  1.00 97.08           C  
ATOM   2168  HA  ALA A 144      39.820   6.397 -17.872  1.00 97.08           H  
ATOM   2169  C   ALA A 144      39.724   6.668 -19.990  1.00 97.08           C  
ATOM   2170  CB  ALA A 144      40.207   4.496 -18.758  1.00 97.08           C  
ATOM   2171  HB1 ALA A 144      41.280   4.674 -18.839  1.00 97.08           H  
ATOM   2172  HB2 ALA A 144      39.881   3.909 -19.616  1.00 97.08           H  
ATOM   2173  HB3 ALA A 144      40.002   3.943 -17.841  1.00 97.08           H  
ATOM   2174  O   ALA A 144      39.080   6.494 -21.023  1.00 97.08           O  
ATOM   2175  N   LYS A 145      40.704   7.568 -19.923  1.00 96.60           N  
ATOM   2176  H   LYS A 145      41.186   7.671 -19.041  1.00 96.60           H  
ATOM   2177  CA  LYS A 145      41.140   8.356 -21.075  1.00 96.60           C  
ATOM   2178  HA  LYS A 145      40.321   9.010 -21.371  1.00 96.60           H  
ATOM   2179  C   LYS A 145      41.466   7.432 -22.256  1.00 96.60           C  
ATOM   2180  CB  LYS A 145      42.353   9.198 -20.672  1.00 96.60           C  
ATOM   2181  HB2 LYS A 145      42.075   9.844 -19.839  1.00 96.60           H  
ATOM   2182  HB3 LYS A 145      43.159   8.539 -20.349  1.00 96.60           H  
ATOM   2183  O   LYS A 145      42.285   6.527 -22.125  1.00 96.60           O  
ATOM   2184  CG  LYS A 145      42.833  10.055 -21.847  1.00 96.60           C  
ATOM   2185  HG2 LYS A 145      43.148   9.413 -22.671  1.00 96.60           H  
ATOM   2186  HG3 LYS A 145      42.014  10.687 -22.190  1.00 96.60           H  
ATOM   2187  CD  LYS A 145      44.020  10.924 -21.438  1.00 96.60           C  
ATOM   2188  HD2 LYS A 145      44.844  10.284 -21.126  1.00 96.60           H  
ATOM   2189  HD3 LYS A 145      43.723  11.574 -20.615  1.00 96.60           H  
ATOM   2190  CE  LYS A 145      44.429  11.767 -22.646  1.00 96.60           C  
ATOM   2191  HE2 LYS A 145      43.580  12.392 -22.923  1.00 96.60           H  
ATOM   2192  HE3 LYS A 145      44.640  11.100 -23.482  1.00 96.60           H  
ATOM   2193  NZ  LYS A 145      45.609  12.608 -22.340  1.00 96.60           N  
ATOM   2194  HZ1 LYS A 145      45.389  13.233 -21.578  1.00 96.60           H  
ATOM   2195  HZ2 LYS A 145      46.394  12.029 -22.079  1.00 96.60           H  
ATOM   2196  HZ3 LYS A 145      45.856  13.162 -23.147  1.00 96.60           H  
ATOM   2197  N   GLY A 146      40.883   7.729 -23.413  1.00 96.64           N  
ATOM   2198  H   GLY A 146      40.231   8.500 -23.432  1.00 96.64           H  
ATOM   2199  CA  GLY A 146      41.024   6.948 -24.639  1.00 96.64           C  
ATOM   2200  HA2 GLY A 146      41.994   6.451 -24.651  1.00 96.64           H  
ATOM   2201  HA3 GLY A 146      40.970   7.622 -25.493  1.00 96.64           H  
ATOM   2202  C   GLY A 146      39.956   5.872 -24.835  1.00 96.64           C  
ATOM   2203  O   GLY A 146      39.908   5.306 -25.924  1.00 96.64           O  
ATOM   2204  N   ASP A 147      39.089   5.617 -23.848  1.00 97.60           N  
ATOM   2205  H   ASP A 147      39.189   6.061 -22.947  1.00 97.60           H  
ATOM   2206  CA  ASP A 147      37.943   4.731 -24.043  1.00 97.60           C  
ATOM   2207  HA  ASP A 147      38.313   3.739 -24.301  1.00 97.60           H  
ATOM   2208  C   ASP A 147      37.062   5.236 -25.192  1.00 97.60           C  
ATOM   2209  CB  ASP A 147      37.080   4.606 -22.783  1.00 97.60           C  
ATOM   2210  HB2 ASP A 147      36.135   4.149 -23.079  1.00 97.60           H  
ATOM   2211  HB3 ASP A 147      36.858   5.598 -22.390  1.00 97.60           H  
ATOM   2212  O   ASP A 147      36.662   6.403 -25.252  1.00 97.60           O  
ATOM   2213  CG  ASP A 147      37.647   3.724 -21.676  1.00 97.60           C  
ATOM   2214  OD1 ASP A 147      38.511   2.855 -21.917  1.00 97.60           O  
ATOM   2215  OD2 ASP A 147      37.121   3.842 -20.546  1.00 97.60           O  
ATOM   2216  N   THR A 148      36.754   4.329 -26.109  1.00 97.87           N  
ATOM   2217  H   THR A 148      37.156   3.409 -25.997  1.00 97.87           H  
ATOM   2218  CA  THR A 148      35.798   4.545 -27.195  1.00 97.87           C  
ATOM   2219  HA  THR A 148      35.928   5.556 -27.583  1.00 97.87           H  
ATOM   2220  C   THR A 148      34.366   4.416 -26.684  1.00 97.87           C  
ATOM   2221  CB  THR A 148      36.027   3.550 -28.342  1.00 97.87           C  
ATOM   2222  HB  THR A 148      35.304   3.755 -29.132  1.00 97.87           H  
ATOM   2223  O   THR A 148      34.108   3.707 -25.709  1.00 97.87           O  
ATOM   2224  CG2 THR A 148      37.433   3.642 -28.936  1.00 97.87           C  
ATOM   2225 HG21 THR A 148      37.606   4.652 -29.306  1.00 97.87           H  
ATOM   2226 HG22 THR A 148      37.522   2.940 -29.765  1.00 97.87           H  
ATOM   2227 HG23 THR A 148      38.187   3.405 -28.185  1.00 97.87           H  
ATOM   2228  OG1 THR A 148      35.846   2.225 -27.900  1.00 97.87           O  
ATOM   2229  HG1 THR A 148      36.584   2.036 -27.316  1.00 97.87           H  
ATOM   2230  N   ALA A 149      33.409   5.020 -27.392  1.00 97.43           N  
ATOM   2231  H   ALA A 149      33.665   5.705 -28.089  1.00 97.43           H  
ATOM   2232  CA  ALA A 149      31.985   4.869 -27.095  1.00 97.43           C  
ATOM   2233  HA  ALA A 149      31.767   5.384 -26.159  1.00 97.43           H  
ATOM   2234  C   ALA A 149      31.542   3.400 -26.928  1.00 97.43           C  
ATOM   2235  CB  ALA A 149      31.202   5.548 -28.219  1.00 97.43           C  
ATOM   2236  HB1 ALA A 149      31.433   5.092 -29.182  1.00 97.43           H  
ATOM   2237  HB2 ALA A 149      31.434   6.613 -28.249  1.00 97.43           H  
ATOM   2238  HB3 ALA A 149      30.137   5.428 -28.020  1.00 97.43           H  
ATOM   2239  O   ALA A 149      30.760   3.098 -26.032  1.00 97.43           O  
ATOM   2240  N   ALA A 150      32.098   2.474 -27.719  1.00 98.02           N  
ATOM   2241  H   ALA A 150      32.762   2.769 -28.421  1.00 98.02           H  
ATOM   2242  CA  ALA A 150      31.778   1.051 -27.613  1.00 98.02           C  
ATOM   2243  HA  ALA A 150      30.692   0.963 -27.576  1.00 98.02           H  
ATOM   2244  C   ALA A 150      32.304   0.391 -26.325  1.00 98.02           C  
ATOM   2245  CB  ALA A 150      32.299   0.339 -28.868  1.00 98.02           C  
ATOM   2246  HB1 ALA A 150      31.849   0.783 -29.756  1.00 98.02           H  
ATOM   2247  HB2 ALA A 150      32.020  -0.713 -28.822  1.00 98.02           H  
ATOM   2248  HB3 ALA A 150      33.384   0.421 -28.924  1.00 98.02           H  
ATOM   2249  O   ALA A 150      31.627  -0.437 -25.719  1.00 98.02           O  
ATOM   2250  N   GLN A 151      33.494   0.782 -25.861  1.00 98.19           N  
ATOM   2251  H   GLN A 151      33.986   1.519 -26.346  1.00 98.19           H  
ATOM   2252  CA  GLN A 151      34.020   0.305 -24.578  1.00 98.19           C  
ATOM   2253  HA  GLN A 151      33.957  -0.783 -24.541  1.00 98.19           H  
ATOM   2254  C   GLN A 151      33.196   0.846 -23.408  1.00 98.19           C  
ATOM   2255  CB  GLN A 151      35.486   0.727 -24.427  1.00 98.19           C  
ATOM   2256  HB2 GLN A 151      35.570   1.798 -24.616  1.00 98.19           H  
ATOM   2257  HB3 GLN A 151      35.813   0.540 -23.404  1.00 98.19           H  
ATOM   2258  O   GLN A 151      32.949   0.126 -22.445  1.00 98.19           O  
ATOM   2259  CG  GLN A 151      36.404  -0.050 -25.378  1.00 98.19           C  
ATOM   2260  HG2 GLN A 151      36.505  -1.075 -25.021  1.00 98.19           H  
ATOM   2261  HG3 GLN A 151      35.978  -0.080 -26.380  1.00 98.19           H  
ATOM   2262  CD  GLN A 151      37.768   0.612 -25.470  1.00 98.19           C  
ATOM   2263  NE2 GLN A 151      38.833  -0.035 -25.057  1.00 98.19           N  
ATOM   2264 HE21 GLN A 151      39.686   0.505 -25.040  1.00 98.19           H  
ATOM   2265 HE22 GLN A 151      38.744  -0.936 -24.609  1.00 98.19           H  
ATOM   2266  OE1 GLN A 151      37.893   1.731 -25.939  1.00 98.19           O  
ATOM   2267  N   ILE A 152      32.748   2.099 -23.497  1.00 98.06           N  
ATOM   2268  H   ILE A 152      32.998   2.643 -24.311  1.00 98.06           H  
ATOM   2269  CA  ILE A 152      31.907   2.721 -22.470  1.00 98.06           C  
ATOM   2270  HA  ILE A 152      32.357   2.535 -21.495  1.00 98.06           H  
ATOM   2271  C   ILE A 152      30.523   2.065 -22.441  1.00 98.06           C  
ATOM   2272  CB  ILE A 152      31.847   4.247 -22.675  1.00 98.06           C  
ATOM   2273  HB  ILE A 152      31.475   4.449 -23.680  1.00 98.06           H  
ATOM   2274  O   ILE A 152      30.041   1.751 -21.358  1.00 98.06           O  
ATOM   2275  CG1 ILE A 152      33.271   4.831 -22.548  1.00 98.06           C  
ATOM   2276 HG12 ILE A 152      33.934   4.318 -23.244  1.00 98.06           H  
ATOM   2277 HG13 ILE A 152      33.652   4.669 -21.539  1.00 98.06           H  
ATOM   2278  CG2 ILE A 152      30.895   4.901 -21.659  1.00 98.06           C  
ATOM   2279 HG21 ILE A 152      29.883   4.531 -21.817  1.00 98.06           H  
ATOM   2280 HG22 ILE A 152      31.208   4.669 -20.641  1.00 98.06           H  
ATOM   2281 HG23 ILE A 152      30.864   5.982 -21.793  1.00 98.06           H  
ATOM   2282  CD1 ILE A 152      33.357   6.314 -22.886  1.00 98.06           C  
ATOM   2283 HD11 ILE A 152      32.890   6.892 -22.089  1.00 98.06           H  
ATOM   2284 HD12 ILE A 152      32.860   6.506 -23.836  1.00 98.06           H  
ATOM   2285 HD13 ILE A 152      34.405   6.602 -22.963  1.00 98.06           H  
ATOM   2286  N   ALA A 153      29.929   1.767 -23.601  1.00 98.31           N  
ATOM   2287  H   ALA A 153      30.342   2.092 -24.464  1.00 98.31           H  
ATOM   2288  CA  ALA A 153      28.683   1.007 -23.694  1.00 98.31           C  
ATOM   2289  HA  ALA A 153      27.894   1.567 -23.191  1.00 98.31           H  
ATOM   2290  C   ALA A 153      28.791  -0.360 -22.990  1.00 98.31           C  
ATOM   2291  CB  ALA A 153      28.304   0.874 -25.174  1.00 98.31           C  
ATOM   2292  HB1 ALA A 153      28.163   1.861 -25.613  1.00 98.31           H  
ATOM   2293  HB2 ALA A 153      29.086   0.345 -25.720  1.00 98.31           H  
ATOM   2294  HB3 ALA A 153      27.375   0.312 -25.275  1.00 98.31           H  
ATOM   2295  O   ALA A 153      27.945  -0.691 -22.160  1.00 98.31           O  
ATOM   2296  N   SER A 154      29.875  -1.114 -23.227  1.00 98.41           N  
ATOM   2297  H   SER A 154      30.511  -0.822 -23.954  1.00 98.41           H  
ATOM   2298  CA  SER A 154      30.130  -2.380 -22.515  1.00 98.41           C  
ATOM   2299  HA  SER A 154      29.313  -3.071 -22.720  1.00 98.41           H  
ATOM   2300  C   SER A 154      30.207  -2.185 -20.999  1.00 98.41           C  
ATOM   2301  CB  SER A 154      31.431  -3.017 -23.008  1.00 98.41           C  
ATOM   2302  HB2 SER A 154      31.424  -3.042 -24.098  1.00 98.41           H  
ATOM   2303  HB3 SER A 154      32.280  -2.416 -22.683  1.00 98.41           H  
ATOM   2304  O   SER A 154      29.579  -2.928 -20.254  1.00 98.41           O  
ATOM   2305  OG  SER A 154      31.583  -4.341 -22.530  1.00 98.41           O  
ATOM   2306  HG  SER A 154      31.333  -4.415 -21.606  1.00 98.41           H  
ATOM   2307  N   LYS A 155      30.917  -1.151 -20.531  1.00 98.25           N  
ATOM   2308  H   LYS A 155      31.396  -0.563 -21.198  1.00 98.25           H  
ATOM   2309  CA  LYS A 155      31.045  -0.853 -19.095  1.00 98.25           C  
ATOM   2310  HA  LYS A 155      31.384  -1.750 -18.576  1.00 98.25           H  
ATOM   2311  C   LYS A 155      29.720  -0.467 -18.440  1.00 98.25           C  
ATOM   2312  CB  LYS A 155      32.055   0.275 -18.891  1.00 98.25           C  
ATOM   2313  HB2 LYS A 155      31.794   1.117 -19.530  1.00 98.25           H  
ATOM   2314  HB3 LYS A 155      32.001   0.603 -17.853  1.00 98.25           H  
ATOM   2315  O   LYS A 155      29.495  -0.822 -17.289  1.00 98.25           O  
ATOM   2316  CG  LYS A 155      33.491  -0.173 -19.169  1.00 98.25           C  
ATOM   2317  HG2 LYS A 155      33.577  -0.634 -20.152  1.00 98.25           H  
ATOM   2318  HG3 LYS A 155      33.789  -0.901 -18.414  1.00 98.25           H  
ATOM   2319  CD  LYS A 155      34.396   1.053 -19.090  1.00 98.25           C  
ATOM   2320  HD2 LYS A 155      34.237   1.525 -18.120  1.00 98.25           H  
ATOM   2321  HD3 LYS A 155      34.135   1.757 -19.879  1.00 98.25           H  
ATOM   2322  CE  LYS A 155      35.856   0.637 -19.229  1.00 98.25           C  
ATOM   2323  HE2 LYS A 155      36.057  -0.159 -18.513  1.00 98.25           H  
ATOM   2324  HE3 LYS A 155      36.023   0.252 -20.235  1.00 98.25           H  
ATOM   2325  NZ  LYS A 155      36.734   1.792 -18.965  1.00 98.25           N  
ATOM   2326  HZ1 LYS A 155      36.642   2.483 -19.696  1.00 98.25           H  
ATOM   2327  HZ2 LYS A 155      37.715   1.552 -18.961  1.00 98.25           H  
ATOM   2328  HZ3 LYS A 155      36.460   2.271 -18.118  1.00 98.25           H  
ATOM   2329  N   ILE A 156      28.854   0.251 -19.154  1.00 98.39           N  
ATOM   2330  H   ILE A 156      29.131   0.550 -20.078  1.00 98.39           H  
ATOM   2331  CA  ILE A 156      27.496   0.564 -18.690  1.00 98.39           C  
ATOM   2332  HA  ILE A 156      27.543   1.040 -17.711  1.00 98.39           H  
ATOM   2333  C   ILE A 156      26.689  -0.722 -18.541  1.00 98.39           C  
ATOM   2334  CB  ILE A 156      26.799   1.515 -19.678  1.00 98.39           C  
ATOM   2335  HB  ILE A 156      26.914   1.104 -20.681  1.00 98.39           H  
ATOM   2336  O   ILE A 156      26.056  -0.926 -17.509  1.00 98.39           O  
ATOM   2337  CG1 ILE A 156      27.456   2.902 -19.634  1.00 98.39           C  
ATOM   2338 HG12 ILE A 156      28.540   2.806 -19.579  1.00 98.39           H  
ATOM   2339 HG13 ILE A 156      27.121   3.431 -18.742  1.00 98.39           H  
ATOM   2340  CG2 ILE A 156      25.295   1.646 -19.386  1.00 98.39           C  
ATOM   2341 HG21 ILE A 156      25.138   1.949 -18.351  1.00 98.39           H  
ATOM   2342 HG22 ILE A 156      24.789   0.694 -19.549  1.00 98.39           H  
ATOM   2343 HG23 ILE A 156      24.841   2.369 -20.063  1.00 98.39           H  
ATOM   2344  CD1 ILE A 156      27.119   3.736 -20.867  1.00 98.39           C  
ATOM   2345 HD11 ILE A 156      27.885   4.506 -20.955  1.00 98.39           H  
ATOM   2346 HD12 ILE A 156      26.135   4.194 -20.770  1.00 98.39           H  
ATOM   2347 HD13 ILE A 156      27.155   3.123 -21.767  1.00 98.39           H  
ATOM   2348  N   SER A 157      26.734  -1.590 -19.555  1.00 98.27           N  
ATOM   2349  H   SER A 157      27.268  -1.348 -20.377  1.00 98.27           H  
ATOM   2350  CA  SER A 157      26.046  -2.879 -19.527  1.00 98.27           C  
ATOM   2351  HA  SER A 157      24.976  -2.694 -19.425  1.00 98.27           H  
ATOM   2352  C   SER A 157      26.500  -3.727 -18.337  1.00 98.27           C  
ATOM   2353  CB  SER A 157      26.292  -3.612 -20.845  1.00 98.27           C  
ATOM   2354  HB2 SER A 157      26.049  -2.938 -21.667  1.00 98.27           H  
ATOM   2355  HB3 SER A 157      27.342  -3.897 -20.922  1.00 98.27           H  
ATOM   2356  O   SER A 157      25.660  -4.255 -17.612  1.00 98.27           O  
ATOM   2357  OG  SER A 157      25.488  -4.762 -20.968  1.00 98.27           O  
ATOM   2358  HG  SER A 157      25.366  -5.169 -20.108  1.00 98.27           H  
ATOM   2359  N   ASP A 158      27.810  -3.802 -18.093  1.00 98.22           N  
ATOM   2360  H   ASP A 158      28.451  -3.419 -18.773  1.00 98.22           H  
ATOM   2361  CA  ASP A 158      28.381  -4.524 -16.953  1.00 98.22           C  
ATOM   2362  HA  ASP A 158      28.020  -5.552 -16.965  1.00 98.22           H  
ATOM   2363  C   ASP A 158      27.961  -3.903 -15.611  1.00 98.22           C  
ATOM   2364  CB  ASP A 158      29.916  -4.550 -17.061  1.00 98.22           C  
ATOM   2365  HB2 ASP A 158      30.285  -3.526 -17.133  1.00 98.22           H  
ATOM   2366  HB3 ASP A 158      30.319  -4.983 -16.146  1.00 98.22           H  
ATOM   2367  O   ASP A 158      27.618  -4.628 -14.680  1.00 98.22           O  
ATOM   2368  CG  ASP A 158      30.458  -5.366 -18.242  1.00 98.22           C  
ATOM   2369  OD1 ASP A 158      29.753  -6.292 -18.702  1.00 98.22           O  
ATOM   2370  OD2 ASP A 158      31.605  -5.073 -18.657  1.00 98.22           O  
ATOM   2371  N   ALA A 159      27.941  -2.569 -15.504  1.00 98.01           N  
ATOM   2372  H   ALA A 159      28.253  -2.017 -16.289  1.00 98.01           H  
ATOM   2373  CA  ALA A 159      27.539  -1.873 -14.281  1.00 98.01           C  
ATOM   2374  HA  ALA A 159      28.102  -2.288 -13.445  1.00 98.01           H  
ATOM   2375  C   ALA A 159      26.050  -2.055 -13.954  1.00 98.01           C  
ATOM   2376  CB  ALA A 159      27.904  -0.392 -14.413  1.00 98.01           C  
ATOM   2377  HB1 ALA A 159      28.984  -0.309 -14.532  1.00 98.01           H  
ATOM   2378  HB2 ALA A 159      27.401   0.050 -15.273  1.00 98.01           H  
ATOM   2379  HB3 ALA A 159      27.608   0.140 -13.509  1.00 98.01           H  
ATOM   2380  O   ALA A 159      25.702  -2.278 -12.797  1.00 98.01           O  
ATOM   2381  N   ILE A 160      25.172  -1.998 -14.961  1.00 98.50           N  
ATOM   2382  H   ILE A 160      25.521  -1.800 -15.887  1.00 98.50           H  
ATOM   2383  CA  ILE A 160      23.734  -2.241 -14.783  1.00 98.50           C  
ATOM   2384  HA  ILE A 160      23.371  -1.641 -13.948  1.00 98.50           H  
ATOM   2385  C   ILE A 160      23.486  -3.698 -14.383  1.00 98.50           C  
ATOM   2386  CB  ILE A 160      22.940  -1.811 -16.036  1.00 98.50           C  
ATOM   2387  HB  ILE A 160      23.405  -2.263 -16.913  1.00 98.50           H  
ATOM   2388  O   ILE A 160      22.826  -3.950 -13.377  1.00 98.50           O  
ATOM   2389  CG1 ILE A 160      22.982  -0.270 -16.181  1.00 98.50           C  
ATOM   2390 HG12 ILE A 160      22.441   0.187 -15.352  1.00 98.50           H  
ATOM   2391 HG13 ILE A 160      24.015   0.072 -16.127  1.00 98.50           H  
ATOM   2392  CG2 ILE A 160      21.481  -2.296 -15.950  1.00 98.50           C  
ATOM   2393 HG21 ILE A 160      21.432  -3.384 -15.943  1.00 98.50           H  
ATOM   2394 HG22 ILE A 160      20.913  -1.962 -16.819  1.00 98.50           H  
ATOM   2395 HG23 ILE A 160      21.008  -1.914 -15.045  1.00 98.50           H  
ATOM   2396  CD1 ILE A 160      22.399   0.254 -17.501  1.00 98.50           C  
ATOM   2397 HD11 ILE A 160      22.874  -0.248 -18.343  1.00 98.50           H  
ATOM   2398 HD12 ILE A 160      21.321   0.092 -17.539  1.00 98.50           H  
ATOM   2399 HD13 ILE A 160      22.586   1.325 -17.576  1.00 98.50           H  
ATOM   2400  N   ASN A 161      24.063  -4.653 -15.117  1.00 97.89           N  
ATOM   2401  H   ASN A 161      24.613  -4.382 -15.920  1.00 97.89           H  
ATOM   2402  CA  ASN A 161      23.873  -6.081 -14.849  1.00 97.89           C  
ATOM   2403  HA  ASN A 161      22.809  -6.271 -14.711  1.00 97.89           H  
ATOM   2404  C   ASN A 161      24.574  -6.552 -13.563  1.00 97.89           C  
ATOM   2405  CB  ASN A 161      24.364  -6.878 -16.066  1.00 97.89           C  
ATOM   2406  HB2 ASN A 161      25.404  -6.618 -16.266  1.00 97.89           H  
ATOM   2407  HB3 ASN A 161      24.319  -7.942 -15.836  1.00 97.89           H  
ATOM   2408  O   ASN A 161      24.189  -7.575 -12.997  1.00 97.89           O  
ATOM   2409  CG  ASN A 161      23.533  -6.647 -17.315  1.00 97.89           C  
ATOM   2410  ND2 ASN A 161      24.123  -6.851 -18.467  1.00 97.89           N  
ATOM   2411 HD21 ASN A 161      23.581  -6.670 -19.300  1.00 97.89           H  
ATOM   2412 HD22 ASN A 161      25.103  -7.093 -18.497  1.00 97.89           H  
ATOM   2413  OD1 ASN A 161      22.356  -6.323 -17.277  1.00 97.89           O  
ATOM   2414  N   GLY A 162      25.590  -5.820 -13.095  1.00 97.15           N  
ATOM   2415  H   GLY A 162      25.933  -5.061 -13.666  1.00 97.15           H  
ATOM   2416  CA  GLY A 162      26.272  -6.070 -11.826  1.00 97.15           C  
ATOM   2417  HA2 GLY A 162      26.590  -7.112 -11.786  1.00 97.15           H  
ATOM   2418  HA3 GLY A 162      27.154  -5.430 -11.777  1.00 97.15           H  
ATOM   2419  C   GLY A 162      25.409  -5.779 -10.596  1.00 97.15           C  
ATOM   2420  O   GLY A 162      25.659  -6.352  -9.535  1.00 97.15           O  
ATOM   2421  N   VAL A 163      24.377  -4.939 -10.736  1.00 97.32           N  
ATOM   2422  H   VAL A 163      24.217  -4.522 -11.641  1.00 97.32           H  
ATOM   2423  CA  VAL A 163      23.353  -4.730  -9.707  1.00 97.32           C  
ATOM   2424  HA  VAL A 163      23.804  -4.873  -8.725  1.00 97.32           H  
ATOM   2425  C   VAL A 163      22.257  -5.776  -9.897  1.00 97.32           C  
ATOM   2426  CB  VAL A 163      22.798  -3.297  -9.746  1.00 97.32           C  
ATOM   2427  HB  VAL A 163      22.344  -3.129 -10.722  1.00 97.32           H  
ATOM   2428  O   VAL A 163      21.369  -5.627 -10.737  1.00 97.32           O  
ATOM   2429  CG1 VAL A 163      21.732  -3.080  -8.665  1.00 97.32           C  
ATOM   2430 HG11 VAL A 163      20.844  -3.672  -8.885  1.00 97.32           H  
ATOM   2431 HG12 VAL A 163      22.115  -3.365  -7.685  1.00 97.32           H  
ATOM   2432 HG13 VAL A 163      21.445  -2.029  -8.642  1.00 97.32           H  
ATOM   2433  CG2 VAL A 163      23.907  -2.254  -9.544  1.00 97.32           C  
ATOM   2434 HG21 VAL A 163      23.477  -1.255  -9.478  1.00 97.32           H  
ATOM   2435 HG22 VAL A 163      24.457  -2.462  -8.627  1.00 97.32           H  
ATOM   2436 HG23 VAL A 163      24.598  -2.276 -10.387  1.00 97.32           H  
ATOM   2437  N   LEU A 164      22.300  -6.858  -9.118  1.00 94.81           N  
ATOM   2438  H   LEU A 164      23.003  -6.887  -8.394  1.00 94.81           H  
ATOM   2439  CA  LEU A 164      21.407  -8.008  -9.323  1.00 94.81           C  
ATOM   2440  HA  LEU A 164      21.546  -8.380 -10.338  1.00 94.81           H  
ATOM   2441  C   LEU A 164      19.934  -7.605  -9.207  1.00 94.81           C  
ATOM   2442  CB  LEU A 164      21.743  -9.119  -8.315  1.00 94.81           C  
ATOM   2443  HB2 LEU A 164      20.974  -9.889  -8.384  1.00 94.81           H  
ATOM   2444  HB3 LEU A 164      21.705  -8.702  -7.309  1.00 94.81           H  
ATOM   2445  O   LEU A 164      19.119  -7.960 -10.064  1.00 94.81           O  
ATOM   2446  CG  LEU A 164      23.112  -9.785  -8.530  1.00 94.81           C  
ATOM   2447  HG  LEU A 164      23.901  -9.035  -8.471  1.00 94.81           H  
ATOM   2448  CD1 LEU A 164      23.344 -10.817  -7.425  1.00 94.81           C  
ATOM   2449 HD11 LEU A 164      24.325 -11.275  -7.548  1.00 94.81           H  
ATOM   2450 HD12 LEU A 164      23.305 -10.323  -6.454  1.00 94.81           H  
ATOM   2451 HD13 LEU A 164      22.574 -11.587  -7.465  1.00 94.81           H  
ATOM   2452  CD2 LEU A 164      23.203 -10.506  -9.879  1.00 94.81           C  
ATOM   2453 HD21 LEU A 164      22.373 -11.203  -9.991  1.00 94.81           H  
ATOM   2454 HD22 LEU A 164      23.185  -9.778 -10.691  1.00 94.81           H  
ATOM   2455 HD23 LEU A 164      24.146 -11.048  -9.943  1.00 94.81           H  
ATOM   2456  N   SER A 165      19.617  -6.797  -8.194  1.00 95.52           N  
ATOM   2457  H   SER A 165      20.333  -6.590  -7.513  1.00 95.52           H  
ATOM   2458  CA  SER A 165      18.280  -6.267  -7.920  1.00 95.52           C  
ATOM   2459  HA  SER A 165      17.578  -7.100  -7.874  1.00 95.52           H  
ATOM   2460  C   SER A 165      17.761  -5.288  -8.971  1.00 95.52           C  
ATOM   2461  CB  SER A 165      18.282  -5.562  -6.563  1.00 95.52           C  
ATOM   2462  HB2 SER A 165      17.281  -5.200  -6.331  1.00 95.52           H  
ATOM   2463  HB3 SER A 165      18.967  -4.714  -6.586  1.00 95.52           H  
ATOM   2464  O   SER A 165      16.608  -4.867  -8.871  1.00 95.52           O  
ATOM   2465  OG  SER A 165      18.695  -6.458  -5.559  1.00 95.52           O  
ATOM   2466  HG  SER A 165      18.566  -5.989  -4.731  1.00 95.52           H  
ATOM   2467  N   SER A 166      18.575  -4.908  -9.965  1.00 97.50           N  
ATOM   2468  H   SER A 166      19.502  -5.305 -10.026  1.00 97.50           H  
ATOM   2469  CA  SER A 166      18.167  -3.953 -10.989  1.00 97.50           C  
ATOM   2470  HA  SER A 166      17.999  -3.005 -10.476  1.00 97.50           H  
ATOM   2471  C   SER A 166      16.881  -4.412 -11.680  1.00 97.50           C  
ATOM   2472  CB  SER A 166      19.260  -3.752 -12.041  1.00 97.50           C  
ATOM   2473  HB2 SER A 166      20.214  -3.551 -11.552  1.00 97.50           H  
ATOM   2474  HB3 SER A 166      19.355  -4.643 -12.662  1.00 97.50           H  
ATOM   2475  O   SER A 166      16.785  -5.589 -12.038  1.00 97.50           O  
ATOM   2476  OG  SER A 166      18.910  -2.640 -12.835  1.00 97.50           O  
ATOM   2477  HG  SER A 166      19.191  -1.860 -12.352  1.00 97.50           H  
ATOM   2478  N   PRO A 167      15.896  -3.522 -11.891  1.00 97.55           N  
ATOM   2479  CA  PRO A 167      14.654  -3.850 -12.592  1.00 97.55           C  
ATOM   2480  HA  PRO A 167      14.213  -4.754 -12.172  1.00 97.55           H  
ATOM   2481  C   PRO A 167      14.858  -4.079 -14.097  1.00 97.55           C  
ATOM   2482  CB  PRO A 167      13.727  -2.660 -12.316  1.00 97.55           C  
ATOM   2483  HB2 PRO A 167      13.035  -2.465 -13.135  1.00 97.55           H  
ATOM   2484  HB3 PRO A 167      13.180  -2.827 -11.388  1.00 97.55           H  
ATOM   2485  O   PRO A 167      13.915  -4.447 -14.795  1.00 97.55           O  
ATOM   2486  CG  PRO A 167      14.693  -1.492 -12.139  1.00 97.55           C  
ATOM   2487  HG2 PRO A 167      14.289  -0.705 -11.502  1.00 97.55           H  
ATOM   2488  HG3 PRO A 167      14.979  -1.097 -13.114  1.00 97.55           H  
ATOM   2489  CD  PRO A 167      15.893  -2.130 -11.465  1.00 97.55           C  
ATOM   2490  HD2 PRO A 167      16.802  -1.608 -11.762  1.00 97.55           H  
ATOM   2491  HD3 PRO A 167      15.768  -2.087 -10.383  1.00 97.55           H  
ATOM   2492  N   VAL A 168      16.075  -3.867 -14.605  1.00 98.35           N  
ATOM   2493  H   VAL A 168      16.822  -3.598 -13.981  1.00 98.35           H  
ATOM   2494  CA  VAL A 168      16.414  -3.950 -16.026  1.00 98.35           C  
ATOM   2495  HA  VAL A 168      15.569  -4.387 -16.559  1.00 98.35           H  
ATOM   2496  C   VAL A 168      17.611  -4.863 -16.272  1.00 98.35           C  
ATOM   2497  CB  VAL A 168      16.669  -2.558 -16.635  1.00 98.35           C  
ATOM   2498  HB  VAL A 168      16.909  -2.683 -17.691  1.00 98.35           H  
ATOM   2499  O   VAL A 168      18.438  -5.092 -15.388  1.00 98.35           O  
ATOM   2500  CG1 VAL A 168      15.438  -1.655 -16.539  1.00 98.35           C  
ATOM   2501 HG11 VAL A 168      15.656  -0.700 -17.015  1.00 98.35           H  
ATOM   2502 HG12 VAL A 168      14.604  -2.116 -17.068  1.00 98.35           H  
ATOM   2503 HG13 VAL A 168      15.160  -1.481 -15.500  1.00 98.35           H  
ATOM   2504  CG2 VAL A 168      17.837  -1.830 -15.964  1.00 98.35           C  
ATOM   2505 HG21 VAL A 168      18.743  -2.428 -16.055  1.00 98.35           H  
ATOM   2506 HG22 VAL A 168      18.002  -0.863 -16.439  1.00 98.35           H  
ATOM   2507 HG23 VAL A 168      17.618  -1.677 -14.908  1.00 98.35           H  
ATOM   2508  N   VAL A 169      17.702  -5.374 -17.493  1.00 97.96           N  
ATOM   2509  H   VAL A 169      16.966  -5.141 -18.144  1.00 97.96           H  
ATOM   2510  CA  VAL A 169      18.907  -5.970 -18.067  1.00 97.96           C  
ATOM   2511  HA  VAL A 169      19.672  -6.044 -17.293  1.00 97.96           H  
ATOM   2512  C   VAL A 169      19.436  -5.036 -19.150  1.00 97.96           C  
ATOM   2513  CB  VAL A 169      18.626  -7.396 -18.578  1.00 97.96           C  
ATOM   2514  HB  VAL A 169      18.208  -7.964 -17.747  1.00 97.96           H  
ATOM   2515  O   VAL A 169      18.660  -4.438 -19.893  1.00 97.96           O  
ATOM   2516  CG1 VAL A 169      17.617  -7.454 -19.732  1.00 97.96           C  
ATOM   2517 HG11 VAL A 169      17.410  -8.492 -19.994  1.00 97.96           H  
ATOM   2518 HG12 VAL A 169      18.005  -6.941 -20.612  1.00 97.96           H  
ATOM   2519 HG13 VAL A 169      16.677  -6.987 -19.436  1.00 97.96           H  
ATOM   2520  CG2 VAL A 169      19.912  -8.110 -19.007  1.00 97.96           C  
ATOM   2521 HG21 VAL A 169      20.629  -8.105 -18.186  1.00 97.96           H  
ATOM   2522 HG22 VAL A 169      19.686  -9.144 -19.268  1.00 97.96           H  
ATOM   2523 HG23 VAL A 169      20.352  -7.618 -19.875  1.00 97.96           H  
ATOM   2524  N   ALA A 170      20.752  -4.887 -19.232  1.00 98.37           N  
ATOM   2525  H   ALA A 170      21.338  -5.398 -18.588  1.00 98.37           H  
ATOM   2526  CA  ALA A 170      21.400  -4.100 -20.271  1.00 98.37           C  
ATOM   2527  HA  ALA A 170      20.646  -3.592 -20.872  1.00 98.37           H  
ATOM   2528  C   ALA A 170      22.201  -5.005 -21.210  1.00 98.37           C  
ATOM   2529  CB  ALA A 170      22.255  -3.018 -19.613  1.00 98.37           C  
ATOM   2530  HB1 ALA A 170      22.971  -3.485 -18.937  1.00 98.37           H  
ATOM   2531  HB2 ALA A 170      21.610  -2.343 -19.051  1.00 98.37           H  
ATOM   2532  HB3 ALA A 170      22.783  -2.450 -20.379  1.00 98.37           H  
ATOM   2533  O   ALA A 170      22.847  -5.957 -20.769  1.00 98.37           O  
ATOM   2534  N   VAL A 171      22.182  -4.691 -22.503  1.00 98.47           N  
ATOM   2535  H   VAL A 171      21.562  -3.952 -22.802  1.00 98.47           H  
ATOM   2536  CA  VAL A 171      23.003  -5.345 -23.524  1.00 98.47           C  
ATOM   2537  HA  VAL A 171      23.782  -5.933 -23.038  1.00 98.47           H  
ATOM   2538  C   VAL A 171      23.676  -4.268 -24.363  1.00 98.47           C  
ATOM   2539  CB  VAL A 171      22.162  -6.296 -24.400  1.00 98.47           C  
ATOM   2540  HB  VAL A 171      21.382  -5.729 -24.906  1.00 98.47           H  
ATOM   2541  O   VAL A 171      23.008  -3.405 -24.927  1.00 98.47           O  
ATOM   2542  CG1 VAL A 171      23.031  -6.987 -25.461  1.00 98.47           C  
ATOM   2543 HG11 VAL A 171      22.416  -7.671 -26.047  1.00 98.47           H  
ATOM   2544 HG12 VAL A 171      23.452  -6.248 -26.143  1.00 98.47           H  
ATOM   2545 HG13 VAL A 171      23.837  -7.545 -24.984  1.00 98.47           H  
ATOM   2546  CG2 VAL A 171      21.498  -7.397 -23.560  1.00 98.47           C  
ATOM   2547 HG21 VAL A 171      22.250  -7.945 -22.992  1.00 98.47           H  
ATOM   2548 HG22 VAL A 171      20.780  -6.954 -22.869  1.00 98.47           H  
ATOM   2549 HG23 VAL A 171      20.954  -8.084 -24.209  1.00 98.47           H  
ATOM   2550  N   ALA A 172      25.004  -4.312 -24.456  1.00 98.32           N  
ATOM   2551  H   ALA A 172      25.503  -5.020 -23.938  1.00 98.32           H  
ATOM   2552  CA  ALA A 172      25.769  -3.403 -25.302  1.00 98.32           C  
ATOM   2553  HA  ALA A 172      25.170  -2.514 -25.498  1.00 98.32           H  
ATOM   2554  C   ALA A 172      26.119  -4.041 -26.652  1.00 98.32           C  
ATOM   2555  CB  ALA A 172      27.017  -2.939 -24.552  1.00 98.32           C  
ATOM   2556  HB1 ALA A 172      27.596  -2.268 -25.187  1.00 98.32           H  
ATOM   2557  HB2 ALA A 172      26.714  -2.401 -23.654  1.00 98.32           H  
ATOM   2558  HB3 ALA A 172      27.630  -3.798 -24.280  1.00 98.32           H  
ATOM   2559  O   ALA A 172      26.713  -5.120 -26.706  1.00 98.32           O  
ATOM   2560  N   VAL A 173      25.822  -3.335 -27.744  1.00 98.06           N  
ATOM   2561  H   VAL A 173      25.341  -2.456 -27.617  1.00 98.06           H  
ATOM   2562  CA  VAL A 173      26.259  -3.683 -29.101  1.00 98.06           C  
ATOM   2563  HA  VAL A 173      27.040  -4.441 -29.035  1.00 98.06           H  
ATOM   2564  C   VAL A 173      26.854  -2.439 -29.750  1.00 98.06           C  
ATOM   2565  CB  VAL A 173      25.116  -4.274 -29.950  1.00 98.06           C  
ATOM   2566  HB  VAL A 173      24.324  -3.534 -30.065  1.00 98.06           H  
ATOM   2567  O   VAL A 173      26.179  -1.432 -29.952  1.00 98.06           O  
ATOM   2568  CG1 VAL A 173      25.629  -4.671 -31.344  1.00 98.06           C  
ATOM   2569 HG11 VAL A 173      26.440  -5.393 -31.256  1.00 98.06           H  
ATOM   2570 HG12 VAL A 173      24.813  -5.115 -31.914  1.00 98.06           H  
ATOM   2571 HG13 VAL A 173      25.971  -3.788 -31.884  1.00 98.06           H  
ATOM   2572  CG2 VAL A 173      24.524  -5.533 -29.303  1.00 98.06           C  
ATOM   2573 HG21 VAL A 173      23.761  -5.963 -29.952  1.00 98.06           H  
ATOM   2574 HG22 VAL A 173      25.305  -6.269 -29.114  1.00 98.06           H  
ATOM   2575 HG23 VAL A 173      24.045  -5.269 -28.360  1.00 98.06           H  
ATOM   2576  N   ALA A 174      28.145  -2.503 -30.089  1.00 96.80           N  
ATOM   2577  H   ALA A 174      28.648  -3.343 -29.845  1.00 96.80           H  
ATOM   2578  CA  ALA A 174      28.909  -1.334 -30.524  1.00 96.80           C  
ATOM   2579  HA  ALA A 174      29.965  -1.603 -30.489  1.00 96.80           H  
ATOM   2580  C   ALA A 174      28.741  -0.166 -29.530  1.00 96.80           C  
ATOM   2581  CB  ALA A 174      28.571  -1.017 -31.994  1.00 96.80           C  
ATOM   2582  HB1 ALA A 174      29.213  -0.216 -32.361  1.00 96.80           H  
ATOM   2583  HB2 ALA A 174      27.528  -0.717 -32.090  1.00 96.80           H  
ATOM   2584  HB3 ALA A 174      28.735  -1.904 -32.606  1.00 96.80           H  
ATOM   2585  O   ALA A 174      28.973  -0.351 -28.341  1.00 96.80           O  
ATOM   2586  N   ALA A 175      28.377   1.027 -30.001  1.00 97.61           N  
ATOM   2587  H   ALA A 175      28.103   1.087 -30.971  1.00 97.61           H  
ATOM   2588  CA  ALA A 175      28.204   2.223 -29.176  1.00 97.61           C  
ATOM   2589  HA  ALA A 175      28.863   2.153 -28.311  1.00 97.61           H  
ATOM   2590  C   ALA A 175      26.780   2.387 -28.607  1.00 97.61           C  
ATOM   2591  CB  ALA A 175      28.652   3.428 -30.009  1.00 97.61           C  
ATOM   2592  HB1 ALA A 175      28.604   4.327 -29.395  1.00 97.61           H  
ATOM   2593  HB2 ALA A 175      27.988   3.558 -30.864  1.00 97.61           H  
ATOM   2594  HB3 ALA A 175      29.677   3.288 -30.353  1.00 97.61           H  
ATOM   2595  O   ALA A 175      26.456   3.460 -28.105  1.00 97.61           O  
ATOM   2596  N   VAL A 176      25.932   1.361 -28.701  1.00 98.49           N  
ATOM   2597  H   VAL A 176      26.251   0.479 -29.077  1.00 98.49           H  
ATOM   2598  CA  VAL A 176      24.545   1.394 -28.224  1.00 98.49           C  
ATOM   2599  HA  VAL A 176      24.304   2.403 -27.890  1.00 98.49           H  
ATOM   2600  C   VAL A 176      24.394   0.460 -27.029  1.00 98.49           C  
ATOM   2601  CB  VAL A 176      23.550   1.047 -29.350  1.00 98.49           C  
ATOM   2602  HB  VAL A 176      23.726   0.025 -29.686  1.00 98.49           H  
ATOM   2603  O   VAL A 176      24.911  -0.659 -27.040  1.00 98.49           O  
ATOM   2604  CG1 VAL A 176      22.095   1.163 -28.879  1.00 98.49           C  
ATOM   2605 HG11 VAL A 176      21.894   2.163 -28.495  1.00 98.49           H  
ATOM   2606 HG12 VAL A 176      21.879   0.425 -28.107  1.00 98.49           H  
ATOM   2607 HG13 VAL A 176      21.416   0.967 -29.709  1.00 98.49           H  
ATOM   2608  CG2 VAL A 176      23.739   1.992 -30.547  1.00 98.49           C  
ATOM   2609 HG21 VAL A 176      23.650   3.027 -30.220  1.00 98.49           H  
ATOM   2610 HG22 VAL A 176      22.970   1.791 -31.294  1.00 98.49           H  
ATOM   2611 HG23 VAL A 176      24.715   1.833 -31.006  1.00 98.49           H  
ATOM   2612  N   VAL A 177      23.693   0.927 -25.999  1.00 98.54           N  
ATOM   2613  H   VAL A 177      23.317   1.861 -26.075  1.00 98.54           H  
ATOM   2614  CA  VAL A 177      23.229   0.118 -24.870  1.00 98.54           C  
ATOM   2615  HA  VAL A 177      23.640  -0.889 -24.945  1.00 98.54           H  
ATOM   2616  C   VAL A 177      21.713   0.020 -24.954  1.00 98.54           C  
ATOM   2617  CB  VAL A 177      23.661   0.705 -23.514  1.00 98.54           C  
ATOM   2618  HB  VAL A 177      23.203   1.684 -23.373  1.00 98.54           H  
ATOM   2619  O   VAL A 177      21.016   1.027 -24.838  1.00 98.54           O  
ATOM   2620  CG1 VAL A 177      23.245  -0.216 -22.359  1.00 98.54           C  
ATOM   2621 HG11 VAL A 177      23.506   0.244 -21.406  1.00 98.54           H  
ATOM   2622 HG12 VAL A 177      22.168  -0.381 -22.372  1.00 98.54           H  
ATOM   2623 HG13 VAL A 177      23.744  -1.181 -22.448  1.00 98.54           H  
ATOM   2624  CG2 VAL A 177      25.180   0.862 -23.428  1.00 98.54           C  
ATOM   2625 HG21 VAL A 177      25.658  -0.111 -23.542  1.00 98.54           H  
ATOM   2626 HG22 VAL A 177      25.529   1.530 -24.217  1.00 98.54           H  
ATOM   2627 HG23 VAL A 177      25.448   1.293 -22.463  1.00 98.54           H  
ATOM   2628  N   THR A 178      21.212  -1.194 -25.131  1.00 98.62           N  
ATOM   2629  H   THR A 178      21.847  -1.970 -25.252  1.00 98.62           H  
ATOM   2630  CA  THR A 178      19.786  -1.515 -25.071  1.00 98.62           C  
ATOM   2631  HA  THR A 178      19.196  -0.636 -25.329  1.00 98.62           H  
ATOM   2632  C   THR A 178      19.457  -1.931 -23.641  1.00 98.62           C  
ATOM   2633  CB  THR A 178      19.446  -2.622 -26.079  1.00 98.62           C  
ATOM   2634  HB  THR A 178      19.972  -3.534 -25.796  1.00 98.62           H  
ATOM   2635  O   THR A 178      20.055  -2.870 -23.114  1.00 98.62           O  
ATOM   2636  CG2 THR A 178      17.953  -2.911 -26.139  1.00 98.62           C  
ATOM   2637 HG21 THR A 178      17.612  -3.317 -25.187  1.00 98.62           H  
ATOM   2638 HG22 THR A 178      17.406  -1.995 -26.360  1.00 98.62           H  
ATOM   2639 HG23 THR A 178      17.753  -3.644 -26.921  1.00 98.62           H  
ATOM   2640  OG1 THR A 178      19.870  -2.246 -27.374  1.00 98.62           O  
ATOM   2641  HG1 THR A 178      19.110  -1.994 -27.904  1.00 98.62           H  
ATOM   2642  N   ILE A 179      18.550  -1.203 -22.993  1.00 98.62           N  
ATOM   2643  H   ILE A 179      18.106  -0.441 -23.487  1.00 98.62           H  
ATOM   2644  CA  ILE A 179      18.115  -1.434 -21.613  1.00 98.62           C  
ATOM   2645  HA  ILE A 179      18.725  -2.216 -21.161  1.00 98.62           H  
ATOM   2646  C   ILE A 179      16.671  -1.922 -21.652  1.00 98.62           C  
ATOM   2647  CB  ILE A 179      18.270  -0.153 -20.761  1.00 98.62           C  
ATOM   2648  HB  ILE A 179      17.681   0.643 -21.216  1.00 98.62           H  
ATOM   2649  O   ILE A 179      15.798  -1.218 -22.155  1.00 98.62           O  
ATOM   2650  CG1 ILE A 179      19.752   0.287 -20.720  1.00 98.62           C  
ATOM   2651 HG12 ILE A 179      20.341  -0.462 -20.190  1.00 98.62           H  
ATOM   2652 HG13 ILE A 179      20.129   0.358 -21.740  1.00 98.62           H  
ATOM   2653  CG2 ILE A 179      17.747  -0.395 -19.333  1.00 98.62           C  
ATOM   2654 HG21 ILE A 179      18.326  -1.190 -18.863  1.00 98.62           H  
ATOM   2655 HG22 ILE A 179      17.822   0.513 -18.734  1.00 98.62           H  
ATOM   2656 HG23 ILE A 179      16.695  -0.679 -19.357  1.00 98.62           H  
ATOM   2657  CD1 ILE A 179      19.991   1.659 -20.086  1.00 98.62           C  
ATOM   2658 HD11 ILE A 179      21.053   1.899 -20.145  1.00 98.62           H  
ATOM   2659 HD12 ILE A 179      19.431   2.406 -20.648  1.00 98.62           H  
ATOM   2660 HD13 ILE A 179      19.691   1.667 -19.038  1.00 98.62           H  
ATOM   2661  N   THR A 180      16.426  -3.102 -21.094  1.00 98.46           N  
ATOM   2662  H   THR A 180      17.203  -3.617 -20.704  1.00 98.46           H  
ATOM   2663  CA  THR A 180      15.136  -3.793 -21.161  1.00 98.46           C  
ATOM   2664  HA  THR A 180      14.406  -3.161 -21.668  1.00 98.46           H  
ATOM   2665  C   THR A 180      14.626  -4.097 -19.758  1.00 98.46           C  
ATOM   2666  CB  THR A 180      15.277  -5.080 -21.983  1.00 98.46           C  
ATOM   2667  HB  THR A 180      15.990  -5.747 -21.497  1.00 98.46           H  
ATOM   2668  O   THR A 180      15.393  -4.583 -18.923  1.00 98.46           O  
ATOM   2669  CG2 THR A 180      13.960  -5.814 -22.167  1.00 98.46           C  
ATOM   2670 HG21 THR A 180      14.076  -6.618 -22.894  1.00 98.46           H  
ATOM   2671 HG22 THR A 180      13.658  -6.273 -21.226  1.00 98.46           H  
ATOM   2672 HG23 THR A 180      13.174  -5.134 -22.494  1.00 98.46           H  
ATOM   2673  OG1 THR A 180      15.750  -4.788 -23.278  1.00 98.46           O  
ATOM   2674  HG1 THR A 180      15.222  -5.326 -23.873  1.00 98.46           H  
ATOM   2675  N   THR A 181      13.354  -3.821 -19.464  1.00 98.28           N  
ATOM   2676  H   THR A 181      12.747  -3.462 -20.188  1.00 98.28           H  
ATOM   2677  CA  THR A 181      12.742  -4.216 -18.184  1.00 98.28           C  
ATOM   2678  HA  THR A 181      13.358  -3.835 -17.369  1.00 98.28           H  
ATOM   2679  C   THR A 181      12.705  -5.726 -18.039  1.00 98.28           C  
ATOM   2680  CB  THR A 181      11.326  -3.659 -17.993  1.00 98.28           C  
ATOM   2681  HB  THR A 181      10.882  -4.091 -17.096  1.00 98.28           H  
ATOM   2682  O   THR A 181      12.462  -6.451 -18.991  1.00 98.28           O  
ATOM   2683  CG2 THR A 181      11.396  -2.145 -17.816  1.00 98.28           C  
ATOM   2684 HG21 THR A 181      10.407  -1.745 -17.593  1.00 98.28           H  
ATOM   2685 HG22 THR A 181      12.054  -1.899 -16.983  1.00 98.28           H  
ATOM   2686 HG23 THR A 181      11.767  -1.688 -18.734  1.00 98.28           H  
ATOM   2687  OG1 THR A 181      10.509  -3.954 -19.102  1.00 98.28           O  
ATOM   2688  HG1 THR A 181      10.051  -4.782 -18.940  1.00 98.28           H  
ATOM   2689  N   LYS A 182      12.915  -6.219 -16.818  1.00 97.04           N  
ATOM   2690  H   LYS A 182      13.121  -5.571 -16.071  1.00 97.04           H  
ATOM   2691  CA  LYS A 182      12.923  -7.659 -16.527  1.00 97.04           C  
ATOM   2692  HA  LYS A 182      13.416  -8.171 -17.353  1.00 97.04           H  
ATOM   2693  C   LYS A 182      11.527  -8.286 -16.467  1.00 97.04           C  
ATOM   2694  CB  LYS A 182      13.712  -7.909 -15.236  1.00 97.04           C  
ATOM   2695  HB2 LYS A 182      13.336  -7.254 -14.450  1.00 97.04           H  
ATOM   2696  HB3 LYS A 182      13.562  -8.940 -14.916  1.00 97.04           H  
ATOM   2697  O   LYS A 182      11.419  -9.442 -16.078  1.00 97.04           O  
ATOM   2698  CG  LYS A 182      15.218  -7.702 -15.421  1.00 97.04           C  
ATOM   2699  HG2 LYS A 182      15.425  -6.665 -15.685  1.00 97.04           H  
ATOM   2700  HG3 LYS A 182      15.586  -8.356 -16.211  1.00 97.04           H  
ATOM   2701  CD  LYS A 182      15.908  -8.049 -14.101  1.00 97.04           C  
ATOM   2702  HD2 LYS A 182      15.517  -7.385 -13.330  1.00 97.04           H  
ATOM   2703  HD3 LYS A 182      15.667  -9.078 -13.836  1.00 97.04           H  
ATOM   2704  CE  LYS A 182      17.428  -7.906 -14.189  1.00 97.04           C  
ATOM   2705  HE2 LYS A 182      17.654  -6.960 -14.682  1.00 97.04           H  
ATOM   2706  HE3 LYS A 182      17.831  -8.712 -14.802  1.00 97.04           H  
ATOM   2707  NZ  LYS A 182      18.034  -7.906 -12.837  1.00 97.04           N  
ATOM   2708  HZ1 LYS A 182      19.040  -7.822 -12.866  1.00 97.04           H  
ATOM   2709  HZ2 LYS A 182      17.759  -8.710 -12.292  1.00 97.04           H  
ATOM   2710  HZ3 LYS A 182      17.697  -7.095 -12.339  1.00 97.04           H  
ATOM   2711  N   TRP A 183      10.474  -7.540 -16.771  1.00 95.58           N  
ATOM   2712  H   TRP A 183      10.643  -6.624 -17.163  1.00 95.58           H  
ATOM   2713  CA  TRP A 183       9.114  -8.045 -16.914  1.00 95.58           C  
ATOM   2714  HA  TRP A 183       9.152  -9.105 -17.163  1.00 95.58           H  
ATOM   2715  C   TRP A 183       8.432  -7.324 -18.071  1.00 95.58           C  
ATOM   2716  CB  TRP A 183       8.308  -7.881 -15.616  1.00 95.58           C  
ATOM   2717  HB2 TRP A 183       7.426  -8.517 -15.685  1.00 95.58           H  
ATOM   2718  HB3 TRP A 183       8.900  -8.248 -14.778  1.00 95.58           H  
ATOM   2719  O   TRP A 183       8.808  -6.199 -18.431  1.00 95.58           O  
ATOM   2720  CG  TRP A 183       7.846  -6.485 -15.320  1.00 95.58           C  
ATOM   2721  CD1 TRP A 183       6.582  -6.023 -15.468  1.00 95.58           C  
ATOM   2722  HD1 TRP A 183       5.740  -6.614 -15.798  1.00 95.58           H  
ATOM   2723  CD2 TRP A 183       8.620  -5.363 -14.804  1.00 95.58           C  
ATOM   2724  CE2 TRP A 183       7.751  -4.239 -14.664  1.00 95.58           C  
ATOM   2725  CE3 TRP A 183       9.960  -5.207 -14.390  1.00 95.58           C  
ATOM   2726  HE3 TRP A 183      10.635  -6.047 -14.458  1.00 95.58           H  
ATOM   2727  NE1 TRP A 183       6.522  -4.695 -15.090  1.00 95.58           N  
ATOM   2728  HE1 TRP A 183       5.655  -4.178 -15.050  1.00 95.58           H  
ATOM   2729  CH2 TRP A 183       9.527  -2.905 -13.715  1.00 95.58           C  
ATOM   2730  HH2 TRP A 183       9.868  -1.990 -13.253  1.00 95.58           H  
ATOM   2731  CZ2 TRP A 183       8.191  -3.020 -14.131  1.00 95.58           C  
ATOM   2732  HZ2 TRP A 183       7.504  -2.195 -14.009  1.00 95.58           H  
ATOM   2733  CZ3 TRP A 183      10.409  -3.991 -13.852  1.00 95.58           C  
ATOM   2734  HZ3 TRP A 183      11.431  -3.906 -13.515  1.00 95.58           H  
ATOM   2735  N   ALA A 184       7.428  -7.993 -18.625  1.00 95.06           N  
ATOM   2736  H   ALA A 184       7.154  -8.874 -18.214  1.00 95.06           H  
ATOM   2737  CA  ALA A 184       6.536  -7.464 -19.636  1.00 95.06           C  
ATOM   2738  HA  ALA A 184       7.023  -6.642 -20.161  1.00 95.06           H  
ATOM   2739  C   ALA A 184       5.259  -6.927 -18.981  1.00 95.06           C  
ATOM   2740  CB  ALA A 184       6.256  -8.589 -20.631  1.00 95.06           C  
ATOM   2741  HB1 ALA A 184       5.777  -9.426 -20.123  1.00 95.06           H  
ATOM   2742  HB2 ALA A 184       5.585  -8.217 -21.405  1.00 95.06           H  
ATOM   2743  HB3 ALA A 184       7.184  -8.924 -21.092  1.00 95.06           H  
ATOM   2744  O   ALA A 184       4.818  -7.472 -17.979  1.00 95.06           O  
ATOM   2745  N   GLY A 185       4.661  -5.873 -19.536  1.00 94.43           N  
ATOM   2746  H   GLY A 185       5.059  -5.484 -20.379  1.00 94.43           H  
ATOM   2747  CA  GLY A 185       3.417  -5.303 -19.011  1.00 94.43           C  
ATOM   2748  HA2 GLY A 185       2.588  -5.655 -19.625  1.00 94.43           H  
ATOM   2749  HA3 GLY A 185       3.238  -5.651 -17.994  1.00 94.43           H  
ATOM   2750  C   GLY A 185       3.406  -3.780 -18.988  1.00 94.43           C  
ATOM   2751  O   GLY A 185       4.448  -3.130 -19.072  1.00 94.43           O  
ATOM   2752  N   ALA A 186       2.215  -3.195 -18.846  1.00 93.92           N  
ATOM   2753  H   ALA A 186       1.394  -3.778 -18.775  1.00 93.92           H  
ATOM   2754  CA  ALA A 186       2.028  -1.743 -18.913  1.00 93.92           C  
ATOM   2755  HA  ALA A 186       2.366  -1.394 -19.889  1.00 93.92           H  
ATOM   2756  C   ALA A 186       2.834  -0.966 -17.856  1.00 93.92           C  
ATOM   2757  CB  ALA A 186       0.528  -1.453 -18.790  1.00 93.92           C  
ATOM   2758  HB1 ALA A 186       0.158  -1.785 -17.820  1.00 93.92           H  
ATOM   2759  HB2 ALA A 186       0.358  -0.380 -18.886  1.00 93.92           H  
ATOM   2760  HB3 ALA A 186      -0.018  -1.968 -19.580  1.00 93.92           H  
ATOM   2761  O   ALA A 186       3.347   0.110 -18.145  1.00 93.92           O  
ATOM   2762  N   THR A 187       3.018  -1.511 -16.649  1.00 95.43           N  
ATOM   2763  H   THR A 187       2.617  -2.413 -16.439  1.00 95.43           H  
ATOM   2764  CA  THR A 187       3.785  -0.829 -15.588  1.00 95.43           C  
ATOM   2765  HA  THR A 187       3.476   0.216 -15.550  1.00 95.43           H  
ATOM   2766  C   THR A 187       5.286  -0.807 -15.840  1.00 95.43           C  
ATOM   2767  CB  THR A 187       3.511  -1.434 -14.212  1.00 95.43           C  
ATOM   2768  HB  THR A 187       4.122  -0.923 -13.468  1.00 95.43           H  
ATOM   2769  O   THR A 187       5.996   0.020 -15.275  1.00 95.43           O  
ATOM   2770  CG2 THR A 187       2.038  -1.245 -13.856  1.00 95.43           C  
ATOM   2771 HG21 THR A 187       1.936  -1.229 -12.771  1.00 95.43           H  
ATOM   2772 HG22 THR A 187       1.687  -0.277 -14.213  1.00 95.43           H  
ATOM   2773 HG23 THR A 187       1.425  -2.033 -14.294  1.00 95.43           H  
ATOM   2774  OG1 THR A 187       3.802  -2.818 -14.205  1.00 95.43           O  
ATOM   2775  HG1 THR A 187       3.550  -3.127 -13.332  1.00 95.43           H  
ATOM   2776  N   SER A 188       5.791  -1.646 -16.748  1.00 96.32           N  
ATOM   2777  H   SER A 188       5.168  -2.273 -17.237  1.00 96.32           H  
ATOM   2778  CA  SER A 188       7.181  -1.547 -17.190  1.00 96.32           C  
ATOM   2779  HA  SER A 188       7.822  -1.531 -16.308  1.00 96.32           H  
ATOM   2780  C   SER A 188       7.455  -0.244 -17.956  1.00 96.32           C  
ATOM   2781  CB  SER A 188       7.562  -2.781 -18.008  1.00 96.32           C  
ATOM   2782  HB2 SER A 188       7.224  -3.690 -17.509  1.00 96.32           H  
ATOM   2783  HB3 SER A 188       8.649  -2.817 -18.081  1.00 96.32           H  
ATOM   2784  O   SER A 188       8.605   0.190 -18.041  1.00 96.32           O  
ATOM   2785  OG  SER A 188       7.031  -2.726 -19.308  1.00 96.32           O  
ATOM   2786  HG  SER A 188       6.090  -2.912 -19.267  1.00 96.32           H  
ATOM   2787  N   ALA A 189       6.423   0.418 -18.500  1.00 96.56           N  
ATOM   2788  H   ALA A 189       5.495   0.029 -18.411  1.00 96.56           H  
ATOM   2789  CA  ALA A 189       6.531   1.710 -19.187  1.00 96.56           C  
ATOM   2790  HA  ALA A 189       7.312   1.655 -19.945  1.00 96.56           H  
ATOM   2791  C   ALA A 189       6.920   2.865 -18.248  1.00 96.56           C  
ATOM   2792  CB  ALA A 189       5.207   1.992 -19.903  1.00 96.56           C  
ATOM   2793  HB1 ALA A 189       4.940   1.152 -20.544  1.00 96.56           H  
ATOM   2794  HB2 ALA A 189       5.301   2.891 -20.512  1.00 96.56           H  
ATOM   2795  HB3 ALA A 189       4.417   2.160 -19.172  1.00 96.56           H  
ATOM   2796  O   ALA A 189       7.379   3.904 -18.713  1.00 96.56           O  
ATOM   2797  N   GLU A 190       6.804   2.675 -16.931  1.00 96.28           N  
ATOM   2798  H   GLU A 190       6.403   1.810 -16.598  1.00 96.28           H  
ATOM   2799  CA  GLU A 190       7.225   3.651 -15.919  1.00 96.28           C  
ATOM   2800  HA  GLU A 190       6.861   4.640 -16.197  1.00 96.28           H  
ATOM   2801  C   GLU A 190       8.757   3.748 -15.778  1.00 96.28           C  
ATOM   2802  CB  GLU A 190       6.616   3.265 -14.567  1.00 96.28           C  
ATOM   2803  HB2 GLU A 190       6.953   3.975 -13.812  1.00 96.28           H  
ATOM   2804  HB3 GLU A 190       7.010   2.280 -14.318  1.00 96.28           H  
ATOM   2805  O   GLU A 190       9.256   4.599 -15.043  1.00 96.28           O  
ATOM   2806  CG  GLU A 190       5.079   3.204 -14.525  1.00 96.28           C  
ATOM   2807  HG2 GLU A 190       4.685   4.204 -14.705  1.00 96.28           H  
ATOM   2808  HG3 GLU A 190       4.714   2.547 -15.315  1.00 96.28           H  
ATOM   2809  CD  GLU A 190       4.563   2.682 -13.173  1.00 96.28           C  
ATOM   2810  OE1 GLU A 190       3.331   2.550 -12.999  1.00 96.28           O  
ATOM   2811  OE2 GLU A 190       5.375   2.410 -12.261  1.00 96.28           O  
ATOM   2812  N   LEU A 191       9.521   2.887 -16.466  1.00 97.86           N  
ATOM   2813  H   LEU A 191       9.057   2.218 -17.064  1.00 97.86           H  
ATOM   2814  CA  LEU A 191      10.979   2.872 -16.397  1.00 97.86           C  
ATOM   2815  HA  LEU A 191      11.254   2.650 -15.366  1.00 97.86           H  
ATOM   2816  C   LEU A 191      11.568   4.246 -16.762  1.00 97.86           C  
ATOM   2817  CB  LEU A 191      11.525   1.750 -17.308  1.00 97.86           C  
ATOM   2818  HB2 LEU A 191      11.107   1.890 -18.305  1.00 97.86           H  
ATOM   2819  HB3 LEU A 191      11.184   0.785 -16.933  1.00 97.86           H  
ATOM   2820  O   LEU A 191      11.544   4.670 -17.919  1.00 97.86           O  
ATOM   2821  CG  LEU A 191      13.062   1.744 -17.422  1.00 97.86           C  
ATOM   2822  HG  LEU A 191      13.392   2.734 -17.736  1.00 97.86           H  
ATOM   2823  CD1 LEU A 191      13.749   1.401 -16.097  1.00 97.86           C  
ATOM   2824 HD11 LEU A 191      13.477   2.130 -15.335  1.00 97.86           H  
ATOM   2825 HD12 LEU A 191      14.830   1.437 -16.229  1.00 97.86           H  
ATOM   2826 HD13 LEU A 191      13.450   0.403 -15.774  1.00 97.86           H  
ATOM   2827  CD2 LEU A 191      13.551   0.771 -18.494  1.00 97.86           C  
ATOM   2828 HD21 LEU A 191      13.018   0.947 -19.428  1.00 97.86           H  
ATOM   2829 HD22 LEU A 191      13.382  -0.257 -18.175  1.00 97.86           H  
ATOM   2830 HD23 LEU A 191      14.617   0.918 -18.668  1.00 97.86           H  
ATOM   2831  N   ASP A 192      12.207   4.894 -15.793  1.00 97.02           N  
ATOM   2832  H   ASP A 192      12.058   4.581 -14.844  1.00 97.02           H  
ATOM   2833  CA  ASP A 192      13.051   6.071 -16.004  1.00 97.02           C  
ATOM   2834  HA  ASP A 192      12.792   6.521 -16.963  1.00 97.02           H  
ATOM   2835  C   ASP A 192      14.530   5.650 -16.054  1.00 97.02           C  
ATOM   2836  CB  ASP A 192      12.744   7.128 -14.934  1.00 97.02           C  
ATOM   2837  HB2 ASP A 192      13.099   6.770 -13.967  1.00 97.02           H  
ATOM   2838  HB3 ASP A 192      11.663   7.252 -14.863  1.00 97.02           H  
ATOM   2839  O   ASP A 192      15.020   4.909 -15.193  1.00 97.02           O  
ATOM   2840  CG  ASP A 192      13.367   8.498 -15.232  1.00 97.02           C  
ATOM   2841  OD1 ASP A 192      14.541   8.699 -14.853  1.00 97.02           O  
ATOM   2842  OD2 ASP A 192      12.654   9.391 -15.761  1.00 97.02           O  
ATOM   2843  N   VAL A 193      15.235   6.108 -17.091  1.00 97.79           N  
ATOM   2844  H   VAL A 193      14.790   6.769 -17.711  1.00 97.79           H  
ATOM   2845  CA  VAL A 193      16.677   5.907 -17.265  1.00 97.79           C  
ATOM   2846  HA  VAL A 193      17.093   5.516 -16.336  1.00 97.79           H  
ATOM   2847  C   VAL A 193      17.317   7.255 -17.547  1.00 97.79           C  
ATOM   2848  CB  VAL A 193      17.018   4.909 -18.389  1.00 97.79           C  
ATOM   2849  HB  VAL A 193      16.596   5.266 -19.329  1.00 97.79           H  
ATOM   2850  O   VAL A 193      16.881   7.991 -18.430  1.00 97.79           O  
ATOM   2851  CG1 VAL A 193      18.535   4.756 -18.565  1.00 97.79           C  
ATOM   2852 HG11 VAL A 193      18.734   4.023 -19.346  1.00 97.79           H  
ATOM   2853 HG12 VAL A 193      18.982   5.697 -18.887  1.00 97.79           H  
ATOM   2854 HG13 VAL A 193      18.996   4.432 -17.632  1.00 97.79           H  
ATOM   2855  CG2 VAL A 193      16.448   3.517 -18.104  1.00 97.79           C  
ATOM   2856 HG21 VAL A 193      15.362   3.581 -18.046  1.00 97.79           H  
ATOM   2857 HG22 VAL A 193      16.831   3.141 -17.155  1.00 97.79           H  
ATOM   2858 HG23 VAL A 193      16.712   2.829 -18.907  1.00 97.79           H  
ATOM   2859  N   LYS A 194      18.396   7.554 -16.830  1.00 96.20           N  
ATOM   2860  H   LYS A 194      18.654   6.910 -16.096  1.00 96.20           H  
ATOM   2861  CA  LYS A 194      19.229   8.741 -17.037  1.00 96.20           C  
ATOM   2862  HA  LYS A 194      19.094   9.092 -18.060  1.00 96.20           H  
ATOM   2863  C   LYS A 194      20.695   8.360 -16.871  1.00 96.20           C  
ATOM   2864  CB  LYS A 194      18.733   9.837 -16.071  1.00 96.20           C  
ATOM   2865  HB2 LYS A 194      18.568   9.389 -15.091  1.00 96.20           H  
ATOM   2866  HB3 LYS A 194      17.759  10.174 -16.425  1.00 96.20           H  
ATOM   2867  O   LYS A 194      21.027   7.441 -16.130  1.00 96.20           O  
ATOM   2868  CG  LYS A 194      19.642  11.067 -15.893  1.00 96.20           C  
ATOM   2869  HG2 LYS A 194      19.754  11.589 -16.843  1.00 96.20           H  
ATOM   2870  HG3 LYS A 194      20.621  10.749 -15.534  1.00 96.20           H  
ATOM   2871  CD  LYS A 194      19.029  12.009 -14.843  1.00 96.20           C  
ATOM   2872  HD2 LYS A 194      18.835  11.435 -13.937  1.00 96.20           H  
ATOM   2873  HD3 LYS A 194      18.076  12.384 -15.217  1.00 96.20           H  
ATOM   2874  CE  LYS A 194      19.941  13.191 -14.482  1.00 96.20           C  
ATOM   2875  HE2 LYS A 194      20.918  12.799 -14.199  1.00 96.20           H  
ATOM   2876  HE3 LYS A 194      20.074  13.815 -15.366  1.00 96.20           H  
ATOM   2877  NZ  LYS A 194      19.371  13.994 -13.355  1.00 96.20           N  
ATOM   2878  HZ1 LYS A 194      18.465  14.380 -13.579  1.00 96.20           H  
ATOM   2879  HZ2 LYS A 194      19.198  13.459 -12.516  1.00 96.20           H  
ATOM   2880  HZ3 LYS A 194      19.973  14.755 -13.075  1.00 96.20           H  
ATOM   2881  N   PHE A 195      21.587   9.095 -17.524  1.00 96.83           N  
ATOM   2882  H   PHE A 195      21.258   9.842 -18.119  1.00 96.83           H  
ATOM   2883  CA  PHE A 195      23.018   9.030 -17.244  1.00 96.83           C  
ATOM   2884  HA  PHE A 195      23.223   8.208 -16.559  1.00 96.83           H  
ATOM   2885  C   PHE A 195      23.460  10.308 -16.547  1.00 96.83           C  
ATOM   2886  CB  PHE A 195      23.802   8.744 -18.524  1.00 96.83           C  
ATOM   2887  HB2 PHE A 195      23.519   9.461 -19.295  1.00 96.83           H  
ATOM   2888  HB3 PHE A 195      24.866   8.872 -18.325  1.00 96.83           H  
ATOM   2889  O   PHE A 195      23.135  11.409 -16.990  1.00 96.83           O  
ATOM   2890  CG  PHE A 195      23.572   7.333 -19.017  1.00 96.83           C  
ATOM   2891  CD1 PHE A 195      24.235   6.263 -18.392  1.00 96.83           C  
ATOM   2892  HD1 PHE A 195      24.890   6.457 -17.555  1.00 96.83           H  
ATOM   2893  CD2 PHE A 195      22.644   7.074 -20.038  1.00 96.83           C  
ATOM   2894  HD2 PHE A 195      22.090   7.887 -20.484  1.00 96.83           H  
ATOM   2895  CE1 PHE A 195      24.009   4.945 -18.817  1.00 96.83           C  
ATOM   2896  HE1 PHE A 195      24.515   4.127 -18.326  1.00 96.83           H  
ATOM   2897  CE2 PHE A 195      22.409   5.752 -20.451  1.00 96.83           C  
ATOM   2898  HE2 PHE A 195      21.674   5.538 -21.212  1.00 96.83           H  
ATOM   2899  CZ  PHE A 195      23.095   4.688 -19.851  1.00 96.83           C  
ATOM   2900  HZ  PHE A 195      22.889   3.675 -20.164  1.00 96.83           H  
ATOM   2901  N   ASP A 196      24.172  10.147 -15.438  1.00 95.18           N  
ATOM   2902  H   ASP A 196      24.426   9.211 -15.158  1.00 95.18           H  
ATOM   2903  CA  ASP A 196      24.775  11.251 -14.709  1.00 95.18           C  
ATOM   2904  HA  ASP A 196      24.409  12.193 -15.116  1.00 95.18           H  
ATOM   2905  C   ASP A 196      26.294  11.240 -14.883  1.00 95.18           C  
ATOM   2906  CB  ASP A 196      24.362  11.225 -13.237  1.00 95.18           C  
ATOM   2907  HB2 ASP A 196      23.286  11.381 -13.160  1.00 95.18           H  
ATOM   2908  HB3 ASP A 196      24.606  10.254 -12.806  1.00 95.18           H  
ATOM   2909  O   ASP A 196      26.982  10.277 -14.531  1.00 95.18           O  
ATOM   2910  CG  ASP A 196      25.092  12.325 -12.466  1.00 95.18           C  
ATOM   2911  OD1 ASP A 196      25.400  13.384 -13.048  1.00 95.18           O  
ATOM   2912  OD2 ASP A 196      25.392  12.106 -11.282  1.00 95.18           O  
ATOM   2913  N   ASN A 197      26.808  12.357 -15.390  1.00 94.68           N  
ATOM   2914  H   ASN A 197      26.170  13.115 -15.586  1.00 94.68           H  
ATOM   2915  CA  ASN A 197      28.224  12.568 -15.657  1.00 94.68           C  
ATOM   2916  HA  ASN A 197      28.661  11.623 -15.982  1.00 94.68           H  
ATOM   2917  C   ASN A 197      29.005  13.009 -14.414  1.00 94.68           C  
ATOM   2918  CB  ASN A 197      28.366  13.578 -16.803  1.00 94.68           C  
ATOM   2919  HB2 ASN A 197      29.425  13.782 -16.958  1.00 94.68           H  
ATOM   2920  HB3 ASN A 197      27.879  14.517 -16.537  1.00 94.68           H  
ATOM   2921  O   ASN A 197      30.210  13.241 -14.508  1.00 94.68           O  
ATOM   2922  CG  ASN A 197      27.799  13.087 -18.120  1.00 94.68           C  
ATOM   2923  ND2 ASN A 197      27.838  13.916 -19.131  1.00 94.68           N  
ATOM   2924 HD21 ASN A 197      28.204  14.847 -18.994  1.00 94.68           H  
ATOM   2925 HD22 ASN A 197      27.476  13.604 -20.021  1.00 94.68           H  
ATOM   2926  OD1 ASN A 197      27.331  11.972 -18.268  1.00 94.68           O  
ATOM   2927  N   ASN A 198      28.341  13.159 -13.260  1.00 92.24           N  
ATOM   2928  H   ASN A 198      27.339  13.038 -13.262  1.00 92.24           H  
ATOM   2929  CA  ASN A 198      28.969  13.542 -11.996  1.00 92.24           C  
ATOM   2930  HA  ASN A 198      28.166  13.787 -11.300  1.00 92.24           H  
ATOM   2931  C   ASN A 198      29.823  14.818 -12.146  1.00 92.24           C  
ATOM   2932  CB  ASN A 198      29.717  12.318 -11.446  1.00 92.24           C  
ATOM   2933  HB2 ASN A 198      29.062  11.448 -11.484  1.00 92.24           H  
ATOM   2934  HB3 ASN A 198      30.587  12.118 -12.071  1.00 92.24           H  
ATOM   2935  O   ASN A 198      30.989  14.859 -11.750  1.00 92.24           O  
ATOM   2936  CG  ASN A 198      30.148  12.506 -10.008  1.00 92.24           C  
ATOM   2937  ND2 ASN A 198      31.396  12.246  -9.701  1.00 92.24           N  
ATOM   2938 HD21 ASN A 198      32.040  12.086 -10.462  1.00 92.24           H  
ATOM   2939 HD22 ASN A 198      31.673  12.520  -8.768  1.00 92.24           H  
ATOM   2940  OD1 ASN A 198      29.369  12.829  -9.130  1.00 92.24           O  
ATOM   2941  N   GLU A 199      29.248  15.819 -12.823  1.00 91.04           N  
ATOM   2942  H   GLU A 199      28.281  15.688 -13.087  1.00 91.04           H  
ATOM   2943  CA  GLU A 199      29.867  17.119 -13.139  1.00 91.04           C  
ATOM   2944  HA  GLU A 199      29.163  17.664 -13.767  1.00 91.04           H  
ATOM   2945  C   GLU A 199      31.167  17.034 -13.969  1.00 91.04           C  
ATOM   2946  CB  GLU A 199      30.042  17.953 -11.859  1.00 91.04           C  
ATOM   2947  HB2 GLU A 199      30.411  18.941 -12.136  1.00 91.04           H  
ATOM   2948  HB3 GLU A 199      30.786  17.474 -11.223  1.00 91.04           H  
ATOM   2949  O   GLU A 199      31.951  17.984 -14.042  1.00 91.04           O  
ATOM   2950  CG  GLU A 199      28.735  18.133 -11.068  1.00 91.04           C  
ATOM   2951  HG2 GLU A 199      28.011  18.640 -11.707  1.00 91.04           H  
ATOM   2952  HG3 GLU A 199      28.328  17.158 -10.803  1.00 91.04           H  
ATOM   2953  CD  GLU A 199      28.928  18.938  -9.774  1.00 91.04           C  
ATOM   2954  OE1 GLU A 199      27.904  19.165  -9.093  1.00 91.04           O  
ATOM   2955  OE2 GLU A 199      30.080  19.329  -9.468  1.00 91.04           O  
ATOM   2956  N   ASN A 200      31.425  15.896 -14.618  1.00 93.67           N  
ATOM   2957  H   ASN A 200      30.799  15.115 -14.481  1.00 93.67           H  
ATOM   2958  CA  ASN A 200      32.657  15.650 -15.350  1.00 93.67           C  
ATOM   2959  HA  ASN A 200      33.087  16.606 -15.649  1.00 93.67           H  
ATOM   2960  C   ASN A 200      32.419  14.853 -16.638  1.00 93.67           C  
ATOM   2961  CB  ASN A 200      33.640  14.949 -14.394  1.00 93.67           C  
ATOM   2962  HB2 ASN A 200      33.204  13.999 -14.086  1.00 93.67           H  
ATOM   2963  HB3 ASN A 200      33.776  15.562 -13.504  1.00 93.67           H  
ATOM   2964  O   ASN A 200      32.839  13.712 -16.726  1.00 93.67           O  
ATOM   2965  CG  ASN A 200      34.996  14.686 -15.021  1.00 93.67           C  
ATOM   2966  ND2 ASN A 200      35.835  13.926 -14.358  1.00 93.67           N  
ATOM   2967 HD21 ASN A 200      35.497  13.503 -13.506  1.00 93.67           H  
ATOM   2968 HD22 ASN A 200      36.658  13.583 -14.833  1.00 93.67           H  
ATOM   2969  OD1 ASN A 200      35.363  15.199 -16.070  1.00 93.67           O  
ATOM   2970  N   ASP A 201      31.880  15.488 -17.682  1.00 93.81           N  
ATOM   2971  H   ASP A 201      31.443  16.379 -17.493  1.00 93.81           H  
ATOM   2972  CA  ASP A 201      31.484  14.842 -18.952  1.00 93.81           C  
ATOM   2973  HA  ASP A 201      30.605  14.222 -18.777  1.00 93.81           H  
ATOM   2974  C   ASP A 201      32.532  13.947 -19.632  1.00 93.81           C  
ATOM   2975  CB  ASP A 201      31.120  15.935 -19.972  1.00 93.81           C  
ATOM   2976  HB2 ASP A 201      30.824  15.464 -20.909  1.00 93.81           H  
ATOM   2977  HB3 ASP A 201      32.005  16.540 -20.168  1.00 93.81           H  
ATOM   2978  O   ASP A 201      32.191  13.133 -20.484  1.00 93.81           O  
ATOM   2979  CG  ASP A 201      29.979  16.841 -19.519  1.00 93.81           C  
ATOM   2980  OD1 ASP A 201      29.114  16.348 -18.763  1.00 93.81           O  
ATOM   2981  OD2 ASP A 201      30.025  18.025 -19.908  1.00 93.81           O  
ATOM   2982  N   ALA A 202      33.823  14.144 -19.349  1.00 93.77           N  
ATOM   2983  H   ALA A 202      33.987  14.633 -18.480  1.00 93.77           H  
ATOM   2984  CA  ALA A 202      34.930  13.420 -19.979  1.00 93.77           C  
ATOM   2985  HA  ALA A 202      35.840  13.956 -19.709  1.00 93.77           H  
ATOM   2986  C   ALA A 202      34.926  13.399 -21.526  1.00 93.77           C  
ATOM   2987  CB  ALA A 202      35.040  12.029 -19.343  1.00 93.77           C  
ATOM   2988  HB1 ALA A 202      35.063  12.130 -18.258  1.00 93.77           H  
ATOM   2989  HB2 ALA A 202      34.173  11.427 -19.615  1.00 93.77           H  
ATOM   2990  HB3 ALA A 202      35.945  11.525 -19.680  1.00 93.77           H  
ATOM   2991  O   ALA A 202      35.696  12.649 -22.123  1.00 93.77           O  
ATOM   2992  N   GLY A 203      34.159  14.268 -22.195  1.00 95.55           N  
ATOM   2993  H   GLY A 203      33.488  14.793 -21.652  1.00 95.55           H  
ATOM   2994  CA  GLY A 203      33.990  14.269 -23.655  1.00 95.55           C  
ATOM   2995  HA2 GLY A 203      34.954  14.121 -24.143  1.00 95.55           H  
ATOM   2996  HA3 GLY A 203      33.594  15.238 -23.960  1.00 95.55           H  
ATOM   2997  C   GLY A 203      33.026  13.197 -24.176  1.00 95.55           C  
ATOM   2998  O   GLY A 203      33.088  12.857 -25.356  1.00 95.55           O  
ATOM   2999  N   ILE A 204      32.181  12.653 -23.300  1.00 97.23           N  
ATOM   3000  H   ILE A 204      32.178  12.992 -22.349  1.00 97.23           H  
ATOM   3001  CA  ILE A 204      31.188  11.623 -23.598  1.00 97.23           C  
ATOM   3002  HA  ILE A 204      31.360  11.238 -24.603  1.00 97.23           H  
ATOM   3003  C   ILE A 204      29.794  12.240 -23.575  1.00 97.23           C  
ATOM   3004  CB  ILE A 204      31.319  10.453 -22.600  1.00 97.23           C  
ATOM   3005  HB  ILE A 204      31.095  10.825 -21.600  1.00 97.23           H  
ATOM   3006  O   ILE A 204      29.496  13.115 -22.763  1.00 97.23           O  
ATOM   3007  CG1 ILE A 204      32.757   9.890 -22.576  1.00 97.23           C  
ATOM   3008 HG12 ILE A 204      33.434  10.638 -22.163  1.00 97.23           H  
ATOM   3009 HG13 ILE A 204      32.781   9.045 -21.889  1.00 97.23           H  
ATOM   3010  CG2 ILE A 204      30.315   9.329 -22.910  1.00 97.23           C  
ATOM   3011 HG21 ILE A 204      30.499   8.474 -22.260  1.00 97.23           H  
ATOM   3012 HG22 ILE A 204      30.396   9.017 -23.951  1.00 97.23           H  
ATOM   3013 HG23 ILE A 204      29.296   9.672 -22.727  1.00 97.23           H  
ATOM   3014  CD1 ILE A 204      33.304   9.439 -23.940  1.00 97.23           C  
ATOM   3015 HD11 ILE A 204      34.245   8.912 -23.787  1.00 97.23           H  
ATOM   3016 HD12 ILE A 204      32.605   8.770 -24.442  1.00 97.23           H  
ATOM   3017 HD13 ILE A 204      33.493  10.302 -24.579  1.00 97.23           H  
ATOM   3018  N   SER A 205      28.928  11.788 -24.474  1.00 96.58           N  
ATOM   3019  H   SER A 205      29.237  11.102 -25.147  1.00 96.58           H  
ATOM   3020  CA  SER A 205      27.522  12.189 -24.491  1.00 96.58           C  
ATOM   3021  HA  SER A 205      27.275  12.663 -23.541  1.00 96.58           H  
ATOM   3022  C   SER A 205      26.615  10.974 -24.622  1.00 96.58           C  
ATOM   3023  CB  SER A 205      27.257  13.219 -25.592  1.00 96.58           C  
ATOM   3024  HB2 SER A 205      26.224  13.563 -25.521  1.00 96.58           H  
ATOM   3025  HB3 SER A 205      27.415  12.774 -26.574  1.00 96.58           H  
ATOM   3026  O   SER A 205      26.932  10.026 -25.343  1.00 96.58           O  
ATOM   3027  OG  SER A 205      28.126  14.325 -25.436  1.00 96.58           O  
ATOM   3028  HG  SER A 205      28.462  14.310 -24.537  1.00 96.58           H  
ATOM   3029  N   TYR A 206      25.485  11.032 -23.922  1.00 97.38           N  
ATOM   3030  H   TYR A 206      25.291  11.865 -23.384  1.00 97.38           H  
ATOM   3031  CA  TYR A 206      24.482   9.976 -23.836  1.00 97.38           C  
ATOM   3032  HA  TYR A 206      24.812   9.097 -24.388  1.00 97.38           H  
ATOM   3033  C   TYR A 206      23.182  10.490 -24.440  1.00 97.38           C  
ATOM   3034  CB  TYR A 206      24.267   9.588 -22.366  1.00 97.38           C  
ATOM   3035  HB2 TYR A 206      23.566   8.754 -22.322  1.00 97.38           H  
ATOM   3036  HB3 TYR A 206      23.815  10.423 -21.830  1.00 97.38           H  
ATOM   3037  O   TYR A 206      22.674  11.524 -24.007  1.00 97.38           O  
ATOM   3038  CG  TYR A 206      25.538   9.195 -21.654  1.00 97.38           C  
ATOM   3039  CD1 TYR A 206      25.957   7.856 -21.681  1.00 97.38           C  
ATOM   3040  HD1 TYR A 206      25.342   7.104 -22.153  1.00 97.38           H  
ATOM   3041  CD2 TYR A 206      26.322  10.171 -21.010  1.00 97.38           C  
ATOM   3042  HD2 TYR A 206      25.991  11.198 -20.967  1.00 97.38           H  
ATOM   3043  CE1 TYR A 206      27.163   7.498 -21.063  1.00 97.38           C  
ATOM   3044  HE1 TYR A 206      27.482   6.467 -21.068  1.00 97.38           H  
ATOM   3045  CE2 TYR A 206      27.551   9.815 -20.431  1.00 97.38           C  
ATOM   3046  HE2 TYR A 206      28.181  10.565 -19.976  1.00 97.38           H  
ATOM   3047  OH  TYR A 206      29.109   8.097 -19.832  1.00 97.38           O  
ATOM   3048  HH  TYR A 206      29.074   7.151 -19.672  1.00 97.38           H  
ATOM   3049  CZ  TYR A 206      27.958   8.472 -20.436  1.00 97.38           C  
ATOM   3050  N   SER A 207      22.639   9.780 -25.423  1.00 97.49           N  
ATOM   3051  H   SER A 207      23.143   8.992 -25.804  1.00 97.49           H  
ATOM   3052  CA  SER A 207      21.352  10.121 -26.030  1.00 97.49           C  
ATOM   3053  HA  SER A 207      20.840  10.872 -25.428  1.00 97.49           H  
ATOM   3054  C   SER A 207      20.457   8.895 -26.102  1.00 97.49           C  
ATOM   3055  CB  SER A 207      21.557  10.709 -27.432  1.00 97.49           C  
ATOM   3056  HB2 SER A 207      22.093  11.655 -27.354  1.00 97.49           H  
ATOM   3057  HB3 SER A 207      20.584  10.896 -27.887  1.00 97.49           H  
ATOM   3058  O   SER A 207      20.865   7.894 -26.693  1.00 97.49           O  
ATOM   3059  OG  SER A 207      22.293   9.822 -28.253  1.00 97.49           O  
ATOM   3060  HG  SER A 207      21.980   8.936 -28.058  1.00 97.49           H  
ATOM   3061  N   GLN A 208      19.242   8.985 -25.558  1.00 97.71           N  
ATOM   3062  H   GLN A 208      18.976   9.817 -25.051  1.00 97.71           H  
ATOM   3063  CA  GLN A 208      18.198   8.001 -25.832  1.00 97.71           C  
ATOM   3064  HA  GLN A 208      18.597   7.005 -25.642  1.00 97.71           H  
ATOM   3065  C   GLN A 208      17.811   8.123 -27.309  1.00 97.71           C  
ATOM   3066  CB  GLN A 208      16.996   8.218 -24.902  1.00 97.71           C  
ATOM   3067  HB2 GLN A 208      17.353   8.295 -23.875  1.00 97.71           H  
ATOM   3068  HB3 GLN A 208      16.491   9.150 -25.158  1.00 97.71           H  
ATOM   3069  O   GLN A 208      17.398   9.194 -27.754  1.00 97.71           O  
ATOM   3070  CG  GLN A 208      15.998   7.052 -24.988  1.00 97.71           C  
ATOM   3071  HG2 GLN A 208      16.511   6.115 -24.772  1.00 97.71           H  
ATOM   3072  HG3 GLN A 208      15.591   6.989 -25.997  1.00 97.71           H  
ATOM   3073  CD  GLN A 208      14.856   7.209 -23.987  1.00 97.71           C  
ATOM   3074  NE2 GLN A 208      13.635   7.393 -24.443  1.00 97.71           N  
ATOM   3075 HE21 GLN A 208      13.434   7.316 -25.430  1.00 97.71           H  
ATOM   3076 HE22 GLN A 208      12.861   7.433 -23.795  1.00 97.71           H  
ATOM   3077  OE1 GLN A 208      15.057   7.174 -22.780  1.00 97.71           O  
ATOM   3078  N   THR A 209      18.016   7.057 -28.074  1.00 96.83           N  
ATOM   3079  H   THR A 209      18.342   6.207 -27.635  1.00 96.83           H  
ATOM   3080  CA  THR A 209      17.791   7.028 -29.524  1.00 96.83           C  
ATOM   3081  HA  THR A 209      17.648   8.048 -29.883  1.00 96.83           H  
ATOM   3082  C   THR A 209      16.523   6.298 -29.923  1.00 96.83           C  
ATOM   3083  CB  THR A 209      18.992   6.437 -30.276  1.00 96.83           C  
ATOM   3084  HB  THR A 209      18.696   6.189 -31.295  1.00 96.83           H  
ATOM   3085  O   THR A 209      15.985   6.613 -30.981  1.00 96.83           O  
ATOM   3086  CG2 THR A 209      20.106   7.482 -30.343  1.00 96.83           C  
ATOM   3087 HG21 THR A 209      20.880   7.145 -31.031  1.00 96.83           H  
ATOM   3088 HG22 THR A 209      19.707   8.421 -30.726  1.00 96.83           H  
ATOM   3089 HG23 THR A 209      20.521   7.649 -29.349  1.00 96.83           H  
ATOM   3090  OG1 THR A 209      19.533   5.290 -29.646  1.00 96.83           O  
ATOM   3091  HG1 THR A 209      18.924   4.562 -29.788  1.00 96.83           H  
ATOM   3092  N   ASP A 210      16.041   5.373 -29.094  1.00 97.45           N  
ATOM   3093  H   ASP A 210      16.516   5.174 -28.225  1.00 97.45           H  
ATOM   3094  CA  ASP A 210      14.782   4.667 -29.326  1.00 97.45           C  
ATOM   3095  HA  ASP A 210      14.115   5.340 -29.863  1.00 97.45           H  
ATOM   3096  C   ASP A 210      14.097   4.300 -28.000  1.00 97.45           C  
ATOM   3097  CB  ASP A 210      15.021   3.422 -30.204  1.00 97.45           C  
ATOM   3098  HB2 ASP A 210      15.399   2.610 -29.583  1.00 97.45           H  
ATOM   3099  HB3 ASP A 210      15.775   3.653 -30.957  1.00 97.45           H  
ATOM   3100  O   ASP A 210      14.750   4.177 -26.956  1.00 97.45           O  
ATOM   3101  CG  ASP A 210      13.759   2.948 -30.938  1.00 97.45           C  
ATOM   3102  OD1 ASP A 210      12.710   3.621 -30.806  1.00 97.45           O  
ATOM   3103  OD2 ASP A 210      13.851   1.929 -31.655  1.00 97.45           O  
ATOM   3104  N   GLU A 211      12.776   4.145 -28.046  1.00 97.75           N  
ATOM   3105  H   GLU A 211      12.352   4.153 -28.963  1.00 97.75           H  
ATOM   3106  CA  GLU A 211      11.934   3.734 -26.926  1.00 97.75           C  
ATOM   3107  HA  GLU A 211      12.519   3.093 -26.267  1.00 97.75           H  
ATOM   3108  C   GLU A 211      10.726   2.940 -27.425  1.00 97.75           C  
ATOM   3109  CB  GLU A 211      11.490   4.958 -26.112  1.00 97.75           C  
ATOM   3110  HB2 GLU A 211      12.387   5.449 -25.735  1.00 97.75           H  
ATOM   3111  HB3 GLU A 211      10.964   5.655 -26.764  1.00 97.75           H  
ATOM   3112  O   GLU A 211       9.898   3.428 -28.193  1.00 97.75           O  
ATOM   3113  CG  GLU A 211      10.587   4.604 -24.916  1.00 97.75           C  
ATOM   3114  HG2 GLU A 211      11.051   3.794 -24.353  1.00 97.75           H  
ATOM   3115  HG3 GLU A 211       9.620   4.255 -25.276  1.00 97.75           H  
ATOM   3116  CD  GLU A 211      10.379   5.817 -23.996  1.00 97.75           C  
ATOM   3117  OE1 GLU A 211      10.519   5.654 -22.760  1.00 97.75           O  
ATOM   3118  OE2 GLU A 211      10.185   6.939 -24.507  1.00 97.75           O  
ATOM   3119  N   THR A 212      10.596   1.716 -26.924  1.00 97.94           N  
ATOM   3120  H   THR A 212      11.310   1.384 -26.292  1.00 97.94           H  
ATOM   3121  CA  THR A 212       9.388   0.903 -27.054  1.00 97.94           C  
ATOM   3122  HA  THR A 212       8.650   1.419 -27.668  1.00 97.94           H  
ATOM   3123  C   THR A 212       8.813   0.697 -25.664  1.00 97.94           C  
ATOM   3124  CB  THR A 212       9.704  -0.436 -27.727  1.00 97.94           C  
ATOM   3125  HB  THR A 212      10.443  -0.979 -27.138  1.00 97.94           H  
ATOM   3126  O   THR A 212       9.463   0.091 -24.814  1.00 97.94           O  
ATOM   3127  CG2 THR A 212       8.458  -1.303 -27.905  1.00 97.94           C  
ATOM   3128 HG21 THR A 212       8.725  -2.204 -28.458  1.00 97.94           H  
ATOM   3129 HG22 THR A 212       8.064  -1.598 -26.933  1.00 97.94           H  
ATOM   3130 HG23 THR A 212       7.695  -0.753 -28.457  1.00 97.94           H  
ATOM   3131  OG1 THR A 212      10.216  -0.206 -29.018  1.00 97.94           O  
ATOM   3132  HG1 THR A 212      10.818   0.541 -28.974  1.00 97.94           H  
ATOM   3133  N   LEU A 213       7.609   1.213 -25.418  1.00 97.36           N  
ATOM   3134  H   LEU A 213       7.124   1.698 -26.159  1.00 97.36           H  
ATOM   3135  CA  LEU A 213       6.928   1.039 -24.138  1.00 97.36           C  
ATOM   3136  HA  LEU A 213       7.660   1.137 -23.336  1.00 97.36           H  
ATOM   3137  C   LEU A 213       6.335  -0.368 -24.028  1.00 97.36           C  
ATOM   3138  CB  LEU A 213       5.850   2.118 -23.941  1.00 97.36           C  
ATOM   3139  HB2 LEU A 213       5.107   2.013 -24.732  1.00 97.36           H  
ATOM   3140  HB3 LEU A 213       5.349   1.928 -22.992  1.00 97.36           H  
ATOM   3141  O   LEU A 213       5.757  -0.895 -24.983  1.00 97.36           O  
ATOM   3142  CG  LEU A 213       6.373   3.567 -23.939  1.00 97.36           C  
ATOM   3143  HG  LEU A 213       6.816   3.790 -24.909  1.00 97.36           H  
ATOM   3144  CD1 LEU A 213       5.201   4.525 -23.721  1.00 97.36           C  
ATOM   3145 HD11 LEU A 213       4.454   4.380 -24.501  1.00 97.36           H  
ATOM   3146 HD12 LEU A 213       4.749   4.346 -22.746  1.00 97.36           H  
ATOM   3147 HD13 LEU A 213       5.562   5.553 -23.763  1.00 97.36           H  
ATOM   3148  CD2 LEU A 213       7.420   3.821 -22.853  1.00 97.36           C  
ATOM   3149 HD21 LEU A 213       8.322   3.242 -23.054  1.00 97.36           H  
ATOM   3150 HD22 LEU A 213       7.031   3.558 -21.869  1.00 97.36           H  
ATOM   3151 HD23 LEU A 213       7.700   4.874 -22.850  1.00 97.36           H  
ATOM   3152  N   GLY A 214       6.462  -0.958 -22.845  1.00 96.06           N  
ATOM   3153  H   GLY A 214       7.009  -0.510 -22.123  1.00 96.06           H  
ATOM   3154  CA  GLY A 214       5.848  -2.231 -22.523  1.00 96.06           C  
ATOM   3155  HA2 GLY A 214       6.226  -2.597 -21.569  1.00 96.06           H  
ATOM   3156  HA3 GLY A 214       6.126  -2.956 -23.288  1.00 96.06           H  
ATOM   3157  C   GLY A 214       4.327  -2.137 -22.446  1.00 96.06           C  
ATOM   3158  O   GLY A 214       3.742  -1.094 -22.151  1.00 96.06           O  
ATOM   3159  N   SER A 215       3.677  -3.256 -22.730  1.00 95.41           N  
ATOM   3160  H   SER A 215       4.225  -4.086 -22.911  1.00 95.41           H  
ATOM   3161  CA  SER A 215       2.223  -3.386 -22.763  1.00 95.41           C  
ATOM   3162  HA  SER A 215       1.784  -2.656 -22.083  1.00 95.41           H  
ATOM   3163  C   SER A 215       1.818  -4.776 -22.290  1.00 95.41           C  
ATOM   3164  CB  SER A 215       1.701  -3.100 -24.175  1.00 95.41           C  
ATOM   3165  HB2 SER A 215       2.091  -2.141 -24.514  1.00 95.41           H  
ATOM   3166  HB3 SER A 215       0.613  -3.040 -24.149  1.00 95.41           H  
ATOM   3167  O   SER A 215       2.639  -5.688 -22.268  1.00 95.41           O  
ATOM   3168  OG  SER A 215       2.079  -4.111 -25.090  1.00 95.41           O  
ATOM   3169  HG  SER A 215       3.025  -4.260 -25.032  1.00 95.41           H  
ATOM   3170  N   GLY A 216       0.569  -4.943 -21.873  1.00 92.07           N  
ATOM   3171  H   GLY A 216      -0.056  -4.150 -21.849  1.00 92.07           H  
ATOM   3172  CA  GLY A 216       0.055  -6.223 -21.394  1.00 92.07           C  
ATOM   3173  HA2 GLY A 216      -0.449  -6.736 -22.213  1.00 92.07           H  
ATOM   3174  HA3 GLY A 216       0.866  -6.863 -21.046  1.00 92.07           H  
ATOM   3175  C   GLY A 216      -0.920  -6.048 -20.242  1.00 92.07           C  
ATOM   3176  O   GLY A 216      -0.958  -4.996 -19.598  1.00 92.07           O  
ATOM   3177  N   ALA A 217      -1.708  -7.090 -20.007  1.00 87.38           N  
ATOM   3178  H   ALA A 217      -1.565  -7.936 -20.540  1.00 87.38           H  
ATOM   3179  CA  ALA A 217      -2.658  -7.176 -18.910  1.00 87.38           C  
ATOM   3180  HA  ALA A 217      -2.583  -6.283 -18.290  1.00 87.38           H  
ATOM   3181  C   ALA A 217      -2.329  -8.378 -18.021  1.00 87.38           C  
ATOM   3182  CB  ALA A 217      -4.077  -7.237 -19.488  1.00 87.38           C  
ATOM   3183  HB1 ALA A 217      -4.187  -8.132 -20.102  1.00 87.38           H  
ATOM   3184  HB2 ALA A 217      -4.266  -6.356 -20.100  1.00 87.38           H  
ATOM   3185  HB3 ALA A 217      -4.807  -7.271 -18.680  1.00 87.38           H  
ATOM   3186  O   ALA A 217      -1.607  -9.289 -18.422  1.00 87.38           O  
ATOM   3187  N   VAL A 218      -2.881  -8.366 -16.813  1.00 91.57           N  
ATOM   3188  H   VAL A 218      -3.519  -7.621 -16.573  1.00 91.57           H  
ATOM   3189  CA  VAL A 218      -2.772  -9.456 -15.848  1.00 91.57           C  
ATOM   3190  HA  VAL A 218      -2.359 -10.341 -16.331  1.00 91.57           H  
ATOM   3191  C   VAL A 218      -4.179  -9.789 -15.363  1.00 91.57           C  
ATOM   3192  CB  VAL A 218      -1.836  -9.059 -14.693  1.00 91.57           C  
ATOM   3193  HB  VAL A 218      -2.215  -8.163 -14.202  1.00 91.57           H  
ATOM   3194  O   VAL A 218      -4.968  -8.879 -15.107  1.00 91.57           O  
ATOM   3195  CG1 VAL A 218      -1.749 -10.181 -13.669  1.00 91.57           C  
ATOM   3196 HG11 VAL A 218      -2.709 -10.332 -13.176  1.00 91.57           H  
ATOM   3197 HG12 VAL A 218      -1.452 -11.100 -14.175  1.00 91.57           H  
ATOM   3198 HG13 VAL A 218      -1.000  -9.907 -12.926  1.00 91.57           H  
ATOM   3199  CG2 VAL A 218      -0.405  -8.789 -15.182  1.00 91.57           C  
ATOM   3200 HG21 VAL A 218      -0.391  -7.954 -15.882  1.00 91.57           H  
ATOM   3201 HG22 VAL A 218      -0.004  -9.671 -15.681  1.00 91.57           H  
ATOM   3202 HG23 VAL A 218       0.243  -8.534 -14.344  1.00 91.57           H  
ATOM   3203  N   ASP A 219      -4.493 -11.077 -15.246  1.00 91.83           N  
ATOM   3204  H   ASP A 219      -3.785 -11.772 -15.441  1.00 91.83           H  
ATOM   3205  CA  ASP A 219      -5.754 -11.565 -14.684  1.00 91.83           C  
ATOM   3206  HA  ASP A 219      -6.485 -10.756 -14.680  1.00 91.83           H  
ATOM   3207  C   ASP A 219      -5.535 -12.017 -13.236  1.00 91.83           C  
ATOM   3208  CB  ASP A 219      -6.330 -12.688 -15.562  1.00 91.83           C  
ATOM   3209  HB2 ASP A 219      -6.401 -12.324 -16.587  1.00 91.83           H  
ATOM   3210  HB3 ASP A 219      -5.646 -13.536 -15.552  1.00 91.83           H  
ATOM   3211  O   ASP A 219      -4.627 -12.795 -12.946  1.00 91.83           O  
ATOM   3212  CG  ASP A 219      -7.723 -13.162 -15.119  1.00 91.83           C  
ATOM   3213  OD1 ASP A 219      -8.229 -12.674 -14.080  1.00 91.83           O  
ATOM   3214  OD2 ASP A 219      -8.288 -14.019 -15.831  1.00 91.83           O  
ATOM   3215  N   LEU A 220      -6.365 -11.517 -12.320  1.00 95.62           N  
ATOM   3216  H   LEU A 220      -7.165 -11.006 -12.663  1.00 95.62           H  
ATOM   3217  CA  LEU A 220      -6.271 -11.812 -10.892  1.00 95.62           C  
ATOM   3218  HA  LEU A 220      -5.255 -12.137 -10.671  1.00 95.62           H  
ATOM   3219  C   LEU A 220      -7.172 -12.965 -10.440  1.00 95.62           C  
ATOM   3220  CB  LEU A 220      -6.560 -10.535 -10.084  1.00 95.62           C  
ATOM   3221  HB2 LEU A 220      -6.478 -10.791  -9.028  1.00 95.62           H  
ATOM   3222  HB3 LEU A 220      -7.587 -10.219 -10.269  1.00 95.62           H  
ATOM   3223  O   LEU A 220      -7.088 -13.360  -9.275  1.00 95.62           O  
ATOM   3224  CG  LEU A 220      -5.622  -9.352 -10.373  1.00 95.62           C  
ATOM   3225  HG  LEU A 220      -5.877  -8.913 -11.338  1.00 95.62           H  
ATOM   3226  CD1 LEU A 220      -5.822  -8.293  -9.287  1.00 95.62           C  
ATOM   3227 HD11 LEU A 220      -6.796  -7.822  -9.413  1.00 95.62           H  
ATOM   3228 HD12 LEU A 220      -5.041  -7.537  -9.367  1.00 95.62           H  
ATOM   3229 HD13 LEU A 220      -5.767  -8.739  -8.294  1.00 95.62           H  
ATOM   3230  CD2 LEU A 220      -4.146  -9.761 -10.407  1.00 95.62           C  
ATOM   3231 HD21 LEU A 220      -3.508  -8.878 -10.436  1.00 95.62           H  
ATOM   3232 HD22 LEU A 220      -3.963 -10.335 -11.316  1.00 95.62           H  
ATOM   3233 HD23 LEU A 220      -3.906 -10.402  -9.559  1.00 95.62           H  
ATOM   3234  N   ALA A 221      -8.030 -13.505 -11.312  1.00 94.75           N  
ATOM   3235  H   ALA A 221      -8.035 -13.164 -12.263  1.00 94.75           H  
ATOM   3236  CA  ALA A 221      -9.059 -14.476 -10.942  1.00 94.75           C  
ATOM   3237  HA  ALA A 221      -9.761 -13.992 -10.262  1.00 94.75           H  
ATOM   3238  C   ALA A 221      -8.486 -15.705 -10.217  1.00 94.75           C  
ATOM   3239  CB  ALA A 221      -9.818 -14.880 -12.211  1.00 94.75           C  
ATOM   3240  HB1 ALA A 221     -10.598 -15.599 -11.963  1.00 94.75           H  
ATOM   3241  HB2 ALA A 221      -9.135 -15.326 -12.933  1.00 94.75           H  
ATOM   3242  HB3 ALA A 221     -10.273 -14.000 -12.666  1.00 94.75           H  
ATOM   3243  O   ALA A 221      -8.948 -16.063  -9.127  1.00 94.75           O  
ATOM   3244  N   ASP A 222      -7.428 -16.306 -10.769  1.00 94.12           N  
ATOM   3245  H   ASP A 222      -7.128 -15.997 -11.682  1.00 94.12           H  
ATOM   3246  CA  ASP A 222      -6.777 -17.477 -10.176  1.00 94.12           C  
ATOM   3247  HA  ASP A 222      -7.521 -18.259 -10.026  1.00 94.12           H  
ATOM   3248  C   ASP A 222      -6.169 -17.158  -8.807  1.00 94.12           C  
ATOM   3249  CB  ASP A 222      -5.683 -18.006 -11.117  1.00 94.12           C  
ATOM   3250  HB2 ASP A 222      -5.085 -17.171 -11.482  1.00 94.12           H  
ATOM   3251  HB3 ASP A 222      -5.025 -18.661 -10.546  1.00 94.12           H  
ATOM   3252  O   ASP A 222      -6.242 -17.965  -7.881  1.00 94.12           O  
ATOM   3253  CG  ASP A 222      -6.224 -18.817 -12.300  1.00 94.12           C  
ATOM   3254  OD1 ASP A 222      -7.406 -19.228 -12.250  1.00 94.12           O  
ATOM   3255  OD2 ASP A 222      -5.414 -19.095 -13.210  1.00 94.12           O  
ATOM   3256  N   SER A 223      -5.612 -15.965  -8.636  1.00 96.18           N  
ATOM   3257  H   SER A 223      -5.616 -15.326  -9.418  1.00 96.18           H  
ATOM   3258  CA  SER A 223      -4.973 -15.549  -7.386  1.00 96.18           C  
ATOM   3259  HA  SER A 223      -4.358 -16.367  -7.011  1.00 96.18           H  
ATOM   3260  C   SER A 223      -5.977 -15.213  -6.292  1.00 96.18           C  
ATOM   3261  CB  SER A 223      -4.054 -14.380  -7.682  1.00 96.18           C  
ATOM   3262  HB2 SER A 223      -3.629 -13.993  -6.756  1.00 96.18           H  
ATOM   3263  HB3 SER A 223      -4.584 -13.589  -8.212  1.00 96.18           H  
ATOM   3264  O   SER A 223      -5.809 -15.635  -5.147  1.00 96.18           O  
ATOM   3265  OG  SER A 223      -3.045 -14.937  -8.490  1.00 96.18           O  
ATOM   3266  HG  SER A 223      -3.083 -14.545  -9.365  1.00 96.18           H  
ATOM   3267  N   LEU A 224      -7.069 -14.536  -6.644  1.00 97.17           N  
ATOM   3268  H   LEU A 224      -7.156 -14.234  -7.604  1.00 97.17           H  
ATOM   3269  CA  LEU A 224      -8.168 -14.247  -5.725  1.00 97.17           C  
ATOM   3270  HA  LEU A 224      -7.765 -13.797  -4.818  1.00 97.17           H  
ATOM   3271  C   LEU A 224      -8.880 -15.535  -5.287  1.00 97.17           C  
ATOM   3272  CB  LEU A 224      -9.127 -13.253  -6.404  1.00 97.17           C  
ATOM   3273  HB2 LEU A 224     -10.019 -13.142  -5.787  1.00 97.17           H  
ATOM   3274  HB3 LEU A 224      -9.433 -13.670  -7.364  1.00 97.17           H  
ATOM   3275  O   LEU A 224      -9.227 -15.677  -4.114  1.00 97.17           O  
ATOM   3276  CG  LEU A 224      -8.515 -11.857  -6.634  1.00 97.17           C  
ATOM   3277  HG  LEU A 224      -7.555 -11.954  -7.141  1.00 97.17           H  
ATOM   3278  CD1 LEU A 224      -9.437 -11.018  -7.517  1.00 97.17           C  
ATOM   3279 HD11 LEU A 224      -9.558 -11.501  -8.487  1.00 97.17           H  
ATOM   3280 HD12 LEU A 224     -10.415 -10.905  -7.049  1.00 97.17           H  
ATOM   3281 HD13 LEU A 224      -9.006 -10.030  -7.675  1.00 97.17           H  
ATOM   3282  CD2 LEU A 224      -8.282 -11.103  -5.322  1.00 97.17           C  
ATOM   3283 HD21 LEU A 224      -7.641 -11.673  -4.649  1.00 97.17           H  
ATOM   3284 HD22 LEU A 224      -9.237 -10.904  -4.836  1.00 97.17           H  
ATOM   3285 HD23 LEU A 224      -7.788 -10.155  -5.536  1.00 97.17           H  
ATOM   3286  N   SER A 225      -9.005 -16.527  -6.177  1.00 95.91           N  
ATOM   3287  H   SER A 225      -8.737 -16.343  -7.133  1.00 95.91           H  
ATOM   3288  CA  SER A 225      -9.588 -17.838  -5.842  1.00 95.91           C  
ATOM   3289  HA  SER A 225     -10.596 -17.667  -5.466  1.00 95.91           H  
ATOM   3290  C   SER A 225      -8.815 -18.581  -4.739  1.00 95.91           C  
ATOM   3291  CB  SER A 225      -9.707 -18.712  -7.100  1.00 95.91           C  
ATOM   3292  HB2 SER A 225     -10.027 -18.109  -7.950  1.00 95.91           H  
ATOM   3293  HB3 SER A 225     -10.473 -19.466  -6.920  1.00 95.91           H  
ATOM   3294  O   SER A 225      -9.400 -19.343  -3.965  1.00 95.91           O  
ATOM   3295  OG  SER A 225      -8.501 -19.384  -7.409  1.00 95.91           O  
ATOM   3296  HG  SER A 225      -7.836 -18.764  -7.715  1.00 95.91           H  
ATOM   3297  N   GLN A 226      -7.510 -18.318  -4.607  1.00 96.64           N  
ATOM   3298  H   GLN A 226      -7.097 -17.655  -5.247  1.00 96.64           H  
ATOM   3299  CA  GLN A 226      -6.629 -18.978  -3.642  1.00 96.64           C  
ATOM   3300  HA  GLN A 226      -6.912 -20.028  -3.573  1.00 96.64           H  
ATOM   3301  C   GLN A 226      -6.721 -18.405  -2.221  1.00 96.64           C  
ATOM   3302  CB  GLN A 226      -5.187 -18.902  -4.148  1.00 96.64           C  
ATOM   3303  HB2 GLN A 226      -4.514 -19.244  -3.362  1.00 96.64           H  
ATOM   3304  HB3 GLN A 226      -4.937 -17.869  -4.387  1.00 96.64           H  
ATOM   3305  O   GLN A 226      -6.135 -18.977  -1.293  1.00 96.64           O  
ATOM   3306  CG  GLN A 226      -4.942 -19.777  -5.377  1.00 96.64           C  
ATOM   3307  HG2 GLN A 226      -5.079 -20.825  -5.111  1.00 96.64           H  
ATOM   3308  HG3 GLN A 226      -5.647 -19.543  -6.174  1.00 96.64           H  
ATOM   3309  CD  GLN A 226      -3.516 -19.582  -5.853  1.00 96.64           C  
ATOM   3310  NE2 GLN A 226      -3.291 -18.922  -6.966  1.00 96.64           N  
ATOM   3311 HE21 GLN A 226      -2.340 -18.829  -7.291  1.00 96.64           H  
ATOM   3312 HE22 GLN A 226      -4.064 -18.562  -7.508  1.00 96.64           H  
ATOM   3313  OE1 GLN A 226      -2.594 -20.016  -5.181  1.00 96.64           O  
ATOM   3314  N   PHE A 227      -7.446 -17.301  -2.013  1.00 95.56           N  
ATOM   3315  H   PHE A 227      -7.893 -16.852  -2.799  1.00 95.56           H  
ATOM   3316  CA  PHE A 227      -7.642 -16.737  -0.674  1.00 95.56           C  
ATOM   3317  HA  PHE A 227      -6.666 -16.540  -0.230  1.00 95.56           H  
ATOM   3318  C   PHE A 227      -8.377 -17.730   0.233  1.00 95.56           C  
ATOM   3319  CB  PHE A 227      -8.418 -15.419  -0.767  1.00 95.56           C  
ATOM   3320  HB2 PHE A 227      -9.125 -15.507  -1.592  1.00 95.56           H  
ATOM   3321  HB3 PHE A 227      -8.987 -15.288   0.153  1.00 95.56           H  
ATOM   3322  O   PHE A 227      -7.976 -17.949   1.375  1.00 95.56           O  
ATOM   3323  CG  PHE A 227      -7.584 -14.171  -0.981  1.00 95.56           C  
ATOM   3324  CD1 PHE A 227      -7.874 -13.001  -0.251  1.00 95.56           C  
ATOM   3325  HD1 PHE A 227      -8.696 -12.980   0.449  1.00 95.56           H  
ATOM   3326  CD2 PHE A 227      -6.512 -14.172  -1.893  1.00 95.56           C  
ATOM   3327  HD2 PHE A 227      -6.288 -15.039  -2.497  1.00 95.56           H  
ATOM   3328  CE1 PHE A 227      -7.071 -11.857  -0.400  1.00 95.56           C  
ATOM   3329  HE1 PHE A 227      -7.286 -10.961   0.162  1.00 95.56           H  
ATOM   3330  CE2 PHE A 227      -5.694 -13.042  -2.017  1.00 95.56           C  
ATOM   3331  HE2 PHE A 227      -4.848 -13.074  -2.687  1.00 95.56           H  
ATOM   3332  CZ  PHE A 227      -5.964 -11.890  -1.264  1.00 95.56           C  
ATOM   3333  HZ  PHE A 227      -5.316 -11.029  -1.344  1.00 95.56           H  
ATOM   3334  N   GLY A 228      -9.414 -18.390  -0.294  1.00 91.27           N  
ATOM   3335  H   GLY A 228      -9.663 -18.197  -1.253  1.00 91.27           H  
ATOM   3336  CA  GLY A 228     -10.195 -19.374   0.451  1.00 91.27           C  
ATOM   3337  HA2 GLY A 228     -11.019 -19.728  -0.168  1.00 91.27           H  
ATOM   3338  HA3 GLY A 228      -9.555 -20.222   0.694  1.00 91.27           H  
ATOM   3339  C   GLY A 228     -10.777 -18.785   1.740  1.00 91.27           C  
ATOM   3340  O   GLY A 228     -11.542 -17.822   1.702  1.00 91.27           O  
ATOM   3341  N   THR A 229     -10.426 -19.390   2.876  1.00 90.49           N  
ATOM   3342  H   THR A 229      -9.775 -20.161   2.829  1.00 90.49           H  
ATOM   3343  CA  THR A 229     -10.829 -18.945   4.222  1.00 90.49           C  
ATOM   3344  HA  THR A 229     -11.707 -18.304   4.142  1.00 90.49           H  
ATOM   3345  C   THR A 229      -9.761 -18.120   4.938  1.00 90.49           C  
ATOM   3346  CB  THR A 229     -11.191 -20.148   5.106  1.00 90.49           C  
ATOM   3347  HB  THR A 229     -11.436 -19.799   6.109  1.00 90.49           H  
ATOM   3348  O   THR A 229      -9.988 -17.701   6.073  1.00 90.49           O  
ATOM   3349  CG2 THR A 229     -12.395 -20.918   4.562  1.00 90.49           C  
ATOM   3350 HG21 THR A 229     -13.245 -20.242   4.463  1.00 90.49           H  
ATOM   3351 HG22 THR A 229     -12.161 -21.350   3.589  1.00 90.49           H  
ATOM   3352 HG23 THR A 229     -12.653 -21.718   5.256  1.00 90.49           H  
ATOM   3353  OG1 THR A 229     -10.115 -21.062   5.184  1.00 90.49           O  
ATOM   3354  HG1 THR A 229      -9.338 -20.593   5.496  1.00 90.49           H  
ATOM   3355  N   ASP A 230      -8.589 -17.944   4.328  1.00 94.14           N  
ATOM   3356  H   ASP A 230      -8.490 -18.188   3.352  1.00 94.14           H  
ATOM   3357  CA  ASP A 230      -7.485 -17.213   4.938  1.00 94.14           C  
ATOM   3358  HA  ASP A 230      -7.422 -17.490   5.990  1.00 94.14           H  
ATOM   3359  C   ASP A 230      -7.759 -15.708   4.851  1.00 94.14           C  
ATOM   3360  CB  ASP A 230      -6.145 -17.585   4.282  1.00 94.14           C  
ATOM   3361  HB2 ASP A 230      -6.197 -17.341   3.221  1.00 94.14           H  
ATOM   3362  HB3 ASP A 230      -5.355 -16.983   4.730  1.00 94.14           H  
ATOM   3363  O   ASP A 230      -8.155 -15.188   3.805  1.00 94.14           O  
ATOM   3364  CG  ASP A 230      -5.768 -19.063   4.422  1.00 94.14           C  
ATOM   3365  OD1 ASP A 230      -6.097 -19.665   5.470  1.00 94.14           O  
ATOM   3366  OD2 ASP A 230      -5.143 -19.594   3.468  1.00 94.14           O  
ATOM   3367  N   TRP A 231      -7.552 -15.000   5.961  1.00 96.41           N  
ATOM   3368  H   TRP A 231      -7.197 -15.466   6.783  1.00 96.41           H  
ATOM   3369  CA  TRP A 231      -7.789 -13.563   6.028  1.00 96.41           C  
ATOM   3370  HA  TRP A 231      -8.491 -13.291   5.240  1.00 96.41           H  
ATOM   3371  C   TRP A 231      -6.492 -12.792   5.773  1.00 96.41           C  
ATOM   3372  CB  TRP A 231      -8.463 -13.197   7.356  1.00 96.41           C  
ATOM   3373  HB2 TRP A 231      -9.275 -13.902   7.534  1.00 96.41           H  
ATOM   3374  HB3 TRP A 231      -7.745 -13.316   8.167  1.00 96.41           H  
ATOM   3375  O   TRP A 231      -5.681 -12.590   6.673  1.00 96.41           O  
ATOM   3376  CG  TRP A 231      -9.044 -11.815   7.433  1.00 96.41           C  
ATOM   3377  CD1 TRP A 231      -8.964 -10.854   6.482  1.00 96.41           C  
ATOM   3378  HD1 TRP A 231      -8.476 -10.930   5.522  1.00 96.41           H  
ATOM   3379  CD2 TRP A 231      -9.803 -11.214   8.529  1.00 96.41           C  
ATOM   3380  CE2 TRP A 231     -10.139  -9.877   8.166  1.00 96.41           C  
ATOM   3381  CE3 TRP A 231     -10.225 -11.650   9.805  1.00 96.41           C  
ATOM   3382  HE3 TRP A 231      -9.934 -12.636  10.138  1.00 96.41           H  
ATOM   3383  NE1 TRP A 231      -9.591  -9.715   6.922  1.00 96.41           N  
ATOM   3384  HE1 TRP A 231      -9.611  -8.866   6.376  1.00 96.41           H  
ATOM   3385  CH2 TRP A 231     -11.235  -9.473  10.277  1.00 96.41           C  
ATOM   3386  HH2 TRP A 231     -11.705  -8.789  10.969  1.00 96.41           H  
ATOM   3387  CZ2 TRP A 231     -10.858  -9.019   9.005  1.00 96.41           C  
ATOM   3388  HZ2 TRP A 231     -11.060  -8.007   8.686  1.00 96.41           H  
ATOM   3389  CZ3 TRP A 231     -10.920 -10.786  10.676  1.00 96.41           C  
ATOM   3390  HZ3 TRP A 231     -11.134 -11.104  11.686  1.00 96.41           H  
ATOM   3391  N   TYR A 232      -6.317 -12.354   4.529  1.00 98.05           N  
ATOM   3392  H   TYR A 232      -7.000 -12.620   3.834  1.00 98.05           H  
ATOM   3393  CA  TYR A 232      -5.323 -11.355   4.135  1.00 98.05           C  
ATOM   3394  HA  TYR A 232      -4.404 -11.489   4.707  1.00 98.05           H  
ATOM   3395  C   TYR A 232      -5.908  -9.982   4.429  1.00 98.05           C  
ATOM   3396  CB  TYR A 232      -5.004 -11.518   2.645  1.00 98.05           C  
ATOM   3397  HB2 TYR A 232      -5.893 -11.284   2.058  1.00 98.05           H  
ATOM   3398  HB3 TYR A 232      -4.227 -10.806   2.370  1.00 98.05           H  
ATOM   3399  O   TYR A 232      -6.978  -9.692   3.917  1.00 98.05           O  
ATOM   3400  CG  TYR A 232      -4.550 -12.920   2.310  1.00 98.05           C  
ATOM   3401  CD1 TYR A 232      -3.198 -13.251   2.456  1.00 98.05           C  
ATOM   3402  HD1 TYR A 232      -2.480 -12.481   2.698  1.00 98.05           H  
ATOM   3403  CD2 TYR A 232      -5.484 -13.914   1.963  1.00 98.05           C  
ATOM   3404  HD2 TYR A 232      -6.534 -13.670   1.890  1.00 98.05           H  
ATOM   3405  CE1 TYR A 232      -2.791 -14.581   2.297  1.00 98.05           C  
ATOM   3406  HE1 TYR A 232      -1.746 -14.822   2.424  1.00 98.05           H  
ATOM   3407  CE2 TYR A 232      -5.071 -15.244   1.781  1.00 98.05           C  
ATOM   3408  HE2 TYR A 232      -5.801 -16.010   1.562  1.00 98.05           H  
ATOM   3409  OH  TYR A 232      -3.297 -16.869   1.841  1.00 98.05           O  
ATOM   3410  HH  TYR A 232      -2.389 -16.930   2.145  1.00 98.05           H  
ATOM   3411  CZ  TYR A 232      -3.721 -15.585   1.972  1.00 98.05           C  
ATOM   3412  N   THR A 233      -5.278  -9.169   5.274  1.00 97.83           N  
ATOM   3413  H   THR A 233      -4.382  -9.444   5.652  1.00 97.83           H  
ATOM   3414  CA  THR A 233      -5.841  -7.875   5.710  1.00 97.83           C  
ATOM   3415  HA  THR A 233      -6.926  -7.892   5.610  1.00 97.83           H  
ATOM   3416  C   THR A 233      -5.341  -6.707   4.864  1.00 97.83           C  
ATOM   3417  CB  THR A 233      -5.513  -7.602   7.184  1.00 97.83           C  
ATOM   3418  HB  THR A 233      -5.862  -6.602   7.442  1.00 97.83           H  
ATOM   3419  O   THR A 233      -6.019  -5.686   4.741  1.00 97.83           O  
ATOM   3420  CG2 THR A 233      -6.180  -8.603   8.126  1.00 97.83           C  
ATOM   3421 HG21 THR A 233      -7.263  -8.516   8.043  1.00 97.83           H  
ATOM   3422 HG22 THR A 233      -5.881  -9.622   7.878  1.00 97.83           H  
ATOM   3423 HG23 THR A 233      -5.879  -8.390   9.152  1.00 97.83           H  
ATOM   3424  OG1 THR A 233      -4.123  -7.673   7.421  1.00 97.83           O  
ATOM   3425  HG1 THR A 233      -3.952  -6.984   8.068  1.00 97.83           H  
ATOM   3426  N   ILE A 234      -4.155  -6.853   4.271  1.00 98.62           N  
ATOM   3427  H   ILE A 234      -3.654  -7.717   4.420  1.00 98.62           H  
ATOM   3428  CA  ILE A 234      -3.514  -5.839   3.434  1.00 98.62           C  
ATOM   3429  HA  ILE A 234      -4.242  -5.077   3.156  1.00 98.62           H  
ATOM   3430  C   ILE A 234      -3.028  -6.519   2.160  1.00 98.62           C  
ATOM   3431  CB  ILE A 234      -2.356  -5.146   4.193  1.00 98.62           C  
ATOM   3432  HB  ILE A 234      -1.610  -5.901   4.443  1.00 98.62           H  
ATOM   3433  O   ILE A 234      -2.270  -7.486   2.215  1.00 98.62           O  
ATOM   3434  CG1 ILE A 234      -2.849  -4.489   5.504  1.00 98.62           C  
ATOM   3435 HG12 ILE A 234      -3.451  -5.195   6.077  1.00 98.62           H  
ATOM   3436 HG13 ILE A 234      -3.473  -3.630   5.259  1.00 98.62           H  
ATOM   3437  CG2 ILE A 234      -1.698  -4.082   3.292  1.00 98.62           C  
ATOM   3438 HG21 ILE A 234      -0.868  -3.598   3.807  1.00 98.62           H  
ATOM   3439 HG22 ILE A 234      -2.429  -3.327   3.002  1.00 98.62           H  
ATOM   3440 HG23 ILE A 234      -1.292  -4.539   2.390  1.00 98.62           H  
ATOM   3441  CD1 ILE A 234      -1.725  -4.042   6.441  1.00 98.62           C  
ATOM   3442 HD11 ILE A 234      -1.077  -4.890   6.661  1.00 98.62           H  
ATOM   3443 HD12 ILE A 234      -1.142  -3.238   5.990  1.00 98.62           H  
ATOM   3444 HD13 ILE A 234      -2.160  -3.677   7.371  1.00 98.62           H  
ATOM   3445  N   LEU A 235      -3.449  -6.007   1.012  1.00 98.69           N  
ATOM   3446  H   LEU A 235      -4.084  -5.222   1.041  1.00 98.69           H  
ATOM   3447  CA  LEU A 235      -2.978  -6.414  -0.303  1.00 98.69           C  
ATOM   3448  HA  LEU A 235      -2.332  -7.285  -0.196  1.00 98.69           H  
ATOM   3449  C   LEU A 235      -2.149  -5.275  -0.897  1.00 98.69           C  
ATOM   3450  CB  LEU A 235      -4.196  -6.840  -1.144  1.00 98.69           C  
ATOM   3451  HB2 LEU A 235      -4.718  -7.608  -0.574  1.00 98.69           H  
ATOM   3452  HB3 LEU A 235      -4.884  -6.002  -1.255  1.00 98.69           H  
ATOM   3453  O   LEU A 235      -2.566  -4.126  -0.848  1.00 98.69           O  
ATOM   3454  CG  LEU A 235      -3.859  -7.414  -2.535  1.00 98.69           C  
ATOM   3455  HG  LEU A 235      -2.951  -8.013  -2.475  1.00 98.69           H  
ATOM   3456  CD1 LEU A 235      -5.004  -8.315  -2.993  1.00 98.69           C  
ATOM   3457 HD11 LEU A 235      -5.117  -9.146  -2.296  1.00 98.69           H  
ATOM   3458 HD12 LEU A 235      -4.795  -8.716  -3.985  1.00 98.69           H  
ATOM   3459 HD13 LEU A 235      -5.936  -7.751  -3.016  1.00 98.69           H  
ATOM   3460  CD2 LEU A 235      -3.695  -6.342  -3.615  1.00 98.69           C  
ATOM   3461 HD21 LEU A 235      -4.612  -5.760  -3.707  1.00 98.69           H  
ATOM   3462 HD22 LEU A 235      -2.870  -5.668  -3.385  1.00 98.69           H  
ATOM   3463 HD23 LEU A 235      -3.486  -6.819  -4.572  1.00 98.69           H  
ATOM   3464  N   THR A 236      -0.989  -5.578  -1.469  1.00 98.58           N  
ATOM   3465  H   THR A 236      -0.698  -6.545  -1.470  1.00 98.58           H  
ATOM   3466  CA  THR A 236      -0.197  -4.632  -2.271  1.00 98.58           C  
ATOM   3467  HA  THR A 236      -0.765  -3.711  -2.411  1.00 98.58           H  
ATOM   3468  C   THR A 236       0.045  -5.217  -3.655  1.00 98.58           C  
ATOM   3469  CB  THR A 236       1.110  -4.233  -1.570  1.00 98.58           C  
ATOM   3470  HB  THR A 236       0.851  -3.723  -0.642  1.00 98.58           H  
ATOM   3471  O   THR A 236       0.240  -6.430  -3.791  1.00 98.58           O  
ATOM   3472  CG2 THR A 236       2.032  -5.402  -1.225  1.00 98.58           C  
ATOM   3473 HG21 THR A 236       2.932  -5.015  -0.748  1.00 98.58           H  
ATOM   3474 HG22 THR A 236       2.307  -5.951  -2.125  1.00 98.58           H  
ATOM   3475 HG23 THR A 236       1.534  -6.078  -0.529  1.00 98.58           H  
ATOM   3476  OG1 THR A 236       1.855  -3.345  -2.371  1.00 98.58           O  
ATOM   3477  HG1 THR A 236       2.286  -3.853  -3.062  1.00 98.58           H  
ATOM   3478  N   HIS A 237       0.016  -4.374  -4.689  1.00 98.28           N  
ATOM   3479  H   HIS A 237      -0.171  -3.394  -4.532  1.00 98.28           H  
ATOM   3480  CA  HIS A 237       0.269  -4.818  -6.056  1.00 98.28           C  
ATOM   3481  HA  HIS A 237       0.910  -5.697  -5.992  1.00 98.28           H  
ATOM   3482  C   HIS A 237       1.040  -3.802  -6.904  1.00 98.28           C  
ATOM   3483  CB  HIS A 237      -1.046  -5.247  -6.720  1.00 98.28           C  
ATOM   3484  HB2 HIS A 237      -1.567  -5.930  -6.049  1.00 98.28           H  
ATOM   3485  HB3 HIS A 237      -0.818  -5.787  -7.638  1.00 98.28           H  
ATOM   3486  O   HIS A 237       1.042  -2.600  -6.650  1.00 98.28           O  
ATOM   3487  CG  HIS A 237      -1.985  -4.116  -7.038  1.00 98.28           C  
ATOM   3488  CD2 HIS A 237      -2.992  -3.655  -6.235  1.00 98.28           C  
ATOM   3489  HD2 HIS A 237      -3.239  -4.009  -5.245  1.00 98.28           H  
ATOM   3490  ND1 HIS A 237      -2.040  -3.396  -8.212  1.00 98.28           N  
ATOM   3491  HD1 HIS A 237      -1.547  -3.603  -9.068  1.00 98.28           H  
ATOM   3492  CE1 HIS A 237      -3.049  -2.516  -8.114  1.00 98.28           C  
ATOM   3493  HE1 HIS A 237      -3.377  -1.841  -8.890  1.00 98.28           H  
ATOM   3494  NE2 HIS A 237      -3.670  -2.665  -6.939  1.00 98.28           N  
ATOM   3495  N   SER A 238       1.689  -4.301  -7.959  1.00 96.69           N  
ATOM   3496  H   SER A 238       1.672  -5.301  -8.098  1.00 96.69           H  
ATOM   3497  CA  SER A 238       2.571  -3.527  -8.846  1.00 96.69           C  
ATOM   3498  HA  SER A 238       2.858  -2.609  -8.334  1.00 96.69           H  
ATOM   3499  C   SER A 238       1.917  -3.097 -10.164  1.00 96.69           C  
ATOM   3500  CB  SER A 238       3.852  -4.326  -9.103  1.00 96.69           C  
ATOM   3501  HB2 SER A 238       4.355  -4.507  -8.152  1.00 96.69           H  
ATOM   3502  HB3 SER A 238       4.528  -3.758  -9.742  1.00 96.69           H  
ATOM   3503  O   SER A 238       2.616  -2.936 -11.161  1.00 96.69           O  
ATOM   3504  OG  SER A 238       3.542  -5.568  -9.712  1.00 96.69           O  
ATOM   3505  HG  SER A 238       3.256  -5.398 -10.612  1.00 96.69           H  
ATOM   3506  N   TYR A 239       0.588  -2.970 -10.200  1.00 96.88           N  
ATOM   3507  H   TYR A 239       0.097  -3.053  -9.322  1.00 96.88           H  
ATOM   3508  CA  TYR A 239      -0.178  -2.743 -11.445  1.00 96.88           C  
ATOM   3509  HA  TYR A 239       0.490  -2.914 -12.289  1.00 96.88           H  
ATOM   3510  C   TYR A 239      -0.681  -1.306 -11.624  1.00 96.88           C  
ATOM   3511  CB  TYR A 239      -1.311  -3.768 -11.599  1.00 96.88           C  
ATOM   3512  HB2 TYR A 239      -1.720  -3.684 -12.606  1.00 96.88           H  
ATOM   3513  HB3 TYR A 239      -2.115  -3.523 -10.904  1.00 96.88           H  
ATOM   3514  O   TYR A 239      -1.432  -1.036 -12.561  1.00 96.88           O  
ATOM   3515  CG  TYR A 239      -0.869  -5.201 -11.397  1.00 96.88           C  
ATOM   3516  CD1 TYR A 239       0.203  -5.706 -12.159  1.00 96.88           C  
ATOM   3517  HD1 TYR A 239       0.674  -5.101 -12.920  1.00 96.88           H  
ATOM   3518  CD2 TYR A 239      -1.502  -6.015 -10.437  1.00 96.88           C  
ATOM   3519  HD2 TYR A 239      -2.349  -5.652  -9.874  1.00 96.88           H  
ATOM   3520  CE1 TYR A 239       0.678  -7.005 -11.931  1.00 96.88           C  
ATOM   3521  HE1 TYR A 239       1.503  -7.395 -12.508  1.00 96.88           H  
ATOM   3522  CE2 TYR A 239      -1.040  -7.323 -10.219  1.00 96.88           C  
ATOM   3523  HE2 TYR A 239      -1.531  -7.951  -9.490  1.00 96.88           H  
ATOM   3524  OH  TYR A 239       0.553  -9.035 -10.710  1.00 96.88           O  
ATOM   3525  HH  TYR A 239      -0.023  -9.526 -10.120  1.00 96.88           H  
ATOM   3526  CZ  TYR A 239       0.061  -7.805 -10.955  1.00 96.88           C  
ATOM   3527  N   GLY A 240      -0.279  -0.396 -10.732  1.00 94.91           N  
ATOM   3528  H   GLY A 240       0.374  -0.676 -10.014  1.00 94.91           H  
ATOM   3529  CA  GLY A 240      -0.716   0.999 -10.749  1.00 94.91           C  
ATOM   3530  HA2 GLY A 240      -0.348   1.469 -11.661  1.00 94.91           H  
ATOM   3531  HA3 GLY A 240      -0.287   1.532  -9.900  1.00 94.91           H  
ATOM   3532  C   GLY A 240      -2.241   1.140 -10.693  1.00 94.91           C  
ATOM   3533  O   GLY A 240      -2.941   0.282 -10.157  1.00 94.91           O  
ATOM   3534  N   ALA A 241      -2.753   2.219 -11.281  1.00 95.58           N  
ATOM   3535  H   ALA A 241      -2.116   2.876 -11.707  1.00 95.58           H  
ATOM   3536  CA  ALA A 241      -4.177   2.555 -11.317  1.00 95.58           C  
ATOM   3537  HA  ALA A 241      -4.636   2.194 -10.397  1.00 95.58           H  
ATOM   3538  C   ALA A 241      -4.946   1.889 -12.480  1.00 95.58           C  
ATOM   3539  CB  ALA A 241      -4.293   4.083 -11.320  1.00 95.58           C  
ATOM   3540  HB1 ALA A 241      -5.345   4.365 -11.267  1.00 95.58           H  
ATOM   3541  HB2 ALA A 241      -3.767   4.501 -10.461  1.00 95.58           H  
ATOM   3542  HB3 ALA A 241      -3.870   4.491 -12.238  1.00 95.58           H  
ATOM   3543  O   ALA A 241      -5.804   2.516 -13.096  1.00 95.58           O  
ATOM   3544  N   ASN A 242      -4.623   0.640 -12.837  1.00 95.12           N  
ATOM   3545  H   ASN A 242      -3.937   0.145 -12.285  1.00 95.12           H  
ATOM   3546  CA  ASN A 242      -5.314  -0.068 -13.920  1.00 95.12           C  
ATOM   3547  HA  ASN A 242      -5.285   0.563 -14.808  1.00 95.12           H  
ATOM   3548  C   ASN A 242      -6.785  -0.350 -13.536  1.00 95.12           C  
ATOM   3549  CB  ASN A 242      -4.540  -1.356 -14.253  1.00 95.12           C  
ATOM   3550  HB2 ASN A 242      -3.522  -1.085 -14.531  1.00 95.12           H  
ATOM   3551  HB3 ASN A 242      -4.489  -1.991 -13.369  1.00 95.12           H  
ATOM   3552  O   ASN A 242      -7.002  -1.144 -12.617  1.00 95.12           O  
ATOM   3553  CG  ASN A 242      -5.158  -2.164 -15.389  1.00 95.12           C  
ATOM   3554  ND2 ASN A 242      -4.362  -2.945 -16.079  1.00 95.12           N  
ATOM   3555 HD21 ASN A 242      -3.380  -3.003 -15.851  1.00 95.12           H  
ATOM   3556 HD22 ASN A 242      -4.794  -3.482 -16.817  1.00 95.12           H  
ATOM   3557  OD1 ASN A 242      -6.342  -2.126 -15.683  1.00 95.12           O  
ATOM   3558  N   PRO A 243      -7.791   0.206 -14.246  1.00 95.22           N  
ATOM   3559  CA  PRO A 243      -9.197   0.067 -13.867  1.00 95.22           C  
ATOM   3560  HA  PRO A 243      -9.345   0.579 -12.916  1.00 95.22           H  
ATOM   3561  C   PRO A 243      -9.657  -1.384 -13.714  1.00 95.22           C  
ATOM   3562  CB  PRO A 243      -9.998   0.799 -14.948  1.00 95.22           C  
ATOM   3563  HB2 PRO A 243     -10.903   1.250 -14.543  1.00 95.22           H  
ATOM   3564  HB3 PRO A 243     -10.246   0.120 -15.764  1.00 95.22           H  
ATOM   3565  O   PRO A 243     -10.300  -1.697 -12.722  1.00 95.22           O  
ATOM   3566  CG  PRO A 243      -9.014   1.853 -15.447  1.00 95.22           C  
ATOM   3567  HG2 PRO A 243      -9.245   2.177 -16.462  1.00 95.22           H  
ATOM   3568  HG3 PRO A 243      -9.008   2.702 -14.763  1.00 95.22           H  
ATOM   3569  CD  PRO A 243      -7.675   1.125 -15.372  1.00 95.22           C  
ATOM   3570  HD2 PRO A 243      -6.879   1.857 -15.236  1.00 95.22           H  
ATOM   3571  HD3 PRO A 243      -7.512   0.555 -16.287  1.00 95.22           H  
ATOM   3572  N   LEU A 244      -9.228  -2.288 -14.605  1.00 95.72           N  
ATOM   3573  H   LEU A 244      -8.595  -1.984 -15.331  1.00 95.72           H  
ATOM   3574  CA  LEU A 244      -9.622  -3.704 -14.560  1.00 95.72           C  
ATOM   3575  HA  LEU A 244     -10.710  -3.767 -14.543  1.00 95.72           H  
ATOM   3576  C   LEU A 244      -9.118  -4.414 -13.297  1.00 95.72           C  
ATOM   3577  CB  LEU A 244      -9.068  -4.433 -15.798  1.00 95.72           C  
ATOM   3578  HB2 LEU A 244      -9.311  -5.492 -15.704  1.00 95.72           H  
ATOM   3579  HB3 LEU A 244      -7.982  -4.344 -15.794  1.00 95.72           H  
ATOM   3580  O   LEU A 244      -9.777  -5.309 -12.772  1.00 95.72           O  
ATOM   3581  CG  LEU A 244      -9.598  -3.935 -17.152  1.00 95.72           C  
ATOM   3582  HG  LEU A 244      -9.363  -2.877 -17.273  1.00 95.72           H  
ATOM   3583  CD1 LEU A 244      -8.910  -4.710 -18.279  1.00 95.72           C  
ATOM   3584 HD11 LEU A 244      -7.832  -4.561 -18.217  1.00 95.72           H  
ATOM   3585 HD12 LEU A 244      -9.262  -4.344 -19.244  1.00 95.72           H  
ATOM   3586 HD13 LEU A 244      -9.133  -5.773 -18.190  1.00 95.72           H  
ATOM   3587  CD2 LEU A 244     -11.109  -4.128 -17.289  1.00 95.72           C  
ATOM   3588 HD21 LEU A 244     -11.435  -3.823 -18.284  1.00 95.72           H  
ATOM   3589 HD22 LEU A 244     -11.628  -3.507 -16.560  1.00 95.72           H  
ATOM   3590 HD23 LEU A 244     -11.373  -5.171 -17.119  1.00 95.72           H  
ATOM   3591  N   ILE A 245      -7.940  -4.018 -12.811  1.00 97.29           N  
ATOM   3592  H   ILE A 245      -7.509  -3.211 -13.239  1.00 97.29           H  
ATOM   3593  CA  ILE A 245      -7.369  -4.545 -11.570  1.00 97.29           C  
ATOM   3594  HA  ILE A 245      -7.491  -5.628 -11.550  1.00 97.29           H  
ATOM   3595  C   ILE A 245      -8.138  -3.998 -10.369  1.00 97.29           C  
ATOM   3596  CB  ILE A 245      -5.867  -4.201 -11.494  1.00 97.29           C  
ATOM   3597  HB  ILE A 245      -5.756  -3.123 -11.614  1.00 97.29           H  
ATOM   3598  O   ILE A 245      -8.503  -4.763  -9.477  1.00 97.29           O  
ATOM   3599  CG1 ILE A 245      -5.054  -4.864 -12.631  1.00 97.29           C  
ATOM   3600 HG12 ILE A 245      -4.019  -4.529 -12.556  1.00 97.29           H  
ATOM   3601 HG13 ILE A 245      -5.432  -4.514 -13.591  1.00 97.29           H  
ATOM   3602  CG2 ILE A 245      -5.287  -4.539 -10.114  1.00 97.29           C  
ATOM   3603 HG21 ILE A 245      -5.658  -3.833  -9.371  1.00 97.29           H  
ATOM   3604 HG22 ILE A 245      -4.200  -4.462 -10.133  1.00 97.29           H  
ATOM   3605 HG23 ILE A 245      -5.597  -5.541  -9.815  1.00 97.29           H  
ATOM   3606  CD1 ILE A 245      -5.056  -6.398 -12.651  1.00 97.29           C  
ATOM   3607 HD11 ILE A 245      -6.066  -6.780 -12.803  1.00 97.29           H  
ATOM   3608 HD12 ILE A 245      -4.428  -6.742 -13.472  1.00 97.29           H  
ATOM   3609 HD13 ILE A 245      -4.647  -6.785 -11.718  1.00 97.29           H  
ATOM   3610  N   LEU A 246      -8.407  -2.690 -10.367  1.00 98.00           N  
ATOM   3611  H   LEU A 246      -8.114  -2.137 -11.160  1.00 98.00           H  
ATOM   3612  CA  LEU A 246      -9.160  -2.030  -9.303  1.00 98.00           C  
ATOM   3613  HA  LEU A 246      -8.668  -2.232  -8.351  1.00 98.00           H  
ATOM   3614  C   LEU A 246     -10.583  -2.610  -9.188  1.00 98.00           C  
ATOM   3615  CB  LEU A 246      -9.161  -0.509  -9.549  1.00 98.00           C  
ATOM   3616  HB2 LEU A 246      -9.778  -0.037  -8.784  1.00 98.00           H  
ATOM   3617  HB3 LEU A 246      -9.637  -0.319 -10.511  1.00 98.00           H  
ATOM   3618  O   LEU A 246     -10.995  -2.961  -8.081  1.00 98.00           O  
ATOM   3619  CG  LEU A 246      -7.779   0.179  -9.559  1.00 98.00           C  
ATOM   3620  HG  LEU A 246      -7.192  -0.195 -10.398  1.00 98.00           H  
ATOM   3621  CD1 LEU A 246      -7.965   1.686  -9.748  1.00 98.00           C  
ATOM   3622 HD11 LEU A 246      -8.470   1.880 -10.694  1.00 98.00           H  
ATOM   3623 HD12 LEU A 246      -8.556   2.097  -8.930  1.00 98.00           H  
ATOM   3624 HD13 LEU A 246      -6.995   2.181  -9.766  1.00 98.00           H  
ATOM   3625  CD2 LEU A 246      -6.948  -0.044  -8.297  1.00 98.00           C  
ATOM   3626 HD21 LEU A 246      -5.985   0.457  -8.398  1.00 98.00           H  
ATOM   3627 HD22 LEU A 246      -6.765  -1.107  -8.139  1.00 98.00           H  
ATOM   3628 HD23 LEU A 246      -7.472   0.369  -7.435  1.00 98.00           H  
ATOM   3629  N   ASP A 247     -11.268  -2.813 -10.320  1.00 97.78           N  
ATOM   3630  H   ASP A 247     -10.867  -2.462 -11.179  1.00 97.78           H  
ATOM   3631  CA  ASP A 247     -12.590  -3.449 -10.422  1.00 97.78           C  
ATOM   3632  HA  ASP A 247     -13.329  -2.854  -9.883  1.00 97.78           H  
ATOM   3633  C   ASP A 247     -12.593  -4.861  -9.835  1.00 97.78           C  
ATOM   3634  CB  ASP A 247     -13.011  -3.588 -11.901  1.00 97.78           C  
ATOM   3635  HB2 ASP A 247     -12.198  -4.045 -12.465  1.00 97.78           H  
ATOM   3636  HB3 ASP A 247     -13.866  -4.263 -11.956  1.00 97.78           H  
ATOM   3637  O   ASP A 247     -13.460  -5.216  -9.035  1.00 97.78           O  
ATOM   3638  CG  ASP A 247     -13.425  -2.289 -12.579  1.00 97.78           C  
ATOM   3639  OD1 ASP A 247     -14.042  -1.459 -11.888  1.00 97.78           O  
ATOM   3640  OD2 ASP A 247     -13.133  -2.119 -13.780  1.00 97.78           O  
ATOM   3641  N   ALA A 248     -11.618  -5.688 -10.225  1.00 97.79           N  
ATOM   3642  H   ALA A 248     -10.950  -5.358 -10.908  1.00 97.79           H  
ATOM   3643  CA  ALA A 248     -11.539  -7.075  -9.776  1.00 97.79           C  
ATOM   3644  HA  ALA A 248     -12.475  -7.576 -10.023  1.00 97.79           H  
ATOM   3645  C   ALA A 248     -11.347  -7.170  -8.254  1.00 97.79           C  
ATOM   3646  CB  ALA A 248     -10.395  -7.763 -10.530  1.00 97.79           C  
ATOM   3647  HB1 ALA A 248     -10.586  -7.720 -11.602  1.00 97.79           H  
ATOM   3648  HB2 ALA A 248      -9.450  -7.263 -10.317  1.00 97.79           H  
ATOM   3649  HB3 ALA A 248     -10.329  -8.807 -10.223  1.00 97.79           H  
ATOM   3650  O   ALA A 248     -11.935  -8.033  -7.596  1.00 97.79           O  
ATOM   3651  N   LEU A 249     -10.539  -6.271  -7.687  1.00 98.49           N  
ATOM   3652  H   LEU A 249     -10.111  -5.577  -8.284  1.00 98.49           H  
ATOM   3653  CA  LEU A 249     -10.291  -6.207  -6.250  1.00 98.49           C  
ATOM   3654  HA  LEU A 249     -10.068  -7.210  -5.887  1.00 98.49           H  
ATOM   3655  C   LEU A 249     -11.532  -5.744  -5.487  1.00 98.49           C  
ATOM   3656  CB  LEU A 249      -9.085  -5.288  -5.991  1.00 98.49           C  
ATOM   3657  HB2 LEU A 249      -9.004  -5.091  -4.922  1.00 98.49           H  
ATOM   3658  HB3 LEU A 249      -9.260  -4.334  -6.488  1.00 98.49           H  
ATOM   3659  O   LEU A 249     -11.888  -6.366  -4.486  1.00 98.49           O  
ATOM   3660  CG  LEU A 249      -7.754  -5.881  -6.493  1.00 98.49           C  
ATOM   3661  HG  LEU A 249      -7.855  -6.234  -7.519  1.00 98.49           H  
ATOM   3662  CD1 LEU A 249      -6.660  -4.821  -6.456  1.00 98.49           C  
ATOM   3663 HD11 LEU A 249      -5.724  -5.227  -6.837  1.00 98.49           H  
ATOM   3664 HD12 LEU A 249      -6.952  -3.977  -7.081  1.00 98.49           H  
ATOM   3665 HD13 LEU A 249      -6.524  -4.461  -5.436  1.00 98.49           H  
ATOM   3666  CD2 LEU A 249      -7.306  -7.063  -5.630  1.00 98.49           C  
ATOM   3667 HD21 LEU A 249      -8.017  -7.883  -5.735  1.00 98.49           H  
ATOM   3668 HD22 LEU A 249      -6.326  -7.406  -5.960  1.00 98.49           H  
ATOM   3669 HD23 LEU A 249      -7.255  -6.751  -4.587  1.00 98.49           H  
ATOM   3670  N   GLU A 250     -12.216  -4.711  -5.971  1.00 98.18           N  
ATOM   3671  H   GLU A 250     -11.878  -4.249  -6.803  1.00 98.18           H  
ATOM   3672  CA  GLU A 250     -13.460  -4.210  -5.377  1.00 98.18           C  
ATOM   3673  HA  GLU A 250     -13.304  -3.978  -4.324  1.00 98.18           H  
ATOM   3674  C   GLU A 250     -14.586  -5.228  -5.438  1.00 98.18           C  
ATOM   3675  CB  GLU A 250     -13.892  -2.946  -6.110  1.00 98.18           C  
ATOM   3676  HB2 GLU A 250     -14.949  -2.752  -5.928  1.00 98.18           H  
ATOM   3677  HB3 GLU A 250     -13.732  -3.079  -7.180  1.00 98.18           H  
ATOM   3678  O   GLU A 250     -15.231  -5.483  -4.424  1.00 98.18           O  
ATOM   3679  CG  GLU A 250     -13.070  -1.780  -5.573  1.00 98.18           C  
ATOM   3680  HG2 GLU A 250     -12.027  -2.089  -5.495  1.00 98.18           H  
ATOM   3681  HG3 GLU A 250     -13.413  -1.548  -4.565  1.00 98.18           H  
ATOM   3682  CD  GLU A 250     -13.175  -0.540  -6.445  1.00 98.18           C  
ATOM   3683  OE1 GLU A 250     -12.410   0.407  -6.156  1.00 98.18           O  
ATOM   3684  OE2 GLU A 250     -14.005  -0.528  -7.372  1.00 98.18           O  
ATOM   3685  N   GLN A 251     -14.775  -5.881  -6.584  1.00 97.24           N  
ATOM   3686  H   GLN A 251     -14.235  -5.605  -7.391  1.00 97.24           H  
ATOM   3687  CA  GLN A 251     -15.776  -6.930  -6.729  1.00 97.24           C  
ATOM   3688  HA  GLN A 251     -16.753  -6.511  -6.490  1.00 97.24           H  
ATOM   3689  C   GLN A 251     -15.515  -8.095  -5.767  1.00 97.24           C  
ATOM   3690  CB  GLN A 251     -15.779  -7.407  -8.187  1.00 97.24           C  
ATOM   3691  HB2 GLN A 251     -14.796  -7.800  -8.447  1.00 97.24           H  
ATOM   3692  HB3 GLN A 251     -15.999  -6.561  -8.838  1.00 97.24           H  
ATOM   3693  O   GLN A 251     -16.448  -8.625  -5.162  1.00 97.24           O  
ATOM   3694  CG  GLN A 251     -16.837  -8.496  -8.410  1.00 97.24           C  
ATOM   3695  HG2 GLN A 251     -17.810  -8.113  -8.104  1.00 97.24           H  
ATOM   3696  HG3 GLN A 251     -16.607  -9.375  -7.809  1.00 97.24           H  
ATOM   3697  CD  GLN A 251     -16.897  -8.940  -9.862  1.00 97.24           C  
ATOM   3698  NE2 GLN A 251     -18.016  -8.770 -10.529  1.00 97.24           N  
ATOM   3699 HE21 GLN A 251     -17.951  -8.976 -11.515  1.00 97.24           H  
ATOM   3700 HE22 GLN A 251     -18.761  -8.222 -10.122  1.00 97.24           H  
ATOM   3701  OE1 GLN A 251     -15.960  -9.476 -10.425  1.00 97.24           O  
ATOM   3702  N   TYR A 252     -14.254  -8.511  -5.621  1.00 97.52           N  
ATOM   3703  H   TYR A 252     -13.530  -8.063  -6.165  1.00 97.52           H  
ATOM   3704  CA  TYR A 252     -13.905  -9.626  -4.747  1.00 97.52           C  
ATOM   3705  HA  TYR A 252     -14.607 -10.440  -4.929  1.00 97.52           H  
ATOM   3706  C   TYR A 252     -14.010  -9.266  -3.260  1.00 97.52           C  
ATOM   3707  CB  TYR A 252     -12.500 -10.119  -5.104  1.00 97.52           C  
ATOM   3708  HB2 TYR A 252     -12.490 -10.403  -6.157  1.00 97.52           H  
ATOM   3709  HB3 TYR A 252     -11.783  -9.309  -4.969  1.00 97.52           H  
ATOM   3710  O   TYR A 252     -14.478 -10.072  -2.448  1.00 97.52           O  
ATOM   3711  CG  TYR A 252     -12.087 -11.313  -4.271  1.00 97.52           C  
ATOM   3712  CD1 TYR A 252     -11.274 -11.130  -3.140  1.00 97.52           C  
ATOM   3713  HD1 TYR A 252     -10.901 -10.139  -2.931  1.00 97.52           H  
ATOM   3714  CD2 TYR A 252     -12.581 -12.590  -4.589  1.00 97.52           C  
ATOM   3715  HD2 TYR A 252     -13.201 -12.719  -5.464  1.00 97.52           H  
ATOM   3716  CE1 TYR A 252     -10.960 -12.222  -2.308  1.00 97.52           C  
ATOM   3717  HE1 TYR A 252     -10.322 -12.086  -1.447  1.00 97.52           H  
ATOM   3718  CE2 TYR A 252     -12.298 -13.680  -3.747  1.00 97.52           C  
ATOM   3719  HE2 TYR A 252     -12.688 -14.661  -3.975  1.00 97.52           H  
ATOM   3720  OH  TYR A 252     -11.331 -14.511  -1.721  1.00 97.52           O  
ATOM   3721  HH  TYR A 252     -10.589 -14.308  -1.147  1.00 97.52           H  
ATOM   3722  CZ  TYR A 252     -11.506 -13.490  -2.598  1.00 97.52           C  
ATOM   3723  N   ASN A 253     -13.569  -8.064  -2.887  1.00 97.67           N  
ATOM   3724  H   ASN A 253     -13.201  -7.436  -3.587  1.00 97.67           H  
ATOM   3725  CA  ASN A 253     -13.616  -7.609  -1.505  1.00 97.67           C  
ATOM   3726  HA  ASN A 253     -13.281  -8.427  -0.866  1.00 97.67           H  
ATOM   3727  C   ASN A 253     -15.040  -7.248  -1.069  1.00 97.67           C  
ATOM   3728  CB  ASN A 253     -12.650  -6.437  -1.348  1.00 97.67           C  
ATOM   3729  HB2 ASN A 253     -13.114  -5.551  -1.782  1.00 97.67           H  
ATOM   3730  HB3 ASN A 253     -11.728  -6.634  -1.894  1.00 97.67           H  
ATOM   3731  O   ASN A 253     -15.424  -7.551   0.059  1.00 97.67           O  
ATOM   3732  CG  ASN A 253     -12.260  -6.183   0.092  1.00 97.67           C  
ATOM   3733  ND2 ASN A 253     -12.128  -4.932   0.450  1.00 97.67           N  
ATOM   3734 HD21 ASN A 253     -11.577  -4.704   1.265  1.00 97.67           H  
ATOM   3735 HD22 ASN A 253     -12.359  -4.217  -0.224  1.00 97.67           H  
ATOM   3736  OD1 ASN A 253     -12.021  -7.103   0.870  1.00 97.67           O  
ATOM   3737  N   GLY A 254     -15.842  -6.701  -1.980  1.00 96.48           N  
ATOM   3738  H   GLY A 254     -15.450  -6.442  -2.874  1.00 96.48           H  
ATOM   3739  CA  GLY A 254     -17.216  -6.288  -1.738  1.00 96.48           C  
ATOM   3740  HA2 GLY A 254     -17.682  -6.024  -2.688  1.00 96.48           H  
ATOM   3741  HA3 GLY A 254     -17.772  -7.120  -1.307  1.00 96.48           H  
ATOM   3742  C   GLY A 254     -17.324  -5.082  -0.808  1.00 96.48           C  
ATOM   3743  O   GLY A 254     -16.358  -4.355  -0.569  1.00 96.48           O  
ATOM   3744  N   PHE A 255     -18.523  -4.888  -0.266  1.00 94.14           N  
ATOM   3745  H   PHE A 255     -19.263  -5.531  -0.509  1.00 94.14           H  
ATOM   3746  CA  PHE A 255     -18.873  -3.724   0.543  1.00 94.14           C  
ATOM   3747  HA  PHE A 255     -17.950  -3.269   0.901  1.00 94.14           H  
ATOM   3748  C   PHE A 255     -19.746  -4.116   1.754  1.00 94.14           C  
ATOM   3749  CB  PHE A 255     -19.571  -2.700  -0.364  1.00 94.14           C  
ATOM   3750  HB2 PHE A 255     -20.513  -3.119  -0.718  1.00 94.14           H  
ATOM   3751  HB3 PHE A 255     -18.946  -2.520  -1.239  1.00 94.14           H  
ATOM   3752  O   PHE A 255     -20.593  -5.012   1.634  1.00 94.14           O  
ATOM   3753  CG  PHE A 255     -19.839  -1.369   0.304  1.00 94.14           C  
ATOM   3754  CD1 PHE A 255     -21.086  -1.116   0.901  1.00 94.14           C  
ATOM   3755  HD1 PHE A 255     -21.872  -1.857   0.869  1.00 94.14           H  
ATOM   3756  CD2 PHE A 255     -18.837  -0.380   0.343  1.00 94.14           C  
ATOM   3757  HD2 PHE A 255     -17.895  -0.541  -0.159  1.00 94.14           H  
ATOM   3758  CE1 PHE A 255     -21.326   0.109   1.546  1.00 94.14           C  
ATOM   3759  HE1 PHE A 255     -22.291   0.295   1.995  1.00 94.14           H  
ATOM   3760  CE2 PHE A 255     -19.075   0.836   1.008  1.00 94.14           C  
ATOM   3761  HE2 PHE A 255     -18.323   1.611   1.004  1.00 94.14           H  
ATOM   3762  CZ  PHE A 255     -20.318   1.082   1.612  1.00 94.14           C  
ATOM   3763  HZ  PHE A 255     -20.513   2.028   2.095  1.00 94.14           H  
ATOM   3764  N   PRO A 256     -19.548  -3.487   2.932  1.00 93.12           N  
ATOM   3765  CA  PRO A 256     -20.390  -3.674   4.104  1.00 93.12           C  
ATOM   3766  HA  PRO A 256     -20.558  -4.735   4.288  1.00 93.12           H  
ATOM   3767  C   PRO A 256     -21.734  -2.971   3.923  1.00 93.12           C  
ATOM   3768  CB  PRO A 256     -19.612  -3.061   5.274  1.00 93.12           C  
ATOM   3769  HB2 PRO A 256     -20.272  -2.656   6.041  1.00 93.12           H  
ATOM   3770  HB3 PRO A 256     -18.951  -3.812   5.706  1.00 93.12           H  
ATOM   3771  O   PRO A 256     -21.790  -1.760   3.776  1.00 93.12           O  
ATOM   3772  CG  PRO A 256     -18.779  -1.964   4.614  1.00 93.12           C  
ATOM   3773  HG2 PRO A 256     -17.870  -1.749   5.176  1.00 93.12           H  
ATOM   3774  HG3 PRO A 256     -19.372  -1.058   4.489  1.00 93.12           H  
ATOM   3775  CD  PRO A 256     -18.469  -2.569   3.249  1.00 93.12           C  
ATOM   3776  HD2 PRO A 256     -18.369  -1.778   2.506  1.00 93.12           H  
ATOM   3777  HD3 PRO A 256     -17.556  -3.161   3.315  1.00 93.12           H  
ATOM   3778  N   ASP A 257     -22.819  -3.721   4.042  1.00 90.60           N  
ATOM   3779  H   ASP A 257     -22.730  -4.715   4.195  1.00 90.60           H  
ATOM   3780  CA  ASP A 257     -24.184  -3.203   3.967  1.00 90.60           C  
ATOM   3781  HA  ASP A 257     -24.187  -2.123   4.113  1.00 90.60           H  
ATOM   3782  C   ASP A 257     -25.024  -3.832   5.089  1.00 90.60           C  
ATOM   3783  CB  ASP A 257     -24.724  -3.481   2.564  1.00 90.60           C  
ATOM   3784  HB2 ASP A 257     -24.783  -4.560   2.417  1.00 90.60           H  
ATOM   3785  HB3 ASP A 257     -24.032  -3.078   1.824  1.00 90.60           H  
ATOM   3786  O   ASP A 257     -24.694  -4.918   5.586  1.00 90.60           O  
ATOM   3787  CG  ASP A 257     -26.096  -2.859   2.345  1.00 90.60           C  
ATOM   3788  OD1 ASP A 257     -27.080  -3.621   2.458  1.00 90.60           O  
ATOM   3789  OD2 ASP A 257     -26.140  -1.642   2.089  1.00 90.60           O  
ATOM   3790  N   ASP A 258     -26.062  -3.137   5.550  1.00 85.06           N  
ATOM   3791  H   ASP A 258     -26.402  -2.343   5.028  1.00 85.06           H  
ATOM   3792  CA  ASP A 258     -26.921  -3.616   6.635  1.00 85.06           C  
ATOM   3793  HA  ASP A 258     -26.286  -4.122   7.363  1.00 85.06           H  
ATOM   3794  C   ASP A 258     -27.943  -4.663   6.172  1.00 85.06           C  
ATOM   3795  CB  ASP A 258     -27.578  -2.431   7.365  1.00 85.06           C  
ATOM   3796  HB2 ASP A 258     -26.789  -1.784   7.749  1.00 85.06           H  
ATOM   3797  HB3 ASP A 258     -28.117  -2.824   8.227  1.00 85.06           H  
ATOM   3798  O   ASP A 258     -28.355  -5.504   6.980  1.00 85.06           O  
ATOM   3799  CG  ASP A 258     -28.540  -1.576   6.531  1.00 85.06           C  
ATOM   3800  OD1 ASP A 258     -28.373  -1.533   5.299  1.00 85.06           O  
ATOM   3801  OD2 ASP A 258     -29.387  -0.914   7.178  1.00 85.06           O  
ATOM   3802  N   GLU A 259     -28.299  -4.666   4.886  1.00 88.21           N  
ATOM   3803  H   GLU A 259     -27.950  -3.926   4.294  1.00 88.21           H  
ATOM   3804  CA  GLU A 259     -29.230  -5.617   4.282  1.00 88.21           C  
ATOM   3805  HA  GLU A 259     -29.779  -6.131   5.071  1.00 88.21           H  
ATOM   3806  C   GLU A 259     -28.508  -6.702   3.467  1.00 88.21           C  
ATOM   3807  CB  GLU A 259     -30.261  -4.872   3.414  1.00 88.21           C  
ATOM   3808  HB2 GLU A 259     -29.749  -4.335   2.615  1.00 88.21           H  
ATOM   3809  HB3 GLU A 259     -30.907  -5.623   2.959  1.00 88.21           H  
ATOM   3810  O   GLU A 259     -28.772  -7.894   3.652  1.00 88.21           O  
ATOM   3811  CG  GLU A 259     -31.142  -3.887   4.209  1.00 88.21           C  
ATOM   3812  HG2 GLU A 259     -31.560  -4.420   5.062  1.00 88.21           H  
ATOM   3813  HG3 GLU A 259     -30.523  -3.075   4.592  1.00 88.21           H  
ATOM   3814  CD  GLU A 259     -32.304  -3.289   3.389  1.00 88.21           C  
ATOM   3815  OE1 GLU A 259     -33.148  -2.586   4.001  1.00 88.21           O  
ATOM   3816  OE2 GLU A 259     -32.450  -3.628   2.188  1.00 88.21           O  
ATOM   3817  N   ASN A 260     -27.590  -6.307   2.580  1.00 90.68           N  
ATOM   3818  H   ASN A 260     -27.414  -5.314   2.528  1.00 90.68           H  
ATOM   3819  CA  ASN A 260     -26.957  -7.158   1.569  1.00 90.68           C  
ATOM   3820  HA  ASN A 260     -27.117  -8.203   1.833  1.00 90.68           H  
ATOM   3821  C   ASN A 260     -25.432  -6.944   1.485  1.00 90.68           C  
ATOM   3822  CB  ASN A 260     -27.635  -6.910   0.211  1.00 90.68           C  
ATOM   3823  HB2 ASN A 260     -27.494  -5.866  -0.067  1.00 90.68           H  
ATOM   3824  HB3 ASN A 260     -27.161  -7.530  -0.550  1.00 90.68           H  
ATOM   3825  O   ASN A 260     -24.928  -6.523   0.440  1.00 90.68           O  
ATOM   3826  CG  ASN A 260     -29.109  -7.243   0.222  1.00 90.68           C  
ATOM   3827  ND2 ASN A 260     -29.948  -6.269  -0.037  1.00 90.68           N  
ATOM   3828 HD21 ASN A 260     -30.919  -6.439   0.183  1.00 90.68           H  
ATOM   3829 HD22 ASN A 260     -29.592  -5.324  -0.035  1.00 90.68           H  
ATOM   3830  OD1 ASN A 260     -29.525  -8.370   0.445  1.00 90.68           O  
ATOM   3831  N   PRO A 261     -24.664  -7.249   2.548  1.00 93.50           N  
ATOM   3832  CA  PRO A 261     -23.209  -7.175   2.476  1.00 93.50           C  
ATOM   3833  HA  PRO A 261     -22.899  -6.162   2.221  1.00 93.50           H  
ATOM   3834  C   PRO A 261     -22.680  -8.149   1.417  1.00 93.50           C  
ATOM   3835  CB  PRO A 261     -22.718  -7.529   3.879  1.00 93.50           C  
ATOM   3836  HB2 PRO A 261     -21.753  -8.034   3.849  1.00 93.50           H  
ATOM   3837  HB3 PRO A 261     -22.656  -6.624   4.483  1.00 93.50           H  
ATOM   3838  O   PRO A 261     -23.184  -9.267   1.295  1.00 93.50           O  
ATOM   3839  CG  PRO A 261     -23.825  -8.432   4.426  1.00 93.50           C  
ATOM   3840  HG2 PRO A 261     -23.682  -9.451   4.066  1.00 93.50           H  
ATOM   3841  HG3 PRO A 261     -23.862  -8.409   5.515  1.00 93.50           H  
ATOM   3842  CD  PRO A 261     -25.092  -7.842   3.807  1.00 93.50           C  
ATOM   3843  HD2 PRO A 261     -25.836  -8.623   3.652  1.00 93.50           H  
ATOM   3844  HD3 PRO A 261     -25.497  -7.063   4.452  1.00 93.50           H  
ATOM   3845  N   THR A 262     -21.649  -7.747   0.673  1.00 95.71           N  
ATOM   3846  H   THR A 262     -21.262  -6.830   0.845  1.00 95.71           H  
ATOM   3847  CA  THR A 262     -21.124  -8.514  -0.472  1.00 95.71           C  
ATOM   3848  HA  THR A 262     -21.710  -9.425  -0.592  1.00 95.71           H  
ATOM   3849  C   THR A 262     -19.675  -8.956  -0.273  1.00 95.71           C  
ATOM   3850  CB  THR A 262     -21.255  -7.727  -1.785  1.00 95.71           C  
ATOM   3851  HB  THR A 262     -20.798  -8.304  -2.589  1.00 95.71           H  
ATOM   3852  O   THR A 262     -18.934  -8.396   0.538  1.00 95.71           O  
ATOM   3853  CG2 THR A 262     -22.706  -7.440  -2.166  1.00 95.71           C  
ATOM   3854 HG21 THR A 262     -23.165  -6.770  -1.439  1.00 95.71           H  
ATOM   3855 HG22 THR A 262     -22.740  -6.974  -3.151  1.00 95.71           H  
ATOM   3856 HG23 THR A 262     -23.270  -8.372  -2.193  1.00 95.71           H  
ATOM   3857  OG1 THR A 262     -20.601  -6.486  -1.689  1.00 95.71           O  
ATOM   3858  HG1 THR A 262     -21.287  -5.817  -1.624  1.00 95.71           H  
ATOM   3859  N   GLY A 263     -19.256  -9.985  -1.015  1.00 95.16           N  
ATOM   3860  H   GLY A 263     -19.941 -10.520  -1.530  1.00 95.16           H  
ATOM   3861  CA  GLY A 263     -17.858 -10.403  -1.100  1.00 95.16           C  
ATOM   3862  HA2 GLY A 263     -17.270  -9.588  -1.523  1.00 95.16           H  
ATOM   3863  HA3 GLY A 263     -17.775 -11.258  -1.771  1.00 95.16           H  
ATOM   3864  C   GLY A 263     -17.269 -10.797   0.255  1.00 95.16           C  
ATOM   3865  O   GLY A 263     -17.816 -11.618   0.996  1.00 95.16           O  
ATOM   3866  N   ASN A 264     -16.129 -10.208   0.602  1.00 95.89           N  
ATOM   3867  H   ASN A 264     -15.780  -9.461   0.018  1.00 95.89           H  
ATOM   3868  CA  ASN A 264     -15.467 -10.447   1.879  1.00 95.89           C  
ATOM   3869  HA  ASN A 264     -15.486 -11.518   2.081  1.00 95.89           H  
ATOM   3870  C   ASN A 264     -16.163  -9.795   3.074  1.00 95.89           C  
ATOM   3871  CB  ASN A 264     -14.006 -10.003   1.804  1.00 95.89           C  
ATOM   3872  HB2 ASN A 264     -13.572 -10.075   2.802  1.00 95.89           H  
ATOM   3873  HB3 ASN A 264     -13.947  -8.959   1.495  1.00 95.89           H  
ATOM   3874  O   ASN A 264     -15.754 -10.093   4.193  1.00 95.89           O  
ATOM   3875  CG  ASN A 264     -13.158 -10.857   0.898  1.00 95.89           C  
ATOM   3876  ND2 ASN A 264     -12.095 -10.308   0.374  1.00 95.89           N  
ATOM   3877 HD21 ASN A 264     -11.657 -10.795  -0.395  1.00 95.89           H  
ATOM   3878 HD22 ASN A 264     -11.902  -9.335   0.560  1.00 95.89           H  
ATOM   3879  OD1 ASN A 264     -13.412 -12.032   0.675  1.00 95.89           O  
ATOM   3880  N   TYR A 265     -17.197  -8.974   2.879  1.00 95.83           N  
ATOM   3881  H   TYR A 265     -17.454  -8.728   1.933  1.00 95.83           H  
ATOM   3882  CA  TYR A 265     -18.021  -8.425   3.960  1.00 95.83           C  
ATOM   3883  HA  TYR A 265     -17.429  -8.408   4.875  1.00 95.83           H  
ATOM   3884  C   TYR A 265     -19.254  -9.277   4.283  1.00 95.83           C  
ATOM   3885  CB  TYR A 265     -18.386  -6.973   3.644  1.00 95.83           C  
ATOM   3886  HB2 TYR A 265     -19.167  -6.645   4.331  1.00 95.83           H  
ATOM   3887  HB3 TYR A 265     -18.792  -6.899   2.635  1.00 95.83           H  
ATOM   3888  O   TYR A 265     -19.917  -9.030   5.292  1.00 95.83           O  
ATOM   3889  CG  TYR A 265     -17.204  -6.042   3.797  1.00 95.83           C  
ATOM   3890  CD1 TYR A 265     -16.895  -5.514   5.065  1.00 95.83           C  
ATOM   3891  HD1 TYR A 265     -17.514  -5.768   5.913  1.00 95.83           H  
ATOM   3892  CD2 TYR A 265     -16.401  -5.726   2.688  1.00 95.83           C  
ATOM   3893  HD2 TYR A 265     -16.637  -6.128   1.714  1.00 95.83           H  
ATOM   3894  CE1 TYR A 265     -15.805  -4.639   5.218  1.00 95.83           C  
ATOM   3895  HE1 TYR A 265     -15.590  -4.205   6.184  1.00 95.83           H  
ATOM   3896  CE2 TYR A 265     -15.288  -4.881   2.840  1.00 95.83           C  
ATOM   3897  HE2 TYR A 265     -14.678  -4.629   1.985  1.00 95.83           H  
ATOM   3898  OH  TYR A 265     -13.940  -3.489   4.247  1.00 95.83           O  
ATOM   3899  HH  TYR A 265     -14.000  -2.947   5.038  1.00 95.83           H  
ATOM   3900  CZ  TYR A 265     -14.995  -4.330   4.104  1.00 95.83           C  
ATOM   3901  N   GLU A 266     -19.540 -10.324   3.501  1.00 93.21           N  
ATOM   3902  H   GLU A 266     -18.999 -10.466   2.660  1.00 93.21           H  
ATOM   3903  CA  GLU A 266     -20.618 -11.267   3.802  1.00 93.21           C  
ATOM   3904  HA  GLU A 266     -21.566 -10.728   3.770  1.00 93.21           H  
ATOM   3905  C   GLU A 266     -20.448 -11.893   5.193  1.00 93.21           C  
ATOM   3906  CB  GLU A 266     -20.666 -12.398   2.771  1.00 93.21           C  
ATOM   3907  HB2 GLU A 266     -21.291 -13.197   3.169  1.00 93.21           H  
ATOM   3908  HB3 GLU A 266     -19.662 -12.794   2.621  1.00 93.21           H  
ATOM   3909  O   GLU A 266     -19.376 -12.393   5.550  1.00 93.21           O  
ATOM   3910  CG  GLU A 266     -21.263 -11.945   1.437  1.00 93.21           C  
ATOM   3911  HG2 GLU A 266     -20.719 -11.068   1.084  1.00 93.21           H  
ATOM   3912  HG3 GLU A 266     -22.303 -11.669   1.612  1.00 93.21           H  
ATOM   3913  CD  GLU A 266     -21.223 -13.047   0.371  1.00 93.21           C  
ATOM   3914  OE1 GLU A 266     -21.289 -12.693  -0.827  1.00 93.21           O  
ATOM   3915  OE2 GLU A 266     -21.153 -14.242   0.761  1.00 93.21           O  
ATOM   3916  N   GLY A 267     -21.534 -11.950   5.970  1.00 86.23           N  
ATOM   3917  H   GLY A 267     -22.362 -11.479   5.635  1.00 86.23           H  
ATOM   3918  CA  GLY A 267     -21.480 -12.331   7.388  1.00 86.23           C  
ATOM   3919  HA2 GLY A 267     -20.860 -11.606   7.915  1.00 86.23           H  
ATOM   3920  HA3 GLY A 267     -22.487 -12.277   7.801  1.00 86.23           H  
ATOM   3921  C   GLY A 267     -20.918 -13.731   7.683  1.00 86.23           C  
ATOM   3922  O   GLY A 267     -20.447 -13.976   8.790  1.00 86.23           O  
ATOM   3923  N   ARG A 268     -20.929 -14.659   6.714  1.00 86.70           N  
ATOM   3924  H   ARG A 268     -21.251 -14.361   5.804  1.00 86.70           H  
ATOM   3925  CA  ARG A 268     -20.337 -16.006   6.870  1.00 86.70           C  
ATOM   3926  HA  ARG A 268     -20.449 -16.328   7.905  1.00 86.70           H  
ATOM   3927  C   ARG A 268     -18.831 -16.046   6.602  1.00 86.70           C  
ATOM   3928  CB  ARG A 268     -21.043 -17.012   5.952  1.00 86.70           C  
ATOM   3929  HB2 ARG A 268     -20.519 -17.966   6.011  1.00 86.70           H  
ATOM   3930  HB3 ARG A 268     -20.989 -16.657   4.923  1.00 86.70           H  
ATOM   3931  O   ARG A 268     -18.180 -16.982   7.061  1.00 86.70           O  
ATOM   3932  CG  ARG A 268     -22.507 -17.240   6.344  1.00 86.70           C  
ATOM   3933  HG2 ARG A 268     -23.061 -16.305   6.257  1.00 86.70           H  
ATOM   3934  HG3 ARG A 268     -22.558 -17.594   7.373  1.00 86.70           H  
ATOM   3935  CD  ARG A 268     -23.126 -18.283   5.411  1.00 86.70           C  
ATOM   3936  HD2 ARG A 268     -23.032 -17.931   4.384  1.00 86.70           H  
ATOM   3937  HD3 ARG A 268     -22.560 -19.210   5.504  1.00 86.70           H  
ATOM   3938  NE  ARG A 268     -24.556 -18.483   5.716  1.00 86.70           N  
ATOM   3939  HE  ARG A 268     -25.120 -17.645   5.701  1.00 86.70           H  
ATOM   3940  NH1 ARG A 268     -24.561 -20.771   5.943  1.00 86.70           N  
ATOM   3941 HH11 ARG A 268     -23.573 -20.772   5.734  1.00 86.70           H  
ATOM   3942 HH12 ARG A 268     -25.060 -21.637   6.088  1.00 86.70           H  
ATOM   3943  NH2 ARG A 268     -26.463 -19.625   6.177  1.00 86.70           N  
ATOM   3944 HH21 ARG A 268     -26.954 -20.492   6.343  1.00 86.70           H  
ATOM   3945 HH22 ARG A 268     -26.972 -18.753   6.143  1.00 86.70           H  
ATOM   3946  CZ  ARG A 268     -25.181 -19.623   5.945  1.00 86.70           C  
ATOM   3947  N   LYS A 269     -18.306 -15.078   5.847  1.00 87.43           N  
ATOM   3948  H   LYS A 269     -18.906 -14.309   5.584  1.00 87.43           H  
ATOM   3949  CA  LYS A 269     -16.903 -15.003   5.430  1.00 87.43           C  
ATOM   3950  HA  LYS A 269     -16.419 -15.961   5.621  1.00 87.43           H  
ATOM   3951  C   LYS A 269     -16.158 -13.980   6.284  1.00 87.43           C  
ATOM   3952  CB  LYS A 269     -16.838 -14.734   3.912  1.00 87.43           C  
ATOM   3953  HB2 LYS A 269     -17.484 -15.451   3.405  1.00 87.43           H  
ATOM   3954  HB3 LYS A 269     -17.213 -13.734   3.696  1.00 87.43           H  
ATOM   3955  O   LYS A 269     -15.265 -14.368   7.029  1.00 87.43           O  
ATOM   3956  CG  LYS A 269     -15.417 -14.879   3.344  1.00 87.43           C  
ATOM   3957  HG2 LYS A 269     -14.771 -14.131   3.803  1.00 87.43           H  
ATOM   3958  HG3 LYS A 269     -15.035 -15.872   3.584  1.00 87.43           H  
ATOM   3959  CD  LYS A 269     -15.403 -14.691   1.818  1.00 87.43           C  
ATOM   3960  HD2 LYS A 269     -16.105 -15.386   1.358  1.00 87.43           H  
ATOM   3961  HD3 LYS A 269     -15.726 -13.675   1.587  1.00 87.43           H  
ATOM   3962  CE  LYS A 269     -14.000 -14.930   1.239  1.00 87.43           C  
ATOM   3963  HE2 LYS A 269     -13.738 -15.982   1.350  1.00 87.43           H  
ATOM   3964  HE3 LYS A 269     -13.284 -14.346   1.817  1.00 87.43           H  
ATOM   3965  NZ  LYS A 269     -13.925 -14.519  -0.187  1.00 87.43           N  
ATOM   3966  HZ1 LYS A 269     -13.960 -13.510  -0.217  1.00 87.43           H  
ATOM   3967  HZ2 LYS A 269     -13.040 -14.766  -0.607  1.00 87.43           H  
ATOM   3968  HZ3 LYS A 269     -14.689 -14.881  -0.740  1.00 87.43           H  
ATOM   3969  N   PHE A 270     -16.580 -12.716   6.238  1.00 93.24           N  
ATOM   3970  H   PHE A 270     -17.391 -12.521   5.668  1.00 93.24           H  
ATOM   3971  CA  PHE A 270     -15.957 -11.563   6.898  1.00 93.24           C  
ATOM   3972  HA  PHE A 270     -16.180 -10.696   6.276  1.00 93.24           H  
ATOM   3973  C   PHE A 270     -14.421 -11.663   6.973  1.00 93.24           C  
ATOM   3974  CB  PHE A 270     -16.645 -11.213   8.218  1.00 93.24           C  
ATOM   3975  HB2 PHE A 270     -17.710 -11.421   8.117  1.00 93.24           H  
ATOM   3976  HB3 PHE A 270     -16.269 -11.855   9.014  1.00 93.24           H  
ATOM   3977  O   PHE A 270     -13.850 -11.889   8.048  1.00 93.24           O  
ATOM   3978  CG  PHE A 270     -16.482  -9.735   8.566  1.00 93.24           C  
ATOM   3979  CD1 PHE A 270     -15.255  -9.215   9.035  1.00 93.24           C  
ATOM   3980  HD1 PHE A 270     -14.394  -9.853   9.171  1.00 93.24           H  
ATOM   3981  CD2 PHE A 270     -17.552  -8.849   8.335  1.00 93.24           C  
ATOM   3982  HD2 PHE A 270     -18.482  -9.213   7.924  1.00 93.24           H  
ATOM   3983  CE1 PHE A 270     -15.113  -7.844   9.307  1.00 93.24           C  
ATOM   3984  HE1 PHE A 270     -14.164  -7.455   9.647  1.00 93.24           H  
ATOM   3985  CE2 PHE A 270     -17.411  -7.476   8.607  1.00 93.24           C  
ATOM   3986  HE2 PHE A 270     -18.235  -6.805   8.414  1.00 93.24           H  
ATOM   3987  CZ  PHE A 270     -16.194  -6.973   9.099  1.00 93.24           C  
ATOM   3988  HZ  PHE A 270     -16.086  -5.916   9.290  1.00 93.24           H  
ATOM   3989  N   THR A 271     -13.769 -11.526   5.818  1.00 95.85           N  
ATOM   3990  H   THR A 271     -14.328 -11.315   5.003  1.00 95.85           H  
ATOM   3991  CA  THR A 271     -12.302 -11.480   5.661  1.00 95.85           C  
ATOM   3992  HA  THR A 271     -11.855 -11.285   6.636  1.00 95.85           H  
ATOM   3993  C   THR A 271     -11.858 -10.327   4.742  1.00 95.85           C  
ATOM   3994  CB  THR A 271     -11.729 -12.820   5.160  1.00 95.85           C  
ATOM   3995  HB  THR A 271     -10.655 -12.704   5.016  1.00 95.85           H  
ATOM   3996  O   THR A 271     -11.201 -10.581   3.729  1.00 95.85           O  
ATOM   3997  CG2 THR A 271     -11.936 -13.972   6.138  1.00 95.85           C  
ATOM   3998 HG21 THR A 271     -12.977 -14.295   6.114  1.00 95.85           H  
ATOM   3999 HG22 THR A 271     -11.301 -14.807   5.843  1.00 95.85           H  
ATOM   4000 HG23 THR A 271     -11.671 -13.656   7.147  1.00 95.85           H  
ATOM   4001  OG1 THR A 271     -12.316 -13.170   3.924  1.00 95.85           O  
ATOM   4002  HG1 THR A 271     -11.986 -12.513   3.306  1.00 95.85           H  
ATOM   4003  N   PRO A 272     -12.279  -9.075   5.008  1.00 97.65           N  
ATOM   4004  CA  PRO A 272     -12.011  -7.933   4.130  1.00 97.65           C  
ATOM   4005  HA  PRO A 272     -12.286  -8.174   3.103  1.00 97.65           H  
ATOM   4006  C   PRO A 272     -10.548  -7.476   4.143  1.00 97.65           C  
ATOM   4007  CB  PRO A 272     -12.928  -6.826   4.644  1.00 97.65           C  
ATOM   4008  HB2 PRO A 272     -13.914  -6.945   4.196  1.00 97.65           H  
ATOM   4009  HB3 PRO A 272     -12.527  -5.833   4.443  1.00 97.65           H  
ATOM   4010  O   PRO A 272      -9.831  -7.698   5.117  1.00 97.65           O  
ATOM   4011  CG  PRO A 272     -13.006  -7.123   6.139  1.00 97.65           C  
ATOM   4012  HG2 PRO A 272     -12.088  -6.803   6.632  1.00 97.65           H  
ATOM   4013  HG3 PRO A 272     -13.885  -6.673   6.600  1.00 97.65           H  
ATOM   4014  CD  PRO A 272     -13.075  -8.640   6.150  1.00 97.65           C  
ATOM   4015  HD2 PRO A 272     -12.692  -9.037   7.091  1.00 97.65           H  
ATOM   4016  HD3 PRO A 272     -14.113  -8.939   6.008  1.00 97.65           H  
ATOM   4017  N   PHE A 273     -10.123  -6.780   3.092  1.00 98.25           N  
ATOM   4018  H   PHE A 273     -10.749  -6.651   2.311  1.00 98.25           H  
ATOM   4019  CA  PHE A 273      -8.788  -6.185   2.993  1.00 98.25           C  
ATOM   4020  HA  PHE A 273      -8.347  -6.136   3.989  1.00 98.25           H  
ATOM   4021  C   PHE A 273      -8.808  -4.760   2.452  1.00 98.25           C  
ATOM   4022  CB  PHE A 273      -7.889  -7.064   2.119  1.00 98.25           C  
ATOM   4023  HB2 PHE A 273      -6.891  -6.629   2.058  1.00 98.25           H  
ATOM   4024  HB3 PHE A 273      -7.796  -8.024   2.626  1.00 98.25           H  
ATOM   4025  O   PHE A 273      -9.788  -4.326   1.852  1.00 98.25           O  
ATOM   4026  CG  PHE A 273      -8.392  -7.351   0.722  1.00 98.25           C  
ATOM   4027  CD1 PHE A 273      -9.032  -8.574   0.455  1.00 98.25           C  
ATOM   4028  HD1 PHE A 273      -9.182  -9.289   1.251  1.00 98.25           H  
ATOM   4029  CD2 PHE A 273      -8.195  -6.424  -0.316  1.00 98.25           C  
ATOM   4030  HD2 PHE A 273      -7.704  -5.482  -0.120  1.00 98.25           H  
ATOM   4031  CE1 PHE A 273      -9.458  -8.867  -0.849  1.00 98.25           C  
ATOM   4032  HE1 PHE A 273      -9.909  -9.827  -1.055  1.00 98.25           H  
ATOM   4033  CE2 PHE A 273      -8.656  -6.707  -1.612  1.00 98.25           C  
ATOM   4034  HE2 PHE A 273      -8.538  -5.982  -2.404  1.00 98.25           H  
ATOM   4035  CZ  PHE A 273      -9.282  -7.932  -1.883  1.00 98.25           C  
ATOM   4036  HZ  PHE A 273      -9.626  -8.143  -2.884  1.00 98.25           H  
ATOM   4037  N   VAL A 274      -7.697  -4.046   2.638  1.00 98.46           N  
ATOM   4038  H   VAL A 274      -6.950  -4.474   3.165  1.00 98.46           H  
ATOM   4039  CA  VAL A 274      -7.363  -2.865   1.829  1.00 98.46           C  
ATOM   4040  HA  VAL A 274      -8.264  -2.494   1.340  1.00 98.46           H  
ATOM   4041  C   VAL A 274      -6.389  -3.275   0.730  1.00 98.46           C  
ATOM   4042  CB  VAL A 274      -6.787  -1.700   2.654  1.00 98.46           C  
ATOM   4043  HB  VAL A 274      -6.508  -0.914   1.952  1.00 98.46           H  
ATOM   4044  O   VAL A 274      -5.480  -4.067   0.984  1.00 98.46           O  
ATOM   4045  CG1 VAL A 274      -7.810  -1.096   3.622  1.00 98.46           C  
ATOM   4046 HG11 VAL A 274      -8.785  -1.025   3.139  1.00 98.46           H  
ATOM   4047 HG12 VAL A 274      -7.486  -0.094   3.902  1.00 98.46           H  
ATOM   4048 HG13 VAL A 274      -7.880  -1.694   4.530  1.00 98.46           H  
ATOM   4049  CG2 VAL A 274      -5.536  -2.076   3.460  1.00 98.46           C  
ATOM   4050 HG21 VAL A 274      -5.755  -2.889   4.151  1.00 98.46           H  
ATOM   4051 HG22 VAL A 274      -4.733  -2.376   2.787  1.00 98.46           H  
ATOM   4052 HG23 VAL A 274      -5.202  -1.201   4.018  1.00 98.46           H  
ATOM   4053  N   ALA A 275      -6.567  -2.751  -0.477  1.00 98.64           N  
ATOM   4054  H   ALA A 275      -7.329  -2.102  -0.614  1.00 98.64           H  
ATOM   4055  CA  ALA A 275      -5.684  -2.965  -1.614  1.00 98.64           C  
ATOM   4056  HA  ALA A 275      -4.956  -3.740  -1.374  1.00 98.64           H  
ATOM   4057  C   ALA A 275      -4.916  -1.683  -1.942  1.00 98.64           C  
ATOM   4058  CB  ALA A 275      -6.492  -3.461  -2.807  1.00 98.64           C  
ATOM   4059  HB1 ALA A 275      -7.300  -2.763  -3.030  1.00 98.64           H  
ATOM   4060  HB2 ALA A 275      -6.902  -4.450  -2.601  1.00 98.64           H  
ATOM   4061  HB3 ALA A 275      -5.826  -3.510  -3.668  1.00 98.64           H  
ATOM   4062  O   ALA A 275      -5.492  -0.655  -2.287  1.00 98.64           O  
ATOM   4063  N   LEU A 276      -3.599  -1.750  -1.808  1.00 98.81           N  
ATOM   4064  H   LEU A 276      -3.200  -2.637  -1.536  1.00 98.81           H  
ATOM   4065  CA  LEU A 276      -2.681  -0.641  -1.993  1.00 98.81           C  
ATOM   4066  HA  LEU A 276      -3.208   0.299  -1.831  1.00 98.81           H  
ATOM   4067  C   LEU A 276      -2.143  -0.658  -3.426  1.00 98.81           C  
ATOM   4068  CB  LEU A 276      -1.549  -0.750  -0.954  1.00 98.81           C  
ATOM   4069  HB2 LEU A 276      -0.934  -1.615  -1.202  1.00 98.81           H  
ATOM   4070  HB3 LEU A 276      -0.916   0.133  -1.044  1.00 98.81           H  
ATOM   4071  O   LEU A 276      -1.527  -1.642  -3.849  1.00 98.81           O  
ATOM   4072  CG  LEU A 276      -2.001  -0.899   0.514  1.00 98.81           C  
ATOM   4073  HG  LEU A 276      -2.543  -1.836   0.643  1.00 98.81           H  
ATOM   4074  CD1 LEU A 276      -0.773  -0.963   1.410  1.00 98.81           C  
ATOM   4075 HD11 LEU A 276      -0.131  -0.102   1.223  1.00 98.81           H  
ATOM   4076 HD12 LEU A 276      -1.070  -0.990   2.459  1.00 98.81           H  
ATOM   4077 HD13 LEU A 276      -0.244  -1.886   1.173  1.00 98.81           H  
ATOM   4078  CD2 LEU A 276      -2.898   0.231   1.007  1.00 98.81           C  
ATOM   4079 HD21 LEU A 276      -3.884   0.088   0.566  1.00 98.81           H  
ATOM   4080 HD22 LEU A 276      -2.487   1.197   0.713  1.00 98.81           H  
ATOM   4081 HD23 LEU A 276      -3.010   0.189   2.090  1.00 98.81           H  
ATOM   4082  N   PHE A 277      -2.328   0.451  -4.139  1.00 98.48           N  
ATOM   4083  H   PHE A 277      -2.862   1.204  -3.731  1.00 98.48           H  
ATOM   4084  CA  PHE A 277      -1.752   0.687  -5.462  1.00 98.48           C  
ATOM   4085  HA  PHE A 277      -1.023  -0.094  -5.679  1.00 98.48           H  
ATOM   4086  C   PHE A 277      -1.035   2.030  -5.474  1.00 98.48           C  
ATOM   4087  CB  PHE A 277      -2.834   0.622  -6.541  1.00 98.48           C  
ATOM   4088  HB2 PHE A 277      -3.425  -0.278  -6.375  1.00 98.48           H  
ATOM   4089  HB3 PHE A 277      -2.351   0.530  -7.514  1.00 98.48           H  
ATOM   4090  O   PHE A 277      -1.471   2.975  -4.823  1.00 98.48           O  
ATOM   4091  CG  PHE A 277      -3.798   1.787  -6.579  1.00 98.48           C  
ATOM   4092  CD1 PHE A 277      -4.952   1.769  -5.773  1.00 98.48           C  
ATOM   4093  HD1 PHE A 277      -5.143   0.933  -5.117  1.00 98.48           H  
ATOM   4094  CD2 PHE A 277      -3.552   2.882  -7.429  1.00 98.48           C  
ATOM   4095  HD2 PHE A 277      -2.665   2.903  -8.045  1.00 98.48           H  
ATOM   4096  CE1 PHE A 277      -5.861   2.841  -5.829  1.00 98.48           C  
ATOM   4097  HE1 PHE A 277      -6.740   2.855  -5.202  1.00 98.48           H  
ATOM   4098  CE2 PHE A 277      -4.470   3.943  -7.491  1.00 98.48           C  
ATOM   4099  HE2 PHE A 277      -4.291   4.777  -8.153  1.00 98.48           H  
ATOM   4100  CZ  PHE A 277      -5.632   3.913  -6.704  1.00 98.48           C  
ATOM   4101  HZ  PHE A 277      -6.350   4.718  -6.765  1.00 98.48           H  
ATOM   4102  N   GLY A 278       0.086   2.135  -6.181  1.00 97.98           N  
ATOM   4103  H   GLY A 278       0.392   1.360  -6.751  1.00 97.98           H  
ATOM   4104  CA  GLY A 278       0.856   3.373  -6.194  1.00 97.98           C  
ATOM   4105  HA2 GLY A 278       0.643   3.944  -5.291  1.00 97.98           H  
ATOM   4106  HA3 GLY A 278       1.924   3.153  -6.172  1.00 97.98           H  
ATOM   4107  C   GLY A 278       0.569   4.265  -7.391  1.00 97.98           C  
ATOM   4108  O   GLY A 278       0.031   3.817  -8.403  1.00 97.98           O  
ATOM   4109  N   SER A 279       0.978   5.527  -7.282  1.00 97.90           N  
ATOM   4110  H   SER A 279       1.367   5.830  -6.401  1.00 97.90           H  
ATOM   4111  CA  SER A 279       0.967   6.491  -8.385  1.00 97.90           C  
ATOM   4112  HA  SER A 279       1.072   5.961  -9.332  1.00 97.90           H  
ATOM   4113  C   SER A 279       2.122   7.479  -8.250  1.00 97.90           C  
ATOM   4114  CB  SER A 279      -0.363   7.247  -8.409  1.00 97.90           C  
ATOM   4115  HB2 SER A 279      -0.505   7.764  -7.461  1.00 97.90           H  
ATOM   4116  HB3 SER A 279      -1.178   6.539  -8.559  1.00 97.90           H  
ATOM   4117  O   SER A 279       2.420   7.941  -7.149  1.00 97.90           O  
ATOM   4118  OG  SER A 279      -0.354   8.190  -9.461  1.00 97.90           O  
ATOM   4119  HG  SER A 279      -1.232   8.571  -9.532  1.00 97.90           H  
ATOM   4120  N   THR A 280       2.758   7.825  -9.369  1.00 97.50           N  
ATOM   4121  H   THR A 280       2.488   7.389 -10.239  1.00 97.50           H  
ATOM   4122  CA  THR A 280       3.806   8.860  -9.448  1.00 97.50           C  
ATOM   4123  HA  THR A 280       4.128   9.110  -8.437  1.00 97.50           H  
ATOM   4124  C   THR A 280       3.309  10.173 -10.061  1.00 97.50           C  
ATOM   4125  CB  THR A 280       5.042   8.340 -10.195  1.00 97.50           C  
ATOM   4126  HB  THR A 280       5.784   9.134 -10.272  1.00 97.50           H  
ATOM   4127  O   THR A 280       4.091  11.116 -10.219  1.00 97.50           O  
ATOM   4128  CG2 THR A 280       5.674   7.144  -9.485  1.00 97.50           C  
ATOM   4129 HG21 THR A 280       6.631   6.914  -9.955  1.00 97.50           H  
ATOM   4130 HG22 THR A 280       5.026   6.270  -9.550  1.00 97.50           H  
ATOM   4131 HG23 THR A 280       5.847   7.387  -8.437  1.00 97.50           H  
ATOM   4132  OG1 THR A 280       4.666   7.911 -11.482  1.00 97.50           O  
ATOM   4133  HG1 THR A 280       5.432   7.484 -11.871  1.00 97.50           H  
ATOM   4134  N   LEU A 281       2.007  10.260 -10.370  1.00 97.76           N  
ATOM   4135  H   LEU A 281       1.417   9.468 -10.161  1.00 97.76           H  
ATOM   4136  CA  LEU A 281       1.357  11.465 -10.890  1.00 97.76           C  
ATOM   4137  HA  LEU A 281       1.855  11.753 -11.816  1.00 97.76           H  
ATOM   4138  C   LEU A 281       1.496  12.632  -9.903  1.00 97.76           C  
ATOM   4139  CB  LEU A 281      -0.128  11.184 -11.186  1.00 97.76           C  
ATOM   4140  HB2 LEU A 281      -0.602  10.862 -10.258  1.00 97.76           H  
ATOM   4141  HB3 LEU A 281      -0.611  12.112 -11.491  1.00 97.76           H  
ATOM   4142  O   LEU A 281       1.464  12.441  -8.685  1.00 97.76           O  
ATOM   4143  CG  LEU A 281      -0.386  10.121 -12.269  1.00 97.76           C  
ATOM   4144  HG  LEU A 281       0.164   9.210 -12.030  1.00 97.76           H  
ATOM   4145  CD1 LEU A 281      -1.872   9.775 -12.304  1.00 97.76           C  
ATOM   4146 HD11 LEU A 281      -2.463  10.667 -12.515  1.00 97.76           H  
ATOM   4147 HD12 LEU A 281      -2.065   9.033 -13.079  1.00 97.76           H  
ATOM   4148 HD13 LEU A 281      -2.188   9.372 -11.342  1.00 97.76           H  
ATOM   4149  CD2 LEU A 281       0.047  10.599 -13.655  1.00 97.76           C  
ATOM   4150 HD21 LEU A 281      -0.208   9.843 -14.398  1.00 97.76           H  
ATOM   4151 HD22 LEU A 281      -0.470  11.524 -13.908  1.00 97.76           H  
ATOM   4152 HD23 LEU A 281       1.125  10.760 -13.683  1.00 97.76           H  
ATOM   4153  N   ALA A 282       1.666  13.839 -10.442  1.00 96.93           N  
ATOM   4154  H   ALA A 282       1.672  13.917 -11.449  1.00 96.93           H  
ATOM   4155  CA  ALA A 282       1.929  15.045  -9.656  1.00 96.93           C  
ATOM   4156  HA  ALA A 282       1.873  14.795  -8.596  1.00 96.93           H  
ATOM   4157  C   ALA A 282       0.890  16.156  -9.814  1.00 96.93           C  
ATOM   4158  CB  ALA A 282       3.346  15.519  -9.984  1.00 96.93           C  
ATOM   4159  HB1 ALA A 282       3.632  16.321  -9.304  1.00 96.93           H  
ATOM   4160  HB2 ALA A 282       4.041  14.689  -9.855  1.00 96.93           H  
ATOM   4161  HB3 ALA A 282       3.394  15.875 -11.013  1.00 96.93           H  
ATOM   4162  O   ALA A 282       0.913  17.114  -9.038  1.00 96.93           O  
ATOM   4163  N   ASP A 283      -0.004  16.012 -10.788  1.00 98.16           N  
ATOM   4164  H   ASP A 283      -0.004  15.165 -11.338  1.00 98.16           H  
ATOM   4165  CA  ASP A 283      -1.162  16.874 -10.979  1.00 98.16           C  
ATOM   4166  HA  ASP A 283      -0.925  17.888 -10.656  1.00 98.16           H  
ATOM   4167  C   ASP A 283      -2.326  16.347 -10.126  1.00 98.16           C  
ATOM   4168  CB  ASP A 283      -1.491  16.927 -12.476  1.00 98.16           C  
ATOM   4169  HB2 ASP A 283      -1.869  15.957 -12.798  1.00 98.16           H  
ATOM   4170  HB3 ASP A 283      -0.578  17.139 -13.033  1.00 98.16           H  
ATOM   4171  O   ASP A 283      -2.616  15.144 -10.109  1.00 98.16           O  
ATOM   4172  CG  ASP A 283      -2.526  18.006 -12.786  1.00 98.16           C  
ATOM   4173  OD1 ASP A 283      -3.620  17.921 -12.188  1.00 98.16           O  
ATOM   4174  OD2 ASP A 283      -2.195  18.926 -13.568  1.00 98.16           O  
ATOM   4175  N   LYS A 284      -2.969  17.238  -9.368  1.00 97.65           N  
ATOM   4176  H   LYS A 284      -2.743  18.214  -9.497  1.00 97.65           H  
ATOM   4177  CA  LYS A 284      -4.091  16.856  -8.497  1.00 97.65           C  
ATOM   4178  HA  LYS A 284      -3.779  16.002  -7.897  1.00 97.65           H  
ATOM   4179  C   LYS A 284      -5.322  16.400  -9.290  1.00 97.65           C  
ATOM   4180  CB  LYS A 284      -4.434  18.024  -7.562  1.00 97.65           C  
ATOM   4181  HB2 LYS A 284      -5.112  17.676  -6.783  1.00 97.65           H  
ATOM   4182  HB3 LYS A 284      -3.521  18.388  -7.091  1.00 97.65           H  
ATOM   4183  O   LYS A 284      -6.091  15.590  -8.781  1.00 97.65           O  
ATOM   4184  CG  LYS A 284      -5.115  19.154  -8.345  1.00 97.65           C  
ATOM   4185  HG2 LYS A 284      -4.538  19.385  -9.240  1.00 97.65           H  
ATOM   4186  HG3 LYS A 284      -6.108  18.813  -8.639  1.00 97.65           H  
ATOM   4187  CD  LYS A 284      -5.274  20.430  -7.533  1.00 97.65           C  
ATOM   4188  HD2 LYS A 284      -5.934  20.261  -6.682  1.00 97.65           H  
ATOM   4189  HD3 LYS A 284      -4.284  20.724  -7.184  1.00 97.65           H  
ATOM   4190  CE  LYS A 284      -5.814  21.545  -8.432  1.00 97.65           C  
ATOM   4191  HE2 LYS A 284      -5.904  22.458  -7.843  1.00 97.65           H  
ATOM   4192  HE3 LYS A 284      -5.076  21.714  -9.216  1.00 97.65           H  
ATOM   4193  NZ  LYS A 284      -7.111  21.183  -9.060  1.00 97.65           N  
ATOM   4194  HZ1 LYS A 284      -7.849  20.986  -8.399  1.00 97.65           H  
ATOM   4195  HZ2 LYS A 284      -7.397  21.829  -9.781  1.00 97.65           H  
ATOM   4196  HZ3 LYS A 284      -7.028  20.331  -9.596  1.00 97.65           H  
ATOM   4197  N   ASP A 285      -5.532  16.934 -10.489  1.00 98.14           N  
ATOM   4198  H   ASP A 285      -4.804  17.492 -10.911  1.00 98.14           H  
ATOM   4199  CA  ASP A 285      -6.696  16.635 -11.317  1.00 98.14           C  
ATOM   4200  HA  ASP A 285      -7.574  16.573 -10.673  1.00 98.14           H  
ATOM   4201  C   ASP A 285      -6.532  15.251 -11.962  1.00 98.14           C  
ATOM   4202  CB  ASP A 285      -6.950  17.778 -12.326  1.00 98.14           C  
ATOM   4203  HB2 ASP A 285      -6.079  17.905 -12.969  1.00 98.14           H  
ATOM   4204  HB3 ASP A 285      -7.789  17.493 -12.960  1.00 98.14           H  
ATOM   4205  O   ASP A 285      -7.481  14.471 -11.953  1.00 98.14           O  
ATOM   4206  CG  ASP A 285      -7.302  19.118 -11.647  1.00 98.14           C  
ATOM   4207  OD1 ASP A 285      -7.933  19.117 -10.559  1.00 98.14           O  
ATOM   4208  OD2 ASP A 285      -6.991  20.216 -12.160  1.00 98.14           O  
ATOM   4209  N   ASP A 286      -5.317  14.878 -12.381  1.00 98.12           N  
ATOM   4210  H   ASP A 286      -4.590  15.580 -12.408  1.00 98.12           H  
ATOM   4211  CA  ASP A 286      -5.014  13.518 -12.860  1.00 98.12           C  
ATOM   4212  HA  ASP A 286      -5.686  13.270 -13.682  1.00 98.12           H  
ATOM   4213  C   ASP A 286      -5.208  12.455 -11.766  1.00 98.12           C  
ATOM   4214  CB  ASP A 286      -3.566  13.428 -13.368  1.00 98.12           C  
ATOM   4215  HB2 ASP A 286      -3.337  12.375 -13.535  1.00 98.12           H  
ATOM   4216  HB3 ASP A 286      -2.889  13.796 -12.598  1.00 98.12           H  
ATOM   4217  O   ASP A 286      -5.702  11.357 -12.026  1.00 98.12           O  
ATOM   4218  CG  ASP A 286      -3.282  14.138 -14.694  1.00 98.12           C  
ATOM   4219  OD1 ASP A 286      -4.238  14.403 -15.456  1.00 98.12           O  
ATOM   4220  OD2 ASP A 286      -2.073  14.326 -14.970  1.00 98.12           O  
ATOM   4221  N   LEU A 287      -4.837  12.772 -10.522  1.00 97.91           N  
ATOM   4222  H   LEU A 287      -4.411  13.676 -10.377  1.00 97.91           H  
ATOM   4223  CA  LEU A 287      -5.076  11.891  -9.375  1.00 97.91           C  
ATOM   4224  HA  LEU A 287      -4.736  10.885  -9.620  1.00 97.91           H  
ATOM   4225  C   LEU A 287      -6.570  11.780  -9.048  1.00 97.91           C  
ATOM   4226  CB  LEU A 287      -4.297  12.422  -8.166  1.00 97.91           C  
ATOM   4227  HB2 LEU A 287      -4.505  13.488  -8.073  1.00 97.91           H  
ATOM   4228  HB3 LEU A 287      -4.664  11.933  -7.264  1.00 97.91           H  
ATOM   4229  O   LEU A 287      -7.062  10.675  -8.817  1.00 97.91           O  
ATOM   4230  CG  LEU A 287      -2.777  12.214  -8.263  1.00 97.91           C  
ATOM   4231  HG  LEU A 287      -2.406  12.519  -9.241  1.00 97.91           H  
ATOM   4232  CD1 LEU A 287      -2.105  13.068  -7.194  1.00 97.91           C  
ATOM   4233 HD11 LEU A 287      -2.542  12.823  -6.226  1.00 97.91           H  
ATOM   4234 HD12 LEU A 287      -1.030  12.885  -7.197  1.00 97.91           H  
ATOM   4235 HD13 LEU A 287      -2.278  14.120  -7.419  1.00 97.91           H  
ATOM   4236  CD2 LEU A 287      -2.393  10.752  -8.011  1.00 97.91           C  
ATOM   4237 HD21 LEU A 287      -2.809  10.128  -8.802  1.00 97.91           H  
ATOM   4238 HD22 LEU A 287      -2.794  10.433  -7.049  1.00 97.91           H  
ATOM   4239 HD23 LEU A 287      -1.308  10.655  -8.004  1.00 97.91           H  
ATOM   4240  N   ALA A 288      -7.293  12.903  -9.065  1.00 97.56           N  
ATOM   4241  H   ALA A 288      -6.833  13.778  -9.269  1.00 97.56           H  
ATOM   4242  CA  ALA A 288      -8.732  12.918  -8.832  1.00 97.56           C  
ATOM   4243  HA  ALA A 288      -8.932  12.421  -7.883  1.00 97.56           H  
ATOM   4244  C   ALA A 288      -9.495  12.141  -9.914  1.00 97.56           C  
ATOM   4245  CB  ALA A 288      -9.212  14.369  -8.724  1.00 97.56           C  
ATOM   4246  HB1 ALA A 288      -8.688  14.868  -7.909  1.00 97.56           H  
ATOM   4247  HB2 ALA A 288      -9.018  14.896  -9.659  1.00 97.56           H  
ATOM   4248  HB3 ALA A 288     -10.283  14.381  -8.522  1.00 97.56           H  
ATOM   4249  O   ALA A 288     -10.443  11.449  -9.576  1.00 97.56           O  
ATOM   4250  N   LEU A 289      -9.056  12.155 -11.179  1.00 97.66           N  
ATOM   4251  H   LEU A 289      -8.295  12.773 -11.421  1.00 97.66           H  
ATOM   4252  CA  LEU A 289      -9.658  11.329 -12.237  1.00 97.66           C  
ATOM   4253  HA  LEU A 289     -10.712  11.589 -12.328  1.00 97.66           H  
ATOM   4254  C   LEU A 289      -9.630   9.824 -11.928  1.00 97.66           C  
ATOM   4255  CB  LEU A 289      -8.934  11.584 -13.573  1.00 97.66           C  
ATOM   4256  HB2 LEU A 289      -9.166  10.766 -14.255  1.00 97.66           H  
ATOM   4257  HB3 LEU A 289      -7.859  11.561 -13.397  1.00 97.66           H  
ATOM   4258  O   LEU A 289     -10.452   9.089 -12.461  1.00 97.66           O  
ATOM   4259  CG  LEU A 289      -9.300  12.899 -14.279  1.00 97.66           C  
ATOM   4260  HG  LEU A 289      -9.165  13.745 -13.604  1.00 97.66           H  
ATOM   4261  CD1 LEU A 289      -8.397  13.089 -15.500  1.00 97.66           C  
ATOM   4262 HD11 LEU A 289      -8.520  12.258 -16.194  1.00 97.66           H  
ATOM   4263 HD12 LEU A 289      -8.637  14.029 -15.996  1.00 97.66           H  
ATOM   4264 HD13 LEU A 289      -7.356  13.136 -15.178  1.00 97.66           H  
ATOM   4265  CD2 LEU A 289     -10.751  12.911 -14.767  1.00 97.66           C  
ATOM   4266 HD21 LEU A 289     -11.428  12.880 -13.914  1.00 97.66           H  
ATOM   4267 HD22 LEU A 289     -10.943  13.828 -15.325  1.00 97.66           H  
ATOM   4268 HD23 LEU A 289     -10.938  12.045 -15.402  1.00 97.66           H  
ATOM   4269  N   ILE A 290      -8.698   9.363 -11.089  1.00 97.52           N  
ATOM   4270  H   ILE A 290      -8.049  10.026 -10.691  1.00 97.52           H  
ATOM   4271  CA  ILE A 290      -8.619   7.961 -10.664  1.00 97.52           C  
ATOM   4272  HA  ILE A 290      -8.970   7.321 -11.474  1.00 97.52           H  
ATOM   4273  C   ILE A 290      -9.537   7.707  -9.465  1.00 97.52           C  
ATOM   4274  CB  ILE A 290      -7.154   7.581 -10.345  1.00 97.52           C  
ATOM   4275  HB  ILE A 290      -6.784   8.258  -9.575  1.00 97.52           H  
ATOM   4276  O   ILE A 290     -10.257   6.712  -9.437  1.00 97.52           O  
ATOM   4277  CG1 ILE A 290      -6.252   7.723 -11.594  1.00 97.52           C  
ATOM   4278 HG12 ILE A 290      -6.443   6.895 -12.277  1.00 97.52           H  
ATOM   4279 HG13 ILE A 290      -6.487   8.647 -12.124  1.00 97.52           H  
ATOM   4280  CG2 ILE A 290      -7.064   6.146  -9.788  1.00 97.52           C  
ATOM   4281 HG21 ILE A 290      -7.471   5.441 -10.513  1.00 97.52           H  
ATOM   4282 HG22 ILE A 290      -7.630   6.058  -8.860  1.00 97.52           H  
ATOM   4283 HG23 ILE A 290      -6.030   5.886  -9.561  1.00 97.52           H  
ATOM   4284  CD1 ILE A 290      -4.756   7.776 -11.262  1.00 97.52           C  
ATOM   4285 HD11 ILE A 290      -4.432   6.865 -10.759  1.00 97.52           H  
ATOM   4286 HD12 ILE A 290      -4.555   8.634 -10.620  1.00 97.52           H  
ATOM   4287 HD13 ILE A 290      -4.192   7.885 -12.188  1.00 97.52           H  
ATOM   4288  N   THR A 291      -9.469   8.559  -8.439  1.00 97.51           N  
ATOM   4289  H   THR A 291      -8.880   9.376  -8.514  1.00 97.51           H  
ATOM   4290  CA  THR A 291     -10.113   8.284  -7.143  1.00 97.51           C  
ATOM   4291  HA  THR A 291     -10.184   7.203  -7.017  1.00 97.51           H  
ATOM   4292  C   THR A 291     -11.548   8.799  -7.039  1.00 97.51           C  
ATOM   4293  CB  THR A 291      -9.267   8.809  -5.976  1.00 97.51           C  
ATOM   4294  HB  THR A 291      -9.774   8.575  -5.040  1.00 97.51           H  
ATOM   4295  O   THR A 291     -12.317   8.212  -6.288  1.00 97.51           O  
ATOM   4296  CG2 THR A 291      -7.873   8.177  -5.938  1.00 97.51           C  
ATOM   4297 HG21 THR A 291      -7.301   8.487  -6.812  1.00 97.51           H  
ATOM   4298 HG22 THR A 291      -7.962   7.091  -5.926  1.00 97.51           H  
ATOM   4299 HG23 THR A 291      -7.356   8.503  -5.036  1.00 97.51           H  
ATOM   4300  OG1 THR A 291      -9.096  10.202  -6.069  1.00 97.51           O  
ATOM   4301  HG1 THR A 291      -9.859  10.575  -5.622  1.00 97.51           H  
ATOM   4302  N   ASP A 292     -11.910   9.841  -7.796  1.00 97.36           N  
ATOM   4303  H   ASP A 292     -11.204  10.242  -8.397  1.00 97.36           H  
ATOM   4304  CA  ASP A 292     -13.260  10.431  -7.939  1.00 97.36           C  
ATOM   4305  HA  ASP A 292     -13.846  10.218  -7.045  1.00 97.36           H  
ATOM   4306  C   ASP A 292     -14.029   9.841  -9.135  1.00 97.36           C  
ATOM   4307  CB  ASP A 292     -13.126  11.961  -8.071  1.00 97.36           C  
ATOM   4308  HB2 ASP A 292     -12.433  12.311  -7.306  1.00 97.36           H  
ATOM   4309  HB3 ASP A 292     -12.686  12.184  -9.043  1.00 97.36           H  
ATOM   4310  O   ASP A 292     -15.062  10.375  -9.540  1.00 97.36           O  
ATOM   4311  CG  ASP A 292     -14.407  12.807  -7.965  1.00 97.36           C  
ATOM   4312  OD1 ASP A 292     -15.207  12.668  -7.017  1.00 97.36           O  
ATOM   4313  OD2 ASP A 292     -14.472  13.875  -8.623  1.00 97.36           O  
ATOM   4314  N   ASP A 293     -13.527   8.755  -9.733  1.00 97.20           N  
ATOM   4315  H   ASP A 293     -12.674   8.350  -9.375  1.00 97.20           H  
ATOM   4316  CA  ASP A 293     -14.282   8.001 -10.732  1.00 97.20           C  
ATOM   4317  HA  ASP A 293     -14.521   8.674 -11.556  1.00 97.20           H  
ATOM   4318  C   ASP A 293     -15.598   7.505 -10.111  1.00 97.20           C  
ATOM   4319  CB  ASP A 293     -13.438   6.850 -11.296  1.00 97.20           C  
ATOM   4320  HB2 ASP A 293     -13.260   6.110 -10.515  1.00 97.20           H  
ATOM   4321  HB3 ASP A 293     -12.473   7.241 -11.619  1.00 97.20           H  
ATOM   4322  O   ASP A 293     -15.619   7.004  -8.981  1.00 97.20           O  
ATOM   4323  CG  ASP A 293     -14.142   6.189 -12.485  1.00 97.20           C  
ATOM   4324  OD1 ASP A 293     -15.224   5.604 -12.253  1.00 97.20           O  
ATOM   4325  OD2 ASP A 293     -13.635   6.325 -13.620  1.00 97.20           O  
ATOM   4326  N   SER A 294     -16.708   7.644 -10.842  1.00 96.18           N  
ATOM   4327  H   SER A 294     -16.607   7.896 -11.814  1.00 96.18           H  
ATOM   4328  CA  SER A 294     -18.046   7.308 -10.348  1.00 96.18           C  
ATOM   4329  HA  SER A 294     -18.261   7.943  -9.488  1.00 96.18           H  
ATOM   4330  C   SER A 294     -18.181   5.862  -9.876  1.00 96.18           C  
ATOM   4331  CB  SER A 294     -19.102   7.581 -11.421  1.00 96.18           C  
ATOM   4332  HB2 SER A 294     -20.067   7.216 -11.071  1.00 96.18           H  
ATOM   4333  HB3 SER A 294     -19.177   8.658 -11.568  1.00 96.18           H  
ATOM   4334  O   SER A 294     -18.974   5.603  -8.973  1.00 96.18           O  
ATOM   4335  OG  SER A 294     -18.798   6.978 -12.668  1.00 96.18           O  
ATOM   4336  HG  SER A 294     -18.500   6.076 -12.528  1.00 96.18           H  
ATOM   4337  N   ASP A 295     -17.396   4.941 -10.436  1.00 95.49           N  
ATOM   4338  H   ASP A 295     -16.722   5.219 -11.134  1.00 95.49           H  
ATOM   4339  CA  ASP A 295     -17.414   3.529 -10.046  1.00 95.49           C  
ATOM   4340  HA  ASP A 295     -18.448   3.225  -9.883  1.00 95.49           H  
ATOM   4341  C   ASP A 295     -16.667   3.280  -8.717  1.00 95.49           C  
ATOM   4342  CB  ASP A 295     -16.860   2.684 -11.210  1.00 95.49           C  
ATOM   4343  HB2 ASP A 295     -16.800   1.645 -10.885  1.00 95.49           H  
ATOM   4344  HB3 ASP A 295     -15.849   3.016 -11.446  1.00 95.49           H  
ATOM   4345  O   ASP A 295     -16.796   2.213  -8.110  1.00 95.49           O  
ATOM   4346  CG  ASP A 295     -17.733   2.731 -12.482  1.00 95.49           C  
ATOM   4347  OD1 ASP A 295     -18.951   3.019 -12.368  1.00 95.49           O  
ATOM   4348  OD2 ASP A 295     -17.213   2.418 -13.577  1.00 95.49           O  
ATOM   4349  N   ARG A 296     -15.914   4.278  -8.226  1.00 96.01           N  
ATOM   4350  H   ARG A 296     -15.880   5.122  -8.780  1.00 96.01           H  
ATOM   4351  CA  ARG A 296     -15.008   4.196  -7.067  1.00 96.01           C  
ATOM   4352  HA  ARG A 296     -14.946   3.159  -6.736  1.00 96.01           H  
ATOM   4353  C   ARG A 296     -15.456   4.994  -5.846  1.00 96.01           C  
ATOM   4354  CB  ARG A 296     -13.604   4.655  -7.496  1.00 96.01           C  
ATOM   4355  HB2 ARG A 296     -12.928   4.578  -6.644  1.00 96.01           H  
ATOM   4356  HB3 ARG A 296     -13.645   5.705  -7.786  1.00 96.01           H  
ATOM   4357  O   ARG A 296     -14.997   4.690  -4.744  1.00 96.01           O  
ATOM   4358  CG  ARG A 296     -13.007   3.855  -8.660  1.00 96.01           C  
ATOM   4359  HG2 ARG A 296     -12.060   4.315  -8.941  1.00 96.01           H  
ATOM   4360  HG3 ARG A 296     -13.669   3.888  -9.525  1.00 96.01           H  
ATOM   4361  CD  ARG A 296     -12.751   2.403  -8.262  1.00 96.01           C  
ATOM   4362  HD2 ARG A 296     -13.688   1.939  -7.953  1.00 96.01           H  
ATOM   4363  HD3 ARG A 296     -12.065   2.401  -7.415  1.00 96.01           H  
ATOM   4364  NE  ARG A 296     -12.146   1.659  -9.375  1.00 96.01           N  
ATOM   4365  HE  ARG A 296     -11.239   1.975  -9.688  1.00 96.01           H  
ATOM   4366  NH1 ARG A 296     -13.922   0.272  -9.867  1.00 96.01           N  
ATOM   4367 HH11 ARG A 296     -14.295  -0.393 -10.529  1.00 96.01           H  
ATOM   4368 HH12 ARG A 296     -14.214   0.234  -8.901  1.00 96.01           H  
ATOM   4369  NH2 ARG A 296     -12.200   0.359 -11.218  1.00 96.01           N  
ATOM   4370 HH21 ARG A 296     -12.772  -0.263 -11.771  1.00 96.01           H  
ATOM   4371 HH22 ARG A 296     -11.380   0.801 -11.609  1.00 96.01           H  
ATOM   4372  CZ  ARG A 296     -12.759   0.769 -10.126  1.00 96.01           C  
ATOM   4373  N   VAL A 297     -16.354   5.971  -6.008  1.00 96.85           N  
ATOM   4374  H   VAL A 297     -16.615   6.187  -6.960  1.00 96.85           H  
ATOM   4375  CA  VAL A 297     -16.792   6.890  -4.931  1.00 96.85           C  
ATOM   4376  HA  VAL A 297     -15.928   7.464  -4.598  1.00 96.85           H  
ATOM   4377  C   VAL A 297     -17.338   6.153  -3.701  1.00 96.85           C  
ATOM   4378  CB  VAL A 297     -17.858   7.878  -5.457  1.00 96.85           C  
ATOM   4379  HB  VAL A 297     -18.678   7.310  -5.897  1.00 96.85           H  
ATOM   4380  O   VAL A 297     -17.135   6.597  -2.570  1.00 96.85           O  
ATOM   4381  CG1 VAL A 297     -18.440   8.778  -4.356  1.00 96.85           C  
ATOM   4382 HG11 VAL A 297     -19.008   8.182  -3.642  1.00 96.85           H  
ATOM   4383 HG12 VAL A 297     -19.117   9.510  -4.796  1.00 96.85           H  
ATOM   4384 HG13 VAL A 297     -17.633   9.302  -3.845  1.00 96.85           H  
ATOM   4385  CG2 VAL A 297     -17.289   8.813  -6.529  1.00 96.85           C  
ATOM   4386 HG21 VAL A 297     -18.063   9.492  -6.888  1.00 96.85           H  
ATOM   4387 HG22 VAL A 297     -16.464   9.402  -6.129  1.00 96.85           H  
ATOM   4388 HG23 VAL A 297     -16.930   8.238  -7.382  1.00 96.85           H  
ATOM   4389  N   GLU A 298     -18.019   5.024  -3.902  1.00 95.27           N  
ATOM   4390  H   GLU A 298     -18.177   4.732  -4.856  1.00 95.27           H  
ATOM   4391  CA  GLU A 298     -18.601   4.208  -2.825  1.00 95.27           C  
ATOM   4392  HA  GLU A 298     -18.736   4.832  -1.941  1.00 95.27           H  
ATOM   4393  C   GLU A 298     -17.686   3.052  -2.382  1.00 95.27           C  
ATOM   4394  CB  GLU A 298     -19.997   3.708  -3.236  1.00 95.27           C  
ATOM   4395  HB2 GLU A 298     -19.914   3.108  -4.142  1.00 95.27           H  
ATOM   4396  HB3 GLU A 298     -20.388   3.082  -2.434  1.00 95.27           H  
ATOM   4397  O   GLU A 298     -18.038   2.273  -1.499  1.00 95.27           O  
ATOM   4398  CG  GLU A 298     -20.980   4.870  -3.469  1.00 95.27           C  
ATOM   4399  HG2 GLU A 298     -20.957   5.519  -2.594  1.00 95.27           H  
ATOM   4400  HG3 GLU A 298     -20.645   5.455  -4.325  1.00 95.27           H  
ATOM   4401  CD  GLU A 298     -22.434   4.422  -3.713  1.00 95.27           C  
ATOM   4402  OE1 GLU A 298     -23.295   5.328  -3.819  1.00 95.27           O  
ATOM   4403  OE2 GLU A 298     -22.694   3.200  -3.782  1.00 95.27           O  
ATOM   4404  N   GLN A 299     -16.488   2.931  -2.953  1.00 96.99           N  
ATOM   4405  H   GLN A 299     -16.181   3.648  -3.595  1.00 96.99           H  
ATOM   4406  CA  GLN A 299     -15.608   1.784  -2.742  1.00 96.99           C  
ATOM   4407  HA  GLN A 299     -16.227   0.923  -2.489  1.00 96.99           H  
ATOM   4408  C   GLN A 299     -14.643   2.008  -1.583  1.00 96.99           C  
ATOM   4409  CB  GLN A 299     -14.859   1.446  -4.036  1.00 96.99           C  
ATOM   4410  HB2 GLN A 299     -14.161   0.629  -3.852  1.00 96.99           H  
ATOM   4411  HB3 GLN A 299     -14.277   2.307  -4.364  1.00 96.99           H  
ATOM   4412  O   GLN A 299     -14.068   3.077  -1.414  1.00 96.99           O  
ATOM   4413  CG  GLN A 299     -15.836   1.051  -5.151  1.00 96.99           C  
ATOM   4414  HG2 GLN A 299     -15.310   1.037  -6.105  1.00 96.99           H  
ATOM   4415  HG3 GLN A 299     -16.613   1.808  -5.257  1.00 96.99           H  
ATOM   4416  CD  GLN A 299     -16.493  -0.305  -4.931  1.00 96.99           C  
ATOM   4417  NE2 GLN A 299     -17.559  -0.572  -5.648  1.00 96.99           N  
ATOM   4418 HE21 GLN A 299     -17.804   0.068  -6.389  1.00 96.99           H  
ATOM   4419 HE22 GLN A 299     -17.977  -1.484  -5.533  1.00 96.99           H  
ATOM   4420  OE1 GLN A 299     -16.095  -1.121  -4.105  1.00 96.99           O  
ATOM   4421  N   ILE A 300     -14.426   0.963  -0.782  1.00 97.15           N  
ATOM   4422  H   ILE A 300     -14.965   0.129  -0.962  1.00 97.15           H  
ATOM   4423  CA  ILE A 300     -13.581   1.008   0.429  1.00 97.15           C  
ATOM   4424  HA  ILE A 300     -13.185   2.018   0.540  1.00 97.15           H  
ATOM   4425  C   ILE A 300     -12.356   0.091   0.329  1.00 97.15           C  
ATOM   4426  CB  ILE A 300     -14.420   0.717   1.687  1.00 97.15           C  
ATOM   4427  HB  ILE A 300     -13.769   0.810   2.556  1.00 97.15           H  
ATOM   4428  O   ILE A 300     -11.673  -0.157   1.323  1.00 97.15           O  
ATOM   4429  CG1 ILE A 300     -14.986  -0.712   1.660  1.00 97.15           C  
ATOM   4430 HG12 ILE A 300     -14.193  -1.424   1.432  1.00 97.15           H  
ATOM   4431 HG13 ILE A 300     -15.757  -0.802   0.894  1.00 97.15           H  
ATOM   4432  CG2 ILE A 300     -15.535   1.761   1.835  1.00 97.15           C  
ATOM   4433 HG21 ILE A 300     -16.117   1.842   0.917  1.00 97.15           H  
ATOM   4434 HG22 ILE A 300     -16.226   1.510   2.640  1.00 97.15           H  
ATOM   4435 HG23 ILE A 300     -15.084   2.728   2.061  1.00 97.15           H  
ATOM   4436  CD1 ILE A 300     -15.571  -1.098   3.012  1.00 97.15           C  
ATOM   4437 HD11 ILE A 300     -16.483  -0.539   3.223  1.00 97.15           H  
ATOM   4438 HD12 ILE A 300     -15.812  -2.160   2.960  1.00 97.15           H  
ATOM   4439 HD13 ILE A 300     -14.841  -0.931   3.803  1.00 97.15           H  
ATOM   4440  N   THR A 301     -12.110  -0.454  -0.862  1.00 98.37           N  
ATOM   4441  H   THR A 301     -12.712  -0.185  -1.627  1.00 98.37           H  
ATOM   4442  CA  THR A 301     -11.083  -1.473  -1.101  1.00 98.37           C  
ATOM   4443  HA  THR A 301     -10.901  -2.025  -0.179  1.00 98.37           H  
ATOM   4444  C   THR A 301      -9.767  -0.840  -1.517  1.00 98.37           C  
ATOM   4445  CB  THR A 301     -11.556  -2.476  -2.161  1.00 98.37           C  
ATOM   4446  HB  THR A 301     -11.756  -1.955  -3.097  1.00 98.37           H  
ATOM   4447  O   THR A 301      -8.751  -1.050  -0.857  1.00 98.37           O  
ATOM   4448  CG2 THR A 301     -10.535  -3.584  -2.417  1.00 98.37           C  
ATOM   4449 HG21 THR A 301      -9.680  -3.181  -2.959  1.00 98.37           H  
ATOM   4450 HG22 THR A 301     -10.201  -4.017  -1.474  1.00 98.37           H  
ATOM   4451 HG23 THR A 301     -10.991  -4.361  -3.031  1.00 98.37           H  
ATOM   4452  OG1 THR A 301     -12.744  -3.083  -1.708  1.00 98.37           O  
ATOM   4453  HG1 THR A 301     -13.467  -2.793  -2.268  1.00 98.37           H  
ATOM   4454  N   ASN A 302      -9.780  -0.071  -2.606  1.00 98.47           N  
ATOM   4455  H   ASN A 302     -10.657   0.132  -3.063  1.00 98.47           H  
ATOM   4456  CA  ASN A 302      -8.571   0.452  -3.224  1.00 98.47           C  
ATOM   4457  HA  ASN A 302      -7.783  -0.293  -3.117  1.00 98.47           H  
ATOM   4458  C   ASN A 302      -8.086   1.731  -2.524  1.00 98.47           C  
ATOM   4459  CB  ASN A 302      -8.828   0.628  -4.727  1.00 98.47           C  
ATOM   4460  HB2 ASN A 302      -9.708   1.252  -4.883  1.00 98.47           H  
ATOM   4461  HB3 ASN A 302      -7.974   1.120  -5.191  1.00 98.47           H  
ATOM   4462  O   ASN A 302      -8.873   2.593  -2.133  1.00 98.47           O  
ATOM   4463  CG  ASN A 302      -8.995  -0.699  -5.444  1.00 98.47           C  
ATOM   4464  ND2 ASN A 302     -10.000  -0.827  -6.264  1.00 98.47           N  
ATOM   4465 HD21 ASN A 302     -10.732  -0.132  -6.301  1.00 98.47           H  
ATOM   4466 HD22 ASN A 302     -10.160  -1.716  -6.715  1.00 98.47           H  
ATOM   4467  OD1 ASN A 302      -8.222  -1.627  -5.277  1.00 98.47           O  
ATOM   4468  N   VAL A 303      -6.768   1.843  -2.364  1.00 98.64           N  
ATOM   4469  H   VAL A 303      -6.206   1.052  -2.644  1.00 98.64           H  
ATOM   4470  CA  VAL A 303      -6.075   2.928  -1.659  1.00 98.64           C  
ATOM   4471  HA  VAL A 303      -6.751   3.767  -1.496  1.00 98.64           H  
ATOM   4472  C   VAL A 303      -4.899   3.390  -2.516  1.00 98.64           C  
ATOM   4473  CB  VAL A 303      -5.570   2.433  -0.292  1.00 98.64           C  
ATOM   4474  HB  VAL A 303      -4.921   1.578  -0.481  1.00 98.64           H  
ATOM   4475  O   VAL A 303      -3.910   2.667  -2.678  1.00 98.64           O  
ATOM   4476  CG1 VAL A 303      -4.760   3.484   0.477  1.00 98.64           C  
ATOM   4477 HG11 VAL A 303      -4.443   3.065   1.432  1.00 98.64           H  
ATOM   4478 HG12 VAL A 303      -5.362   4.374   0.660  1.00 98.64           H  
ATOM   4479 HG13 VAL A 303      -3.869   3.764  -0.086  1.00 98.64           H  
ATOM   4480  CG2 VAL A 303      -6.699   1.964   0.633  1.00 98.64           C  
ATOM   4481 HG21 VAL A 303      -6.273   1.534   1.540  1.00 98.64           H  
ATOM   4482 HG22 VAL A 303      -7.333   2.813   0.891  1.00 98.64           H  
ATOM   4483 HG23 VAL A 303      -7.300   1.196   0.146  1.00 98.64           H  
ATOM   4484  N   LEU A 304      -4.997   4.612  -3.042  1.00 98.57           N  
ATOM   4485  H   LEU A 304      -5.839   5.144  -2.877  1.00 98.57           H  
ATOM   4486  CA  LEU A 304      -3.919   5.234  -3.809  1.00 98.57           C  
ATOM   4487  HA  LEU A 304      -3.561   4.501  -4.532  1.00 98.57           H  
ATOM   4488  C   LEU A 304      -2.764   5.599  -2.867  1.00 98.57           C  
ATOM   4489  CB  LEU A 304      -4.482   6.439  -4.592  1.00 98.57           C  
ATOM   4490  HB2 LEU A 304      -4.771   7.230  -3.900  1.00 98.57           H  
ATOM   4491  HB3 LEU A 304      -5.393   6.110  -5.092  1.00 98.57           H  
ATOM   4492  O   LEU A 304      -2.971   6.267  -1.856  1.00 98.57           O  
ATOM   4493  CG  LEU A 304      -3.521   7.004  -5.660  1.00 98.57           C  
ATOM   4494  HG  LEU A 304      -2.962   6.188  -6.116  1.00 98.57           H  
ATOM   4495  CD1 LEU A 304      -4.296   7.718  -6.768  1.00 98.57           C  
ATOM   4496 HD11 LEU A 304      -4.816   8.588  -6.366  1.00 98.57           H  
ATOM   4497 HD12 LEU A 304      -5.032   7.044  -7.207  1.00 98.57           H  
ATOM   4498 HD13 LEU A 304      -3.616   8.040  -7.557  1.00 98.57           H  
ATOM   4499  CD2 LEU A 304      -2.533   8.019  -5.078  1.00 98.57           C  
ATOM   4500 HD21 LEU A 304      -1.823   7.521  -4.418  1.00 98.57           H  
ATOM   4501 HD22 LEU A 304      -1.971   8.495  -5.882  1.00 98.57           H  
ATOM   4502 HD23 LEU A 304      -3.069   8.788  -4.522  1.00 98.57           H  
ATOM   4503  N   CYS A 305      -1.547   5.178  -3.206  1.00 98.55           N  
ATOM   4504  H   CYS A 305      -1.496   4.555  -4.000  1.00 98.55           H  
ATOM   4505  CA  CYS A 305      -0.303   5.423  -2.475  1.00 98.55           C  
ATOM   4506  HA  CYS A 305      -0.527   5.871  -1.506  1.00 98.55           H  
ATOM   4507  C   CYS A 305       0.592   6.379  -3.287  1.00 98.55           C  
ATOM   4508  CB  CYS A 305       0.386   4.078  -2.208  1.00 98.55           C  
ATOM   4509  HB2 CYS A 305       0.620   3.590  -3.154  1.00 98.55           H  
ATOM   4510  HB3 CYS A 305       1.319   4.241  -1.667  1.00 98.55           H  
ATOM   4511  O   CYS A 305       1.282   5.936  -4.212  1.00 98.55           O  
ATOM   4512  SG  CYS A 305      -0.710   2.996  -1.246  1.00 98.55           S  
ATOM   4513  HG  CYS A 305      -1.699   2.947  -2.142  1.00 98.55           H  
ATOM   4514  N   PRO A 306       0.553   7.694  -3.019  1.00 98.20           N  
ATOM   4515  CA  PRO A 306       1.176   8.676  -3.897  1.00 98.20           C  
ATOM   4516  HA  PRO A 306       1.022   8.390  -4.938  1.00 98.20           H  
ATOM   4517  C   PRO A 306       2.683   8.822  -3.643  1.00 98.20           C  
ATOM   4518  CB  PRO A 306       0.410   9.972  -3.634  1.00 98.20           C  
ATOM   4519  HB2 PRO A 306      -0.498   9.987  -4.238  1.00 98.20           H  
ATOM   4520  HB3 PRO A 306       1.009  10.861  -3.827  1.00 98.20           H  
ATOM   4521  O   PRO A 306       3.133   8.970  -2.510  1.00 98.20           O  
ATOM   4522  CG  PRO A 306       0.041   9.845  -2.159  1.00 98.20           C  
ATOM   4523  HG2 PRO A 306       0.905  10.101  -1.546  1.00 98.20           H  
ATOM   4524  HG3 PRO A 306      -0.813  10.468  -1.892  1.00 98.20           H  
ATOM   4525  CD  PRO A 306      -0.261   8.359  -2.009  1.00 98.20           C  
ATOM   4526  HD2 PRO A 306      -1.316   8.187  -2.221  1.00 98.20           H  
ATOM   4527  HD3 PRO A 306      -0.011   8.023  -1.003  1.00 98.20           H  
ATOM   4528  N   ALA A 307       3.458   8.891  -4.721  1.00 97.95           N  
ATOM   4529  H   ALA A 307       3.034   8.680  -5.614  1.00 97.95           H  
ATOM   4530  CA  ALA A 307       4.847   9.343  -4.730  1.00 97.95           C  
ATOM   4531  HA  ALA A 307       5.062   9.878  -3.805  1.00 97.95           H  
ATOM   4532  C   ALA A 307       5.079  10.326  -5.899  1.00 97.95           C  
ATOM   4533  CB  ALA A 307       5.756   8.115  -4.775  1.00 97.95           C  
ATOM   4534  HB1 ALA A 307       5.573   7.489  -3.902  1.00 97.95           H  
ATOM   4535  HB2 ALA A 307       5.553   7.543  -5.680  1.00 97.95           H  
ATOM   4536  HB3 ALA A 307       6.796   8.439  -4.765  1.00 97.95           H  
ATOM   4537  O   ALA A 307       5.769   9.996  -6.869  1.00 97.95           O  
ATOM   4538  N   PRO A 308       4.481  11.533  -5.846  1.00 97.92           N  
ATOM   4539  CA  PRO A 308       4.449  12.462  -6.973  1.00 97.92           C  
ATOM   4540  HA  PRO A 308       3.862  12.020  -7.778  1.00 97.92           H  
ATOM   4541  C   PRO A 308       5.835  12.854  -7.485  1.00 97.92           C  
ATOM   4542  CB  PRO A 308       3.729  13.695  -6.443  1.00 97.92           C  
ATOM   4543  HB2 PRO A 308       4.458  14.368  -5.991  1.00 97.92           H  
ATOM   4544  HB3 PRO A 308       3.178  14.218  -7.224  1.00 97.92           H  
ATOM   4545  O   PRO A 308       6.724  13.166  -6.686  1.00 97.92           O  
ATOM   4546  CG  PRO A 308       2.818  13.161  -5.351  1.00 97.92           C  
ATOM   4547  HG2 PRO A 308       2.565  13.935  -4.627  1.00 97.92           H  
ATOM   4548  HG3 PRO A 308       1.925  12.717  -5.791  1.00 97.92           H  
ATOM   4549  CD  PRO A 308       3.700  12.082  -4.740  1.00 97.92           C  
ATOM   4550  HD2 PRO A 308       4.370  12.534  -4.010  1.00 97.92           H  
ATOM   4551  HD3 PRO A 308       3.074  11.339  -4.246  1.00 97.92           H  
ATOM   4552  N   ASN A 309       6.012  12.877  -8.809  1.00 97.12           N  
ATOM   4553  H   ASN A 309       5.241  12.564  -9.380  1.00 97.12           H  
ATOM   4554  CA  ASN A 309       7.286  13.140  -9.497  1.00 97.12           C  
ATOM   4555  HA  ASN A 309       7.102  12.987 -10.561  1.00 97.12           H  
ATOM   4556  C   ASN A 309       8.423  12.162  -9.157  1.00 97.12           C  
ATOM   4557  CB  ASN A 309       7.726  14.608  -9.306  1.00 97.12           C  
ATOM   4558  HB2 ASN A 309       7.760  14.855  -8.245  1.00 97.12           H  
ATOM   4559  HB3 ASN A 309       8.731  14.743  -9.708  1.00 97.12           H  
ATOM   4560  O   ASN A 309       9.569  12.394  -9.560  1.00 97.12           O  
ATOM   4561  CG  ASN A 309       6.859  15.605 -10.031  1.00 97.12           C  
ATOM   4562  ND2 ASN A 309       6.781  16.815  -9.530  1.00 97.12           N  
ATOM   4563 HD21 ASN A 309       7.338  17.064  -8.726  1.00 97.12           H  
ATOM   4564 HD22 ASN A 309       6.166  17.450 -10.017  1.00 97.12           H  
ATOM   4565  OD1 ASN A 309       6.305  15.345 -11.082  1.00 97.12           O  
ATOM   4566  N   SER A 310       8.143  11.072  -8.437  1.00 97.30           N  
ATOM   4567  H   SER A 310       7.197  10.901  -8.126  1.00 97.30           H  
ATOM   4568  CA  SER A 310       9.141  10.033  -8.235  1.00 97.30           C  
ATOM   4569  HA  SER A 310      10.021  10.492  -7.786  1.00 97.30           H  
ATOM   4570  C   SER A 310       9.527   9.415  -9.575  1.00 97.30           C  
ATOM   4571  CB  SER A 310       8.652   8.938  -7.296  1.00 97.30           C  
ATOM   4572  HB2 SER A 310       8.310   9.370  -6.356  1.00 97.30           H  
ATOM   4573  HB3 SER A 310       7.834   8.390  -7.764  1.00 97.30           H  
ATOM   4574  O   SER A 310       8.702   9.239 -10.470  1.00 97.30           O  
ATOM   4575  OG  SER A 310       9.737   8.068  -7.049  1.00 97.30           O  
ATOM   4576  HG  SER A 310      10.269   8.471  -6.359  1.00 97.30           H  
ATOM   4577  N   LYS A 311      10.810   9.079  -9.696  1.00 96.82           N  
ATOM   4578  H   LYS A 311      11.409   9.271  -8.906  1.00 96.82           H  
ATOM   4579  CA  LYS A 311      11.353   8.305 -10.815  1.00 96.82           C  
ATOM   4580  HA  LYS A 311      10.675   8.376 -11.665  1.00 96.82           H  
ATOM   4581  C   LYS A 311      11.401   6.801 -10.531  1.00 96.82           C  
ATOM   4582  CB  LYS A 311      12.723   8.888 -11.203  1.00 96.82           C  
ATOM   4583  HB2 LYS A 311      13.384   8.827 -10.338  1.00 96.82           H  
ATOM   4584  HB3 LYS A 311      13.151   8.289 -12.008  1.00 96.82           H  
ATOM   4585  O   LYS A 311      11.884   6.055 -11.375  1.00 96.82           O  
ATOM   4586  CG  LYS A 311      12.692  10.355 -11.657  1.00 96.82           C  
ATOM   4587  HG2 LYS A 311      12.501  11.010 -10.807  1.00 96.82           H  
ATOM   4588  HG3 LYS A 311      13.668  10.602 -12.074  1.00 96.82           H  
ATOM   4589  CD  LYS A 311      11.610  10.567 -12.715  1.00 96.82           C  
ATOM   4590  HD2 LYS A 311      10.631  10.616 -12.238  1.00 96.82           H  
ATOM   4591  HD3 LYS A 311      11.620   9.703 -13.380  1.00 96.82           H  
ATOM   4592  CE  LYS A 311      11.828  11.832 -13.533  1.00 96.82           C  
ATOM   4593  HE2 LYS A 311      12.900  11.979 -13.664  1.00 96.82           H  
ATOM   4594  HE3 LYS A 311      11.404  12.685 -13.003  1.00 96.82           H  
ATOM   4595  NZ  LYS A 311      11.198  11.634 -14.856  1.00 96.82           N  
ATOM   4596  HZ1 LYS A 311      11.651  10.847 -15.298  1.00 96.82           H  
ATOM   4597  HZ2 LYS A 311      10.225  11.383 -14.760  1.00 96.82           H  
ATOM   4598  HZ3 LYS A 311      11.302  12.434 -15.464  1.00 96.82           H  
ATOM   4599  N   GLY A 312      10.957   6.374  -9.346  1.00 96.47           N  
ATOM   4600  H   GLY A 312      10.508   7.048  -8.743  1.00 96.47           H  
ATOM   4601  CA  GLY A 312      10.732   4.963  -9.032  1.00 96.47           C  
ATOM   4602  HA2 GLY A 312      11.556   4.359  -9.412  1.00 96.47           H  
ATOM   4603  HA3 GLY A 312      10.681   4.824  -7.953  1.00 96.47           H  
ATOM   4604  C   GLY A 312       9.428   4.451  -9.643  1.00 96.47           C  
ATOM   4605  O   GLY A 312       8.627   5.231 -10.156  1.00 96.47           O  
ATOM   4606  N   PHE A 313       9.205   3.143  -9.559  1.00 97.15           N  
ATOM   4607  H   PHE A 313       9.866   2.558  -9.068  1.00 97.15           H  
ATOM   4608  CA  PHE A 313       7.963   2.532 -10.028  1.00 97.15           C  
ATOM   4609  HA  PHE A 313       7.687   2.980 -10.982  1.00 97.15           H  
ATOM   4610  C   PHE A 313       6.815   2.794  -9.052  1.00 97.15           C  
ATOM   4611  CB  PHE A 313       8.169   1.031 -10.263  1.00 97.15           C  
ATOM   4612  HB2 PHE A 313       8.525   0.560  -9.347  1.00 97.15           H  
ATOM   4613  HB3 PHE A 313       7.209   0.581 -10.515  1.00 97.15           H  
ATOM   4614  O   PHE A 313       6.999   2.819  -7.834  1.00 97.15           O  
ATOM   4615  CG  PHE A 313       9.142   0.737 -11.383  1.00 97.15           C  
ATOM   4616  CD1 PHE A 313       8.684   0.745 -12.709  1.00 97.15           C  
ATOM   4617  HD1 PHE A 313       7.631   0.891 -12.900  1.00 97.15           H  
ATOM   4618  CD2 PHE A 313      10.500   0.498 -11.115  1.00 97.15           C  
ATOM   4619  HD2 PHE A 313      10.859   0.491 -10.096  1.00 97.15           H  
ATOM   4620  CE1 PHE A 313       9.582   0.567 -13.775  1.00 97.15           C  
ATOM   4621  HE1 PHE A 313       9.215   0.587 -14.790  1.00 97.15           H  
ATOM   4622  CE2 PHE A 313      11.393   0.296 -12.179  1.00 97.15           C  
ATOM   4623  HE2 PHE A 313      12.439   0.130 -11.968  1.00 97.15           H  
ATOM   4624  CZ  PHE A 313      10.943   0.346 -13.509  1.00 97.15           C  
ATOM   4625  HZ  PHE A 313      11.632   0.199 -14.328  1.00 97.15           H  
ATOM   4626  N   SER A 314       5.598   2.918  -9.570  1.00 97.16           N  
ATOM   4627  H   SER A 314       5.499   2.819 -10.571  1.00 97.16           H  
ATOM   4628  CA  SER A 314       4.381   3.115  -8.784  1.00 97.16           C  
ATOM   4629  HA  SER A 314       4.462   4.061  -8.248  1.00 97.16           H  
ATOM   4630  C   SER A 314       4.191   2.002  -7.746  1.00 97.16           C  
ATOM   4631  CB  SER A 314       3.185   3.203  -9.738  1.00 97.16           C  
ATOM   4632  HB2 SER A 314       3.351   4.004 -10.457  1.00 97.16           H  
ATOM   4633  HB3 SER A 314       2.291   3.436  -9.160  1.00 97.16           H  
ATOM   4634  O   SER A 314       3.924   2.276  -6.577  1.00 97.16           O  
ATOM   4635  OG  SER A 314       2.978   1.987 -10.430  1.00 97.16           O  
ATOM   4636  HG  SER A 314       3.150   2.152 -11.359  1.00 97.16           H  
ATOM   4637  N   GLY A 315       4.447   0.743  -8.115  1.00 97.10           N  
ATOM   4638  H   GLY A 315       4.609   0.589  -9.099  1.00 97.10           H  
ATOM   4639  CA  GLY A 315       4.385  -0.400  -7.195  1.00 97.10           C  
ATOM   4640  HA2 GLY A 315       4.681  -1.298  -7.739  1.00 97.10           H  
ATOM   4641  HA3 GLY A 315       3.360  -0.525  -6.846  1.00 97.10           H  
ATOM   4642  C   GLY A 315       5.300  -0.284  -5.965  1.00 97.10           C  
ATOM   4643  O   GLY A 315       5.016  -0.881  -4.928  1.00 97.10           O  
ATOM   4644  N   GLU A 316       6.367   0.515  -6.035  1.00 98.05           N  
ATOM   4645  H   GLU A 316       6.527   1.052  -6.875  1.00 98.05           H  
ATOM   4646  CA  GLU A 316       7.242   0.778  -4.889  1.00 98.05           C  
ATOM   4647  HA  GLU A 316       7.467  -0.164  -4.389  1.00 98.05           H  
ATOM   4648  C   GLU A 316       6.570   1.694  -3.858  1.00 98.05           C  
ATOM   4649  CB  GLU A 316       8.563   1.401  -5.356  1.00 98.05           C  
ATOM   4650  HB2 GLU A 316       9.179   1.594  -4.477  1.00 98.05           H  
ATOM   4651  HB3 GLU A 316       8.371   2.363  -5.831  1.00 98.05           H  
ATOM   4652  O   GLU A 316       6.732   1.491  -2.653  1.00 98.05           O  
ATOM   4653  CG  GLU A 316       9.339   0.501  -6.327  1.00 98.05           C  
ATOM   4654  HG2 GLU A 316       9.531  -0.460  -5.850  1.00 98.05           H  
ATOM   4655  HG3 GLU A 316       8.740   0.319  -7.219  1.00 98.05           H  
ATOM   4656  CD  GLU A 316      10.666   1.160  -6.705  1.00 98.05           C  
ATOM   4657  OE1 GLU A 316      10.894   1.549  -7.871  1.00 98.05           O  
ATOM   4658  OE2 GLU A 316      11.506   1.318  -5.800  1.00 98.05           O  
ATOM   4659  N   ALA A 317       5.760   2.660  -4.301  1.00 98.34           N  
ATOM   4660  H   ALA A 317       5.615   2.752  -5.296  1.00 98.34           H  
ATOM   4661  CA  ALA A 317       4.987   3.514  -3.401  1.00 98.34           C  
ATOM   4662  HA  ALA A 317       5.668   3.970  -2.683  1.00 98.34           H  
ATOM   4663  C   ALA A 317       3.955   2.691  -2.610  1.00 98.34           C  
ATOM   4664  CB  ALA A 317       4.334   4.636  -4.215  1.00 98.34           C  
ATOM   4665  HB1 ALA A 317       3.589   4.230  -4.900  1.00 98.34           H  
ATOM   4666  HB2 ALA A 317       5.093   5.169  -4.787  1.00 98.34           H  
ATOM   4667  HB3 ALA A 317       3.840   5.335  -3.541  1.00 98.34           H  
ATOM   4668  O   ALA A 317       3.852   2.837  -1.390  1.00 98.34           O  
ATOM   4669  N   ALA A 318       3.263   1.758  -3.278  1.00 98.49           N  
ATOM   4670  H   ALA A 318       3.408   1.678  -4.274  1.00 98.49           H  
ATOM   4671  CA  ALA A 318       2.352   0.818  -2.619  1.00 98.49           C  
ATOM   4672  HA  ALA A 318       1.579   1.382  -2.097  1.00 98.49           H  
ATOM   4673  C   ALA A 318       3.075  -0.048  -1.575  1.00 98.49           C  
ATOM   4674  CB  ALA A 318       1.677  -0.057  -3.679  1.00 98.49           C  
ATOM   4675  HB1 ALA A 318       1.133   0.570  -4.385  1.00 98.49           H  
ATOM   4676  HB2 ALA A 318       2.416  -0.649  -4.219  1.00 98.49           H  
ATOM   4677  HB3 ALA A 318       0.972  -0.733  -3.196  1.00 98.49           H  
ATOM   4678  O   ALA A 318       2.616  -0.162  -0.437  1.00 98.49           O  
ATOM   4679  N   ALA A 319       4.248  -0.587  -1.919  1.00 98.28           N  
ATOM   4680  H   ALA A 319       4.559  -0.498  -2.876  1.00 98.28           H  
ATOM   4681  CA  ALA A 319       5.046  -1.391  -0.997  1.00 98.28           C  
ATOM   4682  HA  ALA A 319       4.422  -2.205  -0.629  1.00 98.28           H  
ATOM   4683  C   ALA A 319       5.535  -0.588   0.223  1.00 98.28           C  
ATOM   4684  CB  ALA A 319       6.214  -2.000  -1.772  1.00 98.28           C  
ATOM   4685  HB1 ALA A 319       5.827  -2.574  -2.614  1.00 98.28           H  
ATOM   4686  HB2 ALA A 319       6.866  -1.210  -2.144  1.00 98.28           H  
ATOM   4687  HB3 ALA A 319       6.780  -2.664  -1.119  1.00 98.28           H  
ATOM   4688  O   ALA A 319       5.530  -1.111   1.340  1.00 98.28           O  
ATOM   4689  N   ASN A 320       5.906   0.686   0.043  1.00 97.90           N  
ATOM   4690  H   ASN A 320       5.913   1.053  -0.898  1.00 97.90           H  
ATOM   4691  CA  ASN A 320       6.293   1.564   1.151  1.00 97.90           C  
ATOM   4692  HA  ASN A 320       7.076   1.079   1.733  1.00 97.90           H  
ATOM   4693  C   ASN A 320       5.122   1.799   2.110  1.00 97.90           C  
ATOM   4694  CB  ASN A 320       6.832   2.903   0.621  1.00 97.90           C  
ATOM   4695  HB2 ASN A 320       6.267   3.228  -0.252  1.00 97.90           H  
ATOM   4696  HB3 ASN A 320       6.708   3.664   1.392  1.00 97.90           H  
ATOM   4697  O   ASN A 320       5.278   1.628   3.319  1.00 97.90           O  
ATOM   4698  CG  ASN A 320       8.309   2.851   0.296  1.00 97.90           C  
ATOM   4699  ND2 ASN A 320       8.653   2.630  -0.946  1.00 97.90           N  
ATOM   4700 HD21 ASN A 320       7.951   2.395  -1.633  1.00 97.90           H  
ATOM   4701 HD22 ASN A 320       9.629   2.615  -1.202  1.00 97.90           H  
ATOM   4702  OD1 ASN A 320       9.156   3.017   1.165  1.00 97.90           O  
ATOM   4703  N   VAL A 321       3.935   2.133   1.593  1.00 98.47           N  
ATOM   4704  H   VAL A 321       3.857   2.266   0.595  1.00 98.47           H  
ATOM   4705  CA  VAL A 321       2.736   2.292   2.433  1.00 98.47           C  
ATOM   4706  HA  VAL A 321       2.952   3.015   3.219  1.00 98.47           H  
ATOM   4707  C   VAL A 321       2.371   0.983   3.120  1.00 98.47           C  
ATOM   4708  CB  VAL A 321       1.543   2.809   1.617  1.00 98.47           C  
ATOM   4709  HB  VAL A 321       1.391   2.171   0.747  1.00 98.47           H  
ATOM   4710  O   VAL A 321       2.057   0.992   4.308  1.00 98.47           O  
ATOM   4711  CG1 VAL A 321       0.250   2.852   2.436  1.00 98.47           C  
ATOM   4712 HG11 VAL A 321       0.380   3.476   3.320  1.00 98.47           H  
ATOM   4713 HG12 VAL A 321      -0.060   1.851   2.736  1.00 98.47           H  
ATOM   4714 HG13 VAL A 321      -0.542   3.260   1.808  1.00 98.47           H  
ATOM   4715  CG2 VAL A 321       1.824   4.239   1.161  1.00 98.47           C  
ATOM   4716 HG21 VAL A 321       2.025   4.874   2.024  1.00 98.47           H  
ATOM   4717 HG22 VAL A 321       2.683   4.239   0.490  1.00 98.47           H  
ATOM   4718 HG23 VAL A 321       0.962   4.634   0.623  1.00 98.47           H  
ATOM   4719  N   CYS A 322       2.469  -0.144   2.415  1.00 98.36           N  
ATOM   4720  H   CYS A 322       2.685  -0.078   1.430  1.00 98.36           H  
ATOM   4721  CA  CYS A 322       2.214  -1.464   2.978  1.00 98.36           C  
ATOM   4722  HA  CYS A 322       1.183  -1.506   3.329  1.00 98.36           H  
ATOM   4723  C   CYS A 322       3.123  -1.742   4.182  1.00 98.36           C  
ATOM   4724  CB  CYS A 322       2.405  -2.511   1.877  1.00 98.36           C  
ATOM   4725  HB2 CYS A 322       1.809  -2.260   1.000  1.00 98.36           H  
ATOM   4726  HB3 CYS A 322       3.447  -2.517   1.558  1.00 98.36           H  
ATOM   4727  O   CYS A 322       2.627  -2.179   5.220  1.00 98.36           O  
ATOM   4728  SG  CYS A 322       1.918  -4.145   2.506  1.00 98.36           S  
ATOM   4729  HG  CYS A 322       2.623  -4.103   3.641  1.00 98.36           H  
ATOM   4730  N   ALA A 323       4.422  -1.437   4.074  1.00 97.10           N  
ATOM   4731  H   ALA A 323       4.765  -1.089   3.190  1.00 97.10           H  
ATOM   4732  CA  ALA A 323       5.383  -1.618   5.161  1.00 97.10           C  
ATOM   4733  HA  ALA A 323       5.386  -2.672   5.438  1.00 97.10           H  
ATOM   4734  C   ALA A 323       5.010  -0.805   6.414  1.00 97.10           C  
ATOM   4735  CB  ALA A 323       6.783  -1.233   4.657  1.00 97.10           C  
ATOM   4736  HB1 ALA A 323       7.526  -1.486   5.413  1.00 97.10           H  
ATOM   4737  HB2 ALA A 323       6.831  -0.162   4.460  1.00 97.10           H  
ATOM   4738  HB3 ALA A 323       7.023  -1.763   3.736  1.00 97.10           H  
ATOM   4739  O   ALA A 323       5.143  -1.288   7.541  1.00 97.10           O  
ATOM   4740  N   LEU A 324       4.512   0.420   6.221  1.00 97.04           N  
ATOM   4741  H   LEU A 324       4.437   0.752   5.269  1.00 97.04           H  
ATOM   4742  CA  LEU A 324       4.086   1.303   7.306  1.00 97.04           C  
ATOM   4743  HA  LEU A 324       4.831   1.269   8.101  1.00 97.04           H  
ATOM   4744  C   LEU A 324       2.761   0.839   7.926  1.00 97.04           C  
ATOM   4745  CB  LEU A 324       3.983   2.747   6.777  1.00 97.04           C  
ATOM   4746  HB2 LEU A 324       3.252   2.771   5.969  1.00 97.04           H  
ATOM   4747  HB3 LEU A 324       3.609   3.385   7.577  1.00 97.04           H  
ATOM   4748  O   LEU A 324       2.676   0.655   9.144  1.00 97.04           O  
ATOM   4749  CG  LEU A 324       5.305   3.339   6.252  1.00 97.04           C  
ATOM   4750  HG  LEU A 324       5.714   2.705   5.465  1.00 97.04           H  
ATOM   4751  CD1 LEU A 324       5.037   4.720   5.654  1.00 97.04           C  
ATOM   4752 HD11 LEU A 324       5.968   5.145   5.280  1.00 97.04           H  
ATOM   4753 HD12 LEU A 324       4.603   5.388   6.398  1.00 97.04           H  
ATOM   4754 HD13 LEU A 324       4.347   4.624   4.815  1.00 97.04           H  
ATOM   4755  CD2 LEU A 324       6.364   3.440   7.350  1.00 97.04           C  
ATOM   4756 HD21 LEU A 324       5.959   3.958   8.220  1.00 97.04           H  
ATOM   4757 HD22 LEU A 324       6.694   2.441   7.634  1.00 97.04           H  
ATOM   4758 HD23 LEU A 324       7.230   3.983   6.969  1.00 97.04           H  
ATOM   4759  N   LEU A 325       1.740   0.618   7.093  1.00 97.84           N  
ATOM   4760  H   LEU A 325       1.899   0.753   6.105  1.00 97.84           H  
ATOM   4761  CA  LEU A 325       0.390   0.261   7.524  1.00 97.84           C  
ATOM   4762  HA  LEU A 325       0.042   1.011   8.235  1.00 97.84           H  
ATOM   4763  C   LEU A 325       0.366  -1.073   8.260  1.00 97.84           C  
ATOM   4764  CB  LEU A 325      -0.552   0.252   6.306  1.00 97.84           C  
ATOM   4765  HB2 LEU A 325      -0.535   1.238   5.841  1.00 97.84           H  
ATOM   4766  HB3 LEU A 325      -0.175  -0.467   5.578  1.00 97.84           H  
ATOM   4767  O   LEU A 325      -0.254  -1.164   9.318  1.00 97.84           O  
ATOM   4768  CG  LEU A 325      -2.010  -0.115   6.649  1.00 97.84           C  
ATOM   4769  HG  LEU A 325      -2.042  -1.101   7.114  1.00 97.84           H  
ATOM   4770  CD1 LEU A 325      -2.663   0.889   7.602  1.00 97.84           C  
ATOM   4771 HD11 LEU A 325      -2.168   0.865   8.573  1.00 97.84           H  
ATOM   4772 HD12 LEU A 325      -3.711   0.630   7.751  1.00 97.84           H  
ATOM   4773 HD13 LEU A 325      -2.602   1.895   7.186  1.00 97.84           H  
ATOM   4774  CD2 LEU A 325      -2.837  -0.183   5.370  1.00 97.84           C  
ATOM   4775 HD21 LEU A 325      -2.781   0.764   4.834  1.00 97.84           H  
ATOM   4776 HD22 LEU A 325      -2.464  -0.981   4.729  1.00 97.84           H  
ATOM   4777 HD23 LEU A 325      -3.878  -0.388   5.622  1.00 97.84           H  
ATOM   4778  N   SER A 326       1.074  -2.088   7.759  1.00 96.97           N  
ATOM   4779  H   SER A 326       1.591  -1.960   6.900  1.00 96.97           H  
ATOM   4780  CA  SER A 326       1.073  -3.408   8.387  1.00 96.97           C  
ATOM   4781  HA  SER A 326       0.041  -3.747   8.473  1.00 96.97           H  
ATOM   4782  C   SER A 326       1.640  -3.368   9.804  1.00 96.97           C  
ATOM   4783  CB  SER A 326       1.829  -4.415   7.516  1.00 96.97           C  
ATOM   4784  HB2 SER A 326       1.687  -5.415   7.925  1.00 96.97           H  
ATOM   4785  HB3 SER A 326       1.411  -4.402   6.510  1.00 96.97           H  
ATOM   4786  O   SER A 326       1.100  -4.010  10.700  1.00 96.97           O  
ATOM   4787  OG  SER A 326       3.215  -4.131   7.441  1.00 96.97           O  
ATOM   4788  HG  SER A 326       3.580  -4.000   8.319  1.00 96.97           H  
ATOM   4789  N   ARG A 327       2.709  -2.590  10.034  1.00 94.82           N  
ATOM   4790  H   ARG A 327       3.051  -2.018   9.275  1.00 94.82           H  
ATOM   4791  CA  ARG A 327       3.312  -2.447  11.368  1.00 94.82           C  
ATOM   4792  HA  ARG A 327       3.424  -3.430  11.825  1.00 94.82           H  
ATOM   4793  C   ARG A 327       2.400  -1.680  12.317  1.00 94.82           C  
ATOM   4794  CB  ARG A 327       4.685  -1.760  11.272  1.00 94.82           C  
ATOM   4795  HB2 ARG A 327       4.585  -0.833  10.707  1.00 94.82           H  
ATOM   4796  HB3 ARG A 327       5.008  -1.491  12.278  1.00 94.82           H  
ATOM   4797  O   ARG A 327       2.186  -2.131  13.439  1.00 94.82           O  
ATOM   4798  CG  ARG A 327       5.788  -2.612  10.625  1.00 94.82           C  
ATOM   4799  HG2 ARG A 327       6.727  -2.064  10.693  1.00 94.82           H  
ATOM   4800  HG3 ARG A 327       5.563  -2.751   9.567  1.00 94.82           H  
ATOM   4801  CD  ARG A 327       5.987  -4.001  11.243  1.00 94.82           C  
ATOM   4802  HD2 ARG A 327       6.912  -4.416  10.843  1.00 94.82           H  
ATOM   4803  HD3 ARG A 327       5.161  -4.640  10.931  1.00 94.82           H  
ATOM   4804  NE  ARG A 327       6.070  -3.987  12.715  1.00 94.82           N  
ATOM   4805  HE  ARG A 327       5.961  -3.107  13.199  1.00 94.82           H  
ATOM   4806  NH1 ARG A 327       6.182  -6.264  12.996  1.00 94.82           N  
ATOM   4807 HH11 ARG A 327       6.186  -6.387  11.994  1.00 94.82           H  
ATOM   4808 HH12 ARG A 327       6.203  -7.048  13.632  1.00 94.82           H  
ATOM   4809  NH2 ARG A 327       6.162  -4.928  14.772  1.00 94.82           N  
ATOM   4810 HH21 ARG A 327       5.822  -4.041  15.115  1.00 94.82           H  
ATOM   4811 HH22 ARG A 327       5.821  -5.683  15.351  1.00 94.82           H  
ATOM   4812  CZ  ARG A 327       6.146  -5.054  13.483  1.00 94.82           C  
ATOM   4813  N   VAL A 328       1.837  -0.557  11.864  1.00 96.29           N  
ATOM   4814  H   VAL A 328       2.034  -0.260  10.919  1.00 96.29           H  
ATOM   4815  CA  VAL A 328       0.918   0.241  12.688  1.00 96.29           C  
ATOM   4816  HA  VAL A 328       1.414   0.473  13.631  1.00 96.29           H  
ATOM   4817  C   VAL A 328      -0.323  -0.575  13.053  1.00 96.29           C  
ATOM   4818  CB  VAL A 328       0.563   1.577  12.007  1.00 96.29           C  
ATOM   4819  HB  VAL A 328       0.192   1.389  10.999  1.00 96.29           H  
ATOM   4820  O   VAL A 328      -0.636  -0.677  14.233  1.00 96.29           O  
ATOM   4821  CG1 VAL A 328      -0.502   2.352  12.791  1.00 96.29           C  
ATOM   4822 HG11 VAL A 328      -0.664   3.330  12.339  1.00 96.29           H  
ATOM   4823 HG12 VAL A 328      -0.189   2.479  13.827  1.00 96.29           H  
ATOM   4824 HG13 VAL A 328      -1.454   1.821  12.775  1.00 96.29           H  
ATOM   4825  CG2 VAL A 328       1.807   2.478  11.928  1.00 96.29           C  
ATOM   4826 HG21 VAL A 328       2.189   2.668  12.931  1.00 96.29           H  
ATOM   4827 HG22 VAL A 328       2.582   2.001  11.328  1.00 96.29           H  
ATOM   4828 HG23 VAL A 328       1.539   3.426  11.461  1.00 96.29           H  
ATOM   4829  N   ALA A 329      -0.965  -1.235  12.087  1.00 96.23           N  
ATOM   4830  H   ALA A 329      -0.651  -1.138  11.132  1.00 96.23           H  
ATOM   4831  CA  ALA A 329      -2.165  -2.037  12.326  1.00 96.23           C  
ATOM   4832  HA  ALA A 329      -2.901  -1.414  12.835  1.00 96.23           H  
ATOM   4833  C   ALA A 329      -1.914  -3.264  13.227  1.00 96.23           C  
ATOM   4834  CB  ALA A 329      -2.745  -2.445  10.966  1.00 96.23           C  
ATOM   4835  HB1 ALA A 329      -2.978  -1.556  10.380  1.00 96.23           H  
ATOM   4836  HB2 ALA A 329      -2.028  -3.055  10.417  1.00 96.23           H  
ATOM   4837  HB3 ALA A 329      -3.661  -3.017  11.114  1.00 96.23           H  
ATOM   4838  O   ALA A 329      -2.782  -3.635  14.014  1.00 96.23           O  
ATOM   4839  N   GLN A 330      -0.732  -3.884  13.143  1.00 94.08           N  
ATOM   4840  H   GLN A 330      -0.075  -3.575  12.442  1.00 94.08           H  
ATOM   4841  CA  GLN A 330      -0.353  -5.014  13.998  1.00 94.08           C  
ATOM   4842  HA  GLN A 330      -1.160  -5.747  13.996  1.00 94.08           H  
ATOM   4843  C   GLN A 330      -0.118  -4.578  15.450  1.00 94.08           C  
ATOM   4844  CB  GLN A 330       0.919  -5.656  13.413  1.00 94.08           C  
ATOM   4845  HB2 GLN A 330       1.711  -4.908  13.383  1.00 94.08           H  
ATOM   4846  HB3 GLN A 330       0.724  -5.971  12.388  1.00 94.08           H  
ATOM   4847  O   GLN A 330      -0.637  -5.188  16.391  1.00 94.08           O  
ATOM   4848  CG  GLN A 330       1.441  -6.865  14.205  1.00 94.08           C  
ATOM   4849  HG2 GLN A 330       1.587  -6.596  15.251  1.00 94.08           H  
ATOM   4850  HG3 GLN A 330       2.416  -7.142  13.803  1.00 94.08           H  
ATOM   4851  CD  GLN A 330       0.538  -8.087  14.113  1.00 94.08           C  
ATOM   4852  NE2 GLN A 330       0.739  -9.088  14.939  1.00 94.08           N  
ATOM   4853 HE21 GLN A 330       0.087  -9.856  14.855  1.00 94.08           H  
ATOM   4854 HE22 GLN A 330       1.415  -8.995  15.684  1.00 94.08           H  
ATOM   4855  OE1 GLN A 330      -0.336  -8.200  13.280  1.00 94.08           O  
ATOM   4856  N   ASP A 331       0.705  -3.545  15.631  1.00 92.68           N  
ATOM   4857  H   ASP A 331       1.091  -3.086  14.818  1.00 92.68           H  
ATOM   4858  CA  ASP A 331       1.232  -3.185  16.944  1.00 92.68           C  
ATOM   4859  HA  ASP A 331       1.345  -4.086  17.545  1.00 92.68           H  
ATOM   4860  C   ASP A 331       0.278  -2.248  17.696  1.00 92.68           C  
ATOM   4861  CB  ASP A 331       2.625  -2.550  16.790  1.00 92.68           C  
ATOM   4862  HB2 ASP A 331       2.531  -1.640  16.197  1.00 92.68           H  
ATOM   4863  HB3 ASP A 331       2.982  -2.266  17.779  1.00 92.68           H  
ATOM   4864  O   ASP A 331      -0.009  -2.476  18.870  1.00 92.68           O  
ATOM   4865  CG  ASP A 331       3.691  -3.449  16.148  1.00 92.68           C  
ATOM   4866  OD1 ASP A 331       3.643  -4.697  16.276  1.00 92.68           O  
ATOM   4867  OD2 ASP A 331       4.646  -2.885  15.559  1.00 92.68           O  
ATOM   4868  N   ASN A 332      -0.231  -1.218  17.012  1.00 94.16           N  
ATOM   4869  H   ASN A 332      -0.077  -1.187  16.014  1.00 94.16           H  
ATOM   4870  CA  ASN A 332      -1.010  -0.118  17.588  1.00 94.16           C  
ATOM   4871  HA  ASN A 332      -1.444  -0.424  18.539  1.00 94.16           H  
ATOM   4872  C   ASN A 332      -2.170   0.273  16.641  1.00 94.16           C  
ATOM   4873  CB  ASN A 332      -0.076   1.074  17.875  1.00 94.16           C  
ATOM   4874  HB2 ASN A 332      -0.635   1.823  18.436  1.00 94.16           H  
ATOM   4875  HB3 ASN A 332       0.237   1.516  16.930  1.00 94.16           H  
ATOM   4876  O   ASN A 332      -2.129   1.345  16.028  1.00 94.16           O  
ATOM   4877  CG  ASN A 332       1.160   0.728  18.682  1.00 94.16           C  
ATOM   4878  ND2 ASN A 332       2.287   0.574  18.024  1.00 94.16           N  
ATOM   4879 HD21 ASN A 332       3.065   0.247  18.578  1.00 94.16           H  
ATOM   4880 HD22 ASN A 332       2.268   0.549  17.014  1.00 94.16           H  
ATOM   4881  OD1 ASN A 332       1.170   0.595  19.892  1.00 94.16           O  
ATOM   4882  N   PRO A 333      -3.192  -0.589  16.463  1.00 94.53           N  
ATOM   4883  CA  PRO A 333      -4.293  -0.361  15.520  1.00 94.53           C  
ATOM   4884  HA  PRO A 333      -3.887  -0.245  14.515  1.00 94.53           H  
ATOM   4885  C   PRO A 333      -5.137   0.889  15.822  1.00 94.53           C  
ATOM   4886  CB  PRO A 333      -5.150  -1.631  15.578  1.00 94.53           C  
ATOM   4887  HB2 PRO A 333      -4.843  -2.311  14.783  1.00 94.53           H  
ATOM   4888  HB3 PRO A 333      -6.215  -1.419  15.486  1.00 94.53           H  
ATOM   4889  O   PRO A 333      -5.908   1.336  14.977  1.00 94.53           O  
ATOM   4890  CG  PRO A 333      -4.818  -2.249  16.936  1.00 94.53           C  
ATOM   4891  HG2 PRO A 333      -5.441  -1.801  17.710  1.00 94.53           H  
ATOM   4892  HG3 PRO A 333      -4.943  -3.332  16.924  1.00 94.53           H  
ATOM   4893  CD  PRO A 333      -3.365  -1.850  17.163  1.00 94.53           C  
ATOM   4894  HD2 PRO A 333      -3.172  -1.744  18.231  1.00 94.53           H  
ATOM   4895  HD3 PRO A 333      -2.705  -2.599  16.726  1.00 94.53           H  
ATOM   4896  N   GLU A 334      -5.022   1.463  17.019  1.00 94.42           N  
ATOM   4897  H   GLU A 334      -4.416   1.035  17.705  1.00 94.42           H  
ATOM   4898  CA  GLU A 334      -5.620   2.748  17.375  1.00 94.42           C  
ATOM   4899  HA  GLU A 334      -6.644   2.749  16.999  1.00 94.42           H  
ATOM   4900  C   GLU A 334      -4.914   3.950  16.733  1.00 94.42           C  
ATOM   4901  CB  GLU A 334      -5.689   2.913  18.907  1.00 94.42           C  
ATOM   4902  HB2 GLU A 334      -6.354   3.754  19.102  1.00 94.42           H  
ATOM   4903  HB3 GLU A 334      -6.156   2.037  19.358  1.00 94.42           H  
ATOM   4904  O   GLU A 334      -5.498   5.038  16.680  1.00 94.42           O  
ATOM   4905  CG  GLU A 334      -4.366   3.209  19.639  1.00 94.42           C  
ATOM   4906  HG2 GLU A 334      -3.863   4.046  19.157  1.00 94.42           H  
ATOM   4907  HG3 GLU A 334      -4.627   3.545  20.643  1.00 94.42           H  
ATOM   4908  CD  GLU A 334      -3.389   2.028  19.778  1.00 94.42           C  
ATOM   4909  OE1 GLU A 334      -2.304   2.275  20.343  1.00 94.42           O  
ATOM   4910  OE2 GLU A 334      -3.698   0.899  19.323  1.00 94.42           O  
ATOM   4911  N   LEU A 335      -3.681   3.784  16.251  1.00 95.86           N  
ATOM   4912  H   LEU A 335      -3.288   2.854  16.265  1.00 95.86           H  
ATOM   4913  CA  LEU A 335      -2.898   4.827  15.594  1.00 95.86           C  
ATOM   4914  HA  LEU A 335      -3.227   5.799  15.961  1.00 95.86           H  
ATOM   4915  C   LEU A 335      -3.139   4.848  14.080  1.00 95.86           C  
ATOM   4916  CB  LEU A 335      -1.406   4.669  15.945  1.00 95.86           C  
ATOM   4917  HB2 LEU A 335      -0.838   5.437  15.421  1.00 95.86           H  
ATOM   4918  HB3 LEU A 335      -1.065   3.700  15.579  1.00 95.86           H  
ATOM   4919  O   LEU A 335      -3.792   3.979  13.509  1.00 95.86           O  
ATOM   4920  CG  LEU A 335      -1.076   4.765  17.446  1.00 95.86           C  
ATOM   4921  HG  LEU A 335      -1.548   3.938  17.977  1.00 95.86           H  
ATOM   4922  CD1 LEU A 335       0.440   4.675  17.639  1.00 95.86           C  
ATOM   4923 HD11 LEU A 335       0.817   3.772  17.159  1.00 95.86           H  
ATOM   4924 HD12 LEU A 335       0.928   5.547  17.203  1.00 95.86           H  
ATOM   4925 HD13 LEU A 335       0.663   4.620  18.704  1.00 95.86           H  
ATOM   4926  CD2 LEU A 335      -1.544   6.085  18.068  1.00 95.86           C  
ATOM   4927 HD21 LEU A 335      -1.206   6.133  19.103  1.00 95.86           H  
ATOM   4928 HD22 LEU A 335      -1.143   6.931  17.509  1.00 95.86           H  
ATOM   4929 HD23 LEU A 335      -2.633   6.122  18.072  1.00 95.86           H  
ATOM   4930  N   ASP A 336      -2.628   5.893  13.438  1.00 95.34           N  
ATOM   4931  H   ASP A 336      -2.027   6.522  13.951  1.00 95.34           H  
ATOM   4932  CA  ASP A 336      -2.611   6.038  11.985  1.00 95.34           C  
ATOM   4933  HA  ASP A 336      -3.116   5.185  11.531  1.00 95.34           H  
ATOM   4934  C   ASP A 336      -1.163   6.044  11.472  1.00 95.34           C  
ATOM   4935  CB  ASP A 336      -3.366   7.319  11.591  1.00 95.34           C  
ATOM   4936  HB2 ASP A 336      -2.706   8.176  11.723  1.00 95.34           H  
ATOM   4937  HB3 ASP A 336      -4.213   7.460  12.263  1.00 95.34           H  
ATOM   4938  O   ASP A 336      -0.207   6.187  12.240  1.00 95.34           O
[truncated: 222,516 more chars]
