# Supplementary material for: Evolution of Phage Tail Sheath Protein
Source: Viruses. 2022 May 26;14(6):1148. doi: 10.3390/v14061148 (PMC9230969; doi:10.3390/v14061148)
Supplement: Supplementary file 1 [file viruses-14-01148-s001.zip › Supplementary_File_S2/AF_models/CHR-3HXL-Desulfitobacterium__hafniense.pdb]

ATOM      1  N   MET A   1      10.577 -17.195  63.209  1.00 57.04           N  
ATOM      2  H   MET A   1      11.004 -16.566  62.545  1.00 57.04           H  
ATOM      3  H2  MET A   1      11.191 -17.988  63.324  1.00 57.04           H  
ATOM      4  H3  MET A   1      10.466 -16.715  64.091  1.00 57.04           H  
ATOM      5  CA  MET A   1       9.262 -17.622  62.673  1.00 57.04           C  
ATOM      6  HA  MET A   1       8.818 -18.375  63.324  1.00 57.04           H  
ATOM      7  C   MET A   1       9.483 -18.243  61.301  1.00 57.04           C  
ATOM      8  CB  MET A   1       8.303 -16.431  62.576  1.00 57.04           C  
ATOM      9  HB2 MET A   1       8.781 -15.618  62.030  1.00 57.04           H  
ATOM     10  HB3 MET A   1       7.410 -16.734  62.029  1.00 57.04           H  
ATOM     11  O   MET A   1      10.394 -17.793  60.618  1.00 57.04           O  
ATOM     12  CG  MET A   1       7.872 -15.934  63.960  1.00 57.04           C  
ATOM     13  HG2 MET A   1       8.754 -15.659  64.539  1.00 57.04           H  
ATOM     14  HG3 MET A   1       7.344 -16.731  64.483  1.00 57.04           H  
ATOM     15  SD  MET A   1       6.794 -14.490  63.863  1.00 57.04           S  
ATOM     16  CE  MET A   1       6.687 -14.028  65.614  1.00 57.04           C  
ATOM     17  HE1 MET A   1       6.068 -13.136  65.714  1.00 57.04           H  
ATOM     18  HE2 MET A   1       7.682 -13.815  66.005  1.00 57.04           H  
ATOM     19  HE3 MET A   1       6.233 -14.839  66.183  1.00 57.04           H  
ATOM     20  N   ALA A   2       8.752 -19.297  60.920  1.00 60.56           N  
ATOM     21  H   ALA A   2       7.948 -19.591  61.456  1.00 60.56           H  
ATOM     22  CA  ALA A   2       8.901 -19.879  59.582  1.00 60.56           C  
ATOM     23  HA  ALA A   2       9.959 -19.894  59.321  1.00 60.56           H  
ATOM     24  C   ALA A   2       8.181 -19.001  58.544  1.00 60.56           C  
ATOM     25  CB  ALA A   2       8.410 -21.334  59.589  1.00 60.56           C  
ATOM     26  HB1 ALA A   2       8.562 -21.775  58.604  1.00 60.56           H  
ATOM     27  HB2 ALA A   2       8.960 -21.912  60.331  1.00 60.56           H  
ATOM     28  HB3 ALA A   2       7.347 -21.370  59.825  1.00 60.56           H  
ATOM     29  O   ALA A   2       7.069 -18.543  58.797  1.00 60.56           O  
ATOM     30  N   ALA A   3       8.829 -18.756  57.406  1.00 66.29           N  
ATOM     31  H   ALA A   3       9.745 -19.155  57.255  1.00 66.29           H  
ATOM     32  CA  ALA A   3       8.295 -17.990  56.285  1.00 66.29           C  
ATOM     33  HA  ALA A   3       7.210 -18.092  56.295  1.00 66.29           H  
ATOM     34  C   ALA A   3       8.815 -18.571  54.959  1.00 66.29           C  
ATOM     35  CB  ALA A   3       8.669 -16.510  56.453  1.00 66.29           C  
ATOM     36  HB1 ALA A   3       8.237 -15.930  55.637  1.00 66.29           H  
ATOM     37  HB2 ALA A   3       9.752 -16.391  56.441  1.00 66.29           H  
ATOM     38  HB3 ALA A   3       8.270 -16.132  57.394  1.00 66.29           H  
ATOM     39  O   ALA A   3       9.848 -19.244  54.956  1.00 66.29           O  
ATOM     40  N   GLY A   4       8.107 -18.350  53.849  1.00 78.45           N  
ATOM     41  H   GLY A   4       7.245 -17.828  53.913  1.00 78.45           H  
ATOM     42  CA  GLY A   4       8.548 -18.797  52.520  1.00 78.45           C  
ATOM     43  HA2 GLY A   4       9.320 -18.120  52.154  1.00 78.45           H  
ATOM     44  HA3 GLY A   4       8.987 -19.792  52.598  1.00 78.45           H  
ATOM     45  C   GLY A   4       7.429 -18.853  51.480  1.00 78.45           C  
ATOM     46  O   GLY A   4       6.323 -18.395  51.730  1.00 78.45           O  
ATOM     47  N   THR A   5       7.701 -19.442  50.321  1.00 80.32           N  
ATOM     48  H   THR A   5       8.636 -19.777  50.138  1.00 80.32           H  
ATOM     49  CA  THR A   5       6.717 -19.668  49.248  1.00 80.32           C  
ATOM     50  HA  THR A   5       5.900 -18.951  49.341  1.00 80.32           H  
ATOM     51  C   THR A   5       6.107 -21.074  49.332  1.00 80.32           C  
ATOM     52  CB  THR A   5       7.368 -19.431  47.876  1.00 80.32           C  
ATOM     53  HB  THR A   5       6.671 -19.697  47.082  1.00 80.32           H  
ATOM     54  O   THR A   5       6.583 -21.950  50.070  1.00 80.32           O  
ATOM     55  CG2 THR A   5       7.804 -17.979  47.681  1.00 80.32           C  
ATOM     56 HG21 THR A   5       8.556 -17.696  48.419  1.00 80.32           H  
ATOM     57 HG22 THR A   5       8.213 -17.847  46.680  1.00 80.32           H  
ATOM     58 HG23 THR A   5       6.939 -17.324  47.785  1.00 80.32           H  
ATOM     59  OG1 THR A   5       8.521 -20.233  47.752  1.00 80.32           O  
ATOM     60  HG1 THR A   5       8.938 -19.990  46.922  1.00 80.32           H  
ATOM     61  N   PHE A   6       5.033 -21.324  48.582  1.00 80.00           N  
ATOM     62  H   PHE A   6       4.684 -20.588  47.984  1.00 80.00           H  
ATOM     63  CA  PHE A   6       4.388 -22.639  48.500  1.00 80.00           C  
ATOM     64  HA  PHE A   6       5.120 -23.398  48.775  1.00 80.00           H  
ATOM     65  C   PHE A   6       3.940 -22.963  47.071  1.00 80.00           C  
ATOM     66  CB  PHE A   6       3.228 -22.725  49.508  1.00 80.00           C  
ATOM     67  HB2 PHE A   6       2.924 -23.769  49.591  1.00 80.00           H  
ATOM     68  HB3 PHE A   6       3.587 -22.424  50.492  1.00 80.00           H  
ATOM     69  O   PHE A   6       3.652 -22.075  46.284  1.00 80.00           O  
ATOM     70  CG  PHE A   6       2.004 -21.893  49.161  1.00 80.00           C  
ATOM     71  CD1 PHE A   6       1.985 -20.510  49.424  1.00 80.00           C  
ATOM     72  HD1 PHE A   6       2.835 -20.028  49.884  1.00 80.00           H  
ATOM     73  CD2 PHE A   6       0.879 -22.506  48.575  1.00 80.00           C  
ATOM     74  HD2 PHE A   6       0.882 -23.566  48.371  1.00 80.00           H  
ATOM     75  CE1 PHE A   6       0.850 -19.745  49.101  1.00 80.00           C  
ATOM     76  HE1 PHE A   6       0.832 -18.689  49.328  1.00 80.00           H  
ATOM     77  CE2 PHE A   6      -0.254 -21.739  48.249  1.00 80.00           C  
ATOM     78  HE2 PHE A   6      -1.117 -22.209  47.800  1.00 80.00           H  
ATOM     79  CZ  PHE A   6      -0.268 -20.358  48.511  1.00 80.00           C  
ATOM     80  HZ  PHE A   6      -1.143 -19.770  48.276  1.00 80.00           H  
ATOM     81  N   THR A   7       3.866 -24.238  46.712  1.00 68.93           N  
ATOM     82  H   THR A   7       4.222 -24.950  47.335  1.00 68.93           H  
ATOM     83  CA  THR A   7       3.302 -24.694  45.424  1.00 68.93           C  
ATOM     84  HA  THR A   7       3.021 -23.840  44.806  1.00 68.93           H  
ATOM     85  C   THR A   7       2.021 -25.492  45.632  1.00 68.93           C  
ATOM     86  CB  THR A   7       4.326 -25.519  44.634  1.00 68.93           C  
ATOM     87  HB  THR A   7       3.809 -26.135  43.899  1.00 68.93           H  
ATOM     88  O   THR A   7       1.076 -25.353  44.866  1.00 68.93           O  
ATOM     89  CG2 THR A   7       5.316 -24.616  43.901  1.00 68.93           C  
ATOM     90 HG21 THR A   7       5.859 -23.994  44.612  1.00 68.93           H  
ATOM     91 HG22 THR A   7       6.024 -25.224  43.337  1.00 68.93           H  
ATOM     92 HG23 THR A   7       4.778 -23.974  43.203  1.00 68.93           H  
ATOM     93  OG1 THR A   7       5.072 -26.347  45.506  1.00 68.93           O  
ATOM     94  HG1 THR A   7       5.632 -26.889  44.946  1.00 68.93           H  
ATOM     95  N   ALA A   8       1.959 -26.246  46.728  1.00 67.68           N  
ATOM     96  H   ALA A   8       2.790 -26.316  47.298  1.00 67.68           H  
ATOM     97  CA  ALA A   8       0.764 -26.879  47.269  1.00 67.68           C  
ATOM     98  HA  ALA A   8      -0.120 -26.462  46.787  1.00 67.68           H  
ATOM     99  C   ALA A   8       0.674 -26.587  48.777  1.00 67.68           C  
ATOM    100  CB  ALA A   8       0.826 -28.379  46.959  1.00 67.68           C  
ATOM    101  HB1 ALA A   8       0.879 -28.529  45.881  1.00 67.68           H  
ATOM    102  HB2 ALA A   8       1.704 -28.823  47.428  1.00 67.68           H  
ATOM    103  HB3 ALA A   8      -0.069 -28.873  47.336  1.00 67.68           H  
ATOM    104  O   ALA A   8       1.683 -26.259  49.410  1.00 67.68           O  
ATOM    105  N   GLN A   9      -0.523 -26.693  49.359  1.00 77.78           N  
ATOM    106  H   GLN A   9      -1.307 -26.992  48.798  1.00 77.78           H  
ATOM    107  CA  GLN A   9      -0.781 -26.410  50.779  1.00 77.78           C  
ATOM    108  HA  GLN A   9      -0.226 -25.515  51.061  1.00 77.78           H  
ATOM    109  C   GLN A   9      -0.287 -27.548  51.695  1.00 77.78           C  
ATOM    110  CB  GLN A   9      -2.274 -26.115  51.002  1.00 77.78           C  
ATOM    111  HB2 GLN A   9      -2.428 -25.957  52.070  1.00 77.78           H  
ATOM    112  HB3 GLN A   9      -2.862 -26.981  50.699  1.00 77.78           H  
ATOM    113  O   GLN A   9      -1.064 -28.203  52.377  1.00 77.78           O  
ATOM    114  CG  GLN A   9      -2.797 -24.874  50.261  1.00 77.78           C  
ATOM    115  HG2 GLN A   9      -2.200 -24.005  50.535  1.00 77.78           H  
ATOM    116  HG3 GLN A   9      -2.714 -25.028  49.185  1.00 77.78           H  
ATOM    117  CD  GLN A   9      -4.260 -24.583  50.599  1.00 77.78           C  
ATOM    118  NE2 GLN A   9      -4.913 -23.697  49.881  1.00 77.78           N  
ATOM    119 HE21 GLN A   9      -5.876 -23.553  50.150  1.00 77.78           H  
ATOM    120 HE22 GLN A   9      -4.483 -23.206  49.110  1.00 77.78           H  
ATOM    121  OE1 GLN A   9      -4.846 -25.138  51.510  1.00 77.78           O  
ATOM    122  N   ASN A  10       1.019 -27.819  51.691  1.00 79.74           N  
ATOM    123  H   ASN A  10       1.603 -27.286  51.063  1.00 79.74           H  
ATOM    124  CA  ASN A  10       1.628 -28.969  52.373  1.00 79.74           C  
ATOM    125  HA  ASN A  10       0.856 -29.496  52.934  1.00 79.74           H  
ATOM    126  C   ASN A  10       2.695 -28.585  53.414  1.00 79.74           C  
ATOM    127  CB  ASN A  10       2.158 -29.941  51.308  1.00 79.74           C  
ATOM    128  HB2 ASN A  10       2.466 -30.863  51.801  1.00 79.74           H  
ATOM    129  HB3 ASN A  10       1.354 -30.191  50.616  1.00 79.74           H  
ATOM    130  O   ASN A  10       3.538 -29.405  53.784  1.00 79.74           O  
ATOM    131  CG  ASN A  10       3.341 -29.415  50.507  1.00 79.74           C  
ATOM    132  ND2 ASN A  10       3.899 -30.251  49.664  1.00 79.74           N  
ATOM    133 HD21 ASN A  10       3.542 -31.192  49.578  1.00 79.74           H  
ATOM    134 HD22 ASN A  10       4.663 -29.911  49.098  1.00 79.74           H  
ATOM    135  OD1 ASN A  10       3.780 -28.274  50.603  1.00 79.74           O  
ATOM    136  N   LYS A  11       2.722 -27.327  53.866  1.00 69.31           N  
ATOM    137  H   LYS A  11       1.966 -26.710  53.606  1.00 69.31           H  
ATOM    138  CA  LYS A  11       3.747 -26.857  54.805  1.00 69.31           C  
ATOM    139  HA  LYS A  11       4.687 -27.342  54.541  1.00 69.31           H  
ATOM    140  C   LYS A  11       3.421 -27.302  56.234  1.00 69.31           C  
ATOM    141  CB  LYS A  11       3.954 -25.339  54.682  1.00 69.31           C  
ATOM    142  HB2 LYS A  11       3.035 -24.828  54.968  1.00 69.31           H  
ATOM    143  HB3 LYS A  11       4.731 -25.040  55.386  1.00 69.31           H  
ATOM    144  O   LYS A  11       2.374 -26.975  56.773  1.00 69.31           O  
ATOM    145  CG  LYS A  11       4.360 -24.871  53.271  1.00 69.31           C  
ATOM    146  HG2 LYS A  11       4.524 -23.794  53.307  1.00 69.31           H  
ATOM    147  HG3 LYS A  11       3.536 -25.054  52.581  1.00 69.31           H  
ATOM    148  CD  LYS A  11       5.627 -25.549  52.726  1.00 69.31           C  
ATOM    149  HD2 LYS A  11       6.444 -25.420  53.437  1.00 69.31           H  
ATOM    150  HD3 LYS A  11       5.431 -26.611  52.577  1.00 69.31           H  
ATOM    151  CE  LYS A  11       6.001 -24.919  51.381  1.00 69.31           C  
ATOM    152  HE2 LYS A  11       5.125 -24.956  50.734  1.00 69.31           H  
ATOM    153  HE3 LYS A  11       6.245 -23.867  51.537  1.00 69.31           H  
ATOM    154  NZ  LYS A  11       7.134 -25.621  50.732  1.00 69.31           N  
ATOM    155  HZ1 LYS A  11       7.379 -25.145  49.875  1.00 69.31           H  
ATOM    156  HZ2 LYS A  11       7.947 -25.624  51.331  1.00 69.31           H  
ATOM    157  HZ3 LYS A  11       6.872 -26.571  50.512  1.00 69.31           H  
ATOM    158  N   VAL A  12       4.360 -28.041  56.829  1.00 75.79           N  
ATOM    159  H   VAL A  12       5.118 -28.352  56.239  1.00 75.79           H  
ATOM    160  CA  VAL A  12       4.226 -28.700  58.144  1.00 75.79           C  
ATOM    161  HA  VAL A  12       3.197 -29.037  58.269  1.00 75.79           H  
ATOM    162  C   VAL A  12       4.541 -27.761  59.316  1.00 75.79           C  
ATOM    163  CB  VAL A  12       5.153 -29.939  58.189  1.00 75.79           C  
ATOM    164  HB  VAL A  12       6.187 -29.600  58.118  1.00 75.79           H  
ATOM    165  O   VAL A  12       4.030 -27.938  60.418  1.00 75.79           O  
ATOM    166  CG1 VAL A  12       5.009 -30.756  59.479  1.00 75.79           C  
ATOM    167 HG11 VAL A  12       5.632 -31.649  59.431  1.00 75.79           H  
ATOM    168 HG12 VAL A  12       5.325 -30.172  60.343  1.00 75.79           H  
ATOM    169 HG13 VAL A  12       3.970 -31.057  59.614  1.00 75.79           H  
ATOM    170  CG2 VAL A  12       4.889 -30.891  57.012  1.00 75.79           C  
ATOM    171 HG21 VAL A  12       5.105 -30.413  56.057  1.00 75.79           H  
ATOM    172 HG22 VAL A  12       3.846 -31.209  57.020  1.00 75.79           H  
ATOM    173 HG23 VAL A  12       5.524 -31.773  57.095  1.00 75.79           H  
ATOM    174  N   ARG A  13       5.401 -26.755  59.108  1.00 73.98           N  
ATOM    175  H   ARG A  13       5.671 -26.557  58.155  1.00 73.98           H  
ATOM    176  CA  ARG A  13       5.770 -25.802  60.164  1.00 73.98           C  
ATOM    177  HA  ARG A  13       5.768 -26.337  61.113  1.00 73.98           H  
ATOM    178  C   ARG A  13       4.733 -24.675  60.241  1.00 73.98           C  
ATOM    179  CB  ARG A  13       7.178 -25.229  59.946  1.00 73.98           C  
ATOM    180  HB2 ARG A  13       7.239 -24.787  58.952  1.00 73.98           H  
ATOM    181  HB3 ARG A  13       7.340 -24.440  60.680  1.00 73.98           H  
ATOM    182  O   ARG A  13       4.432 -24.094  59.202  1.00 73.98           O  
ATOM    183  CG  ARG A  13       8.277 -26.292  60.097  1.00 73.98           C  
ATOM    184  HG2 ARG A  13       8.191 -26.776  61.070  1.00 73.98           H  
ATOM    185  HG3 ARG A  13       8.150 -27.049  59.324  1.00 73.98           H  
ATOM    186  CD  ARG A  13       9.675 -25.677  59.953  1.00 73.98           C  
ATOM    187  HD2 ARG A  13       9.717 -25.124  59.015  1.00 73.98           H  
ATOM    188  HD3 ARG A  13      10.401 -26.488  59.909  1.00 73.98           H  
ATOM    189  NE  ARG A  13      10.011 -24.792  61.087  1.00 73.98           N  
ATOM    190  HE  ARG A  13       9.439 -24.890  61.914  1.00 73.98           H  
ATOM    191  NH1 ARG A  13      11.834 -23.754  60.147  1.00 73.98           N  
ATOM    192 HH11 ARG A  13      11.697 -24.294  59.305  1.00 73.98           H  
ATOM    193 HH12 ARG A  13      12.642 -23.154  60.230  1.00 73.98           H  
ATOM    194  NH2 ARG A  13      11.250 -23.273  62.246  1.00 73.98           N  
ATOM    195 HH21 ARG A  13      12.085 -22.710  62.321  1.00 73.98           H  
ATOM    196 HH22 ARG A  13      10.685 -23.448  63.065  1.00 73.98           H  
ATOM    197  CZ  ARG A  13      11.024 -23.945  61.152  1.00 73.98           C  
ATOM    198  N   PRO A  14       4.267 -24.285  61.441  1.00 71.40           N  
ATOM    199  CA  PRO A  14       3.518 -23.046  61.620  1.00 71.40           C  
ATOM    200  HA  PRO A  14       2.595 -23.105  61.043  1.00 71.40           H  
ATOM    201  C   PRO A  14       4.361 -21.855  61.145  1.00 71.40           C  
ATOM    202  CB  PRO A  14       3.180 -22.969  63.114  1.00 71.40           C  
ATOM    203  HB2 PRO A  14       3.919 -22.369  63.644  1.00 71.40           H  
ATOM    204  HB3 PRO A  14       2.181 -22.566  63.279  1.00 71.40           H  
ATOM    205  O   PRO A  14       5.476 -21.635  61.633  1.00 71.40           O  
ATOM    206  CG  PRO A  14       3.285 -24.418  63.588  1.00 71.40           C  
ATOM    207  HG2 PRO A  14       2.346 -24.935  63.390  1.00 71.40           H  
ATOM    208  HG3 PRO A  14       3.542 -24.483  64.645  1.00 71.40           H  
ATOM    209  CD  PRO A  14       4.380 -25.000  62.701  1.00 71.40           C  
ATOM    210  HD2 PRO A  14       4.215 -26.070  62.573  1.00 71.40           H  
ATOM    211  HD3 PRO A  14       5.358 -24.811  63.144  1.00 71.40           H  
ATOM    212  N   GLY A  15       3.857 -21.116  60.160  1.00 81.85           N  
ATOM    213  H   GLY A  15       2.957 -21.355  59.770  1.00 81.85           H  
ATOM    214  CA  GLY A  15       4.601 -20.061  59.483  1.00 81.85           C  
ATOM    215  HA2 GLY A  15       5.442 -20.506  58.950  1.00 81.85           H  
ATOM    216  HA3 GLY A  15       4.981 -19.353  60.219  1.00 81.85           H  
ATOM    217  C   GLY A  15       3.760 -19.304  58.462  1.00 81.85           C  
ATOM    218  O   GLY A  15       2.685 -19.757  58.077  1.00 81.85           O  
ATOM    219  N   VAL A  16       4.253 -18.143  58.036  1.00 70.80           N  
ATOM    220  H   VAL A  16       5.183 -17.886  58.335  1.00 70.80           H  
ATOM    221  CA  VAL A  16       3.584 -17.286  57.050  1.00 70.80           C  
ATOM    222  HA  VAL A  16       2.519 -17.519  57.032  1.00 70.80           H  
ATOM    223  C   VAL A  16       4.158 -17.593  55.672  1.00 70.80           C  
ATOM    224  CB  VAL A  16       3.716 -15.799  57.431  1.00 70.80           C  
ATOM    225  HB  VAL A  16       4.771 -15.536  57.513  1.00 70.80           H  
ATOM    226  O   VAL A  16       5.304 -17.251  55.381  1.00 70.80           O  
ATOM    227  CG1 VAL A  16       3.064 -14.897  56.386  1.00 70.80           C  
ATOM    228 HG11 VAL A  16       2.046 -15.221  56.172  1.00 70.80           H  
ATOM    229 HG12 VAL A  16       3.047 -13.865  56.737  1.00 70.80           H  
ATOM    230 HG13 VAL A  16       3.669 -14.928  55.480  1.00 70.80           H  
ATOM    231  CG2 VAL A  16       3.042 -15.513  58.778  1.00 70.80           C  
ATOM    232 HG21 VAL A  16       3.520 -16.086  59.573  1.00 70.80           H  
ATOM    233 HG22 VAL A  16       1.985 -15.777  58.732  1.00 70.80           H  
ATOM    234 HG23 VAL A  16       3.132 -14.454  59.020  1.00 70.80           H  
ATOM    235  N   TYR A  17       3.374 -18.264  54.831  1.00 81.36           N  
ATOM    236  H   TYR A  17       2.439 -18.510  55.120  1.00 81.36           H  
ATOM    237  CA  TYR A  17       3.794 -18.641  53.485  1.00 81.36           C  
ATOM    238  HA  TYR A  17       4.863 -18.442  53.412  1.00 81.36           H  
ATOM    239  C   TYR A  17       3.074 -17.782  52.451  1.00 81.36           C  
ATOM    240  CB  TYR A  17       3.607 -20.141  53.246  1.00 81.36           C  
ATOM    241  HB2 TYR A  17       3.942 -20.378  52.236  1.00 81.36           H  
ATOM    242  HB3 TYR A  17       2.546 -20.386  53.308  1.00 81.36           H  
ATOM    243  O   TYR A  17       1.858 -17.872  52.313  1.00 81.36           O  
ATOM    244  CG  TYR A  17       4.378 -20.997  54.230  1.00 81.36           C  
ATOM    245  CD1 TYR A  17       5.734 -21.289  53.995  1.00 81.36           C  
ATOM    246  HD1 TYR A  17       6.210 -20.913  53.101  1.00 81.36           H  
ATOM    247  CD2 TYR A  17       3.749 -21.461  55.401  1.00 81.36           C  
ATOM    248  HD2 TYR A  17       2.714 -21.221  55.594  1.00 81.36           H  
ATOM    249  CE1 TYR A  17       6.464 -22.046  54.929  1.00 81.36           C  
ATOM    250  HE1 TYR A  17       7.509 -22.249  54.750  1.00 81.36           H  
ATOM    251  CE2 TYR A  17       4.471 -22.223  56.336  1.00 81.36           C  
ATOM    252  HE2 TYR A  17       3.991 -22.580  57.235  1.00 81.36           H  
ATOM    253  OH  TYR A  17       6.548 -23.253  56.983  1.00 81.36           O  
ATOM    254  HH  TYR A  17       7.456 -23.334  56.682  1.00 81.36           H  
ATOM    255  CZ  TYR A  17       5.829 -22.514  56.100  1.00 81.36           C  
ATOM    256  N   ILE A  18       3.820 -16.935  51.747  1.00 74.08           N  
ATOM    257  H   ILE A  18       4.824 -17.012  51.817  1.00 74.08           H  
ATOM    258  CA  ILE A  18       3.276 -15.929  50.832  1.00 74.08           C  
ATOM    259  HA  ILE A  18       2.191 -16.019  50.797  1.00 74.08           H  
ATOM    260  C   ILE A  18       3.822 -16.215  49.441  1.00 74.08           C  
ATOM    261  CB  ILE A  18       3.605 -14.487  51.295  1.00 74.08           C  
ATOM    262  HB  ILE A  18       4.687 -14.361  51.289  1.00 74.08           H  
ATOM    263  O   ILE A  18       5.030 -16.345  49.256  1.00 74.08           O  
ATOM    264  CG1 ILE A  18       3.090 -14.237  52.729  1.00 74.08           C  
ATOM    265 HG12 ILE A  18       3.484 -15.023  53.375  1.00 74.08           H  
ATOM    266 HG13 ILE A  18       2.002 -14.301  52.745  1.00 74.08           H  
ATOM    267  CG2 ILE A  18       2.987 -13.463  50.324  1.00 74.08           C  
ATOM    268 HG21 ILE A  18       3.233 -12.446  50.629  1.00 74.08           H  
ATOM    269 HG22 ILE A  18       3.390 -13.587  49.318  1.00 74.08           H  
ATOM    270 HG23 ILE A  18       1.903 -13.568  50.294  1.00 74.08           H  
ATOM    271  CD1 ILE A  18       3.526 -12.895  53.334  1.00 74.08           C  
ATOM    272 HD11 ILE A  18       3.211 -12.843  54.376  1.00 74.08           H  
ATOM    273 HD12 ILE A  18       4.610 -12.797  53.283  1.00 74.08           H  
ATOM    274 HD13 ILE A  18       3.059 -12.065  52.804  1.00 74.08           H  
ATOM    275  N   ASN A  19       2.926 -16.280  48.462  1.00 74.34           N  
ATOM    276  H   ASN A  19       1.957 -16.110  48.692  1.00 74.34           H  
ATOM    277  CA  ASN A  19       3.287 -16.189  47.058  1.00 74.34           C  
ATOM    278  HA  ASN A  19       4.367 -16.253  46.928  1.00 74.34           H  
ATOM    279  C   ASN A  19       2.807 -14.844  46.538  1.00 74.34           C  
ATOM    280  CB  ASN A  19       2.625 -17.313  46.264  1.00 74.34           C  
ATOM    281  HB2 ASN A  19       1.557 -17.323  46.486  1.00 74.34           H  
ATOM    282  HB3 ASN A  19       2.742 -17.107  45.200  1.00 74.34           H  
ATOM    283  O   ASN A  19       1.618 -14.545  46.611  1.00 74.34           O  
ATOM    284  CG  ASN A  19       3.204 -18.681  46.520  1.00 74.34           C  
ATOM    285  ND2 ASN A  19       2.427 -19.673  46.180  1.00 74.34           N  
ATOM    286 HD21 ASN A  19       1.457 -19.511  45.951  1.00 74.34           H  
ATOM    287 HD22 ASN A  19       2.803 -20.604  46.290  1.00 74.34           H  
ATOM    288  OD1 ASN A  19       4.319 -18.885  46.978  1.00 74.34           O  
ATOM    289  N   PHE A  20       3.720 -14.074  45.965  1.00 62.77           N  
ATOM    290  H   PHE A  20       4.685 -14.372  45.943  1.00 62.77           H  
ATOM    291  CA  PHE A  20       3.356 -12.933  45.146  1.00 62.77           C  
ATOM    292  HA  PHE A  20       2.429 -12.492  45.512  1.00 62.77           H  
ATOM    293  C   PHE A  20       3.127 -13.455  43.732  1.00 62.77           C  
ATOM    294  CB  PHE A  20       4.447 -11.863  45.240  1.00 62.77           C  
ATOM    295  HB2 PHE A  20       5.377 -12.254  44.827  1.00 62.77           H  
ATOM    296  HB3 PHE A  20       4.152 -11.004  44.637  1.00 62.77           H  
ATOM    297  O   PHE A  20       4.045 -13.976  43.099  1.00 62.77           O  
ATOM    298  CG  PHE A  20       4.680 -11.405  46.667  1.00 62.77           C  
ATOM    299  CD1 PHE A  20       3.766 -10.530  47.282  1.00 62.77           C  
ATOM    300  HD1 PHE A  20       2.916 -10.157  46.729  1.00 62.77           H  
ATOM    301  CD2 PHE A  20       5.782 -11.891  47.397  1.00 62.77           C  
ATOM    302  HD2 PHE A  20       6.488 -12.562  46.931  1.00 62.77           H  
ATOM    303  CE1 PHE A  20       3.959 -10.132  48.616  1.00 62.77           C  
ATOM    304  HE1 PHE A  20       3.261  -9.450  49.080  1.00 62.77           H  
ATOM    305  CE2 PHE A  20       5.973 -11.495  48.733  1.00 62.77           C  
ATOM    306  HE2 PHE A  20       6.825 -11.859  49.288  1.00 62.77           H  
ATOM    307  CZ  PHE A  20       5.064 -10.611  49.341  1.00 62.77           C  
ATOM    308  HZ  PHE A  20       5.215 -10.296  50.363  1.00 62.77           H  
ATOM    309  N   LYS A  21       1.885 -13.384  43.267  1.00 61.52           N  
ATOM    310  H   LYS A  21       1.174 -12.961  43.847  1.00 61.52           H  
ATOM    311  CA  LYS A  21       1.548 -13.578  41.861  1.00 61.52           C  
ATOM    312  HA  LYS A  21       2.453 -13.724  41.272  1.00 61.52           H  
ATOM    313  C   LYS A  21       0.901 -12.291  41.391  1.00 61.52           C  
ATOM    314  CB  LYS A  21       0.625 -14.785  41.657  1.00 61.52           C  
ATOM    315  HB2 LYS A  21      -0.275 -14.667  42.261  1.00 61.52           H  
ATOM    316  HB3 LYS A  21       0.328 -14.802  40.608  1.00 61.52           H  
ATOM    317  O   LYS A  21      -0.008 -11.799  42.055  1.00 61.52           O  
ATOM    318  CG  LYS A  21       1.312 -16.115  42.006  1.00 61.52           C  
ATOM    319  HG2 LYS A  21       1.427 -16.196  43.086  1.00 61.52           H  
ATOM    320  HG3 LYS A  21       2.296 -16.149  41.538  1.00 61.52           H  
ATOM    321  CD  LYS A  21       0.472 -17.285  41.482  1.00 61.52           C  
ATOM    322  HD2 LYS A  21      -0.530 -17.227  41.907  1.00 61.52           H  
ATOM    323  HD3 LYS A  21       0.395 -17.194  40.398  1.00 61.52           H  
ATOM    324  CE  LYS A  21       1.111 -18.632  41.834  1.00 61.52           C  
ATOM    325  HE2 LYS A  21       2.152 -18.615  41.511  1.00 61.52           H  
ATOM    326  HE3 LYS A  21       1.093 -18.753  42.917  1.00 61.52           H  
ATOM    327  NZ  LYS A  21       0.385 -19.744  41.170  1.00 61.52           N  
ATOM    328  HZ1 LYS A  21       0.382 -19.604  40.169  1.00 61.52           H  
ATOM    329  HZ2 LYS A  21      -0.578 -19.771  41.471  1.00 61.52           H  
ATOM    330  HZ3 LYS A  21       0.819 -20.635  41.364  1.00 61.52           H  
ATOM    331  N   SER A  22       1.397 -11.746  40.290  1.00 45.50           N  
ATOM    332  H   SER A  22       2.194 -12.159  39.826  1.00 45.50           H  
ATOM    333  CA  SER A  22       0.719 -10.648  39.614  1.00 45.50           C  
ATOM    334  HA  SER A  22       0.567  -9.827  40.314  1.00 45.50           H  
ATOM    335  C   SER A  22      -0.637 -11.143  39.126  1.00 45.50           C  
ATOM    336  CB  SER A  22       1.552 -10.139  38.435  1.00 45.50           C  
ATOM    337  HB2 SER A  22       1.603 -10.906  37.662  1.00 45.50           H  
ATOM    338  HB3 SER A  22       1.075  -9.252  38.018  1.00 45.50           H  
ATOM    339  O   SER A  22      -0.738 -12.281  38.654  1.00 45.50           O  
ATOM    340  OG  SER A  22       2.862  -9.819  38.873  1.00 45.50           O  
ATOM    341  HG  SER A  22       3.272  -9.273  38.198  1.00 45.50           H  
ATOM    342  N   GLU A  23      -1.666 -10.307  39.229  1.00 51.11           N  
ATOM    343  H   GLU A  23      -1.548  -9.387  39.627  1.00 51.11           H  
ATOM    344  CA  GLU A  23      -2.882 -10.567  38.466  1.00 51.11           C  
ATOM    345  HA  GLU A  23      -3.249 -11.555  38.744  1.00 51.11           H  
ATOM    346  C   GLU A  23      -2.529 -10.563  36.972  1.00 51.11           C  
ATOM    347  CB  GLU A  23      -3.987  -9.550  38.768  1.00 51.11           C  
ATOM    348  HB2 GLU A  23      -4.796  -9.726  38.059  1.00 51.11           H  
ATOM    349  HB3 GLU A  23      -3.613  -8.535  38.632  1.00 51.11           H  
ATOM    350  O   GLU A  23      -1.698  -9.749  36.548  1.00 51.11           O  
ATOM    351  CG  GLU A  23      -4.533  -9.726  40.193  1.00 51.11           C  
ATOM    352  HG2 GLU A  23      -3.819  -9.304  40.900  1.00 51.11           H  
ATOM    353  HG3 GLU A  23      -4.619 -10.792  40.403  1.00 51.11           H  
ATOM    354  CD  GLU A  23      -5.911  -9.078  40.396  1.00 51.11           C  
ATOM    355  OE1 GLU A  23      -6.581  -9.489  41.371  1.00 51.11           O  
ATOM    356  OE2 GLU A  23      -6.273  -8.187  39.598  1.00 51.11           O  
ATOM    357  N   PRO A  24      -3.090 -11.483  36.169  1.00 49.98           N  
ATOM    358  CA  PRO A  24      -2.942 -11.406  34.728  1.00 49.98           C  
ATOM    359  HA  PRO A  24      -1.887 -11.447  34.457  1.00 49.98           H  
ATOM    360  C   PRO A  24      -3.532 -10.073  34.254  1.00 49.98           C  
ATOM    361  CB  PRO A  24      -3.651 -12.644  34.172  1.00 49.98           C  
ATOM    362  HB2 PRO A  24      -4.140 -12.438  33.220  1.00 49.98           H  
ATOM    363  HB3 PRO A  24      -2.921 -13.444  34.048  1.00 49.98           H  
ATOM    364  O   PRO A  24      -4.729  -9.829  34.381  1.00 49.98           O  
ATOM    365  CG  PRO A  24      -4.645 -13.038  35.264  1.00 49.98           C  
ATOM    366  HG2 PRO A  24      -4.827 -14.113  35.277  1.00 49.98           H  
ATOM    367  HG3 PRO A  24      -5.578 -12.495  35.116  1.00 49.98           H  
ATOM    368  CD  PRO A  24      -3.987 -12.560  36.555  1.00 49.98           C  
ATOM    369  HD2 PRO A  24      -4.754 -12.213  37.248  1.00 49.98           H  
ATOM    370  HD3 PRO A  24      -3.408 -13.368  37.001  1.00 49.98           H  
ATOM    371  N   GLN A  25      -2.663  -9.189  33.768  1.00 52.03           N  
ATOM    372  H   GLN A  25      -1.685  -9.439  33.729  1.00 52.03           H  
ATOM    373  CA  GLN A  25      -3.069  -7.927  33.163  1.00 52.03           C  
ATOM    374  HA  GLN A  25      -3.963  -7.561  33.669  1.00 52.03           H  
ATOM    375  C   GLN A  25      -3.435  -8.155  31.700  1.00 52.03           C  
ATOM    376  CB  GLN A  25      -1.967  -6.866  33.310  1.00 52.03           C  
ATOM    377  HB2 GLN A  25      -2.252  -5.990  32.727  1.00 52.03           H  
ATOM    378  HB3 GLN A  25      -1.023  -7.247  32.919  1.00 52.03           H  
ATOM    379  O   GLN A  25      -2.868  -9.038  31.051  1.00 52.03           O  
ATOM    380  CG  GLN A  25      -1.796  -6.439  34.775  1.00 52.03           C  
ATOM    381  HG2 GLN A  25      -2.781  -6.252  35.203  1.00 52.03           H  
ATOM    382  HG3 GLN A  25      -1.327  -7.242  35.343  1.00 52.03           H  
ATOM    383  CD  GLN A  25      -0.960  -5.173  34.931  1.00 52.03           C  
ATOM    384  NE2 GLN A  25      -1.200  -4.392  35.962  1.00 52.03           N  
ATOM    385 HE21 GLN A  25      -1.970  -4.594  36.584  1.00 52.03           H  
ATOM    386 HE22 GLN A  25      -0.673  -3.531  35.983  1.00 52.03           H  
ATOM    387  OE1 GLN A  25      -0.071  -4.859  34.160  1.00 52.03           O  
ATOM    388  N   ALA A  26      -4.357  -7.334  31.194  1.00 54.86           N  
ATOM    389  H   ALA A  26      -4.766  -6.622  31.782  1.00 54.86           H  
ATOM    390  CA  ALA A  26      -4.637  -7.271  29.769  1.00 54.86           C  
ATOM    391  HA  ALA A  26      -5.040  -8.233  29.452  1.00 54.86           H  
ATOM    392  C   ALA A  26      -3.334  -6.993  29.015  1.00 54.86           C  
ATOM    393  CB  ALA A  26      -5.680  -6.186  29.508  1.00 54.86           C  
ATOM    394  HB1 ALA A  26      -5.993  -6.224  28.465  1.00 54.86           H  
ATOM    395  HB2 ALA A  26      -6.536  -6.364  30.159  1.00 54.86           H  
ATOM    396  HB3 ALA A  26      -5.263  -5.201  29.721  1.00 54.86           H  
ATOM    397  O   ALA A  26      -2.611  -6.048  29.339  1.00 54.86           O  
ATOM    398  N   ALA A  27      -3.005  -7.856  28.061  1.00 56.98           N  
ATOM    399  H   ALA A  27      -3.678  -8.572  27.828  1.00 56.98           H  
ATOM    400  CA  ALA A  27      -1.757  -7.759  27.305  1.00 56.98           C  
ATOM    401  HA  ALA A  27      -1.044  -7.148  27.859  1.00 56.98           H  
ATOM    402  C   ALA A  27      -1.959  -7.077  25.944  1.00 56.98           C  
ATOM    403  CB  ALA A  27      -1.168  -9.167  27.178  1.00 56.98           C  
ATOM    404  HB1 ALA A  27      -1.846  -9.801  26.607  1.00 56.98           H  
ATOM    405  HB2 ALA A  27      -1.028  -9.595  28.171  1.00 56.98           H  
ATOM    406  HB3 ALA A  27      -0.205  -9.115  26.670  1.00 56.98           H  
ATOM    407  O   ALA A  27      -0.989  -6.689  25.287  1.00 56.98           O  
ATOM    408  N   GLY A  28      -3.209  -6.970  25.495  1.00 57.47           N  
ATOM    409  H   GLY A  28      -3.970  -7.304  26.069  1.00 57.47           H  
ATOM    410  CA  GLY A  28      -3.598  -6.427  24.211  1.00 57.47           C  
ATOM    411  HA2 GLY A  28      -4.639  -6.696  24.029  1.00 57.47           H  
ATOM    412  HA3 GLY A  28      -2.976  -6.857  23.427  1.00 57.47           H  
ATOM    413  C   GLY A  28      -3.503  -4.911  24.165  1.00 57.47           C  
ATOM    414  O   GLY A  28      -4.275  -4.199  24.794  1.00 57.47           O  
ATOM    415  N   THR A  29      -2.577  -4.413  23.356  1.00 69.49           N  
ATOM    416  H   THR A  29      -1.892  -5.040  22.958  1.00 69.49           H  
ATOM    417  CA  THR A  29      -2.579  -3.031  22.866  1.00 69.49           C  
ATOM    418  HA  THR A  29      -3.137  -2.396  23.554  1.00 69.49           H  
ATOM    419  C   THR A  29      -3.260  -2.972  21.504  1.00 69.49           C  
ATOM    420  CB  THR A  29      -1.147  -2.489  22.764  1.00 69.49           C  
ATOM    421  HB  THR A  29      -1.176  -1.479  22.354  1.00 69.49           H  
ATOM    422  O   THR A  29      -3.289  -3.983  20.798  1.00 69.49           O  
ATOM    423  CG2 THR A  29      -0.469  -2.433  24.133  1.00 69.49           C  
ATOM    424 HG21 THR A  29      -0.454  -3.419  24.599  1.00 69.49           H  
ATOM    425 HG22 THR A  29       0.556  -2.082  24.014  1.00 69.49           H  
ATOM    426 HG23 THR A  29      -1.008  -1.739  24.779  1.00 69.49           H  
ATOM    427  OG1 THR A  29      -0.366  -3.300  21.908  1.00 69.49           O  
ATOM    428  HG1 THR A  29      -0.407  -2.892  21.040  1.00 69.49           H  
ATOM    429  N   LEU A  30      -3.744  -1.795  21.100  1.00 75.36           N  
ATOM    430  H   LEU A  30      -3.724  -1.008  21.733  1.00 75.36           H  
ATOM    431  CA  LEU A  30      -4.128  -1.540  19.710  1.00 75.36           C  
ATOM    432  HA  LEU A  30      -4.948  -2.209  19.447  1.00 75.36           H  
ATOM    433  C   LEU A  30      -2.939  -1.839  18.782  1.00 75.36           C  
ATOM    434  CB  LEU A  30      -4.599  -0.078  19.587  1.00 75.36           C  
ATOM    435  HB2 LEU A  30      -3.736   0.569  19.739  1.00 75.36           H  
ATOM    436  HB3 LEU A  30      -5.319   0.132  20.378  1.00 75.36           H  
ATOM    437  O   LEU A  30      -1.795  -1.509  19.113  1.00 75.36           O  
ATOM    438  CG  LEU A  30      -5.250   0.277  18.235  1.00 75.36           C  
ATOM    439  HG  LEU A  30      -4.607  -0.038  17.413  1.00 75.36           H  
ATOM    440  CD1 LEU A  30      -6.626  -0.369  18.080  1.00 75.36           C  
ATOM    441 HD11 LEU A  30      -6.534  -1.455  18.079  1.00 75.36           H  
ATOM    442 HD12 LEU A  30      -7.074  -0.070  17.133  1.00 75.36           H  
ATOM    443 HD13 LEU A  30      -7.276  -0.072  18.904  1.00 75.36           H  
ATOM    444  CD2 LEU A  30      -5.448   1.791  18.143  1.00 75.36           C  
ATOM    445 HD21 LEU A  30      -5.910   2.042  17.188  1.00 75.36           H  
ATOM    446 HD22 LEU A  30      -4.480   2.287  18.206  1.00 75.36           H  
ATOM    447 HD23 LEU A  30      -6.086   2.133  18.958  1.00 75.36           H  
ATOM    448  N   GLY A  31      -3.194  -2.509  17.663  1.00 74.72           N  
ATOM    449  H   GLY A  31      -4.137  -2.812  17.465  1.00 74.72           H  
ATOM    450  CA  GLY A  31      -2.170  -2.838  16.678  1.00 74.72           C  
ATOM    451  HA2 GLY A  31      -1.348  -3.354  17.173  1.00 74.72           H  
ATOM    452  HA3 GLY A  31      -2.586  -3.495  15.914  1.00 74.72           H  
ATOM    453  C   GLY A  31      -1.634  -1.602  15.972  1.00 74.72           C  
ATOM    454  O   GLY A  31      -2.331  -0.599  15.801  1.00 74.72           O  
ATOM    455  N   GLU A  32      -0.381  -1.683  15.534  1.00 78.83           N  
ATOM    456  H   GLU A  32       0.137  -2.542  15.655  1.00 78.83           H  
ATOM    457  CA  GLU A  32       0.184  -0.654  14.671  1.00 78.83           C  
ATOM    458  HA  GLU A  32      -0.084   0.319  15.082  1.00 78.83           H  
ATOM    459  C   GLU A  32      -0.421  -0.740  13.264  1.00 78.83           C  
ATOM    460  CB  GLU A  32       1.714  -0.730  14.636  1.00 78.83           C  
ATOM    461  HB2 GLU A  32       2.023  -1.711  14.275  1.00 78.83           H  
ATOM    462  HB3 GLU A  32       2.065   0.027  13.935  1.00 78.83           H  
ATOM    463  O   GLU A  32      -0.733  -1.818  12.753  1.00 78.83           O  
ATOM    464  CG  GLU A  32       2.351  -0.459  16.011  1.00 78.83           C  
ATOM    465  HG2 GLU A  32       1.888   0.431  16.439  1.00 78.83           H  
ATOM    466  HG3 GLU A  32       2.151  -1.301  16.673  1.00 78.83           H  
ATOM    467  CD  GLU A  32       3.867  -0.233  15.916  1.00 78.83           C  
ATOM    468  OE1 GLU A  32       4.443   0.363  16.850  1.00 78.83           O  
ATOM    469  OE2 GLU A  32       4.467  -0.560  14.866  1.00 78.83           O  
ATOM    470  N   ARG A  33      -0.589   0.425  12.638  1.00 91.45           N  
ATOM    471  H   ARG A  33      -0.233   1.254  13.093  1.00 91.45           H  
ATOM    472  CA  ARG A  33      -1.035   0.584  11.251  1.00 91.45           C  
ATOM    473  HA  ARG A  33      -1.074  -0.390  10.763  1.00 91.45           H  
ATOM    474  C   ARG A  33      -0.011   1.416  10.483  1.00 91.45           C  
ATOM    475  CB  ARG A  33      -2.434   1.225  11.205  1.00 91.45           C  
ATOM    476  HB2 ARG A  33      -2.704   1.360  10.158  1.00 91.45           H  
ATOM    477  HB3 ARG A  33      -2.397   2.206  11.678  1.00 91.45           H  
ATOM    478  O   ARG A  33       0.911   1.977  11.074  1.00 91.45           O  
ATOM    479  CG  ARG A  33      -3.534   0.380  11.866  1.00 91.45           C  
ATOM    480  HG2 ARG A  33      -3.559  -0.608  11.405  1.00 91.45           H  
ATOM    481  HG3 ARG A  33      -3.313   0.261  12.926  1.00 91.45           H  
ATOM    482  CD  ARG A  33      -4.912   1.048  11.726  1.00 91.45           C  
ATOM    483  HD2 ARG A  33      -5.641   0.469  12.293  1.00 91.45           H  
ATOM    484  HD3 ARG A  33      -4.862   2.043  12.169  1.00 91.45           H  
ATOM    485  NE  ARG A  33      -5.342   1.176  10.318  1.00 91.45           N  
ATOM    486  HE  ARG A  33      -5.105   2.047   9.865  1.00 91.45           H  
ATOM    487  NH1 ARG A  33      -6.396  -0.861  10.094  1.00 91.45           N  
ATOM    488 HH11 ARG A  33      -6.272  -1.029  11.082  1.00 91.45           H  
ATOM    489 HH12 ARG A  33      -6.927  -1.512   9.534  1.00 91.45           H  
ATOM    490  NH2 ARG A  33      -6.183   0.488   8.323  1.00 91.45           N  
ATOM    491 HH21 ARG A  33      -5.846   1.345   7.909  1.00 91.45           H  
ATOM    492 HH22 ARG A  33      -6.661  -0.194   7.751  1.00 91.45           H  
ATOM    493  CZ  ARG A  33      -5.968   0.267   9.590  1.00 91.45           C  
ATOM    494  N   GLY A  34      -0.190   1.512   9.172  1.00 94.54           N  
ATOM    495  H   GLY A  34      -0.969   1.013   8.768  1.00 94.54           H  
ATOM    496  CA  GLY A  34       0.656   2.319   8.297  1.00 94.54           C  
ATOM    497  HA2 GLY A  34       1.267   3.005   8.883  1.00 94.54           H  
ATOM    498  HA3 GLY A  34       0.022   2.918   7.643  1.00 94.54           H  
ATOM    499  C   GLY A  34       1.582   1.501   7.409  1.00 94.54           C  
ATOM    500  O   GLY A  34       2.529   2.070   6.878  1.00 94.54           O  
ATOM    501  N   ILE A  35       1.325   0.203   7.237  1.00 97.88           N  
ATOM    502  H   ILE A  35       0.523  -0.205   7.697  1.00 97.88           H  
ATOM    503  CA  ILE A  35       2.111  -0.645   6.340  1.00 97.88           C  
ATOM    504  HA  ILE A  35       3.079  -0.174   6.171  1.00 97.88           H  
ATOM    505  C   ILE A  35       1.387  -0.750   4.996  1.00 97.88           C  
ATOM    506  CB  ILE A  35       2.407  -2.020   6.969  1.00 97.88           C  
ATOM    507  HB  ILE A  35       1.458  -2.545   7.077  1.00 97.88           H  
ATOM    508  O   ILE A  35       0.288  -1.303   4.912  1.00 97.88           O  
ATOM    509  CG1 ILE A  35       3.026  -1.891   8.381  1.00 97.88           C  
ATOM    510 HG12 ILE A  35       3.973  -1.354   8.325  1.00 97.88           H  
ATOM    511 HG13 ILE A  35       2.354  -1.319   9.020  1.00 97.88           H  
ATOM    512  CG2 ILE A  35       3.336  -2.808   6.023  1.00 97.88           C  
ATOM    513 HG21 ILE A  35       2.901  -2.898   5.028  1.00 97.88           H  
ATOM    514 HG22 ILE A  35       3.496  -3.818   6.400  1.00 97.88           H  
ATOM    515 HG23 ILE A  35       4.301  -2.306   5.943  1.00 97.88           H  
ATOM    516  CD1 ILE A  35       3.261  -3.234   9.081  1.00 97.88           C  
ATOM    517 HD11 ILE A  35       2.344  -3.824   9.076  1.00 97.88           H  
ATOM    518 HD12 ILE A  35       4.057  -3.790   8.586  1.00 97.88           H  
ATOM    519 HD13 ILE A  35       3.560  -3.053  10.113  1.00 97.88           H  
ATOM    520  N   VAL A  36       2.008  -0.224   3.946  1.00 98.47           N  
ATOM    521  H   VAL A  36       2.918   0.186   4.101  1.00 98.47           H  
ATOM    522  CA  VAL A  36       1.549  -0.334   2.556  1.00 98.47           C  
ATOM    523  HA  VAL A  36       0.560  -0.790   2.542  1.00 98.47           H  
ATOM    524  C   VAL A  36       2.490  -1.252   1.790  1.00 98.47           C  
ATOM    525  CB  VAL A  36       1.407   1.057   1.904  1.00 98.47           C  
ATOM    526  HB  VAL A  36       0.681   1.622   2.489  1.00 98.47           H  
ATOM    527  O   VAL A  36       3.690  -1.270   2.046  1.00 98.47           O  
ATOM    528  CG1 VAL A  36       2.714   1.853   1.885  1.00 98.47           C  
ATOM    529 HG11 VAL A  36       3.452   1.349   1.261  1.00 98.47           H  
ATOM    530 HG12 VAL A  36       3.118   1.940   2.894  1.00 98.47           H  
ATOM    531 HG13 VAL A  36       2.529   2.855   1.498  1.00 98.47           H  
ATOM    532  CG2 VAL A  36       0.887   0.985   0.464  1.00 98.47           C  
ATOM    533 HG21 VAL A  36      -0.006   0.361   0.423  1.00 98.47           H  
ATOM    534 HG22 VAL A  36       1.643   0.567  -0.201  1.00 98.47           H  
ATOM    535 HG23 VAL A  36       0.639   1.989   0.119  1.00 98.47           H  
ATOM    536  N   SER A  37       1.976  -2.009   0.829  1.00 98.68           N  
ATOM    537  H   SER A  37       0.975  -2.008   0.697  1.00 98.68           H  
ATOM    538  CA  SER A  37       2.802  -2.718  -0.140  1.00 98.68           C  
ATOM    539  HA  SER A  37       3.848  -2.493   0.068  1.00 98.68           H  
ATOM    540  C   SER A  37       2.533  -2.233  -1.559  1.00 98.68           C  
ATOM    541  CB  SER A  37       2.633  -4.223   0.005  1.00 98.68           C  
ATOM    542  HB2 SER A  37       1.618  -4.514  -0.265  1.00 98.68           H  
ATOM    543  HB3 SER A  37       2.819  -4.518   1.038  1.00 98.68           H  
ATOM    544  O   SER A  37       1.414  -1.847  -1.896  1.00 98.68           O  
ATOM    545  OG  SER A  37       3.570  -4.850  -0.848  1.00 98.68           O  
ATOM    546  HG  SER A  37       4.436  -4.473  -0.678  1.00 98.68           H  
ATOM    547  N   MET A  38       3.572  -2.217  -2.392  1.00 98.58           N  
ATOM    548  H   MET A  38       4.469  -2.552  -2.068  1.00 98.58           H  
ATOM    549  CA  MET A  38       3.459  -1.745  -3.767  1.00 98.58           C  
ATOM    550  HA  MET A  38       2.443  -1.934  -4.112  1.00 98.58           H  
ATOM    551  C   MET A  38       4.463  -2.461  -4.681  1.00 98.58           C  
ATOM    552  CB  MET A  38       3.672  -0.226  -3.783  1.00 98.58           C  
ATOM    553  HB2 MET A  38       3.030   0.235  -3.033  1.00 98.58           H  
ATOM    554  HB3 MET A  38       4.713  -0.013  -3.538  1.00 98.58           H  
ATOM    555  O   MET A  38       5.664  -2.452  -4.392  1.00 98.58           O  
ATOM    556  CG  MET A  38       3.338   0.397  -5.141  1.00 98.58           C  
ATOM    557  HG2 MET A  38       4.059   0.043  -5.878  1.00 98.58           H  
ATOM    558  HG3 MET A  38       2.355   0.048  -5.455  1.00 98.58           H  
ATOM    559  SD  MET A  38       3.317   2.214  -5.163  1.00 98.58           S  
ATOM    560  CE  MET A  38       4.825   2.615  -4.234  1.00 98.58           C  
ATOM    561  HE1 MET A  38       4.653   2.451  -3.171  1.00 98.58           H  
ATOM    562  HE2 MET A  38       5.650   1.985  -4.566  1.00 98.58           H  
ATOM    563  HE3 MET A  38       5.079   3.663  -4.390  1.00 98.58           H  
ATOM    564  N   PRO A  39       4.009  -3.048  -5.800  1.00 98.32           N  
ATOM    565  CA  PRO A  39       4.883  -3.541  -6.850  1.00 98.32           C  
ATOM    566  HA  PRO A  39       5.818  -3.916  -6.433  1.00 98.32           H  
ATOM    567  C   PRO A  39       5.183  -2.432  -7.870  1.00 98.32           C  
ATOM    568  CB  PRO A  39       4.105  -4.703  -7.453  1.00 98.32           C  
ATOM    569  HB2 PRO A  39       4.271  -5.594  -6.848  1.00 98.32           H  
ATOM    570  HB3 PRO A  39       4.389  -4.890  -8.489  1.00 98.32           H  
ATOM    571  O   PRO A  39       4.264  -1.799  -8.393  1.00 98.32           O  
ATOM    572  CG  PRO A  39       2.645  -4.262  -7.348  1.00 98.32           C  
ATOM    573  HG2 PRO A  39       2.367  -3.685  -8.229  1.00 98.32           H  
ATOM    574  HG3 PRO A  39       1.976  -5.114  -7.227  1.00 98.32           H  
ATOM    575  CD  PRO A  39       2.620  -3.363  -6.115  1.00 98.32           C  
ATOM    576  HD2 PRO A  39       2.077  -2.448  -6.348  1.00 98.32           H  
ATOM    577  HD3 PRO A  39       2.147  -3.890  -5.286  1.00 98.32           H  
ATOM    578  N   LEU A  40       6.461  -2.204  -8.184  1.00 97.58           N  
ATOM    579  H   LEU A  40       7.170  -2.780  -7.752  1.00 97.58           H  
ATOM    580  CA  LEU A  40       6.893  -1.173  -9.134  1.00 97.58           C  
ATOM    581  HA  LEU A  40       6.036  -0.861  -9.730  1.00 97.58           H  
ATOM    582  C   LEU A  40       7.929  -1.682 -10.134  1.00 97.58           C  
ATOM    583  CB  LEU A  40       7.445   0.060  -8.394  1.00 97.58           C  
ATOM    584  HB2 LEU A  40       7.941   0.705  -9.120  1.00 97.58           H  
ATOM    585  HB3 LEU A  40       8.205  -0.272  -7.686  1.00 97.58           H  
ATOM    586  O   LEU A  40       8.766  -2.536  -9.835  1.00 97.58           O  
ATOM    587  CG  LEU A  40       6.404   0.911  -7.648  1.00 97.58           C  
ATOM    588  HG  LEU A  40       5.945   0.318  -6.858  1.00 97.58           H  
ATOM    589  CD1 LEU A  40       7.107   2.111  -7.016  1.00 97.58           C  
ATOM    590 HD11 LEU A  40       7.830   1.764  -6.277  1.00 97.58           H  
ATOM    591 HD12 LEU A  40       7.628   2.687  -7.781  1.00 97.58           H  
ATOM    592 HD13 LEU A  40       6.379   2.758  -6.526  1.00 97.58           H  
ATOM    593  CD2 LEU A  40       5.325   1.470  -8.575  1.00 97.58           C  
ATOM    594 HD21 LEU A  40       4.685   0.664  -8.936  1.00 97.58           H  
ATOM    595 HD22 LEU A  40       4.702   2.172  -8.021  1.00 97.58           H  
ATOM    596 HD23 LEU A  40       5.785   1.979  -9.422  1.00 97.58           H  
ATOM    597  N   ILE A  41       7.892  -1.087 -11.325  1.00 95.89           N  
ATOM    598  H   ILE A  41       7.195  -0.369 -11.464  1.00 95.89           H  
ATOM    599  CA  ILE A  41       9.021  -1.090 -12.253  1.00 95.89           C  
ATOM    600  HA  ILE A  41       9.511  -2.063 -12.224  1.00 95.89           H  
ATOM    601  C   ILE A  41       9.994  -0.020 -11.758  1.00 95.89           C  
ATOM    602  CB  ILE A  41       8.550  -0.817 -13.698  1.00 95.89           C  
ATOM    603  HB  ILE A  41       8.001   0.124 -13.716  1.00 95.89           H  
ATOM    604  O   ILE A  41       9.607   1.134 -11.599  1.00 95.89           O  
ATOM    605  CG1 ILE A  41       7.625  -1.955 -14.178  1.00 95.89           C  
ATOM    606 HG12 ILE A  41       8.260  -2.812 -14.400  1.00 95.89           H  
ATOM    607 HG13 ILE A  41       6.926  -2.246 -13.394  1.00 95.89           H  
ATOM    608  CG2 ILE A  41       9.758  -0.710 -14.652  1.00 95.89           C  
ATOM    609 HG21 ILE A  41      10.438   0.080 -14.333  1.00 95.89           H  
ATOM    610 HG22 ILE A  41       9.428  -0.453 -15.659  1.00 95.89           H  
ATOM    611 HG23 ILE A  41      10.298  -1.656 -14.693  1.00 95.89           H  
ATOM    612  CD1 ILE A  41       6.796  -1.621 -15.422  1.00 95.89           C  
ATOM    613 HD11 ILE A  41       7.426  -1.241 -16.227  1.00 95.89           H  
ATOM    614 HD12 ILE A  41       6.044  -0.874 -15.169  1.00 95.89           H  
ATOM    615 HD13 ILE A  41       6.292  -2.523 -15.770  1.00 95.89           H  
ATOM    616  N   LEU A  42      11.239  -0.408 -11.500  1.00 96.78           N  
ATOM    617  H   LEU A  42      11.488  -1.364 -11.711  1.00 96.78           H  
ATOM    618  CA  LEU A  42      12.292   0.480 -11.005  1.00 96.78           C  
ATOM    619  HA  LEU A  42      11.957   1.516 -11.062  1.00 96.78           H  
ATOM    620  C   LEU A  42      13.536   0.353 -11.878  1.00 96.78           C  
ATOM    621  CB  LEU A  42      12.630   0.148  -9.541  1.00 96.78           C  
ATOM    622  HB2 LEU A  42      13.014  -0.872  -9.505  1.00 96.78           H  
ATOM    623  HB3 LEU A  42      13.429   0.806  -9.201  1.00 96.78           H  
ATOM    624  O   LEU A  42      13.794  -0.708 -12.453  1.00 96.78           O  
ATOM    625  CG  LEU A  42      11.448   0.273  -8.565  1.00 96.78           C  
ATOM    626  HG  LEU A  42      10.594  -0.293  -8.938  1.00 96.78           H  
ATOM    627  CD1 LEU A  42      11.835  -0.322  -7.218  1.00 96.78           C  
ATOM    628 HD11 LEU A  42      10.944  -0.371  -6.592  1.00 96.78           H  
ATOM    629 HD12 LEU A  42      12.213  -1.335  -7.353  1.00 96.78           H  
ATOM    630 HD13 LEU A  42      12.600   0.292  -6.741  1.00 96.78           H  
ATOM    631  CD2 LEU A  42      11.029   1.727  -8.348  1.00 96.78           C  
ATOM    632 HD21 LEU A  42      10.614   2.140  -9.267  1.00 96.78           H  
ATOM    633 HD22 LEU A  42      11.884   2.328  -8.039  1.00 96.78           H  
ATOM    634 HD23 LEU A  42      10.260   1.778  -7.576  1.00 96.78           H  
ATOM    635  N   SER A  43      14.349   1.404 -11.926  1.00 96.61           N  
ATOM    636  H   SER A  43      14.035   2.282 -11.538  1.00 96.61           H  
ATOM    637  CA  SER A  43      15.559   1.428 -12.757  1.00 96.61           C  
ATOM    638  HA  SER A  43      15.399   0.732 -13.580  1.00 96.61           H  
ATOM    639  C   SER A  43      16.822   0.920 -12.053  1.00 96.61           C  
ATOM    640  CB  SER A  43      15.761   2.812 -13.384  1.00 96.61           C  
ATOM    641  HB2 SER A  43      16.519   2.751 -14.165  1.00 96.61           H  
ATOM    642  HB3 SER A  43      16.106   3.510 -12.621  1.00 96.61           H  
ATOM    643  O   SER A  43      17.885   0.865 -12.671  1.00 96.61           O  
ATOM    644  OG  SER A  43      14.552   3.305 -13.932  1.00 96.61           O  
ATOM    645  HG  SER A  43      14.291   2.786 -14.697  1.00 96.61           H  
ATOM    646  N   TRP A  44      16.718   0.525 -10.779  1.00 96.35           N  
ATOM    647  H   TRP A  44      15.822   0.608 -10.321  1.00 96.35           H  
ATOM    648  CA  TRP A  44      17.807  -0.044  -9.979  1.00 96.35           C  
ATOM    649  HA  TRP A  44      18.390  -0.725 -10.599  1.00 96.35           H  
ATOM    650  C   TRP A  44      17.276  -0.812  -8.756  1.00 96.35           C  
ATOM    651  CB  TRP A  44      18.715   1.089  -9.504  1.00 96.35           C  
ATOM    652  HB2 TRP A  44      18.863   1.803 -10.314  1.00 96.35           H  
ATOM    653  HB3 TRP A  44      18.196   1.629  -8.712  1.00 96.35           H  
ATOM    654  O   TRP A  44      16.098  -0.705  -8.416  1.00 96.35           O  
ATOM    655  CG  TRP A  44      20.059   0.664  -9.010  1.00 96.35           C  
ATOM    656  CD1 TRP A  44      20.455   0.646  -7.718  1.00 96.35           C  
ATOM    657  HD1 TRP A  44      19.848   0.955  -6.880  1.00 96.35           H  
ATOM    658  CD2 TRP A  44      21.206   0.209  -9.787  1.00 96.35           C  
ATOM    659  CE2 TRP A  44      22.272  -0.071  -8.883  1.00 96.35           C  
ATOM    660  CE3 TRP A  44      21.450  -0.007 -11.159  1.00 96.35           C  
ATOM    661  HE3 TRP A  44      20.662   0.175 -11.875  1.00 96.35           H  
ATOM    662  NE1 TRP A  44      21.769   0.237  -7.640  1.00 96.35           N  
ATOM    663  HE1 TRP A  44      22.321   0.294  -6.796  1.00 96.35           H  
ATOM    664  CH2 TRP A  44      23.736  -0.732 -10.684  1.00 96.35           C  
ATOM    665  HH2 TRP A  44      24.707  -1.057 -11.027  1.00 96.35           H  
ATOM    666  CZ2 TRP A  44      23.512  -0.552  -9.312  1.00 96.35           C  
ATOM    667  HZ2 TRP A  44      24.293  -0.744  -8.591  1.00 96.35           H  
ATOM    668  CZ3 TRP A  44      22.706  -0.454 -11.603  1.00 96.35           C  
ATOM    669  HZ3 TRP A  44      22.869  -0.595 -12.662  1.00 96.35           H  
ATOM    670  N   GLY A  45      18.150  -1.576  -8.095  1.00 94.22           N  
ATOM    671  H   GLY A  45      19.111  -1.547  -8.403  1.00 94.22           H  
ATOM    672  CA  GLY A  45      17.855  -2.349  -6.881  1.00 94.22           C  
ATOM    673  HA2 GLY A  45      16.935  -1.990  -6.418  1.00 94.22           H  
ATOM    674  HA3 GLY A  45      18.661  -2.193  -6.165  1.00 94.22           H  
ATOM    675  C   GLY A  45      17.718  -3.853  -7.125  1.00 94.22           C  
ATOM    676  O   GLY A  45      17.664  -4.314  -8.264  1.00 94.22           O  
ATOM    677  N   GLU A  46      17.678  -4.655  -6.067  1.00 94.98           N  
ATOM    678  H   GLU A  46      17.676  -4.257  -5.139  1.00 94.98           H  
ATOM    679  CA  GLU A  46      17.557  -6.110  -6.208  1.00 94.98           C  
ATOM    680  HA  GLU A  46      18.310  -6.427  -6.929  1.00 94.98           H  
ATOM    681  C   GLU A  46      16.152  -6.499  -6.726  1.00 94.98           C  
ATOM    682  CB  GLU A  46      17.913  -6.788  -4.878  1.00 94.98           C  
ATOM    683  HB2 GLU A  46      17.171  -6.538  -4.121  1.00 94.98           H  
ATOM    684  HB3 GLU A  46      18.886  -6.420  -4.552  1.00 94.98           H  
ATOM    685  O   GLU A  46      15.152  -6.139  -6.102  1.00 94.98           O  
ATOM    686  CG  GLU A  46      17.995  -8.309  -5.047  1.00 94.98           C  
ATOM    687  HG2 GLU A  46      16.992  -8.705  -5.206  1.00 94.98           H  
ATOM    688  HG3 GLU A  46      18.586  -8.532  -5.935  1.00 94.98           H  
ATOM    689  CD  GLU A  46      18.626  -9.023  -3.845  1.00 94.98           C  
ATOM    690  OE1 GLU A  46      19.154 -10.143  -4.039  1.00 94.98           O  
ATOM    691  OE2 GLU A  46      18.500  -8.576  -2.688  1.00 94.98           O  
ATOM    692  N   PRO A  47      16.032  -7.198  -7.872  1.00 95.06           N  
ATOM    693  CA  PRO A  47      14.734  -7.570  -8.428  1.00 95.06           C  
ATOM    694  HA  PRO A  47      14.036  -6.736  -8.352  1.00 95.06           H  
ATOM    695  C   PRO A  47      14.126  -8.783  -7.723  1.00 95.06           C  
ATOM    696  CB  PRO A  47      15.005  -7.841  -9.904  1.00 95.06           C  
ATOM    697  HB2 PRO A  47      14.283  -8.528 -10.346  1.00 95.06           H  
ATOM    698  HB3 PRO A  47      15.005  -6.886 -10.428  1.00 95.06           H  
ATOM    699  O   PRO A  47      14.841  -9.655  -7.227  1.00 95.06           O  
ATOM    700  CG  PRO A  47      16.422  -8.413  -9.889  1.00 95.06           C  
ATOM    701  HG2 PRO A  47      16.927  -8.272 -10.845  1.00 95.06           H  
ATOM    702  HG3 PRO A  47      16.390  -9.470  -9.624  1.00 95.06           H  
ATOM    703  CD  PRO A  47      17.100  -7.620  -8.770  1.00 95.06           C  
ATOM    704  HD2 PRO A  47      17.824  -8.248  -8.252  1.00 95.06           H  
ATOM    705  HD3 PRO A  47      17.591  -6.742  -9.190  1.00 95.06           H  
ATOM    706  N   GLY A  48      12.797  -8.881  -7.741  1.00 94.80           N  
ATOM    707  H   GLY A  48      12.248  -8.140  -8.155  1.00 94.80           H  
ATOM    708  CA  GLY A  48      12.094 -10.092  -7.316  1.00 94.80           C  
ATOM    709  HA2 GLY A  48      12.547 -10.959  -7.797  1.00 94.80           H  
ATOM    710  HA3 GLY A  48      11.066 -10.010  -7.669  1.00 94.80           H  
ATOM    711  C   GLY A  48      12.082 -10.345  -5.804  1.00 94.80           C  
ATOM    712  O   GLY A  48      11.782 -11.459  -5.372  1.00 94.80           O  
ATOM    713  N   LYS A  49      12.417  -9.337  -4.989  1.00 94.78           N  
ATOM    714  H   LYS A  49      12.649  -8.449  -5.409  1.00 94.78           H  
ATOM    715  CA  LYS A  49      12.403  -9.417  -3.523  1.00 94.78           C  
ATOM    716  HA  LYS A  49      11.922 -10.349  -3.225  1.00 94.78           H  
ATOM    717  C   LYS A  49      11.589  -8.290  -2.901  1.00 94.78           C  
ATOM    718  CB  LYS A  49      13.832  -9.413  -2.968  1.00 94.78           C  
ATOM    719  HB2 LYS A  49      13.774  -9.343  -1.882  1.00 94.78           H  
ATOM    720  HB3 LYS A  49      14.366  -8.537  -3.335  1.00 94.78           H  
ATOM    721  O   LYS A  49      11.520  -7.188  -3.444  1.00 94.78           O  
ATOM    722  CG  LYS A  49      14.607 -10.684  -3.342  1.00 94.78           C  
ATOM    723  HG2 LYS A  49      13.994 -11.566  -3.155  1.00 94.78           H  
ATOM    724  HG3 LYS A  49      14.882 -10.649  -4.396  1.00 94.78           H  
ATOM    725  CD  LYS A  49      15.863 -10.754  -2.476  1.00 94.78           C  
ATOM    726  HD2 LYS A  49      16.391  -9.806  -2.583  1.00 94.78           H  
ATOM    727  HD3 LYS A  49      15.577 -10.866  -1.430  1.00 94.78           H  
ATOM    728  CE  LYS A  49      16.775 -11.910  -2.881  1.00 94.78           C  
ATOM    729  HE2 LYS A  49      16.303 -12.854  -2.608  1.00 94.78           H  
ATOM    730  HE3 LYS A  49      16.907 -11.880  -3.962  1.00 94.78           H  
ATOM    731  NZ  LYS A  49      18.094 -11.755  -2.228  1.00 94.78           N  
ATOM    732  HZ1 LYS A  49      18.724 -12.512  -2.452  1.00 94.78           H  
ATOM    733  HZ2 LYS A  49      18.018 -11.586  -1.235  1.00 94.78           H  
ATOM    734  HZ3 LYS A  49      18.526 -10.933  -2.626  1.00 94.78           H  
ATOM    735  N   MET A  50      11.014  -8.581  -1.734  1.00 97.13           N  
ATOM    736  H   MET A  50      11.146  -9.507  -1.352  1.00 97.13           H  
ATOM    737  CA  MET A  50      10.394  -7.574  -0.875  1.00 97.13           C  
ATOM    738  HA  MET A  50       9.774  -6.920  -1.487  1.00 97.13           H  
ATOM    739  C   MET A  50      11.485  -6.725  -0.214  1.00 97.13           C  
ATOM    740  CB  MET A  50       9.501  -8.231   0.192  1.00 97.13           C  
ATOM    741  HB2 MET A  50       9.137  -7.459   0.869  1.00 97.13           H  
ATOM    742  HB3 MET A  50      10.097  -8.928   0.781  1.00 97.13           H  
ATOM    743  O   MET A  50      12.373  -7.252   0.456  1.00 97.13           O  
ATOM    744  CG  MET A  50       8.295  -8.987  -0.384  1.00 97.13           C  
ATOM    745  HG2 MET A  50       7.709  -9.376   0.449  1.00 97.13           H  
ATOM    746  HG3 MET A  50       8.659  -9.843  -0.952  1.00 97.13           H  
ATOM    747  SD  MET A  50       7.168  -8.049  -1.451  1.00 97.13           S  
ATOM    748  CE  MET A  50       6.706  -6.696  -0.362  1.00 97.13           C  
ATOM    749  HE1 MET A  50       6.345  -7.109   0.580  1.00 97.13           H  
ATOM    750  HE2 MET A  50       7.569  -6.053  -0.186  1.00 97.13           H  
ATOM    751  HE3 MET A  50       5.915  -6.112  -0.833  1.00 97.13           H  
ATOM    752  N   ILE A  51      11.402  -5.413  -0.400  1.00 96.45           N  
ATOM    753  H   ILE A  51      10.657  -5.074  -0.993  1.00 96.45           H  
ATOM    754  CA  ILE A  51      12.288  -4.403   0.170  1.00 96.45           C  
ATOM    755  HA  ILE A  51      13.103  -4.892   0.703  1.00 96.45           H  
ATOM    756  C   ILE A  51      11.465  -3.583   1.163  1.00 96.45           C  
ATOM    757  CB  ILE A  51      12.898  -3.514  -0.942  1.00 96.45           C  
ATOM    758  HB  ILE A  51      12.087  -2.984  -1.441  1.00 96.45           H  
ATOM    759  O   ILE A  51      10.528  -2.889   0.774  1.00 96.45           O  
ATOM    760  CG1 ILE A  51      13.647  -4.348  -2.009  1.00 96.45           C  
ATOM    761 HG12 ILE A  51      14.513  -4.831  -1.556  1.00 96.45           H  
ATOM    762 HG13 ILE A  51      12.988  -5.131  -2.386  1.00 96.45           H  
ATOM    763  CG2 ILE A  51      13.845  -2.471  -0.312  1.00 96.45           C  
ATOM    764 HG21 ILE A  51      14.210  -1.785  -1.076  1.00 96.45           H  
ATOM    765 HG22 ILE A  51      14.690  -2.974   0.159  1.00 96.45           H  
ATOM    766 HG23 ILE A  51      13.317  -1.873   0.431  1.00 96.45           H  
ATOM    767  CD1 ILE A  51      14.101  -3.538  -3.231  1.00 96.45           C  
ATOM    768 HD11 ILE A  51      14.501  -4.218  -3.983  1.00 96.45           H  
ATOM    769 HD12 ILE A  51      14.884  -2.831  -2.955  1.00 96.45           H  
ATOM    770 HD13 ILE A  51      13.254  -3.000  -3.657  1.00 96.45           H  
ATOM    771  N   THR A  52      11.826  -3.647   2.443  1.00 97.06           N  
ATOM    772  H   THR A  52      12.534  -4.309   2.723  1.00 97.06           H  
ATOM    773  CA  THR A  52      11.208  -2.816   3.484  1.00 97.06           C  
ATOM    774  HA  THR A  52      10.155  -2.676   3.238  1.00 97.06           H  
ATOM    775  C   THR A  52      11.873  -1.442   3.531  1.00 97.06           C  
ATOM    776  CB  THR A  52      11.263  -3.496   4.857  1.00 97.06           C  
ATOM    777  HB  THR A  52      12.300  -3.583   5.183  1.00 97.06           H  
ATOM    778  O   THR A  52      13.109  -1.338   3.569  1.00 97.06           O  
ATOM    779  CG2 THR A  52      10.461  -2.749   5.920  1.00 97.06           C  
ATOM    780 HG21 THR A  52       9.428  -2.624   5.596  1.00 97.06           H  
ATOM    781 HG22 THR A  52      10.482  -3.295   6.863  1.00 97.06           H  
ATOM    782 HG23 THR A  52      10.893  -1.765   6.101  1.00 97.06           H  
ATOM    783  OG1 THR A  52      10.701  -4.785   4.767  1.00 97.06           O  
ATOM    784  HG1 THR A  52      10.062  -4.852   5.480  1.00 97.06           H  
ATOM    785  N   ILE A  53      11.047  -0.397   3.523  1.00 96.67           N  
ATOM    786  H   ILE A  53      10.057  -0.573   3.422  1.00 96.67           H  
ATOM    787  CA  ILE A  53      11.443   1.009   3.620  1.00 96.67           C  
ATOM    788  HA  ILE A  53      12.483   1.087   3.936  1.00 96.67           H  
ATOM    789  C   ILE A  53      10.574   1.665   4.689  1.00 96.67           C  
ATOM    790  CB  ILE A  53      11.280   1.718   2.253  1.00 96.67           C  
ATOM    791  HB  ILE A  53      10.228   1.688   1.972  1.00 96.67           H  
ATOM    792  O   ILE A  53       9.354   1.715   4.539  1.00 96.67           O  
ATOM    793  CG1 ILE A  53      12.089   1.001   1.147  1.00 96.67           C  
ATOM    794 HG12 ILE A  53      11.804  -0.051   1.114  1.00 96.67           H  
ATOM    795 HG13 ILE A  53      13.152   1.058   1.377  1.00 96.67           H  
ATOM    796  CG2 ILE A  53      11.708   3.191   2.377  1.00 96.67           C  
ATOM    797 HG21 ILE A  53      12.749   3.259   2.691  1.00 96.67           H  
ATOM    798 HG22 ILE A  53      11.580   3.716   1.430  1.00 96.67           H  
ATOM    799 HG23 ILE A  53      11.094   3.707   3.116  1.00 96.67           H  
ATOM    800  CD1 ILE A  53      11.850   1.543  -0.264  1.00 96.67           C  
ATOM    801 HD11 ILE A  53      10.782   1.555  -0.483  1.00 96.67           H  
ATOM    802 HD12 ILE A  53      12.350   0.886  -0.976  1.00 96.67           H  
ATOM    803 HD13 ILE A  53      12.259   2.548  -0.368  1.00 96.67           H  
ATOM    804  N   GLU A  54      11.187   2.163   5.755  1.00 95.19           N  
ATOM    805  H   GLU A  54      12.193   2.124   5.827  1.00 95.19           H  
ATOM    806  CA  GLU A  54      10.490   2.977   6.750  1.00 95.19           C  
ATOM    807  HA  GLU A  54       9.457   2.640   6.842  1.00 95.19           H  
ATOM    808  C   GLU A  54      10.454   4.444   6.302  1.00 95.19           C  
ATOM    809  CB  GLU A  54      11.145   2.827   8.132  1.00 95.19           C  
ATOM    810  HB2 GLU A  54      12.162   3.214   8.081  1.00 95.19           H  
ATOM    811  HB3 GLU A  54      10.601   3.442   8.849  1.00 95.19           H  
ATOM    812  O   GLU A  54      11.336   4.926   5.585  1.00 95.19           O  
ATOM    813  CG  GLU A  54      11.202   1.380   8.659  1.00 95.19           C  
ATOM    814  HG2 GLU A  54      11.785   0.768   7.970  1.00 95.19           H  
ATOM    815  HG3 GLU A  54      11.737   1.390   9.609  1.00 95.19           H  
ATOM    816  CD  GLU A  54       9.830   0.728   8.888  1.00 95.19           C  
ATOM    817  OE1 GLU A  54       9.774  -0.521   8.927  1.00 95.19           O  
ATOM    818  OE2 GLU A  54       8.820   1.452   9.045  1.00 95.19           O  
ATOM    819  N   ALA A  55       9.429   5.184   6.717  1.00 91.79           N  
ATOM    820  H   ALA A  55       8.701   4.749   7.266  1.00 91.79           H  
ATOM    821  CA  ALA A  55       9.353   6.614   6.458  1.00 91.79           C  
ATOM    822  HA  ALA A  55       9.376   6.766   5.378  1.00 91.79           H  
ATOM    823  C   ALA A  55      10.564   7.337   7.078  1.00 91.79           C  
ATOM    824  CB  ALA A  55       8.018   7.150   6.982  1.00 91.79           C  
ATOM    825  HB1 ALA A  55       7.197   6.630   6.487  1.00 91.79           H  
ATOM    826  HB2 ALA A  55       7.948   6.991   8.058  1.00 91.79           H  
ATOM    827  HB3 ALA A  55       7.937   8.216   6.767  1.00 91.79           H  
ATOM    828  O   ALA A  55      10.796   7.269   8.285  1.00 91.79           O  
ATOM    829  N   GLY A  56      11.324   8.045   6.239  1.00 91.22           N  
ATOM    830  H   GLY A  56      11.107   7.998   5.254  1.00 91.22           H  
ATOM    831  CA  GLY A  56      12.558   8.733   6.630  1.00 91.22           C  
ATOM    832  HA2 GLY A  56      12.508   9.002   7.685  1.00 91.22           H  
ATOM    833  HA3 GLY A  56      12.645   9.651   6.050  1.00 91.22           H  
ATOM    834  C   GLY A  56      13.848   7.930   6.419  1.00 91.22           C  
ATOM    835  O   GLY A  56      14.921   8.494   6.626  1.00 91.22           O  
ATOM    836  N   ASP A  57      13.772   6.667   5.982  1.00 92.12           N  
ATOM    837  H   ASP A  57      12.869   6.227   5.874  1.00 92.12           H  
ATOM    838  CA  ASP A  57      14.953   5.893   5.583  1.00 92.12           C  
ATOM    839  HA  ASP A  57      15.651   5.863   6.420  1.00 92.12           H  
ATOM    840  C   ASP A  57      15.672   6.534   4.386  1.00 92.12           C  
ATOM    841  CB  ASP A  57      14.579   4.447   5.194  1.00 92.12           C  
ATOM    842  HB2 ASP A  57      15.367   4.055   4.551  1.00 92.12           H  
ATOM    843  HB3 ASP A  57      13.668   4.456   4.596  1.00 92.12           H  
ATOM    844  O   ASP A  57      15.043   7.018   3.439  1.00 92.12           O  
ATOM    845  CG  ASP A  57      14.436   3.450   6.347  1.00 92.12           C  
ATOM    846  OD1 ASP A  57      14.745   3.805   7.505  1.00 92.12           O  
ATOM    847  OD2 ASP A  57      14.115   2.276   6.019  1.00 92.12           O  
ATOM    848  N   ASP A  58      17.005   6.438   4.370  1.00 93.98           N  
ATOM    849  H   ASP A  58      17.476   6.025   5.162  1.00 93.98           H  
ATOM    850  CA  ASP A  58      17.770   6.663   3.146  1.00 93.98           C  
ATOM    851  HA  ASP A  58      17.379   7.557   2.661  1.00 93.98           H  
ATOM    852  C   ASP A  58      17.580   5.477   2.188  1.00 93.98           C  
ATOM    853  CB  ASP A  58      19.251   6.935   3.440  1.00 93.98           C  
ATOM    854  HB2 ASP A  58      19.679   6.074   3.953  1.00 93.98           H  
ATOM    855  HB3 ASP A  58      19.329   7.801   4.096  1.00 93.98           H  
ATOM    856  O   ASP A  58      17.981   4.338   2.453  1.00 93.98           O  
ATOM    857  CG  ASP A  58      20.048   7.210   2.156  1.00 93.98           C  
ATOM    858  OD1 ASP A  58      19.417   7.452   1.096  1.00 93.98           O  
ATOM    859  OD2 ASP A  58      21.292   7.137   2.232  1.00 93.98           O  
ATOM    860  N   VAL A  59      16.939   5.757   1.056  1.00 95.40           N  
ATOM    861  H   VAL A  59      16.648   6.714   0.921  1.00 95.40           H  
ATOM    862  CA  VAL A  59      16.636   4.768   0.019  1.00 95.40           C  
ATOM    863  HA  VAL A  59      16.542   3.794   0.498  1.00 95.40           H  
ATOM    864  C   VAL A  59      17.752   4.627  -1.012  1.00 95.40           C  
ATOM    865  CB  VAL A  59      15.291   5.067  -0.662  1.00 95.40           C  
ATOM    866  HB  VAL A  59      15.116   4.297  -1.413  1.00 95.40           H  
ATOM    867  O   VAL A  59      17.749   3.643  -1.756  1.00 95.40           O  
ATOM    868  CG1 VAL A  59      14.135   4.993   0.341  1.00 95.40           C  
ATOM    869 HG11 VAL A  59      14.156   4.030   0.851  1.00 95.40           H  
ATOM    870 HG12 VAL A  59      13.184   5.101  -0.180  1.00 95.40           H  
ATOM    871 HG13 VAL A  59      14.222   5.786   1.084  1.00 95.40           H  
ATOM    872  CG2 VAL A  59      15.264   6.430  -1.360  1.00 95.40           C  
ATOM    873 HG21 VAL A  59      16.003   6.450  -2.161  1.00 95.40           H  
ATOM    874 HG22 VAL A  59      14.279   6.605  -1.792  1.00 95.40           H  
ATOM    875 HG23 VAL A  59      15.488   7.227  -0.651  1.00 95.40           H  
ATOM    876  N   PHE A  60      18.723   5.545  -1.053  1.00 95.20           N  
ATOM    877  H   PHE A  60      18.750   6.269  -0.350  1.00 95.20           H  
ATOM    878  CA  PHE A  60      19.776   5.555  -2.068  1.00 95.20           C  
ATOM    879  HA  PHE A  60      19.292   5.643  -3.040  1.00 95.20           H  
ATOM    880  C   PHE A  60      20.599   4.254  -2.107  1.00 95.20           C  
ATOM    881  CB  PHE A  60      20.650   6.802  -1.893  1.00 95.20           C  
ATOM    882  HB2 PHE A  60      20.010   7.682  -1.953  1.00 95.20           H  
ATOM    883  HB3 PHE A  60      21.112   6.820  -0.906  1.00 95.20           H  
ATOM    884  O   PHE A  60      20.756   3.702  -3.198  1.00 95.20           O  
ATOM    885  CG  PHE A  60      21.735   6.925  -2.937  1.00 95.20           C  
ATOM    886  CD1 PHE A  60      23.048   6.501  -2.661  1.00 95.20           C  
ATOM    887  HD1 PHE A  60      23.292   6.087  -1.694  1.00 95.20           H  
ATOM    888  CD2 PHE A  60      21.427   7.491  -4.185  1.00 95.20           C  
ATOM    889  HD2 PHE A  60      20.425   7.839  -4.385  1.00 95.20           H  
ATOM    890  CE1 PHE A  60      24.053   6.666  -3.630  1.00 95.20           C  
ATOM    891  HE1 PHE A  60      25.070   6.387  -3.400  1.00 95.20           H  
ATOM    892  CE2 PHE A  60      22.426   7.642  -5.157  1.00 95.20           C  
ATOM    893  HE2 PHE A  60      22.194   8.107  -6.104  1.00 95.20           H  
ATOM    894  CZ  PHE A  60      23.738   7.234  -4.879  1.00 95.20           C  
ATOM    895  HZ  PHE A  60      24.503   7.398  -5.623  1.00 95.20           H  
ATOM    896  N   PRO A  61      21.026   3.654  -0.975  1.00 92.62           N  
ATOM    897  CA  PRO A  61      21.771   2.391  -1.003  1.00 92.62           C  
ATOM    898  HA  PRO A  61      22.676   2.530  -1.595  1.00 92.62           H  
ATOM    899  C   PRO A  61      20.973   1.214  -1.584  1.00 92.62           C  
ATOM    900  CB  PRO A  61      22.158   2.117   0.456  1.00 92.62           C  
ATOM    901  HB2 PRO A  61      21.409   1.485   0.933  1.00 92.62           H  
ATOM    902  HB3 PRO A  61      23.143   1.657   0.529  1.00 92.62           H  
ATOM    903  O   PRO A  61      21.545   0.278  -2.140  1.00 92.62           O  
ATOM    904  CG  PRO A  61      22.134   3.497   1.111  1.00 92.62           C  
ATOM    905  HG2 PRO A  61      21.954   3.439   2.185  1.00 92.62           H  
ATOM    906  HG3 PRO A  61      23.065   4.024   0.902  1.00 92.62           H  
ATOM    907  CD  PRO A  61      20.986   4.180   0.385  1.00 92.62           C  
ATOM    908  HD2 PRO A  61      20.040   3.911   0.856  1.00 92.62           H  
ATOM    909  HD3 PRO A  61      21.129   5.260   0.427  1.00 92.62           H  
ATOM    910  N   LYS A  62      19.640   1.242  -1.453  1.00 92.86           N  
ATOM    911  H   LYS A  62      19.233   2.073  -1.047  1.00 92.86           H  
ATOM    912  CA  LYS A  62      18.747   0.159  -1.899  1.00 92.86           C  
ATOM    913  HA  LYS A  62      19.293  -0.784  -1.891  1.00 92.86           H  
ATOM    914  C   LYS A  62      18.271   0.365  -3.339  1.00 92.86           C  
ATOM    915  CB  LYS A  62      17.551   0.045  -0.934  1.00 92.86           C  
ATOM    916  HB2 LYS A  62      17.040   1.007  -0.901  1.00 92.86           H  
ATOM    917  HB3 LYS A  62      16.852  -0.690  -1.333  1.00 92.86           H  
ATOM    918  O   LYS A  62      18.163  -0.601  -4.093  1.00 92.86           O  
ATOM    919  CG  LYS A  62      17.925  -0.371   0.504  1.00 92.86           C  
ATOM    920  HG2 LYS A  62      18.334  -1.382   0.495  1.00 92.86           H  
ATOM    921  HG3 LYS A  62      18.676   0.312   0.901  1.00 92.86           H  
ATOM    922  CD  LYS A  62      16.682  -0.320   1.415  1.00 92.86           C  
ATOM    923  HD2 LYS A  62      16.283   0.694   1.385  1.00 92.86           H  
ATOM    924  HD3 LYS A  62      15.922  -0.998   1.026  1.00 92.86           H  
ATOM    925  CE  LYS A  62      16.981  -0.684   2.879  1.00 92.86           C  
ATOM    926  HE2 LYS A  62      17.838  -0.096   3.207  1.00 92.86           H  
ATOM    927  HE3 LYS A  62      17.252  -1.738   2.933  1.00 92.86           H  
ATOM    928  NZ  LYS A  62      15.818  -0.398   3.774  1.00 92.86           N  
ATOM    929  HZ1 LYS A  62      15.595   0.587   3.790  1.00 92.86           H  
ATOM    930  HZ2 LYS A  62      16.002  -0.637   4.738  1.00 92.86           H  
ATOM    931  HZ3 LYS A  62      14.967  -0.870   3.503  1.00 92.86           H  
ATOM    932  N   LEU A  63      17.961   1.610  -3.707  1.00 95.91           N  
ATOM    933  H   LEU A  63      18.078   2.334  -3.012  1.00 95.91           H  
ATOM    934  CA  LEU A  63      17.238   1.971  -4.931  1.00 95.91           C  
ATOM    935  HA  LEU A  63      17.009   1.067  -5.496  1.00 95.91           H  
ATOM    936  C   LEU A  63      18.038   2.860  -5.889  1.00 95.91           C  
ATOM    937  CB  LEU A  63      15.910   2.652  -4.559  1.00 95.91           C  
ATOM    938  HB2 LEU A  63      16.129   3.599  -4.066  1.00 95.91           H  
ATOM    939  HB3 LEU A  63      15.379   2.878  -5.484  1.00 95.91           H  
ATOM    940  O   LEU A  63      17.574   3.117  -6.991  1.00 95.91           O  
ATOM    941  CG  LEU A  63      14.973   1.837  -3.653  1.00 95.91           C  
ATOM    942  HG  LEU A  63      15.414   1.731  -2.661  1.00 95.91           H  
ATOM    943  CD1 LEU A  63      13.652   2.585  -3.522  1.00 95.91           C  
ATOM    944 HD11 LEU A  63      13.826   3.588  -3.132  1.00 95.91           H  
ATOM    945 HD12 LEU A  63      12.987   2.053  -2.841  1.00 95.91           H  
ATOM    946 HD13 LEU A  63      13.179   2.657  -4.501  1.00 95.91           H  
ATOM    947  CD2 LEU A  63      14.664   0.445  -4.211  1.00 95.91           C  
ATOM    948 HD21 LEU A  63      15.563  -0.170  -4.215  1.00 95.91           H  
ATOM    949 HD22 LEU A  63      14.288   0.530  -5.231  1.00 95.91           H  
ATOM    950 HD23 LEU A  63      13.921  -0.049  -3.585  1.00 95.91           H  
ATOM    951  N   GLY A  64      19.228   3.317  -5.503  1.00 94.86           N  
ATOM    952  H   GLY A  64      19.547   3.117  -4.566  1.00 94.86           H  
ATOM    953  CA  GLY A  64      20.162   4.059  -6.354  1.00 94.86           C  
ATOM    954  HA2 GLY A  64      20.295   3.527  -7.296  1.00 94.86           H  
ATOM    955  HA3 GLY A  64      21.118   4.088  -5.832  1.00 94.86           H  
ATOM    956  C   GLY A  64      19.777   5.506  -6.680  1.00 94.86           C  
ATOM    957  O   GLY A  64      20.493   6.157  -7.442  1.00 94.86           O  
ATOM    958  N   TYR A  65      18.681   6.009  -6.115  1.00 96.07           N  
ATOM    959  H   TYR A  65      18.177   5.424  -5.464  1.00 96.07           H  
ATOM    960  CA  TYR A  65      18.147   7.355  -6.322  1.00 96.07           C  
ATOM    961  HA  TYR A  65      18.885   7.990  -6.813  1.00 96.07           H  
ATOM    962  C   TYR A  65      17.791   7.997  -4.983  1.00 96.07           C  
ATOM    963  CB  TYR A  65      16.904   7.282  -7.212  1.00 96.07           C  
ATOM    964  HB2 TYR A  65      16.413   8.255  -7.222  1.00 96.07           H  
ATOM    965  HB3 TYR A  65      16.209   6.566  -6.774  1.00 96.07           H  
ATOM    966  O   TYR A  65      17.513   7.295  -4.009  1.00 96.07           O  
ATOM    967  CG  TYR A  65      17.176   6.878  -8.641  1.00 96.07           C  
ATOM    968  CD1 TYR A  65      17.702   7.818  -9.546  1.00 96.07           C  
ATOM    969  HD1 TYR A  65      17.911   8.823  -9.212  1.00 96.07           H  
ATOM    970  CD2 TYR A  65      16.893   5.567  -9.065  1.00 96.07           C  
ATOM    971  HD2 TYR A  65      16.490   4.851  -8.364  1.00 96.07           H  
ATOM    972  CE1 TYR A  65      17.942   7.448 -10.882  1.00 96.07           C  
ATOM    973  HE1 TYR A  65      18.348   8.174 -11.571  1.00 96.07           H  
ATOM    974  CE2 TYR A  65      17.129   5.194 -10.398  1.00 96.07           C  
ATOM    975  HE2 TYR A  65      16.918   4.186 -10.723  1.00 96.07           H  
ATOM    976  OH  TYR A  65      17.841   5.791 -12.611  1.00 96.07           O  
ATOM    977  HH  TYR A  65      18.304   6.482 -13.091  1.00 96.07           H  
ATOM    978  CZ  TYR A  65      17.641   6.139 -11.312  1.00 96.07           C  
ATOM    979  N   SER A  66      17.789   9.326  -4.942  1.00 94.67           N  
ATOM    980  H   SER A  66      17.897   9.823  -5.815  1.00 94.67           H  
ATOM    981  CA  SER A  66      17.227  10.075  -3.822  1.00 94.67           C  
ATOM    982  HA  SER A  66      17.663   9.714  -2.891  1.00 94.67           H  
ATOM    983  C   SER A  66      15.713   9.877  -3.777  1.00 94.67           C  
ATOM    984  CB  SER A  66      17.562  11.559  -3.980  1.00 94.67           C  
ATOM    985  HB2 SER A  66      18.644  11.686  -3.956  1.00 94.67           H  
ATOM    986  HB3 SER A  66      17.189  11.915  -4.941  1.00 94.67           H  
ATOM    987  O   SER A  66      15.058   9.771  -4.813  1.00 94.67           O  
ATOM    988  OG  SER A  66      16.970  12.320  -2.941  1.00 94.67           O  
ATOM    989  HG  SER A  66      17.299  13.217  -3.036  1.00 94.67           H  
ATOM    990  N   ILE A  67      15.118   9.888  -2.582  1.00 95.01           N  
ATOM    991  H   ILE A  67      15.696  10.004  -1.762  1.00 95.01           H  
ATOM    992  CA  ILE A  67      13.656   9.800  -2.417  1.00 95.01           C  
ATOM    993  HA  ILE A  67      13.335   8.882  -2.908  1.00 95.01           H  
ATOM    994  C   ILE A  67      12.905  10.951  -3.118  1.00 95.01           C  
ATOM    995  CB  ILE A  67      13.310   9.693  -0.913  1.00 95.01           C  
ATOM    996  HB  ILE A  67      13.857   8.841  -0.510  1.00 95.01           H  
ATOM    997  O   ILE A  67      11.726  10.820  -3.436  1.00 95.01           O  
ATOM    998  CG1 ILE A  67      11.818   9.421  -0.630  1.00 95.01           C  
ATOM    999 HG12 ILE A  67      11.207  10.259  -0.967  1.00 95.01           H  
ATOM   1000 HG13 ILE A  67      11.683   9.332   0.448  1.00 95.01           H  
ATOM   1001  CG2 ILE A  67      13.779  10.927  -0.124  1.00 95.01           C  
ATOM   1002 HG21 ILE A  67      13.475  10.838   0.919  1.00 95.01           H  
ATOM   1003 HG22 ILE A  67      13.354  11.838  -0.545  1.00 95.01           H  
ATOM   1004 HG23 ILE A  67      14.866  11.003  -0.149  1.00 95.01           H  
ATOM   1005  CD1 ILE A  67      11.301   8.126  -1.267  1.00 95.01           C  
ATOM   1006 HD11 ILE A  67      11.925   7.285  -0.967  1.00 95.01           H  
ATOM   1007 HD12 ILE A  67      10.281   7.956  -0.921  1.00 95.01           H  
ATOM   1008 HD13 ILE A  67      11.287   8.210  -2.354  1.00 95.01           H  
ATOM   1009  N   MET A  68      13.589  12.067  -3.390  1.00 92.93           N  
ATOM   1010  H   MET A  68      14.568  12.087  -3.142  1.00 92.93           H  
ATOM   1011  CA  MET A  68      13.035  13.222  -4.106  1.00 92.93           C  
ATOM   1012  HA  MET A  68      11.972  13.302  -3.878  1.00 92.93           H  
ATOM   1013  C   MET A  68      13.138  13.103  -5.636  1.00 92.93           C  
ATOM   1014  CB  MET A  68      13.726  14.503  -3.614  1.00 92.93           C  
ATOM   1015  HB2 MET A  68      14.795  14.429  -3.811  1.00 92.93           H  
ATOM   1016  HB3 MET A  68      13.337  15.356  -4.170  1.00 92.93           H  
ATOM   1017  O   MET A  68      12.562  13.926  -6.348  1.00 92.93           O  
ATOM   1018  CG  MET A  68      13.512  14.770  -2.117  1.00 92.93           C  
ATOM   1019  HG2 MET A  68      13.898  13.933  -1.535  1.00 92.93           H  
ATOM   1020  HG3 MET A  68      14.100  15.648  -1.852  1.00 92.93           H  
ATOM   1021  SD  MET A  68      11.791  15.101  -1.635  1.00 92.93           S  
ATOM   1022  CE  MET A  68      11.402  13.656  -0.611  1.00 92.93           C  
ATOM   1023  HE1 MET A  68      11.433  12.755  -1.223  1.00 92.93           H  
ATOM   1024  HE2 MET A  68      10.397  13.763  -0.202  1.00 92.93           H  
ATOM   1025  HE3 MET A  68      12.112  13.583   0.213  1.00 92.93           H  
ATOM   1026  N   ASP A  69      13.853  12.102  -6.157  1.00 94.76           N  
ATOM   1027  H   ASP A  69      14.253  11.402  -5.548  1.00 94.76           H  
ATOM   1028  CA  ASP A  69      13.998  11.905  -7.598  1.00 94.76           C  
ATOM   1029  HA  ASP A  69      14.253  12.865  -8.048  1.00 94.76           H  
ATOM   1030  C   ASP A  69      12.684  11.436  -8.233  1.00 94.76           C  
ATOM   1031  CB  ASP A  69      15.130  10.917  -7.923  1.00 94.76           C  
ATOM   1032  HB2 ASP A  69      14.999  10.010  -7.333  1.00 94.76           H  
ATOM   1033  HB3 ASP A  69      15.049  10.631  -8.972  1.00 94.76           H  
ATOM   1034  O   ASP A  69      11.917  10.651  -7.666  1.00 94.76           O  
ATOM   1035  CG  ASP A  69      16.533  11.498  -7.727  1.00 94.76           C  
ATOM   1036  OD1 ASP A  69      16.696  12.712  -7.977  1.00 94.76           O  
ATOM   1037  OD2 ASP A  69      17.439  10.718  -7.347  1.00 94.76           O  
ATOM   1038  N   ALA A  70      12.439  11.867  -9.473  1.00 95.09           N  
ATOM   1039  H   ALA A  70      13.134  12.453  -9.914  1.00 95.09           H  
ATOM   1040  CA  ALA A  70      11.219  11.532 -10.206  1.00 95.09           C  
ATOM   1041  HA  ALA A  70      10.370  11.908  -9.635  1.00 95.09           H  
ATOM   1042  C   ALA A  70      11.020  10.012 -10.376  1.00 95.09           C  
ATOM   1043  CB  ALA A  70      11.263  12.246 -11.562  1.00 95.09           C  
ATOM   1044  HB1 ALA A  70      10.349  12.036 -12.118  1.00 95.09           H  
ATOM   1045  HB2 ALA A  70      12.118  11.890 -12.138  1.00 95.09           H  
ATOM   1046  HB3 ALA A  70      11.355  13.321 -11.413  1.00 95.09           H  
ATOM   1047  O   ALA A  70       9.883   9.541 -10.416  1.00 95.09           O  
ATOM   1048  N   GLN A  71      12.114   9.249 -10.424  1.00 94.46           N  
ATOM   1049  H   GLN A  71      13.005   9.724 -10.401  1.00 94.46           H  
ATOM   1050  CA  GLN A  71      12.143   7.790 -10.517  1.00 94.46           C  
ATOM   1051  HA  GLN A  71      11.562   7.475 -11.383  1.00 94.46           H  
ATOM   1052  C   GLN A  71      11.527   7.113  -9.284  1.00 94.46           C  
ATOM   1053  CB  GLN A  71      13.598   7.305 -10.689  1.00 94.46           C  
ATOM   1054  HB2 GLN A  71      13.586   6.216 -10.635  1.00 94.46           H  
ATOM   1055  HB3 GLN A  71      14.210   7.661  -9.860  1.00 94.46           H  
ATOM   1056  O   GLN A  71      10.957   6.031  -9.411  1.00 94.46           O  
ATOM   1057  CG  GLN A  71      14.266   7.681 -12.025  1.00 94.46           C  
ATOM   1058  HG2 GLN A  71      15.066   6.963 -12.207  1.00 94.46           H  
ATOM   1059  HG3 GLN A  71      13.548   7.576 -12.838  1.00 94.46           H  
ATOM   1060  CD  GLN A  71      14.885   9.080 -12.080  1.00 94.46           C  
ATOM   1061  NE2 GLN A  71      15.762   9.343 -13.020  1.00 94.46           N  
ATOM   1062 HE21 GLN A  71      16.201  10.251 -12.962  1.00 94.46           H  
ATOM   1063 HE22 GLN A  71      16.082   8.622 -13.651  1.00 94.46           H  
ATOM   1064  OE1 GLN A  71      14.576   9.980 -11.320  1.00 94.46           O  
ATOM   1065  N   LEU A  72      11.606   7.740  -8.104  1.00 96.81           N  
ATOM   1066  H   LEU A  72      12.050   8.647  -8.066  1.00 96.81           H  
ATOM   1067  CA  LEU A  72      11.047   7.217  -6.852  1.00 96.81           C  
ATOM   1068  HA  LEU A  72      10.755   6.179  -7.008  1.00 96.81           H  
ATOM   1069  C   LEU A  72       9.757   7.934  -6.434  1.00 96.81           C  
ATOM   1070  CB  LEU A  72      12.106   7.225  -5.735  1.00 96.81           C  
ATOM   1071  HB2 LEU A  72      11.662   6.769  -4.851  1.00 96.81           H  
ATOM   1072  HB3 LEU A  72      12.347   8.258  -5.486  1.00 96.81           H  
ATOM   1073  O   LEU A  72       9.283   7.746  -5.314  1.00 96.81           O  
ATOM   1074  CG  LEU A  72      13.420   6.487  -6.052  1.00 96.81           C  
ATOM   1075  HG  LEU A  72      13.994   7.084  -6.760  1.00 96.81           H  
ATOM   1076  CD1 LEU A  72      14.215   6.326  -4.756  1.00 96.81           C  
ATOM   1077 HD11 LEU A  72      14.459   7.312  -4.358  1.00 96.81           H  
ATOM   1078 HD12 LEU A  72      15.149   5.795  -4.938  1.00 96.81           H  
ATOM   1079 HD13 LEU A  72      13.628   5.780  -4.017  1.00 96.81           H  
ATOM   1080  CD2 LEU A  72      13.245   5.080  -6.635  1.00 96.81           C  
ATOM   1081 HD21 LEU A  72      14.227   4.647  -6.827  1.00 96.81           H  
ATOM   1082 HD22 LEU A  72      12.707   4.448  -5.929  1.00 96.81           H  
ATOM   1083 HD23 LEU A  72      12.706   5.122  -7.582  1.00 96.81           H  
ATOM   1084  N   ARG A  73       9.137   8.711  -7.334  1.00 97.29           N  
ATOM   1085  H   ARG A  73       9.601   8.850  -8.220  1.00 97.29           H  
ATOM   1086  CA  ARG A  73       7.973   9.548  -7.009  1.00 97.29           C  
ATOM   1087  HA  ARG A  73       8.301  10.294  -6.285  1.00 97.29           H  
ATOM   1088  C   ARG A  73       6.853   8.770  -6.328  1.00 97.29           C  
ATOM   1089  CB  ARG A  73       7.495  10.278  -8.270  1.00 97.29           C  
ATOM   1090  HB2 ARG A  73       8.349  10.815  -8.683  1.00 97.29           H  
ATOM   1091  HB3 ARG A  73       7.145   9.558  -9.010  1.00 97.29           H  
ATOM   1092  O   ARG A  73       6.391   9.190  -5.282  1.00 97.29           O  
ATOM   1093  CG  ARG A  73       6.378  11.288  -7.958  1.00 97.29           C  
ATOM   1094  HG2 ARG A  73       5.471  10.752  -7.676  1.00 97.29           H  
ATOM   1095  HG3 ARG A  73       6.677  11.917  -7.121  1.00 97.29           H  
ATOM   1096  CD  ARG A  73       6.060  12.184  -9.161  1.00 97.29           C  
ATOM   1097  HD2 ARG A  73       5.208  12.813  -8.902  1.00 97.29           H  
ATOM   1098  HD3 ARG A  73       5.772  11.558 -10.005  1.00 97.29           H  
ATOM   1099  NE  ARG A  73       7.200  13.042  -9.555  1.00 97.29           N  
ATOM   1100  HE  ARG A  73       7.903  12.626 -10.149  1.00 97.29           H  
ATOM   1101  NH1 ARG A  73       6.597  15.003  -8.468  1.00 97.29           N  
ATOM   1102 HH11 ARG A  73       5.877  14.557  -7.918  1.00 97.29           H  
ATOM   1103 HH12 ARG A  73       6.745  16.000  -8.404  1.00 97.29           H  
ATOM   1104  NH2 ARG A  73       8.326  15.030  -9.784  1.00 97.29           N  
ATOM   1105 HH21 ARG A  73       9.019  14.639 -10.406  1.00 97.29           H  
ATOM   1106 HH22 ARG A  73       8.302  16.021  -9.590  1.00 97.29           H  
ATOM   1107  CZ  ARG A  73       7.366  14.327  -9.266  1.00 97.29           C  
ATOM   1108  N   LEU A  74       6.452   7.613  -6.856  1.00 98.13           N  
ATOM   1109  H   LEU A  74       6.914   7.287  -7.693  1.00 98.13           H  
ATOM   1110  CA  LEU A  74       5.367   6.820  -6.255  1.00 98.13           C  
ATOM   1111  HA  LEU A  74       4.499   7.463  -6.113  1.00 98.13           H  
ATOM   1112  C   LEU A  74       5.712   6.287  -4.858  1.00 98.13           C  
ATOM   1113  CB  LEU A  74       4.982   5.660  -7.189  1.00 98.13           C  
ATOM   1114  HB2 LEU A  74       4.186   5.090  -6.710  1.00 98.13           H  
ATOM   1115  HB3 LEU A  74       5.842   5.001  -7.307  1.00 98.13           H  
ATOM   1116  O   LEU A  74       4.830   6.167  -4.013  1.00 98.13           O  
ATOM   1117  CG  LEU A  74       4.502   6.094  -8.583  1.00 98.13           C  
ATOM   1118  HG  LEU A  74       5.331   6.552  -9.122  1.00 98.13           H  
ATOM   1119  CD1 LEU A  74       4.035   4.872  -9.373  1.00 98.13           C  
ATOM   1120 HD11 LEU A  74       4.869   4.180  -9.490  1.00 98.13           H  
ATOM   1121 HD12 LEU A  74       3.221   4.374  -8.847  1.00 98.13           H  
ATOM   1122 HD13 LEU A  74       3.695   5.172 -10.365  1.00 98.13           H  
ATOM   1123  CD2 LEU A  74       3.353   7.097  -8.525  1.00 98.13           C  
ATOM   1124 HD21 LEU A  74       3.662   8.015  -8.025  1.00 98.13           H  
ATOM   1125 HD22 LEU A  74       2.505   6.666  -7.994  1.00 98.13           H  
ATOM   1126 HD23 LEU A  74       3.068   7.363  -9.543  1.00 98.13           H  
ATOM   1127  N   ILE A  75       6.988   5.990  -4.604  1.00 98.27           N  
ATOM   1128  H   ILE A  75       7.683   6.232  -5.296  1.00 98.27           H  
ATOM   1129  CA  ILE A  75       7.466   5.575  -3.280  1.00 98.27           C  
ATOM   1130  HA  ILE A  75       6.827   4.778  -2.899  1.00 98.27           H  
ATOM   1131  C   ILE A  75       7.347   6.745  -2.304  1.00 98.27           C  
ATOM   1132  CB  ILE A  75       8.911   5.037  -3.379  1.00 98.27           C  
ATOM   1133  HB  ILE A  75       9.525   5.763  -3.912  1.00 98.27           H  
ATOM   1134  O   ILE A  75       6.809   6.567  -1.212  1.00 98.27           O  
ATOM   1135  CG1 ILE A  75       8.919   3.717  -4.177  1.00 98.27           C  
ATOM   1136 HG12 ILE A  75       8.603   2.897  -3.532  1.00 98.27           H  
ATOM   1137 HG13 ILE A  75       8.221   3.778  -5.011  1.00 98.27           H  
ATOM   1138  CG2 ILE A  75       9.542   4.844  -1.991  1.00 98.27           C  
ATOM   1139 HG21 ILE A  75      10.477   4.286  -2.051  1.00 98.27           H  
ATOM   1140 HG22 ILE A  75       9.767   5.816  -1.553  1.00 98.27           H  
ATOM   1141 HG23 ILE A  75       8.851   4.330  -1.322  1.00 98.27           H  
ATOM   1142  CD1 ILE A  75      10.291   3.396  -4.765  1.00 98.27           C  
ATOM   1143 HD11 ILE A  75      10.558   4.174  -5.479  1.00 98.27           H  
ATOM   1144 HD12 ILE A  75      10.247   2.439  -5.285  1.00 98.27           H  
ATOM   1145 HD13 ILE A  75      11.040   3.342  -3.975  1.00 98.27           H  
ATOM   1146  N   ASN A  76       7.766   7.941  -2.725  1.00 97.29           N  
ATOM   1147  H   ASN A  76       8.202   8.014  -3.633  1.00 97.29           H  
ATOM   1148  CA  ASN A  76       7.589   9.162  -1.945  1.00 97.29           C  
ATOM   1149  HA  ASN A  76       8.069   9.031  -0.975  1.00 97.29           H  
ATOM   1150  C   ASN A  76       6.098   9.439  -1.676  1.00 97.29           C  
ATOM   1151  CB  ASN A  76       8.288  10.317  -2.685  1.00 97.29           C  
ATOM   1152  HB2 ASN A  76       7.753  10.545  -3.607  1.00 97.29           H  
ATOM   1153  HB3 ASN A  76       9.306  10.023  -2.942  1.00 97.29           H  
ATOM   1154  O   ASN A  76       5.706   9.638  -0.531  1.00 97.29           O  
ATOM   1155  CG  ASN A  76       8.373  11.585  -1.854  1.00 97.29           C  
ATOM   1156  ND2 ASN A  76       8.620  12.711  -2.479  1.00 97.29           N  
ATOM   1157 HD21 ASN A  76       8.815  12.716  -3.470  1.00 97.29           H  
ATOM   1158 HD22 ASN A  76       8.666  13.548  -1.915  1.00 97.29           H  
ATOM   1159  OD1 ASN A  76       8.232  11.588  -0.645  1.00 97.29           O  
ATOM   1160  N   GLU A  77       5.241   9.340  -2.699  1.00 98.19           N  
ATOM   1161  H   GLU A  77       5.622   9.196  -3.624  1.00 98.19           H  
ATOM   1162  CA  GLU A  77       3.794   9.543  -2.561  1.00 98.19           C  
ATOM   1163  HA  GLU A  77       3.628  10.556  -2.193  1.00 98.19           H  
ATOM   1164  C   GLU A  77       3.148   8.609  -1.527  1.00 98.19           C  
ATOM   1165  CB  GLU A  77       3.079   9.409  -3.917  1.00 98.19           C  
ATOM   1166  HB2 GLU A  77       2.005   9.413  -3.736  1.00 98.19           H  
ATOM   1167  HB3 GLU A  77       3.324   8.445  -4.362  1.00 98.19           H  
ATOM   1168  O   GLU A  77       2.326   9.052  -0.728  1.00 98.19           O  
ATOM   1169  CG  GLU A  77       3.378  10.519  -4.942  1.00 98.19           C  
ATOM   1170  HG2 GLU A  77       4.375  10.390  -5.365  1.00 98.19           H  
ATOM   1171  HG3 GLU A  77       2.676  10.410  -5.768  1.00 98.19           H  
ATOM   1172  CD  GLU A  77       3.262  11.930  -4.363  1.00 98.19           C  
ATOM   1173  OE1 GLU A  77       4.173  12.762  -4.559  1.00 98.19           O  
ATOM   1174  OE2 GLU A  77       2.246  12.206  -3.698  1.00 98.19           O  
ATOM   1175  N   ALA A  78       3.543   7.334  -1.490  1.00 98.35           N  
ATOM   1176  H   ALA A  78       4.219   7.017  -2.171  1.00 98.35           H  
ATOM   1177  CA  ALA A  78       3.064   6.393  -0.480  1.00 98.35           C  
ATOM   1178  HA  ALA A  78       1.976   6.449  -0.441  1.00 98.35           H  
ATOM   1179  C   ALA A  78       3.588   6.729   0.933  1.00 98.35           C  
ATOM   1180  CB  ALA A  78       3.461   4.979  -0.922  1.00 98.35           C  
ATOM   1181  HB1 ALA A  78       3.039   4.768  -1.905  1.00 98.35           H  
ATOM   1182  HB2 ALA A  78       4.546   4.891  -0.970  1.00 98.35           H  
ATOM   1183  HB3 ALA A  78       3.071   4.253  -0.210  1.00 98.35           H  
ATOM   1184  O   ALA A  78       2.820   6.729   1.900  1.00 98.35           O  
ATOM   1185  N   LEU A  79       4.882   7.044   1.060  1.00 97.62           N  
ATOM   1186  H   LEU A  79       5.448   7.072   0.224  1.00 97.62           H  
ATOM   1187  CA  LEU A  79       5.552   7.317   2.341  1.00 97.62           C  
ATOM   1188  HA  LEU A  79       5.219   6.582   3.073  1.00 97.62           H  
ATOM   1189  C   LEU A  79       5.200   8.679   2.959  1.00 97.62           C  
ATOM   1190  CB  LEU A  79       7.074   7.170   2.166  1.00 97.62           C  
ATOM   1191  HB2 LEU A  79       7.570   7.573   3.049  1.00 97.62           H  
ATOM   1192  HB3 LEU A  79       7.382   7.776   1.314  1.00 97.62           H  
ATOM   1193  O   LEU A  79       5.450   8.879   4.143  1.00 97.62           O  
ATOM   1194  CG  LEU A  79       7.558   5.722   1.969  1.00 97.62           C  
ATOM   1195  HG  LEU A  79       7.024   5.261   1.138  1.00 97.62           H  
ATOM   1196  CD1 LEU A  79       9.049   5.728   1.637  1.00 97.62           C  
ATOM   1197 HD11 LEU A  79       9.228   6.363   0.769  1.00 97.62           H  
ATOM   1198 HD12 LEU A  79       9.372   4.713   1.406  1.00 97.62           H  
ATOM   1199 HD13 LEU A  79       9.621   6.106   2.484  1.00 97.62           H  
ATOM   1200  CD2 LEU A  79       7.355   4.859   3.219  1.00 97.62           C  
ATOM   1201 HD21 LEU A  79       7.846   3.894   3.094  1.00 97.62           H  
ATOM   1202 HD22 LEU A  79       7.785   5.354   4.090  1.00 97.62           H  
ATOM   1203 HD23 LEU A  79       6.293   4.689   3.396  1.00 97.62           H  
ATOM   1204  N   LYS A  80       4.549   9.590   2.220  1.00 96.71           N  
ATOM   1205  H   LYS A  80       4.502   9.438   1.223  1.00 96.71           H  
ATOM   1206  CA  LYS A  80       3.961  10.821   2.788  1.00 96.71           C  
ATOM   1207  HA  LYS A  80       4.753  11.427   3.228  1.00 96.71           H  
ATOM   1208  C   LYS A  80       2.969  10.533   3.919  1.00 96.71           C  
ATOM   1209  CB  LYS A  80       3.263  11.623   1.675  1.00 96.71           C  
ATOM   1210  HB2 LYS A  80       2.573  12.338   2.123  1.00 96.71           H  
ATOM   1211  HB3 LYS A  80       2.683  10.944   1.052  1.00 96.71           H  
ATOM   1212  O   LYS A  80       2.798  11.359   4.815  1.00 96.71           O  
ATOM   1213  CG  LYS A  80       4.262  12.410   0.813  1.00 96.71           C  
ATOM   1214  HG2 LYS A  80       4.657  13.238   1.402  1.00 96.71           H  
ATOM   1215  HG3 LYS A  80       5.098  11.775   0.521  1.00 96.71           H  
ATOM   1216  CD  LYS A  80       3.588  12.963  -0.448  1.00 96.71           C  
ATOM   1217  HD2 LYS A  80       3.232  12.144  -1.073  1.00 96.71           H  
ATOM   1218  HD3 LYS A  80       2.711  13.545  -0.165  1.00 96.71           H  
ATOM   1219  CE  LYS A  80       4.527  13.865  -1.244  1.00 96.71           C  
ATOM   1220  HE2 LYS A  80       5.381  13.285  -1.595  1.00 96.71           H  
ATOM   1221  HE3 LYS A  80       4.906  14.646  -0.584  1.00 96.71           H  
ATOM   1222  NZ  LYS A  80       3.845  14.504  -2.392  1.00 96.71           N  
ATOM   1223  HZ1 LYS A  80       3.766  13.864  -3.170  1.00 96.71           H  
ATOM   1224  HZ2 LYS A  80       2.928  14.850  -2.149  1.00 96.71           H  
ATOM   1225  HZ3 LYS A  80       4.405  15.296  -2.673  1.00 96.71           H  
ATOM   1226  N   ARG A  81       2.297   9.375   3.877  1.00 96.31           N  
ATOM   1227  H   ARG A  81       2.493   8.769   3.093  1.00 96.31           H  
ATOM   1228  CA  ARG A  81       1.284   8.979   4.871  1.00 96.31           C  
ATOM   1229  HA  ARG A  81       1.374   9.626   5.743  1.00 96.31           H  
ATOM   1230  C   ARG A  81       1.459   7.573   5.444  1.00 96.31           C  
ATOM   1231  CB  ARG A  81      -0.115   9.149   4.260  1.00 96.31           C  
ATOM   1232  HB2 ARG A  81      -0.173   8.554   3.349  1.00 96.31           H  
ATOM   1233  HB3 ARG A  81      -0.838   8.762   4.978  1.00 96.31           H  
ATOM   1234  O   ARG A  81       0.914   7.304   6.512  1.00 96.31           O  
ATOM   1235  CG  ARG A  81      -0.506  10.596   3.922  1.00 96.31           C  
ATOM   1236  HG2 ARG A  81       0.240  11.046   3.267  1.00 96.31           H  
ATOM   1237  HG3 ARG A  81      -1.457  10.584   3.389  1.00 96.31           H  
ATOM   1238  CD  ARG A  81      -0.668  11.439   5.190  1.00 96.31           C  
ATOM   1239  HD2 ARG A  81      -1.429  10.979   5.820  1.00 96.31           H  
ATOM   1240  HD3 ARG A  81       0.277  11.463   5.733  1.00 96.31           H  
ATOM   1241  NE  ARG A  81      -1.038  12.815   4.854  1.00 96.31           N  
ATOM   1242  HE  ARG A  81      -0.642  13.181   4.000  1.00 96.31           H  
ATOM   1243  NH1 ARG A  81      -2.320  13.357   6.673  1.00 96.31           N  
ATOM   1244 HH11 ARG A  81      -2.978  13.989   7.106  1.00 96.31           H  
ATOM   1245 HH12 ARG A  81      -2.197  12.414   7.013  1.00 96.31           H  
ATOM   1246  NH2 ARG A  81      -1.876  14.888   5.111  1.00 96.31           N  
ATOM   1247 HH21 ARG A  81      -1.223  15.155   4.388  1.00 96.31           H  
ATOM   1248 HH22 ARG A  81      -2.337  15.603   5.656  1.00 96.31           H  
ATOM   1249  CZ  ARG A  81      -1.745  13.676   5.547  1.00 96.31           C  
ATOM   1250  N   ALA A  82       2.197   6.687   4.777  1.00 96.59           N  
ATOM   1251  H   ALA A  82       2.615   6.953   3.897  1.00 96.59           H  
ATOM   1252  CA  ALA A  82       2.544   5.381   5.328  1.00 96.59           C  
ATOM   1253  HA  ALA A  82       1.680   4.986   5.862  1.00 96.59           H  
ATOM   1254  C   ALA A  82       3.715   5.472   6.316  1.00 96.59           C  
ATOM   1255  CB  ALA A  82       2.871   4.415   4.191  1.00 96.59           C  
ATOM   1256  HB1 ALA A  82       3.107   3.436   4.607  1.00 96.59           H  
ATOM   1257  HB2 ALA A  82       3.735   4.775   3.632  1.00 96.59           H  
ATOM   1258  HB3 ALA A  82       2.019   4.325   3.518  1.00 96.59           H  
ATOM   1259  O   ALA A  82       4.633   6.265   6.135  1.00 96.59           O  
ATOM   1260  N   LYS A  83       3.711   4.595   7.324  1.00 94.29           N  
ATOM   1261  H   LYS A  83       2.969   3.910   7.331  1.00 94.29           H  
ATOM   1262  CA  LYS A  83       4.856   4.363   8.213  1.00 94.29           C  
ATOM   1263  HA  LYS A  83       5.334   5.314   8.451  1.00 94.29           H  
ATOM   1264  C   LYS A  83       5.915   3.505   7.519  1.00 94.29           C  
ATOM   1265  CB  LYS A  83       4.357   3.701   9.511  1.00 94.29           C  
ATOM   1266  HB2 LYS A  83       3.642   4.364   9.998  1.00 94.29           H  
ATOM   1267  HB3 LYS A  83       3.849   2.770   9.261  1.00 94.29           H  
ATOM   1268  O   LYS A  83       7.094   3.828   7.581  1.00 94.29           O  
ATOM   1269  CG  LYS A  83       5.500   3.388  10.491  1.00 94.29           C  
ATOM   1270  HG2 LYS A  83       6.240   2.757   9.999  1.00 94.29           H  
ATOM   1271  HG3 LYS A  83       5.982   4.316  10.796  1.00 94.29           H  
ATOM   1272  CD  LYS A  83       4.991   2.640  11.730  1.00 94.29           C  
ATOM   1273  HD2 LYS A  83       4.405   1.776  11.416  1.00 94.29           H  
ATOM   1274  HD3 LYS A  83       4.364   3.304  12.326  1.00 94.29           H  
ATOM   1275  CE  LYS A  83       6.196   2.158  12.546  1.00 94.29           C  
ATOM   1276  HE2 LYS A  83       6.780   1.486  11.917  1.00 94.29           H  
ATOM   1277  HE3 LYS A  83       6.826   3.017  12.775  1.00 94.29           H  
ATOM   1278  NZ  LYS A  83       5.798   1.462  13.798  1.00 94.29           N  
ATOM   1279  HZ1 LYS A  83       5.236   0.636  13.651  1.00 94.29           H  
ATOM   1280  HZ2 LYS A  83       6.596   1.111  14.309  1.00 94.29           H  
ATOM   1281  HZ3 LYS A  83       5.258   2.040  14.427  1.00 94.29           H  
ATOM   1282  N   THR A  84       5.474   2.443   6.846  1.00 97.85           N  
ATOM   1283  H   THR A  84       4.479   2.274   6.831  1.00 97.85           H  
ATOM   1284  CA  THR A  84       6.338   1.425   6.242  1.00 97.85           C  
ATOM   1285  HA  THR A  84       7.359   1.801   6.175  1.00 97.85           H  
ATOM   1286  C   THR A  84       5.833   1.085   4.845  1.00 97.85           C  
ATOM   1287  CB  THR A  84       6.351   0.143   7.089  1.00 97.85           C  
ATOM   1288  HB  THR A  84       5.381  -0.340   6.973  1.00 97.85           H  
ATOM   1289  O   THR A  84       4.642   0.829   4.654  1.00 97.85           O  
ATOM   1290  CG2 THR A  84       7.417  -0.850   6.632  1.00 97.85           C  
ATOM   1291 HG21 THR A  84       7.164  -1.254   5.652  1.00 97.85           H  
ATOM   1292 HG22 THR A  84       7.480  -1.668   7.349  1.00 97.85           H  
ATOM   1293 HG23 THR A  84       8.386  -0.352   6.582  1.00 97.85           H  
ATOM   1294  OG1 THR A  84       6.514   0.405   8.465  1.00 97.85           O  
ATOM   1295  HG1 THR A  84       7.402   0.734   8.619  1.00 97.85           H  
ATOM   1296  N   LEU A  85       6.737   1.025   3.871  1.00 98.37           N  
ATOM   1297  H   LEU A  85       7.689   1.269   4.101  1.00 98.37           H  
ATOM   1298  CA  LEU A  85       6.485   0.508   2.532  1.00 98.37           C  
ATOM   1299  HA  LEU A  85       5.412   0.353   2.414  1.00 98.37           H  
ATOM   1300  C   LEU A  85       7.188  -0.842   2.344  1.00 98.37           C  
ATOM   1301  CB  LEU A  85       6.905   1.554   1.485  1.00 98.37           C  
ATOM   1302  HB2 LEU A  85       7.933   1.850   1.694  1.00 98.37           H  
ATOM   1303  HB3 LEU A  85       6.271   2.435   1.592  1.00 98.37           H  
ATOM   1304  O   LEU A  85       8.407  -0.954   2.468  1.00 98.37           O  
ATOM   1305  CG  LEU A  85       6.835   1.052   0.031  1.00 98.37           C  
ATOM   1306  HG  LEU A  85       7.440   0.151  -0.069  1.00 98.37           H  
ATOM   1307  CD1 LEU A  85       5.425   0.737  -0.461  1.00 98.37           C  
ATOM   1308 HD11 LEU A  85       5.485   0.327  -1.469  1.00 98.37           H  
ATOM   1309 HD12 LEU A  85       4.822   1.646  -0.477  1.00 98.37           H  
ATOM   1310 HD13 LEU A  85       4.961  -0.014   0.178  1.00 98.37           H  
ATOM   1311  CD2 LEU A  85       7.412   2.102  -0.907  1.00 98.37           C  
ATOM   1312 HD21 LEU A  85       8.461   2.252  -0.654  1.00 98.37           H  
ATOM   1313 HD22 LEU A  85       7.341   1.756  -1.938  1.00 98.37           H  
ATOM   1314 HD23 LEU A  85       6.870   3.041  -0.796  1.00 98.37           H  
ATOM   1315  N   LEU A  86       6.412  -1.856   1.974  1.00 98.49           N  
ATOM   1316  H   LEU A  86       5.416  -1.685   1.965  1.00 98.49           H  
ATOM   1317  CA  LEU A  86       6.880  -3.141   1.472  1.00 98.49           C  
ATOM   1318  HA  LEU A  86       7.896  -3.326   1.819  1.00 98.49           H  
ATOM   1319  C   LEU A  86       6.910  -3.089  -0.063  1.00 98.49           C  
ATOM   1320  CB  LEU A  86       5.969  -4.258   2.007  1.00 98.49           C  
ATOM   1321  HB2 LEU A  86       6.368  -5.210   1.656  1.00 98.49           H  
ATOM   1322  HB3 LEU A  86       4.971  -4.123   1.590  1.00 98.49           H  
ATOM   1323  O   LEU A  86       5.923  -3.400  -0.738  1.00 98.49           O  
ATOM   1324  CG  LEU A  86       5.826  -4.372   3.530  1.00 98.49           C  
ATOM   1325  HG  LEU A  86       5.374  -3.463   3.926  1.00 98.49           H  
ATOM   1326  CD1 LEU A  86       4.906  -5.555   3.832  1.00 98.49           C  
ATOM   1327 HD11 LEU A  86       5.358  -6.484   3.486  1.00 98.49           H  
ATOM   1328 HD12 LEU A  86       4.729  -5.617   4.906  1.00 98.49           H  
ATOM   1329 HD13 LEU A  86       3.947  -5.417   3.332  1.00 98.49           H  
ATOM   1330  CD2 LEU A  86       7.171  -4.608   4.219  1.00 98.49           C  
ATOM   1331 HD21 LEU A  86       7.009  -4.735   5.289  1.00 98.49           H  
ATOM   1332 HD22 LEU A  86       7.817  -3.743   4.070  1.00 98.49           H  
ATOM   1333 HD23 LEU A  86       7.652  -5.499   3.817  1.00 98.49           H  
ATOM   1334  N   LEU A  87       8.038  -2.647  -0.609  1.00 98.37           N  
ATOM   1335  H   LEU A  87       8.818  -2.464   0.006  1.00 98.37           H  
ATOM   1336  CA  LEU A  87       8.253  -2.446  -2.039  1.00 98.37           C  
ATOM   1337  HA  LEU A  87       7.323  -2.103  -2.493  1.00 98.37           H  
ATOM   1338  C   LEU A  87       8.682  -3.751  -2.717  1.00 98.37           C  
ATOM   1339  CB  LEU A  87       9.315  -1.344  -2.187  1.00 98.37           C  
ATOM   1340  HB2 LEU A  87       8.954  -0.441  -1.694  1.00 98.37           H  
ATOM   1341  HB3 LEU A  87      10.209  -1.666  -1.653  1.00 98.37           H  
ATOM   1342  O   LEU A  87       9.516  -4.476  -2.184  1.00 98.37           O  
ATOM   1343  CG  LEU A  87       9.720  -0.983  -3.624  1.00 98.37           C  
ATOM   1344  HG  LEU A  87      10.086  -1.868  -4.146  1.00 98.37           H  
ATOM   1345  CD1 LEU A  87       8.566  -0.372  -4.417  1.00 98.37           C  
ATOM   1346 HD11 LEU A  87       7.780  -1.112  -4.567  1.00 98.37           H  
ATOM   1347 HD12 LEU A  87       8.930  -0.058  -5.395  1.00 98.37           H  
ATOM   1348 HD13 LEU A  87       8.158   0.489  -3.887  1.00 98.37           H  
ATOM   1349  CD2 LEU A  87      10.856   0.033  -3.543  1.00 98.37           C  
ATOM   1350 HD21 LEU A  87      10.521   0.925  -3.014  1.00 98.37           H  
ATOM   1351 HD22 LEU A  87      11.695  -0.408  -3.004  1.00 98.37           H  
ATOM   1352 HD23 LEU A  87      11.195   0.321  -4.538  1.00 98.37           H  
ATOM   1353  N   TYR A  88       8.177  -4.030  -3.916  1.00 98.35           N  
ATOM   1354  H   TYR A  88       7.445  -3.440  -4.284  1.00 98.35           H  
ATOM   1355  CA  TYR A  88       8.655  -5.145  -4.738  1.00 98.35           C  
ATOM   1356  HA  TYR A  88       9.534  -5.595  -4.276  1.00 98.35           H  
ATOM   1357  C   TYR A  88       9.053  -4.661  -6.126  1.00 98.35           C  
ATOM   1358  CB  TYR A  88       7.585  -6.227  -4.815  1.00 98.35           C  
ATOM   1359  HB2 TYR A  88       6.728  -5.844  -5.368  1.00 98.35           H  
ATOM   1360  HB3 TYR A  88       7.247  -6.436  -3.800  1.00 98.35           H  
ATOM   1361  O   TYR A  88       8.235  -4.103  -6.862  1.00 98.35           O  
ATOM   1362  CG  TYR A  88       8.046  -7.528  -5.451  1.00 98.35           C  
ATOM   1363  CD1 TYR A  88       7.954  -7.716  -6.843  1.00 98.35           C  
ATOM   1364  HD1 TYR A  88       7.585  -6.921  -7.474  1.00 98.35           H  
ATOM   1365  CD2 TYR A  88       8.524  -8.573  -4.638  1.00 98.35           C  
ATOM   1366  HD2 TYR A  88       8.638  -8.417  -3.575  1.00 98.35           H  
ATOM   1367  CE1 TYR A  88       8.290  -8.962  -7.408  1.00 98.35           C  
ATOM   1368  HE1 TYR A  88       8.189  -9.135  -8.469  1.00 98.35           H  
ATOM   1369  CE2 TYR A  88       8.841  -9.825  -5.192  1.00 98.35           C  
ATOM   1370  HE2 TYR A  88       9.179 -10.633  -4.560  1.00 98.35           H  
ATOM   1371  OH  TYR A  88       9.014 -11.231  -7.123  1.00 98.35           O  
ATOM   1372  HH  TYR A  88       9.254 -11.880  -6.457  1.00 98.35           H  
ATOM   1373  CZ  TYR A  88       8.708 -10.025  -6.580  1.00 98.35           C  
ATOM   1374  N   ARG A  89      10.312  -4.893  -6.501  1.00 97.45           N  
ATOM   1375  H   ARG A  89      10.922  -5.376  -5.856  1.00 97.45           H  
ATOM   1376  CA  ARG A  89      10.809  -4.566  -7.839  1.00 97.45           C  
ATOM   1377  HA  ARG A  89      10.341  -3.635  -8.160  1.00 97.45           H  
ATOM   1378  C   ARG A  89      10.406  -5.658  -8.832  1.00 97.45           C  
ATOM   1379  CB  ARG A  89      12.325  -4.334  -7.789  1.00 97.45           C  
ATOM   1380  HB2 ARG A  89      12.550  -3.549  -7.067  1.00 97.45           H  
ATOM   1381  HB3 ARG A  89      12.827  -5.244  -7.463  1.00 97.45           H  
ATOM   1382  O   ARG A  89      10.925  -6.772  -8.773  1.00 97.45           O  
ATOM   1383  CG  ARG A  89      12.825  -3.916  -9.176  1.00 97.45           C  
ATOM   1384  HG2 ARG A  89      12.268  -3.035  -9.494  1.00 97.45           H  
ATOM   1385  HG3 ARG A  89      12.628  -4.717  -9.888  1.00 97.45           H  
ATOM   1386  CD  ARG A  89      14.322  -3.607  -9.218  1.00 97.45           C  
ATOM   1387  HD2 ARG A  89      14.887  -4.517  -9.014  1.00 97.45           H  
ATOM   1388  HD3 ARG A  89      14.563  -2.858  -8.464  1.00 97.45           H  
ATOM   1389  NE  ARG A  89      14.647  -3.087 -10.552  1.00 97.45           N  
ATOM   1390  HE  ARG A  89      13.863  -2.788 -11.115  1.00 97.45           H  
ATOM   1391  NH1 ARG A  89      16.931  -3.469 -10.696  1.00 97.45           N  
ATOM   1392 HH11 ARG A  89      17.746  -3.388 -11.288  1.00 97.45           H  
ATOM   1393 HH12 ARG A  89      16.981  -3.832  -9.755  1.00 97.45           H  
ATOM   1394  NH2 ARG A  89      15.861  -2.556 -12.362  1.00 97.45           N  
ATOM   1395 HH21 ARG A  89      15.050  -2.066 -12.714  1.00 97.45           H  
ATOM   1396 HH22 ARG A  89      16.752  -2.517 -12.836  1.00 97.45           H  
ATOM   1397  CZ  ARG A  89      15.803  -3.055 -11.174  1.00 97.45           C  
ATOM   1398  N   LEU A  90       9.525  -5.309  -9.768  1.00 97.69           N  
ATOM   1399  H   LEU A  90       9.163  -4.367  -9.726  1.00 97.69           H  
ATOM   1400  CA  LEU A  90       8.952  -6.223 -10.763  1.00 97.69           C  
ATOM   1401  HA  LEU A  90       8.641  -7.146 -10.274  1.00 97.69           H  
ATOM   1402  C   LEU A  90       9.925  -6.615 -11.884  1.00 97.69           C  
ATOM   1403  CB  LEU A  90       7.735  -5.534 -11.398  1.00 97.69           C  
ATOM   1404  HB2 LEU A  90       8.044  -4.548 -11.745  1.00 97.69           H  
ATOM   1405  HB3 LEU A  90       7.436  -6.110 -12.274  1.00 97.69           H  
ATOM   1406  O   LEU A  90       9.809  -7.695 -12.457  1.00 97.69           O  
ATOM   1407  CG  LEU A  90       6.507  -5.391 -10.486  1.00 97.69           C  
ATOM   1408  HG  LEU A  90       6.798  -4.990  -9.515  1.00 97.69           H  
ATOM   1409  CD1 LEU A  90       5.544  -4.413 -11.155  1.00 97.69           C  
ATOM   1410 HD11 LEU A  90       6.013  -3.434 -11.249  1.00 97.69           H  
ATOM   1411 HD12 LEU A  90       4.639  -4.302 -10.558  1.00 97.69           H  
ATOM   1412 HD13 LEU A  90       5.277  -4.778 -12.147  1.00 97.69           H  
ATOM   1413  CD2 LEU A  90       5.809  -6.741 -10.299  1.00 97.69           C  
ATOM   1414 HD21 LEU A  90       5.518  -7.149 -11.267  1.00 97.69           H  
ATOM   1415 HD22 LEU A  90       4.908  -6.631  -9.696  1.00 97.69           H  
ATOM   1416 HD23 LEU A  90       6.468  -7.448  -9.794  1.00 97.69           H  
ATOM   1417  N   ASN A  91      10.853  -5.728 -12.241  1.00 96.61           N  
ATOM   1418  H   ASN A  91      10.911  -4.857 -11.732  1.00 96.61           H  
ATOM   1419  CA  ASN A  91      11.734  -5.885 -13.394  1.00 96.61           C  
ATOM   1420  HA  ASN A  91      11.394  -6.737 -13.983  1.00 96.61           H  
ATOM   1421  C   ASN A  91      13.186  -6.154 -12.983  1.00 96.61           C  
ATOM   1422  CB  ASN A  91      11.625  -4.642 -14.291  1.00 96.61           C  
ATOM   1423  HB2 ASN A  91      12.185  -4.825 -15.208  1.00 96.61           H  
ATOM   1424  HB3 ASN A  91      10.585  -4.468 -14.565  1.00 96.61           H  
ATOM   1425  O   ASN A  91      13.738  -5.463 -12.133  1.00 96.61           O  
ATOM   1426  CG  ASN A  91      12.123  -3.368 -13.634  1.00 96.61           C  
ATOM   1427  ND2 ASN A  91      12.912  -2.594 -14.331  1.00 96.61           N  
ATOM   1428 HD21 ASN A  91      13.158  -1.704 -13.922  1.00 96.61           H  
ATOM   1429 HD22 ASN A  91      13.119  -2.833 -15.290  1.00 96.61           H  
ATOM   1430  OD1 ASN A  91      11.784  -3.039 -12.507  1.00 96.61           O  
ATOM   1431  N   ALA A  92      13.841  -7.109 -13.648  1.00 95.27           N  
ATOM   1432  H   ALA A  92      13.323  -7.704 -14.279  1.00 95.27           H  
ATOM   1433  CA  ALA A  92      15.288  -7.310 -13.516  1.00 95.27           C  
ATOM   1434  HA  ALA A  92      15.592  -7.082 -12.495  1.00 95.27           H  
ATOM   1435  C   ALA A  92      16.101  -6.372 -14.424  1.00 95.27           C  
ATOM   1436  CB  ALA A  92      15.602  -8.785 -13.781  1.00 95.27           C  
ATOM   1437  HB1 ALA A  92      15.052  -9.413 -13.080  1.00 95.27           H  
ATOM   1438  HB2 ALA A  92      15.327  -9.052 -14.802  1.00 95.27           H  
ATOM   1439  HB3 ALA A  92      16.670  -8.958 -13.646  1.00 95.27           H  
ATOM   1440  O   ALA A  92      17.179  -5.925 -14.034  1.00 95.27           O  
ATOM   1441  N   GLY A  93      15.575  -6.064 -15.614  1.00 95.52           N  
ATOM   1442  H   GLY A  93      14.665  -6.438 -15.844  1.00 95.52           H  
ATOM   1443  CA  GLY A  93      16.244  -5.243 -16.621  1.00 95.52           C  
ATOM   1444  HA2 GLY A  93      15.545  -5.027 -17.430  1.00 95.52           H  
ATOM   1445  HA3 GLY A  93      16.529  -4.294 -16.166  1.00 95.52           H  
ATOM   1446  C   GLY A  93      17.499  -5.881 -17.232  1.00 95.52           C  
ATOM   1447  O   GLY A  93      17.850  -7.029 -16.965  1.00 95.52           O  
ATOM   1448  N   THR A  94      18.185  -5.108 -18.072  1.00 97.83           N  
ATOM   1449  H   THR A  94      17.847  -4.164 -18.191  1.00 97.83           H  
ATOM   1450  CA  THR A  94      19.512  -5.423 -18.620  1.00 97.83           C  
ATOM   1451  HA  THR A  94      19.702  -6.491 -18.514  1.00 97.83           H  
ATOM   1452  C   THR A  94      20.568  -4.657 -17.834  1.00 97.83           C  
ATOM   1453  CB  THR A  94      19.599  -5.084 -20.115  1.00 97.83           C  
ATOM   1454  HB  THR A  94      19.466  -4.012 -20.258  1.00 97.83           H  
ATOM   1455  O   THR A  94      20.389  -3.470 -17.550  1.00 97.83           O  
ATOM   1456  CG2 THR A  94      20.917  -5.523 -20.750  1.00 97.83           C  
ATOM   1457 HG21 THR A  94      21.743  -4.938 -20.345  1.00 97.83           H  
ATOM   1458 HG22 THR A  94      20.874  -5.340 -21.824  1.00 97.83           H  
ATOM   1459 HG23 THR A  94      21.090  -6.584 -20.573  1.00 97.83           H  
ATOM   1460  OG1 THR A  94      18.571  -5.772 -20.789  1.00 97.83           O  
ATOM   1461  HG1 THR A  94      17.741  -5.517 -20.379  1.00 97.83           H  
ATOM   1462  N   LYS A  95      21.656  -5.336 -17.461  1.00 98.14           N  
ATOM   1463  H   LYS A  95      21.755  -6.288 -17.784  1.00 98.14           H  
ATOM   1464  CA  LYS A  95      22.797  -4.730 -16.765  1.00 98.14           C  
ATOM   1465  HA  LYS A  95      22.453  -4.051 -15.985  1.00 98.14           H  
ATOM   1466  C   LYS A  95      23.614  -3.896 -17.744  1.00 98.14           C  
ATOM   1467  CB  LYS A  95      23.664  -5.815 -16.110  1.00 98.14           C  
ATOM   1468  HB2 LYS A  95      24.549  -5.337 -15.689  1.00 98.14           H  
ATOM   1469  HB3 LYS A  95      23.985  -6.531 -16.866  1.00 98.14           H  
ATOM   1470  O   LYS A  95      24.004  -4.405 -18.791  1.00 98.14           O  
ATOM   1471  CG  LYS A  95      22.922  -6.546 -14.982  1.00 98.14           C  
ATOM   1472  HG2 LYS A  95      21.998  -6.983 -15.359  1.00 98.14           H  
ATOM   1473  HG3 LYS A  95      22.682  -5.820 -14.205  1.00 98.14           H  
ATOM   1474  CD  LYS A  95      23.785  -7.654 -14.371  1.00 98.14           C  
ATOM   1475  HD2 LYS A  95      23.975  -8.428 -15.115  1.00 98.14           H  
ATOM   1476  HD3 LYS A  95      24.742  -7.231 -14.067  1.00 98.14           H  
ATOM   1477  CE  LYS A  95      23.075  -8.258 -13.157  1.00 98.14           C  
ATOM   1478  HE2 LYS A  95      22.394  -9.039 -13.496  1.00 98.14           H  
ATOM   1479  HE3 LYS A  95      22.486  -7.476 -12.678  1.00 98.14           H  
ATOM   1480  NZ  LYS A  95      24.047  -8.784 -12.173  1.00 98.14           N  
ATOM   1481  HZ1 LYS A  95      24.492  -7.990 -11.733  1.00 98.14           H  
ATOM   1482  HZ2 LYS A  95      23.575  -9.270 -11.424  1.00 98.14           H  
ATOM   1483  HZ3 LYS A  95      24.749  -9.368 -12.603  1.00 98.14           H  
ATOM   1484  N   ALA A  96      23.879  -2.643 -17.384  1.00 98.38           N  
ATOM   1485  H   ALA A  96      23.523  -2.290 -16.508  1.00 98.38           H  
ATOM   1486  CA  ALA A  96      24.844  -1.830 -18.110  1.00 98.38           C  
ATOM   1487  HA  ALA A  96      24.583  -1.860 -19.168  1.00 98.38           H  
ATOM   1488  C   ALA A  96      26.253  -2.418 -17.933  1.00 98.38           C  
ATOM   1489  CB  ALA A  96      24.755  -0.382 -17.624  1.00 98.38           C  
ATOM   1490  HB1 ALA A  96      25.176  -0.301 -16.622  1.00 98.38           H  
ATOM   1491  HB2 ALA A  96      23.719  -0.043 -17.605  1.00 98.38           H  
ATOM   1492  HB3 ALA A  96      25.307   0.268 -18.302  1.00 98.38           H  
ATOM   1493  O   ALA A  96      26.555  -2.995 -16.884  1.00 98.38           O  
ATOM   1494  N   ALA A  97      27.109  -2.291 -18.941  1.00 98.49           N  
ATOM   1495  H   ALA A  97      26.816  -1.806 -19.777  1.00 98.49           H  
ATOM   1496  CA  ALA A  97      28.477  -2.794 -18.874  1.00 98.49           C  
ATOM   1497  HA  ALA A  97      28.816  -2.730 -17.840  1.00 98.49           H  
ATOM   1498  C   ALA A  97      29.439  -1.951 -19.714  1.00 98.49           C  
ATOM   1499  CB  ALA A  97      28.500  -4.269 -19.305  1.00 98.49           C  
ATOM   1500  HB1 ALA A  97      29.507  -4.671 -19.192  1.00 98.49           H  
ATOM   1501  HB2 ALA A  97      28.190  -4.356 -20.346  1.00 98.49           H  
ATOM   1502  HB3 ALA A  97      27.822  -4.850 -18.678  1.00 98.49           H  
ATOM   1503  O   ALA A  97      29.024  -1.246 -20.636  1.00 98.49           O  
ATOM   1504  N   VAL A  98      30.728  -2.052 -19.400  1.00 98.25           N  
ATOM   1505  H   VAL A  98      30.978  -2.617 -18.600  1.00 98.25           H  
ATOM   1506  CA  VAL A  98      31.826  -1.477 -20.180  1.00 98.25           C  
ATOM   1507  HA  VAL A  98      31.512  -1.439 -21.223  1.00 98.25           H  
ATOM   1508  C   VAL A  98      33.059  -2.372 -20.094  1.00 98.25           C  
ATOM   1509  CB  VAL A  98      32.126  -0.033 -19.731  1.00 98.25           C  
ATOM   1510  HB  VAL A  98      31.177   0.503 -19.709  1.00 98.25           H  
ATOM   1511  O   VAL A  98      33.290  -3.035 -19.081  1.00 98.25           O  
ATOM   1512  CG1 VAL A  98      32.751   0.059 -18.334  1.00 98.25           C  
ATOM   1513 HG11 VAL A  98      32.835   1.107 -18.045  1.00 98.25           H  
ATOM   1514 HG12 VAL A  98      33.746  -0.386 -18.323  1.00 98.25           H  
ATOM   1515 HG13 VAL A  98      32.119  -0.457 -17.612  1.00 98.25           H  
ATOM   1516  CG2 VAL A  98      33.016   0.701 -20.737  1.00 98.25           C  
ATOM   1517 HG21 VAL A  98      32.630   0.563 -21.747  1.00 98.25           H  
ATOM   1518 HG22 VAL A  98      32.980   1.768 -20.515  1.00 98.25           H  
ATOM   1519 HG23 VAL A  98      34.047   0.353 -20.679  1.00 98.25           H  
ATOM   1520  N   THR A  99      33.864  -2.379 -21.153  1.00 97.89           N  
ATOM   1521  H   THR A  99      33.635  -1.792 -21.943  1.00 97.89           H  
ATOM   1522  CA  THR A  99      35.155  -3.073 -21.187  1.00 97.89           C  
ATOM   1523  HA  THR A  99      35.322  -3.566 -20.230  1.00 97.89           H  
ATOM   1524  C   THR A  99      36.269  -2.053 -21.391  1.00 97.89           C  
ATOM   1525  CB  THR A  99      35.179  -4.166 -22.266  1.00 97.89           C  
ATOM   1526  HB  THR A  99      35.018  -3.708 -23.241  1.00 97.89           H  
ATOM   1527  O   THR A  99      36.249  -1.296 -22.360  1.00 97.89           O  
ATOM   1528  CG2 THR A  99      36.493  -4.942 -22.292  1.00 97.89           C  
ATOM   1529 HG21 THR A  99      37.307  -4.286 -22.602  1.00 97.89           H  
ATOM   1530 HG22 THR A  99      36.422  -5.761 -23.007  1.00 97.89           H  
ATOM   1531 HG23 THR A  99      36.718  -5.343 -21.303  1.00 97.89           H  
ATOM   1532  OG1 THR A  99      34.154  -5.111 -22.037  1.00 97.89           O  
ATOM   1533  HG1 THR A  99      34.438  -5.706 -21.339  1.00 97.89           H  
ATOM   1534  N   VAL A 100      37.242  -2.042 -20.480  1.00 96.64           N  
ATOM   1535  H   VAL A 100      37.193  -2.723 -19.735  1.00 96.64           H  
ATOM   1536  CA  VAL A 100      38.435  -1.187 -20.511  1.00 96.64           C  
ATOM   1537  HA  VAL A 100      38.441  -0.598 -21.428  1.00 96.64           H  
ATOM   1538  C   VAL A 100      39.658  -2.101 -20.509  1.00 96.64           C  
ATOM   1539  CB  VAL A 100      38.458  -0.204 -19.322  1.00 96.64           C  
ATOM   1540  HB  VAL A 100      38.520  -0.763 -18.388  1.00 96.64           H  
ATOM   1541  O   VAL A 100      39.990  -2.720 -19.497  1.00 96.64           O  
ATOM   1542  CG1 VAL A 100      39.662   0.739 -19.415  1.00 96.64           C  
ATOM   1543 HG11 VAL A 100      40.591   0.168 -19.393  1.00 96.64           H  
ATOM   1544 HG12 VAL A 100      39.677   1.405 -18.552  1.00 96.64           H  
ATOM   1545 HG13 VAL A 100      39.621   1.333 -20.328  1.00 96.64           H  
ATOM   1546  CG2 VAL A 100      37.194   0.663 -19.277  1.00 96.64           C  
ATOM   1547 HG21 VAL A 100      37.260   1.357 -18.439  1.00 96.64           H  
ATOM   1548 HG22 VAL A 100      36.313   0.039 -19.124  1.00 96.64           H  
ATOM   1549 HG23 VAL A 100      37.086   1.219 -20.208  1.00 96.64           H  
ATOM   1550  N   GLY A 101      40.302  -2.251 -21.668  1.00 95.29           N  
ATOM   1551  H   GLY A 101      39.963  -1.752 -22.478  1.00 95.29           H  
ATOM   1552  CA  GLY A 101      41.360  -3.248 -21.847  1.00 95.29           C  
ATOM   1553  HA2 GLY A 101      41.745  -3.200 -22.865  1.00 95.29           H  
ATOM   1554  HA3 GLY A 101      42.178  -3.029 -21.160  1.00 95.29           H  
ATOM   1555  C   GLY A 101      40.841  -4.668 -21.590  1.00 95.29           C  
ATOM   1556  O   GLY A 101      39.909  -5.117 -22.255  1.00 95.29           O  
ATOM   1557  N   ASN A 102      41.429  -5.361 -20.609  1.00 95.41           N  
ATOM   1558  H   ASN A 102      42.163  -4.904 -20.088  1.00 95.41           H  
ATOM   1559  CA  ASN A 102      41.030  -6.718 -20.203  1.00 95.41           C  
ATOM   1560  HA  ASN A 102      40.565  -7.219 -21.052  1.00 95.41           H  
ATOM   1561  C   ASN A 102      39.997  -6.747 -19.063  1.00 95.41           C  
ATOM   1562  CB  ASN A 102      42.285  -7.508 -19.804  1.00 95.41           C  
ATOM   1563  HB2 ASN A 102      42.805  -6.979 -19.005  1.00 95.41           H  
ATOM   1564  HB3 ASN A 102      41.991  -8.485 -19.421  1.00 95.41           H  
ATOM   1565  O   ASN A 102      39.548  -7.828 -18.675  1.00 95.41           O  
ATOM   1566  CG  ASN A 102      43.246  -7.750 -20.949  1.00 95.41           C  
ATOM   1567  ND2 ASN A 102      44.491  -8.007 -20.634  1.00 95.41           N  
ATOM   1568 HD21 ASN A 102      44.758  -8.028 -19.660  1.00 95.41           H  
ATOM   1569 HD22 ASN A 102      45.134  -8.129 -21.403  1.00 95.41           H  
ATOM   1570  OD1 ASN A 102      42.912  -7.732 -22.122  1.00 95.41           O  
ATOM   1571  N   LEU A 103      39.641  -5.588 -18.502  1.00 97.60           N  
ATOM   1572  H   LEU A 103      39.996  -4.727 -18.893  1.00 97.60           H  
ATOM   1573  CA  LEU A 103      38.662  -5.472 -17.429  1.00 97.60           C  
ATOM   1574  HA  LEU A 103      38.663  -6.393 -16.845  1.00 97.60           H  
ATOM   1575  C   LEU A 103      37.270  -5.269 -18.026  1.00 97.60           C  
ATOM   1576  CB  LEU A 103      39.066  -4.308 -16.506  1.00 97.60           C  
ATOM   1577  HB2 LEU A 103      40.059  -4.495 -16.099  1.00 97.60           H  
ATOM   1578  HB3 LEU A 103      39.116  -3.397 -17.102  1.00 97.60           H  
ATOM   1579  O   LEU A 103      37.036  -4.307 -18.752  1.00 97.60           O  
ATOM   1580  CG  LEU A 103      38.081  -4.067 -15.349  1.00 97.60           C  
ATOM   1581  HG  LEU A 103      37.077  -3.927 -15.749  1.00 97.60           H  
ATOM   1582  CD1 LEU A 103      38.057  -5.233 -14.365  1.00 97.60           C  
ATOM   1583 HD11 LEU A 103      37.387  -5.003 -13.537  1.00 97.60           H  
ATOM   1584 HD12 LEU A 103      39.059  -5.387 -13.963  1.00 97.60           H  
ATOM   1585 HD13 LEU A 103      37.710  -6.145 -14.850  1.00 97.60           H  
ATOM   1586  CD2 LEU A 103      38.471  -2.805 -14.590  1.00 97.60           C  
ATOM   1587 HD21 LEU A 103      37.762  -2.617 -13.783  1.00 97.60           H  
ATOM   1588 HD22 LEU A 103      38.454  -1.958 -15.275  1.00 97.60           H  
ATOM   1589 HD23 LEU A 103      39.470  -2.909 -14.167  1.00 97.60           H  
ATOM   1590  N   THR A 104      36.330  -6.143 -17.682  1.00 98.04           N  
ATOM   1591  H   THR A 104      36.589  -6.901 -17.067  1.00 98.04           H  
ATOM   1592  CA  THR A 104      34.901  -5.937 -17.939  1.00 98.04           C  
ATOM   1593  HA  THR A 104      34.767  -5.083 -18.602  1.00 98.04           H  
ATOM   1594  C   THR A 104      34.194  -5.618 -16.632  1.00 98.04           C  
ATOM   1595  CB  THR A 104      34.276  -7.141 -18.645  1.00 98.04           C  
ATOM   1596  HB  THR A 104      34.457  -8.048 -18.068  1.00 98.04           H  
ATOM   1597  O   THR A 104      34.232  -6.406 -15.682  1.00 98.04           O  
ATOM   1598  CG2 THR A 104      32.775  -6.975 -18.884  1.00 98.04           C  
ATOM   1599 HG21 THR A 104      32.238  -6.992 -17.936  1.00 98.04           H  
ATOM   1600 HG22 THR A 104      32.415  -7.798 -19.501  1.00 98.04           H  
ATOM   1601 HG23 THR A 104      32.581  -6.032 -19.397  1.00 98.04           H  
ATOM   1602  OG1 THR A 104      34.889  -7.271 -19.908  1.00 98.04           O  
ATOM   1603  HG1 THR A 104      35.819  -7.445 -19.741  1.00 98.04           H  
ATOM   1604  N   VAL A 105      33.527  -4.469 -16.605  1.00 98.11           N  
ATOM   1605  H   VAL A 105      33.517  -3.901 -17.440  1.00 98.11           H  
ATOM   1606  CA  VAL A 105      32.764  -3.972 -15.460  1.00 98.11           C  
ATOM   1607  HA  VAL A 105      32.932  -4.625 -14.603  1.00 98.11           H  
ATOM   1608  C   VAL A 105      31.291  -4.011 -15.810  1.00 98.11           C  
ATOM   1609  CB  VAL A 105      33.213  -2.559 -15.055  1.00 98.11           C  
ATOM   1610  HB  VAL A 105      32.955  -1.843 -15.836  1.00 98.11           H  
ATOM   1611  O   VAL A 105      30.873  -3.479 -16.836  1.00 98.11           O  
ATOM   1612  CG1 VAL A 105      32.539  -2.127 -13.751  1.00 98.11           C  
ATOM   1613 HG11 VAL A 105      32.856  -1.118 -13.490  1.00 98.11           H  
ATOM   1614 HG12 VAL A 105      32.822  -2.805 -12.946  1.00 98.11           H  
ATOM   1615 HG13 VAL A 105      31.456  -2.119 -13.868  1.00 98.11           H  
ATOM   1616  CG2 VAL A 105      34.730  -2.545 -14.852  1.00 98.11           C  
ATOM   1617 HG21 VAL A 105      35.063  -3.511 -14.473  1.00 98.11           H  
ATOM   1618 HG22 VAL A 105      35.222  -2.352 -15.806  1.00 98.11           H  
ATOM   1619 HG23 VAL A 105      35.016  -1.777 -14.134  1.00 98.11           H  
ATOM   1620  N   THR A 106      30.505  -4.673 -14.968  1.00 98.41           N  
ATOM   1621  H   THR A 106      30.919  -5.071 -14.138  1.00 98.41           H  
ATOM   1622  CA  THR A 106      29.061  -4.831 -15.162  1.00 98.41           C  
ATOM   1623  HA  THR A 106      28.737  -4.276 -16.042  1.00 98.41           H  
ATOM   1624  C   THR A 106      28.322  -4.278 -13.956  1.00 98.41           C  
ATOM   1625  CB  THR A 106      28.704  -6.306 -15.379  1.00 98.41           C  
ATOM   1626  HB  THR A 106      28.941  -6.873 -14.479  1.00 98.41           H  
ATOM   1627  O   THR A 106      28.684  -4.577 -12.819  1.00 98.41           O  
ATOM   1628  CG2 THR A 106      27.234  -6.514 -15.733  1.00 98.41           C  
ATOM   1629 HG21 THR A 106      26.966  -5.891 -16.586  1.00 98.41           H  
ATOM   1630 HG22 THR A 106      27.064  -7.561 -15.982  1.00 98.41           H  
ATOM   1631 HG23 THR A 106      26.616  -6.245 -14.876  1.00 98.41           H  
ATOM   1632  OG1 THR A 106      29.443  -6.836 -16.453  1.00 98.41           O  
ATOM   1633  HG1 THR A 106      30.358  -6.580 -16.317  1.00 98.41           H  
ATOM   1634  N   ALA A 107      27.260  -3.516 -14.190  1.00 98.14           N  
ATOM   1635  H   ALA A 107      27.026  -3.291 -15.147  1.00 98.14           H  
ATOM   1636  CA  ALA A 107      26.364  -3.040 -13.148  1.00 98.14           C  
ATOM   1637  HA  ALA A 107      26.909  -2.359 -12.495  1.00 98.14           H  
ATOM   1638  C   ALA A 107      25.828  -4.212 -12.304  1.00 98.14           C  
ATOM   1639  CB  ALA A 107      25.231  -2.267 -13.826  1.00 98.14           C  
ATOM   1640  HB1 ALA A 107      24.489  -1.986 -13.080  1.00 98.14           H  
ATOM   1641  HB2 ALA A 107      24.746  -2.896 -14.573  1.00 98.14           H  
ATOM   1642  HB3 ALA A 107      25.625  -1.369 -14.302  1.00 98.14           H  
ATOM   1643  O   ALA A 107      25.420  -5.252 -12.833  1.00 98.14           O  
ATOM   1644  N   LYS A 108      25.805  -4.054 -10.977  1.00 97.58           N  
ATOM   1645  H   LYS A 108      26.178  -3.195 -10.600  1.00 97.58           H  
ATOM   1646  CA  LYS A 108      25.322  -5.080 -10.040  1.00 97.58           C  
ATOM   1647  HA  LYS A 108      25.938  -5.972 -10.155  1.00 97.58           H  
ATOM   1648  C   LYS A 108      23.880  -5.465 -10.360  1.00 97.58           C  
ATOM   1649  CB  LYS A 108      25.473  -4.560  -8.602  1.00 97.58           C  
ATOM   1650  HB2 LYS A 108      24.815  -3.705  -8.453  1.00 97.58           H  
ATOM   1651  HB3 LYS A 108      26.501  -4.220  -8.471  1.00 97.58           H  
ATOM   1652  O   LYS A 108      23.572  -6.658 -10.446  1.00 97.58           O  
ATOM   1653  CG  LYS A 108      25.183  -5.624  -7.526  1.00 97.58           C  
ATOM   1654  HG2 LYS A 108      25.860  -6.467  -7.662  1.00 97.58           H  
ATOM   1655  HG3 LYS A 108      24.153  -5.972  -7.605  1.00 97.58           H  
ATOM   1656  CD  LYS A 108      25.416  -4.999  -6.143  1.00 97.58           C  
ATOM   1657  HD2 LYS A 108      26.414  -4.560  -6.140  1.00 97.58           H  
ATOM   1658  HD3 LYS A 108      24.690  -4.199  -5.999  1.00 97.58           H  
ATOM   1659  CE  LYS A 108      25.314  -5.968  -4.958  1.00 97.58           C  
ATOM   1660  HE2 LYS A 108      24.274  -6.270  -4.836  1.00 97.58           H  
ATOM   1661  HE3 LYS A 108      25.910  -6.852  -5.182  1.00 97.58           H  
ATOM   1662  NZ  LYS A 108      25.828  -5.324  -3.712  1.00 97.58           N  
ATOM   1663  HZ1 LYS A 108      25.771  -5.911  -2.892  1.00 97.58           H  
ATOM   1664  HZ2 LYS A 108      25.358  -4.458  -3.488  1.00 97.58           H  
ATOM   1665  HZ3 LYS A 108      26.796  -5.054  -3.811  1.00 97.58           H  
ATOM   1666  N   TRP A 109      23.041  -4.471 -10.642  1.00 96.85           N  
ATOM   1667  H   TRP A 109      23.400  -3.527 -10.604  1.00 96.85           H  
ATOM   1668  CA  TRP A 109      21.633  -4.635 -10.990  1.00 96.85           C  
ATOM   1669  HA  TRP A 109      21.379  -5.694 -10.943  1.00 96.85           H  
ATOM   1670  C   TRP A 109      21.346  -4.174 -12.420  1.00 96.85           C  
ATOM   1671  CB  TRP A 109      20.778  -3.914  -9.943  1.00 96.85           C  
ATOM   1672  HB2 TRP A 109      19.728  -4.139 -10.130  1.00 96.85           H  
ATOM   1673  HB3 TRP A 109      20.914  -2.839 -10.061  1.00 96.85           H  
ATOM   1674  O   TRP A 109      22.029  -3.306 -12.958  1.00 96.85           O  
ATOM   1675  CG  TRP A 109      21.100  -4.291  -8.526  1.00 96.85           C  
ATOM   1676  CD1 TRP A 109      21.437  -3.427  -7.543  1.00 96.85           C  
ATOM   1677  HD1 TRP A 109      21.501  -2.355  -7.657  1.00 96.85           H  
ATOM   1678  CD2 TRP A 109      21.176  -5.622  -7.924  1.00 96.85           C  
ATOM   1679  CE2 TRP A 109      21.561  -5.476  -6.556  1.00 96.85           C  
ATOM   1680  CE3 TRP A 109      20.960  -6.939  -8.392  1.00 96.85           C  
ATOM   1681  HE3 TRP A 109      20.641  -7.093  -9.412  1.00 96.85           H  
ATOM   1682  NE1 TRP A 109      21.694  -4.117  -6.377  1.00 96.85           N  
ATOM   1683  HE1 TRP A 109      21.933  -3.655  -5.511  1.00 96.85           H  
ATOM   1684  CH2 TRP A 109      21.498  -7.869  -6.198  1.00 96.85           C  
ATOM   1685  HH2 TRP A 109      21.572  -8.722  -5.540  1.00 96.85           H  
ATOM   1686  CZ2 TRP A 109      21.717  -6.574  -5.699  1.00 96.85           C  
ATOM   1687  HZ2 TRP A 109      21.958  -6.423  -4.657  1.00 96.85           H  
ATOM   1688  CZ3 TRP A 109      21.125  -8.049  -7.542  1.00 96.85           C  
ATOM   1689  HZ3 TRP A 109      20.928  -9.046  -7.907  1.00 96.85           H  
ATOM   1690  N   GLY A 110      20.351  -4.793 -13.061  1.00 96.89           N  
ATOM   1691  H   GLY A 110      19.771  -5.454 -12.563  1.00 96.89           H  
ATOM   1692  CA  GLY A 110      19.865  -4.324 -14.357  1.00 96.89           C  
ATOM   1693  HA2 GLY A 110      20.714  -4.055 -14.986  1.00 96.89           H  
ATOM   1694  HA3 GLY A 110      19.302  -5.107 -14.865  1.00 96.89           H  
ATOM   1695  C   GLY A 110      18.991  -3.085 -14.204  1.00 96.89           C  
ATOM   1696  O   GLY A 110      18.461  -2.836 -13.119  1.00 96.89           O  
ATOM   1697  N   GLY A 111      18.839  -2.318 -15.282  1.00 97.20           N  
ATOM   1698  H   GLY A 111      19.365  -2.551 -16.112  1.00 97.20           H  
ATOM   1699  CA  GLY A 111      18.047  -1.086 -15.314  1.00 97.20           C  
ATOM   1700  HA2 GLY A 111      17.176  -1.239 -15.951  1.00 97.20           H  
ATOM   1701  HA3 GLY A 111      17.668  -0.846 -14.321  1.00 97.20           H  
ATOM   1702  C   GLY A 111      18.815   0.127 -15.839  1.00 97.20           C  
ATOM   1703  O   GLY A 111      20.038   0.093 -15.999  1.00 97.20           O  
ATOM   1704  N   ALA A 112      18.085   1.201 -16.136  1.00 97.13           N  
ATOM   1705  H   ALA A 112      17.087   1.152 -15.986  1.00 97.13           H  
ATOM   1706  CA  ALA A 112      18.618   2.409 -16.755  1.00 97.13           C  
ATOM   1707  HA  ALA A 112      19.147   2.119 -17.663  1.00 97.13           H  
ATOM   1708  C   ALA A 112      19.626   3.158 -15.866  1.00 97.13           C  
ATOM   1709  CB  ALA A 112      17.445   3.309 -17.160  1.00 97.13           C  
ATOM   1710  HB1 ALA A 112      16.893   3.632 -16.277  1.00 97.13           H  
ATOM   1711  HB2 ALA A 112      16.769   2.767 -17.820  1.00 97.13           H  
ATOM   1712  HB3 ALA A 112      17.822   4.189 -17.681  1.00 97.13           H  
ATOM   1713  O   ALA A 112      20.546   3.767 -16.406  1.00 97.13           O  
ATOM   1714  N   ARG A 113      19.523   3.046 -14.530  1.00 97.39           N  
ATOM   1715  H   ARG A 113      18.759   2.503 -14.153  1.00 97.39           H  
ATOM   1716  CA  ARG A 113      20.468   3.673 -13.584  1.00 97.39           C  
ATOM   1717  HA  ARG A 113      20.491   4.746 -13.776  1.00 97.39           H  
ATOM   1718  C   ARG A 113      21.897   3.171 -13.756  1.00 97.39           C  
ATOM   1719  CB  ARG A 113      20.004   3.400 -12.145  1.00 97.39           C  
ATOM   1720  HB2 ARG A 113      20.124   2.333 -11.961  1.00 97.39           H  
ATOM   1721  HB3 ARG A 113      18.938   3.616 -12.069  1.00 97.39           H  
ATOM   1722  O   ARG A 113      22.843   3.887 -13.456  1.00 97.39           O  
ATOM   1723  CG  ARG A 113      20.740   4.160 -11.023  1.00 97.39           C  
ATOM   1724  HG2 ARG A 113      20.132   4.098 -10.120  1.00 97.39           H  
ATOM   1725  HG3 ARG A 113      21.693   3.670 -10.822  1.00 97.39           H  
ATOM   1726  CD  ARG A 113      21.014   5.635 -11.348  1.00 97.39           C  
ATOM   1727  HD2 ARG A 113      21.897   5.690 -11.985  1.00 97.39           H  
ATOM   1728  HD3 ARG A 113      20.181   6.058 -11.910  1.00 97.39           H  
ATOM   1729  NE  ARG A 113      21.243   6.456 -10.153  1.00 97.39           N  
ATOM   1730  HE  ARG A 113      21.155   6.025  -9.244  1.00 97.39           H  
ATOM   1731  NH1 ARG A 113      21.412   8.509 -11.202  1.00 97.39           N  
ATOM   1732 HH11 ARG A 113      21.355   8.080 -12.115  1.00 97.39           H  
ATOM   1733 HH12 ARG A 113      21.635   9.493 -11.154  1.00 97.39           H  
ATOM   1734  NH2 ARG A 113      21.659   8.350  -8.999  1.00 97.39           N  
ATOM   1735 HH21 ARG A 113      21.806   9.349  -8.977  1.00 97.39           H  
ATOM   1736 HH22 ARG A 113      21.520   7.809  -8.158  1.00 97.39           H  
ATOM   1737  CZ  ARG A 113      21.439   7.763 -10.135  1.00 97.39           C  
ATOM   1738  N   GLY A 114      22.067   1.958 -14.285  1.00 97.18           N  
ATOM   1739  H   GLY A 114      21.248   1.430 -14.552  1.00 97.18           H  
ATOM   1740  CA  GLY A 114      23.389   1.424 -14.595  1.00 97.18           C  
ATOM   1741  HA2 GLY A 114      23.278   0.420 -15.006  1.00 97.18           H  
ATOM   1742  HA3 GLY A 114      23.977   1.368 -13.679  1.00 97.18           H  
ATOM   1743  C   GLY A 114      24.166   2.270 -15.608  1.00 97.18           C  
ATOM   1744  O   GLY A 114      25.389   2.206 -15.609  1.00 97.18           O  
ATOM   1745  N   ASN A 115      23.482   3.067 -16.440  1.00 97.96           N  
ATOM   1746  H   ASN A 115      22.479   3.143 -16.339  1.00 97.96           H  
ATOM   1747  CA  ASN A 115      24.127   3.949 -17.416  1.00 97.96           C  
ATOM   1748  HA  ASN A 115      24.962   3.413 -17.867  1.00 97.96           H  
ATOM   1749  C   ASN A 115      24.711   5.227 -16.794  1.00 97.96           C  
ATOM   1750  CB  ASN A 115      23.132   4.319 -18.523  1.00 97.96           C  
ATOM   1751  HB2 ASN A 115      22.346   4.939 -18.093  1.00 97.96           H  
ATOM   1752  HB3 ASN A 115      23.652   4.921 -19.268  1.00 97.96           H  
ATOM   1753  O   ASN A 115      25.510   5.900 -17.437  1.00 97.96           O  
ATOM   1754  CG  ASN A 115      22.529   3.127 -19.233  1.00 97.96           C  
ATOM   1755  ND2 ASN A 115      21.220   3.056 -19.256  1.00 97.96           N  
ATOM   1756 HD21 ASN A 115      20.776   2.286 -19.734  1.00 97.96           H  
ATOM   1757 HD22 ASN A 115      20.707   3.727 -18.701  1.00 97.96           H  
ATOM   1758  OD1 ASN A 115      23.201   2.260 -19.774  1.00 97.96           O  
ATOM   1759  N   ASP A 116      24.340   5.549 -15.551  1.00 97.48           N  
ATOM   1760  H   ASP A 116      23.655   4.981 -15.073  1.00 97.48           H  
ATOM   1761  CA  ASP A 116      24.884   6.700 -14.819  1.00 97.48           C  
ATOM   1762  HA  ASP A 116      25.118   7.492 -15.530  1.00 97.48           H  
ATOM   1763  C   ASP A 116      26.190   6.336 -14.087  1.00 97.48           C  
ATOM   1764  CB  ASP A 116      23.835   7.255 -13.840  1.00 97.48           C  
ATOM   1765  HB2 ASP A 116      24.235   8.153 -13.369  1.00 97.48           H  
ATOM   1766  HB3 ASP A 116      23.673   6.517 -13.055  1.00 97.48           H  
ATOM   1767  O   ASP A 116      26.792   7.175 -13.414  1.00 97.48           O  
ATOM   1768  CG  ASP A 116      22.489   7.615 -14.486  1.00 97.48           C  
ATOM   1769  OD1 ASP A 116      22.469   8.019 -15.668  1.00 97.48           O  
ATOM   1770  OD2 ASP A 116      21.462   7.464 -13.774  1.00 97.48           O  
ATOM   1771  N   ILE A 117      26.629   5.076 -14.199  1.00 98.26           N  
ATOM   1772  H   ILE A 117      26.118   4.457 -14.811  1.00 98.26           H  
ATOM   1773  CA  ILE A 117      27.855   4.573 -13.585  1.00 98.26           C  
ATOM   1774  HA  ILE A 117      28.014   5.136 -12.666  1.00 98.26           H  
ATOM   1775  C   ILE A 117      29.031   4.822 -14.530  1.00 98.26           C  
ATOM   1776  CB  ILE A 117      27.745   3.084 -13.195  1.00 98.26           C  
ATOM   1777  HB  ILE A 117      27.675   2.493 -14.108  1.00 98.26           H  
ATOM   1778  O   ILE A 117      29.013   4.403 -15.687  1.00 98.26           O  
ATOM   1779  CG1 ILE A 117      26.480   2.818 -12.348  1.00 98.26           C  
ATOM   1780 HG12 ILE A 117      26.504   3.426 -11.443  1.00 98.26           H  
ATOM   1781 HG13 ILE A 117      25.598   3.115 -12.917  1.00 98.26           H  
ATOM   1782  CG2 ILE A 117      29.014   2.656 -12.432  1.00 98.26           C  
ATOM   1783 HG21 ILE A 117      29.912   2.850 -13.019  1.00 98.26           H  
ATOM   1784 HG22 ILE A 117      29.084   3.204 -11.492  1.00 98.26           H  
ATOM   1785 HG23 ILE A 117      28.986   1.586 -12.227  1.00 98.26           H  
ATOM   1786  CD1 ILE A 117      26.276   1.355 -11.950  1.00 98.26           C  
ATOM   1787 HD11 ILE A 117      25.295   1.264 -11.485  1.00 98.26           H  
ATOM   1788 HD12 ILE A 117      27.033   1.040 -11.231  1.00 98.26           H  
ATOM   1789 HD13 ILE A 117      26.315   0.718 -12.833  1.00 98.26           H  
ATOM   1790  N   THR A 118      30.088   5.452 -14.024  1.00 98.37           N  
ATOM   1791  H   THR A 118      30.043   5.731 -13.054  1.00 98.37           H  
ATOM   1792  CA  THR A 118      31.342   5.679 -14.751  1.00 98.37           C  
ATOM   1793  HA  THR A 118      31.308   5.156 -15.707  1.00 98.37           H  
ATOM   1794  C   THR A 118      32.517   5.115 -13.967  1.00 98.37           C  
ATOM   1795  CB  THR A 118      31.540   7.170 -15.049  1.00 98.37           C  
ATOM   1796  HB  THR A 118      31.557   7.733 -14.115  1.00 98.37           H  
ATOM   1797  O   THR A 118      32.654   5.369 -12.773  1.00 98.37           O  
ATOM   1798  CG2 THR A 118      32.815   7.461 -15.841  1.00 98.37           C  
ATOM   1799 HG21 THR A 118      33.694   7.214 -15.245  1.00 98.37           H  
ATOM   1800 HG22 THR A 118      32.852   8.522 -16.084  1.00 98.37           H  
ATOM   1801 HG23 THR A 118      32.817   6.882 -16.765  1.00 98.37           H  
ATOM   1802  OG1 THR A 118      30.474   7.627 -15.847  1.00 98.37           O  
ATOM   1803  HG1 THR A 118      29.656   7.428 -15.385  1.00 98.37           H  
ATOM   1804  N   LEU A 119      33.379   4.362 -14.649  1.00 97.98           N  
ATOM   1805  H   LEU A 119      33.195   4.178 -15.625  1.00 97.98           H  
ATOM   1806  CA  LEU A 119      34.621   3.847 -14.083  1.00 97.98           C  
ATOM   1807  HA  LEU A 119      34.529   3.803 -12.998  1.00 97.98           H  
ATOM   1808  C   LEU A 119      35.792   4.766 -14.437  1.00 97.98           C  
ATOM   1809  CB  LEU A 119      34.851   2.430 -14.620  1.00 97.98           C  
ATOM   1810  HB2 LEU A 119      33.930   1.853 -14.536  1.00 97.98           H  
ATOM   1811  HB3 LEU A 119      35.099   2.503 -15.679  1.00 97.98           H  
ATOM   1812  O   LEU A 119      36.009   5.056 -15.615  1.00 97.98           O  
ATOM   1813  CG  LEU A 119      35.978   1.691 -13.881  1.00 97.98           C  
ATOM   1814  HG  LEU A 119      36.825   2.353 -13.700  1.00 97.98           H  
ATOM   1815  CD1 LEU A 119      35.476   1.150 -12.543  1.00 97.98           C  
ATOM   1816 HD11 LEU A 119      36.268   0.575 -12.062  1.00 97.98           H  
ATOM   1817 HD12 LEU A 119      35.213   1.976 -11.881  1.00 97.98           H  
ATOM   1818 HD13 LEU A 119      34.603   0.514 -12.689  1.00 97.98           H  
ATOM   1819  CD2 LEU A 119      36.458   0.542 -14.763  1.00 97.98           C  
ATOM   1820 HD21 LEU A 119      37.055  -0.154 -14.175  1.00 97.98           H  
ATOM   1821 HD22 LEU A 119      35.602   0.033 -15.206  1.00 97.98           H  
ATOM   1822 HD23 LEU A 119      37.071   0.948 -15.568  1.00 97.98           H  
ATOM   1823  N   VAL A 120      36.574   5.171 -13.443  1.00 97.99           N  
ATOM   1824  H   VAL A 120      36.336   4.895 -12.501  1.00 97.99           H  
ATOM   1825  CA  VAL A 120      37.833   5.906 -13.629  1.00 97.99           C  
ATOM   1826  HA  VAL A 120      38.013   6.078 -14.690  1.00 97.99           H  
ATOM   1827  C   VAL A 120      38.972   5.041 -13.099  1.00 97.99           C  
ATOM   1828  CB  VAL A 120      37.768   7.285 -12.948  1.00 97.99           C  
ATOM   1829  HB  VAL A 120      37.516   7.153 -11.896  1.00 97.99           H  
ATOM   1830  O   VAL A 120      38.860   4.483 -12.011  1.00 97.99           O  
ATOM   1831  CG1 VAL A 120      39.098   8.042 -13.042  1.00 97.99           C  
ATOM   1832 HG11 VAL A 120      38.988   9.035 -12.607  1.00 97.99           H  
ATOM   1833 HG12 VAL A 120      39.863   7.514 -12.472  1.00 97.99           H  
ATOM   1834 HG13 VAL A 120      39.411   8.135 -14.082  1.00 97.99           H  
ATOM   1835  CG2 VAL A 120      36.691   8.164 -13.599  1.00 97.99           C  
ATOM   1836 HG21 VAL A 120      36.608   9.104 -13.053  1.00 97.99           H  
ATOM   1837 HG22 VAL A 120      35.722   7.665 -13.578  1.00 97.99           H  
ATOM   1838 HG23 VAL A 120      36.961   8.377 -14.634  1.00 97.99           H  
ATOM   1839  N   ILE A 121      40.045   4.900 -13.878  1.00 97.61           N  
ATOM   1840  H   ILE A 121      40.099   5.452 -14.722  1.00 97.61           H  
ATOM   1841  CA  ILE A 121      41.246   4.147 -13.494  1.00 97.61           C  
ATOM   1842  HA  ILE A 121      41.193   3.899 -12.434  1.00 97.61           H  
ATOM   1843  C   ILE A 121      42.447   5.053 -13.717  1.00 97.61           C  
ATOM   1844  CB  ILE A 121      41.403   2.824 -14.277  1.00 97.61           C  
ATOM   1845  HB  ILE A 121      41.524   3.061 -15.334  1.00 97.61           H  
ATOM   1846  O   ILE A 121      42.686   5.481 -14.848  1.00 97.61           O  
ATOM   1847  CG1 ILE A 121      40.156   1.926 -14.119  1.00 97.61           C  
ATOM   1848 HG12 ILE A 121      40.039   1.655 -13.070  1.00 97.61           H  
ATOM   1849 HG13 ILE A 121      39.267   2.479 -14.421  1.00 97.61           H  
ATOM   1850  CG2 ILE A 121      42.676   2.087 -13.816  1.00 97.61           C  
ATOM   1851 HG21 ILE A 121      43.557   2.718 -13.937  1.00 97.61           H  
ATOM   1852 HG22 ILE A 121      42.845   1.199 -14.425  1.00 97.61           H  
ATOM   1853 HG23 ILE A 121      42.592   1.806 -12.766  1.00 97.61           H  
ATOM   1854  CD1 ILE A 121      40.197   0.649 -14.966  1.00 97.61           C  
ATOM   1855 HD11 ILE A 121      41.009  -0.004 -14.648  1.00 97.61           H  
ATOM   1856 HD12 ILE A 121      40.318   0.903 -16.019  1.00 97.61           H  
ATOM   1857 HD13 ILE A 121      39.259   0.110 -14.837  1.00 97.61           H  
ATOM   1858  N   GLN A 122      43.195   5.324 -12.655  1.00 96.69           N  
ATOM   1859  H   GLN A 122      42.933   4.926 -11.764  1.00 96.69           H  
ATOM   1860  CA  GLN A 122      44.379   6.184 -12.671  1.00 96.69           C  
ATOM   1861  HA  GLN A 122      44.700   6.366 -13.697  1.00 96.69           H  
ATOM   1862  C   GLN A 122      45.531   5.495 -11.945  1.00 96.69           C  
ATOM   1863  CB  GLN A 122      44.041   7.529 -12.009  1.00 96.69           C  
ATOM   1864  HB2 GLN A 122      44.955   8.113 -11.896  1.00 96.69           H  
ATOM   1865  HB3 GLN A 122      43.624   7.347 -11.018  1.00 96.69           H  
ATOM   1866  O   GLN A 122      45.295   4.740 -11.005  1.00 96.69           O  
ATOM   1867  CG  GLN A 122      43.044   8.335 -12.855  1.00 96.69           C  
ATOM   1868  HG2 GLN A 122      42.142   7.749 -13.029  1.00 96.69           H  
ATOM   1869  HG3 GLN A 122      43.500   8.544 -13.822  1.00 96.69           H  
ATOM   1870  CD  GLN A 122      42.615   9.651 -12.215  1.00 96.69           C  
ATOM   1871  NE2 GLN A 122      42.153  10.596 -13.004  1.00 96.69           N  
ATOM   1872 HE21 GLN A 122      42.097  10.440 -14.001  1.00 96.69           H  
ATOM   1873 HE22 GLN A 122      41.851  11.437 -12.533  1.00 96.69           H  
ATOM   1874  OE1 GLN A 122      42.644   9.870 -11.017  1.00 96.69           O  
ATOM   1875  N   GLU A 123      46.769   5.740 -12.368  1.00 95.88           N  
ATOM   1876  H   GLU A 123      46.930   6.343 -13.162  1.00 95.88           H  
ATOM   1877  CA  GLU A 123      47.946   5.338 -11.592  1.00 95.88           C  
ATOM   1878  HA  GLU A 123      47.935   4.256 -11.464  1.00 95.88           H  
ATOM   1879  C   GLU A 123      47.904   5.995 -10.203  1.00 95.88           C  
ATOM   1880  CB  GLU A 123      49.218   5.705 -12.367  1.00 95.88           C  
ATOM   1881  HB2 GLU A 123      49.137   5.299 -13.376  1.00 95.88           H  
ATOM   1882  HB3 GLU A 123      49.297   6.790 -12.438  1.00 95.88           H  
ATOM   1883  O   GLU A 123      47.528   7.164 -10.055  1.00 95.88           O  
ATOM   1884  CG  GLU A 123      50.488   5.139 -11.721  1.00 95.88           C  
ATOM   1885  HG2 GLU A 123      50.602   5.554 -10.719  1.00 95.88           H  
ATOM   1886  HG3 GLU A 123      50.390   4.057 -11.628  1.00 95.88           H  
ATOM   1887  CD  GLU A 123      51.721   5.488 -12.565  1.00 95.88           C  
ATOM   1888  OE1 GLU A 123      52.246   6.611 -12.383  1.00 95.88           O  
ATOM   1889  OE2 GLU A 123      52.113   4.651 -13.410  1.00 95.88           O  
ATOM   1890  N   ASN A 124      48.239   5.231  -9.165  1.00 94.99           N  
ATOM   1891  H   ASN A 124      48.614   4.308  -9.332  1.00 94.99           H  
ATOM   1892  CA  ASN A 124      48.265   5.751  -7.808  1.00 94.99           C  
ATOM   1893  HA  ASN A 124      47.369   6.353  -7.658  1.00 94.99           H  
ATOM   1894  C   ASN A 124      49.490   6.662  -7.618  1.00 94.99           C  
ATOM   1895  CB  ASN A 124      48.220   4.582  -6.818  1.00 94.99           C  
ATOM   1896  HB2 ASN A 124      49.109   3.964  -6.946  1.00 94.99           H  
ATOM   1897  HB3 ASN A 124      47.337   3.972  -7.011  1.00 94.99           H  
ATOM   1898  O   ASN A 124      50.618   6.278  -7.904  1.00 94.99           O  
ATOM   1899  CG  ASN A 124      48.185   5.083  -5.392  1.00 94.99           C  
ATOM   1900  ND2 ASN A 124      47.030   5.194  -4.783  1.00 94.99           N  
ATOM   1901 HD21 ASN A 124      46.160   4.978  -5.249  1.00 94.99           H  
ATOM   1902 HD22 ASN A 124      47.047   5.630  -3.872  1.00 94.99           H  
ATOM   1903  OD1 ASN A 124      49.192   5.435  -4.807  1.00 94.99           O  
ATOM   1904  N   ILE A 125      49.263   7.863  -7.083  1.00 92.62           N  
ATOM   1905  H   ILE A 125      48.304   8.111  -6.881  1.00 92.62           H  
ATOM   1906  CA  ILE A 125      50.295   8.906  -6.946  1.00 92.62           C  
ATOM   1907  HA  ILE A 125      50.765   9.053  -7.919  1.00 92.62           H  
ATOM   1908  C   ILE A 125      51.420   8.498  -5.976  1.00 92.62           C  
ATOM   1909  CB  ILE A 125      49.620  10.232  -6.512  1.00 92.62           C  
ATOM   1910  HB  ILE A 125      49.070  10.042  -5.590  1.00 92.62           H  
ATOM   1911  O   ILE A 125      52.552   8.957  -6.122  1.00 92.62           O  
ATOM   1912  CG1 ILE A 125      48.617  10.716  -7.590  1.00 92.62           C  
ATOM   1913 HG12 ILE A 125      49.166  11.052  -8.470  1.00 92.62           H  
ATOM   1914 HG13 ILE A 125      47.978   9.890  -7.901  1.00 92.62           H  
ATOM   1915  CG2 ILE A 125      50.652  11.342  -6.226  1.00 92.62           C  
ATOM   1916 HG21 ILE A 125      51.296  11.483  -7.094  1.00 92.62           H  
ATOM   1917 HG22 ILE A 125      50.160  12.281  -5.971  1.00 92.62           H  
ATOM   1918 HG23 ILE A 125      51.267  11.064  -5.370  1.00 92.62           H  
ATOM   1919  CD1 ILE A 125      47.683  11.839  -7.119  1.00 92.62           C  
ATOM   1920 HD11 ILE A 125      47.170  11.535  -6.206  1.00 92.62           H  
ATOM   1921 HD12 ILE A 125      46.940  12.032  -7.893  1.00 92.62           H  
ATOM   1922 HD13 ILE A 125      48.239  12.759  -6.940  1.00 92.62           H  
ATOM   1923  N   ASP A 126      51.117   7.657  -4.985  1.00 93.70           N  
ATOM   1924  H   ASP A 126      50.198   7.238  -4.962  1.00 93.70           H  
ATOM   1925  CA  ASP A 126      52.076   7.232  -3.962  1.00 93.70           C  
ATOM   1926  HA  ASP A 126      52.836   8.004  -3.839  1.00 93.70           H  
ATOM   1927  C   ASP A 126      52.806   5.928  -4.339  1.00 93.70           C  
ATOM   1928  CB  ASP A 126      51.348   7.070  -2.614  1.00 93.70           C  
ATOM   1929  HB2 ASP A 126      52.067   6.715  -1.875  1.00 93.70           H  
ATOM   1930  HB3 ASP A 126      50.580   6.302  -2.713  1.00 93.70           H  
ATOM   1931  O   ASP A 126      53.884   5.647  -3.808  1.00 93.70           O  
ATOM   1932  CG  ASP A 126      50.714   8.358  -2.069  1.00 93.70           C  
ATOM   1933  OD1 ASP A 126      51.383   9.417  -2.099  1.00 93.70           O  
ATOM   1934  OD2 ASP A 126      49.585   8.266  -1.531  1.00 93.70           O  
ATOM   1935  N   ASP A 127      52.226   5.115  -5.229  1.00 93.09           N  
ATOM   1936  H   ASP A 127      51.372   5.434  -5.663  1.00 93.09           H  
ATOM   1937  CA  ASP A 127      52.723   3.792  -5.615  1.00 93.09           C  
ATOM   1938  HA  ASP A 127      53.805   3.765  -5.485  1.00 93.09           H  
ATOM   1939  C   ASP A 127      52.418   3.494  -7.095  1.00 93.09           C  
ATOM   1940  CB  ASP A 127      52.107   2.740  -4.669  1.00 93.09           C  
ATOM   1941  HB2 ASP A 127      51.027   2.703  -4.818  1.00 93.09           H  
ATOM   1942  HB3 ASP A 127      52.275   3.063  -3.641  1.00 93.09           H  
ATOM   1943  O   ASP A 127      51.359   2.959  -7.424  1.00 93.09           O  
ATOM   1944  CG  ASP A 127      52.681   1.324  -4.811  1.00 93.09           C  
ATOM   1945  OD1 ASP A 127      53.395   1.026  -5.798  1.00 93.09           O  
ATOM   1946  OD2 ASP A 127      52.383   0.502  -3.900  1.00 93.09           O  
ATOM   1947  N   GLU A 128      53.390   3.769  -7.976  1.00 90.73           N  
ATOM   1948  H   GLU A 128      54.182   4.298  -7.640  1.00 90.73           H  
ATOM   1949  CA  GLU A 128      53.315   3.556  -9.439  1.00 90.73           C  
ATOM   1950  HA  GLU A 128      52.500   4.156  -9.842  1.00 90.73           H  
ATOM   1951  C   GLU A 128      53.045   2.084  -9.838  1.00 90.73           C  
ATOM   1952  CB  GLU A 128      54.634   4.024 -10.098  1.00 90.73           C  
ATOM   1953  HB2 GLU A 128      54.575   3.825 -11.168  1.00 90.73           H  
ATOM   1954  HB3 GLU A 128      55.446   3.422  -9.689  1.00 90.73           H  
ATOM   1955  O   GLU A 128      52.788   1.773 -10.998  1.00 90.73           O  
ATOM   1956  CG  GLU A 128      54.980   5.516  -9.908  1.00 90.73           C  
ATOM   1957  HG2 GLU A 128      55.012   5.731  -8.840  1.00 90.73           H  
ATOM   1958  HG3 GLU A 128      54.186   6.121 -10.346  1.00 90.73           H  
ATOM   1959  CD  GLU A 128      56.341   5.927 -10.522  1.00 90.73           C  
ATOM   1960  OE1 GLU A 128      56.731   7.112 -10.365  1.00 90.73           O  
ATOM   1961  OE2 GLU A 128      57.070   5.055 -11.060  1.00 90.73           O  
ATOM   1962  N   THR A 129      53.096   1.133  -8.894  1.00 92.41           N  
ATOM   1963  H   THR A 129      53.254   1.430  -7.941  1.00 92.41           H  
ATOM   1964  CA  THR A 129      52.737  -0.277  -9.143  1.00 92.41           C  
ATOM   1965  HA  THR A 129      52.908  -0.482 -10.200  1.00 92.41           H  
ATOM   1966  C   THR A 129      51.257  -0.585  -8.900  1.00 92.41           C  
ATOM   1967  CB  THR A 129      53.625  -1.252  -8.361  1.00 92.41           C  
ATOM   1968  HB  THR A 129      53.442  -2.250  -8.759  1.00 92.41           H  
ATOM   1969  O   THR A 129      50.831  -1.743  -9.006  1.00 92.41           O  
ATOM   1970  CG2 THR A 129      55.118  -0.965  -8.528  1.00 92.41           C  
ATOM   1971 HG21 THR A 129      55.363  -0.904  -9.588  1.00 92.41           H  
ATOM   1972 HG22 THR A 129      55.371  -0.020  -8.047  1.00 92.41           H  
ATOM   1973 HG23 THR A 129      55.694  -1.767  -8.065  1.00 92.41           H  
ATOM   1974  OG1 THR A 129      53.334  -1.292  -6.981  1.00 92.41           O  
ATOM   1975  HG1 THR A 129      53.406  -0.408  -6.614  1.00 92.41           H  
ATOM   1976  N   LYS A 130      50.463   0.428  -8.539  1.00 95.85           N  
ATOM   1977  H   LYS A 130      50.872   1.350  -8.480  1.00 95.85           H  
ATOM   1978  CA  LYS A 130      49.037   0.318  -8.237  1.00 95.85           C  
ATOM   1979  HA  LYS A 130      48.678  -0.665  -8.543  1.00 95.85           H  
ATOM   1980  C   LYS A 130      48.221   1.331  -9.020  1.00 95.85           C  
ATOM   1981  CB  LYS A 130      48.794   0.494  -6.735  1.00 95.85           C  
ATOM   1982  HB2 LYS A 130      47.720   0.521  -6.550  1.00 95.85           H  
ATOM   1983  HB3 LYS A 130      49.226   1.441  -6.412  1.00 95.85           H  
ATOM   1984  O   LYS A 130      48.691   2.390  -9.415  1.00 95.85           O  
ATOM   1985  CG  LYS A 130      49.399  -0.658  -5.932  1.00 95.85           C  
ATOM   1986  HG2 LYS A 130      48.945  -1.596  -6.250  1.00 95.85           H  
ATOM   1987  HG3 LYS A 130      50.475  -0.695  -6.100  1.00 95.85           H  
ATOM   1988  CD  LYS A 130      49.131  -0.446  -4.447  1.00 95.85           C  
ATOM   1989  HD2 LYS A 130      49.448   0.565  -4.191  1.00 95.85           H  
ATOM   1990  HD3 LYS A 130      48.068  -0.561  -4.237  1.00 95.85           H  
ATOM   1991  CE  LYS A 130      49.921  -1.474  -3.645  1.00 95.85           C  
ATOM   1992  HE2 LYS A 130      50.743  -1.826  -4.268  1.00 95.85           H  
ATOM   1993  HE3 LYS A 130      49.280  -2.319  -3.394  1.00 95.85           H  
ATOM   1994  NZ  LYS A 130      50.489  -0.820  -2.454  1.00 95.85           N  
ATOM   1995  HZ1 LYS A 130      51.182  -0.179  -2.812  1.00 95.85           H  
ATOM   1996  HZ2 LYS A 130      49.798  -0.275  -1.958  1.00 95.85           H  
ATOM   1997  HZ3 LYS A 130      50.986  -1.470  -1.862  1.00 95.85           H  
ATOM   1998  N   PHE A 131      46.949   0.999  -9.170  1.00 97.02           N  
ATOM   1999  H   PHE A 131      46.645   0.107  -8.809  1.00 97.02           H  
ATOM   2000  CA  PHE A 131      45.936   1.838  -9.775  1.00 97.02           C  
ATOM   2001  HA  PHE A 131      46.381   2.783 -10.083  1.00 97.02           H  
ATOM   2002  C   PHE A 131      44.836   2.126  -8.764  1.00 97.02           C  
ATOM   2003  CB  PHE A 131      45.368   1.144 -11.013  1.00 97.02           C  
ATOM   2004  HB2 PHE A 131      44.539   1.740 -11.393  1.00 97.02           H  
ATOM   2005  HB3 PHE A 131      44.973   0.173 -10.714  1.00 97.02           H  
ATOM   2006  O   PHE A 131      44.390   1.230  -8.043  1.00 97.02           O  
ATOM   2007  CG  PHE A 131      46.383   0.959 -12.120  1.00 97.02           C  
ATOM   2008  CD1 PHE A 131      46.555   1.972 -13.080  1.00 97.02           C  
ATOM   2009  HD1 PHE A 131      45.965   2.875 -13.030  1.00 97.02           H  
ATOM   2010  CD2 PHE A 131      47.203  -0.186 -12.152  1.00 97.02           C  
ATOM   2011  HD2 PHE A 131      47.103  -0.947 -11.393  1.00 97.02           H  
ATOM   2012  CE1 PHE A 131      47.547   1.846 -14.066  1.00 97.02           C  
ATOM   2013  HE1 PHE A 131      47.733   2.657 -14.754  1.00 97.02           H  
ATOM   2014  CE2 PHE A 131      48.187  -0.318 -13.147  1.00 97.02           C  
ATOM   2015  HE2 PHE A 131      48.843  -1.176 -13.147  1.00 97.02           H  
ATOM   2016  CZ  PHE A 131      48.359   0.700 -14.103  1.00 97.02           C  
ATOM   2017  HZ  PHE A 131      49.150   0.631 -14.835  1.00 97.02           H  
ATOM   2018  N   ASP A 132      44.375   3.367  -8.766  1.00 97.45           N  
ATOM   2019  H   ASP A 132      44.789   4.013  -9.423  1.00 97.45           H  
ATOM   2020  CA  ASP A 132      43.144   3.794  -8.131  1.00 97.45           C  
ATOM   2021  HA  ASP A 132      42.959   3.199  -7.236  1.00 97.45           H  
ATOM   2022  C   ASP A 132      41.982   3.581  -9.106  1.00 97.45           C  
ATOM   2023  CB  ASP A 132      43.277   5.266  -7.725  1.00 97.45           C  
ATOM   2024  HB2 ASP A 132      43.722   5.831  -8.544  1.00 97.45           H  
ATOM   2025  HB3 ASP A 132      42.274   5.663  -7.566  1.00 97.45           H  
ATOM   2026  O   ASP A 132      41.932   4.173 -10.185  1.00 97.45           O  
ATOM   2027  CG  ASP A 132      44.094   5.492  -6.449  1.00 97.45           C  
ATOM   2028  OD1 ASP A 132      44.453   4.518  -5.747  1.00 97.45           O  
ATOM   2029  OD2 ASP A 132      44.253   6.676  -6.073  1.00 97.45           O  
ATOM   2030  N   VAL A 133      41.051   2.713  -8.719  1.00 97.58           N  
ATOM   2031  H   VAL A 133      41.190   2.242  -7.836  1.00 97.58           H  
ATOM   2032  CA  VAL A 133      39.841   2.375  -9.466  1.00 97.58           C  
ATOM   2033  HA  VAL A 133      39.897   2.823 -10.458  1.00 97.58           H  
ATOM   2034  C   VAL A 133      38.642   2.969  -8.740  1.00 97.58           C  
ATOM   2035  CB  VAL A 133      39.710   0.851  -9.652  1.00 97.58           C  
ATOM   2036  HB  VAL A 133      39.618   0.362  -8.683  1.00 97.58           H  
ATOM   2037  O   VAL A 133      38.227   2.470  -7.693  1.00 97.58           O  
ATOM   2038  CG1 VAL A 133      38.472   0.512 -10.491  1.00 97.58           C  
ATOM   2039 HG11 VAL A 133      38.513   1.041 -11.444  1.00 97.58           H  
ATOM   2040 HG12 VAL A 133      38.426  -0.562 -10.667  1.00 97.58           H  
ATOM   2041 HG13 VAL A 133      37.571   0.808  -9.953  1.00 97.58           H  
ATOM   2042  CG2 VAL A 133      40.947   0.285 -10.366  1.00 97.58           C  
ATOM   2043 HG21 VAL A 133      41.166   0.879 -11.253  1.00 97.58           H  
ATOM   2044 HG22 VAL A 133      40.788  -0.752 -10.664  1.00 97.58           H  
ATOM   2045 HG23 VAL A 133      41.807   0.326  -9.698  1.00 97.58           H  
ATOM   2046  N   SER A 134      38.084   4.032  -9.309  1.00 97.81           N  
ATOM   2047  H   SER A 134      38.495   4.380 -10.164  1.00 97.81           H  
ATOM   2048  CA  SER A 134      36.941   4.758  -8.759  1.00 97.81           C  
ATOM   2049  HA  SER A 134      36.812   4.483  -7.712  1.00 97.81           H  
ATOM   2050  C   SER A 134      35.659   4.402  -9.509  1.00 97.81           C  
ATOM   2051  CB  SER A 134      37.189   6.266  -8.786  1.00 97.81           C  
ATOM   2052  HB2 SER A 134      37.412   6.584  -9.805  1.00 97.81           H  
ATOM   2053  HB3 SER A 134      36.291   6.781  -8.445  1.00 97.81           H  
ATOM   2054  O   SER A 134      35.598   4.457 -10.741  1.00 97.81           O  
ATOM   2055  OG  SER A 134      38.266   6.612  -7.940  1.00 97.81           O  
ATOM   2056  HG  SER A 134      37.945   7.321  -7.377  1.00 97.81           H  
ATOM   2057  N   THR A 135      34.613   4.064  -8.755  1.00 98.06           N  
ATOM   2058  H   THR A 135      34.740   4.092  -7.754  1.00 98.06           H  
ATOM   2059  CA  THR A 135      33.248   3.884  -9.261  1.00 98.06           C  
ATOM   2060  HA  THR A 135      33.272   3.739 -10.341  1.00 98.06           H  
ATOM   2061  C   THR A 135      32.445   5.140  -8.955  1.00 98.06           C  
ATOM   2062  CB  THR A 135      32.562   2.659  -8.640  1.00 98.06           C  
ATOM   2063  HB  THR A 135      32.413   2.829  -7.573  1.00 98.06           H  
ATOM   2064  O   THR A 135      32.142   5.430  -7.795  1.00 98.06           O  
ATOM   2065  CG2 THR A 135      31.209   2.370  -9.291  1.00 98.06           C  
ATOM   2066 HG21 THR A 135      30.785   1.468  -8.850  1.00 98.06           H  
ATOM   2067 HG22 THR A 135      31.337   2.222 -10.363  1.00 98.06           H  
ATOM   2068 HG23 THR A 135      30.522   3.198  -9.115  1.00 98.06           H  
ATOM   2069  OG1 THR A 135      33.352   1.502  -8.813  1.00 98.06           O  
ATOM   2070  HG1 THR A 135      34.192   1.687  -8.388  1.00 98.06           H  
ATOM   2071  N   LEU A 136      32.096   5.885 -10.001  1.00 97.87           N  
ATOM   2072  H   LEU A 136      32.382   5.598 -10.926  1.00 97.87           H  
ATOM   2073  CA  LEU A 136      31.287   7.090  -9.900  1.00 97.87           C  
ATOM   2074  HA  LEU A 136      31.278   7.410  -8.858  1.00 97.87           H  
ATOM   2075  C   LEU A 136      29.852   6.779 -10.315  1.00 97.87           C  
ATOM   2076  CB  LEU A 136      31.863   8.242 -10.741  1.00 97.87           C  
ATOM   2077  HB2 LEU A 136      31.868   7.954 -11.793  1.00 97.87           H  
ATOM   2078  HB3 LEU A 136      31.174   9.080 -10.635  1.00 97.87           H  
ATOM   2079  O   LEU A 136      29.640   6.055 -11.286  1.00 97.87           O  
ATOM   2080  CG  LEU A 136      33.268   8.733 -10.340  1.00 97.87           C  
ATOM   2081  HG  LEU A 136      33.325   8.842  -9.257  1.00 97.87           H  
ATOM   2082  CD1 LEU A 136      34.391   7.807 -10.817  1.00 97.87           C  
ATOM   2083 HD11 LEU A 136      34.230   7.523 -11.857  1.00 97.87           H  
ATOM   2084 HD12 LEU A 136      35.356   8.304 -10.715  1.00 97.87           H  
ATOM   2085 HD13 LEU A 136      34.425   6.911 -10.199  1.00 97.87           H  
ATOM   2086  CD2 LEU A 136      33.520  10.101 -10.974  1.00 97.87           C  
ATOM   2087 HD21 LEU A 136      32.765  10.810 -10.634  1.00 97.87           H  
ATOM   2088 HD22 LEU A 136      33.488  10.024 -12.061  1.00 97.87           H  
ATOM   2089 HD23 LEU A 136      34.496  10.475 -10.664  1.00 97.87           H  
ATOM   2090  N   VAL A 137      28.878   7.365  -9.628  1.00 96.78           N  
ATOM   2091  H   VAL A 137      29.133   7.944  -8.841  1.00 96.78           H  
ATOM   2092  CA  VAL A 137      27.463   7.328 -10.010  1.00 96.78           C  
ATOM   2093  HA  VAL A 137      27.355   6.863 -10.990  1.00 96.78           H  
ATOM   2094  C   VAL A 137      26.970   8.756 -10.098  1.00 96.78           C  
ATOM   2095  CB  VAL A 137      26.622   6.527  -9.012  1.00 96.78           C  
ATOM   2096  HB  VAL A 137      26.664   7.015  -8.038  1.00 96.78           H  
ATOM   2097  O   VAL A 137      27.032   9.489  -9.115  1.00 96.78           O  
ATOM   2098  CG1 VAL A 137      25.153   6.445  -9.452  1.00 96.78           C  
ATOM   2099 HG11 VAL A 137      24.721   7.444  -9.514  1.00 96.78           H  
ATOM   2100 HG12 VAL A 137      24.583   5.878  -8.715  1.00 96.78           H  
ATOM   2101 HG13 VAL A 137      25.078   5.958 -10.424  1.00 96.78           H  
ATOM   2102  CG2 VAL A 137      27.183   5.108  -8.883  1.00 96.78           C  
ATOM   2103 HG21 VAL A 137      26.504   4.512  -8.273  1.00 96.78           H  
ATOM   2104 HG22 VAL A 137      28.158   5.132  -8.397  1.00 96.78           H  
ATOM   2105 HG23 VAL A 137      27.293   4.657  -9.869  1.00 96.78           H  
ATOM   2106  N   ASP A 138      26.518   9.154 -11.286  1.00 93.86           N  
ATOM   2107  H   ASP A 138      26.506   8.489 -12.046  1.00 93.86           H  
ATOM   2108  CA  ASP A 138      26.078  10.526 -11.565  1.00 93.86           C  
ATOM   2109  HA  ASP A 138      25.958  10.600 -12.645  1.00 93.86           H  
ATOM   2110  C   ASP A 138      27.145  11.576 -11.176  1.00 93.86           C  
ATOM   2111  CB  ASP A 138      24.693  10.740 -10.937  1.00 93.86           C  
ATOM   2112  HB2 ASP A 138      24.105   9.832 -11.069  1.00 93.86           H  
ATOM   2113  HB3 ASP A 138      24.799  10.912  -9.866  1.00 93.86           H  
ATOM   2114  O   ASP A 138      26.881  12.617 -10.579  1.00 93.86           O  
ATOM   2115  CG  ASP A 138      23.898  11.885 -11.563  1.00 93.86           C  
ATOM   2116  OD1 ASP A 138      24.253  12.330 -12.678  1.00 93.86           O  
ATOM   2117  OD2 ASP A 138      22.855  12.213 -10.953  1.00 93.86           O  
ATOM   2118  N   GLY A 139      28.412  11.240 -11.449  1.00 93.78           N  
ATOM   2119  H   GLY A 139      28.557  10.345 -11.893  1.00 93.78           H  
ATOM   2120  CA  GLY A 139      29.580  12.076 -11.154  1.00 93.78           C  
ATOM   2121  HA2 GLY A 139      29.334  13.110 -11.392  1.00 93.78           H  
ATOM   2122  HA3 GLY A 139      30.405  11.766 -11.795  1.00 93.78           H  
ATOM   2123  C   GLY A 139      30.077  12.047  -9.702  1.00 93.78           C  
ATOM   2124  O   GLY A 139      31.169  12.552  -9.446  1.00 93.78           O  
ATOM   2125  N   ALA A 140      29.349  11.439  -8.762  1.00 95.71           N  
ATOM   2126  H   ALA A 140      28.454  11.045  -9.014  1.00 95.71           H  
ATOM   2127  CA  ALA A 140      29.800  11.275  -7.380  1.00 95.71           C  
ATOM   2128  HA  ALA A 140      30.456  12.106  -7.118  1.00 95.71           H  
ATOM   2129  C   ALA A 140      30.591   9.969  -7.206  1.00 95.71           C  
ATOM   2130  CB  ALA A 140      28.583  11.336  -6.450  1.00 95.71           C  
ATOM   2131  HB1 ALA A 140      28.062  12.284  -6.584  1.00 95.71           H  
ATOM   2132  HB2 ALA A 140      27.900  10.518  -6.679  1.00 95.71           H  
ATOM   2133  HB3 ALA A 140      28.908  11.246  -5.413  1.00 95.71           H  
ATOM   2134  O   ALA A 140      30.098   8.902  -7.562  1.00 95.71           O  
ATOM   2135  N   GLU A 141      31.801  10.030  -6.643  1.00 97.12           N  
ATOM   2136  H   GLU A 141      32.160  10.927  -6.347  1.00 97.12           H  
ATOM   2137  CA  GLU A 141      32.575   8.833  -6.279  1.00 97.12           C  
ATOM   2138  HA  GLU A 141      32.580   8.144  -7.123  1.00 97.12           H  
ATOM   2139  C   GLU A 141      31.910   8.122  -5.092  1.00 97.12           C  
ATOM   2140  CB  GLU A 141      34.038   9.215  -5.980  1.00 97.12           C  
ATOM   2141  HB2 GLU A 141      34.072   9.882  -5.119  1.00 97.12           H  
ATOM   2142  HB3 GLU A 141      34.439   9.749  -6.842  1.00 97.12           H  
ATOM   2143  O   GLU A 141      31.783   8.700  -4.012  1.00 97.12           O  
ATOM   2144  CG  GLU A 141      34.924   7.988  -5.711  1.00 97.12           C  
ATOM   2145  HG2 GLU A 141      34.861   7.318  -6.568  1.00 97.12           H  
ATOM   2146  HG3 GLU A 141      34.546   7.449  -4.843  1.00 97.12           H  
ATOM   2147  CD  GLU A 141      36.390   8.383  -5.469  1.00 97.12           C  
ATOM   2148  OE1 GLU A 141      36.763   8.637  -4.302  1.00 97.12           O  
ATOM   2149  OE2 GLU A 141      37.161   8.412  -6.457  1.00 97.12           O  
ATOM   2150  N   LEU A 142      31.468   6.878  -5.299  1.00 96.38           N  
ATOM   2151  H   LEU A 142      31.589   6.473  -6.217  1.00 96.38           H  
ATOM   2152  CA  LEU A 142      30.797   6.072  -4.270  1.00 96.38           C  
ATOM   2153  HA  LEU A 142      30.605   6.684  -3.388  1.00 96.38           H  
ATOM   2154  C   LEU A 142      31.630   4.892  -3.777  1.00 96.38           C  
ATOM   2155  CB  LEU A 142      29.460   5.549  -4.804  1.00 96.38           C  
ATOM   2156  HB2 LEU A 142      29.024   4.910  -4.037  1.00 96.38           H  
ATOM   2157  HB3 LEU A 142      29.651   4.933  -5.683  1.00 96.38           H  
ATOM   2158  O   LEU A 142      31.356   4.357  -2.707  1.00 96.38           O  
ATOM   2159  CG  LEU A 142      28.436   6.630  -5.170  1.00 96.38           C  
ATOM   2160  HG  LEU A 142      28.762   7.162  -6.064  1.00 96.38           H  
ATOM   2161  CD1 LEU A 142      27.131   5.913  -5.472  1.00 96.38           C  
ATOM   2162 HD11 LEU A 142      26.732   5.462  -4.564  1.00 96.38           H  
ATOM   2163 HD12 LEU A 142      27.314   5.131  -6.209  1.00 96.38           H  
ATOM   2164 HD13 LEU A 142      26.422   6.632  -5.882  1.00 96.38           H  
ATOM   2165  CD2 LEU A 142      28.157   7.633  -4.050  1.00 96.38           C  
ATOM   2166 HD21 LEU A 142      27.339   8.292  -4.341  1.00 96.38           H  
ATOM   2167 HD22 LEU A 142      29.041   8.249  -3.883  1.00 96.38           H  
ATOM   2168 HD23 LEU A 142      27.901   7.111  -3.128  1.00 96.38           H  
ATOM   2169  N   ASP A 143      32.622   4.472  -4.556  1.00 97.58           N  
ATOM   2170  H   ASP A 143      32.799   4.964  -5.421  1.00 97.58           H  
ATOM   2171  CA  ASP A 143      33.581   3.447  -4.165  1.00 97.58           C  
ATOM   2172  HA  ASP A 143      33.706   3.465  -3.083  1.00 97.58           H  
ATOM   2173  C   ASP A 143      34.931   3.740  -4.815  1.00 97.58           C  
ATOM   2174  CB  ASP A 143      33.070   2.056  -4.568  1.00 97.58           C  
ATOM   2175  HB2 ASP A 143      32.075   1.900  -4.152  1.00 97.58           H  
ATOM   2176  HB3 ASP A 143      32.995   2.000  -5.654  1.00 97.58           H  
ATOM   2177  O   ASP A 143      34.988   4.180  -5.967  1.00 97.58           O  
ATOM   2178  CG  ASP A 143      33.989   0.941  -4.063  1.00 97.58           C  
ATOM   2179  OD1 ASP A 143      34.144   0.833  -2.832  1.00 97.58           O  
ATOM   2180  OD2 ASP A 143      34.508   0.168  -4.907  1.00 97.58           O  
ATOM   2181  N   LYS A 144      36.009   3.463  -4.084  1.00 97.57           N  
ATOM   2182  H   LYS A 144      35.869   3.043  -3.176  1.00 97.57           H  
ATOM   2183  CA  LYS A 144      37.382   3.593  -4.563  1.00 97.57           C  
ATOM   2184  HA  LYS A 144      37.379   3.548  -5.652  1.00 97.57           H  
ATOM   2185  C   LYS A 144      38.210   2.426  -4.043  1.00 97.57           C  
ATOM   2186  CB  LYS A 144      37.954   4.958  -4.144  1.00 97.57           C  
ATOM   2187  HB2 LYS A 144      37.990   5.027  -3.057  1.00 97.57           H  
ATOM   2188  HB3 LYS A 144      37.303   5.746  -4.523  1.00 97.57           H  
ATOM   2189  O   LYS A 144      38.261   2.185  -2.838  1.00 97.57           O  
ATOM   2190  CG  LYS A 144      39.359   5.155  -4.721  1.00 97.57           C  
ATOM   2191  HG2 LYS A 144      39.313   5.032  -5.803  1.00 97.57           H  
ATOM   2192  HG3 LYS A 144      40.027   4.395  -4.315  1.00 97.57           H  
ATOM   2193  CD  LYS A 144      39.942   6.536  -4.398  1.00 97.57           C  
ATOM   2194  HD2 LYS A 144      39.298   7.313  -4.811  1.00 97.57           H  
ATOM   2195  HD3 LYS A 144      40.036   6.660  -3.319  1.00 97.57           H  
ATOM   2196  CE  LYS A 144      41.312   6.561  -5.074  1.00 97.57           C  
ATOM   2197  HE2 LYS A 144      41.150   6.391  -6.138  1.00 97.57           H  
ATOM   2198  HE3 LYS A 144      41.909   5.730  -4.697  1.00 97.57           H  
ATOM   2199  NZ  LYS A 144      42.062   7.822  -4.901  1.00 97.57           N  
ATOM   2200  HZ1 LYS A 144      42.220   8.024  -3.924  1.00 97.57           H  
ATOM   2201  HZ2 LYS A 144      42.962   7.686  -5.339  1.00 97.57           H  
ATOM   2202  HZ3 LYS A 144      41.586   8.581  -5.367  1.00 97.57           H  
ATOM   2203  N   GLN A 145      38.886   1.726  -4.947  1.00 98.14           N  
ATOM   2204  H   GLN A 145      38.783   1.984  -5.918  1.00 98.14           H  
ATOM   2205  CA  GLN A 145      39.764   0.601  -4.627  1.00 98.14           C  
ATOM   2206  HA  GLN A 145      39.860   0.504  -3.546  1.00 98.14           H  
ATOM   2207  C   GLN A 145      41.156   0.850  -5.200  1.00 98.14           C  
ATOM   2208  CB  GLN A 145      39.174  -0.709  -5.172  1.00 98.14           C  
ATOM   2209  HB2 GLN A 145      39.026  -0.622  -6.249  1.00 98.14           H  
ATOM   2210  HB3 GLN A 145      39.879  -1.518  -4.984  1.00 98.14           H  
ATOM   2211  O   GLN A 145      41.281   1.261  -6.349  1.00 98.14           O  
ATOM   2212  CG  GLN A 145      37.835  -1.048  -4.503  1.00 98.14           C  
ATOM   2213  HG2 GLN A 145      37.977  -1.150  -3.427  1.00 98.14           H  
ATOM   2214  HG3 GLN A 145      37.133  -0.233  -4.672  1.00 98.14           H  
ATOM   2215  CD  GLN A 145      37.221  -2.336  -5.032  1.00 98.14           C  
ATOM   2216  NE2 GLN A 145      35.942  -2.318  -5.323  1.00 98.14           N  
ATOM   2217 HE21 GLN A 145      35.420  -1.471  -5.148  1.00 98.14           H  
ATOM   2218 HE22 GLN A 145      35.521  -3.190  -5.610  1.00 98.14           H  
ATOM   2219  OE1 GLN A 145      37.865  -3.369  -5.174  1.00 98.14           O  
ATOM   2220  N   THR A 146      42.201   0.565  -4.425  1.00 97.75           N  
ATOM   2221  H   THR A 146      42.037   0.254  -3.478  1.00 97.75           H  
ATOM   2222  CA  THR A 146      43.594   0.674  -4.880  1.00 97.75           C  
ATOM   2223  HA  THR A 146      43.615   1.166  -5.853  1.00 97.75           H  
ATOM   2224  C   THR A 146      44.191  -0.722  -5.026  1.00 97.75           C  
ATOM   2225  CB  THR A 146      44.435   1.546  -3.941  1.00 97.75           C  
ATOM   2226  HB  THR A 146      44.492   1.063  -2.966  1.00 97.75           H  
ATOM   2227  O   THR A 146      44.320  -1.452  -4.040  1.00 97.75           O  
ATOM   2228  CG2 THR A 146      45.848   1.760  -4.474  1.00 97.75           C  
ATOM   2229 HG21 THR A 146      46.371   0.806  -4.532  1.00 97.75           H  
ATOM   2230 HG22 THR A 146      46.394   2.428  -3.807  1.00 97.75           H  
ATOM   2231 HG23 THR A 146      45.809   2.206  -5.468  1.00 97.75           H  
ATOM   2232  OG1 THR A 146      43.848   2.815  -3.774  1.00 97.75           O  
ATOM   2233  HG1 THR A 146      44.099   3.367  -4.519  1.00 97.75           H  
ATOM   2234  N   VAL A 147      44.545  -1.112  -6.250  1.00 97.17           N  
ATOM   2235  H   VAL A 147      44.451  -0.443  -7.002  1.00 97.17           H  
ATOM   2236  CA  VAL A 147      44.919  -2.492  -6.612  1.00 97.17           C  
ATOM   2237  HA  VAL A 147      45.279  -3.012  -5.724  1.00 97.17           H  
ATOM   2238  C   VAL A 147      46.049  -2.515  -7.646  1.00 97.17           C  
ATOM   2239  CB  VAL A 147      43.699  -3.266  -7.154  1.00 97.17           C  
ATOM   2240  HB  VAL A 147      44.043  -4.235  -7.517  1.00 97.17           H  
ATOM   2241  O   VAL A 147      46.192  -1.584  -8.429  1.00 97.17           O  
ATOM   2242  CG1 VAL A 147      42.643  -3.516  -6.073  1.00 97.17           C  
ATOM   2243 HG11 VAL A 147      41.794  -4.043  -6.509  1.00 97.17           H  
ATOM   2244 HG12 VAL A 147      43.065  -4.114  -5.265  1.00 97.17           H  
ATOM   2245 HG13 VAL A 147      42.274  -2.574  -5.667  1.00 97.17           H  
ATOM   2246  CG2 VAL A 147      43.013  -2.531  -8.309  1.00 97.17           C  
ATOM   2247 HG21 VAL A 147      43.757  -2.145  -9.006  1.00 97.17           H  
ATOM   2248 HG22 VAL A 147      42.427  -1.691  -7.937  1.00 97.17           H  
ATOM   2249 HG23 VAL A 147      42.361  -3.224  -8.841  1.00 97.17           H  
ATOM   2250  N   SER A 148      46.860  -3.575  -7.680  1.00 96.24           N  
ATOM   2251  H   SER A 148      46.755  -4.301  -6.986  1.00 96.24           H  
ATOM   2252  CA  SER A 148      47.938  -3.714  -8.681  1.00 96.24           C  
ATOM   2253  HA  SER A 148      48.366  -2.735  -8.901  1.00 96.24           H  
ATOM   2254  C   SER A 148      47.460  -4.288 -10.016  1.00 96.24           C  
ATOM   2255  CB  SER A 148      49.061  -4.597  -8.135  1.00 96.24           C  
ATOM   2256  HB2 SER A 148      49.812  -4.744  -8.911  1.00 96.24           H  
ATOM   2257  HB3 SER A 148      48.657  -5.567  -7.845  1.00 96.24           H  
ATOM   2258  O   SER A 148      48.026  -3.996 -11.066  1.00 96.24           O  
ATOM   2259  OG  SER A 148      49.669  -3.976  -7.020  1.00 96.24           O  
ATOM   2260  HG  SER A 148      50.158  -3.227  -7.369  1.00 96.24           H  
ATOM   2261  N   ASP A 149      46.429  -5.128  -9.991  1.00 96.49           N  
ATOM   2262  H   ASP A 149      45.958  -5.316  -9.117  1.00 96.49           H  
ATOM   2263  CA  ASP A 149      45.899  -5.812 -11.164  1.00 96.49           C  
ATOM   2264  HA  ASP A 149      46.021  -5.163 -12.031  1.00 96.49           H  
ATOM   2265  C   ASP A 149      44.393  -6.080 -11.016  1.00 96.49           C  
ATOM   2266  CB  ASP A 149      46.718  -7.097 -11.420  1.00 96.49           C  
ATOM   2267  HB2 ASP A 149      46.425  -7.509 -12.385  1.00 96.49           H  
ATOM   2268  HB3 ASP A 149      47.772  -6.828 -11.501  1.00 96.49           H  
ATOM   2269  O   ASP A 149      43.777  -5.772  -9.993  1.00 96.49           O  
ATOM   2270  CG  ASP A 149      46.575  -8.211 -10.376  1.00 96.49           C  
ATOM   2271  OD1 ASP A 149      45.648  -8.148  -9.537  1.00 96.49           O  
ATOM   2272  OD2 ASP A 149      47.348  -9.187 -10.488  1.00 96.49           O  
ATOM   2273  N   ILE A 150      43.787  -6.667 -12.052  1.00 96.76           N  
ATOM   2274  H   ILE A 150      44.334  -6.876 -12.874  1.00 96.76           H  
ATOM   2275  CA  ILE A 150      42.352  -6.983 -12.052  1.00 96.76           C  
ATOM   2276  HA  ILE A 150      41.804  -6.068 -11.829  1.00 96.76           H  
ATOM   2277  C   ILE A 150      41.984  -7.989 -10.945  1.00 96.76           C  
ATOM   2278  CB  ILE A 150      41.924  -7.476 -13.458  1.00 96.76           C  
ATOM   2279  HB  ILE A 150      42.571  -8.304 -13.746  1.00 96.76           H  
ATOM   2280  O   ILE A 150      40.864  -7.947 -10.441  1.00 96.76           O  
ATOM   2281  CG1 ILE A 150      42.079  -6.342 -14.500  1.00 96.76           C  
ATOM   2282 HG12 ILE A 150      41.322  -5.581 -14.313  1.00 96.76           H  
ATOM   2283 HG13 ILE A 150      43.051  -5.863 -14.387  1.00 96.76           H  
ATOM   2284  CG2 ILE A 150      40.469  -7.983 -13.440  1.00 96.76           C  
ATOM   2285 HG21 ILE A 150      39.827  -7.261 -12.935  1.00 96.76           H  
ATOM   2286 HG22 ILE A 150      40.086  -8.150 -14.447  1.00 96.76           H  
ATOM   2287 HG23 ILE A 150      40.409  -8.927 -12.898  1.00 96.76           H  
ATOM   2288  CD1 ILE A 150      41.977  -6.799 -15.961  1.00 96.76           C  
ATOM   2289 HD11 ILE A 150      42.135  -5.939 -16.612  1.00 96.76           H  
ATOM   2290 HD12 ILE A 150      42.752  -7.536 -16.171  1.00 96.76           H  
ATOM   2291 HD13 ILE A 150      40.996  -7.221 -16.179  1.00 96.76           H  
ATOM   2292  N   ALA A 151      42.898  -8.879 -10.540  1.00 95.99           N  
ATOM   2293  H   ALA A 151      43.866  -8.724 -10.782  1.00 95.99           H  
ATOM   2294  CA  ALA A 151      42.617  -9.896  -9.525  1.00 95.99           C  
ATOM   2295  HA  ALA A 151      41.663 -10.366  -9.763  1.00 95.99           H  
ATOM   2296  C   ALA A 151      42.476  -9.304  -8.112  1.00 95.99           C  
ATOM   2297  CB  ALA A 151      43.711 -10.969  -9.583  1.00 95.99           C  
ATOM   2298  HB1 ALA A 151      44.675 -10.535  -9.316  1.00 95.99           H  
ATOM   2299  HB2 ALA A 151      43.770 -11.387 -10.587  1.00 95.99           H  
ATOM   2300  HB3 ALA A 151      43.477 -11.764  -8.874  1.00 95.99           H  
ATOM   2301  O   ALA A 151      41.863  -9.933  -7.249  1.00 95.99           O  
ATOM   2302  N   GLY A 152      43.010  -8.101  -7.881  1.00 96.43           N  
ATOM   2303  H   GLY A 152      43.591  -7.694  -8.600  1.00 96.43           H  
ATOM   2304  CA  GLY A 152      42.826  -7.360  -6.635  1.00 96.43           C  
ATOM   2305  HA2 GLY A 152      42.998  -8.026  -5.790  1.00 96.43           H  
ATOM   2306  HA3 GLY A 152      43.563  -6.559  -6.600  1.00 96.43           H  
ATOM   2307  C   GLY A 152      41.441  -6.725  -6.463  1.00 96.43           C  
ATOM   2308  O   GLY A 152      41.105  -6.343  -5.344  1.00 96.43           O  
ATOM   2309  N   LEU A 153      40.642  -6.595  -7.531  1.00 97.22           N  
ATOM   2310  H   LEU A 153      40.939  -6.989  -8.412  1.00 97.22           H  
ATOM   2311  CA  LEU A 153      39.340  -5.921  -7.475  1.00 97.22           C  
ATOM   2312  HA  LEU A 153      39.445  -5.029  -6.856  1.00 97.22           H  
ATOM   2313  C   LEU A 153      38.269  -6.790  -6.812  1.00 97.22           C  
ATOM   2314  CB  LEU A 153      38.887  -5.495  -8.884  1.00 97.22           C  
ATOM   2315  HB2 LEU A 153      38.937  -6.362  -9.542  1.00 97.22           H  
ATOM   2316  HB3 LEU A 153      37.845  -5.178  -8.833  1.00 97.22           H  
ATOM   2317  O   LEU A 153      38.047  -7.940  -7.195  1.00 97.22           O  
ATOM   2318  CG  LEU A 153      39.706  -4.346  -9.487  1.00 97.22           C  
ATOM   2319  HG  LEU A 153      40.767  -4.590  -9.423  1.00 97.22           H  
ATOM   2320  CD1 LEU A 153      39.353  -4.162 -10.963  1.00 97.22           C  
ATOM   2321 HD11 LEU A 153      39.930  -3.333 -11.372  1.00 97.22           H  
ATOM   2322 HD12 LEU A 153      39.590  -5.076 -11.508  1.00 97.22           H  
ATOM   2323 HD13 LEU A 153      38.291  -3.937 -11.061  1.00 97.22           H  
ATOM   2324  CD2 LEU A 153      39.426  -3.024  -8.766  1.00 97.22           C  
ATOM   2325 HD21 LEU A 153      39.707  -3.089  -7.715  1.00 97.22           H  
ATOM   2326 HD22 LEU A 153      38.368  -2.769  -8.834  1.00 97.22           H  
ATOM   2327 HD23 LEU A 153      40.019  -2.226  -9.214  1.00 97.22           H  
ATOM   2328  N   ALA A 154      37.535  -6.200  -5.871  1.00 97.48           N  
ATOM   2329  H   ALA A 154      37.749  -5.244  -5.626  1.00 97.48           H  
ATOM   2330  CA  ALA A 154      36.361  -6.801  -5.256  1.00 97.48           C  
ATOM   2331  HA  ALA A 154      36.324  -7.861  -5.510  1.00 97.48           H  
ATOM   2332  C   ALA A 154      35.081  -6.144  -5.786  1.00 97.48           C  
ATOM   2333  CB  ALA A 154      36.485  -6.700  -3.733  1.00 97.48           C  
ATOM   2334  HB1 ALA A 154      37.395  -7.203  -3.404  1.00 97.48           H  
ATOM   2335  HB2 ALA A 154      36.532  -5.652  -3.440  1.00 97.48           H  
ATOM   2336  HB3 ALA A 154      35.621  -7.164  -3.257  1.00 97.48           H  
ATOM   2337  O   ALA A 154      35.025  -4.935  -6.004  1.00 97.48           O  
ATOM   2338  N   ALA A 155      34.024  -6.936  -5.986  1.00 96.98           N  
ATOM   2339  H   ALA A 155      34.098  -7.915  -5.749  1.00 96.98           H  
ATOM   2340  CA  ALA A 155      32.711  -6.381  -6.307  1.00 96.98           C  
ATOM   2341  HA  ALA A 155      32.798  -5.780  -7.212  1.00 96.98           H  
ATOM   2342  C   ALA A 155      32.230  -5.459  -5.174  1.00 96.98           C  
ATOM   2343  CB  ALA A 155      31.720  -7.519  -6.570  1.00 96.98           C  
ATOM   2344  HB1 ALA A 155      31.607  -8.126  -5.671  1.00 96.98           H  
ATOM   2345  HB2 ALA A 155      30.752  -7.096  -6.838  1.00 96.98           H  
ATOM   2346  HB3 ALA A 155      32.080  -8.141  -7.389  1.00 96.98           H  
ATOM   2347  O   ALA A 155      32.399  -5.783  -3.998  1.00 96.98           O  
ATOM   2348  N   ASN A 156      31.601  -4.346  -5.540  1.00 96.19           N  
ATOM   2349  H   ASN A 156      31.429  -4.188  -6.522  1.00 96.19           H  
ATOM   2350  CA  ASN A 156      31.061  -3.370  -4.597  1.00 96.19           C  
ATOM   2351  HA  ASN A 156      31.274  -3.694  -3.578  1.00 96.19           H  
ATOM   2352  C   ASN A 156      29.524  -3.311  -4.702  1.00 96.19           C  
ATOM   2353  CB  ASN A 156      31.813  -2.033  -4.793  1.00 96.19           C  
ATOM   2354  HB2 ASN A 156      32.880  -2.215  -4.663  1.00 96.19           H  
ATOM   2355  HB3 ASN A 156      31.525  -1.320  -4.020  1.00 96.19           H  
ATOM   2356  O   ASN A 156      28.873  -4.204  -5.262  1.00 96.19           O  
ATOM   2357  CG  ASN A 156      31.599  -1.376  -6.144  1.00 96.19           C  
ATOM   2358  ND2 ASN A 156      32.586  -0.696  -6.668  1.00 96.19           N  
ATOM   2359 HD21 ASN A 156      32.454  -0.201  -7.539  1.00 96.19           H  
ATOM   2360 HD22 ASN A 156      33.403  -0.504  -6.106  1.00 96.19           H  
ATOM   2361  OD1 ASN A 156      30.535  -1.461  -6.733  1.00 96.19           O  
ATOM   2362  N   ASP A 157      28.910  -2.276  -4.132  1.00 95.56           N  
ATOM   2363  H   ASP A 157      29.457  -1.591  -3.630  1.00 95.56           H  
ATOM   2364  CA  ASP A 157      27.453  -2.121  -4.154  1.00 95.56           C  
ATOM   2365  HA  ASP A 157      27.019  -3.104  -3.967  1.00 95.56           H  
ATOM   2366  C   ASP A 157      26.868  -1.737  -5.516  1.00 95.56           C  
ATOM   2367  CB  ASP A 157      27.004  -1.196  -3.017  1.00 95.56           C  
ATOM   2368  HB2 ASP A 157      25.969  -0.896  -3.185  1.00 95.56           H  
ATOM   2369  HB3 ASP A 157      27.623  -0.299  -3.005  1.00 95.56           H  
ATOM   2370  O   ASP A 157      25.663  -1.889  -5.730  1.00 95.56           O  
ATOM   2371  CG  ASP A 157      27.071  -1.920  -1.669  1.00 95.56           C  
ATOM   2372  OD1 ASP A 157      26.830  -3.159  -1.673  1.00 95.56           O  
ATOM   2373  OD2 ASP A 157      27.331  -1.237  -0.660  1.00 95.56           O  
ATOM   2374  N   TRP A 158      27.715  -1.355  -6.469  1.00 97.32           N  
ATOM   2375  H   TRP A 158      28.698  -1.319  -6.238  1.00 97.32           H  
ATOM   2376  CA  TRP A 158      27.314  -0.812  -7.762  1.00 97.32           C  
ATOM   2377  HA  TRP A 158      26.227  -0.740  -7.804  1.00 97.32           H  
ATOM   2378  C   TRP A 158      27.749  -1.654  -8.949  1.00 97.32           C  
ATOM   2379  CB  TRP A 158      27.867   0.604  -7.864  1.00 97.32           C  
ATOM   2380  HB2 TRP A 158      28.937   0.604  -7.655  1.00 97.32           H  
ATOM   2381  HB3 TRP A 158      27.720   0.979  -8.877  1.00 97.32           H  
ATOM   2382  O   TRP A 158      26.999  -1.770  -9.920  1.00 97.32           O  
ATOM   2383  CG  TRP A 158      27.175   1.524  -6.923  1.00 97.32           C  
ATOM   2384  CD1 TRP A 158      27.571   1.833  -5.668  1.00 97.32           C  
ATOM   2385  HD1 TRP A 158      28.473   1.473  -5.193  1.00 97.32           H  
ATOM   2386  CD2 TRP A 158      25.915   2.220  -7.137  1.00 97.32           C  
ATOM   2387  CE2 TRP A 158      25.612   2.964  -5.961  1.00 97.32           C  
ATOM   2388  CE3 TRP A 158      25.022   2.326  -8.226  1.00 97.32           C  
ATOM   2389  HE3 TRP A 158      25.232   1.785  -9.137  1.00 97.32           H  
ATOM   2390  NE1 TRP A 158      26.636   2.662  -5.086  1.00 97.32           N  
ATOM   2391  HE1 TRP A 158      26.734   3.039  -4.154  1.00 97.32           H  
ATOM   2392  CH2 TRP A 158      23.662   3.941  -7.004  1.00 97.32           C  
ATOM   2393  HH2 TRP A 158      22.845   4.647  -6.982  1.00 97.32           H  
ATOM   2394  CZ2 TRP A 158      24.497   3.807  -5.884  1.00 97.32           C  
ATOM   2395  HZ2 TRP A 158      24.305   4.375  -4.985  1.00 97.32           H  
ATOM   2396  CZ3 TRP A 158      23.910   3.186  -8.164  1.00 97.32           C  
ATOM   2397  HZ3 TRP A 158      23.268   3.296  -9.026  1.00 97.32           H  
ATOM   2398  N   VAL A 159      28.926  -2.270  -8.883  1.00 97.78           N  
ATOM   2399  H   VAL A 159      29.491  -2.131  -8.058  1.00 97.78           H  
ATOM   2400  CA  VAL A 159      29.536  -2.983 -10.003  1.00 97.78           C  
ATOM   2401  HA  VAL A 159      28.748  -3.242 -10.710  1.00 97.78           H  
ATOM   2402  C   VAL A 159      30.180  -4.300  -9.586  1.00 97.78           C  
ATOM   2403  CB  VAL A 159      30.543  -2.104 -10.769  1.00 97.78           C  
ATOM   2404  HB  VAL A 159      30.961  -2.720 -11.566  1.00 97.78           H  
ATOM   2405  O   VAL A 159      30.612  -4.508  -8.452  1.00 97.78           O  
ATOM   2406  CG1 VAL A 159      29.867  -0.897 -11.427  1.00 97.78           C  
ATOM   2407 HG11 VAL A 159      29.490  -0.213 -10.667  1.00 97.78           H  
ATOM   2408 HG12 VAL A 159      30.590  -0.364 -12.044  1.00 97.78           H  
ATOM   2409 HG13 VAL A 159      29.041  -1.229 -12.058  1.00 97.78           H  
ATOM   2410  CG2 VAL A 159      31.699  -1.596  -9.909  1.00 97.78           C  
ATOM   2411 HG21 VAL A 159      32.433  -1.089 -10.536  1.00 97.78           H  
ATOM   2412 HG22 VAL A 159      32.188  -2.424  -9.395  1.00 97.78           H  
ATOM   2413 HG23 VAL A 159      31.329  -0.885  -9.170  1.00 97.78           H  
ATOM   2414  N   ILE A 160      30.241  -5.205 -10.557  1.00 98.15           N  
ATOM   2415  H   ILE A 160      29.847  -4.946 -11.450  1.00 98.15           H  
ATOM   2416  CA  ILE A 160      30.948  -6.477 -10.496  1.00 98.15           C  
ATOM   2417  HA  ILE A 160      31.394  -6.596  -9.509  1.00 98.15           H  
ATOM   2418  C   ILE A 160      32.068  -6.419 -11.533  1.00 98.15           C  
ATOM   2419  CB  ILE A 160      29.983  -7.657 -10.741  1.00 98.15           C  
ATOM   2420  HB  ILE A 160      29.556  -7.547 -11.738  1.00 98.15           H  
ATOM   2421  O   ILE A 160      31.826  -6.123 -12.708  1.00 98.15           O  
ATOM   2422  CG1 ILE A 160      28.825  -7.651  -9.712  1.00 98.15           C  
ATOM   2423 HG12 ILE A 160      29.226  -7.828  -8.713  1.00 98.15           H  
ATOM   2424 HG13 ILE A 160      28.344  -6.673  -9.708  1.00 98.15           H  
ATOM   2425  CG2 ILE A 160      30.753  -8.991 -10.687  1.00 98.15           C  
ATOM   2426 HG21 ILE A 160      31.195  -9.131  -9.700  1.00 98.15           H  
ATOM   2427 HG22 ILE A 160      30.090  -9.828 -10.905  1.00 98.15           H  
ATOM   2428 HG23 ILE A 160      31.547  -9.008 -11.434  1.00 98.15           H  
ATOM   2429  CD1 ILE A 160      27.722  -8.677 -10.000  1.00 98.15           C  
ATOM   2430 HD11 ILE A 160      28.097  -9.691  -9.859  1.00 98.15           H  
ATOM   2431 HD12 ILE A 160      27.360  -8.555 -11.020  1.00 98.15           H  
ATOM   2432 HD13 ILE A 160      26.896  -8.515  -9.308  1.00 98.15           H  
ATOM   2433  N   PHE A 161      33.284  -6.720 -11.090  1.00 97.95           N  
ATOM   2434  H   PHE A 161      33.404  -6.940 -10.111  1.00 97.95           H  
ATOM   2435  CA  PHE A 161      34.477  -6.765 -11.926  1.00 97.95           C  
ATOM   2436  HA  PHE A 161      34.333  -6.116 -12.790  1.00 97.95           H  
ATOM   2437  C   PHE A 161      34.726  -8.186 -12.438  1.00 97.95           C  
ATOM   2438  CB  PHE A 161      35.667  -6.219 -11.129  1.00 97.95           C  
ATOM   2439  HB2 PHE A 161      35.861  -6.875 -10.280  1.00 97.95           H  
ATOM   2440  HB3 PHE A 161      36.557  -6.236 -11.758  1.00 97.95           H  
ATOM   2441  O   PHE A 161      34.498  -9.169 -11.733  1.00 97.95           O  
ATOM   2442  CG  PHE A 161      35.451  -4.805 -10.622  1.00 97.95           C  
ATOM   2443  CD1 PHE A 161      35.579  -3.713 -11.496  1.00 97.95           C  
ATOM   2444  HD1 PHE A 161      35.857  -3.876 -12.527  1.00 97.95           H  
ATOM   2445  CD2 PHE A 161      35.103  -4.576  -9.279  1.00 97.95           C  
ATOM   2446  HD2 PHE A 161      35.013  -5.403  -8.590  1.00 97.95           H  
ATOM   2447  CE1 PHE A 161      35.380  -2.402 -11.034  1.00 97.95           C  
ATOM   2448  HE1 PHE A 161      35.498  -1.565 -11.706  1.00 97.95           H  
ATOM   2449  CE2 PHE A 161      34.900  -3.265  -8.816  1.00 97.95           C  
ATOM   2450  HE2 PHE A 161      34.649  -3.085  -7.781  1.00 97.95           H  
ATOM   2451  CZ  PHE A 161      35.045  -2.176  -9.690  1.00 97.95           C  
ATOM   2452  HZ  PHE A 161      34.903  -1.170  -9.325  1.00 97.95           H  
ATOM   2453  N   SER A 162      35.191  -8.298 -13.679  1.00 97.30           N  
ATOM   2454  H   SER A 162      35.316  -7.459 -14.228  1.00 97.30           H  
ATOM   2455  CA  SER A 162      35.577  -9.566 -14.299  1.00 97.30           C  
ATOM   2456  HA  SER A 162      35.940 -10.240 -13.524  1.00 97.30           H  
ATOM   2457  C   SER A 162      36.705  -9.353 -15.307  1.00 97.30           C  
ATOM   2458  CB  SER A 162      34.362 -10.215 -14.970  1.00 97.30           C  
ATOM   2459  HB2 SER A 162      33.583 -10.369 -14.222  1.00 97.30           H  
ATOM   2460  HB3 SER A 162      34.645 -11.184 -15.381  1.00 97.30           H  
ATOM   2461  O   SER A 162      36.815  -8.285 -15.905  1.00 97.30           O  
ATOM   2462  OG  SER A 162      33.858  -9.397 -16.005  1.00 97.30           O  
ATOM   2463  HG  SER A 162      33.906  -8.483 -15.714  1.00 97.30           H  
ATOM   2464  N   GLY A 163      37.543 -10.368 -15.503  1.00 96.41           N  
ATOM   2465  H   GLY A 163      37.468 -11.175 -14.900  1.00 96.41           H  
ATOM   2466  CA  GLY A 163      38.734 -10.286 -16.350  1.00 96.41           C  
ATOM   2467  HA2 GLY A 163      38.873  -9.270 -16.720  1.00 96.41           H  
ATOM   2468  HA3 GLY A 163      38.617 -10.946 -17.210  1.00 96.41           H  
ATOM   2469  C   GLY A 163      39.996 -10.684 -15.592  1.00 96.41           C  
ATOM   2470  O   GLY A 163      39.935 -11.080 -14.430  1.00 96.41           O  
ATOM   2471  N   THR A 164      41.143 -10.604 -16.262  1.00 95.55           N  
ATOM   2472  H   THR A 164      41.127 -10.231 -17.201  1.00 95.55           H  
ATOM   2473  CA  THR A 164      42.454 -10.958 -15.695  1.00 95.55           C  
ATOM   2474  HA  THR A 164      42.452 -10.748 -14.626  1.00 95.55           H  
ATOM   2475  C   THR A 164      43.563 -10.139 -16.345  1.00 95.55           C  
ATOM   2476  CB  THR A 164      42.798 -12.445 -15.903  1.00 95.55           C  
ATOM   2477  HB  THR A 164      43.817 -12.610 -15.551  1.00 95.55           H  
ATOM   2478  O   THR A 164      43.482  -9.830 -17.536  1.00 95.55           O  
ATOM   2479  CG2 THR A 164      41.884 -13.411 -15.152  1.00 95.55           C  
ATOM   2480 HG21 THR A 164      40.878 -13.384 -15.570  1.00 95.55           H  
ATOM   2481 HG22 THR A 164      41.845 -13.138 -14.097  1.00 95.55           H  
ATOM   2482 HG23 THR A 164      42.278 -14.424 -15.243  1.00 95.55           H  
ATOM   2483  OG1 THR A 164      42.738 -12.785 -17.273  1.00 95.55           O  
ATOM   2484  HG1 THR A 164      43.033 -12.023 -17.776  1.00 95.55           H  
ATOM   2485  N   GLY A 165      44.638  -9.869 -15.604  1.00 94.83           N  
ATOM   2486  H   GLY A 165      44.613 -10.080 -14.617  1.00 94.83           H  
ATOM   2487  CA  GLY A 165      45.820  -9.158 -16.097  1.00 94.83           C  
ATOM   2488  HA2 GLY A 165      45.831  -9.156 -17.187  1.00 94.83           H  
ATOM   2489  HA3 GLY A 165      46.715  -9.676 -15.753  1.00 94.83           H  
ATOM   2490  C   GLY A 165      45.902  -7.712 -15.608  1.00 94.83           C  
ATOM   2491  O   GLY A 165      45.248  -7.344 -14.633  1.00 94.83           O  
ATOM   2492  N   ALA A 166      46.737  -6.915 -16.278  1.00 94.29           N  
ATOM   2493  H   ALA A 166      47.233  -7.279 -17.079  1.00 94.29           H  
ATOM   2494  CA  ALA A 166      46.986  -5.522 -15.919  1.00 94.29           C  
ATOM   2495  HA  ALA A 166      47.226  -5.479 -14.856  1.00 94.29           H  
ATOM   2496  C   ALA A 166      45.760  -4.630 -16.157  1.00 94.29           C  
ATOM   2497  CB  ALA A 166      48.205  -5.012 -16.699  1.00 94.29           C  
ATOM   2498  HB1 ALA A 166      49.076  -5.630 -16.479  1.00 94.29           H  
ATOM   2499  HB2 ALA A 166      48.422  -3.986 -16.404  1.00 94.29           H  
ATOM   2500  HB3 ALA A 166      48.000  -5.030 -17.770  1.00 94.29           H  
ATOM   2501  O   ALA A 166      44.971  -4.860 -17.080  1.00 94.29           O  
ATOM   2502  N   LEU A 167      45.637  -3.591 -15.333  1.00 95.63           N  
ATOM   2503  H   LEU A 167      46.357  -3.429 -14.643  1.00 95.63           H  
ATOM   2504  CA  LEU A 167      44.654  -2.533 -15.523  1.00 95.63           C  
ATOM   2505  HA  LEU A 167      43.715  -2.985 -15.843  1.00 95.63           H  
ATOM   2506  C   LEU A 167      45.101  -1.595 -16.649  1.00 95.63           C  
ATOM   2507  CB  LEU A 167      44.423  -1.811 -14.184  1.00 95.63           C  
ATOM   2508  HB2 LEU A 167      45.390  -1.508 -13.783  1.00 95.63           H  
ATOM   2509  HB3 LEU A 167      43.834  -0.908 -14.347  1.00 95.63           H  
ATOM   2510  O   LEU A 167      46.287  -1.442 -16.930  1.00 95.63           O  
ATOM   2511  CG  LEU A 167      43.698  -2.707 -13.163  1.00 95.63           C  
ATOM   2512  HG  LEU A 167      44.135  -3.706 -13.172  1.00 95.63           H  
ATOM   2513  CD1 LEU A 167      43.830  -2.163 -11.753  1.00 95.63           C  
ATOM   2514 HD11 LEU A 167      44.882  -2.108 -11.472  1.00 95.63           H  
ATOM   2515 HD12 LEU A 167      43.377  -1.175 -11.682  1.00 95.63           H  
ATOM   2516 HD13 LEU A 167      43.326  -2.847 -11.070  1.00 95.63           H  
ATOM   2517  CD2 LEU A 167      42.203  -2.825 -13.466  1.00 95.63           C  
ATOM   2518 HD21 LEU A 167      41.723  -1.854 -13.348  1.00 95.63           H  
ATOM   2519 HD22 LEU A 167      42.042  -3.192 -14.480  1.00 95.63           H  
ATOM   2520 HD23 LEU A 167      41.758  -3.531 -12.765  1.00 95.63           H  
ATOM   2521  N   THR A 168      44.129  -1.008 -17.340  1.00 96.04           N  
ATOM   2522  H   THR A 168      43.179  -1.125 -17.016  1.00 96.04           H  
ATOM   2523  CA  THR A 168      44.349   0.014 -18.368  1.00 96.04           C  
ATOM   2524  HA  THR A 168      45.415   0.175 -18.533  1.00 96.04           H  
ATOM   2525  C   THR A 168      43.738   1.304 -17.849  1.00 96.04           C  
ATOM   2526  CB  THR A 168      43.700  -0.398 -19.697  1.00 96.04           C  
ATOM   2527  HB  THR A 168      42.627  -0.508 -19.536  1.00 96.04           H  
ATOM   2528  O   THR A 168      42.565   1.306 -17.475  1.00 96.04           O  
ATOM   2529  CG2 THR A 168      43.932   0.586 -20.848  1.00 96.04           C  
ATOM   2530 HG21 THR A 168      43.060   0.575 -21.502  1.00 96.04           H  
ATOM   2531 HG22 THR A 168      44.816   0.303 -21.420  1.00 96.04           H  
ATOM   2532 HG23 THR A 168      44.065   1.602 -20.479  1.00 96.04           H  
ATOM   2533  OG1 THR A 168      44.220  -1.650 -20.095  1.00 96.04           O  
ATOM   2534  HG1 THR A 168      44.715  -1.977 -19.341  1.00 96.04           H  
ATOM   2535  N   GLU A 169      44.519   2.380 -17.821  1.00 95.70           N  
ATOM   2536  H   GLU A 169      45.495   2.309 -18.072  1.00 95.70           H  
ATOM   2537  CA  GLU A 169      44.027   3.690 -17.405  1.00 95.70           C  
ATOM   2538  HA  GLU A 169      43.702   3.628 -16.367  1.00 95.70           H  
ATOM   2539  C   GLU A 169      42.833   4.147 -18.248  1.00 95.70           C  
ATOM   2540  CB  GLU A 169      45.127   4.748 -17.493  1.00 95.70           C  
ATOM   2541  HB2 GLU A 169      44.666   5.724 -17.348  1.00 95.70           H  
ATOM   2542  HB3 GLU A 169      45.582   4.719 -18.483  1.00 95.70           H  
ATOM   2543  O   GLU A 169      42.751   3.916 -19.458  1.00 95.70           O  
ATOM   2544  CG  GLU A 169      46.200   4.546 -16.421  1.00 95.70           C  
ATOM   2545  HG2 GLU A 169      45.734   4.571 -15.436  1.00 95.70           H  
ATOM   2546  HG3 GLU A 169      46.651   3.564 -16.566  1.00 95.70           H  
ATOM   2547  CD  GLU A 169      47.280   5.630 -16.506  1.00 95.70           C  
ATOM   2548  OE1 GLU A 169      48.434   5.288 -16.194  1.00 95.70           O  
ATOM   2549  OE2 GLU A 169      46.947   6.766 -16.917  1.00 95.70           O  
ATOM   2550  N   THR A 170      41.904   4.833 -17.592  1.00 96.22           N  
ATOM   2551  H   THR A 170      42.069   5.037 -16.616  1.00 96.22           H  
ATOM   2552  CA  THR A 170      40.782   5.499 -18.241  1.00 96.22           C  
ATOM   2553  HA  THR A 170      41.101   5.810 -19.236  1.00 96.22           H  
ATOM   2554  C   THR A 170      40.407   6.746 -17.456  1.00 96.22           C  
ATOM   2555  CB  THR A 170      39.577   4.564 -18.430  1.00 96.22           C  
ATOM   2556  HB  THR A 170      39.863   3.767 -19.117  1.00 96.22           H  
ATOM   2557  O   THR A 170      40.191   6.698 -16.247  1.00 96.22           O  
ATOM   2558  CG2 THR A 170      39.014   3.921 -17.163  1.00 96.22           C  
ATOM   2559 HG21 THR A 170      38.166   3.283 -17.413  1.00 96.22           H  
ATOM   2560 HG22 THR A 170      39.784   3.300 -16.704  1.00 96.22           H  
ATOM   2561 HG23 THR A 170      38.681   4.680 -16.455  1.00 96.22           H  
ATOM   2562  OG1 THR A 170      38.518   5.292 -19.008  1.00 96.22           O  
ATOM   2563  HG1 THR A 170      37.733   4.745 -18.929  1.00 96.22           H  
ATOM   2564  N   ALA A 171      40.272   7.871 -18.161  1.00 93.08           N  
ATOM   2565  H   ALA A 171      40.477   7.849 -19.150  1.00 93.08           H  
ATOM   2566  CA  ALA A 171      39.778   9.118 -17.579  1.00 93.08           C  
ATOM   2567  HA  ALA A 171      40.293   9.288 -16.634  1.00 93.08           H  
ATOM   2568  C   ALA A 171      38.267   9.078 -17.264  1.00 93.08           C  
ATOM   2569  CB  ALA A 171      40.131  10.263 -18.536  1.00 93.08           C  
ATOM   2570  HB1 ALA A 171      41.209  10.291 -18.697  1.00 93.08           H  
ATOM   2571  HB2 ALA A 171      39.816  11.210 -18.099  1.00 93.08           H  
ATOM   2572  HB3 ALA A 171      39.622  10.124 -19.490  1.00 93.08           H  
ATOM   2573  O   ALA A 171      37.748  10.000 -16.642  1.00 93.08           O  
ATOM   2574  N   GLY A 172      37.561   8.036 -17.711  1.00 95.96           N  
ATOM   2575  H   GLY A 172      38.056   7.306 -18.203  1.00 95.96           H  
ATOM   2576  CA  GLY A 172      36.126   7.861 -17.521  1.00 95.96           C  
ATOM   2577  HA2 GLY A 172      35.939   7.442 -16.532  1.00 95.96           H  
ATOM   2578  HA3 GLY A 172      35.621   8.825 -17.585  1.00 95.96           H  
ATOM   2579  C   GLY A 172      35.544   6.944 -18.590  1.00 95.96           C  
ATOM   2580  O   GLY A 172      35.455   7.312 -19.759  1.00 95.96           O  
ATOM   2581  N   ALA A 173      35.143   5.742 -18.190  1.00 97.51           N  
ATOM   2582  H   ALA A 173      35.299   5.494 -17.224  1.00 97.51           H  
ATOM   2583  CA  ALA A 173      34.466   4.768 -19.033  1.00 97.51           C  
ATOM   2584  HA  ALA A 173      34.446   5.119 -20.065  1.00 97.51           H  
ATOM   2585  C   ALA A 173      33.024   4.580 -18.527  1.00 97.51           C  
ATOM   2586  CB  ALA A 173      35.290   3.477 -19.022  1.00 97.51           C  
ATOM   2587  HB1 ALA A 173      35.403   3.113 -18.001  1.00 97.51           H  
ATOM   2588  HB2 ALA A 173      34.789   2.714 -19.618  1.00 97.51           H  
ATOM   2589  HB3 ALA A 173      36.273   3.663 -19.454  1.00 97.51           H  
ATOM   2590  O   ALA A 173      32.826   3.880 -17.528  1.00 97.51           O  
ATOM   2591  N   PRO A 174      32.020   5.218 -19.159  1.00 97.93           N  
ATOM   2592  CA  PRO A 174      30.629   5.045 -18.765  1.00 97.93           C  
ATOM   2593  HA  PRO A 174      30.514   5.214 -17.694  1.00 97.93           H  
ATOM   2594  C   PRO A 174      30.156   3.630 -19.103  1.00 97.93           C  
ATOM   2595  CB  PRO A 174      29.843   6.121 -19.515  1.00 97.93           C  
ATOM   2596  HB2 PRO A 174      28.826   5.804 -19.745  1.00 97.93           H  
ATOM   2597  HB3 PRO A 174      29.829   7.036 -18.922  1.00 97.93           H  
ATOM   2598  O   PRO A 174      30.450   3.100 -20.179  1.00 97.93           O  
ATOM   2599  CG  PRO A 174      30.675   6.344 -20.777  1.00 97.93           C  
ATOM   2600  HG2 PRO A 174      30.533   7.345 -21.184  1.00 97.93           H  
ATOM   2601  HG3 PRO A 174      30.419   5.589 -21.521  1.00 97.93           H  
ATOM   2602  CD  PRO A 174      32.111   6.126 -20.298  1.00 97.93           C  
ATOM   2603  HD2 PRO A 174      32.540   7.073 -19.971  1.00 97.93           H  
ATOM   2604  HD3 PRO A 174      32.704   5.700 -21.107  1.00 97.93           H  
ATOM   2605  N   LEU A 175      29.402   3.022 -18.190  1.00 98.50           N  
ATOM   2606  H   LEU A 175      29.174   3.526 -17.345  1.00 98.50           H  
ATOM   2607  CA  LEU A 175      28.662   1.801 -18.477  1.00 98.50           C  
ATOM   2608  HA  LEU A 175      29.306   1.104 -19.014  1.00 98.50           H  
ATOM   2609  C   LEU A 175      27.496   2.146 -19.410  1.00 98.50           C  
ATOM   2610  CB  LEU A 175      28.201   1.126 -17.174  1.00 98.50           C  
ATOM   2611  HB2 LEU A 175      27.816   1.883 -16.491  1.00 98.50           H  
ATOM   2612  HB3 LEU A 175      27.380   0.456 -17.428  1.00 98.50           H  
ATOM   2613  O   LEU A 175      26.858   3.185 -19.268  1.00 98.50           O  
ATOM   2614  CG  LEU A 175      29.270   0.276 -16.464  1.00 98.50           C  
ATOM   2615  HG  LEU A 175      29.678  -0.443 -17.174  1.00 98.50           H  
ATOM   2616  CD1 LEU A 175      30.419   1.090 -15.871  1.00 98.50           C  
ATOM   2617 HD11 LEU A 175      30.973   1.597 -16.661  1.00 98.50           H  
ATOM   2618 HD12 LEU A 175      31.106   0.438 -15.330  1.00 98.50           H  
ATOM   2619 HD13 LEU A 175      30.024   1.844 -15.191  1.00 98.50           H  
ATOM   2620  CD2 LEU A 175      28.626  -0.506 -15.318  1.00 98.50           C  
ATOM   2621 HD21 LEU A 175      29.363  -1.169 -14.865  1.00 98.50           H  
ATOM   2622 HD22 LEU A 175      28.248   0.186 -14.566  1.00 98.50           H  
ATOM   2623 HD23 LEU A 175      27.796  -1.101 -15.701  1.00 98.50           H  
ATOM   2624  N   ILE A 176      27.220   1.280 -20.384  1.00 98.38           N  
ATOM   2625  H   ILE A 176      27.798   0.457 -20.478  1.00 98.38           H  
ATOM   2626  CA  ILE A 176      26.193   1.529 -21.405  1.00 98.38           C  
ATOM   2627  HA  ILE A 176      25.565   2.358 -21.080  1.00 98.38           H  
ATOM   2628  C   ILE A 176      25.248   0.336 -21.564  1.00 98.38           C  
ATOM   2629  CB  ILE A 176      26.839   1.946 -22.750  1.00 98.38           C  
ATOM   2630  HB  ILE A 176      26.034   2.087 -23.471  1.00 98.38           H  
ATOM   2631  O   ILE A 176      25.532  -0.770 -21.101  1.00 98.38           O  
ATOM   2632  CG1 ILE A 176      27.790   0.860 -23.300  1.00 98.38           C  
ATOM   2633 HG12 ILE A 176      28.687   0.811 -22.683  1.00 98.38           H  
ATOM   2634 HG13 ILE A 176      27.299  -0.112 -23.246  1.00 98.38           H  
ATOM   2635  CG2 ILE A 176      27.559   3.299 -22.609  1.00 98.38           C  
ATOM   2636 HG21 ILE A 176      27.831   3.694 -23.588  1.00 98.38           H  
ATOM   2637 HG22 ILE A 176      28.462   3.189 -22.008  1.00 98.38           H  
ATOM   2638 HG23 ILE A 176      26.906   4.019 -22.115  1.00 98.38           H  
ATOM   2639  CD1 ILE A 176      28.206   1.095 -24.757  1.00 98.38           C  
ATOM   2640 HD11 ILE A 176      28.802   0.250 -25.100  1.00 98.38           H  
ATOM   2641 HD12 ILE A 176      27.321   1.186 -25.387  1.00 98.38           H  
ATOM   2642 HD13 ILE A 176      28.808   2.000 -24.838  1.00 98.38           H  
ATOM   2643  N   ASN A 177      24.140   0.554 -22.280  1.00 97.72           N  
ATOM   2644  H   ASN A 177      23.973   1.505 -22.575  1.00 97.72           H  
ATOM   2645  CA  ASN A 177      23.120  -0.445 -22.632  1.00 97.72           C  
ATOM   2646  HA  ASN A 177      22.382   0.082 -23.237  1.00 97.72           H  
ATOM   2647  C   ASN A 177      22.308  -1.014 -21.449  1.00 97.72           C  
ATOM   2648  CB  ASN A 177      23.723  -1.539 -23.535  1.00 97.72           C  
ATOM   2649  HB2 ASN A 177      24.418  -2.146 -22.954  1.00 97.72           H  
ATOM   2650  HB3 ASN A 177      22.926  -2.197 -23.883  1.00 97.72           H  
ATOM   2651  O   ASN A 177      21.625  -2.028 -21.597  1.00 97.72           O  
ATOM   2652  CG  ASN A 177      24.421  -0.987 -24.761  1.00 97.72           C  
ATOM   2653  ND2 ASN A 177      25.626  -1.428 -25.037  1.00 97.72           N  
ATOM   2654 HD21 ASN A 177      26.088  -0.999 -25.826  1.00 97.72           H  
ATOM   2655 HD22 ASN A 177      26.094  -2.045 -24.389  1.00 97.72           H  
ATOM   2656  OD1 ASN A 177      23.899  -0.160 -25.488  1.00 97.72           O  
ATOM   2657  N   GLY A 178      22.328  -0.355 -20.289  1.00 98.05           N  
ATOM   2658  H   GLY A 178      22.883   0.486 -20.222  1.00 98.05           H  
ATOM   2659  CA  GLY A 178      21.391  -0.627 -19.202  1.00 98.05           C  
ATOM   2660  HA2 GLY A 178      21.437  -1.686 -18.946  1.00 98.05           H  
ATOM   2661  HA3 GLY A 178      21.656  -0.042 -18.321  1.00 98.05           H  
ATOM   2662  C   GLY A 178      19.964  -0.250 -19.598  1.00 98.05           C  
ATOM   2663  O   GLY A 178      19.730   0.811 -20.176  1.00 98.05           O  
ATOM   2664  N   SER A 179      18.996  -1.113 -19.300  1.00 97.81           N  
ATOM   2665  H   SER A 179      19.242  -1.944 -18.781  1.00 97.81           H  
ATOM   2666  CA  SER A 179      17.586  -0.890 -19.644  1.00 97.81           C  
ATOM   2667  HA  SER A 179      17.382   0.181 -19.657  1.00 97.81           H  
ATOM   2668  C   SER A 179      16.670  -1.536 -18.616  1.00 97.81           C  
ATOM   2669  CB  SER A 179      17.290  -1.465 -21.034  1.00 97.81           C  
ATOM   2670  HB2 SER A 179      17.495  -2.535 -21.029  1.00 97.81           H  
ATOM   2671  HB3 SER A 179      17.937  -0.989 -21.772  1.00 97.81           H  
ATOM   2672  O   SER A 179      16.984  -2.609 -18.105  1.00 97.81           O  
ATOM   2673  OG  SER A 179      15.933  -1.254 -21.384  1.00 97.81           O  
ATOM   2674  HG  SER A 179      15.870  -0.406 -21.829  1.00 97.81           H  
ATOM   2675  N   ASP A 180      15.522  -0.921 -18.336  1.00 96.38           N  
ATOM   2676  H   ASP A 180      15.342  -0.015 -18.746  1.00 96.38           H  
ATOM   2677  CA  ASP A 180      14.554  -1.421 -17.350  1.00 96.38           C  
ATOM   2678  HA  ASP A 180      15.084  -1.670 -16.430  1.00 96.38           H  
ATOM   2679  C   ASP A 180      13.865  -2.714 -17.801  1.00 96.38           C  
ATOM   2680  CB  ASP A 180      13.545  -0.306 -17.021  1.00 96.38           C  
ATOM   2681  HB2 ASP A 180      13.098   0.063 -17.944  1.00 96.38           H  
ATOM   2682  HB3 ASP A 180      12.749  -0.717 -16.399  1.00 96.38           H  
ATOM   2683  O   ASP A 180      13.429  -3.504 -16.963  1.00 96.38           O  
ATOM   2684  CG  ASP A 180      14.201   0.854 -16.260  1.00 96.38           C  
ATOM   2685  OD1 ASP A 180      15.375   0.705 -15.857  1.00 96.38           O  
ATOM   2686  OD2 ASP A 180      13.554   1.899 -16.066  1.00 96.38           O  
ATOM   2687  N   GLY A 181      13.850  -2.985 -19.109  1.00 93.24           N  
ATOM   2688  H   GLY A 181      14.254  -2.300 -19.732  1.00 93.24           H  
ATOM   2689  CA  GLY A 181      13.195  -4.155 -19.684  1.00 93.24           C  
ATOM   2690  HA2 GLY A 181      13.471  -4.237 -20.736  1.00 93.24           H  
ATOM   2691  HA3 GLY A 181      13.540  -5.050 -19.167  1.00 93.24           H  
ATOM   2692  C   GLY A 181      11.667  -4.103 -19.588  1.00 93.24           C  
ATOM   2693  O   GLY A 181      11.077  -3.134 -19.114  1.00 93.24           O  
ATOM   2694  N   ALA A 182      11.019  -5.160 -20.077  1.00 91.54           N  
ATOM   2695  H   ALA A 182      11.556  -5.953 -20.396  1.00 91.54           H  
ATOM   2696  CA  ALA A 182       9.571  -5.320 -19.997  1.00 91.54           C  
ATOM   2697  HA  ALA A 182       9.107  -4.340 -19.888  1.00 91.54           H  
ATOM   2698  C   ALA A 182       9.179  -6.159 -18.773  1.00 91.54           C  
ATOM   2699  CB  ALA A 182       9.060  -5.930 -21.307  1.00 91.54           C  
ATOM   2700  HB1 ALA A 182       9.489  -6.922 -21.449  1.00 91.54           H  
ATOM   2701  HB2 ALA A 182       9.337  -5.291 -22.146  1.00 91.54           H  
ATOM   2702  HB3 ALA A 182       7.974  -6.015 -21.273  1.00 91.54           H  
ATOM   2703  O   ALA A 182       9.922  -7.050 -18.355  1.00 91.54           O  
ATOM   2704  N   VAL A 183       7.985  -5.907 -18.239  1.00 92.83           N  
ATOM   2705  H   VAL A 183       7.411  -5.190 -18.659  1.00 92.83           H  
ATOM   2706  CA  VAL A 183       7.367  -6.711 -17.179  1.00 92.83           C  
ATOM   2707  HA  VAL A 183       8.080  -7.460 -16.833  1.00 92.83           H  
ATOM   2708  C   VAL A 183       6.173  -7.459 -17.746  1.00 92.83           C  
ATOM   2709  CB  VAL A 183       6.990  -5.843 -15.967  1.00 92.83           C  
ATOM   2710  HB  VAL A 183       6.394  -4.989 -16.290  1.00 92.83           H  
ATOM   2711  O   VAL A 183       5.433  -6.934 -18.573  1.00 92.83           O  
ATOM   2712  CG1 VAL A 183       6.213  -6.607 -14.896  1.00 92.83           C  
ATOM   2713 HG11 VAL A 183       5.258  -6.957 -15.289  1.00 92.83           H  
ATOM   2714 HG12 VAL A 183       5.989  -5.945 -14.060  1.00 92.83           H  
ATOM   2715 HG13 VAL A 183       6.808  -7.450 -14.545  1.00 92.83           H  
ATOM   2716  CG2 VAL A 183       8.278  -5.353 -15.312  1.00 92.83           C  
ATOM   2717 HG21 VAL A 183       8.755  -4.611 -15.953  1.00 92.83           H  
ATOM   2718 HG22 VAL A 183       8.959  -6.189 -15.149  1.00 92.83           H  
ATOM   2719 HG23 VAL A 183       8.053  -4.912 -14.341  1.00 92.83           H  
ATOM   2720  N   THR A 184       5.997  -8.699 -17.299  1.00 93.33           N  
ATOM   2721  H   THR A 184       6.584  -9.015 -16.541  1.00 93.33           H  
ATOM   2722  CA  THR A 184       4.826  -9.518 -17.622  1.00 93.33           C  
ATOM   2723  HA  THR A 184       4.248  -9.037 -18.411  1.00 93.33           H  
ATOM   2724  C   THR A 184       3.920  -9.639 -16.401  1.00 93.33           C  
ATOM   2725  CB  THR A 184       5.225 -10.914 -18.123  1.00 93.33           C  
ATOM   2726  HB  THR A 184       4.320 -11.431 -18.442  1.00 93.33           H  
ATOM   2727  O   THR A 184       4.374  -9.472 -15.267  1.00 93.33           O  
ATOM   2728  CG2 THR A 184       6.200 -10.883 -19.299  1.00 93.33           C  
ATOM   2729 HG21 THR A 184       6.371 -11.900 -19.654  1.00 93.33           H  
ATOM   2730 HG22 THR A 184       7.151 -10.441 -19.004  1.00 93.33           H  
ATOM   2731 HG23 THR A 184       5.771 -10.295 -20.110  1.00 93.33           H  
ATOM   2732  OG1 THR A 184       5.817 -11.667 -17.093  1.00 93.33           O  
ATOM   2733  HG1 THR A 184       6.753 -11.453 -17.061  1.00 93.33           H  
ATOM   2734  N   ASN A 185       2.654 -10.008 -16.613  1.00 93.38           N  
ATOM   2735  H   ASN A 185       2.292 -10.001 -17.555  1.00 93.38           H  
ATOM   2736  CA  ASN A 185       1.697 -10.190 -15.517  1.00 93.38           C  
ATOM   2737  HA  ASN A 185       1.667  -9.262 -14.945  1.00 93.38           H  
ATOM   2738  C   ASN A 185       2.134 -11.277 -14.514  1.00 93.38           C  
ATOM   2739  CB  ASN A 185       0.276 -10.406 -16.092  1.00 93.38           C  
ATOM   2740  HB2 ASN A 185       0.278 -11.212 -16.825  1.00 93.38           H  
ATOM   2741  HB3 ASN A 185      -0.393 -10.681 -15.277  1.00 93.38           H  
ATOM   2742  O   ASN A 185       1.738 -11.216 -13.355  1.00 93.38           O  
ATOM   2743  CG  ASN A 185      -0.279  -9.135 -16.733  1.00 93.38           C  
ATOM   2744  ND2 ASN A 185      -1.522  -9.099 -17.151  1.00 93.38           N  
ATOM   2745 HD21 ASN A 185      -2.170  -9.857 -16.993  1.00 93.38           H  
ATOM   2746 HD22 ASN A 185      -1.839  -8.187 -17.448  1.00 93.38           H  
ATOM   2747  OD1 ASN A 185       0.420  -8.151 -16.871  1.00 93.38           O  
ATOM   2748  N   GLN A 186       3.019 -12.205 -14.907  1.00 95.70           N  
ATOM   2749  H   GLN A 186       3.367 -12.178 -15.855  1.00 95.70           H  
ATOM   2750  CA  GLN A 186       3.598 -13.193 -13.991  1.00 95.70           C  
ATOM   2751  HA  GLN A 186       2.779 -13.757 -13.544  1.00 95.70           H  
ATOM   2752  C   GLN A 186       4.378 -12.541 -12.840  1.00 95.70           C  
ATOM   2753  CB  GLN A 186       4.493 -14.168 -14.777  1.00 95.70           C  
ATOM   2754  HB2 GLN A 186       5.343 -13.625 -15.189  1.00 95.70           H  
ATOM   2755  HB3 GLN A 186       3.922 -14.588 -15.605  1.00 95.70           H  
ATOM   2756  O   GLN A 186       4.243 -12.978 -11.705  1.00 95.70           O  
ATOM   2757  CG  GLN A 186       5.022 -15.322 -13.906  1.00 95.70           C  
ATOM   2758  HG2 GLN A 186       5.631 -15.984 -14.522  1.00 95.70           H  
ATOM   2759  HG3 GLN A 186       5.664 -14.927 -13.119  1.00 95.70           H  
ATOM   2760  CD  GLN A 186       3.901 -16.148 -13.285  1.00 95.70           C  
ATOM   2761  NE2 GLN A 186       3.914 -16.371 -11.990  1.00 95.70           N  
ATOM   2762 HE21 GLN A 186       3.153 -16.898 -11.586  1.00 95.70           H  
ATOM   2763 HE22 GLN A 186       4.645 -16.005 -11.396  1.00 95.70           H  
ATOM   2764  OE1 GLN A 186       2.983 -16.587 -13.964  1.00 95.70           O  
ATOM   2765  N   ALA A 187       5.106 -11.447 -13.086  1.00 96.93           N  
ATOM   2766  H   ALA A 187       5.118 -11.058 -14.019  1.00 96.93           H  
ATOM   2767  CA  ALA A 187       5.865 -10.766 -12.033  1.00 96.93           C  
ATOM   2768  HA  ALA A 187       6.539 -11.482 -11.564  1.00 96.93           H  
ATOM   2769  C   ALA A 187       4.956 -10.186 -10.934  1.00 96.93           C  
ATOM   2770  CB  ALA A 187       6.692  -9.655 -12.683  1.00 96.93           C  
ATOM   2771  HB1 ALA A 187       7.322  -9.182 -11.929  1.00 96.93           H  
ATOM   2772  HB2 ALA A 187       7.329 -10.068 -13.464  1.00 96.93           H  
ATOM   2773  HB3 ALA A 187       6.017  -8.909 -13.103  1.00 96.93           H  
ATOM   2774  O   ALA A 187       5.343 -10.113  -9.771  1.00 96.93           O  
ATOM   2775  N   TYR A 188       3.727  -9.800 -11.290  1.00 98.11           N  
ATOM   2776  H   TYR A 188       3.443  -9.920 -12.252  1.00 98.11           H  
ATOM   2777  CA  TYR A 188       2.729  -9.353 -10.320  1.00 98.11           C  
ATOM   2778  HA  TYR A 188       3.198  -8.660  -9.621  1.00 98.11           H  
ATOM   2779  C   TYR A 188       2.167 -10.522  -9.501  1.00 98.11           C  
ATOM   2780  CB  TYR A 188       1.599  -8.611 -11.035  1.00 98.11           C  
ATOM   2781  HB2 TYR A 188       1.186  -9.240 -11.823  1.00 98.11           H  
ATOM   2782  HB3 TYR A 188       0.801  -8.445 -10.312  1.00 98.11           H  
ATOM   2783  O   TYR A 188       1.877 -10.349  -8.322  1.00 98.11           O  
ATOM   2784  CG  TYR A 188       1.989  -7.268 -11.619  1.00 98.11           C  
ATOM   2785  CD1 TYR A 188       1.780  -6.093 -10.871  1.00 98.11           C  
ATOM   2786  HD1 TYR A 188       1.370  -6.152  -9.874  1.00 98.11           H  
ATOM   2787  CD2 TYR A 188       2.534  -7.188 -12.914  1.00 98.11           C  
ATOM   2788  HD2 TYR A 188       2.716  -8.087 -13.484  1.00 98.11           H  
ATOM   2789  CE1 TYR A 188       2.096  -4.837 -11.423  1.00 98.11           C  
ATOM   2790  HE1 TYR A 188       1.940  -3.938 -10.845  1.00 98.11           H  
ATOM   2791  CE2 TYR A 188       2.842  -5.935 -13.473  1.00 98.11           C  
ATOM   2792  HE2 TYR A 188       3.241  -5.860 -14.474  1.00 98.11           H  
ATOM   2793  OH  TYR A 188       2.945  -3.553 -13.266  1.00 98.11           O  
ATOM   2794  HH  TYR A 188       2.773  -2.830 -12.658  1.00 98.11           H  
ATOM   2795  CZ  TYR A 188       2.621  -4.758 -12.730  1.00 98.11           C  
ATOM   2796  N   ILE A 189       2.039 -11.713 -10.093  1.00 97.55           N  
ATOM   2797  H   ILE A 189       2.331 -11.806 -11.055  1.00 97.55           H  
ATOM   2798  CA  ILE A 189       1.639 -12.931  -9.371  1.00 97.55           C  
ATOM   2799  HA  ILE A 189       0.753 -12.712  -8.776  1.00 97.55           H  
ATOM   2800  C   ILE A 189       2.745 -13.345  -8.391  1.00 97.55           C  
ATOM   2801  CB  ILE A 189       1.289 -14.064 -10.364  1.00 97.55           C  
ATOM   2802  HB  ILE A 189       2.154 -14.255 -10.998  1.00 97.55           H  
ATOM   2803  O   ILE A 189       2.455 -13.643  -7.234  1.00 97.55           O  
ATOM   2804  CG1 ILE A 189       0.102 -13.648 -11.265  1.00 97.55           C  
ATOM   2805 HG12 ILE A 189      -0.800 -13.558 -10.660  1.00 97.55           H  
ATOM   2806 HG13 ILE A 189       0.300 -12.671 -11.707  1.00 97.55           H  
ATOM   2807  CG2 ILE A 189       0.959 -15.367  -9.610  1.00 97.55           C  
ATOM   2808 HG21 ILE A 189       1.822 -15.700  -9.034  1.00 97.55           H  
ATOM   2809 HG22 ILE A 189       0.714 -16.165 -10.310  1.00 97.55           H  
ATOM   2810 HG23 ILE A 189       0.121 -15.207  -8.931  1.00 97.55           H  
ATOM   2811  CD1 ILE A 189      -0.169 -14.612 -12.427  1.00 97.55           C  
ATOM   2812 HD11 ILE A 189      -0.553 -15.563 -12.056  1.00 97.55           H  
ATOM   2813 HD12 ILE A 189       0.747 -14.783 -12.993  1.00 97.55           H  
ATOM   2814 HD13 ILE A 189      -0.916 -14.174 -13.089  1.00 97.55           H  
ATOM   2815  N   ASP A 190       4.006 -13.289  -8.823  1.00 97.87           N  
ATOM   2816  H   ASP A 190       4.171 -13.128  -9.807  1.00 97.87           H  
ATOM   2817  CA  ASP A 190       5.167 -13.579  -7.976  1.00 97.87           C  
ATOM   2818  HA  ASP A 190       5.056 -14.578  -7.555  1.00 97.87           H  
ATOM   2819  C   ASP A 190       5.262 -12.582  -6.807  1.00 97.87           C  
ATOM   2820  CB  ASP A 190       6.455 -13.549  -8.818  1.00 97.87           C  
ATOM   2821  HB2 ASP A 190       7.300 -13.751  -8.159  1.00 97.87           H  
ATOM   2822  HB3 ASP A 190       6.586 -12.546  -9.224  1.00 97.87           H  
ATOM   2823  O   ASP A 190       5.532 -12.976  -5.671  1.00 97.87           O  
ATOM   2824  CG  ASP A 190       6.498 -14.561  -9.974  1.00 97.87           C  
ATOM   2825  OD1 ASP A 190       5.728 -15.551  -9.964  1.00 97.87           O  
ATOM   2826  OD2 ASP A 190       7.309 -14.338 -10.900  1.00 97.87           O  
ATOM   2827  N   TYR A 191       4.957 -11.303  -7.056  1.00 98.45           N  
ATOM   2828  H   TYR A 191       4.824 -11.027  -8.018  1.00 98.45           H  
ATOM   2829  CA  TYR A 191       4.793 -10.293  -6.010  1.00 98.45           C  
ATOM   2830  HA  TYR A 191       5.727 -10.206  -5.454  1.00 98.45           H  
ATOM   2831  C   TYR A 191       3.700 -10.668  -5.001  1.00 98.45           C  
ATOM   2832  CB  TYR A 191       4.476  -8.931  -6.640  1.00 98.45           C  
ATOM   2833  HB2 TYR A 191       5.398  -8.485  -7.014  1.00 98.45           H  
ATOM   2834  HB3 TYR A 191       3.824  -9.071  -7.502  1.00 98.45           H  
ATOM   2835  O   TYR A 191       3.953 -10.629  -3.797  1.00 98.45           O  
ATOM   2836  CG  TYR A 191       3.804  -7.967  -5.683  1.00 98.45           C  
ATOM   2837  CD1 TYR A 191       2.446  -7.630  -5.844  1.00 98.45           C  
ATOM   2838  HD1 TYR A 191       1.880  -8.053  -6.661  1.00 98.45           H  
ATOM   2839  CD2 TYR A 191       4.516  -7.491  -4.570  1.00 98.45           C  
ATOM   2840  HD2 TYR A 191       5.522  -7.841  -4.393  1.00 98.45           H  
ATOM   2841  CE1 TYR A 191       1.819  -6.780  -4.914  1.00 98.45           C  
ATOM   2842  HE1 TYR A 191       0.772  -6.533  -5.007  1.00 98.45           H  
ATOM   2843  CE2 TYR A 191       3.903  -6.622  -3.652  1.00 98.45           C  
ATOM   2844  HE2 TYR A 191       4.457  -6.268  -2.795  1.00 98.45           H  
ATOM   2845  OH  TYR A 191       1.943  -5.443  -2.937  1.00 98.45           O  
ATOM   2846  HH  TYR A 191       2.526  -5.258  -2.197  1.00 98.45           H  
ATOM   2847  CZ  TYR A 191       2.551  -6.264  -3.826  1.00 98.45           C  
ATOM   2848  N   LEU A 192       2.500 -11.035  -5.466  1.00 98.45           N  
ATOM   2849  H   LEU A 192       2.352 -11.052  -6.464  1.00 98.45           H  
ATOM   2850  CA  LEU A 192       1.390 -11.384  -4.574  1.00 98.45           C  
ATOM   2851  HA  LEU A 192       1.216 -10.549  -3.895  1.00 98.45           H  
ATOM   2852  C   LEU A 192       1.735 -12.593  -3.692  1.00 98.45           C  
ATOM   2853  CB  LEU A 192       0.105 -11.628  -5.383  1.00 98.45           C  
ATOM   2854  HB2 LEU A 192      -0.629 -12.089  -4.722  1.00 98.45           H  
ATOM   2855  HB3 LEU A 192       0.324 -12.340  -6.179  1.00 98.45           H  
ATOM   2856  O   LEU A 192       1.432 -12.580  -2.502  1.00 98.45           O  
ATOM   2857  CG  LEU A 192      -0.531 -10.365  -5.995  1.00 98.45           C  
ATOM   2858  HG  LEU A 192       0.180  -9.864  -6.652  1.00 98.45           H  
ATOM   2859  CD1 LEU A 192      -1.748 -10.776  -6.825  1.00 98.45           C  
ATOM   2860 HD11 LEU A 192      -2.479 -11.277  -6.190  1.00 98.45           H  
ATOM   2861 HD12 LEU A 192      -2.201  -9.892  -7.273  1.00 98.45           H  
ATOM   2862 HD13 LEU A 192      -1.431 -11.452  -7.620  1.00 98.45           H  
ATOM   2863  CD2 LEU A 192      -0.984  -9.347  -4.948  1.00 98.45           C  
ATOM   2864 HD21 LEU A 192      -1.633  -9.831  -4.219  1.00 98.45           H  
ATOM   2865 HD22 LEU A 192      -0.118  -8.931  -4.432  1.00 98.45           H  
ATOM   2866 HD23 LEU A 192      -1.519  -8.529  -5.431  1.00 98.45           H  
ATOM   2867  N   ALA A 193       2.438 -13.588  -4.239  1.00 97.74           N  
ATOM   2868  H   ALA A 193       2.642 -13.548  -5.227  1.00 97.74           H  
ATOM   2869  CA  ALA A 193       2.942 -14.720  -3.464  1.00 97.74           C  
ATOM   2870  HA  ALA A 193       2.118 -15.156  -2.900  1.00 97.74           H  
ATOM   2871  C   ALA A 193       4.027 -14.306  -2.449  1.00 97.74           C  
ATOM   2872  CB  ALA A 193       3.473 -15.768  -4.450  1.00 97.74           C  
ATOM   2873  HB1 ALA A 193       2.678 -16.067  -5.133  1.00 97.74           H  
ATOM   2874  HB2 ALA A 193       4.302 -15.356  -5.026  1.00 97.74           H  
ATOM   2875  HB3 ALA A 193       3.817 -16.644  -3.900  1.00 97.74           H  
ATOM   2876  O   ALA A 193       4.076 -14.832  -1.338  1.00 97.74           O  
ATOM   2877  N   ALA A 194       4.894 -13.355  -2.808  1.00 97.87           N  
ATOM   2878  H   ALA A 194       4.843 -12.985  -3.747  1.00 97.87           H  
ATOM   2879  CA  ALA A 194       5.959 -12.872  -1.933  1.00 97.87           C  
ATOM   2880  HA  ALA A 194       6.453 -13.734  -1.483  1.00 97.87           H  
ATOM   2881  C   ALA A 194       5.440 -11.996  -0.781  1.00 97.87           C  
ATOM   2882  CB  ALA A 194       6.990 -12.117  -2.781  1.00 97.87           C  
ATOM   2883  HB1 ALA A 194       7.363 -12.768  -3.572  1.00 97.87           H  
ATOM   2884  HB2 ALA A 194       6.532 -11.237  -3.231  1.00 97.87           H  
ATOM   2885  HB3 ALA A 194       7.822 -11.805  -2.151  1.00 97.87           H  
ATOM   2886  O   ALA A 194       5.952 -12.089   0.333  1.00 97.87           O  
ATOM   2887  N   VAL A 195       4.439 -11.147  -1.029  1.00 98.02           N  
ATOM   2888  H   VAL A 195       4.093 -11.083  -1.976  1.00 98.02           H  
ATOM   2889  CA  VAL A 195       3.893 -10.233  -0.014  1.00 98.02           C  
ATOM   2890  HA  VAL A 195       4.732  -9.845   0.564  1.00 98.02           H  
ATOM   2891  C   VAL A 195       2.971 -10.950   0.977  1.00 98.02           C  
ATOM   2892  CB  VAL A 195       3.213  -9.020  -0.678  1.00 98.02           C  
ATOM   2893  HB  VAL A 195       3.855  -8.671  -1.487  1.00 98.02           H  
ATOM   2894  O   VAL A 195       2.846 -10.518   2.116  1.00 98.02           O  
ATOM   2895  CG1 VAL A 195       1.839  -9.338  -1.272  1.00 98.02           C  
ATOM   2896 HG11 VAL A 195       1.928 -10.210  -1.919  1.00 98.02           H  
ATOM   2897 HG12 VAL A 195       1.115  -9.547  -0.483  1.00 98.02           H  
ATOM   2898 HG13 VAL A 195       1.490  -8.494  -1.866  1.00 98.02           H  
ATOM   2899  CG2 VAL A 195       3.051  -7.860   0.305  1.00 98.02           C  
ATOM   2900 HG21 VAL A 195       2.508  -8.180   1.194  1.00 98.02           H  
ATOM   2901 HG22 VAL A 195       2.481  -7.062  -0.172  1.00 98.02           H  
ATOM   2902 HG23 VAL A 195       4.030  -7.485   0.604  1.00 98.02           H  
ATOM   2903  N   GLU A 196       2.363 -12.073   0.593  1.00 96.13           N  
ATOM   2904  H   GLU A 196       2.492 -12.375  -0.362  1.00 96.13           H  
ATOM   2905  CA  GLU A 196       1.363 -12.802   1.388  1.00 96.13           C  
ATOM   2906  HA  GLU A 196       0.496 -12.159   1.540  1.00 96.13           H  
ATOM   2907  C   GLU A 196       1.840 -13.250   2.779  1.00 96.13           C  
ATOM   2908  CB  GLU A 196       0.932 -14.005   0.547  1.00 96.13           C  
ATOM   2909  HB2 GLU A 196       1.803 -14.616   0.312  1.00 96.13           H  
ATOM   2910  HB3 GLU A 196       0.518 -13.606  -0.379  1.00 96.13           H  
ATOM   2911  O   GLU A 196       1.035 -13.371   3.705  1.00 96.13           O  
ATOM   2912  CG  GLU A 196      -0.132 -14.889   1.203  1.00 96.13           C  
ATOM   2913  HG2 GLU A 196       0.305 -15.403   2.059  1.00 96.13           H  
ATOM   2914  HG3 GLU A 196      -0.946 -14.256   1.556  1.00 96.13           H  
ATOM   2915  CD  GLU A 196      -0.680 -15.928   0.220  1.00 96.13           C  
ATOM   2916  OE1 GLU A 196      -1.405 -16.843   0.646  1.00 96.13           O  
ATOM   2917  OE2 GLU A 196      -0.494 -15.794  -1.010  1.00 96.13           O  
ATOM   2918  N   ILE A 197       3.143 -13.471   2.957  1.00 94.52           N  
ATOM   2919  H   ILE A 197       3.750 -13.350   2.159  1.00 94.52           H  
ATOM   2920  CA  ILE A 197       3.733 -13.851   4.251  1.00 94.52           C  
ATOM   2921  HA  ILE A 197       3.025 -14.503   4.762  1.00 94.52           H  
ATOM   2922  C   ILE A 197       3.958 -12.659   5.194  1.00 94.52           C  
ATOM   2923  CB  ILE A 197       5.030 -14.661   4.052  1.00 94.52           C  
ATOM   2924  HB  ILE A 197       5.383 -14.968   5.036  1.00 94.52           H  
ATOM   2925  O   ILE A 197       4.327 -12.868   6.348  1.00 94.52           O  
ATOM   2926  CG1 ILE A 197       6.132 -13.801   3.398  1.00 94.52           C  
ATOM   2927 HG12 ILE A 197       6.300 -12.917   4.013  1.00 94.52           H  
ATOM   2928 HG13 ILE A 197       5.802 -13.478   2.411  1.00 94.52           H  
ATOM   2929  CG2 ILE A 197       4.733 -15.942   3.252  1.00 94.52           C  
ATOM   2930 HG21 ILE A 197       5.594 -16.610   3.274  1.00 94.52           H  
ATOM   2931 HG22 ILE A 197       4.501 -15.700   2.215  1.00 94.52           H  
ATOM   2932 HG23 ILE A 197       3.881 -16.465   3.689  1.00 94.52           H  
ATOM   2933  CD1 ILE A 197       7.483 -14.506   3.250  1.00 94.52           C  
ATOM   2934 HD11 ILE A 197       8.221 -13.793   2.883  1.00 94.52           H  
ATOM   2935 HD12 ILE A 197       7.809 -14.890   4.217  1.00 94.52           H  
ATOM   2936 HD13 ILE A 197       7.406 -15.325   2.535  1.00 94.52           H  
ATOM   2937  N   PHE A 198       3.755 -11.431   4.718  1.00 95.43           N  
ATOM   2938  H   PHE A 198       3.383 -11.330   3.784  1.00 95.43           H  
ATOM   2939  CA  PHE A 198       3.896 -10.208   5.500  1.00 95.43           C  
ATOM   2940  HA  PHE A 198       4.524 -10.410   6.367  1.00 95.43           H  
ATOM   2941  C   PHE A 198       2.540  -9.731   6.024  1.00 95.43           C  
ATOM   2942  CB  PHE A 198       4.587  -9.115   4.668  1.00 95.43           C  
ATOM   2943  HB2 PHE A 198       4.573  -8.189   5.242  1.00 95.43           H  
ATOM   2944  HB3 PHE A 198       4.013  -8.931   3.759  1.00 95.43           H  
ATOM   2945  O   PHE A 198       1.489 -10.014   5.447  1.00 95.43           O  
ATOM   2946  CG  PHE A 198       6.025  -9.424   4.297  1.00 95.43           C  
ATOM   2947  CD1 PHE A 198       7.081  -8.877   5.051  1.00 95.43           C  
ATOM   2948  HD1 PHE A 198       6.867  -8.226   5.885  1.00 95.43           H  
ATOM   2949  CD2 PHE A 198       6.315 -10.263   3.205  1.00 95.43           C  
ATOM   2950  HD2 PHE A 198       5.512 -10.689   2.623  1.00 95.43           H  
ATOM   2951  CE1 PHE A 198       8.415  -9.176   4.720  1.00 95.43           C  
ATOM   2952  HE1 PHE A 198       9.222  -8.750   5.299  1.00 95.43           H  
ATOM   2953  CE2 PHE A 198       7.647 -10.575   2.884  1.00 95.43           C  
ATOM   2954  HE2 PHE A 198       7.852 -11.236   2.055  1.00 95.43           H  
ATOM   2955  CZ  PHE A 198       8.699 -10.029   3.639  1.00 95.43           C  
ATOM   2956  HZ  PHE A 198       9.723 -10.264   3.389  1.00 95.43           H  
ATOM   2957  N   ASP A 199       2.586  -8.953   7.102  1.00 93.14           N  
ATOM   2958  H   ASP A 199       3.479  -8.763   7.534  1.00 93.14           H  
ATOM   2959  CA  ASP A 199       1.440  -8.200   7.596  1.00 93.14           C  
ATOM   2960  HA  ASP A 199       0.519  -8.688   7.278  1.00 93.14           H  
ATOM   2961  C   ASP A 199       1.477  -6.789   7.001  1.00 93.14           C  
ATOM   2962  CB  ASP A 199       1.441  -8.169   9.130  1.00 93.14           C  
ATOM   2963  HB2 ASP A 199       2.371  -7.718   9.477  1.00 93.14           H  
ATOM   2964  HB3 ASP A 199       0.616  -7.539   9.465  1.00 93.14           H  
ATOM   2965  O   ASP A 199       2.478  -6.080   7.104  1.00 93.14           O  
ATOM   2966  CG  ASP A 199       1.274  -9.557   9.758  1.00 93.14           C  
ATOM   2967  OD1 ASP A 199       0.425 -10.333   9.262  1.00 93.14           O  
ATOM   2968  OD2 ASP A 199       1.976  -9.820  10.762  1.00 93.14           O  
ATOM   2969  N   PHE A 200       0.385  -6.377   6.365  1.00 96.39           N  
ATOM   2970  H   PHE A 200      -0.399  -7.008   6.287  1.00 96.39           H  
ATOM   2971  CA  PHE A 200       0.229  -5.050   5.774  1.00 96.39           C  
ATOM   2972  HA  PHE A 200       0.797  -4.344   6.381  1.00 96.39           H  
ATOM   2973  C   PHE A 200      -1.237  -4.619   5.818  1.00 96.39           C  
ATOM   2974  CB  PHE A 200       0.808  -5.019   4.348  1.00 96.39           C  
ATOM   2975  HB2 PHE A 200       1.887  -5.155   4.418  1.00 96.39           H  
ATOM   2976  HB3 PHE A 200       0.639  -4.036   3.909  1.00 96.39           H  
ATOM   2977  O   PHE A 200      -2.130  -5.439   6.008  1.00 96.39           O  
ATOM   2978  CG  PHE A 200       0.252  -6.082   3.424  1.00 96.39           C  
ATOM   2979  CD1 PHE A 200       0.834  -7.363   3.404  1.00 96.39           C  
ATOM   2980  HD1 PHE A 200       1.694  -7.582   4.020  1.00 96.39           H  
ATOM   2981  CD2 PHE A 200      -0.880  -5.818   2.632  1.00 96.39           C  
ATOM   2982  HD2 PHE A 200      -1.335  -4.839   2.645  1.00 96.39           H  
ATOM   2983  CE1 PHE A 200       0.270  -8.383   2.621  1.00 96.39           C  
ATOM   2984  HE1 PHE A 200       0.698  -9.374   2.647  1.00 96.39           H  
ATOM   2985  CE2 PHE A 200      -1.438  -6.840   1.844  1.00 96.39           C  
ATOM   2986  HE2 PHE A 200      -2.328  -6.651   1.262  1.00 96.39           H  
ATOM   2987  CZ  PHE A 200      -0.861  -8.121   1.834  1.00 96.39           C  
ATOM   2988  HZ  PHE A 200      -1.298  -8.914   1.246  1.00 96.39           H  
ATOM   2989  N   ASN A 201      -1.506  -3.322   5.672  1.00 97.62           N  
ATOM   2990  H   ASN A 201      -0.737  -2.686   5.514  1.00 97.62           H  
ATOM   2991  CA  ASN A 201      -2.866  -2.783   5.674  1.00 97.62           C  
ATOM   2992  HA  ASN A 201      -3.535  -3.482   6.175  1.00 97.62           H  
ATOM   2993  C   ASN A 201      -3.409  -2.598   4.258  1.00 97.62           C  
ATOM   2994  CB  ASN A 201      -2.887  -1.448   6.432  1.00 97.62           C  
ATOM   2995  HB2 ASN A 201      -2.272  -0.726   5.894  1.00 97.62           H  
ATOM   2996  HB3 ASN A 201      -3.910  -1.072   6.467  1.00 97.62           H  
ATOM   2997  O   ASN A 201      -4.592  -2.847   4.020  1.00 97.62           O  
ATOM   2998  CG  ASN A 201      -2.359  -1.549   7.846  1.00 97.62           C  
ATOM   2999  ND2 ASN A 201      -3.001  -2.308   8.704  1.00 97.62           N  
ATOM   3000 HD21 ASN A 201      -3.713  -2.943   8.370  1.00 97.62           H  
ATOM   3001 HD22 ASN A 201      -2.543  -2.441   9.594  1.00 97.62           H  
ATOM   3002  OD1 ASN A 201      -1.372  -0.929   8.203  1.00 97.62           O  
ATOM   3003  N   THR A 202      -2.564  -2.140   3.332  1.00 98.63           N  
ATOM   3004  H   THR A 202      -1.607  -1.936   3.585  1.00 98.63           H  
ATOM   3005  CA  THR A 202      -2.990  -1.812   1.971  1.00 98.63           C  
ATOM   3006  HA  THR A 202      -3.926  -2.345   1.802  1.00 98.63           H  
ATOM   3007  C   THR A 202      -2.015  -2.283   0.903  1.00 98.63           C  
ATOM   3008  CB  THR A 202      -3.276  -0.314   1.783  1.00 98.63           C  
ATOM   3009  HB  THR A 202      -3.588  -0.137   0.754  1.00 98.63           H  
ATOM   3010  O   THR A 202      -0.815  -2.404   1.145  1.00 98.63           O  
ATOM   3011  CG2 THR A 202      -4.370   0.203   2.713  1.00 98.63           C  
ATOM   3012 HG21 THR A 202      -4.032   0.182   3.749  1.00 98.63           H  
ATOM   3013 HG22 THR A 202      -4.615   1.228   2.436  1.00 98.63           H  
ATOM   3014 HG23 THR A 202      -5.262  -0.415   2.608  1.00 98.63           H  
ATOM   3015  OG1 THR A 202      -2.114   0.427   2.041  1.00 98.63           O  
ATOM   3016  HG1 THR A 202      -2.337   1.359   2.098  1.00 98.63           H  
ATOM   3017  N   ILE A 203      -2.539  -2.521  -0.299  1.00 98.80           N  
ATOM   3018  H   ILE A 203      -3.542  -2.459  -0.397  1.00 98.80           H  
ATOM   3019  CA  ILE A 203      -1.750  -2.691  -1.521  1.00 98.80           C  
ATOM   3020  HA  ILE A 203      -0.693  -2.579  -1.281  1.00 98.80           H  
ATOM   3021  C   ILE A 203      -2.132  -1.589  -2.505  1.00 98.80           C  
ATOM   3022  CB  ILE A 203      -1.943  -4.099  -2.125  1.00 98.80           C  
ATOM   3023  HB  ILE A 203      -3.014  -4.291  -2.187  1.00 98.80           H  
ATOM   3024  O   ILE A 203      -3.316  -1.417  -2.791  1.00 98.80           O  
ATOM   3025  CG1 ILE A 203      -1.297  -5.164  -1.217  1.00 98.80           C  
ATOM   3026 HG12 ILE A 203      -1.679  -5.034  -0.204  1.00 98.80           H  
ATOM   3027 HG13 ILE A 203      -0.220  -5.001  -1.193  1.00 98.80           H  
ATOM   3028  CG2 ILE A 203      -1.357  -4.187  -3.545  1.00 98.80           C  
ATOM   3029 HG21 ILE A 203      -0.296  -3.936  -3.529  1.00 98.80           H  
ATOM   3030 HG22 ILE A 203      -1.878  -3.513  -4.225  1.00 98.80           H  
ATOM   3031 HG23 ILE A 203      -1.479  -5.197  -3.935  1.00 98.80           H  
ATOM   3032  CD1 ILE A 203      -1.553  -6.619  -1.635  1.00 98.80           C  
ATOM   3033 HD11 ILE A 203      -2.624  -6.809  -1.696  1.00 98.80           H  
ATOM   3034 HD12 ILE A 203      -1.082  -6.841  -2.593  1.00 98.80           H  
ATOM   3035 HD13 ILE A 203      -1.108  -7.286  -0.896  1.00 98.80           H  
ATOM   3036  N   ALA A 204      -1.148  -0.883  -3.058  1.00 98.79           N  
ATOM   3037  H   ALA A 204      -0.199  -1.095  -2.785  1.00 98.79           H  
ATOM   3038  CA  ALA A 204      -1.346  -0.024  -4.224  1.00 98.79           C  
ATOM   3039  HA  ALA A 204      -2.382   0.312  -4.269  1.00 98.79           H  
ATOM   3040  C   ALA A 204      -1.031  -0.799  -5.507  1.00 98.79           C  
ATOM   3041  CB  ALA A 204      -0.452   1.214  -4.113  1.00 98.79           C  
ATOM   3042  HB1 ALA A 204      -0.720   1.801  -3.234  1.00 98.79           H  
ATOM   3043  HB2 ALA A 204       0.592   0.914  -4.032  1.00 98.79           H  
ATOM   3044  HB3 ALA A 204      -0.577   1.836  -4.999  1.00 98.79           H  
ATOM   3045  O   ALA A 204       0.045  -1.385  -5.618  1.00 98.79           O  
ATOM   3046  N   LEU A 205      -1.927  -0.756  -6.497  1.00 98.62           N  
ATOM   3047  H   LEU A 205      -2.812  -0.297  -6.334  1.00 98.62           H  
ATOM   3048  CA  LEU A 205      -1.622  -1.181  -7.864  1.00 98.62           C  
ATOM   3049  HA  LEU A 205      -0.624  -1.619  -7.886  1.00 98.62           H  
ATOM   3050  C   LEU A 205      -1.646   0.037  -8.800  1.00 98.62           C  
ATOM   3051  CB  LEU A 205      -2.593  -2.285  -8.313  1.00 98.62           C  
ATOM   3052  HB2 LEU A 205      -2.524  -3.128  -7.626  1.00 98.62           H  
ATOM   3053  HB3 LEU A 205      -3.603  -1.876  -8.264  1.00 98.62           H  
ATOM   3054  O   LEU A 205      -2.715   0.404  -9.298  1.00 98.62           O  
ATOM   3055  CG  LEU A 205      -2.348  -2.773  -9.755  1.00 98.62           C  
ATOM   3056  HG  LEU A 205      -2.433  -1.929 -10.440  1.00 98.62           H  
ATOM   3057  CD1 LEU A 205      -0.967  -3.404  -9.945  1.00 98.62           C  
ATOM   3058 HD11 LEU A 205      -0.188  -2.654  -9.809  1.00 98.62           H  
ATOM   3059 HD12 LEU A 205      -0.882  -3.814 -10.951  1.00 98.62           H  
ATOM   3060 HD13 LEU A 205      -0.829  -4.207  -9.220  1.00 98.62           H  
ATOM   3061  CD2 LEU A 205      -3.404  -3.795 -10.167  1.00 98.62           C  
ATOM   3062 HD21 LEU A 205      -4.395  -3.346 -10.100  1.00 98.62           H  
ATOM   3063 HD22 LEU A 205      -3.351  -4.673  -9.524  1.00 98.62           H  
ATOM   3064 HD23 LEU A 205      -3.242  -4.085 -11.206  1.00 98.62           H  
ATOM   3065  N   PRO A 206      -0.484   0.639  -9.108  1.00 97.89           N  
ATOM   3066  CA  PRO A 206      -0.398   1.752 -10.046  1.00 97.89           C  
ATOM   3067  HA  PRO A 206      -1.267   2.397  -9.918  1.00 97.89           H  
ATOM   3068  C   PRO A 206      -0.409   1.253 -11.500  1.00 97.89           C  
ATOM   3069  CB  PRO A 206       0.861   2.517  -9.625  1.00 97.89           C  
ATOM   3070  HB2 PRO A 206       1.312   3.080 -10.442  1.00 97.89           H  
ATOM   3071  HB3 PRO A 206       0.613   3.188  -8.803  1.00 97.89           H  
ATOM   3072  O   PRO A 206       0.560   1.418 -12.238  1.00 97.89           O  
ATOM   3073  CG  PRO A 206       1.776   1.408  -9.109  1.00 97.89           C  
ATOM   3074  HG2 PRO A 206       2.299   0.940  -9.943  1.00 97.89           H  
ATOM   3075  HG3 PRO A 206       2.479   1.791  -8.370  1.00 97.89           H  
ATOM   3076  CD  PRO A 206       0.811   0.407  -8.476  1.00 97.89           C  
ATOM   3077  HD2 PRO A 206       1.167  -0.610  -8.643  1.00 97.89           H  
ATOM   3078  HD3 PRO A 206       0.733   0.607  -7.408  1.00 97.89           H  
ATOM   3079  N   SER A 207      -1.503   0.605 -11.909  1.00 97.19           N  
ATOM   3080  H   SER A 207      -2.273   0.528 -11.260  1.00 97.19           H  
ATOM   3081  CA  SER A 207      -1.685   0.039 -13.251  1.00 97.19           C  
ATOM   3082  HA  SER A 207      -1.007   0.543 -13.939  1.00 97.19           H  
ATOM   3083  C   SER A 207      -3.109   0.233 -13.774  1.00 97.19           C  
ATOM   3084  CB  SER A 207      -1.334  -1.452 -13.258  1.00 97.19           C  
ATOM   3085  HB2 SER A 207      -0.317  -1.584 -12.890  1.00 97.19           H  
ATOM   3086  HB3 SER A 207      -2.025  -1.994 -12.613  1.00 97.19           H  
ATOM   3087  O   SER A 207      -4.085   0.148 -13.027  1.00 97.19           O  
ATOM   3088  OG  SER A 207      -1.431  -1.970 -14.573  1.00 97.19           O  
ATOM   3089  HG  SER A 207      -1.081  -2.863 -14.583  1.00 97.19           H  
ATOM   3090  N   THR A 208      -3.213   0.432 -15.088  1.00 97.74           N  
ATOM   3091  H   THR A 208      -2.367   0.458 -15.639  1.00 97.74           H  
ATOM   3092  CA  THR A 208      -4.474   0.508 -15.833  1.00 97.74           C  
ATOM   3093  HA  THR A 208      -5.230   0.986 -15.209  1.00 97.74           H  
ATOM   3094  C   THR A 208      -5.004  -0.870 -16.258  1.00 97.74           C  
ATOM   3095  CB  THR A 208      -4.301   1.360 -17.102  1.00 97.74           C  
ATOM   3096  HB  THR A 208      -5.210   1.301 -17.701  1.00 97.74           H  
ATOM   3097  O   THR A 208      -6.148  -0.945 -16.696  1.00 97.74           O  
ATOM   3098  CG2 THR A 208      -3.987   2.834 -16.869  1.00 97.74           C  
ATOM   3099 HG21 THR A 208      -4.928   3.370 -16.741  1.00 97.74           H  
ATOM   3100 HG22 THR A 208      -3.360   2.967 -15.988  1.00 97.74           H  
ATOM   3101 HG23 THR A 208      -3.484   3.265 -17.735  1.00 97.74           H  
ATOM   3102  OG1 THR A 208      -3.235   0.859 -17.873  1.00 97.74           O  
ATOM   3103  HG1 THR A 208      -3.249   1.327 -18.711  1.00 97.74           H  
ATOM   3104  N   ASP A 209      -4.215  -1.947 -16.138  1.00 97.20           N  
ATOM   3105  H   ASP A 209      -3.299  -1.819 -15.732  1.00 97.20           H  
ATOM   3106  CA  ASP A 209      -4.550  -3.292 -16.644  1.00 97.20           C  
ATOM   3107  HA  ASP A 209      -4.888  -3.193 -17.675  1.00 97.20           H  
ATOM   3108  C   ASP A 209      -5.687  -3.950 -15.840  1.00 97.20           C  
ATOM   3109  CB  ASP A 209      -3.277  -4.166 -16.664  1.00 97.20           C  
ATOM   3110  HB2 ASP A 209      -2.905  -4.248 -15.642  1.00 97.20           H  
ATOM   3111  HB3 ASP A 209      -2.516  -3.653 -17.253  1.00 97.20           H  
ATOM   3112  O   ASP A 209      -5.527  -4.308 -14.670  1.00 97.20           O  
ATOM   3113  CG  ASP A 209      -3.461  -5.589 -17.231  1.00 97.20           C  
ATOM   3114  OD1 ASP A 209      -4.589  -6.124 -17.178  1.00 97.20           O  
ATOM   3115  OD2 ASP A 209      -2.461  -6.194 -17.676  1.00 97.20           O  
ATOM   3116  N   ASP A 210      -6.833  -4.160 -16.488  1.00 96.74           N  
ATOM   3117  H   ASP A 210      -6.918  -3.809 -17.431  1.00 96.74           H  
ATOM   3118  CA  ASP A 210      -8.025  -4.738 -15.862  1.00 96.74           C  
ATOM   3119  HA  ASP A 210      -8.236  -4.179 -14.950  1.00 96.74           H  
ATOM   3120  C   ASP A 210      -7.860  -6.210 -15.445  1.00 96.74           C  
ATOM   3121  CB  ASP A 210      -9.231  -4.573 -16.797  1.00 96.74           C  
ATOM   3122  HB2 ASP A 210     -10.076  -5.113 -16.371  1.00 96.74           H  
ATOM   3123  HB3 ASP A 210      -8.997  -5.025 -17.761  1.00 96.74           H  
ATOM   3124  O   ASP A 210      -8.460  -6.636 -14.455  1.00 96.74           O  
ATOM   3125  CG  ASP A 210      -9.663  -3.113 -17.000  1.00 96.74           C  
ATOM   3126  OD1 ASP A 210      -9.438  -2.273 -16.087  1.00 96.74           O  
ATOM   3127  OD2 ASP A 210     -10.246  -2.854 -18.075  1.00 96.74           O  
ATOM   3128  N   ALA A 211      -7.017  -6.993 -16.128  1.00 96.84           N  
ATOM   3129  H   ALA A 211      -6.404  -6.563 -16.806  1.00 96.84           H  
ATOM   3130  CA  ALA A 211      -6.723  -8.367 -15.719  1.00 96.84           C  
ATOM   3131  HA  ALA A 211      -7.665  -8.884 -15.538  1.00 96.84           H  
ATOM   3132  C   ALA A 211      -5.921  -8.390 -14.407  1.00 96.84           C  
ATOM   3133  CB  ALA A 211      -5.986  -9.091 -16.854  1.00 96.84           C  
ATOM   3134  HB1 ALA A 211      -6.576  -9.035 -17.769  1.00 96.84           H  
ATOM   3135  HB2 ALA A 211      -5.840 -10.137 -16.584  1.00 96.84           H  
ATOM   3136  HB3 ALA A 211      -5.014  -8.630 -17.028  1.00 96.84           H  
ATOM   3137  O   ALA A 211      -6.185  -9.217 -13.524  1.00 96.84           O  
ATOM   3138  N   LEU A 212      -4.987  -7.448 -14.232  1.00 97.56           N  
ATOM   3139  H   LEU A 212      -4.830  -6.794 -14.985  1.00 97.56           H  
ATOM   3140  CA  LEU A 212      -4.281  -7.271 -12.960  1.00 97.56           C  
ATOM   3141  HA  LEU A 212      -3.921  -8.244 -12.625  1.00 97.56           H  
ATOM   3142  C   LEU A 212      -5.225  -6.771 -11.861  1.00 97.56           C  
ATOM   3143  CB  LEU A 212      -3.074  -6.332 -13.123  1.00 97.56           C  
ATOM   3144  HB2 LEU A 212      -3.409  -5.394 -13.564  1.00 97.56           H  
ATOM   3145  HB3 LEU A 212      -2.686  -6.112 -12.128  1.00 97.56           H  
ATOM   3146  O   LEU A 212      -5.221  -7.332 -10.765  1.00 97.56           O  
ATOM   3147  CG  LEU A 212      -1.911  -6.897 -13.957  1.00 97.56           C  
ATOM   3148  HG  LEU A 212      -2.255  -7.125 -14.966  1.00 97.56           H  
ATOM   3149  CD1 LEU A 212      -0.791  -5.859 -14.032  1.00 97.56           C  
ATOM   3150 HD11 LEU A 212       0.005  -6.234 -14.676  1.00 97.56           H  
ATOM   3151 HD12 LEU A 212      -1.169  -4.934 -14.468  1.00 97.56           H  
ATOM   3152 HD13 LEU A 212      -0.389  -5.661 -13.038  1.00 97.56           H  
ATOM   3153  CD2 LEU A 212      -1.322  -8.161 -13.324  1.00 97.56           C  
ATOM   3154 HD21 LEU A 212      -2.024  -8.990 -13.415  1.00 97.56           H  
ATOM   3155 HD22 LEU A 212      -0.402  -8.432 -13.842  1.00 97.56           H  
ATOM   3156 HD23 LEU A 212      -1.095  -7.982 -12.273  1.00 97.56           H  
ATOM   3157  N   LYS A 213      -6.094  -5.793 -12.146  1.00 98.48           N  
ATOM   3158  H   LYS A 213      -6.031  -5.358 -13.055  1.00 98.48           H  
ATOM   3159  CA  LYS A 213      -7.102  -5.303 -11.184  1.00 98.48           C  
ATOM   3160  HA  LYS A 213      -6.599  -4.901 -10.304  1.00 98.48           H  
ATOM   3161  C   LYS A 213      -8.026  -6.422 -10.694  1.00 98.48           C  
ATOM   3162  CB  LYS A 213      -7.939  -4.196 -11.831  1.00 98.48           C  
ATOM   3163  HB2 LYS A 213      -8.782  -3.953 -11.185  1.00 98.48           H  
ATOM   3164  HB3 LYS A 213      -8.351  -4.579 -12.765  1.00 98.48           H  
ATOM   3165  O   LYS A 213      -8.282  -6.531  -9.491  1.00 98.48           O  
ATOM   3166  CG  LYS A 213      -7.145  -2.909 -12.102  1.00 98.48           C  
ATOM   3167  HG2 LYS A 213      -6.841  -2.450 -11.161  1.00 98.48           H  
ATOM   3168  HG3 LYS A 213      -6.248  -3.126 -12.683  1.00 98.48           H  
ATOM   3169  CD  LYS A 213      -8.041  -1.943 -12.876  1.00 98.48           C  
ATOM   3170  HD2 LYS A 213      -8.622  -2.501 -13.610  1.00 98.48           H  
ATOM   3171  HD3 LYS A 213      -8.734  -1.476 -12.176  1.00 98.48           H  
ATOM   3172  CE  LYS A 213      -7.275  -0.852 -13.612  1.00 98.48           C  
ATOM   3173  HE2 LYS A 213      -6.478  -1.324 -14.187  1.00 98.48           H  
ATOM   3174  HE3 LYS A 213      -6.829  -0.159 -12.899  1.00 98.48           H  
ATOM   3175  NZ  LYS A 213      -8.203  -0.154 -14.530  1.00 98.48           N  
ATOM   3176  HZ1 LYS A 213      -8.675  -0.832 -15.110  1.00 98.48           H  
ATOM   3177  HZ2 LYS A 213      -7.701   0.458 -15.157  1.00 98.48           H  
ATOM   3178  HZ3 LYS A 213      -8.887   0.374 -14.006  1.00 98.48           H  
ATOM   3179  N   ALA A 214      -8.477  -7.296 -11.595  1.00 98.35           N  
ATOM   3180  H   ALA A 214      -8.295  -7.113 -12.571  1.00 98.35           H  
ATOM   3181  CA  ALA A 214      -9.268  -8.472 -11.240  1.00 98.35           C  
ATOM   3182  HA  ALA A 214     -10.140  -8.145 -10.674  1.00 98.35           H  
ATOM   3183  C   ALA A 214      -8.478  -9.452 -10.354  1.00 98.35           C  
ATOM   3184  CB  ALA A 214      -9.754  -9.143 -12.529  1.00 98.35           C  
ATOM   3185  HB1 ALA A 214     -10.336  -8.433 -13.117  1.00 98.35           H  
ATOM   3186  HB2 ALA A 214      -8.905  -9.479 -13.124  1.00 98.35           H  
ATOM   3187  HB3 ALA A 214     -10.382  -9.999 -12.284  1.00 98.35           H  
ATOM   3188  O   ALA A 214      -9.000  -9.927  -9.344  1.00 98.35           O  
ATOM   3189  N   THR A 215      -7.206  -9.697 -10.682  1.00 98.40           N  
ATOM   3190  H   THR A 215      -6.847  -9.275 -11.527  1.00 98.40           H  
ATOM   3191  CA  THR A 215      -6.313 -10.572  -9.904  1.00 98.40           C  
ATOM   3192  HA  THR A 215      -6.770 -11.558  -9.822  1.00 98.40           H  
ATOM   3193  C   THR A 215      -6.102 -10.044  -8.483  1.00 98.40           C  
ATOM   3194  CB  THR A 215      -4.961 -10.737 -10.618  1.00 98.40           C  
ATOM   3195  HB  THR A 215      -4.466  -9.769 -10.704  1.00 98.40           H  
ATOM   3196  O   THR A 215      -6.249 -10.789  -7.516  1.00 98.40           O  
ATOM   3197  CG2 THR A 215      -4.026 -11.701  -9.888  1.00 98.40           C  
ATOM   3198 HG21 THR A 215      -3.115 -11.835 -10.471  1.00 98.40           H  
ATOM   3199 HG22 THR A 215      -4.514 -12.667  -9.761  1.00 98.40           H  
ATOM   3200 HG23 THR A 215      -3.754 -11.301  -8.911  1.00 98.40           H  
ATOM   3201  OG1 THR A 215      -5.162 -11.264 -11.910  1.00 98.40           O  
ATOM   3202  HG1 THR A 215      -5.518 -10.574 -12.474  1.00 98.40           H  
ATOM   3203  N   PHE A 216      -5.832  -8.747  -8.329  1.00 98.64           N  
ATOM   3204  H   PHE A 216      -5.719  -8.174  -9.154  1.00 98.64           H  
ATOM   3205  CA  PHE A 216      -5.632  -8.125  -7.018  1.00 98.64           C  
ATOM   3206  HA  PHE A 216      -4.921  -8.718  -6.443  1.00 98.64           H  
ATOM   3207  C   PHE A 216      -6.933  -8.068  -6.207  1.00 98.64           C  
ATOM   3208  CB  PHE A 216      -5.050  -6.720  -7.193  1.00 98.64           C  
ATOM   3209  HB2 PHE A 216      -5.563  -6.195  -7.999  1.00 98.64           H  
ATOM   3210  HB3 PHE A 216      -5.255  -6.195  -6.261  1.00 98.64           H  
ATOM   3211  O   PHE A 216      -6.915  -8.266  -4.994  1.00 98.64           O  
ATOM   3212  CG  PHE A 216      -3.551  -6.645  -7.402  1.00 98.64           C  
ATOM   3213  CD1 PHE A 216      -2.768  -5.846  -6.546  1.00 98.64           C  
ATOM   3214  HD1 PHE A 216      -3.232  -5.277  -5.754  1.00 98.64           H  
ATOM   3215  CD2 PHE A 216      -2.928  -7.355  -8.444  1.00 98.64           C  
ATOM   3216  HD2 PHE A 216      -3.505  -7.971  -9.119  1.00 98.64           H  
ATOM   3217  CE1 PHE A 216      -1.376  -5.774  -6.725  1.00 98.64           C  
ATOM   3218  HE1 PHE A 216      -0.775  -5.142  -6.087  1.00 98.64           H  
ATOM   3219  CE2 PHE A 216      -1.538  -7.296  -8.609  1.00 98.64           C  
ATOM   3220  HE2 PHE A 216      -1.073  -7.867  -9.400  1.00 98.64           H  
ATOM   3221  CZ  PHE A 216      -0.759  -6.519  -7.740  1.00 98.64           C  
ATOM   3222  HZ  PHE A 216       0.314  -6.491  -7.858  1.00 98.64           H  
ATOM   3223  N   THR A 217      -8.077  -7.865  -6.867  1.00 98.63           N  
ATOM   3224  H   THR A 217      -8.031  -7.667  -7.856  1.00 98.63           H  
ATOM   3225  CA  THR A 217      -9.395  -7.956  -6.219  1.00 98.63           C  
ATOM   3226  HA  THR A 217      -9.428  -7.263  -5.378  1.00 98.63           H  
ATOM   3227  C   THR A 217      -9.645  -9.363  -5.672  1.00 98.63           C  
ATOM   3228  CB  THR A 217     -10.515  -7.580  -7.199  1.00 98.63           C  
ATOM   3229  HB  THR A 217     -10.467  -8.226  -8.075  1.00 98.63           H  
ATOM   3230  O   THR A 217     -10.080  -9.512  -4.531  1.00 98.63           O  
ATOM   3231  CG2 THR A 217     -11.912  -7.707  -6.583  1.00 98.63           C  
ATOM   3232 HG21 THR A 217     -11.937  -7.231  -5.603  1.00 98.63           H  
ATOM   3233 HG22 THR A 217     -12.173  -8.759  -6.476  1.00 98.63           H  
ATOM   3234 HG23 THR A 217     -12.643  -7.229  -7.235  1.00 98.63           H  
ATOM   3235  OG1 THR A 217     -10.363  -6.248  -7.624  1.00 98.63           O  
ATOM   3236  HG1 THR A 217      -9.599  -6.205  -8.203  1.00 98.63           H  
ATOM   3237  N   ALA A 218      -9.351 -10.404  -6.458  1.00 98.42           N  
ATOM   3238  H   ALA A 218      -9.002 -10.235  -7.390  1.00 98.42           H  
ATOM   3239  CA  ALA A 218      -9.486 -11.793  -6.020  1.00 98.42           C  
ATOM   3240  HA  ALA A 218     -10.503 -11.953  -5.662  1.00 98.42           H  
ATOM   3241  C   ALA A 218      -8.535 -12.119  -4.858  1.00 98.42           C  
ATOM   3242  CB  ALA A 218      -9.246 -12.711  -7.223  1.00 98.42           C  
ATOM   3243  HB1 ALA A 218      -9.952 -12.473  -8.018  1.00 98.42           H  
ATOM   3244  HB2 ALA A 218      -9.387 -13.749  -6.921  1.00 98.42           H  
ATOM   3245  HB3 ALA A 218      -8.231 -12.586  -7.598  1.00 98.42           H  
ATOM   3246  O   ALA A 218      -8.939 -12.774  -3.898  1.00 98.42           O  
ATOM   3247  N   PHE A 219      -7.305 -11.604  -4.905  1.00 98.43           N  
ATOM   3248  H   PHE A 219      -7.013 -11.126  -5.746  1.00 98.43           H  
ATOM   3249  CA  PHE A 219      -6.344 -11.723  -3.812  1.00 98.43           C  
ATOM   3250  HA  PHE A 219      -6.179 -12.780  -3.604  1.00 98.43           H  
ATOM   3251  C   PHE A 219      -6.868 -11.084  -2.518  1.00 98.43           C  
ATOM   3252  CB  PHE A 219      -5.017 -11.104  -4.257  1.00 98.43           C  
ATOM   3253  HB2 PHE A 219      -4.680 -11.613  -5.160  1.00 98.43           H  
ATOM   3254  HB3 PHE A 219      -5.169 -10.056  -4.514  1.00 98.43           H  
ATOM   3255  O   PHE A 219      -6.837 -11.728  -1.471  1.00 98.43           O  
ATOM   3256  CG  PHE A 219      -3.923 -11.190  -3.217  1.00 98.43           C  
ATOM   3257  CD1 PHE A 219      -3.662 -10.092  -2.376  1.00 98.43           C  
ATOM   3258  HD1 PHE A 219      -4.259  -9.194  -2.447  1.00 98.43           H  
ATOM   3259  CD2 PHE A 219      -3.141 -12.356  -3.118  1.00 98.43           C  
ATOM   3260  HD2 PHE A 219      -3.319 -13.189  -3.782  1.00 98.43           H  
ATOM   3261  CE1 PHE A 219      -2.595 -10.151  -1.464  1.00 98.43           C  
ATOM   3262  HE1 PHE A 219      -2.377  -9.303  -0.831  1.00 98.43           H  
ATOM   3263  CE2 PHE A 219      -2.080 -12.415  -2.197  1.00 98.43           C  
ATOM   3264  HE2 PHE A 219      -1.437 -13.281  -2.144  1.00 98.43           H  
ATOM   3265  CZ  PHE A 219      -1.801 -11.307  -1.381  1.00 98.43           C  
ATOM   3266  HZ  PHE A 219      -0.962 -11.345  -0.702  1.00 98.43           H  
ATOM   3267  N   ALA A 220      -7.422  -9.867  -2.594  1.00 98.11           N  
ATOM   3268  H   ALA A 220      -7.394  -9.377  -3.476  1.00 98.11           H  
ATOM   3269  CA  ALA A 220      -8.031  -9.197  -1.446  1.00 98.11           C  
ATOM   3270  HA  ALA A 220      -7.272  -9.079  -0.672  1.00 98.11           H  
ATOM   3271  C   ALA A 220      -9.181 -10.013  -0.845  1.00 98.11           C  
ATOM   3272  CB  ALA A 220      -8.530  -7.812  -1.874  1.00 98.11           C  
ATOM   3273  HB1 ALA A 220      -9.437  -7.901  -2.472  1.00 98.11           H  
ATOM   3274  HB2 ALA A 220      -8.741  -7.205  -0.994  1.00 98.11           H  
ATOM   3275  HB3 ALA A 220      -7.771  -7.321  -2.484  1.00 98.11           H  
ATOM   3276  O   ALA A 220      -9.239 -10.178   0.370  1.00 98.11           O  
ATOM   3277  N   LYS A 221     -10.069 -10.548  -1.694  1.00 98.23           N  
ATOM   3278  H   LYS A 221      -9.953 -10.357  -2.679  1.00 98.23           H  
ATOM   3279  CA  LYS A 221     -11.197 -11.387  -1.266  1.00 98.23           C  
ATOM   3280  HA  LYS A 221     -11.785 -10.848  -0.523  1.00 98.23           H  
ATOM   3281  C   LYS A 221     -10.719 -12.645  -0.545  1.00 98.23           C  
ATOM   3282  CB  LYS A 221     -12.110 -11.723  -2.458  1.00 98.23           C  
ATOM   3283  HB2 LYS A 221     -12.803 -12.510  -2.161  1.00 98.23           H  
ATOM   3284  HB3 LYS A 221     -11.513 -12.082  -3.297  1.00 98.23           H  
ATOM   3285  O   LYS A 221     -11.151 -12.878   0.574  1.00 98.23           O  
ATOM   3286  CG  LYS A 221     -12.925 -10.492  -2.878  1.00 98.23           C  
ATOM   3287  HG2 LYS A 221     -13.549 -10.200  -2.033  1.00 98.23           H  
ATOM   3288  HG3 LYS A 221     -12.251  -9.666  -3.105  1.00 98.23           H  
ATOM   3289  CD  LYS A 221     -13.844 -10.731  -4.086  1.00 98.23           C  
ATOM   3290  HD2 LYS A 221     -13.245 -11.011  -4.953  1.00 98.23           H  
ATOM   3291  HD3 LYS A 221     -14.553 -11.522  -3.847  1.00 98.23           H  
ATOM   3292  CE  LYS A 221     -14.583  -9.408  -4.345  1.00 98.23           C  
ATOM   3293  HE2 LYS A 221     -13.842  -8.642  -4.576  1.00 98.23           H  
ATOM   3294  HE3 LYS A 221     -15.065  -9.106  -3.415  1.00 98.23           H  
ATOM   3295  NZ  LYS A 221     -15.599  -9.463  -5.428  1.00 98.23           N  
ATOM   3296  HZ1 LYS A 221     -15.190  -9.758  -6.303  1.00 98.23           H  
ATOM   3297  HZ2 LYS A 221     -16.362 -10.074  -5.174  1.00 98.23           H  
ATOM   3298  HZ3 LYS A 221     -15.987  -8.541  -5.569  1.00 98.23           H  
ATOM   3299  N   ARG A 222      -9.770 -13.391  -1.122  1.00 97.95           N  
ATOM   3300  H   ARG A 222      -9.450 -13.126  -2.042  1.00 97.95           H  
ATOM   3301  CA  ARG A 222      -9.202 -14.595  -0.490  1.00 97.95           C  
ATOM   3302  HA  ARG A 222      -9.997 -15.319  -0.309  1.00 97.95           H  
ATOM   3303  C   ARG A 222      -8.586 -14.284   0.874  1.00 97.95           C  
ATOM   3304  CB  ARG A 222      -8.166 -15.230  -1.425  1.00 97.95           C  
ATOM   3305  HB2 ARG A 222      -8.645 -15.486  -2.370  1.00 97.95           H  
ATOM   3306  HB3 ARG A 222      -7.381 -14.500  -1.622  1.00 97.95           H  
ATOM   3307  O   ARG A 222      -8.941 -14.913   1.865  1.00 97.95           O  
ATOM   3308  CG  ARG A 222      -7.560 -16.506  -0.809  1.00 97.95           C  
ATOM   3309  HG2 ARG A 222      -8.334 -17.270  -0.736  1.00 97.95           H  
ATOM   3310  HG3 ARG A 222      -7.178 -16.313   0.193  1.00 97.95           H  
ATOM   3311  CD  ARG A 222      -6.401 -17.051  -1.641  1.00 97.95           C  
ATOM   3312  HD2 ARG A 222      -6.077 -17.988  -1.189  1.00 97.95           H  
ATOM   3313  HD3 ARG A 222      -6.757 -17.268  -2.648  1.00 97.95           H  
ATOM   3314  NE  ARG A 222      -5.277 -16.093  -1.707  1.00 97.95           N  
ATOM   3315  HE  ARG A 222      -5.477 -15.170  -2.063  1.00 97.95           H  
ATOM   3316  NH1 ARG A 222      -3.639 -17.407  -0.764  1.00 97.95           N  
ATOM   3317 HH11 ARG A 222      -4.280 -17.690  -0.037  1.00 97.95           H  
ATOM   3318 HH12 ARG A 222      -2.713 -17.363  -0.364  1.00 97.95           H  
ATOM   3319  NH2 ARG A 222      -3.119 -15.438  -1.619  1.00 97.95           N  
ATOM   3320 HH21 ARG A 222      -3.346 -14.489  -1.877  1.00 97.95           H  
ATOM   3321 HH22 ARG A 222      -2.166 -15.674  -1.380  1.00 97.95           H  
ATOM   3322  CZ  ARG A 222      -4.025 -16.325  -1.356  1.00 97.95           C  
ATOM   3323  N   LEU A 223      -7.694 -13.291   0.941  1.00 96.27           N  
ATOM   3324  H   LEU A 223      -7.449 -12.793   0.097  1.00 96.27           H  
ATOM   3325  CA  LEU A 223      -7.029 -12.953   2.200  1.00 96.27           C  
ATOM   3326  HA  LEU A 223      -6.513 -13.837   2.575  1.00 96.27           H  
ATOM   3327  C   LEU A 223      -8.038 -12.561   3.280  1.00 96.27           C  
ATOM   3328  CB  LEU A 223      -6.016 -11.816   1.994  1.00 96.27           C  
ATOM   3329  HB2 LEU A 223      -6.500 -10.991   1.472  1.00 96.27           H  
ATOM   3330  HB3 LEU A 223      -5.740 -11.453   2.984  1.00 96.27           H  
ATOM   3331  O   LEU A 223      -7.943 -13.025   4.416  1.00 96.27           O  
ATOM   3332  CG  LEU A 223      -4.721 -12.185   1.248  1.00 96.27           C  
ATOM   3333  HG  LEU A 223      -4.921 -12.282   0.181  1.00 96.27           H  
ATOM   3334  CD1 LEU A 223      -3.721 -11.049   1.464  1.00 96.27           C  
ATOM   3335 HD11 LEU A 223      -2.748 -11.332   1.061  1.00 96.27           H  
ATOM   3336 HD12 LEU A 223      -3.596 -10.848   2.528  1.00 96.27           H  
ATOM   3337 HD13 LEU A 223      -4.077 -10.154   0.955  1.00 96.27           H  
ATOM   3338  CD2 LEU A 223      -4.072 -13.480   1.725  1.00 96.27           C  
ATOM   3339 HD21 LEU A 223      -3.923 -13.469   2.805  1.00 96.27           H  
ATOM   3340 HD22 LEU A 223      -4.692 -14.339   1.467  1.00 96.27           H  
ATOM   3341 HD23 LEU A 223      -3.111 -13.626   1.230  1.00 96.27           H  
ATOM   3342  N   ARG A 224      -9.027 -11.736   2.928  1.00 95.94           N  
ATOM   3343  H   ARG A 224      -9.075 -11.421   1.969  1.00 95.94           H  
ATOM   3344  CA  ARG A 224     -10.026 -11.258   3.882  1.00 95.94           C  
ATOM   3345  HA  ARG A 224      -9.511 -10.947   4.791  1.00 95.94           H  
ATOM   3346  C   ARG A 224     -11.001 -12.353   4.289  1.00 95.94           C  
ATOM   3347  CB  ARG A 224     -10.785 -10.073   3.283  1.00 95.94           C  
ATOM   3348  HB2 ARG A 224     -11.657  -9.862   3.903  1.00 95.94           H  
ATOM   3349  HB3 ARG A 224     -11.125 -10.370   2.291  1.00 95.94           H  
ATOM   3350  O   ARG A 224     -11.221 -12.518   5.488  1.00 95.94           O  
ATOM   3351  CG  ARG A 224      -9.938  -8.800   3.165  1.00 95.94           C  
ATOM   3352  HG2 ARG A 224      -9.600  -8.498   4.157  1.00 95.94           H  
ATOM   3353  HG3 ARG A 224      -9.061  -8.986   2.546  1.00 95.94           H  
ATOM   3354  CD  ARG A 224     -10.758  -7.663   2.553  1.00 95.94           C  
ATOM   3355  HD2 ARG A 224     -10.099  -6.889   2.160  1.00 95.94           H  
ATOM   3356  HD3 ARG A 224     -11.290  -8.073   1.695  1.00 95.94           H  
ATOM   3357  NE  ARG A 224     -11.732  -7.084   3.498  1.00 95.94           N  
ATOM   3358  HE  ARG A 224     -12.681  -7.416   3.411  1.00 95.94           H  
ATOM   3359  NH1 ARG A 224     -10.287  -5.735   4.679  1.00 95.94           N  
ATOM   3360 HH11 ARG A 224     -10.169  -5.061   5.422  1.00 95.94           H  
ATOM   3361 HH12 ARG A 224      -9.595  -5.791   3.945  1.00 95.94           H  
ATOM   3362  NH2 ARG A 224     -12.380  -5.945   5.357  1.00 95.94           N  
ATOM   3363 HH21 ARG A 224     -13.336  -6.252   5.245  1.00 95.94           H  
ATOM   3364 HH22 ARG A 224     -12.086  -5.462   6.194  1.00 95.94           H  
ATOM   3365  CZ  ARG A 224     -11.462  -6.257   4.495  1.00 95.94           C  
ATOM   3366  N   ASP A 225     -11.616 -13.032   3.332  1.00 94.35           N  
ATOM   3367  H   ASP A 225     -11.357 -12.862   2.371  1.00 94.35           H  
ATOM   3368  CA  ASP A 225     -12.784 -13.880   3.571  1.00 94.35           C  
ATOM   3369  HA  ASP A 225     -13.333 -13.490   4.428  1.00 94.35           H  
ATOM   3370  C   ASP A 225     -12.383 -15.317   3.940  1.00 94.35           C  
ATOM   3371  CB  ASP A 225     -13.746 -13.809   2.365  1.00 94.35           C  
ATOM   3372  HB2 ASP A 225     -14.595 -14.461   2.566  1.00 94.35           H  
ATOM   3373  HB3 ASP A 225     -13.240 -14.192   1.478  1.00 94.35           H  
ATOM   3374  O   ASP A 225     -13.004 -15.895   4.831  1.00 94.35           O  
ATOM   3375  CG  ASP A 225     -14.293 -12.394   2.075  1.00 94.35           C  
ATOM   3376  OD1 ASP A 225     -14.274 -11.516   2.974  1.00 94.35           O  
ATOM   3377  OD2 ASP A 225     -14.770 -12.133   0.946  1.00 94.35           O  
ATOM   3378  N   ASP A 226     -11.306 -15.847   3.350  1.00 93.25           N  
ATOM   3379  H   ASP A 226     -10.825 -15.315   2.638  1.00 93.25           H  
ATOM   3380  CA  ASP A 226     -10.880 -17.239   3.557  1.00 93.25           C  
ATOM   3381  HA  ASP A 226     -11.735 -17.823   3.898  1.00 93.25           H  
ATOM   3382  C   ASP A 226      -9.782 -17.363   4.626  1.00 93.25           C  
ATOM   3383  CB  ASP A 226     -10.403 -17.864   2.230  1.00 93.25           C  
ATOM   3384  HB2 ASP A 226     -10.167 -18.912   2.417  1.00 93.25           H  
ATOM   3385  HB3 ASP A 226      -9.479 -17.381   1.913  1.00 93.25           H  
ATOM   3386  O   ASP A 226      -9.783 -18.303   5.420  1.00 93.25           O  
ATOM   3387  CG  ASP A 226     -11.418 -17.808   1.079  1.00 93.25           C  
ATOM   3388  OD1 ASP A 226     -12.640 -17.765   1.343  1.00 93.25           O  
ATOM   3389  OD2 ASP A 226     -10.956 -17.845  -0.087  1.00 93.25           O  
ATOM   3390  N   GLU A 227      -8.844 -16.412   4.672  1.00 90.41           N  
ATOM   3391  H   GLU A 227      -8.862 -15.716   3.940  1.00 90.41           H  
ATOM   3392  CA  GLU A 227      -7.650 -16.502   5.533  1.00 90.41           C  
ATOM   3393  HA  GLU A 227      -7.567 -17.515   5.926  1.00 90.41           H  
ATOM   3394  C   GLU A 227      -7.694 -15.581   6.760  1.00 90.41           C  
ATOM   3395  CB  GLU A 227      -6.389 -16.241   4.703  1.00 90.41           C  
ATOM   3396  HB2 GLU A 227      -6.442 -15.244   4.266  1.00 90.41           H  
ATOM   3397  HB3 GLU A 227      -5.524 -16.281   5.366  1.00 90.41           H  
ATOM   3398  O   GLU A 227      -6.813 -15.631   7.620  1.00 90.41           O  
ATOM   3399  CG  GLU A 227      -6.206 -17.284   3.590  1.00 90.41           C  
ATOM   3400  HG2 GLU A 227      -7.080 -17.279   2.939  1.00 90.41           H  
ATOM   3401  HG3 GLU A 227      -6.123 -18.272   4.043  1.00 90.41           H  
ATOM   3402  CD  GLU A 227      -4.962 -17.015   2.741  1.00 90.41           C  
ATOM   3403  OE1 GLU A 227      -4.990 -17.427   1.555  1.00 90.41           O  
ATOM   3404  OE2 GLU A 227      -4.010 -16.394   3.267  1.00 90.41           O  
ATOM   3405  N   GLY A 228      -8.713 -14.723   6.861  1.00 88.60           N  
ATOM   3406  H   GLY A 228      -9.396 -14.731   6.117  1.00 88.60           H  
ATOM   3407  CA  GLY A 228      -8.879 -13.799   7.982  1.00 88.60           C  
ATOM   3408  HA2 GLY A 228      -9.868 -13.345   7.912  1.00 88.60           H  
ATOM   3409  HA3 GLY A 228      -8.822 -14.362   8.914  1.00 88.60           H  
ATOM   3410  C   GLY A 228      -7.841 -12.672   8.045  1.00 88.60           C  
ATOM   3411  O   GLY A 228      -7.792 -11.955   9.043  1.00 88.60           O  
ATOM   3412  N   LYS A 229      -7.036 -12.463   6.997  1.00 90.88           N  
ATOM   3413  H   LYS A 229      -7.177 -13.051   6.188  1.00 90.88           H  
ATOM   3414  CA  LYS A 229      -6.107 -11.332   6.865  1.00 90.88           C  
ATOM   3415  HA  LYS A 229      -5.745 -11.045   7.852  1.00 90.88           H  
ATOM   3416  C   LYS A 229      -6.827 -10.128   6.264  1.00 90.88           C  
ATOM   3417  CB  LYS A 229      -4.897 -11.734   6.013  1.00 90.88           C  
ATOM   3418  HB2 LYS A 229      -5.236 -12.209   5.093  1.00 90.88           H  
ATOM   3419  HB3 LYS A 229      -4.345 -10.831   5.753  1.00 90.88           H  
ATOM   3420  O   LYS A 229      -7.094 -10.069   5.063  1.00 90.88           O  
ATOM   3421  CG  LYS A 229      -3.953 -12.689   6.755  1.00 90.88           C  
ATOM   3422  HG2 LYS A 229      -4.441 -13.652   6.902  1.00 90.88           H  
ATOM   3423  HG3 LYS A 229      -3.697 -12.263   7.725  1.00 90.88           H  
ATOM   3424  CD  LYS A 229      -2.672 -12.875   5.936  1.00 90.88           C  
ATOM   3425  HD2 LYS A 229      -2.217 -11.900   5.762  1.00 90.88           H  
ATOM   3426  HD3 LYS A 229      -2.917 -13.330   4.976  1.00 90.88           H  
ATOM   3427  CE  LYS A 229      -1.677 -13.768   6.675  1.00 90.88           C  
ATOM   3428  HE2 LYS A 229      -2.085 -14.778   6.721  1.00 90.88           H  
ATOM   3429  HE3 LYS A 229      -1.559 -13.391   7.692  1.00 90.88           H  
ATOM   3430  NZ  LYS A 229      -0.365 -13.762   5.989  1.00 90.88           N  
ATOM   3431  HZ1 LYS A 229      -0.434 -14.044   5.021  1.00 90.88           H  
ATOM   3432  HZ2 LYS A 229       0.308 -14.363   6.444  1.00 90.88           H  
ATOM   3433  HZ3 LYS A 229       0.026 -12.832   5.952  1.00 90.88           H  
ATOM   3434  N   LYS A 230      -7.160  -9.142   7.100  1.00 94.84           N  
ATOM   3435  H   LYS A 230      -6.908  -9.225   8.075  1.00 94.84           H  
ATOM   3436  CA  LYS A 230      -7.950  -7.985   6.664  1.00 94.84           C  
ATOM   3437  HA  LYS A 230      -8.603  -8.315   5.857  1.00 94.84           H  
ATOM   3438  C   LYS A 230      -7.067  -6.880   6.084  1.00 94.84           C  
ATOM   3439  CB  LYS A 230      -8.878  -7.485   7.772  1.00 94.84           C  
ATOM   3440  HB2 LYS A 230      -9.501  -6.703   7.339  1.00 94.84           H  
ATOM   3441  HB3 LYS A 230      -8.285  -7.055   8.579  1.00 94.84           H  
ATOM   3442  O   LYS A 230      -6.413  -6.150   6.828  1.00 94.84           O  
ATOM   3443  CG  LYS A 230      -9.802  -8.556   8.362  1.00 94.84           C  
ATOM   3444  HG2 LYS A 230     -10.366  -8.099   9.176  1.00 94.84           H  
ATOM   3445  HG3 LYS A 230      -9.171  -9.349   8.764  1.00 94.84           H  
ATOM   3446  CD  LYS A 230     -10.793  -9.218   7.398  1.00 94.84           C  
ATOM   3447  HD2 LYS A 230     -11.443  -8.461   6.959  1.00 94.84           H  
ATOM   3448  HD3 LYS A 230     -10.245  -9.740   6.614  1.00 94.84           H  
ATOM   3449  CE  LYS A 230     -11.619 -10.230   8.208  1.00 94.84           C  
ATOM   3450  HE2 LYS A 230     -12.202  -9.689   8.954  1.00 94.84           H  
ATOM   3451  HE3 LYS A 230     -10.933 -10.881   8.749  1.00 94.84           H  
ATOM   3452  NZ  LYS A 230     -12.511 -11.054   7.357  1.00 94.84           N  
ATOM   3453  HZ1 LYS A 230     -13.138 -10.497   6.794  1.00 94.84           H  
ATOM   3454  HZ2 LYS A 230     -13.045 -11.707   7.912  1.00 94.84           H  
ATOM   3455  HZ3 LYS A 230     -11.967 -11.620   6.722  1.00 94.84           H  
ATOM   3456  N   ILE A 231      -7.076  -6.781   4.754  1.00 96.73           N  
ATOM   3457  H   ILE A 231      -7.582  -7.493   4.246  1.00 96.73           H  
ATOM   3458  CA  ILE A 231      -6.321  -5.800   3.952  1.00 96.73           C  
ATOM   3459  HA  ILE A 231      -5.910  -5.047   4.624  1.00 96.73           H  
ATOM   3460  C   ILE A 231      -7.242  -5.068   2.972  1.00 96.73           C  
ATOM   3461  CB  ILE A 231      -5.127  -6.479   3.233  1.00 96.73           C  
ATOM   3462  HB  ILE A 231      -4.509  -5.694   2.798  1.00 96.73           H  
ATOM   3463  O   ILE A 231      -8.327  -5.564   2.676  1.00 96.73           O  
ATOM   3464  CG1 ILE A 231      -5.504  -7.493   2.124  1.00 96.73           C  
ATOM   3465 HG12 ILE A 231      -6.459  -7.969   2.348  1.00 96.73           H  
ATOM   3466 HG13 ILE A 231      -4.749  -8.279   2.097  1.00 96.73           H  
ATOM   3467  CG2 ILE A 231      -4.257  -7.208   4.269  1.00 96.73           C  
ATOM   3468 HG21 ILE A 231      -4.118  -6.577   5.147  1.00 96.73           H  
ATOM   3469 HG22 ILE A 231      -3.278  -7.437   3.849  1.00 96.73           H  
ATOM   3470 HG23 ILE A 231      -4.727  -8.140   4.583  1.00 96.73           H  
ATOM   3471  CD1 ILE A 231      -5.547  -6.889   0.716  1.00 96.73           C  
ATOM   3472 HD11 ILE A 231      -5.657  -7.688  -0.018  1.00 96.73           H  
ATOM   3473 HD12 ILE A 231      -4.621  -6.353   0.507  1.00 96.73           H  
ATOM   3474 HD13 ILE A 231      -6.390  -6.205   0.621  1.00 96.73           H  
ATOM   3475  N   GLN A 232      -6.831  -3.914   2.445  1.00 98.56           N  
ATOM   3476  H   GLN A 232      -5.958  -3.520   2.765  1.00 98.56           H  
ATOM   3477  CA  GLN A 232      -7.523  -3.255   1.328  1.00 98.56           C  
ATOM   3478  HA  GLN A 232      -8.351  -3.888   1.010  1.00 98.56           H  
ATOM   3479  C   GLN A 232      -6.599  -3.103   0.113  1.00 98.56           C  
ATOM   3480  CB  GLN A 232      -8.129  -1.903   1.748  1.00 98.56           C  
ATOM   3481  HB2 GLN A 232      -7.335  -1.244   2.099  1.00 98.56           H  
ATOM   3482  HB3 GLN A 232      -8.584  -1.446   0.870  1.00 98.56           H  
ATOM   3483  O   GLN A 232      -5.417  -2.807   0.249  1.00 98.56           O  
ATOM   3484  CG  GLN A 232      -9.206  -2.020   2.842  1.00 98.56           C  
ATOM   3485  HG2 GLN A 232      -9.963  -2.742   2.534  1.00 98.56           H  
ATOM   3486  HG3 GLN A 232      -8.757  -2.375   3.769  1.00 98.56           H  
ATOM   3487  CD  GLN A 232      -9.877  -0.674   3.113  1.00 98.56           C  
ATOM   3488  NE2 GLN A 232     -11.016  -0.397   2.507  1.00 98.56           N  
ATOM   3489 HE21 GLN A 232     -11.414   0.523   2.636  1.00 98.56           H  
ATOM   3490 HE22 GLN A 232     -11.524  -1.101   1.992  1.00 98.56           H  
ATOM   3491  OE1 GLN A 232      -9.369   0.154   3.854  1.00 98.56           O  
ATOM   3492  N   VAL A 233      -7.127  -3.270  -1.093  1.00 98.70           N  
ATOM   3493  H   VAL A 233      -8.107  -3.503  -1.159  1.00 98.70           H  
ATOM   3494  CA  VAL A 233      -6.401  -2.985  -2.337  1.00 98.70           C  
ATOM   3495  HA  VAL A 233      -5.338  -2.865  -2.127  1.00 98.70           H  
ATOM   3496  C   VAL A 233      -6.905  -1.673  -2.922  1.00 98.70           C  
ATOM   3497  CB  VAL A 233      -6.530  -4.136  -3.341  1.00 98.70           C  
ATOM   3498  HB  VAL A 233      -7.585  -4.309  -3.551  1.00 98.70           H  
ATOM   3499  O   VAL A 233      -8.108  -1.429  -2.979  1.00 98.70           O  
ATOM   3500  CG1 VAL A 233      -5.814  -3.821  -4.654  1.00 98.70           C  
ATOM   3501 HG11 VAL A 233      -6.120  -2.854  -5.052  1.00 98.70           H  
ATOM   3502 HG12 VAL A 233      -4.733  -3.817  -4.516  1.00 98.70           H  
ATOM   3503 HG13 VAL A 233      -6.113  -4.568  -5.390  1.00 98.70           H  
ATOM   3504  CG2 VAL A 233      -5.910  -5.426  -2.791  1.00 98.70           C  
ATOM   3505 HG21 VAL A 233      -4.847  -5.290  -2.592  1.00 98.70           H  
ATOM   3506 HG22 VAL A 233      -6.028  -6.230  -3.518  1.00 98.70           H  
ATOM   3507 HG23 VAL A 233      -6.401  -5.705  -1.859  1.00 98.70           H  
ATOM   3508  N   VAL A 234      -5.982  -0.841  -3.389  1.00 98.91           N  
ATOM   3509  H   VAL A 234      -5.011  -1.105  -3.301  1.00 98.91           H  
ATOM   3510  CA  VAL A 234      -6.267   0.429  -4.049  1.00 98.91           C  
ATOM   3511  HA  VAL A 234      -7.326   0.660  -3.936  1.00 98.91           H  
ATOM   3512  C   VAL A 234      -5.962   0.305  -5.537  1.00 98.91           C  
ATOM   3513  CB  VAL A 234      -5.483   1.573  -3.397  1.00 98.91           C  
ATOM   3514  HB  VAL A 234      -4.421   1.471  -3.620  1.00 98.91           H  
ATOM   3515  O   VAL A 234      -4.823   0.057  -5.935  1.00 98.91           O  
ATOM   3516  CG1 VAL A 234      -5.976   2.911  -3.941  1.00 98.91           C  
ATOM   3517 HG11 VAL A 234      -5.337   3.699  -3.542  1.00 98.91           H  
ATOM   3518 HG12 VAL A 234      -5.902   2.929  -5.029  1.00 98.91           H  
ATOM   3519 HG13 VAL A 234      -7.011   3.087  -3.647  1.00 98.91           H  
ATOM   3520  CG2 VAL A 234      -5.669   1.586  -1.873  1.00 98.91           C  
ATOM   3521 HG21 VAL A 234      -5.108   0.767  -1.423  1.00 98.91           H  
ATOM   3522 HG22 VAL A 234      -6.725   1.481  -1.623  1.00 98.91           H  
ATOM   3523 HG23 VAL A 234      -5.305   2.529  -1.466  1.00 98.91           H  
ATOM   3524  N   LEU A 235      -7.005   0.469  -6.345  1.00 98.83           N  
ATOM   3525  H   LEU A 235      -7.886   0.728  -5.924  1.00 98.83           H  
ATOM   3526  CA  LEU A 235      -7.009   0.319  -7.798  1.00 98.83           C  
ATOM   3527  HA  LEU A 235      -6.000   0.117  -8.158  1.00 98.83           H  
ATOM   3528  C   LEU A 235      -7.500   1.615  -8.438  1.00 98.83           C  
ATOM   3529  CB  LEU A 235      -7.946  -0.843  -8.188  1.00 98.83           C  
ATOM   3530  HB2 LEU A 235      -8.965  -0.559  -7.924  1.00 98.83           H  
ATOM   3531  HB3 LEU A 235      -7.909  -0.973  -9.269  1.00 98.83           H  
ATOM   3532  O   LEU A 235      -8.237   2.372  -7.813  1.00 98.83           O  
ATOM   3533  CG  LEU A 235      -7.639  -2.189  -7.510  1.00 98.83           C  
ATOM   3534  HG  LEU A 235      -7.739  -2.089  -6.429  1.00 98.83           H  
ATOM   3535  CD1 LEU A 235      -8.631  -3.252  -7.965  1.00 98.83           C  
ATOM   3536 HD11 LEU A 235      -8.449  -4.181  -7.426  1.00 98.83           H  
ATOM   3537 HD12 LEU A 235      -9.645  -2.915  -7.745  1.00 98.83           H  
ATOM   3538 HD13 LEU A 235      -8.534  -3.423  -9.037  1.00 98.83           H  
ATOM   3539  CD2 LEU A 235      -6.237  -2.678  -7.851  1.00 98.83           C  
ATOM   3540 HD21 LEU A 235      -6.113  -3.724  -7.572  1.00 98.83           H  
ATOM   3541 HD22 LEU A 235      -6.064  -2.565  -8.922  1.00 98.83           H  
ATOM   3542 HD23 LEU A 235      -5.515  -2.080  -7.295  1.00 98.83           H  
ATOM   3543  N   GLU A 236      -7.155   1.863  -9.697  1.00 98.66           N  
ATOM   3544  H   GLU A 236      -6.550   1.221 -10.189  1.00 98.66           H  
ATOM   3545  CA  GLU A 236      -7.741   2.979 -10.441  1.00 98.66           C  
ATOM   3546  HA  GLU A 236      -8.100   3.722  -9.730  1.00 98.66           H  
ATOM   3547  C   GLU A 236      -8.956   2.550 -11.276  1.00 98.66           C  
ATOM   3548  CB  GLU A 236      -6.673   3.702 -11.253  1.00 98.66           C  
ATOM   3549  HB2 GLU A 236      -7.091   4.659 -11.563  1.00 98.66           H  
ATOM   3550  HB3 GLU A 236      -5.844   3.928 -10.582  1.00 98.66           H  
ATOM   3551  O   GLU A 236      -8.948   1.486 -11.905  1.00 98.66           O  
ATOM   3552  CG  GLU A 236      -6.144   2.925 -12.471  1.00 98.66           C  
ATOM   3553  HG2 GLU A 236      -5.100   2.674 -12.283  1.00 98.66           H  
ATOM   3554  HG3 GLU A 236      -6.662   1.976 -12.610  1.00 98.66           H  
ATOM   3555  CD  GLU A 236      -6.273   3.760 -13.746  1.00 98.66           C  
ATOM   3556  OE1 GLU A 236      -5.256   3.905 -14.444  1.00 98.66           O  
ATOM   3557  OE2 GLU A 236      -7.375   4.289 -14.018  1.00 98.66           O  
ATOM   3558  N   ASN A 237      -9.995   3.392 -11.279  1.00 98.44           N  
ATOM   3559  H   ASN A 237      -9.899   4.246 -10.748  1.00 98.44           H  
ATOM   3560  CA  ASN A 237     -11.194   3.259 -12.114  1.00 98.44           C  
ATOM   3561  HA  ASN A 237     -11.984   3.851 -11.651  1.00 98.44           H  
ATOM   3562  C   ASN A 237     -11.755   1.823 -12.184  1.00 98.44           C  
ATOM   3563  CB  ASN A 237     -10.907   3.869 -13.498  1.00 98.44           C  
ATOM   3564  HB2 ASN A 237     -10.002   3.430 -13.916  1.00 98.44           H  
ATOM   3565  HB3 ASN A 237     -11.732   3.650 -14.175  1.00 98.44           H  
ATOM   3566  O   ASN A 237     -12.019   1.296 -13.265  1.00 98.44           O  
ATOM   3567  CG  ASN A 237     -10.777   5.373 -13.437  1.00 98.44           C  
ATOM   3568  ND2 ASN A 237      -9.603   5.913 -13.648  1.00 98.44           N  
ATOM   3569 HD21 ASN A 237      -9.519   6.911 -13.520  1.00 98.44           H  
ATOM   3570 HD22 ASN A 237      -8.802   5.321 -13.815  1.00 98.44           H  
ATOM   3571  OD1 ASN A 237     -11.751   6.079 -13.218  1.00 98.44           O  
ATOM   3572  N   TYR A 238     -11.927   1.177 -11.029  1.00 98.49           N  
ATOM   3573  H   TYR A 238     -11.747   1.687 -10.176  1.00 98.49           H  
ATOM   3574  CA  TYR A 238     -12.418  -0.197 -10.916  1.00 98.49           C  
ATOM   3575  HA  TYR A 238     -12.811  -0.495 -11.888  1.00 98.49           H  
ATOM   3576  C   TYR A 238     -13.594  -0.358  -9.930  1.00 98.49           C  
ATOM   3577  CB  TYR A 238     -11.230  -1.117 -10.616  1.00 98.49           C  
ATOM   3578  HB2 TYR A 238     -10.366  -0.735 -11.159  1.00 98.49           H  
ATOM   3579  HB3 TYR A 238     -10.983  -1.068  -9.556  1.00 98.49           H  
ATOM   3580  O   TYR A 238     -13.547  -1.216  -9.044  1.00 98.49           O  
ATOM   3581  CG  TYR A 238     -11.464  -2.553 -11.042  1.00 98.49           C  
ATOM   3582  CD1 TYR A 238     -11.621  -3.555 -10.070  1.00 98.49           C  
ATOM   3583  HD1 TYR A 238     -11.549  -3.289  -9.026  1.00 98.49           H  
ATOM   3584  CD2 TYR A 238     -11.546  -2.885 -12.409  1.00 98.49           C  
ATOM   3585  HD2 TYR A 238     -11.413  -2.123 -13.164  1.00 98.49           H  
ATOM   3586  CE1 TYR A 238     -11.888  -4.882 -10.450  1.00 98.49           C  
ATOM   3587  HE1 TYR A 238     -12.019  -5.641  -9.692  1.00 98.49           H  
ATOM   3588  CE2 TYR A 238     -11.804  -4.214 -12.798  1.00 98.49           C  
ATOM   3589  HE2 TYR A 238     -11.862  -4.477 -13.843  1.00 98.49           H  
ATOM   3590  OH  TYR A 238     -12.268  -6.488 -12.187  1.00 98.49           O  
ATOM   3591  HH  TYR A 238     -12.420  -7.047 -11.421  1.00 98.49           H  
ATOM   3592  CZ  TYR A 238     -11.988  -5.212 -11.818  1.00 98.49           C  
ATOM   3593  N   PRO A 239     -14.685   0.425 -10.067  1.00 97.85           N  
ATOM   3594  CA  PRO A 239     -15.862   0.300  -9.199  1.00 97.85           C  
ATOM   3595  HA  PRO A 239     -15.580   0.453  -8.157  1.00 97.85           H  
ATOM   3596  C   PRO A 239     -16.554  -1.066  -9.308  1.00 97.85           C  
ATOM   3597  CB  PRO A 239     -16.803   1.426  -9.630  1.00 97.85           C  
ATOM   3598  HB2 PRO A 239     -17.851   1.139  -9.547  1.00 97.85           H  
ATOM   3599  HB3 PRO A 239     -16.607   2.306  -9.017  1.00 97.85           H  
ATOM   3600  O   PRO A 239     -17.208  -1.512  -8.371  1.00 97.85           O  
ATOM   3601  CG  PRO A 239     -16.417   1.705 -11.080  1.00 97.85           C  
ATOM   3602  HG2 PRO A 239     -16.649   2.730 -11.371  1.00 97.85           H  
ATOM   3603  HG3 PRO A 239     -16.921   0.995 -11.737  1.00 97.85           H  
ATOM   3604  CD  PRO A 239     -14.918   1.438 -11.091  1.00 97.85           C  
ATOM   3605  HD2 PRO A 239     -14.389   2.354 -10.824  1.00 97.85           H  
ATOM   3606  HD3 PRO A 239     -14.606   1.097 -12.078  1.00 97.85           H  
ATOM   3607  N   ALA A 240     -16.363  -1.775 -10.426  1.00 97.42           N  
ATOM   3608  H   ALA A 240     -15.787  -1.369 -11.149  1.00 97.42           H  
ATOM   3609  CA  ALA A 240     -16.946  -3.093 -10.670  1.00 97.42           C  
ATOM   3610  HA  ALA A 240     -18.027  -3.013 -10.554  1.00 97.42           H  
ATOM   3611  C   ALA A 240     -16.479  -4.189  -9.689  1.00 97.42           C  
ATOM   3612  CB  ALA A 240     -16.637  -3.479 -12.122  1.00 97.42           C  
ATOM   3613  HB1 ALA A 240     -17.113  -4.432 -12.354  1.00 97.42           H  
ATOM   3614  HB2 ALA A 240     -17.023  -2.719 -12.801  1.00 97.42           H  
ATOM   3615  HB3 ALA A 240     -15.561  -3.579 -12.261  1.00 97.42           H  
ATOM   3616  O   ALA A 240     -17.042  -5.282  -9.700  1.00 97.42           O  
ATOM   3617  N   ALA A 241     -15.463  -3.929  -8.853  1.00 97.81           N  
ATOM   3618  H   ALA A 241     -15.029  -3.018  -8.880  1.00 97.81           H  
ATOM   3619  CA  ALA A 241     -15.045  -4.859  -7.803  1.00 97.81           C  
ATOM   3620  HA  ALA A 241     -14.766  -5.806  -8.264  1.00 97.81           H  
ATOM   3621  C   ALA A 241     -16.150  -5.155  -6.778  1.00 97.81           C  
ATOM   3622  CB  ALA A 241     -13.822  -4.280  -7.088  1.00 97.81           C  
ATOM   3623  HB1 ALA A 241     -14.025  -3.262  -6.756  1.00 97.81           H  
ATOM   3624  HB2 ALA A 241     -13.579  -4.893  -6.220  1.00 97.81           H  
ATOM   3625  HB3 ALA A 241     -12.966  -4.283  -7.763  1.00 97.81           H  
ATOM   3626  O   ALA A 241     -16.201  -6.288  -6.276  1.00 97.81           O  
ATOM   3627  N   ASP A 242     -16.991  -4.151  -6.489  1.00 97.92           N  
ATOM   3628  H   ASP A 242     -16.873  -3.281  -6.988  1.00 97.92           H  
ATOM   3629  CA  ASP A 242     -18.135  -4.214  -5.575  1.00 97.92           C  
ATOM   3630  HA  ASP A 242     -18.383  -3.186  -5.312  1.00 97.92           H  
ATOM   3631  C   ASP A 242     -17.809  -4.922  -4.250  1.00 97.92           C  
ATOM   3632  CB  ASP A 242     -19.355  -4.760  -6.320  1.00 97.92           C  
ATOM   3633  HB2 ASP A 242     -19.461  -4.222  -7.261  1.00 97.92           H  
ATOM   3634  HB3 ASP A 242     -19.193  -5.813  -6.551  1.00 97.92           H  
ATOM   3635  O   ASP A 242     -18.406  -5.936  -3.881  1.00 97.92           O  
ATOM   3636  CG  ASP A 242     -20.659  -4.602  -5.538  1.00 97.92           C  
ATOM   3637  OD1 ASP A 242     -20.786  -3.685  -4.691  1.00 97.92           O  
ATOM   3638  OD2 ASP A 242     -21.591  -5.374  -5.843  1.00 97.92           O  
ATOM   3639  N   TYR A 243     -16.758  -4.448  -3.574  1.00 98.25           N  
ATOM   3640  H   TYR A 243     -16.276  -3.636  -3.934  1.00 98.25           H  
ATOM   3641  CA  TYR A 243     -16.206  -5.115  -2.399  1.00 98.25           C  
ATOM   3642  HA  TYR A 243     -17.017  -5.620  -1.873  1.00 98.25           H  
ATOM   3643  C   TYR A 243     -15.558  -4.137  -1.418  1.00 98.25           C  
ATOM   3644  CB  TYR A 243     -15.195  -6.165  -2.871  1.00 98.25           C  
ATOM   3645  HB2 TYR A 243     -15.682  -6.812  -3.601  1.00 98.25           H  
ATOM   3646  HB3 TYR A 243     -14.373  -5.659  -3.376  1.00 98.25           H  
ATOM   3647  O   TYR A 243     -14.792  -3.254  -1.808  1.00 98.25           O  
ATOM   3648  CG  TYR A 243     -14.657  -7.044  -1.763  1.00 98.25           C  
ATOM   3649  CD1 TYR A 243     -13.283  -7.048  -1.472  1.00 98.25           C  
ATOM   3650  HD1 TYR A 243     -12.606  -6.428  -2.041  1.00 98.25           H  
ATOM   3651  CD2 TYR A 243     -15.530  -7.879  -1.041  1.00 98.25           C  
ATOM   3652  HD2 TYR A 243     -16.588  -7.872  -1.258  1.00 98.25           H  
ATOM   3653  CE1 TYR A 243     -12.782  -7.878  -0.455  1.00 98.25           C  
ATOM   3654  HE1 TYR A 243     -11.718  -7.927  -0.280  1.00 98.25           H  
ATOM   3655  CE2 TYR A 243     -15.032  -8.709  -0.019  1.00 98.25           C  
ATOM   3656  HE2 TYR A 243     -15.685  -9.364   0.539  1.00 98.25           H  
ATOM   3657  OH  TYR A 243     -13.182  -9.491   1.277  1.00 98.25           O  
ATOM   3658  HH  TYR A 243     -13.798 -10.152   1.600  1.00 98.25           H  
ATOM   3659  CZ  TYR A 243     -13.661  -8.699   0.289  1.00 98.25           C  
ATOM   3660  N   GLU A 244     -15.796  -4.333  -0.120  1.00 97.45           N  
ATOM   3661  H   GLU A 244     -16.407  -5.085   0.166  1.00 97.45           H  
ATOM   3662  CA  GLU A 244     -15.321  -3.416   0.921  1.00 97.45           C  
ATOM   3663  HA  GLU A 244     -15.621  -2.412   0.622  1.00 97.45           H  
ATOM   3664  C   GLU A 244     -13.789  -3.385   1.070  1.00 97.45           C  
ATOM   3665  CB  GLU A 244     -16.017  -3.712   2.256  1.00 97.45           C  
ATOM   3666  HB2 GLU A 244     -15.743  -2.898   2.928  1.00 97.45           H  
ATOM   3667  HB3 GLU A 244     -17.099  -3.666   2.129  1.00 97.45           H  
ATOM   3668  O   GLU A 244     -13.202  -2.410   1.546  1.00 97.45           O  
ATOM   3669  CG  GLU A 244     -15.628  -5.030   2.949  1.00 97.45           C  
ATOM   3670  HG2 GLU A 244     -14.554  -5.196   2.871  1.00 97.45           H  
ATOM   3671  HG3 GLU A 244     -15.844  -4.906   4.010  1.00 97.45           H  
ATOM   3672  CD  GLU A 244     -16.380  -6.283   2.475  1.00 97.45           C  
ATOM   3673  OE1 GLU A 244     -16.297  -7.300   3.195  1.00 97.45           O  
ATOM   3674  OE2 GLU A 244     -17.088  -6.284   1.443  1.00 97.45           O  
ATOM   3675  N   GLY A 245     -13.130  -4.454   0.617  1.00 97.95           N  
ATOM   3676  H   GLY A 245     -13.687  -5.207   0.238  1.00 97.95           H  
ATOM   3677  CA  GLY A 245     -11.677  -4.572   0.552  1.00 97.95           C  
ATOM   3678  HA2 GLY A 245     -11.409  -5.628   0.541  1.00 97.95           H  
ATOM   3679  HA3 GLY A 245     -11.240  -4.128   1.446  1.00 97.95           H  
ATOM   3680  C   GLY A 245     -11.038  -3.908  -0.672  1.00 97.95           C  
ATOM   3681  O   GLY A 245      -9.833  -4.054  -0.845  1.00 97.95           O  
ATOM   3682  N   VAL A 246     -11.795  -3.220  -1.536  1.00 98.83           N  
ATOM   3683  H   VAL A 246     -12.786  -3.130  -1.360  1.00 98.83           H  
ATOM   3684  CA  VAL A 246     -11.260  -2.551  -2.736  1.00 98.83           C  
ATOM   3685  HA  VAL A 246     -10.171  -2.574  -2.697  1.00 98.83           H  
ATOM   3686  C   VAL A 246     -11.673  -1.086  -2.779  1.00 98.83           C  
ATOM   3687  CB  VAL A 246     -11.666  -3.278  -4.031  1.00 98.83           C  
ATOM   3688  HB  VAL A 246     -12.750  -3.396  -4.063  1.00 98.83           H  
ATOM   3689  O   VAL A 246     -12.859  -0.769  -2.724  1.00 98.83           O  
ATOM   3690  CG1 VAL A 246     -11.204  -2.520  -5.284  1.00 98.83           C  
ATOM   3691 HG11 VAL A 246     -11.407  -3.115  -6.174  1.00 98.83           H  
ATOM   3692 HG12 VAL A 246     -10.135  -2.315  -5.226  1.00 98.83           H  
ATOM   3693 HG13 VAL A 246     -11.747  -1.580  -5.382  1.00 98.83           H  
ATOM   3694  CG2 VAL A 246     -11.020  -4.666  -4.105  1.00 98.83           C  
ATOM   3695 HG21 VAL A 246     -11.323  -5.158  -5.029  1.00 98.83           H  
ATOM   3696 HG22 VAL A 246      -9.934  -4.569  -4.096  1.00 98.83           H  
ATOM   3697 HG23 VAL A 246     -11.323  -5.276  -3.254  1.00 98.83           H  
ATOM   3698  N   ILE A 247     -10.694  -0.199  -2.944  1.00 98.89           N  
ATOM   3699  H   ILE A 247      -9.751  -0.556  -3.009  1.00 98.89           H  
ATOM   3700  CA  ILE A 247     -10.873   1.241  -3.157  1.00 98.89           C  
ATOM   3701  HA  ILE A 247     -11.908   1.513  -2.949  1.00 98.89           H  
ATOM   3702  C   ILE A 247     -10.581   1.548  -4.630  1.00 98.89           C  
ATOM   3703  CB  ILE A 247      -9.968   2.048  -2.197  1.00 98.89           C  
ATOM   3704  HB  ILE A 247      -8.933   1.763  -2.383  1.00 98.89           H  
ATOM   3705  O   ILE A 247      -9.524   1.176  -5.136  1.00 98.89           O  
ATOM   3706  CG1 ILE A 247     -10.311   1.726  -0.722  1.00 98.89           C  
ATOM   3707 HG12 ILE A 247     -10.288   0.647  -0.565  1.00 98.89           H  
ATOM   3708 HG13 ILE A 247     -11.321   2.072  -0.502  1.00 98.89           H  
ATOM   3709  CG2 ILE A 247     -10.109   3.559  -2.464  1.00 98.89           C  
ATOM   3710 HG21 ILE A 247      -9.840   3.802  -3.492  1.00 98.89           H  
ATOM   3711 HG22 ILE A 247      -9.438   4.126  -1.818  1.00 98.89           H  
ATOM   3712 HG23 ILE A 247     -11.133   3.877  -2.269  1.00 98.89           H  
ATOM   3713  CD1 ILE A 247      -9.345   2.335   0.300  1.00 98.89           C  
ATOM   3714 HD11 ILE A 247      -9.407   3.424   0.295  1.00 98.89           H  
ATOM   3715 HD12 ILE A 247      -8.323   2.024   0.081  1.00 98.89           H  
ATOM   3716 HD13 ILE A 247      -9.618   1.985   1.295  1.00 98.89           H  
ATOM   3717  N   SER A 248     -11.506   2.232  -5.308  1.00 98.75           N  
ATOM   3718  H   SER A 248     -12.344   2.518  -4.822  1.00 98.75           H  
ATOM   3719  CA  SER A 248     -11.374   2.619  -6.719  1.00 98.75           C  
ATOM   3720  HA  SER A 248     -10.540   2.083  -7.172  1.00 98.75           H  
ATOM   3721  C   SER A 248     -11.122   4.118  -6.856  1.00 98.75           C  
ATOM   3722  CB  SER A 248     -12.628   2.214  -7.493  1.00 98.75           C  
ATOM   3723  HB2 SER A 248     -13.517   2.587  -6.985  1.00 98.75           H  
ATOM   3724  HB3 SER A 248     -12.674   1.126  -7.550  1.00 98.75           H  
ATOM   3725  O   SER A 248     -12.049   4.906  -6.692  1.00 98.75           O  
ATOM   3726  OG  SER A 248     -12.584   2.748  -8.800  1.00 98.75           O  
ATOM   3727  HG  SER A 248     -12.993   3.617  -8.775  1.00 98.75           H  
ATOM   3728  N   VAL A 249      -9.893   4.510  -7.186  1.00 98.85           N  
ATOM   3729  H   VAL A 249      -9.199   3.789  -7.326  1.00 98.85           H  
ATOM   3730  CA  VAL A 249      -9.473   5.907  -7.370  1.00 98.85           C  
ATOM   3731  HA  VAL A 249      -9.968   6.509  -6.609  1.00 98.85           H  
ATOM   3732  C   VAL A 249      -9.897   6.418  -8.750  1.00 98.85           C  
ATOM   3733  CB  VAL A 249      -7.955   6.066  -7.158  1.00 98.85           C  
ATOM   3734  HB  VAL A 249      -7.418   5.516  -7.932  1.00 98.85           H  
ATOM   3735  O   VAL A 249      -9.550   5.825  -9.772  1.00 98.85           O  
ATOM   3736  CG1 VAL A 249      -7.538   7.540  -7.220  1.00 98.85           C  
ATOM   3737 HG11 VAL A 249      -8.089   8.125  -6.484  1.00 98.85           H  
ATOM   3738 HG12 VAL A 249      -7.723   7.941  -8.217  1.00 98.85           H  
ATOM   3739 HG13 VAL A 249      -6.470   7.628  -7.021  1.00 98.85           H  
ATOM   3740  CG2 VAL A 249      -7.532   5.520  -5.789  1.00 98.85           C  
ATOM   3741 HG21 VAL A 249      -8.107   6.005  -5.001  1.00 98.85           H  
ATOM   3742 HG22 VAL A 249      -7.704   4.444  -5.747  1.00 98.85           H  
ATOM   3743 HG23 VAL A 249      -6.469   5.703  -5.629  1.00 98.85           H  
ATOM   3744  N   LYS A 250     -10.648   7.522  -8.789  1.00 98.62           N  
ATOM   3745  H   LYS A 250     -10.953   7.883  -7.897  1.00 98.62           H  
ATOM   3746  CA  LYS A 250     -11.309   8.040 -10.000  1.00 98.62           C  
ATOM   3747  HA  LYS A 250     -11.519   7.192 -10.651  1.00 98.62           H  
ATOM   3748  C   LYS A 250     -10.483   9.034 -10.815  1.00 98.62           C  
ATOM   3749  CB  LYS A 250     -12.620   8.707  -9.550  1.00 98.62           C  
ATOM   3750  HB2 LYS A 250     -13.157   8.018  -8.898  1.00 98.62           H  
ATOM   3751  HB3 LYS A 250     -12.352   9.587  -8.964  1.00 98.62           H  
ATOM   3752  O   LYS A 250     -10.584   9.100 -12.040  1.00 98.62           O  
ATOM   3753  CG  LYS A 250     -13.575   9.157 -10.667  1.00 98.62           C  
ATOM   3754  HG2 LYS A 250     -13.205  10.073 -11.127  1.00 98.62           H  
ATOM   3755  HG3 LYS A 250     -14.558   9.347 -10.236  1.00 98.62           H  
ATOM   3756  CD  LYS A 250     -13.674   8.086 -11.741  1.00 98.62           C  
ATOM   3757  HD2 LYS A 250     -13.695   7.123 -11.230  1.00 98.62           H  
ATOM   3758  HD3 LYS A 250     -12.779   8.121 -12.362  1.00 98.62           H  
ATOM   3759  CE  LYS A 250     -14.860   8.183 -12.679  1.00 98.62           C  
ATOM   3760  HE2 LYS A 250     -15.752   8.407 -12.095  1.00 98.62           H  
ATOM   3761  HE3 LYS A 250     -14.684   8.959 -13.423  1.00 98.62           H  
ATOM   3762  NZ  LYS A 250     -15.001   6.845 -13.285  1.00 98.62           N  
ATOM   3763  HZ1 LYS A 250     -15.225   6.217 -12.527  1.00 98.62           H  
ATOM   3764  HZ2 LYS A 250     -14.112   6.507 -13.627  1.00 98.62           H  
ATOM   3765  HZ3 LYS A 250     -15.750   6.779 -13.960  1.00 98.62           H  
ATOM   3766  N   ASN A 251      -9.715   9.879 -10.149  1.00 98.50           N  
ATOM   3767  H   ASN A 251      -9.673   9.804  -9.143  1.00 98.50           H  
ATOM   3768  CA  ASN A 251      -8.861  10.885 -10.770  1.00 98.50           C  
ATOM   3769  HA  ASN A 251      -8.635  10.576 -11.791  1.00 98.50           H  
ATOM   3770  C   ASN A 251      -7.526  10.960 -10.047  1.00 98.50           C  
ATOM   3771  CB  ASN A 251      -9.537  12.269 -10.845  1.00 98.50           C  
ATOM   3772  HB2 ASN A 251      -8.814  12.987 -11.233  1.00 98.50           H  
ATOM   3773  HB3 ASN A 251     -10.344  12.233 -11.576  1.00 98.50           H  
ATOM   3774  O   ASN A 251      -7.369  10.454  -8.939  1.00 98.50           O  
ATOM   3775  CG  ASN A 251     -10.055  12.837  -9.531  1.00 98.50           C  
ATOM   3776  ND2 ASN A 251     -10.378  14.108  -9.523  1.00 98.50           N  
ATOM   3777 HD21 ASN A 251     -10.719  14.489  -8.652  1.00 98.50           H  
ATOM   3778 HD22 ASN A 251     -10.263  14.676 -10.349  1.00 98.50           H  
ATOM   3779  OD1 ASN A 251     -10.233  12.158  -8.534  1.00 98.50           O  
ATOM   3780  N   GLY A 252      -6.562  11.576 -10.718  1.00 98.51           N  
ATOM   3781  H   GLY A 252      -6.784  12.043 -11.585  1.00 98.51           H  
ATOM   3782  CA  GLY A 252      -5.295  11.915 -10.109  1.00 98.51           C  
ATOM   3783  HA2 GLY A 252      -4.512  11.706 -10.838  1.00 98.51           H  
ATOM   3784  HA3 GLY A 252      -5.100  11.296  -9.234  1.00 98.51           H  
ATOM   3785  C   GLY A 252      -5.244  13.378  -9.680  1.00 98.51           C  
ATOM   3786  O   GLY A 252      -6.271  14.052  -9.543  1.00 98.51           O  
ATOM   3787  N   VAL A 253      -4.026  13.867  -9.474  1.00 98.65           N  
ATOM   3788  H   VAL A 253      -3.234  13.312  -9.763  1.00 98.65           H  
ATOM   3789  CA  VAL A 253      -3.747  15.168  -8.859  1.00 98.65           C  
ATOM   3790  HA  VAL A 253      -4.647  15.782  -8.903  1.00 98.65           H  
ATOM   3791  C   VAL A 253      -2.674  15.942  -9.617  1.00 98.65           C  
ATOM   3792  CB  VAL A 253      -3.384  15.030  -7.369  1.00 98.65           C  
ATOM   3793  HB  VAL A 253      -3.180  16.033  -6.995  1.00 98.65           H  
ATOM   3794  O   VAL A 253      -1.908  15.370 -10.389  1.00 98.65           O  
ATOM   3795  CG1 VAL A 253      -4.554  14.466  -6.552  1.00 98.65           C  
ATOM   3796 HG11 VAL A 253      -4.322  14.546  -5.490  1.00 98.65           H  
ATOM   3797 HG12 VAL A 253      -4.728  13.418  -6.795  1.00 98.65           H  
ATOM   3798 HG13 VAL A 253      -5.458  15.040  -6.753  1.00 98.65           H  
ATOM   3799  CG2 VAL A 253      -2.136  14.174  -7.130  1.00 98.65           C  
ATOM   3800 HG21 VAL A 253      -1.883  14.203  -6.070  1.00 98.65           H  
ATOM   3801 HG22 VAL A 253      -1.288  14.568  -7.691  1.00 98.65           H  
ATOM   3802 HG23 VAL A 253      -2.318  13.138  -7.417  1.00 98.65           H  
ATOM   3803  N   VAL A 254      -2.618  17.250  -9.385  1.00 98.63           N  
ATOM   3804  H   VAL A 254      -3.279  17.640  -8.729  1.00 98.63           H  
ATOM   3805  CA  VAL A 254      -1.537  18.136  -9.825  1.00 98.63           C  
ATOM   3806  HA  VAL A 254      -0.889  17.605 -10.523  1.00 98.63           H  
ATOM   3807  C   VAL A 254      -0.724  18.522  -8.598  1.00 98.63           C  
ATOM   3808  CB  VAL A 254      -2.073  19.393 -10.532  1.00 98.63           C  
ATOM   3809  HB  VAL A 254      -2.551  20.038  -9.795  1.00 98.63           H  
ATOM   3810  O   VAL A 254      -1.260  19.122  -7.667  1.00 98.63           O  
ATOM   3811  CG1 VAL A 254      -0.926  20.177 -11.179  1.00 98.63           C  
ATOM   3812 HG11 VAL A 254      -0.397  19.553 -11.899  1.00 98.63           H  
ATOM   3813 HG12 VAL A 254      -0.224  20.509 -10.414  1.00 98.63           H  
ATOM   3814 HG13 VAL A 254      -1.318  21.060 -11.684  1.00 98.63           H  
ATOM   3815  CG2 VAL A 254      -3.106  19.050 -11.617  1.00 98.63           C  
ATOM   3816 HG21 VAL A 254      -3.374  19.949 -12.171  1.00 98.63           H  
ATOM   3817 HG22 VAL A 254      -4.010  18.656 -11.152  1.00 98.63           H  
ATOM   3818 HG23 VAL A 254      -2.697  18.304 -12.298  1.00 98.63           H  
ATOM   3819  N   LEU A 255       0.556  18.168  -8.584  1.00 97.86           N  
ATOM   3820  H   LEU A 255       0.932  17.710  -9.402  1.00 97.86           H  
ATOM   3821  CA  LEU A 255       1.489  18.507  -7.513  1.00 97.86           C  
ATOM   3822  HA  LEU A 255       0.985  18.411  -6.551  1.00 97.86           H  
ATOM   3823  C   LEU A 255       1.958  19.964  -7.621  1.00 97.86           C  
ATOM   3824  CB  LEU A 255       2.664  17.516  -7.526  1.00 97.86           C  
ATOM   3825  HB2 LEU A 255       3.368  17.801  -6.745  1.00 97.86           H  
ATOM   3826  HB3 LEU A 255       3.173  17.607  -8.486  1.00 97.86           H  
ATOM   3827  O   LEU A 255       1.857  20.590  -8.676  1.00 97.86           O  
ATOM   3828  CG  LEU A 255       2.276  16.038  -7.322  1.00 97.86           C  
ATOM   3829  HG  LEU A 255       1.636  15.710  -8.141  1.00 97.86           H  
ATOM   3830  CD1 LEU A 255       3.545  15.188  -7.345  1.00 97.86           C  
ATOM   3831 HD11 LEU A 255       4.242  15.546  -6.588  1.00 97.86           H  
ATOM   3832 HD12 LEU A 255       3.986  15.261  -8.340  1.00 97.86           H  
ATOM   3833 HD13 LEU A 255       3.301  14.148  -7.128  1.00 97.86           H  
ATOM   3834  CD2 LEU A 255       1.542  15.785  -6.005  1.00 97.86           C  
ATOM   3835 HD21 LEU A 255       2.127  16.166  -5.168  1.00 97.86           H  
ATOM   3836 HD22 LEU A 255       0.569  16.274  -6.020  1.00 97.86           H  
ATOM   3837 HD23 LEU A 255       1.383  14.715  -5.865  1.00 97.86           H  
ATOM   3838  N   ALA A 256       2.496  20.507  -6.530  1.00 96.45           N  
ATOM   3839  H   ALA A 256       2.442  19.982  -5.669  1.00 96.45           H  
ATOM   3840  CA  ALA A 256       2.986  21.884  -6.453  1.00 96.45           C  
ATOM   3841  HA  ALA A 256       2.159  22.559  -6.674  1.00 96.45           H  
ATOM   3842  C   ALA A 256       4.110  22.200  -7.461  1.00 96.45           C  
ATOM   3843  CB  ALA A 256       3.454  22.135  -5.014  1.00 96.45           C  
ATOM   3844  HB1 ALA A 256       2.634  21.957  -4.319  1.00 96.45           H  
ATOM   3845  HB2 ALA A 256       4.281  21.469  -4.769  1.00 96.45           H  
ATOM   3846  HB3 ALA A 256       3.786  23.168  -4.914  1.00 96.45           H  
ATOM   3847  O   ALA A 256       4.253  23.348  -7.876  1.00 96.45           O  
ATOM   3848  N   ASP A 257       4.876  21.189  -7.888  1.00 95.18           N  
ATOM   3849  H   ASP A 257       4.669  20.260  -7.547  1.00 95.18           H  
ATOM   3850  CA  ASP A 257       5.904  21.297  -8.934  1.00 95.18           C  
ATOM   3851  HA  ASP A 257       6.400  22.259  -8.807  1.00 95.18           H  
ATOM   3852  C   ASP A 257       5.323  21.309 -10.369  1.00 95.18           C  
ATOM   3853  CB  ASP A 257       6.986  20.206  -8.727  1.00 95.18           C  
ATOM   3854  HB2 ASP A 257       7.831  20.434  -9.377  1.00 95.18           H  
ATOM   3855  HB3 ASP A 257       7.343  20.258  -7.699  1.00 95.18           H  
ATOM   3856  O   ASP A 257       6.070  21.408 -11.342  1.00 95.18           O  
ATOM   3857  CG  ASP A 257       6.532  18.763  -9.020  1.00 95.18           C  
ATOM   3858  OD1 ASP A 257       5.354  18.566  -9.384  1.00 95.18           O  
ATOM   3859  OD2 ASP A 257       7.335  17.800  -8.922  1.00 95.18           O  
ATOM   3860  N   GLY A 258       3.995  21.220 -10.516  1.00 96.36           N  
ATOM   3861  H   GLY A 258       3.441  21.120  -9.678  1.00 96.36           H  
ATOM   3862  CA  GLY A 258       3.285  21.150 -11.794  1.00 96.36           C  
ATOM   3863  HA2 GLY A 258       2.277  21.539 -11.649  1.00 96.36           H  
ATOM   3864  HA3 GLY A 258       3.798  21.773 -12.526  1.00 96.36           H  
ATOM   3865  C   GLY A 258       3.162  19.737 -12.375  1.00 96.36           C  
ATOM   3866  O   GLY A 258       2.526  19.565 -13.417  1.00 96.36           O  
ATOM   3867  N   THR A 259       3.729  18.718 -11.722  1.00 97.73           N  
ATOM   3868  H   THR A 259       4.238  18.907 -10.870  1.00 97.73           H  
ATOM   3869  CA  THR A 259       3.612  17.322 -12.157  1.00 97.73           C  
ATOM   3870  HA  THR A 259       3.911  17.265 -13.203  1.00 97.73           H  
ATOM   3871  C   THR A 259       2.172  16.846 -12.023  1.00 97.73           C  
ATOM   3872  CB  THR A 259       4.524  16.383 -11.354  1.00 97.73           C  
ATOM   3873  HB  THR A 259       4.216  16.379 -10.308  1.00 97.73           H  
ATOM   3874  O   THR A 259       1.553  16.979 -10.968  1.00 97.73           O  
ATOM   3875  CG2 THR A 259       4.501  14.945 -11.879  1.00 97.73           C  
ATOM   3876 HG21 THR A 259       3.522  14.498 -11.712  1.00 97.73           H  
ATOM   3877 HG22 THR A 259       4.735  14.933 -12.944  1.00 97.73           H  
ATOM   3878 HG23 THR A 259       5.245  14.354 -11.344  1.00 97.73           H  
ATOM   3879  OG1 THR A 259       5.858  16.809 -11.434  1.00 97.73           O  
ATOM   3880  HG1 THR A 259       5.945  17.460 -10.734  1.00 97.73           H  
ATOM   3881  N   ILE A 260       1.646  16.229 -13.080  1.00 98.31           N  
ATOM   3882  H   ILE A 260       2.208  16.137 -13.913  1.00 98.31           H  
ATOM   3883  CA  ILE A 260       0.327  15.595 -13.064  1.00 98.31           C  
ATOM   3884  HA  ILE A 260      -0.264  16.021 -12.253  1.00 98.31           H  
ATOM   3885  C   ILE A 260       0.507  14.105 -12.783  1.00 98.31           C  
ATOM   3886  CB  ILE A 260      -0.441  15.864 -14.375  1.00 98.31           C  
ATOM   3887  HB  ILE A 260       0.111  15.422 -15.205  1.00 98.31           H  
ATOM   3888  O   ILE A 260       1.158  13.399 -13.554  1.00 98.31           O  
ATOM   3889  CG1 ILE A 260      -0.562  17.387 -14.622  1.00 98.31           C  
ATOM   3890 HG12 ILE A 260       0.437  17.819 -14.694  1.00 98.31           H  
ATOM   3891 HG13 ILE A 260      -1.062  17.855 -13.774  1.00 98.31           H  
ATOM   3892  CG2 ILE A 260      -1.826  15.194 -14.300  1.00 98.31           C  
ATOM   3893 HG21 ILE A 260      -2.389  15.362 -15.219  1.00 98.31           H  
ATOM   3894 HG22 ILE A 260      -1.726  14.116 -14.172  1.00 98.31           H  
ATOM   3895 HG23 ILE A 260      -2.378  15.597 -13.451  1.00 98.31           H  
ATOM   3896  CD1 ILE A 260      -1.300  17.772 -15.908  1.00 98.31           C  
ATOM   3897 HD11 ILE A 260      -0.870  17.243 -16.758  1.00 98.31           H  
ATOM   3898 HD12 ILE A 260      -1.199  18.846 -16.071  1.00 98.31           H  
ATOM   3899 HD13 ILE A 260      -2.361  17.537 -15.824  1.00 98.31           H  
ATOM   3900  N   LEU A 261      -0.098  13.624 -11.701  1.00 98.44           N  
ATOM   3901  H   LEU A 261      -0.641  14.267 -11.143  1.00 98.44           H  
ATOM   3902  CA  LEU A 261      -0.248  12.202 -11.423  1.00 98.44           C  
ATOM   3903  HA  LEU A 261       0.533  11.646 -11.942  1.00 98.44           H  
ATOM   3904  C   LEU A 261      -1.588  11.722 -11.970  1.00 98.44           C  
ATOM   3905  CB  LEU A 261      -0.122  11.932  -9.915  1.00 98.44           C  
ATOM   3906  HB2 LEU A 261      -0.908  12.480  -9.394  1.00 98.44           H  
ATOM   3907  HB3 LEU A 261      -0.289  10.869  -9.742  1.00 98.44           H  
ATOM   3908  O   LEU A 261      -2.610  12.379 -11.799  1.00 98.44           O  
ATOM   3909  CG  LEU A 261       1.235  12.326  -9.308  1.00 98.44           C  
ATOM   3910  HG  LEU A 261       1.354  13.409  -9.342  1.00 98.44           H  
ATOM   3911  CD1 LEU A 261       1.275  11.877  -7.850  1.00 98.44           C  
ATOM   3912 HD11 LEU A 261       2.224  12.158  -7.393  1.00 98.44           H  
ATOM   3913 HD12 LEU A 261       1.148  10.797  -7.773  1.00 98.44           H  
ATOM   3914 HD13 LEU A 261       0.475  12.368  -7.294  1.00 98.44           H  
ATOM   3915  CD2 LEU A 261       2.413  11.679 -10.041  1.00 98.44           C  
ATOM   3916 HD21 LEU A 261       2.262  10.603 -10.119  1.00 98.44           H  
ATOM   3917 HD22 LEU A 261       2.518  12.114 -11.035  1.00 98.44           H  
ATOM   3918 HD23 LEU A 261       3.328  11.871  -9.480  1.00 98.44           H  
ATOM   3919  N   THR A 262      -1.589  10.565 -12.620  1.00 98.57           N  
ATOM   3920  H   THR A 262      -0.697  10.107 -12.746  1.00 98.57           H  
ATOM   3921  CA  THR A 262      -2.809   9.869 -13.061  1.00 98.57           C  
ATOM   3922  HA  THR A 262      -3.484  10.594 -13.514  1.00 98.57           H  
ATOM   3923  C   THR A 262      -3.548   9.220 -11.884  1.00 98.57           C  
ATOM   3924  CB  THR A 262      -2.471   8.799 -14.109  1.00 98.57           C  
ATOM   3925  HB  THR A 262      -3.383   8.273 -14.392  1.00 98.57           H  
ATOM   3926  O   THR A 262      -3.004   9.119 -10.785  1.00 98.57           O  
ATOM   3927  CG2 THR A 262      -1.839   9.391 -15.367  1.00 98.57           C  
ATOM   3928 HG21 THR A 262      -1.661   8.595 -16.090  1.00 98.57           H  
ATOM   3929 HG22 THR A 262      -2.518  10.121 -15.808  1.00 98.57           H  
ATOM   3930 HG23 THR A 262      -0.893   9.880 -15.135  1.00 98.57           H  
ATOM   3931  OG1 THR A 262      -1.558   7.876 -13.569  1.00 98.57           O  
ATOM   3932  HG1 THR A 262      -0.691   8.280 -13.646  1.00 98.57           H  
ATOM   3933  N   ALA A 263      -4.771   8.725 -12.108  1.00 98.63           N  
ATOM   3934  H   ALA A 263      -5.186   8.815 -13.025  1.00 98.63           H  
ATOM   3935  CA  ALA A 263      -5.502   7.953 -11.098  1.00 98.63           C  
ATOM   3936  HA  ALA A 263      -5.643   8.575 -10.214  1.00 98.63           H  
ATOM   3937  C   ALA A 263      -4.717   6.701 -10.656  1.00 98.63           C  
ATOM   3938  CB  ALA A 263      -6.883   7.589 -11.654  1.00 98.63           C  
ATOM   3939  HB1 ALA A 263      -7.422   8.490 -11.948  1.00 98.63           H  
ATOM   3940  HB2 ALA A 263      -6.783   6.930 -12.516  1.00 98.63           H  
ATOM   3941  HB3 ALA A 263      -7.456   7.075 -10.883  1.00 98.63           H  
ATOM   3942  O   ALA A 263      -4.605   6.457  -9.457  1.00 98.63           O  
ATOM   3943  N   ALA A 264      -4.093   5.972 -11.598  1.00 98.62           N  
ATOM   3944  H   ALA A 264      -4.280   6.161 -12.573  1.00 98.62           H  
ATOM   3945  CA  ALA A 264      -3.174   4.870 -11.290  1.00 98.62           C  
ATOM   3946  HA  ALA A 264      -3.717   4.063 -10.798  1.00 98.62           H  
ATOM   3947  C   ALA A 264      -2.055   5.306 -10.344  1.00 98.62           C  
ATOM   3948  CB  ALA A 264      -2.555   4.316 -12.582  1.00 98.62           C  
ATOM   3949  HB1 ALA A 264      -1.731   3.646 -12.338  1.00 98.62           H  
ATOM   3950  HB2 ALA A 264      -3.287   3.733 -13.141  1.00 98.62           H  
ATOM   3951  HB3 ALA A 264      -2.179   5.121 -13.214  1.00 98.62           H  
ATOM   3952  O   ALA A 264      -1.804   4.658  -9.335  1.00 98.62           O  
ATOM   3953  N   GLN A 265      -1.390   6.421 -10.635  1.00 98.64           N  
ATOM   3954  H   GLN A 265      -1.662   6.949 -11.451  1.00 98.64           H  
ATOM   3955  CA  GLN A 265      -0.273   6.891  -9.815  1.00 98.64           C  
ATOM   3956  HA  GLN A 265       0.413   6.063  -9.636  1.00 98.64           H  
ATOM   3957  C   GLN A 265      -0.731   7.386  -8.438  1.00 98.64           C  
ATOM   3958  CB  GLN A 265       0.470   7.981 -10.584  1.00 98.64           C  
ATOM   3959  HB2 GLN A 265      -0.251   8.721 -10.933  1.00 98.64           H  
ATOM   3960  HB3 GLN A 265       1.169   8.486  -9.919  1.00 98.64           H  
ATOM   3961  O   GLN A 265      -0.067   7.118  -7.440  1.00 98.64           O  
ATOM   3962  CG  GLN A 265       1.239   7.386 -11.776  1.00 98.64           C  
ATOM   3963  HG2 GLN A 265       2.062   6.769 -11.416  1.00 98.64           H  
ATOM   3964  HG3 GLN A 265       0.589   6.746 -12.372  1.00 98.64           H  
ATOM   3965  CD  GLN A 265       1.765   8.487 -12.678  1.00 98.64           C  
ATOM   3966  NE2 GLN A 265       3.045   8.529 -12.970  1.00 98.64           N  
ATOM   3967 HE21 GLN A 265       3.688   7.843 -12.603  1.00 98.64           H  
ATOM   3968 HE22 GLN A 265       3.341   9.295 -13.559  1.00 98.64           H  
ATOM   3969  OE1 GLN A 265       1.006   9.322 -13.146  1.00 98.64           O  
ATOM   3970  N   ALA A 266      -1.899   8.028  -8.361  1.00 98.68           N  
ATOM   3971  H   ALA A 266      -2.401   8.233  -9.213  1.00 98.68           H  
ATOM   3972  CA  ALA A 266      -2.489   8.473  -7.103  1.00 98.68           C  
ATOM   3973  HA  ALA A 266      -1.750   9.074  -6.573  1.00 98.68           H  
ATOM   3974  C   ALA A 266      -2.870   7.306  -6.169  1.00 98.68           C  
ATOM   3975  CB  ALA A 266      -3.683   9.375  -7.429  1.00 98.68           C  
ATOM   3976  HB1 ALA A 266      -4.452   8.811  -7.957  1.00 98.68           H  
ATOM   3977  HB2 ALA A 266      -3.352  10.206  -8.053  1.00 98.68           H  
ATOM   3978  HB3 ALA A 266      -4.096   9.777  -6.504  1.00 98.68           H  
ATOM   3979  O   ALA A 266      -2.995   7.518  -4.962  1.00 98.68           O  
ATOM   3980  N   THR A 267      -2.989   6.066  -6.678  1.00 98.80           N  
ATOM   3981  H   THR A 267      -2.928   5.942  -7.678  1.00 98.80           H  
ATOM   3982  CA  THR A 267      -3.203   4.884  -5.818  1.00 98.80           C  
ATOM   3983  HA  THR A 267      -4.139   5.030  -5.280  1.00 98.80           H  
ATOM   3984  C   THR A 267      -2.111   4.719  -4.760  1.00 98.80           C  
ATOM   3985  CB  THR A 267      -3.321   3.552  -6.578  1.00 98.80           C  
ATOM   3986  HB  THR A 267      -3.546   2.781  -5.840  1.00 98.80           H  
ATOM   3987  O   THR A 267      -2.420   4.269  -3.659  1.00 98.80           O  
ATOM   3988  CG2 THR A 267      -4.449   3.523  -7.607  1.00 98.80           C  
ATOM   3989 HG21 THR A 267      -4.525   2.520  -8.026  1.00 98.80           H  
ATOM   3990 HG22 THR A 267      -4.258   4.235  -8.410  1.00 98.80           H  
ATOM   3991 HG23 THR A 267      -5.396   3.773  -7.129  1.00 98.80           H  
ATOM   3992  OG1 THR A 267      -2.108   3.194  -7.196  1.00 98.80           O  
ATOM   3993  HG1 THR A 267      -2.016   3.709  -8.001  1.00 98.80           H  
ATOM   3994  N   ALA A 268      -0.871   5.138  -5.045  1.00 98.73           N  
ATOM   3995  H   ALA A 268      -0.687   5.508  -5.967  1.00 98.73           H  
ATOM   3996  CA  ALA A 268       0.239   5.083  -4.096  1.00 98.73           C  
ATOM   3997  HA  ALA A 268       0.383   4.049  -3.784  1.00 98.73           H  
ATOM   3998  C   ALA A 268      -0.049   5.911  -2.832  1.00 98.73           C  
ATOM   3999  CB  ALA A 268       1.512   5.552  -4.810  1.00 98.73           C  
ATOM   4000  HB1 ALA A 268       1.421   6.595  -5.114  1.00 98.73           H  
ATOM   4001  HB2 ALA A 268       1.694   4.935  -5.690  1.00 98.73           H  
ATOM   4002  HB3 ALA A 268       2.359   5.453  -4.131  1.00 98.73           H  
ATOM   4003  O   ALA A 268       0.008   5.383  -1.719  1.00 98.73           O  
ATOM   4004  N   TRP A 269      -0.445   7.177  -3.000  1.00 98.68           N  
ATOM   4005  H   TRP A 269      -0.506   7.552  -3.936  1.00 98.68           H  
ATOM   4006  CA  TRP A 269      -0.801   8.043  -1.875  1.00 98.68           C  
ATOM   4007  HA  TRP A 269       0.001   8.017  -1.137  1.00 98.68           H  
ATOM   4008  C   TRP A 269      -2.075   7.572  -1.179  1.00 98.68           C  
ATOM   4009  CB  TRP A 269      -0.949   9.488  -2.346  1.00 98.68           C  
ATOM   4010  HB2 TRP A 269      -0.021   9.772  -2.842  1.00 98.68           H  
ATOM   4011  HB3 TRP A 269      -1.760   9.544  -3.071  1.00 98.68           H  
ATOM   4012  O   TRP A 269      -2.108   7.512   0.044  1.00 98.68           O  
ATOM   4013  CG  TRP A 269      -1.202  10.477  -1.249  1.00 98.68           C  
ATOM   4014  CD1 TRP A 269      -0.252  11.215  -0.630  1.00 98.68           C  
ATOM   4015  HD1 TRP A 269       0.799  11.188  -0.873  1.00 98.68           H  
ATOM   4016  CD2 TRP A 269      -2.463  10.823  -0.595  1.00 98.68           C  
ATOM   4017  CE2 TRP A 269      -2.183  11.743   0.458  1.00 98.68           C  
ATOM   4018  CE3 TRP A 269      -3.812  10.438  -0.766  1.00 98.68           C  
ATOM   4019  HE3 TRP A 269      -4.062   9.760  -1.569  1.00 98.68           H  
ATOM   4020  NE1 TRP A 269      -0.828  11.964   0.379  1.00 98.68           N  
ATOM   4021  HE1 TRP A 269      -0.317  12.556   1.019  1.00 98.68           H  
ATOM   4022  CH2 TRP A 269      -4.510  11.834   1.113  1.00 98.68           C  
ATOM   4023  HH2 TRP A 269      -5.295  12.227   1.742  1.00 98.68           H  
ATOM   4024  CZ2 TRP A 269      -3.178  12.233   1.315  1.00 98.68           C  
ATOM   4025  HZ2 TRP A 269      -2.918  12.935   2.093  1.00 98.68           H  
ATOM   4026  CZ3 TRP A 269      -4.824  10.936   0.078  1.00 98.68           C  
ATOM   4027  HZ3 TRP A 269      -5.850  10.635  -0.075  1.00 98.68           H  
ATOM   4028  N   VAL A 270      -3.111   7.165  -1.923  1.00 98.86           N  
ATOM   4029  H   VAL A 270      -3.033   7.228  -2.928  1.00 98.86           H  
ATOM   4030  CA  VAL A 270      -4.372   6.685  -1.320  1.00 98.86           C  
ATOM   4031  HA  VAL A 270      -4.748   7.455  -0.647  1.00 98.86           H  
ATOM   4032  C   VAL A 270      -4.144   5.434  -0.473  1.00 98.86           C  
ATOM   4033  CB  VAL A 270      -5.443   6.421  -2.393  1.00 98.86           C  
ATOM   4034  HB  VAL A 270      -5.024   5.768  -3.158  1.00 98.86           H  
ATOM   4035  O   VAL A 270      -4.704   5.323   0.620  1.00 98.86           O  
ATOM   4036  CG1 VAL A 270      -6.721   5.786  -1.823  1.00 98.86           C  
ATOM   4037 HG11 VAL A 270      -7.123   6.405  -1.020  1.00 98.86           H  
ATOM   4038 HG12 VAL A 270      -7.474   5.699  -2.606  1.00 98.86           H  
ATOM   4039 HG13 VAL A 270      -6.520   4.785  -1.440  1.00 98.86           H  
ATOM   4040  CG2 VAL A 270      -5.853   7.727  -3.067  1.00 98.86           C  
ATOM   4041 HG21 VAL A 270      -6.616   7.542  -3.822  1.00 98.86           H  
ATOM   4042 HG22 VAL A 270      -6.248   8.417  -2.321  1.00 98.86           H  
ATOM   4043 HG23 VAL A 270      -4.988   8.175  -3.557  1.00 98.86           H  
ATOM   4044  N   ALA A 271      -3.303   4.505  -0.931  1.00 98.83           N  
ATOM   4045  H   ALA A 271      -2.872   4.633  -1.836  1.00 98.83           H  
ATOM   4046  CA  ALA A 271      -2.935   3.325  -0.159  1.00 98.83           C  
ATOM   4047  HA  ALA A 271      -3.841   2.820   0.174  1.00 98.83           H  
ATOM   4048  C   ALA A 271      -2.136   3.699   1.091  1.00 98.83           C  
ATOM   4049  CB  ALA A 271      -2.147   2.372  -1.054  1.00 98.83           C  
ATOM   4050  HB1 ALA A 271      -2.724   2.136  -1.949  1.00 98.83           H  
ATOM   4051  HB2 ALA A 271      -1.937   1.446  -0.519  1.00 98.83           H  
ATOM   4052  HB3 ALA A 271      -1.208   2.844  -1.342  1.00 98.83           H  
ATOM   4053  O   ALA A 271      -2.440   3.178   2.167  1.00 98.83           O  
ATOM   4054  N   GLY A 272      -1.179   4.625   0.968  1.00 98.51           N  
ATOM   4055  H   GLY A 272      -0.965   4.984   0.048  1.00 98.51           H  
ATOM   4056  CA  GLY A 272      -0.419   5.152   2.098  1.00 98.51           C  
ATOM   4057  HA2 GLY A 272       0.314   5.871   1.732  1.00 98.51           H  
ATOM   4058  HA3 GLY A 272       0.100   4.328   2.587  1.00 98.51           H  
ATOM   4059  C   GLY A 272      -1.309   5.847   3.131  1.00 98.51           C  
ATOM   4060  O   GLY A 272      -1.258   5.513   4.311  1.00 98.51           O  
ATOM   4061  N   ALA A 273      -2.200   6.737   2.693  1.00 98.41           N  
ATOM   4062  H   ALA A 273      -2.176   6.981   1.713  1.00 98.41           H  
ATOM   4063  CA  ALA A 273      -3.164   7.443   3.534  1.00 98.41           C  
ATOM   4064  HA  ALA A 273      -2.636   7.956   4.338  1.00 98.41           H  
ATOM   4065  C   ALA A 273      -4.157   6.490   4.206  1.00 98.41           C  
ATOM   4066  CB  ALA A 273      -3.872   8.497   2.674  1.00 98.41           C  
ATOM   4067  HB1 ALA A 273      -3.136   9.165   2.226  1.00 98.41           H  
ATOM   4068  HB2 ALA A 273      -4.438   8.015   1.877  1.00 98.41           H  
ATOM   4069  HB3 ALA A 273      -4.549   9.086   3.292  1.00 98.41           H  
ATOM   4070  O   ALA A 273      -4.442   6.621   5.393  1.00 98.41           O  
ATOM   4071  N   THR A 274      -4.651   5.485   3.481  1.00 98.53           N  
ATOM   4072  H   THR A 274      -4.403   5.442   2.503  1.00 98.53           H  
ATOM   4073  CA  THR A 274      -5.587   4.490   4.025  1.00 98.53           C  
ATOM   4074  HA  THR A 274      -6.391   5.014   4.541  1.00 98.53           H  
ATOM   4075  C   THR A 274      -4.920   3.574   5.049  1.00 98.53           C  
ATOM   4076  CB  THR A 274      -6.206   3.666   2.890  1.00 98.53           C  
ATOM   4077  HB  THR A 274      -5.413   3.212   2.295  1.00 98.53           H  
ATOM   4078  O   THR A 274      -5.549   3.227   6.055  1.00 98.53           O  
ATOM   4079  CG2 THR A 274      -7.165   2.578   3.374  1.00 98.53           C  
ATOM   4080 HG21 THR A 274      -6.646   1.846   3.993  1.00 98.53           H  
ATOM   4081 HG22 THR A 274      -7.991   3.012   3.936  1.00 98.53           H  
ATOM   4082 HG23 THR A 274      -7.566   2.049   2.510  1.00 98.53           H  
ATOM   4083  OG1 THR A 274      -6.952   4.524   2.068  1.00 98.53           O  
ATOM   4084  HG1 THR A 274      -6.328   4.949   1.475  1.00 98.53           H  
ATOM   4085  N   ALA A 275      -3.658   3.196   4.821  1.00 97.47           N  
ATOM   4086  H   ALA A 275      -3.199   3.499   3.974  1.00 97.47           H  
ATOM   4087  CA  ALA A 275      -2.869   2.440   5.786  1.00 97.47           C  
ATOM   4088  HA  ALA A 275      -3.443   1.573   6.113  1.00 97.47           H  
ATOM   4089  C   ALA A 275      -2.550   3.279   7.027  1.00 97.47           C  
ATOM   4090  CB  ALA A 275      -1.582   1.943   5.120  1.00 97.47           C  
ATOM   4091  HB1 ALA A 275      -0.964   1.426   5.854  1.00 97.47           H  
ATOM   4092  HB2 ALA A 275      -1.826   1.233   4.330  1.00 97.47           H  
ATOM   4093  HB3 ALA A 275      -1.016   2.774   4.699  1.00 97.47           H  
ATOM   4094  O   ALA A 275      -2.712   2.783   8.139  1.00 97.47           O  
ATOM   4095  N   GLY A 276      -2.108   4.524   6.832  1.00 94.74           N  
ATOM   4096  H   GLY A 276      -1.968   4.838   5.883  1.00 94.74           H  
ATOM   4097  CA  GLY A 276      -1.671   5.431   7.894  1.00 94.74           C  
ATOM   4098  HA2 GLY A 276      -0.972   4.917   8.554  1.00 94.74           H  
ATOM   4099  HA3 GLY A 276      -1.154   6.273   7.435  1.00 94.74           H  
ATOM   4100  C   GLY A 276      -2.804   6.000   8.746  1.00 94.74           C  
ATOM   4101  O   GLY A 276      -2.585   6.301   9.917  1.00 94.74           O  
ATOM   4102  N   ALA A 277      -4.018   6.104   8.199  1.00 94.99           N  
ATOM   4103  H   ALA A 277      -4.125   5.928   7.211  1.00 94.99           H  
ATOM   4104  CA  ALA A 277      -5.189   6.524   8.957  1.00 94.99           C  
ATOM   4105  HA  ALA A 277      -5.001   7.520   9.358  1.00 94.99           H  
ATOM   4106  C   ALA A 277      -5.448   5.580  10.139  1.00 94.99           C  
ATOM   4107  CB  ALA A 277      -6.399   6.609   8.026  1.00 94.99           C  
ATOM   4108  HB1 ALA A 277      -6.519   5.662   7.499  1.00 94.99           H  
ATOM   4109  HB2 ALA A 277      -6.244   7.405   7.298  1.00 94.99           H  
ATOM   4110  HB3 ALA A 277      -7.296   6.827   8.605  1.00 94.99           H  
ATOM   4111  O   ALA A 277      -5.524   4.348   9.996  1.00 94.99           O  
ATOM   4112  N   ARG A 278      -5.622   6.176  11.320  1.00 91.18           N  
ATOM   4113  H   ARG A 278      -5.555   7.183  11.357  1.00 91.18           H  
ATOM   4114  CA  ARG A 278      -5.996   5.447  12.530  1.00 91.18           C  
ATOM   4115  HA  ARG A 278      -5.317   4.601  12.633  1.00 91.18           H  
ATOM   4116  C   ARG A 278      -7.405   4.876  12.394  1.00 91.18           C  
ATOM   4117  CB  ARG A 278      -5.845   6.355  13.759  1.00 91.18           C  
ATOM   4118  HB2 ARG A 278      -6.461   7.245  13.633  1.00 91.18           H  
ATOM   4119  HB3 ARG A 278      -6.194   5.820  14.643  1.00 91.18           H  
ATOM   4120  O   ARG A 278      -8.207   5.299  11.564  1.00 91.18           O  
ATOM   4121  CG  ARG A 278      -4.377   6.758  13.978  1.00 91.18           C  
ATOM   4122  HG2 ARG A 278      -3.772   5.854  14.042  1.00 91.18           H  
ATOM   4123  HG3 ARG A 278      -4.015   7.351  13.138  1.00 91.18           H  
ATOM   4124  CD  ARG A 278      -4.191   7.554  15.272  1.00 91.18           C  
ATOM   4125  HD2 ARG A 278      -4.669   7.015  16.091  1.00 91.18           H  
ATOM   4126  HD3 ARG A 278      -3.122   7.626  15.475  1.00 91.18           H  
ATOM   4127  NE  ARG A 278      -4.744   8.910  15.161  1.00 91.18           N  
ATOM   4128  HE  ARG A 278      -4.995   9.241  14.240  1.00 91.18           H  
ATOM   4129  NH1 ARG A 278      -4.640   9.520  17.372  1.00 91.18           N  
ATOM   4130 HH11 ARG A 278      -4.274   8.604  17.587  1.00 91.18           H  
ATOM   4131 HH12 ARG A 278      -4.811  10.209  18.091  1.00 91.18           H  
ATOM   4132  NH2 ARG A 278      -5.423  10.945  15.829  1.00 91.18           N  
ATOM   4133 HH21 ARG A 278      -5.617  11.663  16.513  1.00 91.18           H  
ATOM   4134 HH22 ARG A 278      -5.646  11.075  14.853  1.00 91.18           H  
ATOM   4135  CZ  ARG A 278      -4.932   9.782  16.127  1.00 91.18           C  
ATOM   4136  N   VAL A 279      -7.727   3.904  13.245  1.00 91.26           N  
ATOM   4137  H   VAL A 279      -7.036   3.609  13.920  1.00 91.26           H  
ATOM   4138  CA  VAL A 279      -9.036   3.227  13.229  1.00 91.26           C  
ATOM   4139  HA  VAL A 279      -9.181   2.785  12.243  1.00 91.26           H  
ATOM   4140  C   VAL A 279     -10.215   4.189  13.431  1.00 91.26           C  
ATOM   4141  CB  VAL A 279      -9.083   2.085  14.261  1.00 91.26           C  
ATOM   4142  HB  VAL A 279     -10.080   1.646  14.243  1.00 91.26           H  
ATOM   4143  O   VAL A 279     -11.303   3.928  12.940  1.00 91.26           O  
ATOM   4144  CG1 VAL A 279      -8.075   0.984  13.909  1.00 91.26           C  
ATOM   4145 HG11 VAL A 279      -8.225   0.133  14.572  1.00 91.26           H  
ATOM   4146 HG12 VAL A 279      -8.236   0.653  12.883  1.00 91.26           H  
ATOM   4147 HG13 VAL A 279      -7.053   1.344  14.024  1.00 91.26           H  
ATOM   4148  CG2 VAL A 279      -8.789   2.561  15.689  1.00 91.26           C  
ATOM   4149 HG21 VAL A 279      -8.888   1.720  16.375  1.00 91.26           H  
ATOM   4150 HG22 VAL A 279      -9.505   3.328  15.986  1.00 91.26           H  
ATOM   4151 HG23 VAL A 279      -7.778   2.961  15.774  1.00 91.26           H  
ATOM   4152  N   ASN A 280     -10.000   5.321  14.102  1.00 88.51           N  
ATOM   4153  H   ASN A 280      -9.069   5.517  14.440  1.00 88.51           H  
ATOM   4154  CA  ASN A 280     -11.000   6.361  14.343  1.00 88.51           C  
ATOM   4155  HA  ASN A 280     -11.991   5.917  14.248  1.00 88.51           H  
ATOM   4156  C   ASN A 280     -10.951   7.522  13.327  1.00 88.51           C  
ATOM   4157  CB  ASN A 280     -10.850   6.854  15.792  1.00 88.51           C  
ATOM   4158  HB2 ASN A 280     -11.668   7.538  16.018  1.00 88.51           H  
ATOM   4159  HB3 ASN A 280     -10.929   6.017  16.486  1.00 88.51           H  
ATOM   4160  O   ASN A 280     -11.677   8.501  13.488  1.00 88.51           O  
ATOM   4161  CG  ASN A 280      -9.538   7.573  16.065  1.00 88.51           C  
ATOM   4162  ND2 ASN A 280      -9.498   8.391  17.083  1.00 88.51           N  
ATOM   4163 HD21 ASN A 280      -8.625   8.857  17.283  1.00 88.51           H  
ATOM   4164 HD22 ASN A 280     -10.271   8.381  17.733  1.00 88.51           H  
ATOM   4165  OD1 ASN A 280      -8.524   7.378  15.409  1.00 88.51           O  
ATOM   4166  N   GLU A 281     -10.116   7.438  12.289  1.00 92.78           N  
ATOM   4167  H   GLU A 281      -9.564   6.602  12.164  1.00 92.78           H  
ATOM   4168  CA  GLU A 281      -9.927   8.508  11.310  1.00 92.78           C  
ATOM   4169  HA  GLU A 281     -10.390   9.419  11.688  1.00 92.78           H  
ATOM   4170  C   GLU A 281     -10.612   8.184   9.980  1.00 92.78           C  
ATOM   4171  CB  GLU A 281      -8.436   8.827  11.129  1.00 92.78           C  
ATOM   4172  HB2 GLU A 281      -7.889   7.896  10.976  1.00 92.78           H  
ATOM   4173  HB3 GLU A 281      -8.306   9.456  10.248  1.00 92.78           H  
ATOM   4174  O   GLU A 281     -10.585   7.059   9.472  1.00 92.78           O  
ATOM   4175  CG  GLU A 281      -7.893   9.583  12.353  1.00 92.78           C  
ATOM   4176  HG2 GLU A 281      -8.156   9.037  13.259  1.00 92.78           H  
ATOM   4177  HG3 GLU A 281      -8.380  10.557  12.401  1.00 92.78           H  
ATOM   4178  CD  GLU A 281      -6.373   9.777  12.341  1.00 92.78           C  
ATOM   4179  OE1 GLU A 281      -5.892  10.577  13.181  1.00 92.78           O  
ATOM   4180  OE2 GLU A 281      -5.667   9.032  11.628  1.00 92.78           O  
ATOM   4181  N   SER A 282     -11.231   9.212   9.407  1.00 95.81           N  
ATOM   4182  H   SER A 282     -11.104  10.121   9.829  1.00 95.81           H  
ATOM   4183  CA  SER A 282     -11.735   9.213   8.037  1.00 95.81           C  
ATOM   4184  HA  SER A 282     -11.718   8.205   7.624  1.00 95.81           H  
ATOM   4185  C   SER A 282     -10.842  10.105   7.194  1.00 95.81           C  
ATOM   4186  CB  SER A 282     -13.170   9.728   8.008  1.00 95.81           C  
ATOM   4187  HB2 SER A 282     -13.189  10.699   8.503  1.00 95.81           H  
ATOM   4188  HB3 SER A 282     -13.819   9.036   8.544  1.00 95.81           H  
ATOM   4189  O   SER A 282     -10.383  11.143   7.666  1.00 95.81           O  
ATOM   4190  OG  SER A 282     -13.655   9.902   6.697  1.00 95.81           O  
ATOM   4191  HG  SER A 282     -13.831   9.054   6.282  1.00 95.81           H  
ATOM   4192  N   LEU A 283     -10.642   9.712   5.941  1.00 97.43           N  
ATOM   4193  H   LEU A 283     -11.027   8.826   5.646  1.00 97.43           H  
ATOM   4194  CA  LEU A 283      -9.956  10.530   4.952  1.00 97.43           C  
ATOM   4195  HA  LEU A 283      -9.197  11.124   5.460  1.00 97.43           H  
ATOM   4196  C   LEU A 283     -10.884  11.544   4.273  1.00 97.43           C  
ATOM   4197  CB  LEU A 283      -9.251   9.632   3.919  1.00 97.43           C  
ATOM   4198  HB2 LEU A 283     -10.001   9.048   3.386  1.00 97.43           H  
ATOM   4199  HB3 LEU A 283      -8.761  10.270   3.183  1.00 97.43           H  
ATOM   4200  O   LEU A 283     -10.408  12.278   3.424  1.00 97.43           O  
ATOM   4201  CG  LEU A 283      -8.194   8.682   4.502  1.00 97.43           C  
ATOM   4202  HG  LEU A 283      -8.643   8.040   5.260  1.00 97.43           H  
ATOM   4203  CD1 LEU A 283      -7.653   7.800   3.379  1.00 97.43           C  
ATOM   4204 HD11 LEU A 283      -8.467   7.233   2.927  1.00 97.43           H  
ATOM   4205 HD12 LEU A 283      -7.177   8.413   2.613  1.00 97.43           H  
ATOM   4206 HD13 LEU A 283      -6.921   7.103   3.787  1.00 97.43           H  
ATOM   4207  CD2 LEU A 283      -7.022   9.444   5.123  1.00 97.43           C  
ATOM   4208 HD21 LEU A 283      -6.242   8.744   5.422  1.00 97.43           H  
ATOM   4209 HD22 LEU A 283      -6.608  10.141   4.394  1.00 97.43           H  
ATOM   4210 HD23 LEU A 283      -7.353   9.990   6.006  1.00 97.43           H  
ATOM   4211  N   THR A 284     -12.181  11.616   4.595  1.00 97.93           N  
ATOM   4212  H   THR A 284     -12.552  11.004   5.307  1.00 97.93           H  
ATOM   4213  CA  THR A 284     -13.095  12.586   3.970  1.00 97.93           C  
ATOM   4214  HA  THR A 284     -13.094  12.417   2.894  1.00 97.93           H  
ATOM   4215  C   THR A 284     -12.588  14.013   4.226  1.00 97.93           C  
ATOM   4216  CB  THR A 284     -14.539  12.388   4.471  1.00 97.93           C  
ATOM   4217  HB  THR A 284     -14.562  12.459   5.558  1.00 97.93           H  
ATOM   4218  O   THR A 284     -12.372  14.402   5.372  1.00 97.93           O  
ATOM   4219  CG2 THR A 284     -15.500  13.420   3.883  1.00 97.93           C  
ATOM   4220 HG21 THR A 284     -16.529  13.147   4.114  1.00 97.93           H  
ATOM   4221 HG22 THR A 284     -15.295  14.405   4.303  1.00 97.93           H  
ATOM   4222 HG23 THR A 284     -15.379  13.467   2.800  1.00 97.93           H  
ATOM   4223  OG1 THR A 284     -15.010  11.108   4.079  1.00 97.93           O  
ATOM   4224  HG1 THR A 284     -15.887  10.958   4.440  1.00 97.93           H  
ATOM   4225  N   TYR A 285     -12.370  14.773   3.150  1.00 95.79           N  
ATOM   4226  H   TYR A 285     -12.598  14.386   2.246  1.00 95.79           H  
ATOM   4227  CA  TYR A 285     -11.691  16.075   3.103  1.00 95.79           C  
ATOM   4228  HA  TYR A 285     -11.537  16.289   2.046  1.00 95.79           H  
ATOM   4229  C   TYR A 285     -10.253  16.119   3.638  1.00 95.79           C  
ATOM   4230  CB  TYR A 285     -12.588  17.191   3.656  1.00 95.79           C  
ATOM   4231  HB2 TYR A 285     -12.857  16.945   4.683  1.00 95.79           H  
ATOM   4232  HB3 TYR A 285     -12.014  18.117   3.690  1.00 95.79           H  
ATOM   4233  O   TYR A 285      -9.713  17.196   3.893  1.00 95.79           O  
ATOM   4234  CG  TYR A 285     -13.845  17.516   2.870  1.00 95.79           C  
ATOM   4235  CD1 TYR A 285     -13.910  17.368   1.465  1.00 95.79           C  
ATOM   4236  HD1 TYR A 285     -13.092  16.947   0.899  1.00 95.79           H  
ATOM   4237  CD2 TYR A 285     -14.935  18.078   3.560  1.00 95.79           C  
ATOM   4238  HD2 TYR A 285     -14.879  18.205   4.631  1.00 95.79           H  
ATOM   4239  CE1 TYR A 285     -15.052  17.784   0.759  1.00 95.79           C  
ATOM   4240  HE1 TYR A 285     -15.111  17.664  -0.313  1.00 95.79           H  
ATOM   4241  CE2 TYR A 285     -16.077  18.503   2.857  1.00 95.79           C  
ATOM   4242  HE2 TYR A 285     -16.905  18.947   3.389  1.00 95.79           H  
ATOM   4243  OH  TYR A 285     -17.221  18.807   0.778  1.00 95.79           O  
ATOM   4244  HH  TYR A 285     -17.894  19.139   1.376  1.00 95.79           H  
ATOM   4245  CZ  TYR A 285     -16.130  18.363   1.452  1.00 95.79           C  
ATOM   4246  N   GLN A 286      -9.579  14.973   3.740  1.00 96.89           N  
ATOM   4247  H   GLN A 286     -10.046  14.107   3.512  1.00 96.89           H  
ATOM   4248  CA  GLN A 286      -8.134  14.949   3.927  1.00 96.89           C  
ATOM   4249  HA  GLN A 286      -7.897  15.583   4.782  1.00 96.89           H  
ATOM   4250  C   GLN A 286      -7.457  15.526   2.679  1.00 96.89           C  
ATOM   4251  CB  GLN A 286      -7.660  13.518   4.237  1.00 96.89           C  
ATOM   4252  HB2 GLN A 286      -7.904  12.871   3.394  1.00 96.89           H  
ATOM   4253  HB3 GLN A 286      -8.196  13.159   5.116  1.00 96.89           H  
ATOM   4254  O   GLN A 286      -7.717  15.083   1.559  1.00 96.89           O  
ATOM   4255  CG  GLN A 286      -6.152  13.393   4.503  1.00 96.89           C  
ATOM   4256  HG2 GLN A 286      -5.602  13.643   3.596  1.00 96.89           H  
ATOM   4257  HG3 GLN A 286      -5.918  12.360   4.759  1.00 96.89           H  
ATOM   4258  CD  GLN A 286      -5.685  14.285   5.643  1.00 96.89           C  
ATOM   4259  NE2 GLN A 286      -4.899  15.302   5.363  1.00 96.89           N  
ATOM   4260 HE21 GLN A 286      -4.770  15.982   6.098  1.00 96.89           H  
ATOM   4261 HE22 GLN A 286      -4.561  15.419   4.418  1.00 96.89           H  
ATOM   4262  OE1 GLN A 286      -6.030  14.116   6.798  1.00 96.89           O  
ATOM   4263  N   GLY A 287      -6.575  16.504   2.874  1.00 97.52           N  
ATOM   4264  H   GLY A 287      -6.471  16.886   3.803  1.00 97.52           H  
ATOM   4265  CA  GLY A 287      -5.753  17.044   1.797  1.00 97.52           C  
ATOM   4266  HA2 GLY A 287      -5.266  17.967   2.113  1.00 97.52           H  
ATOM   4267  HA3 GLY A 287      -6.392  17.267   0.942  1.00 97.52           H  
ATOM   4268  C   GLY A 287      -4.688  16.051   1.350  1.00 97.52           C  
ATOM   4269  O   GLY A 287      -4.019  15.450   2.196  1.00 97.52           O  
ATOM   4270  N   TYR A 288      -4.541  15.910   0.035  1.00 98.35           N  
ATOM   4271  H   TYR A 288      -5.140  16.456  -0.568  1.00 98.35           H  
ATOM   4272  CA  TYR A 288      -3.432  15.218  -0.601  1.00 98.35           C  
ATOM   4273  HA  TYR A 288      -3.256  14.274  -0.084  1.00 98.35           H  
ATOM   4274  C   TYR A 288      -2.179  16.090  -0.458  1.00 98.35           C  
ATOM   4275  CB  TYR A 288      -3.815  14.886  -2.054  1.00 98.35           C  
ATOM   4276  HB2 TYR A 288      -4.775  14.371  -2.028  1.00 98.35           H  
ATOM   4277  HB3 TYR A 288      -3.981  15.815  -2.599  1.00 98.35           H  
ATOM   4278  O   TYR A 288      -2.134  17.224  -0.939  1.00 98.35           O  
ATOM   4279  CG  TYR A 288      -2.833  14.011  -2.819  1.00 98.35           C  
ATOM   4280  CD1 TYR A 288      -1.468  14.342  -2.896  1.00 98.35           C  
ATOM   4281  HD1 TYR A 288      -1.085  15.265  -2.488  1.00 98.35           H  
ATOM   4282  CD2 TYR A 288      -3.288  12.851  -3.475  1.00 98.35           C  
ATOM   4283  HD2 TYR A 288      -4.340  12.606  -3.451  1.00 98.35           H  
ATOM   4284  CE1 TYR A 288      -0.560  13.487  -3.528  1.00 98.35           C  
ATOM   4285  HE1 TYR A 288       0.485  13.758  -3.547  1.00 98.35           H  
ATOM   4286  CE2 TYR A 288      -2.387  12.006  -4.153  1.00 98.35           C  
ATOM   4287  HE2 TYR A 288      -2.733  11.109  -4.644  1.00 98.35           H  
ATOM   4288  OH  TYR A 288      -0.106  11.480  -4.727  1.00 98.35           O  
ATOM   4289  HH  TYR A 288       0.766  11.751  -4.429  1.00 98.35           H  
ATOM   4290  CZ  TYR A 288      -1.009  12.307  -4.144  1.00 98.35           C  
ATOM   4291  N   ASP A 289      -1.153  15.568   0.211  1.00 97.41           N  
ATOM   4292  H   ASP A 289      -1.236  14.630   0.576  1.00 97.41           H  
ATOM   4293  CA  ASP A 289       0.066  16.317   0.521  1.00 97.41           C  
ATOM   4294  HA  ASP A 289      -0.210  17.180   1.127  1.00 97.41           H  
ATOM   4295  C   ASP A 289       0.779  16.808  -0.747  1.00 97.41           C  
ATOM   4296  CB  ASP A 289       1.023  15.457   1.343  1.00 97.41           C  
ATOM   4297  HB2 ASP A 289       1.903  16.035   1.625  1.00 97.41           H  
ATOM   4298  HB3 ASP A 289       1.322  14.621   0.710  1.00 97.41           H  
ATOM   4299  O   ASP A 289       1.131  16.025  -1.632  1.00 97.41           O  
ATOM   4300  CG  ASP A 289       0.364  14.867   2.570  1.00 97.41           C  
ATOM   4301  OD1 ASP A 289       0.300  15.536   3.622  1.00 97.41           O  
ATOM   4302  OD2 ASP A 289      -0.178  13.747   2.447  1.00 97.41           O  
ATOM   4303  N   GLU A 290       1.029  18.120  -0.796  1.00 96.06           N  
ATOM   4304  H   GLU A 290       0.716  18.674  -0.012  1.00 96.06           H  
ATOM   4305  CA  GLU A 290       1.674  18.837  -1.910  1.00 96.06           C  
ATOM   4306  HA  GLU A 290       1.773  19.878  -1.602  1.00 96.06           H  
ATOM   4307  C   GLU A 290       0.873  18.876  -3.221  1.00 96.06           C  
ATOM   4308  CB  GLU A 290       3.100  18.323  -2.164  1.00 96.06           C  
ATOM   4309  HB2 GLU A 290       3.599  19.005  -2.853  1.00 96.06           H  
ATOM   4310  HB3 GLU A 290       3.033  17.352  -2.655  1.00 96.06           H  
ATOM   4311  O   GLU A 290       1.348  19.449  -4.201  1.00 96.06           O  
ATOM   4312  CG  GLU A 290       3.964  18.209  -0.900  1.00 96.06           C  
ATOM   4313  HG2 GLU A 290       3.477  17.567  -0.166  1.00 96.06           H  
ATOM   4314  HG3 GLU A 290       4.078  19.201  -0.464  1.00 96.06           H  
ATOM   4315  CD  GLU A 290       5.335  17.604  -1.212  1.00 96.06           C  
ATOM   4316  OE1 GLU A 290       6.293  17.967  -0.498  1.00 96.06           O  
ATOM   4317  OE2 GLU A 290       5.402  16.742  -2.123  1.00 96.06           O  
ATOM   4318  N   ALA A 291      -0.341  18.324  -3.262  1.00 98.09           N  
ATOM   4319  H   ALA A 291      -0.711  17.886  -2.430  1.00 98.09           H  
ATOM   4320  CA  ALA A 291      -1.217  18.450  -4.417  1.00 98.09           C  
ATOM   4321  HA  ALA A 291      -0.609  18.498  -5.320  1.00 98.09           H  
ATOM   4322  C   ALA A 291      -2.042  19.735  -4.343  1.00 98.09           C  
ATOM   4323  CB  ALA A 291      -2.088  17.213  -4.546  1.00 98.09           C  
ATOM   4324  HB1 ALA A 291      -1.470  16.347  -4.783  1.00 98.09           H  
ATOM   4325  HB2 ALA A 291      -2.819  17.376  -5.339  1.00 98.09           H  
ATOM   4326  HB3 ALA A 291      -2.606  17.056  -3.600  1.00 98.09           H  
ATOM   4327  O   ALA A 291      -2.800  19.958  -3.399  1.00 98.09           O  
ATOM   4328  N   VAL A 292      -1.905  20.567  -5.372  1.00 98.16           N  
ATOM   4329  H   VAL A 292      -1.328  20.260  -6.141  1.00 98.16           H  
ATOM   4330  CA  VAL A 292      -2.517  21.898  -5.462  1.00 98.16           C  
ATOM   4331  HA  VAL A 292      -2.803  22.200  -4.454  1.00 98.16           H  
ATOM   4332  C   VAL A 292      -3.800  21.922  -6.294  1.00 98.16           C  
ATOM   4333  CB  VAL A 292      -1.502  22.936  -5.975  1.00 98.16           C  
ATOM   4334  HB  VAL A 292      -1.995  23.907  -6.022  1.00 98.16           H  
ATOM   4335  O   VAL A 292      -4.574  22.874  -6.218  1.00 98.16           O  
ATOM   4336  CG1 VAL A 292      -0.315  23.064  -5.011  1.00 98.16           C  
ATOM   4337 HG11 VAL A 292       0.234  22.124  -4.956  1.00 98.16           H  
ATOM   4338 HG12 VAL A 292       0.356  23.852  -5.353  1.00 98.16           H  
ATOM   4339 HG13 VAL A 292      -0.683  23.318  -4.017  1.00 98.16           H  
ATOM   4340  CG2 VAL A 292      -0.963  22.607  -7.376  1.00 98.16           C  
ATOM   4341 HG21 VAL A 292      -1.786  22.513  -8.085  1.00 98.16           H  
ATOM   4342 HG22 VAL A 292      -0.397  21.676  -7.361  1.00 98.16           H  
ATOM   4343 HG23 VAL A 292      -0.305  23.408  -7.713  1.00 98.16           H  
ATOM   4344  N   ASP A 293      -4.038  20.880  -7.092  1.00 98.25           N  
ATOM   4345  H   ASP A 293      -3.371  20.122  -7.096  1.00 98.25           H  
ATOM   4346  CA  ASP A 293      -5.239  20.721  -7.915  1.00 98.25           C  
ATOM   4347  HA  ASP A 293      -6.092  21.108  -7.358  1.00 98.25           H  
ATOM   4348  C   ASP A 293      -5.502  19.235  -8.222  1.00 98.25           C  
ATOM   4349  CB  ASP A 293      -5.080  21.539  -9.216  1.00 98.25           C  
ATOM   4350  HB2 ASP A 293      -4.496  22.437  -9.012  1.00 98.25           H  
ATOM   4351  HB3 ASP A 293      -4.539  20.952  -9.958  1.00 98.25           H  
ATOM   4352  O   ASP A 293      -4.702  18.362  -7.888  1.00 98.25           O  
ATOM   4353  CG  ASP A 293      -6.408  21.984  -9.831  1.00 98.25           C  
ATOM   4354  OD1 ASP A 293      -7.488  21.457  -9.485  1.00 98.25           O  
ATOM   4355  OD2 ASP A 293      -6.422  22.930 -10.645  1.00 98.25           O  
ATOM   4356  N   VAL A 294      -6.615  18.937  -8.891  1.00 98.40           N  
ATOM   4357  H   VAL A 294      -7.196  19.713  -9.175  1.00 98.40           H  
ATOM   4358  CA  VAL A 294      -6.998  17.595  -9.343  1.00 98.40           C  
ATOM   4359  HA  VAL A 294      -6.250  16.887  -8.986  1.00 98.40           H  
ATOM   4360  C   VAL A 294      -7.010  17.499 -10.866  1.00 98.40           C  
ATOM   4361  CB  VAL A 294      -8.322  17.124  -8.722  1.00 98.40           C  
ATOM   4362  HB  VAL A 294      -8.471  16.080  -8.996  1.00 98.40           H  
ATOM   4363  O   VAL A 294      -7.325  18.464 -11.565  1.00 98.40           O  
ATOM   4364  CG1 VAL A 294      -8.262  17.207  -7.197  1.00 98.40           C  
ATOM   4365 HG11 VAL A 294      -8.133  18.235  -6.861  1.00 98.40           H  
ATOM   4366 HG12 VAL A 294      -9.187  16.819  -6.770  1.00 98.40           H  
ATOM   4367 HG13 VAL A 294      -7.427  16.601  -6.845  1.00 98.40           H  
ATOM   4368  CG2 VAL A 294      -9.535  17.916  -9.205  1.00 98.40           C  
ATOM   4369 HG21 VAL A 294      -9.634  17.799 -10.285  1.00 98.40           H  
ATOM   4370 HG22 VAL A 294     -10.436  17.535  -8.724  1.00 98.40           H  
ATOM   4371 HG23 VAL A 294      -9.403  18.970  -8.959  1.00 98.40           H  
ATOM   4372  N   ALA A 295      -6.707  16.315 -11.397  1.00 97.58           N  
ATOM   4373  H   ALA A 295      -6.489  15.548 -10.777  1.00 97.58           H  
ATOM   4374  CA  ALA A 295      -6.651  16.071 -12.834  1.00 97.58           C  
ATOM   4375  HA  ALA A 295      -7.149  16.891 -13.351  1.00 97.58           H  
ATOM   4376  C   ALA A 295      -7.332  14.734 -13.208  1.00 97.58           C  
ATOM   4377  CB  ALA A 295      -5.187  16.120 -13.280  1.00 97.58           C  
ATOM   4378  HB1 ALA A 295      -4.615  15.363 -12.745  1.00 97.58           H  
ATOM   4379  HB2 ALA A 295      -4.768  17.103 -13.065  1.00 97.58           H  
ATOM   4380  HB3 ALA A 295      -5.117  15.930 -14.352  1.00 97.58           H  
ATOM   4381  O   ALA A 295      -6.815  13.667 -12.867  1.00 97.58           O  
ATOM   4382  N   PRO A 296      -8.467  14.750 -13.939  1.00 97.93           N  
ATOM   4383  CA  PRO A 296      -9.287  15.913 -14.291  1.00 97.93           C  
ATOM   4384  HA  PRO A 296      -8.673  16.730 -14.670  1.00 97.93           H  
ATOM   4385  C   PRO A 296     -10.132  16.421 -13.107  1.00 97.93           C  
ATOM   4386  CB  PRO A 296     -10.179  15.421 -15.437  1.00 97.93           C  
ATOM   4387  HB2 PRO A 296      -9.629  15.475 -16.376  1.00 97.93           H  
ATOM   4388  HB3 PRO A 296     -11.113  15.978 -15.511  1.00 97.93           H  
ATOM   4389  O   PRO A 296     -10.380  15.702 -12.135  1.00 97.93           O  
ATOM   4390  CG  PRO A 296     -10.419  13.959 -15.069  1.00 97.93           C  
ATOM   4391  HG2 PRO A 296     -11.196  13.900 -14.307  1.00 97.93           H  
ATOM   4392  HG3 PRO A 296     -10.683  13.356 -15.937  1.00 97.93           H  
ATOM   4393  CD  PRO A 296      -9.080  13.535 -14.467  1.00 97.93           C  
ATOM   4394  HD2 PRO A 296      -9.237  12.795 -13.683  1.00 97.93           H  
ATOM   4395  HD3 PRO A 296      -8.440  13.120 -15.245  1.00 97.93           H  
ATOM   4396  N   ARG A 297     -10.642  17.653 -13.232  1.00 97.65           N  
ATOM   4397  H   ARG A 297     -10.376  18.192 -14.044  1.00 97.65           H  
ATOM   4398  CA  ARG A 297     -11.763  18.147 -12.419  1.00 97.65           C  
ATOM   4399  HA  ARG A 297     -11.640  17.788 -11.397  1.00 97.65           H  
ATOM   4400  C   ARG A 297     -13.080  17.579 -12.945  1.00 97.65           C  
ATOM   4401  CB  ARG A 297     -11.801  19.685 -12.403  1.00 97.65           C  
ATOM   4402  HB2 ARG A 297     -11.767  20.058 -13.426  1.00 97.65           H  
ATOM   4403  HB3 ARG A 297     -12.744  20.001 -11.957  1.00 97.65           H  
ATOM   4404  O   ARG A 297     -13.292  17.514 -14.156  1.00 97.65           O  
ATOM   4405  CG  ARG A 297     -10.656  20.309 -11.590  1.00 97.65           C  
ATOM   4406  HG2 ARG A 297      -9.693  20.041 -12.025  1.00 97.65           H  
ATOM   4407  HG3 ARG A 297     -10.709  19.938 -10.566  1.00 97.65           H  
ATOM   4408  CD  ARG A 297     -10.800  21.832 -11.546  1.00 97.65           C  
ATOM   4409  HD2 ARG A 297     -10.773  22.217 -12.566  1.00 97.65           H  
ATOM   4410  HD3 ARG A 297     -11.767  22.072 -11.104  1.00 97.65           H  
ATOM   4411  NE  ARG A 297      -9.721  22.470 -10.773  1.00 97.65           N  
ATOM   4412  HE  ARG A 297      -8.851  21.973 -10.648  1.00 97.65           H  
ATOM   4413  NH1 ARG A 297     -10.834  24.340 -10.033  1.00 97.65           N  
ATOM   4414 HH11 ARG A 297     -11.704  23.925 -10.334  1.00 97.65           H  
ATOM   4415 HH12 ARG A 297     -10.802  25.183  -9.478  1.00 97.65           H  
ATOM   4416  NH2 ARG A 297      -8.660  24.136  -9.659  1.00 97.65           N  
ATOM   4417 HH21 ARG A 297      -7.810  23.624  -9.848  1.00 97.65           H  
ATOM   4418 HH22 ARG A 297      -8.613  24.991  -9.124  1.00 97.65           H  
ATOM   4419  CZ  ARG A 297      -9.743  23.638 -10.160  1.00 97.65           C  
ATOM   4420  N   TYR A 298     -13.985  17.238 -12.033  1.00 97.89           N  
ATOM   4421  H   TYR A 298     -13.748  17.335 -11.056  1.00 97.89           H  
ATOM   4422  CA  TYR A 298     -15.326  16.758 -12.359  1.00 97.89           C  
ATOM   4423  HA  TYR A 298     -15.404  16.606 -13.435  1.00 97.89           H  
ATOM   4424  C   TYR A 298     -16.398  17.777 -11.979  1.00 97.89           C  
ATOM   4425  CB  TYR A 298     -15.569  15.404 -11.687  1.00 97.89           C  
ATOM   4426  HB2 TYR A 298     -16.614  15.122 -11.813  1.00 97.89           H  
ATOM   4427  HB3 TYR A 298     -15.389  15.506 -10.617  1.00 97.89           H  
ATOM   4428  O   TYR A 298     -16.260  18.544 -11.029  1.00 97.89           O  
ATOM   4429  CG  TYR A 298     -14.714  14.284 -12.241  1.00 97.89           C  
ATOM   4430  CD1 TYR A 298     -14.820  13.901 -13.595  1.00 97.89           C  
ATOM   4431  HD1 TYR A 298     -15.503  14.418 -14.252  1.00 97.89           H  
ATOM   4432  CD2 TYR A 298     -13.813  13.617 -11.394  1.00 97.89           C  
ATOM   4433  HD2 TYR A 298     -13.725  13.899 -10.355  1.00 97.89           H  
ATOM   4434  CE1 TYR A 298     -14.023  12.852 -14.096  1.00 97.89           C  
ATOM   4435  HE1 TYR A 298     -14.087  12.553 -15.132  1.00 97.89           H  
ATOM   4436  CE2 TYR A 298     -13.031  12.562 -11.890  1.00 97.89           C  
ATOM   4437  HE2 TYR A 298     -12.376  12.041 -11.208  1.00 97.89           H  
ATOM   4438  OH  TYR A 298     -12.380  11.147 -13.736  1.00 97.89           O  
ATOM   4439  HH  TYR A 298     -11.827  10.711 -13.083  1.00 97.89           H  
ATOM   4440  CZ  TYR A 298     -13.127  12.173 -13.243  1.00 97.89           C  
ATOM   4441  N   THR A 299     -17.494  17.777 -12.733  1.00 97.86           N  
ATOM   4442  H   THR A 299     -17.536  17.125 -13.504  1.00 97.86           H  
ATOM   4443  CA  THR A 299     -18.699  18.539 -12.384  1.00 97.86           C  
ATOM   4444  HA  THR A 299     -18.401  19.546 -12.091  1.00 97.86           H  
ATOM   4445  C   THR A 299     -19.426  17.899 -11.202  1.00 97.86           C  
ATOM   4446  CB  THR A 299     -19.669  18.643 -13.568  1.00 97.86           C  
ATOM   4447  HB  THR A 299     -20.526  19.243 -13.263  1.00 97.86           H  
ATOM   4448  O   THR A 299     -19.292  16.703 -10.955  1.00 97.86           O  
ATOM   4449  CG2 THR A 299     -19.044  19.293 -14.800  1.00 97.86           C  
ATOM   4450 HG21 THR A 299     -18.210  18.699 -15.173  1.00 97.86           H  
ATOM   4451 HG22 THR A 299     -19.796  19.381 -15.585  1.00 97.86           H  
ATOM   4452 HG23 THR A 299     -18.683  20.290 -14.545  1.00 97.86           H  
ATOM   4453  OG1 THR A 299     -20.131  17.367 -13.943  1.00 97.86           O  
ATOM   4454  HG1 THR A 299     -19.390  16.938 -14.377  1.00 97.86           H  
ATOM   4455  N   ASN A 300     -20.294  18.658 -10.529  1.00 96.76           N  
ATOM   4456  H   ASN A 300     -20.309  19.652 -10.707  1.00 96.76           H  
ATOM   4457  CA  ASN A 300     -21.125  18.139  -9.437  1.00 96.76           C  
ATOM   4458  HA  ASN A 300     -20.486  17.871  -8.596  1.00 96.76           H  
ATOM   4459  C   ASN A 300     -21.915  16.871  -9.825  1.00 96.76           C  
ATOM   4460  CB  ASN A 300     -22.066  19.270  -8.994  1.00 96.76           C  
ATOM   4461  HB2 ASN A 300     -22.677  19.605  -9.832  1.00 96.76           H  
ATOM   4462  HB3 ASN A 300     -21.473  20.112  -8.634  1.00 96.76           H  
ATOM   4463  O   ASN A 300     -21.984  15.921  -9.053  1.00 96.76           O  
ATOM   4464  CG  ASN A 300     -22.965  18.830  -7.855  1.00 96.76           C  
ATOM   4465  ND2 ASN A 300     -24.231  18.591  -8.106  1.00 96.76           N  
ATOM   4466 HD21 ASN A 300     -24.753  18.249  -7.312  1.00 96.76           H  
ATOM   4467 HD22 ASN A 300     -24.611  18.667  -9.039  1.00 96.76           H  
ATOM   4468  OD1 ASN A 300     -22.548  18.689  -6.727  1.00 96.76           O  
ATOM   4469  N   ALA A 301     -22.481  16.821 -11.036  1.00 98.29           N  
ATOM   4470  H   ALA A 301     -22.333  17.588 -11.677  1.00 98.29           H  
ATOM   4471  CA  ALA A 301     -23.217  15.645 -11.504  1.00 98.29           C  
ATOM   4472  HA  ALA A 301     -23.979  15.390 -10.767  1.00 98.29           H  
ATOM   4473  C   ALA A 301     -22.311  14.410 -11.662  1.00 98.29           C  
ATOM   4474  CB  ALA A 301     -23.913  16.001 -12.822  1.00 98.29           C  
ATOM   4475  HB1 ALA A 301     -23.173  16.269 -13.577  1.00 98.29           H  
ATOM   4476  HB2 ALA A 301     -24.481  15.140 -13.174  1.00 98.29           H  
ATOM   4477  HB3 ALA A 301     -24.596  16.836 -12.670  1.00 98.29           H  
ATOM   4478  O   ALA A 301     -22.715  13.303 -11.316  1.00 98.29           O  
ATOM   4479  N   GLN A 302     -21.081  14.602 -12.148  1.00 98.38           N  
ATOM   4480  H   GLN A 302     -20.778  15.545 -12.341  1.00 98.38           H  
ATOM   4481  CA  GLN A 302     -20.095  13.528 -12.284  1.00 98.38           C  
ATOM   4482  HA  GLN A 302     -20.560  12.664 -12.760  1.00 98.38           H  
ATOM   4483  C   GLN A 302     -19.565  13.059 -10.924  1.00 98.38           C  
ATOM   4484  CB  GLN A 302     -18.937  14.013 -13.161  1.00 98.38           C  
ATOM   4485  HB2 GLN A 302     -18.610  14.983 -12.786  1.00 98.38           H  
ATOM   4486  HB3 GLN A 302     -18.103  13.315 -13.080  1.00 98.38           H  
ATOM   4487  O   GLN A 302     -19.409  11.859 -10.736  1.00 98.38           O  
ATOM   4488  CG  GLN A 302     -19.323  14.136 -14.640  1.00 98.38           C  
ATOM   4489  HG2 GLN A 302     -19.428  13.137 -15.064  1.00 98.38           H  
ATOM   4490  HG3 GLN A 302     -20.277  14.653 -14.743  1.00 98.38           H  
ATOM   4491  CD  GLN A 302     -18.275  14.924 -15.413  1.00 98.38           C  
ATOM   4492  NE2 GLN A 302     -17.831  14.456 -16.557  1.00 98.38           N  
ATOM   4493 HE21 GLN A 302     -18.130  13.554 -16.897  1.00 98.38           H  
ATOM   4494 HE22 GLN A 302     -17.115  14.998 -17.020  1.00 98.38           H  
ATOM   4495  OE1 GLN A 302     -17.860  16.000 -15.004  1.00 98.38           O  
ATOM   4496  N   ILE A 303     -19.351  13.976  -9.974  1.00 98.16           N  
ATOM   4497  H   ILE A 303     -19.453  14.951 -10.214  1.00 98.16           H  
ATOM   4498  CA  ILE A 303     -18.965  13.643  -8.592  1.00 98.16           C  
ATOM   4499  HA  ILE A 303     -18.052  13.048  -8.609  1.00 98.16           H  
ATOM   4500  C   ILE A 303     -20.050  12.780  -7.940  1.00 98.16           C  
ATOM   4501  CB  ILE A 303     -18.691  14.932  -7.779  1.00 98.16           C  
ATOM   4502  HB  ILE A 303     -19.549  15.595  -7.888  1.00 98.16           H  
ATOM   4503  O   ILE A 303     -19.753  11.713  -7.414  1.00 98.16           O  
ATOM   4504  CG1 ILE A 303     -17.440  15.662  -8.326  1.00 98.16           C  
ATOM   4505 HG12 ILE A 303     -16.540  15.109  -8.059  1.00 98.16           H  
ATOM   4506 HG13 ILE A 303     -17.483  15.703  -9.414  1.00 98.16           H  
ATOM   4507  CG2 ILE A 303     -18.534  14.613  -6.280  1.00 98.16           C  
ATOM   4508 HG21 ILE A 303     -19.475  14.265  -5.854  1.00 98.16           H  
ATOM   4509 HG22 ILE A 303     -18.245  15.498  -5.713  1.00 98.16           H  
ATOM   4510 HG23 ILE A 303     -17.777  13.844  -6.124  1.00 98.16           H  
ATOM   4511  CD1 ILE A 303     -17.290  17.104  -7.827  1.00 98.16           C  
ATOM   4512 HD11 ILE A 303     -18.166  17.688  -8.110  1.00 98.16           H  
ATOM   4513 HD12 ILE A 303     -16.407  17.551  -8.284  1.00 98.16           H  
ATOM   4514 HD13 ILE A 303     -17.171  17.132  -6.744  1.00 98.16           H  
ATOM   4515  N   ILE A 304     -21.322  13.182  -8.045  1.00 98.03           N  
ATOM   4516  H   ILE A 304     -21.506  14.083  -8.463  1.00 98.03           H  
ATOM   4517  CA  ILE A 304     -22.450  12.392  -7.525  1.00 98.03           C  
ATOM   4518  HA  ILE A 304     -22.305  12.249  -6.454  1.00 98.03           H  
ATOM   4519  C   ILE A 304     -22.477  10.995  -8.153  1.00 98.03           C  
ATOM   4520  CB  ILE A 304     -23.785  13.139  -7.748  1.00 98.03           C  
ATOM   4521  HB  ILE A 304     -23.828  13.466  -8.787  1.00 98.03           H  
ATOM   4522  O   ILE A 304     -22.651  10.014  -7.433  1.00 98.03           O  
ATOM   4523  CG1 ILE A 304     -23.852  14.380  -6.830  1.00 98.03           C  
ATOM   4524 HG12 ILE A 304     -22.911  14.928  -6.876  1.00 98.03           H  
ATOM   4525 HG13 ILE A 304     -23.987  14.061  -5.796  1.00 98.03           H  
ATOM   4526  CG2 ILE A 304     -25.001  12.227  -7.481  1.00 98.03           C  
ATOM   4527 HG21 ILE A 304     -25.934  12.777  -7.600  1.00 98.03           H  
ATOM   4528 HG22 ILE A 304     -24.944  11.816  -6.473  1.00 98.03           H  
ATOM   4529 HG23 ILE A 304     -25.025  11.404  -8.196  1.00 98.03           H  
ATOM   4530  CD1 ILE A 304     -24.972  15.361  -7.201  1.00 98.03           C  
ATOM   4531 HD11 ILE A 304     -24.873  15.657  -8.245  1.00 98.03           H  
ATOM   4532 HD12 ILE A 304     -24.890  16.245  -6.569  1.00 98.03           H  
ATOM   4533 HD13 ILE A 304     -25.952  14.913  -7.037  1.00 98.03           H  
ATOM   4534  N   ALA A 305     -22.294  10.898  -9.473  1.00 98.40           N  
ATOM   4535  H   ALA A 305     -22.165  11.740 -10.015  1.00 98.40           H  
ATOM   4536  CA  ALA A 305     -22.273   9.614 -10.168  1.00 98.40           C  
ATOM   4537  HA  ALA A 305     -23.197   9.082  -9.939  1.00 98.40           H  
ATOM   4538  C   ALA A 305     -21.109   8.720  -9.702  1.00 98.40           C  
ATOM   4539  CB  ALA A 305     -22.230   9.875 -11.678  1.00 98.40           C  
ATOM   4540  HB1 ALA A 305     -23.086  10.482 -11.974  1.00 98.40           H  
ATOM   4541  HB2 ALA A 305     -21.308  10.393 -11.943  1.00 98.40           H  
ATOM   4542  HB3 ALA A 305     -22.268   8.923 -12.208  1.00 98.40           H  
ATOM   4543  O   ALA A 305     -21.325   7.536  -9.457  1.00 98.40           O  
ATOM   4544  N   ALA A 306     -19.910   9.283  -9.522  1.00 98.34           N  
ATOM   4545  H   ALA A 306     -19.795  10.262  -9.742  1.00 98.34           H  
ATOM   4546  CA  ALA A 306     -18.737   8.566  -9.022  1.00 98.34           C  
ATOM   4547  HA  ALA A 306     -18.548   7.701  -9.658  1.00 98.34           H  
ATOM   4548  C   ALA A 306     -18.956   8.042  -7.590  1.00 98.34           C  
ATOM   4549  CB  ALA A 306     -17.527   9.507  -9.117  1.00 98.34           C  
ATOM   4550  HB1 ALA A 306     -17.681  10.389  -8.496  1.00 98.34           H  
ATOM   4551  HB2 ALA A 306     -16.631   8.989  -8.776  1.00 98.34           H  
ATOM   4552  HB3 ALA A 306     -17.380   9.813 -10.153  1.00 98.34           H  
ATOM   4553  O   ALA A 306     -18.761   6.857  -7.325  1.00 98.34           O  
ATOM   4554  N   LEU A 307     -19.465   8.885  -6.683  1.00 97.94           N  
ATOM   4555  H   LEU A 307     -19.588   9.852  -6.946  1.00 97.94           H  
ATOM   4556  CA  LEU A 307     -19.771   8.482  -5.305  1.00 97.94           C  
ATOM   4557  HA  LEU A 307     -18.874   8.059  -4.854  1.00 97.94           H  
ATOM   4558  C   LEU A 307     -20.851   7.391  -5.244  1.00 97.94           C  
ATOM   4559  CB  LEU A 307     -20.222   9.711  -4.495  1.00 97.94           C  
ATOM   4560  HB2 LEU A 307     -20.581   9.365  -3.525  1.00 97.94           H  
ATOM   4561  HB3 LEU A 307     -21.058  10.180  -5.014  1.00 97.94           H  
ATOM   4562  O   LEU A 307     -20.767   6.471  -4.435  1.00 97.94           O  
ATOM   4563  CG  LEU A 307     -19.135  10.773  -4.244  1.00 97.94           C  
ATOM   4564  HG  LEU A 307     -18.741  11.138  -5.193  1.00 97.94           H  
ATOM   4565  CD1 LEU A 307     -19.764  11.950  -3.495  1.00 97.94           C  
ATOM   4566 HD11 LEU A 307     -19.015  12.730  -3.357  1.00 97.94           H  
ATOM   4567 HD12 LEU A 307     -20.113  11.623  -2.516  1.00 97.94           H  
ATOM   4568 HD13 LEU A 307     -20.588  12.363  -4.077  1.00 97.94           H  
ATOM   4569  CD2 LEU A 307     -17.973  10.232  -3.417  1.00 97.94           C  
ATOM   4570 HD21 LEU A 307     -18.345   9.777  -2.499  1.00 97.94           H  
ATOM   4571 HD22 LEU A 307     -17.416   9.489  -3.988  1.00 97.94           H  
ATOM   4572 HD23 LEU A 307     -17.290  11.042  -3.160  1.00 97.94           H  
ATOM   4573  N   GLN A 308     -21.866   7.463  -6.111  1.00 97.28           N  
ATOM   4574  H   GLN A 308     -21.888   8.238  -6.757  1.00 97.28           H  
ATOM   4575  CA  GLN A 308     -22.901   6.427  -6.213  1.00 97.28           C  
ATOM   4576  HA  GLN A 308     -23.279   6.202  -5.216  1.00 97.28           H  
ATOM   4577  C   GLN A 308     -22.370   5.105  -6.780  1.00 97.28           C  
ATOM   4578  CB  GLN A 308     -24.056   6.939  -7.082  1.00 97.28           C  
ATOM   4579  HB2 GLN A 308     -23.653   7.382  -7.993  1.00 97.28           H  
ATOM   4580  HB3 GLN A 308     -24.695   6.102  -7.363  1.00 97.28           H  
ATOM   4581  O   GLN A 308     -22.917   4.055  -6.451  1.00 97.28           O  
ATOM   4582  CG  GLN A 308     -24.913   7.963  -6.330  1.00 97.28           C  
ATOM   4583  HG2 GLN A 308     -25.393   7.463  -5.489  1.00 97.28           H  
ATOM   4584  HG3 GLN A 308     -24.284   8.759  -5.929  1.00 97.28           H  
ATOM   4585  CD  GLN A 308     -25.989   8.598  -7.204  1.00 97.28           C  
ATOM   4586  NE2 GLN A 308     -26.941   9.282  -6.607  1.00 97.28           N  
ATOM   4587 HE21 GLN A 308     -26.919   9.413  -5.606  1.00 97.28           H  
ATOM   4588 HE22 GLN A 308     -27.616   9.698  -7.234  1.00 97.28           H  
ATOM   4589  OE1 GLN A 308     -26.032   8.512  -8.418  1.00 97.28           O  
ATOM   4590  N   ALA A 309     -21.321   5.156  -7.601  1.00 97.95           N  
ATOM   4591  H   ALA A 309     -20.945   6.058  -7.856  1.00 97.95           H  
ATOM   4592  CA  ALA A 309     -20.639   3.986  -8.142  1.00 97.95           C  
ATOM   4593  HA  ALA A 309     -21.377   3.202  -8.315  1.00 97.95           H  
ATOM   4594  C   ALA A 309     -19.587   3.387  -7.185  1.00 97.95           C  
ATOM   4595  CB  ALA A 309     -20.038   4.373  -9.500  1.00 97.95           C  
ATOM   4596  HB1 ALA A 309     -20.820   4.748 -10.161  1.00 97.95           H  
ATOM   4597  HB2 ALA A 309     -19.572   3.500  -9.957  1.00 97.95           H  
ATOM   4598  HB3 ALA A 309     -19.280   5.146  -9.367  1.00 97.95           H  
ATOM   4599  O   ALA A 309     -18.964   2.392  -7.540  1.00 97.95           O  
ATOM   4600  N   GLY A 310     -19.375   3.964  -5.994  1.00 98.01           N  
ATOM   4601  H   GLY A 310     -19.909   4.784  -5.745  1.00 98.01           H  
ATOM   4602  CA  GLY A 310     -18.355   3.490  -5.049  1.00 98.01           C  
ATOM   4603  HA2 GLY A 310     -18.574   3.891  -4.059  1.00 98.01           H  
ATOM   4604  HA3 GLY A 310     -18.389   2.402  -4.987  1.00 98.01           H  
ATOM   4605  C   GLY A 310     -16.928   3.908  -5.424  1.00 98.01           C  
ATOM   4606  O   GLY A 310     -15.966   3.199  -5.132  1.00 98.01           O  
ATOM   4607  N   GLU A 311     -16.770   5.038  -6.117  1.00 98.56           N  
ATOM   4608  H   GLU A 311     -17.583   5.581  -6.369  1.00 98.56           H  
ATOM   4609  CA  GLU A 311     -15.459   5.553  -6.511  1.00 98.56           C  
ATOM   4610  HA  GLU A 311     -14.743   4.731  -6.501  1.00 98.56           H  
ATOM   4611  C   GLU A 311     -14.946   6.607  -5.521  1.00 98.56           C  
ATOM   4612  CB  GLU A 311     -15.478   6.083  -7.953  1.00 98.56           C  
ATOM   4613  HB2 GLU A 311     -14.474   6.433  -8.193  1.00 98.56           H  
ATOM   4614  HB3 GLU A 311     -16.168   6.924  -8.025  1.00 98.56           H  
ATOM   4615  O   GLU A 311     -15.603   7.609  -5.239  1.00 98.56           O  
ATOM   4616  CG  GLU A 311     -15.864   5.010  -8.981  1.00 98.56           C  
ATOM   4617  HG2 GLU A 311     -15.202   4.155  -8.844  1.00 98.56           H  
ATOM   4618  HG3 GLU A 311     -16.889   4.685  -8.802  1.00 98.56           H  
ATOM   4619  CD  GLU A 311     -15.746   5.512 -10.427  1.00 98.56           C  
ATOM   4620  OE1 GLU A 311     -14.878   5.015 -11.183  1.00 98.56           O  
ATOM   4621  OE2 GLU A 311     -16.497   6.417 -10.856  1.00 98.56           O  
ATOM   4622  N   PHE A 312     -13.726   6.394  -5.035  1.00 98.71           N  
ATOM   4623  H   PHE A 312     -13.218   5.601  -5.400  1.00 98.71           H  
ATOM   4624  CA  PHE A 312     -12.940   7.366  -4.290  1.00 98.71           C  
ATOM   4625  HA  PHE A 312     -13.570   7.857  -3.548  1.00 98.71           H  
ATOM   4626  C   PHE A 312     -12.390   8.408  -5.267  1.00 98.71           C  
ATOM   4627  CB  PHE A 312     -11.814   6.608  -3.575  1.00 98.71           C  
ATOM   4628  HB2 PHE A 312     -11.178   6.127  -4.318  1.00 98.71           H  
ATOM   4629  HB3 PHE A 312     -12.272   5.818  -2.980  1.00 98.71           H  
ATOM   4630  O   PHE A 312     -11.774   8.060  -6.276  1.00 98.71           O  
ATOM   4631  CG  PHE A 312     -10.935   7.445  -2.669  1.00 98.71           C  
ATOM   4632  CD1 PHE A 312      -9.980   8.328  -3.212  1.00 98.71           C  
ATOM   4633  HD1 PHE A 312      -9.879   8.440  -4.281  1.00 98.71           H  
ATOM   4634  CD2 PHE A 312     -11.039   7.299  -1.274  1.00 98.71           C  
ATOM   4635  HD2 PHE A 312     -11.771   6.626  -0.852  1.00 98.71           H  
ATOM   4636  CE1 PHE A 312      -9.131   9.053  -2.361  1.00 98.71           C  
ATOM   4637  HE1 PHE A 312      -8.401   9.730  -2.780  1.00 98.71           H  
ATOM   4638  CE2 PHE A 312     -10.170   8.002  -0.424  1.00 98.71           C  
ATOM   4639  HE2 PHE A 312     -10.233   7.866   0.645  1.00 98.71           H  
ATOM   4640  CZ  PHE A 312      -9.205   8.863  -0.971  1.00 98.71           C  
ATOM   4641  HZ  PHE A 312      -8.513   9.370  -0.315  1.00 98.71           H  
ATOM   4642  N   LEU A 313     -12.574   9.695  -4.988  1.00 98.71           N  
ATOM   4643  H   LEU A 313     -13.028   9.955  -4.124  1.00 98.71           H  
ATOM   4644  CA  LEU A 313     -12.105  10.760  -5.870  1.00 98.71           C  
ATOM   4645  HA  LEU A 313     -11.251  10.389  -6.437  1.00 98.71           H  
ATOM   4646  C   LEU A 313     -11.592  11.968  -5.099  1.00 98.71           C  
ATOM   4647  CB  LEU A 313     -13.194  11.142  -6.890  1.00 98.71           C  
ATOM   4648  HB2 LEU A 313     -13.584  10.232  -7.347  1.00 98.71           H  
ATOM   4649  HB3 LEU A 313     -12.705  11.724  -7.671  1.00 98.71           H  
ATOM   4650  O   LEU A 313     -11.945  12.177  -3.937  1.00 98.71           O  
ATOM   4651  CG  LEU A 313     -14.392  11.948  -6.364  1.00 98.71           C  
ATOM   4652  HG  LEU A 313     -14.072  12.679  -5.621  1.00 98.71           H  
ATOM   4653  CD1 LEU A 313     -15.015  12.713  -7.529  1.00 98.71           C  
ATOM   4654 HD11 LEU A 313     -15.304  12.022  -8.321  1.00 98.71           H  
ATOM   4655 HD12 LEU A 313     -15.897  13.236  -7.159  1.00 98.71           H  
ATOM   4656 HD13 LEU A 313     -14.301  13.445  -7.906  1.00 98.71           H  
ATOM   4657  CD2 LEU A 313     -15.476  11.050  -5.768  1.00 98.71           C  
ATOM   4658 HD21 LEU A 313     -16.327  11.658  -5.461  1.00 98.71           H  
ATOM   4659 HD22 LEU A 313     -15.094  10.537  -4.886  1.00 98.71           H  
ATOM   4660 HD23 LEU A 313     -15.804  10.304  -6.492  1.00 98.71           H  
ATOM   4661  N   PHE A 314     -10.800  12.778  -5.791  1.00 98.74           N  
ATOM   4662  H   PHE A 314     -10.557  12.524  -6.738  1.00 98.74           H  
ATOM   4663  CA  PHE A 314     -10.325  14.056  -5.296  1.00 98.74           C  
ATOM   4664  HA  PHE A 314     -10.464  14.064  -4.215  1.00 98.74           H  
ATOM   4665  C   PHE A 314     -11.123  15.215  -5.897  1.00 98.74           C  
ATOM   4666  CB  PHE A 314      -8.826  14.204  -5.569  1.00 98.74           C  
ATOM   4667  HB2 PHE A 314      -8.483  15.131  -5.108  1.00 98.74           H  
ATOM   4668  HB3 PHE A 314      -8.668  14.285  -6.645  1.00 98.74           H  
ATOM   4669  O   PHE A 314     -11.449  15.211  -7.091  1.00 98.74           O  
ATOM   4670  CG  PHE A 314      -7.981  13.072  -5.031  1.00 98.74           C  
ATOM   4671  CD1 PHE A 314      -7.657  13.025  -3.663  1.00 98.74           C  
ATOM   4672  HD1 PHE A 314      -8.013  13.795  -2.995  1.00 98.74           H  
ATOM   4673  CD2 PHE A 314      -7.515  12.070  -5.902  1.00 98.74           C  
ATOM   4674  HD2 PHE A 314      -7.771  12.099  -6.951  1.00 98.74           H  
ATOM   4675  CE1 PHE A 314      -6.839  11.995  -3.174  1.00 98.74           C  
ATOM   4676  HE1 PHE A 314      -6.548  11.985  -2.134  1.00 98.74           H  
ATOM   4677  CE2 PHE A 314      -6.703  11.035  -5.411  1.00 98.74           C  
ATOM   4678  HE2 PHE A 314      -6.339  10.275  -6.086  1.00 98.74           H  
ATOM   4679  CZ  PHE A 314      -6.349  11.014  -4.052  1.00 98.74           C  
ATOM   4680  HZ  PHE A 314      -5.666  10.264  -3.683  1.00 98.74           H  
ATOM   4681  N   THR A 315     -11.366  16.249  -5.099  1.00 98.28           N  
ATOM   4682  H   THR A 315     -11.096  16.176  -4.128  1.00 98.28           H  
ATOM   4683  CA  THR A 315     -11.920  17.540  -5.518  1.00 98.28           C  
ATOM   4684  HA  THR A 315     -12.022  17.545  -6.604  1.00 98.28           H  
ATOM   4685  C   THR A 315     -10.958  18.671  -5.172  1.00 98.28           C  
ATOM   4686  CB  THR A 315     -13.319  17.782  -4.927  1.00 98.28           C  
ATOM   4687  HB  THR A 315     -13.620  18.808  -5.136  1.00 98.28           H  
ATOM   4688  O   THR A 315     -10.167  18.579  -4.238  1.00 98.28           O  
ATOM   4689  CG2 THR A 315     -14.327  16.849  -5.595  1.00 98.28           C  
ATOM   4690 HG21 THR A 315     -14.294  16.973  -6.677  1.00 98.28           H  
ATOM   4691 HG22 THR A 315     -14.103  15.811  -5.347  1.00 98.28           H  
ATOM   4692 HG23 THR A 315     -15.329  17.099  -5.246  1.00 98.28           H  
ATOM   4693  OG1 THR A 315     -13.330  17.577  -3.537  1.00 98.28           O  
ATOM   4694  HG1 THR A 315     -14.189  17.236  -3.279  1.00 98.28           H  
ATOM   4695  N   ALA A 316     -10.970  19.737  -5.972  1.00 96.78           N  
ATOM   4696  H   ALA A 316     -11.666  19.799  -6.702  1.00 96.78           H  
ATOM   4697  CA  ALA A 316     -10.115  20.896  -5.738  1.00 96.78           C  
ATOM   4698  HA  ALA A 316      -9.206  20.574  -5.231  1.00 96.78           H  
ATOM   4699  C   ALA A 316     -10.829  21.916  -4.846  1.00 96.78           C  
ATOM   4700  CB  ALA A 316      -9.693  21.497  -7.081  1.00 96.78           C  
ATOM   4701  HB1 ALA A 316      -9.119  20.759  -7.640  1.00 96.78           H  
ATOM   4702  HB2 ALA A 316     -10.569  21.800  -7.654  1.00 96.78           H  
ATOM   4703  HB3 ALA A 316      -9.055  22.363  -6.906  1.00 96.78           H  
ATOM   4704  O   ALA A 316     -11.937  22.349  -5.173  1.00 96.78           O  
ATOM   4705  N   SER A 317     -10.173  22.344  -3.771  1.00 94.82           N  
ATOM   4706  H   SER A 317      -9.277  21.928  -3.557  1.00 94.82           H  
ATOM   4707  CA  SER A 317     -10.618  23.436  -2.900  1.00 94.82           C  
ATOM   4708  HA  SER A 317     -11.258  24.116  -3.463  1.00 94.82           H  
ATOM   4709  C   SER A 317      -9.405  24.202  -2.387  1.00 94.82           C  
ATOM   4710  CB  SER A 317     -11.419  22.887  -1.719  1.00 94.82           C  
ATOM   4711  HB2 SER A 317     -10.754  22.345  -1.046  1.00 94.82           H  
ATOM   4712  HB3 SER A 317     -12.183  22.204  -2.091  1.00 94.82           H  
ATOM   4713  O   SER A 317      -8.417  23.583  -2.016  1.00 94.82           O  
ATOM   4714  OG  SER A 317     -12.055  23.947  -1.027  1.00 94.82           O  
ATOM   4715  HG  SER A 317     -11.458  24.326  -0.378  1.00 94.82           H  
ATOM   4716  N   ASP A 318      -9.464  25.535  -2.376  1.00 91.36           N  
ATOM   4717  H   ASP A 318     -10.356  25.968  -2.571  1.00 91.36           H  
ATOM   4718  CA  ASP A 318      -8.437  26.414  -1.788  1.00 91.36           C  
ATOM   4719  HA  ASP A 318      -8.593  27.404  -2.216  1.00 91.36           H  
ATOM   4720  C   ASP A 318      -6.974  26.061  -2.152  1.00 91.36           C  
ATOM   4721  CB  ASP A 318      -8.684  26.558  -0.274  1.00 91.36           C  
ATOM   4722  HB2 ASP A 318      -8.606  25.580   0.199  1.00 91.36           H  
ATOM   4723  HB3 ASP A 318      -7.920  27.208   0.153  1.00 91.36           H  
ATOM   4724  O   ASP A 318      -6.100  26.009  -1.290  1.00 91.36           O  
ATOM   4725  CG  ASP A 318     -10.049  27.180   0.038  1.00 91.36           C  
ATOM   4726  OD1 ASP A 318     -10.489  28.050  -0.752  1.00 91.36           O  
ATOM   4727  OD2 ASP A 318     -10.659  26.775   1.051  1.00 91.36           O  
ATOM   4728  N   ASN A 319      -6.694  25.841  -3.447  1.00 94.11           N  
ATOM   4729  H   ASN A 319      -7.460  25.897  -4.103  1.00 94.11           H  
ATOM   4730  CA  ASN A 319      -5.381  25.407  -3.966  1.00 94.11           C  
ATOM   4731  HA  ASN A 319      -5.512  25.166  -5.020  1.00 94.11           H  
ATOM   4732  C   ASN A 319      -4.862  24.101  -3.339  1.00 94.11           C  
ATOM   4733  CB  ASN A 319      -4.343  26.544  -3.884  1.00 94.11           C  
ATOM   4734  HB2 ASN A 319      -3.373  26.164  -4.202  1.00 94.11           H  
ATOM   4735  HB3 ASN A 319      -4.244  26.868  -2.847  1.00 94.11           H  
ATOM   4736  O   ASN A 319      -3.657  23.937  -3.143  1.00 94.11           O  
ATOM   4737  CG  ASN A 319      -4.637  27.735  -4.764  1.00 94.11           C  
ATOM   4738  ND2 ASN A 319      -4.062  28.868  -4.439  1.00 94.11           N  
ATOM   4739 HD21 ASN A 319      -4.248  29.655  -5.044  1.00 94.11           H  
ATOM   4740 HD22 ASN A 319      -3.480  28.905  -3.614  1.00 94.11           H  
ATOM   4741  OD1 ASN A 319      -5.344  27.683  -5.758  1.00 94.11           O  
ATOM   4742  N   GLN A 320      -5.768  23.180  -3.016  1.00 97.22           N  
ATOM   4743  H   GLN A 320      -6.747  23.427  -3.042  1.00 97.22           H  
ATOM   4744  CA  GLN A 320      -5.456  21.830  -2.571  1.00 97.22           C  
ATOM   4745  HA  GLN A 320      -4.422  21.604  -2.833  1.00 97.22           H  
ATOM   4746  C   GLN A 320      -6.350  20.808  -3.273  1.00 97.22           C  
ATOM   4747  CB  GLN A 320      -5.597  21.717  -1.045  1.00 97.22           C  
ATOM   4748  HB2 GLN A 320      -6.613  21.972  -0.746  1.00 97.22           H  
ATOM   4749  HB3 GLN A 320      -5.402  20.684  -0.755  1.00 97.22           H  
ATOM   4750  O   GLN A 320      -7.521  21.071  -3.559  1.00 97.22           O  
ATOM   4751  CG  GLN A 320      -4.601  22.625  -0.313  1.00 97.22           C  
ATOM   4752  HG2 GLN A 320      -3.607  22.464  -0.731  1.00 97.22           H  
ATOM   4753  HG3 GLN A 320      -4.870  23.671  -0.463  1.00 97.22           H  
ATOM   4754  CD  GLN A 320      -4.561  22.359   1.185  1.00 97.22           C  
ATOM   4755  NE2 GLN A 320      -3.389  22.179   1.756  1.00 97.22           N  
ATOM   4756 HE21 GLN A 320      -2.551  22.187   1.192  1.00 97.22           H  
ATOM   4757 HE22 GLN A 320      -3.409  21.980   2.746  1.00 97.22           H  
ATOM   4758  OE1 GLN A 320      -5.560  22.295   1.882  1.00 97.22           O  
ATOM   4759  N   ALA A 321      -5.809  19.614  -3.512  1.00 98.46           N  
ATOM   4760  H   ALA A 321      -4.833  19.478  -3.290  1.00 98.46           H  
ATOM   4761  CA  ALA A 321      -6.622  18.436  -3.782  1.00 98.46           C  
ATOM   4762  HA  ALA A 321      -7.509  18.724  -4.346  1.00 98.46           H  
ATOM   4763  C   ALA A 321      -7.071  17.811  -2.457  1.00 98.46           C  
ATOM   4764  CB  ALA A 321      -5.825  17.447  -4.629  1.00 98.46           C  
ATOM   4765  HB1 ALA A 321      -4.907  17.175  -4.109  1.00 98.46           H  
ATOM   4766  HB2 ALA A 321      -6.415  16.545  -4.790  1.00 98.46           H  
ATOM   4767  HB3 ALA A 321      -5.574  17.901  -5.588  1.00 98.46           H  
ATOM   4768  O   ALA A 321      -6.244  17.454  -1.619  1.00 98.46           O  
ATOM   4769  N   LEU A 322      -8.377  17.659  -2.270  1.00 98.34           N  
ATOM   4770  H   LEU A 322      -9.006  17.976  -2.994  1.00 98.34           H  
ATOM   4771  CA  LEU A 322      -8.986  17.038  -1.100  1.00 98.34           C  
ATOM   4772  HA  LEU A 322      -8.224  16.809  -0.355  1.00 98.34           H  
ATOM   4773  C   LEU A 322      -9.657  15.733  -1.505  1.00 98.34           C  
ATOM   4774  CB  LEU A 322     -10.016  17.990  -0.470  1.00 98.34           C  
ATOM   4775  HB2 LEU A 322     -10.841  18.115  -1.172  1.00 98.34           H  
ATOM   4776  HB3 LEU A 322     -10.414  17.509   0.424  1.00 98.34           H  
ATOM   4777  O   LEU A 322     -10.237  15.636  -2.582  1.00 98.34           O  
ATOM   4778  CG  LEU A 322      -9.500  19.388  -0.086  1.00 98.34           C  
ATOM   4779  HG  LEU A 322      -9.220  19.938  -0.985  1.00 98.34           H  
ATOM   4780  CD1 LEU A 322     -10.625  20.151   0.609  1.00 98.34           C  
ATOM   4781 HD11 LEU A 322     -10.287  21.156   0.859  1.00 98.34           H  
ATOM   4782 HD12 LEU A 322     -10.913  19.635   1.525  1.00 98.34           H  
ATOM   4783 HD13 LEU A 322     -11.489  20.215  -0.053  1.00 98.34           H  
ATOM   4784  CD2 LEU A 322      -8.302  19.343   0.860  1.00 98.34           C  
ATOM   4785 HD21 LEU A 322      -7.428  19.004   0.305  1.00 98.34           H  
ATOM   4786 HD22 LEU A 322      -8.506  18.681   1.701  1.00 98.34           H  
ATOM   4787 HD23 LEU A 322      -8.084  20.345   1.230  1.00 98.34           H  
ATOM   4788  N   VAL A 323      -9.621  14.733  -0.635  1.00 98.49           N  
ATOM   4789  H   VAL A 323      -9.085  14.852   0.213  1.00 98.49           H  
ATOM   4790  CA  VAL A 323     -10.459  13.537  -0.772  1.00 98.49           C  
ATOM   4791  HA  VAL A 323     -10.316  13.089  -1.755  1.00 98.49           H  
ATOM   4792  C   VAL A 323     -11.927  13.937  -0.613  1.00 98.49           C  
ATOM   4793  CB  VAL A 323     -10.063  12.528   0.308  1.00 98.49           C  
ATOM   4794  HB  VAL A 323     -10.110  13.061   1.258  1.00 98.49           H  
ATOM   4795  O   VAL A 323     -12.301  14.484   0.418  1.00 98.49           O  
ATOM   4796  CG1 VAL A 323     -11.006  11.316   0.355  1.00 98.49           C  
ATOM   4797 HG11 VAL A 323     -11.090  10.865  -0.633  1.00 98.49           H  
ATOM   4798 HG12 VAL A 323     -11.995  11.625   0.696  1.00 98.49           H  
ATOM   4799 HG13 VAL A 323     -10.627  10.581   1.065  1.00 98.49           H  
ATOM   4800  CG2 VAL A 323      -8.620  12.048   0.118  1.00 98.49           C  
ATOM   4801 HG21 VAL A 323      -7.926  12.887   0.174  1.00 98.49           H  
ATOM   4802 HG22 VAL A 323      -8.522  11.576  -0.860  1.00 98.49           H  
ATOM   4803 HG23 VAL A 323      -8.360  11.345   0.909  1.00 98.49           H  
ATOM   4804  N   GLU A 324     -12.776  13.645  -1.594  1.00 97.86           N  
ATOM   4805  H   GLU A 324     -12.422  13.220  -2.439  1.00 97.86           H  
ATOM   4806  CA  GLU A 324     -14.200  14.011  -1.534  1.00 97.86           C  
ATOM   4807  HA  GLU A 324     -14.290  15.063  -1.263  1.00 97.86           H  
ATOM   4808  C   GLU A 324     -14.954  13.189  -0.483  1.00 97.86           C  
ATOM   4809  CB  GLU A 324     -14.822  13.798  -2.922  1.00 97.86           C  
ATOM   4810  HB2 GLU A 324     -14.252  14.367  -3.657  1.00 97.86           H  
ATOM   4811  HB3 GLU A 324     -14.729  12.745  -3.185  1.00 97.86           H  
ATOM   4812  O   GLU A 324     -15.723  13.723   0.314  1.00 97.86           O  
ATOM   4813  CG  GLU A 324     -16.309  14.182  -3.021  1.00 97.86           C  
ATOM   4814  HG2 GLU A 324     -16.881  13.606  -2.294  1.00 97.86           H  
ATOM   4815  HG3 GLU A 324     -16.655  13.876  -4.008  1.00 97.86           H  
ATOM   4816  CD  GLU A 324     -16.606  15.681  -2.848  1.00 97.86           C  
ATOM   4817  OE1 GLU A 324     -17.812  16.018  -2.817  1.00 97.86           O  
ATOM   4818  OE2 GLU A 324     -15.650  16.492  -2.836  1.00 97.86           O  
ATOM   4819  N   GLN A 325     -14.734  11.872  -0.475  1.00 97.75           N  
ATOM   4820  H   GLN A 325     -14.079  11.489  -1.142  1.00 97.75           H  
ATOM   4821  CA  GLN A 325     -15.333  10.964   0.495  1.00 97.75           C  
ATOM   4822  HA  GLN A 325     -15.358  11.476   1.457  1.00 97.75           H  
ATOM   4823  C   GLN A 325     -14.493   9.693   0.645  1.00 97.75           C  
ATOM   4824  CB  GLN A 325     -16.773  10.616   0.077  1.00 97.75           C  
ATOM   4825  HB2 GLN A 325     -16.760   9.787  -0.631  1.00 97.75           H  
ATOM   4826  HB3 GLN A 325     -17.242  11.476  -0.403  1.00 97.75           H  
ATOM   4827  O   GLN A 325     -14.027   9.116  -0.336  1.00 97.75           O  
ATOM   4828  CG  GLN A 325     -17.609  10.246   1.307  1.00 97.75           C  
ATOM   4829  HG2 GLN A 325     -17.648  11.110   1.971  1.00 97.75           H  
ATOM   4830  HG3 GLN A 325     -17.128   9.438   1.858  1.00 97.75           H  
ATOM   4831  CD  GLN A 325     -19.041   9.828   0.994  1.00 97.75           C  
ATOM   4832  NE2 GLN A 325     -19.851   9.603   2.003  1.00 97.75           N  
ATOM   4833 HE21 GLN A 325     -20.713   9.136   1.761  1.00 97.75           H  
ATOM   4834 HE22 GLN A 325     -19.520   9.719   2.950  1.00 97.75           H  
ATOM   4835  OE1 GLN A 325     -19.501   9.677  -0.128  1.00 97.75           O  
ATOM   4836  N   ASP A 326     -14.331   9.230   1.881  1.00 98.11           N  
ATOM   4837  H   ASP A 326     -14.700   9.778   2.645  1.00 98.11           H  
ATOM   4838  CA  ASP A 326     -13.536   8.051   2.222  1.00 98.11           C  
ATOM   4839  HA  ASP A 326     -12.709   7.976   1.515  1.00 98.11           H  
ATOM   4840  C   ASP A 326     -14.344   6.746   2.122  1.00 98.11           C  
ATOM   4841  CB  ASP A 326     -12.935   8.292   3.599  1.00 98.11           C  
ATOM   4842  HB2 ASP A 326     -13.731   8.348   4.341  1.00 98.11           H  
ATOM   4843  HB3 ASP A 326     -12.417   9.251   3.576  1.00 98.11           H  
ATOM   4844  O   ASP A 326     -14.765   6.151   3.125  1.00 98.11           O  
ATOM   4845  CG  ASP A 326     -11.924   7.238   4.011  1.00 98.11           C  
ATOM   4846  OD1 ASP A 326     -11.326   6.538   3.165  1.00 98.11           O  
ATOM   4847  OD2 ASP A 326     -11.682   7.151   5.234  1.00 98.11           O  
ATOM   4848  N   ILE A 327     -14.579   6.319   0.881  1.00 98.37           N  
ATOM   4849  H   ILE A 327     -14.218   6.880   0.123  1.00 98.37           H  
ATOM   4850  CA  ILE A 327     -15.407   5.158   0.530  1.00 98.37           C  
ATOM   4851  HA  ILE A 327     -15.736   4.681   1.454  1.00 98.37           H  
ATOM   4852  C   ILE A 327     -14.632   4.078  -0.234  1.00 98.37           C  
ATOM   4853  CB  ILE A 327     -16.682   5.595  -0.227  1.00 98.37           C  
ATOM   4854  HB  ILE A 327     -17.250   4.696  -0.469  1.00 98.37           H  
ATOM   4855  O   ILE A 327     -13.545   4.312  -0.767  1.00 98.37           O  
ATOM   4856  CG1 ILE A 327     -16.357   6.320  -1.554  1.00 98.37           C  
ATOM   4857 HG12 ILE A 327     -15.854   7.265  -1.351  1.00 98.37           H  
ATOM   4858 HG13 ILE A 327     -15.685   5.699  -2.147  1.00 98.37           H  
ATOM   4859  CG2 ILE A 327     -17.563   6.452   0.700  1.00 98.37           C  
ATOM   4860 HG21 ILE A 327     -18.533   6.633   0.237  1.00 98.37           H  
ATOM   4861 HG22 ILE A 327     -17.070   7.405   0.892  1.00 98.37           H  
ATOM   4862 HG23 ILE A 327     -17.718   5.929   1.644  1.00 98.37           H  
ATOM   4863  CD1 ILE A 327     -17.599   6.601  -2.407  1.00 98.37           C  
ATOM   4864 HD11 ILE A 327     -17.291   6.997  -3.374  1.00 98.37           H  
ATOM   4865 HD12 ILE A 327     -18.158   5.679  -2.567  1.00 98.37           H  
ATOM   4866 HD13 ILE A 327     -18.240   7.336  -1.920  1.00 98.37           H  
ATOM   4867  N   ASN A 328     -15.206   2.879  -0.271  1.00 98.62           N  
ATOM   4868  H   ASN A 328     -16.104   2.781   0.182  1.00 98.62           H  
ATOM   4869  CA  ASN A 328     -14.759   1.755  -1.091  1.00 98.62           C  
ATOM   4870  HA  ASN A 328     -13.845   2.029  -1.619  1.00 98.62           H  
ATOM   4871  C   ASN A 328     -15.798   1.414  -2.171  1.00 98.62           C  
ATOM   4872  CB  ASN A 328     -14.430   0.561  -0.179  1.00 98.62           C  
ATOM   4873  HB2 ASN A 328     -13.573   0.805   0.449  1.00 98.62           H  
ATOM   4874  HB3 ASN A 328     -14.140  -0.313  -0.762  1.00 98.62           H  
ATOM   4875  O   ASN A 328     -16.832   2.067  -2.297  1.00 98.62           O  
ATOM   4876  CG  ASN A 328     -15.600   0.129   0.665  1.00 98.62           C  
ATOM   4877  ND2 ASN A 328     -15.465   0.175   1.966  1.00 98.62           N  
ATOM   4878 HD21 ASN A 328     -14.594   0.512   2.350  1.00 98.62           H  
ATOM   4879 HD22 ASN A 328     -16.209  -0.223   2.520  1.00 98.62           H  
ATOM   4880  OD1 ASN A 328     -16.624  -0.289   0.154  1.00 98.62           O  
ATOM   4881  N   THR A 329     -15.504   0.374  -2.947  1.00 98.66           N  
ATOM   4882  H   THR A 329     -14.633  -0.109  -2.780  1.00 98.66           H  
ATOM   4883  CA  THR A 329     -16.319  -0.035  -4.096  1.00 98.66           C  
ATOM   4884  HA  THR A 329     -16.623   0.864  -4.633  1.00 98.66           H  
ATOM   4885  C   THR A 329     -17.624  -0.745  -3.743  1.00 98.66           C  
ATOM   4886  CB  THR A 329     -15.511  -0.891  -5.081  1.00 98.66           C  
ATOM   4887  HB  THR A 329     -16.159  -1.184  -5.907  1.00 98.66           H  
ATOM   4888  O   THR A 329     -18.415  -0.987  -4.648  1.00 98.66           O  
ATOM   4889  CG2 THR A 329     -14.336  -0.112  -5.667  1.00 98.66           C  
ATOM   4890 HG21 THR A 329     -13.843  -0.723  -6.423  1.00 98.66           H  
ATOM   4891 HG22 THR A 329     -14.720   0.796  -6.131  1.00 98.66           H  
ATOM   4892 HG23 THR A 329     -13.619   0.166  -4.895  1.00 98.66           H  
ATOM   4893  OG1 THR A 329     -15.009  -2.060  -4.470  1.00 98.66           O  
ATOM   4894  HG1 THR A 329     -14.477  -1.808  -3.712  1.00 98.66           H  
ATOM   4895  N   LEU A 330     -17.894  -1.083  -2.474  1.00 98.27           N  
ATOM   4896  H   LEU A 330     -17.274  -0.783  -1.736  1.00 98.27           H  
ATOM   4897  CA  LEU A 330     -19.116  -1.805  -2.109  1.00 98.27           C  
ATOM   4898  HA  LEU A 330     -19.186  -2.674  -2.763  1.00 98.27           H  
ATOM   4899  C   LEU A 330     -20.368  -0.943  -2.332  1.00 98.27           C  
ATOM   4900  CB  LEU A 330     -19.036  -2.304  -0.657  1.00 98.27           C  
ATOM   4901  HB2 LEU A 330     -18.967  -1.435  -0.003  1.00 98.27           H  
ATOM   4902  HB3 LEU A 330     -18.133  -2.900  -0.528  1.00 98.27           H  
ATOM   4903  O   LEU A 330     -20.599   0.057  -1.649  1.00 98.27           O  
ATOM   4904  CG  LEU A 330     -20.261  -3.140  -0.238  1.00 98.27           C  
ATOM   4905  HG  LEU A 330     -21.179  -2.595  -0.460  1.00 98.27           H  
ATOM   4906  CD1 LEU A 330     -20.316  -4.499  -0.935  1.00 98.27           C  
ATOM   4907 HD11 LEU A 330     -20.410  -4.370  -2.013  1.00 98.27           H  
ATOM   4908 HD12 LEU A 330     -21.186  -5.058  -0.591  1.00 98.27           H  
ATOM   4909 HD13 LEU A 330     -19.410  -5.068  -0.726  1.00 98.27           H  
ATOM   4910  CD2 LEU A 330     -20.230  -3.379   1.267  1.00 98.27           C  
ATOM   4911 HD21 LEU A 330     -20.190  -2.415   1.775  1.00 98.27           H  
ATOM   4912 HD22 LEU A 330     -21.133  -3.910   1.571  1.00 98.27           H  
ATOM   4913 HD23 LEU A 330     -19.353  -3.972   1.527  1.00 98.27           H  
ATOM   4914  N   THR A 331     -21.230  -1.404  -3.230  1.00 97.22           N  
ATOM   4915  H   THR A 331     -20.949  -2.221  -3.753  1.00 97.22           H  
ATOM   4916  CA  THR A 331     -22.518  -0.787  -3.573  1.00 97.22           C  
ATOM   4917  HA  THR A 331     -22.736   0.001  -2.852  1.00 97.22           H  
ATOM   4918  C   THR A 331     -23.690  -1.774  -3.494  1.00 97.22           C  
ATOM   4919  CB  THR A 331     -22.458  -0.130  -4.959  1.00 97.22           C  
ATOM   4920  HB  THR A 331     -23.441   0.280  -5.186  1.00 97.22           H  
ATOM   4921  O   THR A 331     -24.831  -1.345  -3.289  1.00 97.22           O  
ATOM   4922  CG2 THR A 331     -21.446   1.014  -5.036  1.00 97.22           C  
ATOM   4923 HG21 THR A 331     -21.518   1.488  -6.015  1.00 97.22           H  
ATOM   4924 HG22 THR A 331     -21.661   1.755  -4.266  1.00 97.22           H  
ATOM   4925 HG23 THR A 331     -20.431   0.641  -4.902  1.00 97.22           H  
ATOM   4926  OG1 THR A 331     -22.131  -1.071  -5.953  1.00 97.22           O  
ATOM   4927  HG1 THR A 331     -21.316  -1.510  -5.697  1.00 97.22           H  
ATOM   4928  N   SER A 332     -23.436  -3.087  -3.567  1.00 96.11           N  
ATOM   4929  H   SER A 332     -22.511  -3.380  -3.848  1.00 96.11           H  
ATOM   4930  CA  SER A 332     -24.454  -4.132  -3.388  1.00 96.11           C  
ATOM   4931  HA  SER A 332     -25.402  -3.767  -3.785  1.00 96.11           H  
ATOM   4932  C   SER A 332     -24.665  -4.489  -1.916  1.00 96.11           C  
ATOM   4933  CB  SER A 332     -24.108  -5.390  -4.180  1.00 96.11           C  
ATOM   4934  HB2 SER A 332     -24.858  -6.156  -3.984  1.00 96.11           H  
ATOM   4935  HB3 SER A 332     -23.133  -5.765  -3.870  1.00 96.11           H  
ATOM   4936  O   SER A 332     -24.028  -5.385  -1.362  1.00 96.11           O  
ATOM   4937  OG  SER A 332     -24.101  -5.103  -5.558  1.00 96.11           O  
ATOM   4938  HG  SER A 332     -23.172  -5.145  -5.797  1.00 96.11           H
[truncated: 149,292 more chars]
