# Supplementary material for: Evolution of Phage Tail Sheath Protein
Source: Viruses. 2022 May 26;14(6):1148. doi: 10.3390/v14061148 (PMC9230969; doi:10.3390/v14061148)
Supplement: Supplementary file 1 [file viruses-14-01148-s001.zip › Supplementary_File_S2/AF_models/CHR-3LML-Listeria__innocua.pdb]

ATOM      1  N   MET A   1     -13.967  25.358  55.547  1.00 41.65           N  
ATOM      2  H   MET A   1     -13.667  24.842  56.362  1.00 41.65           H  
ATOM      3  H2  MET A   1     -14.850  24.989  55.222  1.00 41.65           H  
ATOM      4  H3  MET A   1     -14.100  26.328  55.792  1.00 41.65           H  
ATOM      5  CA  MET A   1     -12.973  25.236  54.460  1.00 41.65           C  
ATOM      6  HA  MET A   1     -12.038  25.710  54.759  1.00 41.65           H  
ATOM      7  C   MET A   1     -13.508  25.976  53.245  1.00 41.65           C  
ATOM      8  CB  MET A   1     -12.682  23.764  54.122  1.00 41.65           C  
ATOM      9  HB2 MET A   1     -12.108  23.727  53.196  1.00 41.65           H  
ATOM     10  HB3 MET A   1     -13.612  23.215  53.975  1.00 41.65           H  
ATOM     11  O   MET A   1     -14.659  25.745  52.890  1.00 41.65           O  
ATOM     12  CG  MET A   1     -11.849  23.095  55.223  1.00 41.65           C  
ATOM     13  HG2 MET A   1     -12.435  23.008  56.138  1.00 41.65           H  
ATOM     14  HG3 MET A   1     -10.989  23.731  55.430  1.00 41.65           H  
ATOM     15  SD  MET A   1     -11.205  21.464  54.777  1.00 41.65           S  
ATOM     16  CE  MET A   1     -12.563  20.369  55.274  1.00 41.65           C  
ATOM     17  HE1 MET A   1     -12.288  19.338  55.052  1.00 41.65           H  
ATOM     18  HE2 MET A   1     -13.467  20.622  54.721  1.00 41.65           H  
ATOM     19  HE3 MET A   1     -12.743  20.464  56.345  1.00 41.65           H  
ATOM     20  N   VAL A   2     -12.734  26.907  52.679  1.00 42.44           N  
ATOM     21  H   VAL A   2     -11.779  27.019  52.988  1.00 42.44           H  
ATOM     22  CA  VAL A   2     -13.084  27.599  51.422  1.00 42.44           C  
ATOM     23  HA  VAL A   2     -14.049  28.095  51.529  1.00 42.44           H  
ATOM     24  C   VAL A   2     -13.187  26.535  50.323  1.00 42.44           C  
ATOM     25  CB  VAL A   2     -12.012  28.661  51.073  1.00 42.44           C  
ATOM     26  HB  VAL A   2     -11.057  28.161  50.910  1.00 42.44           H  
ATOM     27  O   VAL A   2     -12.292  25.697  50.235  1.00 42.44           O  
ATOM     28  CG1 VAL A   2     -12.371  29.450  49.810  1.00 42.44           C  
ATOM     29 HG11 VAL A   2     -13.326  29.960  49.936  1.00 42.44           H  
ATOM     30 HG12 VAL A   2     -11.598  30.190  49.604  1.00 42.44           H  
ATOM     31 HG13 VAL A   2     -12.427  28.783  48.950  1.00 42.44           H  
ATOM     32  CG2 VAL A   2     -11.831  29.670  52.219  1.00 42.44           C  
ATOM     33 HG21 VAL A   2     -12.779  30.157  52.445  1.00 42.44           H  
ATOM     34 HG22 VAL A   2     -11.109  30.431  51.924  1.00 42.44           H  
ATOM     35 HG23 VAL A   2     -11.447  29.179  53.114  1.00 42.44           H  
ATOM     36  N   SER A   3     -14.277  26.489  49.547  1.00 52.62           N  
ATOM     37  H   SER A   3     -14.985  27.207  49.603  1.00 52.62           H  
ATOM     38  CA  SER A   3     -14.377  25.510  48.456  1.00 52.62           C  
ATOM     39  HA  SER A   3     -14.113  24.535  48.866  1.00 52.62           H  
ATOM     40  C   SER A   3     -13.355  25.818  47.366  1.00 52.62           C  
ATOM     41  CB  SER A   3     -15.788  25.363  47.866  1.00 52.62           C  
ATOM     42  HB2 SER A   3     -16.328  24.661  48.502  1.00 52.62           H  
ATOM     43  HB3 SER A   3     -15.731  24.925  46.869  1.00 52.62           H  
ATOM     44  O   SER A   3     -13.238  26.957  46.919  1.00 52.62           O  
ATOM     45  OG  SER A   3     -16.536  26.556  47.823  1.00 52.62           O  
ATOM     46  HG  SER A   3     -16.338  27.082  47.046  1.00 52.62           H  
ATOM     47  N   GLY A   4     -12.624  24.792  46.947  1.00 49.43           N  
ATOM     48  H   GLY A   4     -12.738  23.888  47.382  1.00 49.43           H  
ATOM     49  CA  GLY A   4     -11.678  24.827  45.839  1.00 49.43           C  
ATOM     50  HA2 GLY A   4     -10.738  25.282  46.152  1.00 49.43           H  
ATOM     51  HA3 GLY A   4     -12.106  25.415  45.026  1.00 49.43           H  
ATOM     52  C   GLY A   4     -11.410  23.416  45.318  1.00 49.43           C  
ATOM     53  O   GLY A   4     -11.842  22.443  45.937  1.00 49.43           O  
ATOM     54  N   GLY A   5     -10.753  23.302  44.165  1.00 62.18           N  
ATOM     55  H   GLY A   5     -10.434  24.142  43.704  1.00 62.18           H  
ATOM     56  CA  GLY A   5     -10.456  22.014  43.525  1.00 62.18           C  
ATOM     57  HA2 GLY A   5     -11.354  21.396  43.519  1.00 62.18           H  
ATOM     58  HA3 GLY A   5      -9.692  21.492  44.101  1.00 62.18           H  
ATOM     59  C   GLY A   5      -9.961  22.156  42.084  1.00 62.18           C  
ATOM     60  O   GLY A   5      -9.696  23.258  41.618  1.00 62.18           O  
ATOM     61  N   THR A   6      -9.844  21.054  41.356  1.00 55.02           N  
ATOM     62  H   THR A   6      -9.978  20.147  41.780  1.00 55.02           H  
ATOM     63  CA  THR A   6      -9.510  21.039  39.922  1.00 55.02           C  
ATOM     64  HA  THR A   6      -8.788  21.834  39.735  1.00 55.02           H  
ATOM     65  C   THR A   6     -10.743  21.345  39.056  1.00 55.02           C  
ATOM     66  CB  THR A   6      -8.853  19.697  39.517  1.00 55.02           C  
ATOM     67  HB  THR A   6      -9.369  19.284  38.651  1.00 55.02           H  
ATOM     68  O   THR A   6     -11.874  21.002  39.419  1.00 55.02           O  
ATOM     69  CG2 THR A   6      -7.378  19.879  39.165  1.00 55.02           C  
ATOM     70 HG21 THR A   6      -7.286  20.556  38.316  1.00 55.02           H  
ATOM     71 HG22 THR A   6      -6.839  20.294  40.016  1.00 55.02           H  
ATOM     72 HG23 THR A   6      -6.941  18.920  38.890  1.00 55.02           H  
ATOM     73  OG1 THR A   6      -8.900  18.751  40.570  1.00 55.02           O  
ATOM     74  HG1 THR A   6      -8.471  17.952  40.255  1.00 55.02           H  
ATOM     75  N   PHE A   7     -10.558  21.995  37.901  1.00 66.97           N  
ATOM     76  H   PHE A   7      -9.619  22.236  37.617  1.00 66.97           H  
ATOM     77  CA  PHE A   7     -11.626  22.192  36.909  1.00 66.97           C  
ATOM     78  HA  PHE A   7     -12.440  21.506  37.146  1.00 66.97           H  
ATOM     79  C   PHE A   7     -11.162  21.828  35.494  1.00 66.97           C  
ATOM     80  CB  PHE A   7     -12.208  23.618  36.960  1.00 66.97           C  
ATOM     81  HB2 PHE A   7     -13.213  23.577  36.539  1.00 66.97           H  
ATOM     82  HB3 PHE A   7     -12.329  23.928  37.998  1.00 66.97           H  
ATOM     83  O   PHE A   7     -10.009  22.068  35.140  1.00 66.97           O  
ATOM     84  CG  PHE A   7     -11.430  24.671  36.186  1.00 66.97           C  
ATOM     85  CD1 PHE A   7     -10.258  25.245  36.715  1.00 66.97           C  
ATOM     86  HD1 PHE A   7      -9.910  24.958  37.696  1.00 66.97           H  
ATOM     87  CD2 PHE A   7     -11.876  25.061  34.907  1.00 66.97           C  
ATOM     88  HD2 PHE A   7     -12.785  24.645  34.500  1.00 66.97           H  
ATOM     89  CE1 PHE A   7      -9.539  26.198  35.968  1.00 66.97           C  
ATOM     90  HE1 PHE A   7      -8.658  26.658  36.390  1.00 66.97           H  
ATOM     91  CE2 PHE A   7     -11.146  25.996  34.153  1.00 66.97           C  
ATOM     92  HE2 PHE A   7     -11.500  26.295  33.177  1.00 66.97           H  
ATOM     93  CZ  PHE A   7      -9.975  26.563  34.682  1.00 66.97           C  
ATOM     94  HZ  PHE A   7      -9.426  27.299  34.113  1.00 66.97           H  
ATOM     95  N   ASN A   8     -12.082  21.301  34.685  1.00 61.91           N  
ATOM     96  H   ASN A   8     -13.026  21.188  35.026  1.00 61.91           H  
ATOM     97  CA  ASN A   8     -11.888  21.087  33.251  1.00 61.91           C  
ATOM     98  HA  ASN A   8     -10.823  21.003  33.036  1.00 61.91           H  
ATOM     99  C   ASN A   8     -12.432  22.305  32.498  1.00 61.91           C  
ATOM    100  CB  ASN A   8     -12.565  19.769  32.824  1.00 61.91           C  
ATOM    101  HB2 ASN A   8     -13.610  19.769  33.134  1.00 61.91           H  
ATOM    102  HB3 ASN A   8     -12.541  19.687  31.737  1.00 61.91           H  
ATOM    103  O   ASN A   8     -13.475  22.848  32.871  1.00 61.91           O  
ATOM    104  CG  ASN A   8     -11.870  18.537  33.386  1.00 61.91           C  
ATOM    105  ND2 ASN A   8     -12.517  17.397  33.372  1.00 61.91           N  
ATOM    106 HD21 ASN A   8     -11.971  16.576  33.591  1.00 61.91           H  
ATOM    107 HD22 ASN A   8     -13.374  17.294  32.847  1.00 61.91           H  
ATOM    108  OD1 ASN A   8     -10.748  18.596  33.858  1.00 61.91           O  
ATOM    109  N   ALA A   9     -11.723  22.758  31.462  1.00 56.09           N  
ATOM    110  H   ALA A   9     -10.956  22.199  31.115  1.00 56.09           H  
ATOM    111  CA  ALA A   9     -12.177  23.886  30.653  1.00 56.09           C  
ATOM    112  HA  ALA A   9     -12.292  24.755  31.301  1.00 56.09           H  
ATOM    113  C   ALA A   9     -13.550  23.564  30.030  1.00 56.09           C  
ATOM    114  CB  ALA A   9     -11.111  24.203  29.597  1.00 56.09           C  
ATOM    115  HB1 ALA A   9     -10.167  24.453  30.081  1.00 56.09           H  
ATOM    116  HB2 ALA A   9     -11.440  25.048  28.991  1.00 56.09           H  
ATOM    117  HB3 ALA A   9     -10.973  23.341  28.944  1.00 56.09           H  
ATOM    118  O   ALA A   9     -13.738  22.477  29.502  1.00 56.09           O  
ATOM    119  N   GLY A  10     -14.508  24.488  30.135  1.00 62.86           N  
ATOM    120  H   GLY A  10     -14.297  25.359  30.602  1.00 62.86           H  
ATOM    121  CA  GLY A  10     -15.872  24.313  29.614  1.00 62.86           C  
ATOM    122  HA2 GLY A  10     -16.249  25.279  29.277  1.00 62.86           H  
ATOM    123  HA3 GLY A  10     -15.844  23.652  28.747  1.00 62.86           H  
ATOM    124  C   GLY A  10     -16.897  23.733  30.598  1.00 62.86           C  
ATOM    125  O   GLY A  10     -18.088  23.799  30.318  1.00 62.86           O  
ATOM    126  N   VAL A  11     -16.483  23.234  31.769  1.00 65.19           N  
ATOM    127  H   VAL A  11     -15.491  23.186  31.954  1.00 65.19           H  
ATOM    128  CA  VAL A  11     -17.413  22.735  32.798  1.00 65.19           C  
ATOM    129  HA  VAL A  11     -18.395  22.585  32.348  1.00 65.19           H  
ATOM    130  C   VAL A  11     -17.572  23.766  33.915  1.00 65.19           C  
ATOM    131  CB  VAL A  11     -16.973  21.362  33.343  1.00 65.19           C  
ATOM    132  HB  VAL A  11     -16.012  21.461  33.849  1.00 65.19           H  
ATOM    133  O   VAL A  11     -16.663  23.957  34.729  1.00 65.19           O  
ATOM    134  CG1 VAL A  11     -17.998  20.809  34.345  1.00 65.19           C  
ATOM    135 HG11 VAL A  11     -17.686  19.823  34.688  1.00 65.19           H  
ATOM    136 HG12 VAL A  11     -18.091  21.473  35.205  1.00 65.19           H  
ATOM    137 HG13 VAL A  11     -18.971  20.718  33.863  1.00 65.19           H  
ATOM    138  CG2 VAL A  11     -16.819  20.330  32.218  1.00 65.19           C  
ATOM    139 HG21 VAL A  11     -16.040  20.638  31.520  1.00 65.19           H  
ATOM    140 HG22 VAL A  11     -17.756  20.227  31.671  1.00 65.19           H  
ATOM    141 HG23 VAL A  11     -16.541  19.359  32.629  1.00 65.19           H  
ATOM    142  N   GLU A  12     -18.738  24.414  33.989  1.00 68.69           N  
ATOM    143  H   GLU A  12     -19.439  24.248  33.281  1.00 68.69           H  
ATOM    144  CA  GLU A  12     -19.051  25.352  35.072  1.00 68.69           C  
ATOM    145  HA  GLU A  12     -18.218  26.051  35.156  1.00 68.69           H  
ATOM    146  C   GLU A  12     -19.181  24.638  36.423  1.00 68.69           C  
ATOM    147  CB  GLU A  12     -20.317  26.178  34.794  1.00 68.69           C  
ATOM    148  HB2 GLU A  12     -20.660  26.586  35.744  1.00 68.69           H  
ATOM    149  HB3 GLU A  12     -21.100  25.534  34.392  1.00 68.69           H  
ATOM    150  O   GLU A  12     -19.827  23.597  36.566  1.00 68.69           O  
ATOM    151  CG  GLU A  12     -20.056  27.359  33.846  1.00 68.69           C  
ATOM    152  HG2 GLU A  12     -19.891  26.976  32.839  1.00 68.69           H  
ATOM    153  HG3 GLU A  12     -19.145  27.863  34.168  1.00 68.69           H  
ATOM    154  CD  GLU A  12     -21.211  28.376  33.839  1.00 68.69           C  
ATOM    155  OE1 GLU A  12     -20.930  29.551  33.512  1.00 68.69           O  
ATOM    156  OE2 GLU A  12     -22.346  27.989  34.199  1.00 68.69           O  
ATOM    157  N   LYS A  13     -18.567  25.219  37.458  1.00 75.70           N  
ATOM    158  H   LYS A  13     -18.101  26.101  37.298  1.00 75.70           H  
ATOM    159  CA  LYS A  13     -18.707  24.737  38.833  1.00 75.70           C  
ATOM    160  HA  LYS A  13     -18.995  23.686  38.801  1.00 75.70           H  
ATOM    161  C   LYS A  13     -19.844  25.483  39.524  1.00 75.70           C  
ATOM    162  CB  LYS A  13     -17.374  24.843  39.593  1.00 75.70           C  
ATOM    163  HB2 LYS A  13     -17.060  25.887  39.610  1.00 75.70           H  
ATOM    164  HB3 LYS A  13     -17.533  24.528  40.624  1.00 75.70           H  
ATOM    165  O   LYS A  13     -19.838  26.703  39.614  1.00 75.70           O  
ATOM    166  CG  LYS A  13     -16.232  23.998  38.995  1.00 75.70           C  
ATOM    167  HG2 LYS A  13     -15.337  24.170  39.593  1.00 75.70           H  
ATOM    168  HG3 LYS A  13     -16.022  24.338  37.981  1.00 75.70           H  
ATOM    169  CD  LYS A  13     -16.522  22.487  38.969  1.00 75.70           C  
ATOM    170  HD2 LYS A  13     -16.794  22.153  39.970  1.00 75.70           H  
ATOM    171  HD3 LYS A  13     -17.346  22.292  38.282  1.00 75.70           H  
ATOM    172  CE  LYS A  13     -15.280  21.725  38.487  1.00 75.70           C  
ATOM    173  HE2 LYS A  13     -14.997  22.123  37.513  1.00 75.70           H  
ATOM    174  HE3 LYS A  13     -14.456  21.920  39.174  1.00 75.70           H  
ATOM    175  NZ  LYS A  13     -15.521  20.262  38.381  1.00 75.70           N  
ATOM    176  HZ1 LYS A  13     -16.231  20.068  37.689  1.00 75.70           H  
ATOM    177  HZ2 LYS A  13     -15.812  19.874  39.267  1.00 75.70           H  
ATOM    178  HZ3 LYS A  13     -14.675  19.786  38.101  1.00 75.70           H  
ATOM    179  N   ILE A  14     -20.774  24.717  40.093  1.00 73.67           N  
ATOM    180  H   ILE A  14     -20.744  23.734  39.861  1.00 73.67           H  
ATOM    181  CA  ILE A  14     -21.992  25.215  40.759  1.00 73.67           C  
ATOM    182  HA  ILE A  14     -22.522  25.870  40.067  1.00 73.67           H  
ATOM    183  C   ILE A  14     -21.669  26.048  42.015  1.00 73.67           C  
ATOM    184  CB  ILE A  14     -22.908  24.006  41.095  1.00 73.67           C  
ATOM    185  HB  ILE A  14     -22.362  23.351  41.774  1.00 73.67           H  
ATOM    186  O   ILE A  14     -22.433  26.929  42.403  1.00 73.67           O  
ATOM    187  CG1 ILE A  14     -23.257  23.194  39.821  1.00 73.67           C  
ATOM    188 HG12 ILE A  14     -23.863  23.807  39.154  1.00 73.67           H  
ATOM    189 HG13 ILE A  14     -22.346  22.928  39.284  1.00 73.67           H  
ATOM    190  CG2 ILE A  14     -24.200  24.450  41.808  1.00 73.67           C  
ATOM    191 HG21 ILE A  14     -24.751  25.147  41.176  1.00 73.67           H  
ATOM    192 HG22 ILE A  14     -23.977  24.934  42.759  1.00 73.67           H  
ATOM    193 HG23 ILE A  14     -24.837  23.593  42.029  1.00 73.67           H  
ATOM    194  CD1 ILE A  14     -23.992  21.875  40.094  1.00 73.67           C  
ATOM    195 HD11 ILE A  14     -24.028  21.290  39.175  1.00 73.67           H  
ATOM    196 HD12 ILE A  14     -25.017  22.065  40.415  1.00 73.67           H  
ATOM    197 HD13 ILE A  14     -23.466  21.303  40.857  1.00 73.67           H  
ATOM    198  N   ARG A  15     -20.539  25.778  42.683  1.00 63.77           N  
ATOM    199  H   ARG A  15     -19.889  25.135  42.254  1.00 63.77           H  
ATOM    200  CA  ARG A  15     -20.140  26.486  43.908  1.00 63.77           C  
ATOM    201  HA  ARG A  15     -21.030  26.957  44.326  1.00 63.77           H  
ATOM    202  C   ARG A  15     -19.113  27.582  43.612  1.00 63.77           C  
ATOM    203  CB  ARG A  15     -19.599  25.510  44.959  1.00 63.77           C  
ATOM    204  HB2 ARG A  15     -19.190  26.097  45.782  1.00 63.77           H  
ATOM    205  HB3 ARG A  15     -18.792  24.916  44.531  1.00 63.77           H  
ATOM    206  O   ARG A  15     -18.115  27.281  42.957  1.00 63.77           O  
ATOM    207  CG  ARG A  15     -20.692  24.571  45.493  1.00 63.77           C  
ATOM    208  HG2 ARG A  15     -21.026  23.914  44.690  1.00 63.77           H  
ATOM    209  HG3 ARG A  15     -21.545  25.156  45.838  1.00 63.77           H  
ATOM    210  CD  ARG A  15     -20.166  23.712  46.647  1.00 63.77           C  
ATOM    211  HD2 ARG A  15     -19.292  23.162  46.299  1.00 63.77           H  
ATOM    212  HD3 ARG A  15     -20.941  22.997  46.926  1.00 63.77           H  
ATOM    213  NE  ARG A  15     -19.818  24.539  47.820  1.00 63.77           N  
ATOM    214  HE  ARG A  15     -20.121  25.502  47.795  1.00 63.77           H  
ATOM    215  NH1 ARG A  15     -18.672  22.944  49.003  1.00 63.77           N  
ATOM    216 HH11 ARG A  15     -18.165  22.654  49.827  1.00 63.77           H  
ATOM    217 HH12 ARG A  15     -18.886  22.276  48.276  1.00 63.77           H  
ATOM    218  NH2 ARG A  15     -18.857  25.014  49.823  1.00 63.77           N  
ATOM    219 HH21 ARG A  15     -19.088  25.988  49.686  1.00 63.77           H  
ATOM    220 HH22 ARG A  15     -18.301  24.736  50.619  1.00 63.77           H  
ATOM    221  CZ  ARG A  15     -19.121  24.162  48.874  1.00 63.77           C  
ATOM    222  N   PRO A  16     -19.247  28.784  44.197  1.00 63.31           N  
ATOM    223  CA  PRO A  16     -18.159  29.755  44.241  1.00 63.31           C  
ATOM    224  HA  PRO A  16     -17.903  30.044  43.221  1.00 63.31           H  
ATOM    225  C   PRO A  16     -16.935  29.150  44.940  1.00 63.31           C  
ATOM    226  CB  PRO A  16     -18.706  30.972  44.998  1.00 63.31           C  
ATOM    227  HB2 PRO A  16     -18.378  31.906  44.541  1.00 63.31           H  
ATOM    228  HB3 PRO A  16     -18.401  30.937  46.044  1.00 63.31           H  
ATOM    229  O   PRO A  16     -17.056  28.538  46.004  1.00 63.31           O  
ATOM    230  CG  PRO A  16     -20.224  30.813  44.916  1.00 63.31           C  
ATOM    231  HG2 PRO A  16     -20.584  31.253  43.986  1.00 63.31           H  
ATOM    232  HG3 PRO A  16     -20.727  31.263  45.771  1.00 63.31           H  
ATOM    233  CD  PRO A  16     -20.424  29.303  44.870  1.00 63.31           C  
ATOM    234  HD2 PRO A  16     -21.336  29.074  44.319  1.00 63.31           H  
ATOM    235  HD3 PRO A  16     -20.474  28.903  45.883  1.00 63.31           H  
ATOM    236  N   GLY A  17     -15.756  29.284  44.343  1.00 71.75           N  
ATOM    237  H   GLY A  17     -15.692  29.762  43.455  1.00 71.75           H  
ATOM    238  CA  GLY A  17     -14.530  28.686  44.860  1.00 71.75           C  
ATOM    239  HA2 GLY A  17     -14.652  27.604  44.911  1.00 71.75           H  
ATOM    240  HA3 GLY A  17     -14.335  29.068  45.862  1.00 71.75           H  
ATOM    241  C   GLY A  17     -13.322  28.981  43.982  1.00 71.75           C  
ATOM    242  O   GLY A  17     -13.471  29.471  42.865  1.00 71.75           O  
ATOM    243  N   ILE A  18     -12.126  28.693  44.494  1.00 59.45           N  
ATOM    244  H   ILE A  18     -12.091  28.238  45.395  1.00 59.45           H  
ATOM    245  CA  ILE A  18     -10.884  28.808  43.722  1.00 59.45           C  
ATOM    246  HA  ILE A  18     -11.015  29.540  42.925  1.00 59.45           H  
ATOM    247  C   ILE A  18     -10.621  27.453  43.080  1.00 59.45           C  
ATOM    248  CB  ILE A  18      -9.705  29.288  44.595  1.00 59.45           C  
ATOM    249  HB  ILE A  18      -9.602  28.609  45.441  1.00 59.45           H  
ATOM    250  O   ILE A  18     -10.306  26.485  43.776  1.00 59.45           O  
ATOM    251  CG1 ILE A  18      -9.989  30.711  45.128  1.00 59.45           C  
ATOM    252 HG12 ILE A  18      -9.942  31.425  44.306  1.00 59.45           H  
ATOM    253 HG13 ILE A  18     -10.993  30.755  45.549  1.00 59.45           H  
ATOM    254  CG2 ILE A  18      -8.390  29.274  43.788  1.00 59.45           C  
ATOM    255 HG21 ILE A  18      -7.560  29.621  44.402  1.00 59.45           H  
ATOM    256 HG22 ILE A  18      -8.474  29.912  42.909  1.00 59.45           H  
ATOM    257 HG23 ILE A  18      -8.146  28.261  43.467  1.00 59.45           H  
ATOM    258  CD1 ILE A  18      -9.021  31.155  46.231  1.00 59.45           C  
ATOM    259 HD11 ILE A  18      -9.371  32.096  46.657  1.00 59.45           H  
ATOM    260 HD12 ILE A  18      -8.989  30.403  47.019  1.00 59.45           H  
ATOM    261 HD13 ILE A  18      -8.020  31.308  45.828  1.00 59.45           H  
ATOM    262  N   TYR A  19     -10.769  27.392  41.759  1.00 76.40           N  
ATOM    263  H   TYR A  19     -11.021  28.225  41.247  1.00 76.40           H  
ATOM    264  CA  TYR A  19     -10.492  26.186  40.997  1.00 76.40           C  
ATOM    265  HA  TYR A  19     -10.271  25.398  41.717  1.00 76.40           H  
ATOM    266  C   TYR A  19      -9.257  26.383  40.126  1.00 76.40           C  
ATOM    267  CB  TYR A  19     -11.711  25.730  40.194  1.00 76.40           C  
ATOM    268  HB2 TYR A  19     -11.886  26.427  39.374  1.00 76.40           H  
ATOM    269  HB3 TYR A  19     -11.462  24.760  39.765  1.00 76.40           H  
ATOM    270  O   TYR A  19      -9.202  27.320  39.333  1.00 76.40           O  
ATOM    271  CG  TYR A  19     -12.983  25.586  41.007  1.00 76.40           C  
ATOM    272  CD1 TYR A  19     -13.267  24.378  41.673  1.00 76.40           C  
ATOM    273  HD1 TYR A  19     -12.578  23.550  41.595  1.00 76.40           H  
ATOM    274  CD2 TYR A  19     -13.874  26.671  41.106  1.00 76.40           C  
ATOM    275  HD2 TYR A  19     -13.654  27.599  40.599  1.00 76.40           H  
ATOM    276  CE1 TYR A  19     -14.441  24.258  42.444  1.00 76.40           C  
ATOM    277  HE1 TYR A  19     -14.664  23.338  42.963  1.00 76.40           H  
ATOM    278  CE2 TYR A  19     -15.051  26.553  41.866  1.00 76.40           C  
ATOM    279  HE2 TYR A  19     -15.735  27.387  41.925  1.00 76.40           H  
ATOM    280  OH  TYR A  19     -16.476  25.228  43.260  1.00 76.40           O  
ATOM    281  HH  TYR A  19     -17.016  26.013  43.136  1.00 76.40           H  
ATOM    282  CZ  TYR A  19     -15.334  25.347  42.537  1.00 76.40           C  
ATOM    283  N   THR A  20      -8.275  25.498  40.267  1.00 59.81           N  
ATOM    284  H   THR A  20      -8.419  24.717  40.891  1.00 59.81           H  
ATOM    285  CA  THR A  20      -6.990  25.598  39.565  1.00 59.81           C  
ATOM    286  HA  THR A  20      -6.971  26.516  38.978  1.00 59.81           H  
ATOM    287  C   THR A  20      -6.849  24.419  38.617  1.00 59.81           C  
ATOM    288  CB  THR A  20      -5.807  25.665  40.545  1.00 59.81           C  
ATOM    289  HB  THR A  20      -5.689  24.704  41.046  1.00 59.81           H  
ATOM    290  O   THR A  20      -7.004  23.272  39.027  1.00 59.81           O  
ATOM    291  CG2 THR A  20      -4.502  26.034  39.840  1.00 59.81           C  
ATOM    292 HG21 THR A  20      -3.720  26.224  40.576  1.00 59.81           H  
ATOM    293 HG22 THR A  20      -4.178  25.212  39.202  1.00 59.81           H  
ATOM    294 HG23 THR A  20      -4.642  26.928  39.232  1.00 59.81           H  
ATOM    295  OG1 THR A  20      -6.031  26.657  41.521  1.00 59.81           O  
ATOM    296  HG1 THR A  20      -5.273  26.658  42.110  1.00 59.81           H  
ATOM    297  N   ASN A  21      -6.555  24.693  37.347  1.00 58.78           N  
ATOM    298  H   ASN A  21      -6.422  25.656  37.074  1.00 58.78           H  
ATOM    299  CA  ASN A  21      -6.210  23.674  36.362  1.00 58.78           C  
ATOM    300  HA  ASN A  21      -6.371  22.680  36.778  1.00 58.78           H  
ATOM    301  C   ASN A  21      -4.723  23.808  36.022  1.00 58.78           C  
ATOM    302  CB  ASN A  21      -7.124  23.813  35.133  1.00 58.78           C  
ATOM    303  HB2 ASN A  21      -8.164  23.783  35.457  1.00 58.78           H  
ATOM    304  HB3 ASN A  21      -6.941  24.767  34.639  1.00 58.78           H  
ATOM    305  O   ASN A  21      -4.298  24.835  35.492  1.00 58.78           O  
ATOM    306  CG  ASN A  21      -6.914  22.696  34.125  1.00 58.78           C  
ATOM    307  ND2 ASN A  21      -7.676  22.671  33.061  1.00 58.78           N  
ATOM    308 HD21 ASN A  21      -7.609  21.802  32.551  1.00 58.78           H  
ATOM    309 HD22 ASN A  21      -8.531  23.207  33.092  1.00 58.78           H  
ATOM    310  OD1 ASN A  21      -6.069  21.835  34.274  1.00 58.78           O  
ATOM    311  N   PHE A  22      -3.937  22.783  36.343  1.00 45.52           N  
ATOM    312  H   PHE A  22      -4.366  21.940  36.699  1.00 45.52           H  
ATOM    313  CA  PHE A  22      -2.535  22.703  35.956  1.00 45.52           C  
ATOM    314  HA  PHE A  22      -2.125  23.706  35.839  1.00 45.52           H  
ATOM    315  C   PHE A  22      -2.442  21.993  34.605  1.00 45.52           C  
ATOM    316  CB  PHE A  22      -1.725  22.002  37.056  1.00 45.52           C  
ATOM    317  HB2 PHE A  22      -0.709  21.847  36.693  1.00 45.52           H  
ATOM    318  HB3 PHE A  22      -2.152  21.017  37.247  1.00 45.52           H  
ATOM    319  O   PHE A  22      -2.448  20.767  34.535  1.00 45.52           O  
ATOM    320  CG  PHE A  22      -1.650  22.780  38.357  1.00 45.52           C  
ATOM    321  CD1 PHE A  22      -0.753  23.859  38.480  1.00 45.52           C  
ATOM    322  HD1 PHE A  22      -0.117  24.129  37.651  1.00 45.52           H  
ATOM    323  CD2 PHE A  22      -2.473  22.431  39.444  1.00 45.52           C  
ATOM    324  HD2 PHE A  22      -3.159  21.601  39.357  1.00 45.52           H  
ATOM    325  CE1 PHE A  22      -0.675  24.579  39.686  1.00 45.52           C  
ATOM    326  HE1 PHE A  22       0.021  25.399  39.778  1.00 45.52           H  
ATOM    327  CE2 PHE A  22      -2.394  23.150  40.651  1.00 45.52           C  
ATOM    328  HE2 PHE A  22      -3.017  22.868  41.486  1.00 45.52           H  
ATOM    329  CZ  PHE A  22      -1.492  24.222  40.772  1.00 45.52           C  
ATOM    330  HZ  PHE A  22      -1.422  24.767  41.702  1.00 45.52           H  
ATOM    331  N   LYS A  23      -2.354  22.767  33.518  1.00 45.87           N  
ATOM    332  H   LYS A  23      -2.388  23.769  33.636  1.00 45.87           H  
ATOM    333  CA  LYS A  23      -2.045  22.216  32.194  1.00 45.87           C  
ATOM    334  HA  LYS A  23      -2.575  21.272  32.069  1.00 45.87           H  
ATOM    335  C   LYS A  23      -0.548  21.917  32.119  1.00 45.87           C  
ATOM    336  CB  LYS A  23      -2.491  23.168  31.072  1.00 45.87           C  
ATOM    337  HB2 LYS A  23      -2.075  24.161  31.242  1.00 45.87           H  
ATOM    338  HB3 LYS A  23      -2.088  22.788  30.133  1.00 45.87           H  
ATOM    339  O   LYS A  23       0.268  22.835  32.171  1.00 45.87           O  
ATOM    340  CG  LYS A  23      -4.021  23.259  30.946  1.00 45.87           C  
ATOM    341  HG2 LYS A  23      -4.435  22.252  30.895  1.00 45.87           H  
ATOM    342  HG3 LYS A  23      -4.434  23.765  31.819  1.00 45.87           H  
ATOM    343  CD  LYS A  23      -4.412  24.022  29.671  1.00 45.87           C  
ATOM    344  HD2 LYS A  23      -4.032  25.042  29.728  1.00 45.87           H  
ATOM    345  HD3 LYS A  23      -3.953  23.524  28.817  1.00 45.87           H  
ATOM    346  CE  LYS A  23      -5.934  24.041  29.483  1.00 45.87           C  
ATOM    347  HE2 LYS A  23      -6.379  24.645  30.274  1.00 45.87           H  
ATOM    348  HE3 LYS A  23      -6.303  23.022  29.593  1.00 45.87           H  
ATOM    349  NZ  LYS A  23      -6.312  24.563  28.143  1.00 45.87           N  
ATOM    350  HZ1 LYS A  23      -7.314  24.548  28.012  1.00 45.87           H  
ATOM    351  HZ2 LYS A  23      -5.919  23.979  27.419  1.00 45.87           H  
ATOM    352  HZ3 LYS A  23      -5.973  25.503  28.000  1.00 45.87           H  
ATOM    353  N   ALA A  24      -0.180  20.645  32.004  1.00 44.17           N  
ATOM    354  H   ALA A  24      -0.891  19.929  32.017  1.00 44.17           H  
ATOM    355  CA  ALA A  24       1.192  20.268  31.690  1.00 44.17           C  
ATOM    356  HA  ALA A  24       1.865  20.801  32.361  1.00 44.17           H  
ATOM    357  C   ALA A  24       1.528  20.668  30.242  1.00 44.17           C  
ATOM    358  CB  ALA A  24       1.364  18.761  31.925  1.00 44.17           C  
ATOM    359  HB1 ALA A  24       0.685  18.202  31.280  1.00 44.17           H  
ATOM    360  HB2 ALA A  24       1.140  18.521  32.964  1.00 44.17           H  
ATOM    361  HB3 ALA A  24       2.390  18.463  31.709  1.00 44.17           H  
ATOM    362  O   ALA A  24       0.691  20.533  29.350  1.00 44.17           O  
ATOM    363  N   ALA A  25       2.792  21.017  29.979  1.00 43.58           N  
ATOM    364  H   ALA A  25       3.421  21.167  30.755  1.00 43.58           H  
ATOM    365  CA  ALA A  25       3.358  21.109  28.624  1.00 43.58           C  
ATOM    366  HA  ALA A  25       2.798  21.857  28.064  1.00 43.58           H  
ATOM    367  C   ALA A  25       3.266  19.783  27.822  1.00 43.58           C  
ATOM    368  CB  ALA A  25       4.811  21.589  28.754  1.00 43.58           C  
ATOM    369  HB1 ALA A  25       4.841  22.552  29.264  1.00 43.58           H  
ATOM    370  HB2 ALA A  25       5.242  21.716  27.761  1.00 43.58           H  
ATOM    371  HB3 ALA A  25       5.404  20.862  29.309  1.00 43.58           H  
ATOM    372  O   ALA A  25       3.745  19.699  26.698  1.00 43.58           O  
ATOM    373  N   ALA A  26       2.667  18.730  28.391  1.00 38.84           N  
ATOM    374  H   ALA A  26       2.243  18.869  29.297  1.00 38.84           H  
ATOM    375  CA  ALA A  26       2.357  17.471  27.724  1.00 38.84           C  
ATOM    376  HA  ALA A  26       3.274  17.051  27.310  1.00 38.84           H  
ATOM    377  C   ALA A  26       1.365  17.636  26.556  1.00 38.84           C  
ATOM    378  CB  ALA A  26       1.814  16.502  28.781  1.00 38.84           C  
ATOM    379  HB1 ALA A  26       2.540  16.372  29.584  1.00 38.84           H  
ATOM    380  HB2 ALA A  26       1.630  15.533  28.318  1.00 38.84           H  
ATOM    381  HB3 ALA A  26       0.874  16.875  29.189  1.00 38.84           H  
ATOM    382  O   ALA A  26       1.435  16.856  25.611  1.00 38.84           O  
ATOM    383  N   ALA A  27       0.506  18.665  26.572  1.00 41.82           N  
ATOM    384  H   ALA A  27       0.480  19.278  27.375  1.00 41.82           H  
ATOM    385  CA  ALA A  27      -0.414  18.936  25.463  1.00 41.82           C  
ATOM    386  HA  ALA A  27      -0.977  18.028  25.245  1.00 41.82           H  
ATOM    387  C   ALA A  27       0.311  19.324  24.159  1.00 41.82           C  
ATOM    388  CB  ALA A  27      -1.410  20.019  25.898  1.00 41.82           C  
ATOM    389  HB1 ALA A  27      -1.953  19.689  26.783  1.00 41.82           H  
ATOM    390  HB2 ALA A  27      -2.122  20.189  25.091  1.00 41.82           H  
ATOM    391  HB3 ALA A  27      -0.882  20.948  26.112  1.00 41.82           H  
ATOM    392  O   ALA A  27      -0.182  19.015  23.088  1.00 41.82           O  
ATOM    393  N   GLU A  28       1.507  19.930  24.217  1.00 43.86           N  
ATOM    394  H   GLU A  28       1.914  20.169  25.110  1.00 43.86           H  
ATOM    395  CA  GLU A  28       2.308  20.151  22.996  1.00 43.86           C  
ATOM    396  HA  GLU A  28       1.642  20.438  22.182  1.00 43.86           H  
ATOM    397  C   GLU A  28       3.032  18.884  22.507  1.00 43.86           C  
ATOM    398  CB  GLU A  28       3.327  21.285  23.187  1.00 43.86           C  
ATOM    399  HB2 GLU A  28       3.917  21.114  24.088  1.00 43.86           H  
ATOM    400  HB3 GLU A  28       3.999  21.254  22.330  1.00 43.86           H  
ATOM    401  O   GLU A  28       3.516  18.844  21.374  1.00 43.86           O  
ATOM    402  CG  GLU A  28       2.681  22.679  23.239  1.00 43.86           C  
ATOM    403  HG2 GLU A  28       1.780  22.671  22.626  1.00 43.86           H  
ATOM    404  HG3 GLU A  28       2.384  22.893  24.265  1.00 43.86           H  
ATOM    405  CD  GLU A  28       3.613  23.788  22.715  1.00 43.86           C  
ATOM    406  OE1 GLU A  28       3.073  24.844  22.316  1.00 43.86           O  
ATOM    407  OE2 GLU A  28       4.850  23.593  22.730  1.00 43.86           O  
ATOM    408  N   ARG A  29       3.115  17.844  23.350  1.00 45.62           N  
ATOM    409  H   ARG A  29       2.622  17.917  24.229  1.00 45.62           H  
ATOM    410  CA  ARG A  29       3.807  16.581  23.039  1.00 45.62           C  
ATOM    411  HA  ARG A  29       4.600  16.772  22.316  1.00 45.62           H  
ATOM    412  C   ARG A  29       2.901  15.545  22.391  1.00 45.62           C  
ATOM    413  CB  ARG A  29       4.427  15.968  24.300  1.00 45.62           C  
ATOM    414  HB2 ARG A  29       4.922  15.037  24.022  1.00 45.62           H  
ATOM    415  HB3 ARG A  29       3.642  15.728  25.016  1.00 45.62           H  
ATOM    416  O   ARG A  29       3.399  14.619  21.764  1.00 45.62           O  
ATOM    417  CG  ARG A  29       5.459  16.881  24.959  1.00 45.62           C  
ATOM    418  HG2 ARG A  29       6.249  17.122  24.248  1.00 45.62           H  
ATOM    419  HG3 ARG A  29       4.973  17.806  25.269  1.00 45.62           H  
ATOM    420  CD  ARG A  29       6.066  16.168  26.171  1.00 45.62           C  
ATOM    421  HD2 ARG A  29       5.486  15.277  26.411  1.00 45.62           H  
ATOM    422  HD3 ARG A  29       7.076  15.850  25.914  1.00 45.62           H  
ATOM    423  NE  ARG A  29       6.093  17.053  27.344  1.00 45.62           N  
ATOM    424  HE  ARG A  29       5.722  17.983  27.216  1.00 45.62           H  
ATOM    425  NH1 ARG A  29       7.218  15.598  28.714  1.00 45.62           N  
ATOM    426 HH11 ARG A  29       7.304  14.996  27.908  1.00 45.62           H  
ATOM    427 HH12 ARG A  29       8.169  15.633  29.053  1.00 45.62           H  
ATOM    428  NH2 ARG A  29       6.789  17.641  29.428  1.00 45.62           N  
ATOM    429 HH21 ARG A  29       7.365  17.370  30.212  1.00 45.62           H  
ATOM    430 HH22 ARG A  29       6.595  18.609  29.215  1.00 45.62           H  
ATOM    431  CZ  ARG A  29       6.685  16.755  28.483  1.00 45.62           C  
ATOM    432  N   THR A  30       1.592  15.675  22.564  1.00 52.31           N  
ATOM    433  H   THR A  30       1.241  16.532  22.967  1.00 52.31           H  
ATOM    434  CA  THR A  30       0.608  14.759  21.989  1.00 52.31           C  
ATOM    435  HA  THR A  30       1.093  13.815  21.741  1.00 52.31           H  
ATOM    436  C   THR A  30       0.136  15.372  20.681  1.00 52.31           C  
ATOM    437  CB  THR A  30      -0.536  14.448  22.980  1.00 52.31           C  
ATOM    438  HB  THR A  30      -1.498  14.469  22.467  1.00 52.31           H  
ATOM    439  O   THR A  30      -0.480  16.424  20.679  1.00 52.31           O  
ATOM    440  CG2 THR A  30      -0.335  13.060  23.586  1.00 52.31           C  
ATOM    441 HG21 THR A  30       0.686  12.946  23.952  1.00 52.31           H  
ATOM    442 HG22 THR A  30      -0.545  12.311  22.823  1.00 52.31           H  
ATOM    443 HG23 THR A  30      -1.034  12.915  24.409  1.00 52.31           H  
ATOM    444  OG1 THR A  30      -0.580  15.316  24.099  1.00 52.31           O  
ATOM    445  HG1 THR A  30       0.319  15.510  24.372  1.00 52.31           H  
ATOM    446  N   LYS A  31       0.530  14.767  19.557  1.00 58.72           N  
ATOM    447  H   LYS A  31       1.095  13.933  19.636  1.00 58.72           H  
ATOM    448  CA  LYS A  31       0.064  15.153  18.223  1.00 58.72           C  
ATOM    449  HA  LYS A  31      -0.712  15.912  18.316  1.00 58.72           H  
ATOM    450  C   LYS A  31      -0.564  13.941  17.566  1.00 58.72           C  
ATOM    451  CB  LYS A  31       1.205  15.714  17.356  1.00 58.72           C  
ATOM    452  HB2 LYS A  31       2.027  15.000  17.331  1.00 58.72           H  
ATOM    453  HB3 LYS A  31       0.831  15.844  16.340  1.00 58.72           H  
ATOM    454  O   LYS A  31       0.037  12.859  17.585  1.00 58.72           O  
ATOM    455  CG  LYS A  31       1.713  17.068  17.868  1.00 58.72           C  
ATOM    456  HG2 LYS A  31       0.875  17.762  17.937  1.00 58.72           H  
ATOM    457  HG3 LYS A  31       2.145  16.941  18.861  1.00 58.72           H  
ATOM    458  CD  LYS A  31       2.773  17.646  16.924  1.00 58.72           C  
ATOM    459  HD2 LYS A  31       3.602  16.944  16.841  1.00 58.72           H  
ATOM    460  HD3 LYS A  31       2.327  17.801  15.941  1.00 58.72           H  
ATOM    461  CE  LYS A  31       3.272  18.976  17.495  1.00 58.72           C  
ATOM    462  HE2 LYS A  31       3.682  18.793  18.488  1.00 58.72           H  
ATOM    463  HE3 LYS A  31       2.418  19.642  17.617  1.00 58.72           H  
ATOM    464  NZ  LYS A  31       4.291  19.591  16.613  1.00 58.72           N  
ATOM    465  HZ1 LYS A  31       3.894  19.771  15.703  1.00 58.72           H  
ATOM    466  HZ2 LYS A  31       5.078  18.965  16.512  1.00 58.72           H  
ATOM    467  HZ3 LYS A  31       4.613  20.459  17.019  1.00 58.72           H  
ATOM    468  N   ALA A  32      -1.732  14.137  16.960  1.00 65.51           N  
ATOM    469  H   ALA A  32      -2.192  15.031  17.062  1.00 65.51           H  
ATOM    470  CA  ALA A  32      -2.280  13.168  16.023  1.00 65.51           C  
ATOM    471  HA  ALA A  32      -2.507  12.248  16.561  1.00 65.51           H  
ATOM    472  C   ALA A  32      -1.227  12.855  14.947  1.00 65.51           C  
ATOM    473  CB  ALA A  32      -3.580  13.715  15.427  1.00 65.51           C  
ATOM    474  HB1 ALA A  32      -4.008  12.978  14.748  1.00 65.51           H  
ATOM    475  HB2 ALA A  32      -4.295  13.919  16.225  1.00 65.51           H  
ATOM    476  HB3 ALA A  32      -3.381  14.636  14.880  1.00 65.51           H  
ATOM    477  O   ALA A  32      -0.579  13.761  14.415  1.00 65.51           O  
ATOM    478  N   GLY A  33      -1.007  11.570  14.676  1.00 68.24           N  
ATOM    479  H   GLY A  33      -1.579  10.868  15.123  1.00 68.24           H  
ATOM    480  CA  GLY A  33       0.004  11.138  13.719  1.00 68.24           C  
ATOM    481  HA2 GLY A  33       0.039  10.049  13.679  1.00 68.24           H  
ATOM    482  HA3 GLY A  33       0.979  11.514  14.029  1.00 68.24           H  
ATOM    483  C   GLY A  33      -0.309  11.650  12.322  1.00 68.24           C  
ATOM    484  O   GLY A  33      -1.452  11.583  11.861  1.00 68.24           O  
ATOM    485  N   GLU A  34       0.712  12.146  11.624  1.00 78.88           N  
ATOM    486  H   GLU A  34       1.636  12.182  12.030  1.00 78.88           H  
ATOM    487  CA  GLU A  34       0.560  12.431  10.206  1.00 78.88           C  
ATOM    488  HA  GLU A  34      -0.379  12.967  10.069  1.00 78.88           H  
ATOM    489  C   GLU A  34       0.466  11.120   9.430  1.00 78.88           C  
ATOM    490  CB  GLU A  34       1.676  13.322   9.654  1.00 78.88           C  
ATOM    491  HB2 GLU A  34       2.653  12.921   9.924  1.00 78.88           H  
ATOM    492  HB3 GLU A  34       1.576  13.311   8.569  1.00 78.88           H  
ATOM    493  O   GLU A  34       1.354  10.273   9.496  1.00 78.88           O  
ATOM    494  CG  GLU A  34       1.540  14.771  10.152  1.00 78.88           C  
ATOM    495  HG2 GLU A  34       0.493  15.065  10.079  1.00 78.88           H  
ATOM    496  HG3 GLU A  34       1.831  14.812  11.202  1.00 78.88           H  
ATOM    497  CD  GLU A  34       2.372  15.777   9.342  1.00 78.88           C  
ATOM    498  OE1 GLU A  34       2.330  16.973   9.703  1.00 78.88           O  
ATOM    499  OE2 GLU A  34       2.949  15.381   8.305  1.00 78.88           O  
ATOM    500  N   ARG A  35      -0.635  10.979   8.692  1.00 91.46           N  
ATOM    501  H   ARG A  35      -1.349  11.687   8.782  1.00 91.46           H  
ATOM    502  CA  ARG A  35      -0.850   9.905   7.726  1.00 91.46           C  
ATOM    503  HA  ARG A  35      -0.177   9.078   7.953  1.00 91.46           H  
ATOM    504  C   ARG A  35      -0.518  10.385   6.318  1.00 91.46           C  
ATOM    505  CB  ARG A  35      -2.292   9.383   7.805  1.00 91.46           C  
ATOM    506  HB2 ARG A  35      -2.977  10.168   7.487  1.00 91.46           H  
ATOM    507  HB3 ARG A  35      -2.378   8.545   7.113  1.00 91.46           H  
ATOM    508  O   ARG A  35      -0.521  11.596   6.044  1.00 91.46           O  
ATOM    509  CG  ARG A  35      -2.697   8.892   9.204  1.00 91.46           C  
ATOM    510  HG2 ARG A  35      -2.592   9.703   9.924  1.00 91.46           H  
ATOM    511  HG3 ARG A  35      -2.036   8.082   9.514  1.00 91.46           H  
ATOM    512  CD  ARG A  35      -4.158   8.418   9.236  1.00 91.46           C  
ATOM    513  HD2 ARG A  35      -4.389   8.067  10.242  1.00 91.46           H  
ATOM    514  HD3 ARG A  35      -4.801   9.273   9.028  1.00 91.46           H  
ATOM    515  NE  ARG A  35      -4.458   7.356   8.253  1.00 91.46           N  
ATOM    516  HE  ARG A  35      -4.867   7.654   7.379  1.00 91.46           H  
ATOM    517  NH1 ARG A  35      -3.571   5.587   9.414  1.00 91.46           N  
ATOM    518 HH11 ARG A  35      -2.879   6.222   9.786  1.00 91.46           H  
ATOM    519 HH12 ARG A  35      -3.293   4.616   9.402  1.00 91.46           H  
ATOM    520  NH2 ARG A  35      -4.621   5.222   7.476  1.00 91.46           N  
ATOM    521 HH21 ARG A  35      -4.364   4.247   7.528  1.00 91.46           H  
ATOM    522 HH22 ARG A  35      -5.023   5.562   6.614  1.00 91.46           H  
ATOM    523  CZ  ARG A  35      -4.219   6.063   8.391  1.00 91.46           C  
ATOM    524  N   GLY A  36      -0.308   9.435   5.420  1.00 94.65           N  
ATOM    525  H   GLY A  36      -0.282   8.489   5.771  1.00 94.65           H  
ATOM    526  CA  GLY A  36      -0.137   9.669   3.991  1.00 94.65           C  
ATOM    527  HA2 GLY A  36       0.134  10.710   3.817  1.00 94.65           H  
ATOM    528  HA3 GLY A  36      -1.084   9.473   3.487  1.00 94.65           H  
ATOM    529  C   GLY A  36       0.929   8.807   3.330  1.00 94.65           C  
ATOM    530  O   GLY A  36       1.224   9.065   2.162  1.00 94.65           O  
ATOM    531  N   THR A  37       1.493   7.824   4.036  1.00 97.57           N  
ATOM    532  H   THR A  37       1.205   7.670   4.992  1.00 97.57           H  
ATOM    533  CA  THR A  37       2.602   7.010   3.526  1.00 97.57           C  
ATOM    534  HA  THR A  37       3.080   7.562   2.717  1.00 97.57           H  
ATOM    535  C   THR A  37       2.105   5.679   2.968  1.00 97.57           C  
ATOM    536  CB  THR A  37       3.691   6.809   4.585  1.00 97.57           C  
ATOM    537  HB  THR A  37       3.292   6.237   5.422  1.00 97.57           H  
ATOM    538  O   THR A  37       1.408   4.923   3.652  1.00 97.57           O  
ATOM    539  CG2 THR A  37       4.927   6.118   4.011  1.00 97.57           C  
ATOM    540 HG21 THR A  37       5.711   6.074   4.767  1.00 97.57           H  
ATOM    541 HG22 THR A  37       5.300   6.673   3.149  1.00 97.57           H  
ATOM    542 HG23 THR A  37       4.688   5.099   3.707  1.00 97.57           H  
ATOM    543  OG1 THR A  37       4.116   8.066   5.050  1.00 97.57           O  
ATOM    544  HG1 THR A  37       4.847   7.924   5.656  1.00 97.57           H  
ATOM    545  N   VAL A  38       2.485   5.379   1.724  1.00 98.78           N  
ATOM    546  H   VAL A  38       3.026   6.069   1.222  1.00 98.78           H  
ATOM    547  CA  VAL A  38       2.134   4.139   1.016  1.00 98.78           C  
ATOM    548  HA  VAL A  38       1.474   3.541   1.644  1.00 98.78           H  
ATOM    549  C   VAL A  38       3.386   3.326   0.712  1.00 98.78           C  
ATOM    550  CB  VAL A  38       1.389   4.433  -0.300  1.00 98.78           C  
ATOM    551  HB  VAL A  38       2.048   4.984  -0.971  1.00 98.78           H  
ATOM    552  O   VAL A  38       4.306   3.844   0.088  1.00 98.78           O  
ATOM    553  CG1 VAL A  38       0.954   3.135  -0.999  1.00 98.78           C  
ATOM    554 HG11 VAL A  38       0.414   2.499  -0.297  1.00 98.78           H  
ATOM    555 HG12 VAL A  38       1.826   2.598  -1.371  1.00 98.78           H  
ATOM    556 HG13 VAL A  38       0.308   3.358  -1.848  1.00 98.78           H  
ATOM    557  CG2 VAL A  38       0.137   5.282  -0.077  1.00 98.78           C  
ATOM    558 HG21 VAL A  38      -0.577   4.746   0.548  1.00 98.78           H  
ATOM    559 HG22 VAL A  38      -0.322   5.482  -1.046  1.00 98.78           H  
ATOM    560 HG23 VAL A  38       0.395   6.232   0.390  1.00 98.78           H  
ATOM    561  N   ALA A  39       3.403   2.040   1.057  1.00 98.77           N  
ATOM    562  H   ALA A  39       2.627   1.677   1.593  1.00 98.77           H  
ATOM    563  CA  ALA A  39       4.371   1.090   0.511  1.00 98.77           C  
ATOM    564  HA  ALA A  39       5.313   1.605   0.324  1.00 98.77           H  
ATOM    565  C   ALA A  39       3.866   0.541  -0.834  1.00 98.77           C  
ATOM    566  CB  ALA A  39       4.650  -0.003   1.546  1.00 98.77           C  
ATOM    567  HB1 ALA A  39       5.331  -0.745   1.129  1.00 98.77           H  
ATOM    568  HB2 ALA A  39       3.721  -0.489   1.845  1.00 98.77           H  
ATOM    569  HB3 ALA A  39       5.115   0.442   2.426  1.00 98.77           H  
ATOM    570  O   ALA A  39       2.787  -0.058  -0.903  1.00 98.77           O  
ATOM    571  N   LEU A  40       4.637   0.750  -1.905  1.00 98.76           N  
ATOM    572  H   LEU A  40       5.515   1.232  -1.772  1.00 98.76           H  
ATOM    573  CA  LEU A  40       4.258   0.394  -3.273  1.00 98.76           C  
ATOM    574  HA  LEU A  40       3.320  -0.161  -3.244  1.00 98.76           H  
ATOM    575  C   LEU A  40       5.337  -0.472  -3.941  1.00 98.76           C  
ATOM    576  CB  LEU A  40       3.994   1.676  -4.084  1.00 98.76           C  
ATOM    577  HB2 LEU A  40       4.901   2.280  -4.070  1.00 98.76           H  
ATOM    578  HB3 LEU A  40       3.201   2.248  -3.602  1.00 98.76           H  
ATOM    579  O   LEU A  40       6.405   0.039  -4.289  1.00 98.76           O  
ATOM    580  CG  LEU A  40       3.603   1.410  -5.554  1.00 98.76           C  
ATOM    581  HG  LEU A  40       4.354   0.781  -6.032  1.00 98.76           H  
ATOM    582  CD1 LEU A  40       2.240   0.725  -5.687  1.00 98.76           C  
ATOM    583 HD11 LEU A  40       1.988   0.615  -6.741  1.00 98.76           H  
ATOM    584 HD12 LEU A  40       2.275  -0.269  -5.241  1.00 98.76           H  
ATOM    585 HD13 LEU A  40       1.475   1.327  -5.196  1.00 98.76           H  
ATOM    586  CD2 LEU A  40       3.556   2.725  -6.324  1.00 98.76           C  
ATOM    587 HD21 LEU A  40       3.312   2.529  -7.368  1.00 98.76           H  
ATOM    588 HD22 LEU A  40       4.528   3.217  -6.272  1.00 98.76           H  
ATOM    589 HD23 LEU A  40       2.798   3.380  -5.896  1.00 98.76           H  
ATOM    590  N   PRO A  41       5.057  -1.755  -4.208  1.00 98.42           N  
ATOM    591  CA  PRO A  41       5.921  -2.577  -5.032  1.00 98.42           C  
ATOM    592  HA  PRO A  41       6.967  -2.334  -4.844  1.00 98.42           H  
ATOM    593  C   PRO A  41       5.595  -2.361  -6.518  1.00 98.42           C  
ATOM    594  CB  PRO A  41       5.651  -3.993  -4.538  1.00 98.42           C  
ATOM    595  HB2 PRO A  41       6.217  -4.169  -3.624  1.00 98.42           H  
ATOM    596  HB3 PRO A  41       5.893  -4.749  -5.285  1.00 98.42           H  
ATOM    597  O   PRO A  41       4.427  -2.341  -6.916  1.00 98.42           O  
ATOM    598  CG  PRO A  41       4.159  -3.964  -4.231  1.00 98.42           C  
ATOM    599  HG2 PRO A  41       3.621  -4.116  -5.167  1.00 98.42           H  
ATOM    600  HG3 PRO A  41       3.870  -4.716  -3.497  1.00 98.42           H  
ATOM    601  CD  PRO A  41       3.923  -2.539  -3.731  1.00 98.42           C  
ATOM    602  HD2 PRO A  41       3.887  -2.517  -2.642  1.00 98.42           H  
ATOM    603  HD3 PRO A  41       2.987  -2.160  -4.140  1.00 98.42           H  
ATOM    604  N   LEU A  42       6.618  -2.224  -7.363  1.00 97.28           N  
ATOM    605  H   LEU A  42       7.555  -2.229  -6.987  1.00 97.28           H  
ATOM    606  CA  LEU A  42       6.439  -2.087  -8.813  1.00 97.28           C  
ATOM    607  HA  LEU A  42       5.535  -2.632  -9.083  1.00 97.28           H  
ATOM    608  C   LEU A  42       7.567  -2.742  -9.612  1.00 97.28           C  
ATOM    609  CB  LEU A  42       6.190  -0.608  -9.186  1.00 97.28           C  
ATOM    610  HB2 LEU A  42       5.284  -0.303  -8.661  1.00 97.28           H  
ATOM    611  HB3 LEU A  42       5.969  -0.542 -10.251  1.00 97.28           H  
ATOM    612  O   LEU A  42       8.678  -2.932  -9.120  1.00 97.28           O  
ATOM    613  CG  LEU A  42       7.299   0.411  -8.846  1.00 97.28           C  
ATOM    614  HG  LEU A  42       7.684   0.224  -7.843  1.00 97.28           H  
ATOM    615  CD1 LEU A  42       8.458   0.399  -9.843  1.00 97.28           C  
ATOM    616 HD11 LEU A  42       8.080   0.511 -10.859  1.00 97.28           H  
ATOM    617 HD12 LEU A  42       9.026  -0.527  -9.757  1.00 97.28           H  
ATOM    618 HD13 LEU A  42       9.138   1.219  -9.616  1.00 97.28           H  
ATOM    619  CD2 LEU A  42       6.705   1.822  -8.887  1.00 97.28           C  
ATOM    620 HD21 LEU A  42       6.280   2.020  -9.871  1.00 97.28           H  
ATOM    621 HD22 LEU A  42       7.476   2.562  -8.673  1.00 97.28           H  
ATOM    622 HD23 LEU A  42       5.926   1.911  -8.129  1.00 97.28           H  
ATOM    623  N   ALA A  43       7.278  -3.078 -10.867  1.00 96.10           N  
ATOM    624  H   ALA A  43       6.359  -2.857 -11.223  1.00 96.10           H  
ATOM    625  CA  ALA A  43       8.303  -3.424 -11.843  1.00 96.10           C  
ATOM    626  HA  ALA A  43       9.136  -3.911 -11.337  1.00 96.10           H  
ATOM    627  C   ALA A  43       8.808  -2.140 -12.510  1.00 96.10           C  
ATOM    628  CB  ALA A  43       7.724  -4.406 -12.865  1.00 96.10           C  
ATOM    629  HB1 ALA A  43       8.515  -4.747 -13.532  1.00 96.10           H  
ATOM    630  HB2 ALA A  43       7.291  -5.265 -12.352  1.00 96.10           H  
ATOM    631  HB3 ALA A  43       6.947  -3.917 -13.453  1.00 96.10           H  
ATOM    632  O   ALA A  43       8.003  -1.336 -12.979  1.00 96.10           O  
ATOM    633  N   ALA A  44      10.124  -1.961 -12.581  1.00 95.62           N  
ATOM    634  H   ALA A  44      10.727  -2.691 -12.231  1.00 95.62           H  
ATOM    635  CA  ALA A  44      10.747  -0.825 -13.250  1.00 95.62           C  
ATOM    636  HA  ALA A  44       9.993  -0.308 -13.843  1.00 95.62           H  
ATOM    637  C   ALA A  44      11.827  -1.257 -14.237  1.00 95.62           C  
ATOM    638  CB  ALA A  44      11.261   0.194 -12.229  1.00 95.62           C  
ATOM    639  HB1 ALA A  44      12.045  -0.249 -11.613  1.00 95.62           H  
ATOM    640  HB2 ALA A  44      10.443   0.526 -11.589  1.00 95.62           H  
ATOM    641  HB3 ALA A  44      11.671   1.065 -12.740  1.00 95.62           H  
ATOM    642  O   ALA A  44      12.414  -2.337 -14.124  1.00 95.62           O  
ATOM    643  N   SER A  45      12.097  -0.377 -15.196  1.00 94.79           N  
ATOM    644  H   SER A  45      11.525   0.452 -15.272  1.00 94.79           H  
ATOM    645  CA  SER A  45      13.131  -0.569 -16.217  1.00 94.79           C  
ATOM    646  HA  SER A  45      13.298  -1.638 -16.347  1.00 94.79           H  
ATOM    647  C   SER A  45      14.483   0.042 -15.832  1.00 94.79           C  
ATOM    648  CB  SER A  45      12.636  -0.011 -17.551  1.00 94.79           C  
ATOM    649  HB2 SER A  45      12.522   1.070 -17.466  1.00 94.79           H  
ATOM    650  HB3 SER A  45      13.376  -0.221 -18.324  1.00 94.79           H  
ATOM    651  O   SER A  45      15.433  -0.011 -16.612  1.00 94.79           O  
ATOM    652  OG  SER A  45      11.388  -0.584 -17.901  1.00 94.79           O  
ATOM    653  HG  SER A  45      11.543  -1.480 -18.208  1.00 94.79           H  
ATOM    654  N   TRP A  46      14.564   0.655 -14.646  1.00 94.04           N  
ATOM    655  H   TRP A  46      13.750   0.655 -14.048  1.00 94.04           H  
ATOM    656  CA  TRP A  46      15.759   1.282 -14.085  1.00 94.04           C  
ATOM    657  HA  TRP A  46      16.616   0.628 -14.245  1.00 94.04           H  
ATOM    658  C   TRP A  46      15.593   1.529 -12.575  1.00 94.04           C  
ATOM    659  CB  TRP A  46      16.002   2.616 -14.792  1.00 94.04           C  
ATOM    660  HB2 TRP A  46      15.853   2.499 -15.866  1.00 94.04           H  
ATOM    661  HB3 TRP A  46      15.269   3.338 -14.432  1.00 94.04           H  
ATOM    662  O   TRP A  46      14.488   1.395 -12.047  1.00 94.04           O  
ATOM    663  CG  TRP A  46      17.369   3.176 -14.592  1.00 94.04           C  
ATOM    664  CD1 TRP A  46      17.661   4.264 -13.852  1.00 94.04           C  
ATOM    665  HD1 TRP A  46      16.927   4.871 -13.343  1.00 94.04           H  
ATOM    666  CD2 TRP A  46      18.639   2.692 -15.115  1.00 94.04           C  
ATOM    667  CE2 TRP A  46      19.672   3.549 -14.630  1.00 94.04           C  
ATOM    668  CE3 TRP A  46      19.024   1.609 -15.932  1.00 94.04           C  
ATOM    669  HE3 TRP A  46      18.269   0.931 -16.302  1.00 94.04           H  
ATOM    670  NE1 TRP A  46      19.019   4.491 -13.868  1.00 94.04           N  
ATOM    671  HE1 TRP A  46      19.452   5.285 -13.419  1.00 94.04           H  
ATOM    672  CH2 TRP A  46      21.372   2.263 -15.751  1.00 94.04           C  
ATOM    673  HH2 TRP A  46      22.412   2.118 -16.006  1.00 94.04           H  
ATOM    674  CZ2 TRP A  46      21.022   3.344 -14.932  1.00 94.04           C  
ATOM    675  HZ2 TRP A  46      21.776   4.017 -14.553  1.00 94.04           H  
ATOM    676  CZ3 TRP A  46      20.377   1.400 -16.250  1.00 94.04           C  
ATOM    677  HZ3 TRP A  46      20.650   0.554 -16.863  1.00 94.04           H  
ATOM    678  N   GLY A  47      16.682   1.907 -11.902  1.00 92.64           N  
ATOM    679  H   GLY A  47      17.524   2.067 -12.437  1.00 92.64           H  
ATOM    680  CA  GLY A  47      16.723   2.234 -10.474  1.00 92.64           C  
ATOM    681  HA2 GLY A  47      15.732   2.528 -10.128  1.00 92.64           H  
ATOM    682  HA3 GLY A  47      17.387   3.086 -10.325  1.00 92.64           H  
ATOM    683  C   GLY A  47      17.216   1.080  -9.604  1.00 92.64           C  
ATOM    684  O   GLY A  47      17.344  -0.056 -10.064  1.00 92.64           O  
ATOM    685  N   ALA A  48      17.519   1.355  -8.342  1.00 93.26           N  
ATOM    686  H   ALA A  48      17.368   2.281  -7.967  1.00 93.26           H  
ATOM    687  CA  ALA A  48      17.908   0.298  -7.423  1.00 93.26           C  
ATOM    688  HA  ALA A  48      18.744  -0.252  -7.856  1.00 93.26           H  
ATOM    689  C   ALA A  48      16.755  -0.689  -7.211  1.00 93.26           C  
ATOM    690  CB  ALA A  48      18.380   0.919  -6.127  1.00 93.26           C  
ATOM    691  HB1 ALA A  48      18.782   0.130  -5.491  1.00 93.26           H  
ATOM    692  HB2 ALA A  48      19.161   1.659  -6.306  1.00 93.26           H  
ATOM    693  HB3 ALA A  48      17.543   1.400  -5.621  1.00 93.26           H  
ATOM    694  O   ALA A  48      15.592  -0.296  -7.149  1.00 93.26           O  
ATOM    695  N   ALA A  49      17.085  -1.974  -7.174  1.00 95.36           N  
ATOM    696  H   ALA A  49      18.062  -2.221  -7.107  1.00 95.36           H  
ATOM    697  CA  ALA A  49      16.133  -3.054  -6.985  1.00 95.36           C  
ATOM    698  HA  ALA A  49      15.113  -2.684  -7.093  1.00 95.36           H  
ATOM    699  C   ALA A  49      16.259  -3.612  -5.571  1.00 95.36           C  
ATOM    700  CB  ALA A  49      16.357  -4.099  -8.076  1.00 95.36           C  
ATOM    701  HB1 ALA A  49      15.716  -4.964  -7.908  1.00 95.36           H  
ATOM    702  HB2 ALA A  49      16.132  -3.674  -9.054  1.00 95.36           H  
ATOM    703  HB3 ALA A  49      17.401  -4.411  -8.055  1.00 95.36           H  
ATOM    704  O   ALA A  49      17.327  -3.549  -4.965  1.00 95.36           O  
ATOM    705  N   LYS A  50      15.162  -4.185  -5.071  1.00 95.99           N  
ATOM    706  H   LYS A  50      14.328  -4.174  -5.639  1.00 95.99           H  
ATOM    707  CA  LYS A  50      15.096  -4.857  -3.766  1.00 95.99           C  
ATOM    708  HA  LYS A  50      14.067  -5.205  -3.672  1.00 95.99           H  
ATOM    709  C   LYS A  50      15.323  -3.968  -2.542  1.00 95.99           C  
ATOM    710  CB  LYS A  50      16.002  -6.100  -3.729  1.00 95.99           C  
ATOM    711  HB2 LYS A  50      17.042  -5.785  -3.640  1.00 95.99           H  
ATOM    712  HB3 LYS A  50      15.763  -6.685  -2.841  1.00 95.99           H  
ATOM    713  O   LYS A  50      15.587  -4.474  -1.452  1.00 95.99           O  
ATOM    714  CG  LYS A  50      15.881  -7.007  -4.952  1.00 95.99           C  
ATOM    715  HG2 LYS A  50      16.236  -6.497  -5.847  1.00 95.99           H  
ATOM    716  HG3 LYS A  50      16.517  -7.877  -4.787  1.00 95.99           H  
ATOM    717  CD  LYS A  50      14.441  -7.463  -5.150  1.00 95.99           C  
ATOM    718  HD2 LYS A  50      14.074  -7.891  -4.218  1.00 95.99           H  
ATOM    719  HD3 LYS A  50      13.805  -6.633  -5.457  1.00 95.99           H  
ATOM    720  CE  LYS A  50      14.464  -8.515  -6.240  1.00 95.99           C  
ATOM    721  HE2 LYS A  50      14.617  -8.046  -7.212  1.00 95.99           H  
ATOM    722  HE3 LYS A  50      15.295  -9.199  -6.066  1.00 95.99           H  
ATOM    723  NZ  LYS A  50      13.202  -9.242  -6.190  1.00 95.99           N  
ATOM    724  HZ1 LYS A  50      12.450  -8.642  -6.499  1.00 95.99           H  
ATOM    725  HZ2 LYS A  50      13.209 -10.026  -6.826  1.00 95.99           H  
ATOM    726  HZ3 LYS A  50      13.057  -9.635  -5.271  1.00 95.99           H  
ATOM    727  N   GLU A  51      15.163  -2.664  -2.704  1.00 95.90           N  
ATOM    728  H   GLU A  51      14.936  -2.311  -3.622  1.00 95.90           H  
ATOM    729  CA  GLU A  51      15.256  -1.686  -1.627  1.00 95.90           C  
ATOM    730  HA  GLU A  51      15.122  -2.198  -0.674  1.00 95.90           H  
ATOM    731  C   GLU A  51      14.132  -0.656  -1.729  1.00 95.90           C  
ATOM    732  CB  GLU A  51      16.653  -1.048  -1.595  1.00 95.90           C  
ATOM    733  HB2 GLU A  51      17.378  -1.848  -1.447  1.00 95.90           H  
ATOM    734  HB3 GLU A  51      16.708  -0.386  -0.730  1.00 95.90           H  
ATOM    735  O   GLU A  51      13.572  -0.432  -2.808  1.00 95.90           O  
ATOM    736  CG  GLU A  51      17.039  -0.246  -2.851  1.00 95.90           C  
ATOM    737  HG2 GLU A  51      16.320   0.561  -2.990  1.00 95.90           H  
ATOM    738  HG3 GLU A  51      16.988  -0.894  -3.726  1.00 95.90           H  
ATOM    739  CD  GLU A  51      18.459   0.342  -2.746  1.00 95.90           C  
ATOM    740  OE1 GLU A  51      18.699   1.417  -3.341  1.00 95.90           O  
ATOM    741  OE2 GLU A  51      19.335  -0.294  -2.119  1.00 95.90           O  
ATOM    742  N   PHE A  52      13.789  -0.056  -0.589  1.00 97.58           N  
ATOM    743  H   PHE A  52      14.324  -0.238   0.249  1.00 97.58           H  
ATOM    744  CA  PHE A  52      12.819   1.025  -0.529  1.00 97.58           C  
ATOM    745  HA  PHE A  52      12.035   0.824  -1.259  1.00 97.58           H  
ATOM    746  C   PHE A  52      13.462   2.357  -0.895  1.00 97.58           C  
ATOM    747  CB  PHE A  52      12.158   1.092   0.849  1.00 97.58           C  
ATOM    748  HB2 PHE A  52      12.908   0.976   1.631  1.00 97.58           H  
ATOM    749  HB3 PHE A  52      11.707   2.076   0.979  1.00 97.58           H  
ATOM    750  O   PHE A  52      14.497   2.746  -0.357  1.00 97.58           O  
ATOM    751  CG  PHE A  52      11.064   0.066   1.012  1.00 97.58           C  
ATOM    752  CD1 PHE A  52       9.822   0.277   0.390  1.00 97.58           C  
ATOM    753  HD1 PHE A  52       9.670   1.156  -0.219  1.00 97.58           H  
ATOM    754  CD2 PHE A  52      11.277  -1.089   1.779  1.00 97.58           C  
ATOM    755  HD2 PHE A  52      12.215  -1.234   2.294  1.00 97.58           H  
ATOM    756  CE1 PHE A  52       8.770  -0.631   0.579  1.00 97.58           C  
ATOM    757  HE1 PHE A  52       7.806  -0.419   0.140  1.00 97.58           H  
ATOM    758  CE2 PHE A  52      10.237  -2.019   1.926  1.00 97.58           C  
ATOM    759  HE2 PHE A  52      10.395  -2.892   2.542  1.00 97.58           H  
ATOM    760  CZ  PHE A  52       8.981  -1.791   1.342  1.00 97.58           C  
ATOM    761  HZ  PHE A  52       8.179  -2.497   1.496  1.00 97.58           H  
ATOM    762  N   VAL A  53      12.796   3.081  -1.787  1.00 96.77           N  
ATOM    763  H   VAL A  53      11.996   2.655  -2.232  1.00 96.77           H  
ATOM    764  CA  VAL A  53      13.139   4.445  -2.169  1.00 96.77           C  
ATOM    765  HA  VAL A  53      14.003   4.773  -1.592  1.00 96.77           H  
ATOM    766  C   VAL A  53      11.961   5.346  -1.832  1.00 96.77           C  
ATOM    767  CB  VAL A  53      13.514   4.528  -3.657  1.00 96.77           C  
ATOM    768  HB  VAL A  53      12.653   4.246  -4.262  1.00 96.77           H  
ATOM    769  O   VAL A  53      10.866   5.198  -2.373  1.00 96.77           O  
ATOM    770  CG1 VAL A  53      13.927   5.961  -4.020  1.00 96.77           C  
ATOM    771 HG11 VAL A  53      14.771   6.270  -3.402  1.00 96.77           H  
ATOM    772 HG12 VAL A  53      14.219   5.997  -5.070  1.00 96.77           H  
ATOM    773 HG13 VAL A  53      13.092   6.645  -3.871  1.00 96.77           H  
ATOM    774  CG2 VAL A  53      14.681   3.594  -4.005  1.00 96.77           C  
ATOM    775 HG21 VAL A  53      15.540   3.804  -3.367  1.00 96.77           H  
ATOM    776 HG22 VAL A  53      14.968   3.719  -5.049  1.00 96.77           H  
ATOM    777 HG23 VAL A  53      14.387   2.554  -3.858  1.00 96.77           H  
ATOM    778  N   GLU A  54      12.191   6.297  -0.935  1.00 97.17           N  
ATOM    779  H   GLU A  54      13.080   6.305  -0.456  1.00 97.17           H  
ATOM    780  CA  GLU A  54      11.175   7.258  -0.514  1.00 97.17           C  
ATOM    781  HA  GLU A  54      10.232   6.731  -0.369  1.00 97.17           H  
ATOM    782  C   GLU A  54      10.966   8.349  -1.574  1.00 97.17           C  
ATOM    783  CB  GLU A  54      11.594   7.856   0.832  1.00 97.17           C  
ATOM    784  HB2 GLU A  54      11.814   7.043   1.524  1.00 97.17           H  
ATOM    785  HB3 GLU A  54      12.501   8.445   0.694  1.00 97.17           H  
ATOM    786  O   GLU A  54      11.913   9.034  -1.973  1.00 97.17           O  
ATOM    787  CG  GLU A  54      10.504   8.741   1.442  1.00 97.17           C  
ATOM    788  HG2 GLU A  54      10.210   9.506   0.723  1.00 97.17           H  
ATOM    789  HG3 GLU A  54       9.627   8.134   1.667  1.00 97.17           H  
ATOM    790  CD  GLU A  54      11.025   9.408   2.716  1.00 97.17           C  
ATOM    791  OE1 GLU A  54      11.222  10.646   2.667  1.00 97.17           O  
ATOM    792  OE2 GLU A  54      11.308   8.680   3.687  1.00 97.17           O  
ATOM    793  N   ILE A  55       9.718   8.547  -1.994  1.00 97.21           N  
ATOM    794  H   ILE A  55       9.010   7.903  -1.672  1.00 97.21           H  
ATOM    795  CA  ILE A  55       9.284   9.573  -2.945  1.00 97.21           C  
ATOM    796  HA  ILE A  55      10.133  10.185  -3.250  1.00 97.21           H  
ATOM    797  C   ILE A  55       8.264  10.480  -2.252  1.00 97.21           C  
ATOM    798  CB  ILE A  55       8.679   8.905  -4.203  1.00 97.21           C  
ATOM    799  HB  ILE A  55       7.793   8.351  -3.893  1.00 97.21           H  
ATOM    800  O   ILE A  55       7.172  10.029  -1.915  1.00 97.21           O  
ATOM    801  CG1 ILE A  55       9.620   7.880  -4.879  1.00 97.21           C  
ATOM    802 HG12 ILE A  55       9.103   7.447  -5.735  1.00 97.21           H  
ATOM    803 HG13 ILE A  55       9.817   7.063  -4.184  1.00 97.21           H  
ATOM    804  CG2 ILE A  55       8.216   9.959  -5.225  1.00 97.21           C  
ATOM    805 HG21 ILE A  55       9.050  10.580  -5.552  1.00 97.21           H  
ATOM    806 HG22 ILE A  55       7.780   9.460  -6.090  1.00 97.21           H  
ATOM    807 HG23 ILE A  55       7.448  10.600  -4.792  1.00 97.21           H  
ATOM    808  CD1 ILE A  55      10.966   8.434  -5.364  1.00 97.21           C  
ATOM    809 HD11 ILE A  55      10.810   9.176  -6.147  1.00 97.21           H  
ATOM    810 HD12 ILE A  55      11.562   7.616  -5.769  1.00 97.21           H  
ATOM    811 HD13 ILE A  55      11.515   8.887  -4.539  1.00 97.21           H  
ATOM    812  N   ASN A  56       8.603  11.758  -2.065  1.00 94.09           N  
ATOM    813  H   ASN A  56       9.534  12.059  -2.315  1.00 94.09           H  
ATOM    814  CA  ASN A  56       7.701  12.748  -1.453  1.00 94.09           C  
ATOM    815  HA  ASN A  56       6.866  12.250  -0.960  1.00 94.09           H  
ATOM    816  C   ASN A  56       7.090  13.716  -2.473  1.00 94.09           C  
ATOM    817  CB  ASN A  56       8.486  13.528  -0.391  1.00 94.09           C  
ATOM    818  HB2 ASN A  56       7.837  14.288   0.043  1.00 94.09           H  
ATOM    819  HB3 ASN A  56       9.340  14.022  -0.853  1.00 94.09           H  
ATOM    820  O   ASN A  56       6.132  14.425  -2.178  1.00 94.09           O  
ATOM    821  CG  ASN A  56       8.944  12.630   0.737  1.00 94.09           C  
ATOM    822  ND2 ASN A  56      10.235  12.506   0.920  1.00 94.09           N  
ATOM    823 HD21 ASN A  56      10.890  12.962   0.301  1.00 94.09           H  
ATOM    824 HD22 ASN A  56      10.524  11.880   1.657  1.00 94.09           H  
ATOM    825  OD1 ASN A  56       8.141  12.037   1.435  1.00 94.09           O  
ATOM    826  N   LYS A  57       7.691  13.808  -3.660  1.00 90.70           N  
ATOM    827  H   LYS A  57       8.470  13.191  -3.843  1.00 90.70           H  
ATOM    828  CA  LYS A  57       7.313  14.745  -4.721  1.00 90.70           C  
ATOM    829  HA  LYS A  57       6.226  14.791  -4.775  1.00 90.70           H  
ATOM    830  C   LYS A  57       7.821  14.263  -6.072  1.00 90.70           C  
ATOM    831  CB  LYS A  57       7.843  16.146  -4.384  1.00 90.70           C  
ATOM    832  HB2 LYS A  57       7.365  16.485  -3.465  1.00 90.70           H  
ATOM    833  HB3 LYS A  57       7.561  16.837  -5.178  1.00 90.70           H  
ATOM    834  O   LYS A  57       8.702  13.408  -6.139  1.00 90.70           O  
ATOM    835  CG  LYS A  57       9.366  16.184  -4.200  1.00 90.70           C  
ATOM    836  HG2 LYS A  57       9.684  15.460  -3.449  1.00 90.70           H  
ATOM    837  HG3 LYS A  57       9.856  15.953  -5.146  1.00 90.70           H  
ATOM    838  CD  LYS A  57       9.770  17.576  -3.729  1.00 90.70           C  
ATOM    839  HD2 LYS A  57       9.358  18.320  -4.411  1.00 90.70           H  
ATOM    840  HD3 LYS A  57       9.373  17.750  -2.729  1.00 90.70           H  
ATOM    841  CE  LYS A  57      11.289  17.661  -3.719  1.00 90.70           C  
ATOM    842  HE2 LYS A  57      11.683  16.978  -2.967  1.00 90.70           H  
ATOM    843  HE3 LYS A  57      11.645  17.330  -4.694  1.00 90.70           H  
ATOM    844  NZ  LYS A  57      11.694  19.059  -3.471  1.00 90.70           N  
ATOM    845  HZ1 LYS A  57      11.326  19.369  -2.583  1.00 90.70           H  
ATOM    846  HZ2 LYS A  57      11.294  19.624  -4.206  1.00 90.70           H  
ATOM    847  HZ3 LYS A  57      12.700  19.142  -3.495  1.00 90.70           H  
ATOM    848  N   GLU A  58       7.281  14.824  -7.145  1.00 90.14           N  
ATOM    849  H   GLU A  58       6.609  15.567  -7.019  1.00 90.14           H  
ATOM    850  CA  GLU A  58       7.580  14.402  -8.515  1.00 90.14           C  
ATOM    851  HA  GLU A  58       7.293  13.357  -8.630  1.00 90.14           H  
ATOM    852  C   GLU A  58       9.076  14.488  -8.860  1.00 90.14           C  
ATOM    853  CB  GLU A  58       6.707  15.236  -9.461  1.00 90.14           C  
ATOM    854  HB2 GLU A  58       6.928  16.295  -9.325  1.00 90.14           H  
ATOM    855  HB3 GLU A  58       5.667  15.059  -9.186  1.00 90.14           H  
ATOM    856  O   GLU A  58       9.609  13.575  -9.488  1.00 90.14           O  
ATOM    857  CG  GLU A  58       6.903  14.865 -10.938  1.00 90.14           C  
ATOM    858  HG2 GLU A  58       7.874  15.236 -11.265  1.00 90.14           H  
ATOM    859  HG3 GLU A  58       6.922  13.778 -11.025  1.00 90.14           H  
ATOM    860  CD  GLU A  58       5.812  15.427 -11.864  1.00 90.14           C  
ATOM    861  OE1 GLU A  58       5.821  15.022 -13.050  1.00 90.14           O  
ATOM    862  OE2 GLU A  58       4.960  16.215 -11.394  1.00 90.14           O  
ATOM    863  N   GLU A  59       9.798  15.505  -8.375  1.00 90.06           N  
ATOM    864  H   GLU A  59       9.343  16.228  -7.835  1.00 90.06           H  
ATOM    865  CA  GLU A  59      11.229  15.659  -8.674  1.00 90.06           C  
ATOM    866  HA  GLU A  59      11.362  15.565  -9.752  1.00 90.06           H  
ATOM    867  C   GLU A  59      12.105  14.577  -8.020  1.00 90.06           C  
ATOM    868  CB  GLU A  59      11.749  17.044  -8.252  1.00 90.06           C  
ATOM    869  HB2 GLU A  59      12.762  17.139  -8.644  1.00 90.06           H  
ATOM    870  HB3 GLU A  59      11.831  17.100  -7.167  1.00 90.06           H  
ATOM    871  O   GLU A  59      13.220  14.317  -8.481  1.00 90.06           O  
ATOM    872  CG  GLU A  59      10.938  18.238  -8.790  1.00 90.06           C  
ATOM    873  HG2 GLU A  59      10.618  18.025  -9.810  1.00 90.06           H  
ATOM    874  HG3 GLU A  59      11.609  19.096  -8.828  1.00 90.06           H  
ATOM    875  CD  GLU A  59       9.728  18.624  -7.924  1.00 90.06           C  
ATOM    876  OE1 GLU A  59       9.084  19.640  -8.252  1.00 90.06           O  
ATOM    877  OE2 GLU A  59       9.504  17.968  -6.878  1.00 90.06           O  
ATOM    878  N   ASP A  60      11.620  13.922  -6.957  1.00 92.96           N  
ATOM    879  H   ASP A  60      10.668  14.105  -6.674  1.00 92.96           H  
ATOM    880  CA  ASP A  60      12.334  12.797  -6.345  1.00 92.96           C  
ATOM    881  HA  ASP A  60      13.363  13.097  -6.148  1.00 92.96           H  
ATOM    882  C   ASP A  60      12.387  11.590  -7.291  1.00 92.96           C  
ATOM    883  CB  ASP A  60      11.688  12.369  -5.014  1.00 92.96           C  
ATOM    884  HB2 ASP A  60      12.106  11.401  -4.737  1.00 92.96           H  
ATOM    885  HB3 ASP A  60      10.617  12.219  -5.151  1.00 92.96           H  
ATOM    886  O   ASP A  60      13.322  10.798  -7.206  1.00 92.96           O  
ATOM    887  CG  ASP A  60      11.925  13.302  -3.823  1.00 92.96           C  
ATOM    888  OD1 ASP A  60      12.854  14.143  -3.866  1.00 92.96           O  
ATOM    889  OD2 ASP A  60      11.273  13.060  -2.779  1.00 92.96           O  
ATOM    890  N   VAL A  61      11.422  11.450  -8.205  1.00 92.42           N  
ATOM    891  H   VAL A  61      10.729  12.181  -8.281  1.00 92.42           H  
ATOM    892  CA  VAL A  61      11.300  10.288  -9.096  1.00 92.42           C  
ATOM    893  HA  VAL A  61      11.334   9.379  -8.495  1.00 92.42           H  
ATOM    894  C   VAL A  61      12.475  10.235 -10.063  1.00 92.42           C  
ATOM    895  CB  VAL A  61       9.957  10.318  -9.848  1.00 92.42           C  
ATOM    896  HB  VAL A  61       9.909  11.208 -10.476  1.00 92.42           H  
ATOM    897  O   VAL A  61      13.204   9.246 -10.096  1.00 92.42           O  
ATOM    898  CG1 VAL A  61       9.768   9.094 -10.747  1.00 92.42           C  
ATOM    899 HG11 VAL A  61       8.784   9.132 -11.213  1.00 92.42           H  
ATOM    900 HG12 VAL A  61       9.840   8.179 -10.159  1.00 92.42           H  
ATOM    901 HG13 VAL A  61      10.525   9.081 -11.531  1.00 92.42           H  
ATOM    902  CG2 VAL A  61       8.789  10.346  -8.854  1.00 92.42           C  
ATOM    903 HG21 VAL A  61       8.796   9.440  -8.248  1.00 92.42           H  
ATOM    904 HG22 VAL A  61       8.859  11.214  -8.198  1.00 92.42           H  
ATOM    905 HG23 VAL A  61       7.846  10.431  -9.393  1.00 92.42           H  
ATOM    906  N   GLU A  62      12.734  11.323 -10.785  1.00 88.82           N  
ATOM    907  H   GLU A  62      12.122  12.123 -10.707  1.00 88.82           H  
ATOM    908  CA  GLU A  62      13.867  11.376 -11.710  1.00 88.82           C  
ATOM    909  HA  GLU A  62      13.838  10.495 -12.351  1.00 88.82           H  
ATOM    910  C   GLU A  62      15.199  11.332 -10.957  1.00 88.82           C  
ATOM    911  CB  GLU A  62      13.729  12.613 -12.603  1.00 88.82           C  
ATOM    912  HB2 GLU A  62      13.862  13.514 -12.004  1.00 88.82           H  
ATOM    913  HB3 GLU A  62      12.722  12.610 -13.019  1.00 88.82           H  
ATOM    914  O   GLU A  62      16.106  10.596 -11.340  1.00 88.82           O  
ATOM    915  CG  GLU A  62      14.741  12.597 -13.758  1.00 88.82           C  
ATOM    916  HG2 GLU A  62      14.670  11.636 -14.268  1.00 88.82           H  
ATOM    917  HG3 GLU A  62      15.746  12.692 -13.348  1.00 88.82           H  
ATOM    918  CD  GLU A  62      14.502  13.718 -14.782  1.00 88.82           C  
ATOM    919  OE1 GLU A  62      15.313  13.801 -15.730  1.00 88.82           O  
ATOM    920  OE2 GLU A  62      13.503  14.458 -14.642  1.00 88.82           O  
ATOM    921  N   LYS A  63      15.295  12.032  -9.821  1.00 87.88           N  
ATOM    922  H   LYS A  63      14.503  12.595  -9.545  1.00 87.88           H  
ATOM    923  CA  LYS A  63      16.527  12.092  -9.028  1.00 87.88           C  
ATOM    924  HA  LYS A  63      17.345  12.344  -9.702  1.00 87.88           H  
ATOM    925  C   LYS A  63      16.906  10.757  -8.379  1.00 87.88           C  
ATOM    926  CB  LYS A  63      16.371  13.205  -7.987  1.00 87.88           C  
ATOM    927  HB2 LYS A  63      16.104  14.129  -8.499  1.00 87.88           H  
ATOM    928  HB3 LYS A  63      15.566  12.947  -7.299  1.00 87.88           H  
ATOM    929  O   LYS A  63      18.094  10.453  -8.294  1.00 87.88           O  
ATOM    930  CG  LYS A  63      17.668  13.427  -7.200  1.00 87.88           C  
ATOM    931  HG2 LYS A  63      17.919  12.527  -6.639  1.00 87.88           H  
ATOM    932  HG3 LYS A  63      18.478  13.655  -7.893  1.00 87.88           H  
ATOM    933  CD  LYS A  63      17.503  14.581  -6.213  1.00 87.88           C  
ATOM    934  HD2 LYS A  63      17.292  15.497  -6.764  1.00 87.88           H  
ATOM    935  HD3 LYS A  63      16.669  14.362  -5.546  1.00 87.88           H  
ATOM    936  CE  LYS A  63      18.796  14.728  -5.409  1.00 87.88           C  
ATOM    937  HE2 LYS A  63      19.009  13.775  -4.923  1.00 87.88           H  
ATOM    938  HE3 LYS A  63      19.612  14.939  -6.100  1.00 87.88           H  
ATOM    939  NZ  LYS A  63      18.672  15.805  -4.401  1.00 87.88           N  
ATOM    940  HZ1 LYS A  63      18.490  16.686  -4.860  1.00 87.88           H  
ATOM    941  HZ2 LYS A  63      19.521  15.880  -3.859  1.00 87.88           H  
ATOM    942  HZ3 LYS A  63      17.902  15.602  -3.779  1.00 87.88           H  
ATOM    943  N   LYS A  64      15.934  10.000  -7.860  1.00 90.89           N  
ATOM    944  H   LYS A  64      14.986  10.339  -7.934  1.00 90.89           H  
ATOM    945  CA  LYS A  64      16.179   8.782  -7.063  1.00 90.89           C  
ATOM    946  HA  LYS A  64      17.228   8.746  -6.772  1.00 90.89           H  
ATOM    947  C   LYS A  64      15.937   7.495  -7.851  1.00 90.89           C  
ATOM    948  CB  LYS A  64      15.339   8.786  -5.773  1.00 90.89           C  
ATOM    949  HB2 LYS A  64      14.285   8.695  -6.035  1.00 90.89           H  
ATOM    950  HB3 LYS A  64      15.617   7.901  -5.201  1.00 90.89           H  
ATOM    951  O   LYS A  64      16.640   6.518  -7.623  1.00 90.89           O  
ATOM    952  CG  LYS A  64      15.537  10.014  -4.865  1.00 90.89           C  
ATOM    953  HG2 LYS A  64      15.256  10.919  -5.402  1.00 90.89           H  
ATOM    954  HG3 LYS A  64      16.584  10.088  -4.571  1.00 90.89           H  
ATOM    955  CD  LYS A  64      14.659   9.885  -3.609  1.00 90.89           C  
ATOM    956  HD2 LYS A  64      15.027   9.071  -2.985  1.00 90.89           H  
ATOM    957  HD3 LYS A  64      13.645   9.640  -3.926  1.00 90.89           H  
ATOM    958  CE  LYS A  64      14.615  11.190  -2.802  1.00 90.89           C  
ATOM    959  HE2 LYS A  64      15.606  11.417  -2.409  1.00 90.89           H  
ATOM    960  HE3 LYS A  64      14.321  11.989  -3.482  1.00 90.89           H  
ATOM    961  NZ  LYS A  64      13.617  11.115  -1.704  1.00 90.89           N  
ATOM    962  HZ1 LYS A  64      12.839  10.539  -1.991  1.00 90.89           H  
ATOM    963  HZ2 LYS A  64      13.212  12.017  -1.499  1.00 90.89           H  
ATOM    964  HZ3 LYS A  64      13.970  10.670  -0.869  1.00 90.89           H  
ATOM    965  N   LEU A  65      14.978   7.485  -8.780  1.00 91.02           N  
ATOM    966  H   LEU A  65      14.427   8.319  -8.922  1.00 91.02           H  
ATOM    967  CA  LEU A  65      14.674   6.319  -9.622  1.00 91.02           C  
ATOM    968  HA  LEU A  65      15.135   5.438  -9.176  1.00 91.02           H  
ATOM    969  C   LEU A  65      15.282   6.420 -11.028  1.00 91.02           C  
ATOM    970  CB  LEU A  65      13.155   6.053  -9.672  1.00 91.02           C  
ATOM    971  HB2 LEU A  65      13.010   5.109 -10.198  1.00 91.02           H  
ATOM    972  HB3 LEU A  65      12.667   6.832 -10.258  1.00 91.02           H  
ATOM    973  O   LEU A  65      15.290   5.427 -11.752  1.00 91.02           O  
ATOM    974  CG  LEU A  65      12.456   5.940  -8.307  1.00 91.02           C  
ATOM    975  HG  LEU A  65      12.577   6.871  -7.754  1.00 91.02           H  
ATOM    976  CD1 LEU A  65      10.961   5.675  -8.490  1.00 91.02           C  
ATOM    977 HD11 LEU A  65      10.806   4.724  -8.999  1.00 91.02           H  
ATOM    978 HD12 LEU A  65      10.473   5.649  -7.515  1.00 91.02           H  
ATOM    979 HD13 LEU A  65      10.515   6.474  -9.082  1.00 91.02           H  
ATOM    980  CD2 LEU A  65      13.018   4.782  -7.482  1.00 91.02           C  
ATOM    981 HD21 LEU A  65      12.941   3.847  -8.036  1.00 91.02           H  
ATOM    982 HD22 LEU A  65      14.063   4.967  -7.234  1.00 91.02           H  
ATOM    983 HD23 LEU A  65      12.457   4.688  -6.552  1.00 91.02           H  
ATOM    984  N   GLY A  66      15.821   7.583 -11.412  1.00 86.18           N  
ATOM    985  H   GLY A  66      15.735   8.382 -10.800  1.00 86.18           H  
ATOM    986  CA  GLY A  66      16.583   7.777 -12.652  1.00 86.18           C  
ATOM    987  HA2 GLY A  66      17.131   8.717 -12.583  1.00 86.18           H  
ATOM    988  HA3 GLY A  66      17.314   6.976 -12.755  1.00 86.18           H  
ATOM    989  C   GLY A  66      15.741   7.830 -13.928  1.00 86.18           C  
ATOM    990  O   GLY A  66      16.284   7.692 -15.021  1.00 86.18           O  
ATOM    991  N   LEU A  67      14.422   7.985 -13.804  1.00 88.28           N  
ATOM    992  H   LEU A  67      14.052   8.128 -12.876  1.00 88.28           H  
ATOM    993  CA  LEU A  67      13.478   8.052 -14.918  1.00 88.28           C  
ATOM    994  HA  LEU A  67      14.001   8.351 -15.826  1.00 88.28           H  
ATOM    995  C   LEU A  67      12.408   9.107 -14.638  1.00 88.28           C  
ATOM    996  CB  LEU A  67      12.818   6.675 -15.109  1.00 88.28           C  
ATOM    997  HB2 LEU A  67      11.921   6.790 -15.718  1.00 88.28           H  
ATOM    998  HB3 LEU A  67      12.522   6.316 -14.123  1.00 88.28           H  
ATOM    999  O   LEU A  67      12.022   9.312 -13.491  1.00 88.28           O  
ATOM   1000  CG  LEU A  67      13.690   5.576 -15.721  1.00 88.28           C  
ATOM   1001  HG  LEU A  67      14.579   5.424 -15.110  1.00 88.28           H  
ATOM   1002  CD1 LEU A  67      12.870   4.279 -15.736  1.00 88.28           C  
ATOM   1003 HD11 LEU A  67      13.490   3.448 -16.070  1.00 88.28           H  
ATOM   1004 HD12 LEU A  67      12.015   4.385 -16.404  1.00 88.28           H  
ATOM   1005 HD13 LEU A  67      12.520   4.057 -14.727  1.00 88.28           H  
ATOM   1006  CD2 LEU A  67      14.105   5.949 -17.143  1.00 88.28           C  
ATOM   1007 HD21 LEU A  67      13.229   6.209 -17.737  1.00 88.28           H  
ATOM   1008 HD22 LEU A  67      14.614   5.109 -17.616  1.00 88.28           H  
ATOM   1009 HD23 LEU A  67      14.802   6.786 -17.120  1.00 88.28           H  
ATOM   1010  N   SER A  68      11.879   9.728 -15.692  1.00 90.51           N  
ATOM   1011  H   SER A  68      12.261   9.540 -16.608  1.00 90.51           H  
ATOM   1012  CA  SER A  68      10.729  10.630 -15.571  1.00 90.51           C  
ATOM   1013  HA  SER A  68      10.994  11.442 -14.893  1.00 90.51           H  
ATOM   1014  C   SER A  68       9.508   9.895 -15.008  1.00 90.51           C  
ATOM   1015  CB  SER A  68      10.386  11.229 -16.938  1.00 90.51           C  
ATOM   1016  HB2 SER A  68      10.236  10.420 -17.653  1.00 90.51           H  
ATOM   1017  HB3 SER A  68      11.209  11.856 -17.281  1.00 90.51           H  
ATOM   1018  O   SER A  68       9.237   8.752 -15.389  1.00 90.51           O  
ATOM   1019  OG  SER A  68       9.197  11.995 -16.867  1.00 90.51           O  
ATOM   1020  HG  SER A  68       9.436  12.896 -16.635  1.00 90.51           H  
ATOM   1021  N   LEU A  69       8.709  10.580 -14.180  1.00 94.65           N  
ATOM   1022  H   LEU A  69       8.989  11.510 -13.903  1.00 94.65           H  
ATOM   1023  CA  LEU A  69       7.431  10.071 -13.673  1.00 94.65           C  
ATOM   1024  HA  LEU A  69       7.636   9.180 -13.079  1.00 94.65           H  
ATOM   1025  C   LEU A  69       6.472   9.642 -14.797  1.00 94.65           C  
ATOM   1026  CB  LEU A  69       6.802  11.135 -12.748  1.00 94.65           C  
ATOM   1027  HB2 LEU A  69       7.497  11.355 -11.938  1.00 94.65           H  
ATOM   1028  HB3 LEU A  69       6.654  12.054 -13.316  1.00 94.65           H  
ATOM   1029  O   LEU A  69       5.638   8.767 -14.578  1.00 94.65           O  
ATOM   1030  CG  LEU A  69       5.447  10.724 -12.137  1.00 94.65           C  
ATOM   1031  HG  LEU A  69       4.736  10.583 -12.951  1.00 94.65           H  
ATOM   1032  CD1 LEU A  69       5.522   9.433 -11.309  1.00 94.65           C  
ATOM   1033 HD11 LEU A  69       5.758   8.583 -11.949  1.00 94.65           H  
ATOM   1034 HD12 LEU A  69       4.562   9.243 -10.828  1.00 94.65           H  
ATOM   1035 HD13 LEU A  69       6.283   9.523 -10.534  1.00 94.65           H  
ATOM   1036  CD2 LEU A  69       4.882  11.819 -11.240  1.00 94.65           C  
ATOM   1037 HD21 LEU A  69       5.539  11.986 -10.387  1.00 94.65           H  
ATOM   1038 HD22 LEU A  69       4.791  12.745 -11.809  1.00 94.65           H  
ATOM   1039 HD23 LEU A  69       3.891  11.542 -10.880  1.00 94.65           H  
ATOM   1040  N   ALA A  70       6.606  10.185 -16.011  1.00 93.25           N  
ATOM   1041  H   ALA A  70       7.316  10.893 -16.138  1.00 93.25           H  
ATOM   1042  CA  ALA A  70       5.803   9.803 -17.174  1.00 93.25           C  
ATOM   1043  HA  ALA A  70       4.756   9.766 -16.873  1.00 93.25           H  
ATOM   1044  C   ALA A  70       6.152   8.416 -17.754  1.00 93.25           C  
ATOM   1045  CB  ALA A  70       5.949  10.903 -18.229  1.00 93.25           C  
ATOM   1046  HB1 ALA A  70       6.985  10.969 -18.561  1.00 93.25           H  
ATOM   1047  HB2 ALA A  70       5.313  10.677 -19.086  1.00 93.25           H  
ATOM   1048  HB3 ALA A  70       5.646  11.863 -17.810  1.00 93.25           H  
ATOM   1049  O   ALA A  70       5.378   7.874 -18.544  1.00 93.25           O  
ATOM   1050  N   HIS A  71       7.279   7.806 -17.366  1.00 92.59           N  
ATOM   1051  H   HIS A  71       7.868   8.257 -16.681  1.00 92.59           H  
ATOM   1052  CA  HIS A  71       7.694   6.500 -17.883  1.00 92.59           C  
ATOM   1053  HA  HIS A  71       7.796   6.593 -18.965  1.00 92.59           H  
ATOM   1054  C   HIS A  71       6.644   5.415 -17.593  1.00 92.59           C  
ATOM   1055  CB  HIS A  71       9.063   6.114 -17.307  1.00 92.59           C  
ATOM   1056  HB2 HIS A  71       8.964   5.875 -16.248  1.00 92.59           H  
ATOM   1057  HB3 HIS A  71       9.740   6.963 -17.399  1.00 92.59           H  
ATOM   1058  O   HIS A  71       6.050   5.384 -16.513  1.00 92.59           O  
ATOM   1059  CG  HIS A  71       9.680   4.947 -18.036  1.00 92.59           C  
ATOM   1060  CD2 HIS A  71      10.464   5.023 -19.156  1.00 92.59           C  
ATOM   1061  HD2 HIS A  71      10.763   5.929 -19.663  1.00 92.59           H  
ATOM   1062  ND1 HIS A  71       9.542   3.610 -17.734  1.00 92.59           N  
ATOM   1063  HD1 HIS A  71       9.179   3.208 -16.882  1.00 92.59           H  
ATOM   1064  CE1 HIS A  71      10.216   2.901 -18.656  1.00 92.59           C  
ATOM   1065  HE1 HIS A  71      10.332   1.827 -18.655  1.00 92.59           H  
ATOM   1066  NE2 HIS A  71      10.790   3.722 -19.542  1.00 92.59           N  
ATOM   1067  N   GLN A  72       6.409   4.493 -18.531  1.00 92.30           N  
ATOM   1068  H   GLN A  72       6.920   4.549 -19.401  1.00 92.30           H  
ATOM   1069  CA  GLN A  72       5.316   3.515 -18.424  1.00 92.30           C  
ATOM   1070  HA  GLN A  72       4.380   4.073 -18.380  1.00 92.30           H  
ATOM   1071  C   GLN A  72       5.395   2.657 -17.151  1.00 92.30           C  
ATOM   1072  CB  GLN A  72       5.296   2.634 -19.685  1.00 92.30           C  
ATOM   1073  HB2 GLN A  72       6.236   2.088 -19.756  1.00 92.30           H  
ATOM   1074  HB3 GLN A  72       5.209   3.273 -20.564  1.00 92.30           H  
ATOM   1075  O   GLN A  72       4.370   2.371 -16.535  1.00 92.30           O  
ATOM   1076  CG  GLN A  72       4.136   1.619 -19.694  1.00 92.30           C  
ATOM   1077  HG2 GLN A  72       4.170   1.055 -20.626  1.00 92.30           H  
ATOM   1078  HG3 GLN A  72       4.264   0.907 -18.879  1.00 92.30           H  
ATOM   1079  CD  GLN A  72       2.759   2.272 -19.586  1.00 92.30           C  
ATOM   1080  NE2 GLN A  72       1.786   1.620 -18.991  1.00 92.30           N  
ATOM   1081 HE21 GLN A  72       0.882   2.068 -19.023  1.00 92.30           H  
ATOM   1082 HE22 GLN A  72       1.928   0.690 -18.623  1.00 92.30           H  
ATOM   1083  OE1 GLN A  72       2.533   3.387 -20.017  1.00 92.30           O  
ATOM   1084  N   SER A  73       6.605   2.305 -16.711  1.00 93.66           N  
ATOM   1085  H   SER A  73       7.404   2.489 -17.301  1.00 93.66           H  
ATOM   1086  CA  SER A  73       6.826   1.520 -15.488  1.00 93.66           C  
ATOM   1087  HA  SER A  73       6.292   0.574 -15.582  1.00 93.66           H  
ATOM   1088  C   SER A  73       6.324   2.199 -14.207  1.00 93.66           C  
ATOM   1089  CB  SER A  73       8.310   1.208 -15.304  1.00 93.66           C  
ATOM   1090  HB2 SER A  73       8.798   2.041 -14.797  1.00 93.66           H  
ATOM   1091  HB3 SER A  73       8.368   0.317 -14.679  1.00 93.66           H  
ATOM   1092  O   SER A  73       6.092   1.533 -13.204  1.00 93.66           O  
ATOM   1093  OG  SER A  73       8.973   0.974 -16.534  1.00 93.66           O  
ATOM   1094  HG  SER A  73       9.169   0.041 -16.644  1.00 93.66           H  
ATOM   1095  N   PHE A  74       6.128   3.519 -14.231  1.00 95.99           N  
ATOM   1096  H   PHE A  74       6.314   4.024 -15.086  1.00 95.99           H  
ATOM   1097  CA  PHE A  74       5.648   4.300 -13.091  1.00 95.99           C  
ATOM   1098  HA  PHE A  74       5.762   3.711 -12.181  1.00 95.99           H  
ATOM   1099  C   PHE A  74       4.155   4.606 -13.150  1.00 95.99           C  
ATOM   1100  CB  PHE A  74       6.506   5.556 -12.931  1.00 95.99           C  
ATOM   1101  HB2 PHE A  74       6.131   6.148 -12.096  1.00 95.99           H  
ATOM   1102  HB3 PHE A  74       6.400   6.161 -13.832  1.00 95.99           H  
ATOM   1103  O   PHE A  74       3.687   5.462 -12.407  1.00 95.99           O  
ATOM   1104  CG  PHE A  74       7.978   5.310 -12.674  1.00 95.99           C  
ATOM   1105  CD1 PHE A  74       8.453   4.140 -12.038  1.00 95.99           C  
ATOM   1106  HD1 PHE A  74       7.779   3.361 -11.713  1.00 95.99           H  
ATOM   1107  CD2 PHE A  74       8.885   6.316 -13.033  1.00 95.99           C  
ATOM   1108  HD2 PHE A  74       8.530   7.230 -13.487  1.00 95.99           H  
ATOM   1109  CE1 PHE A  74       9.830   3.968 -11.816  1.00 95.99           C  
ATOM   1110  HE1 PHE A  74      10.195   3.072 -11.336  1.00 95.99           H  
ATOM   1111  CE2 PHE A  74      10.249   6.165 -12.764  1.00 95.99           C  
ATOM   1112  HE2 PHE A  74      10.915   6.989 -12.973  1.00 95.99           H  
ATOM   1113  CZ  PHE A  74      10.730   4.978 -12.190  1.00 95.99           C  
ATOM   1114  HZ  PHE A  74      11.789   4.856 -12.013  1.00 95.99           H  
ATOM   1115  N   LEU A  75       3.386   3.888 -13.976  1.00 96.78           N  
ATOM   1116  H   LEU A  75       3.826   3.227 -14.599  1.00 96.78           H  
ATOM   1117  CA  LEU A  75       1.928   4.008 -13.998  1.00 96.78           C  
ATOM   1118  HA  LEU A  75       1.669   5.006 -14.353  1.00 96.78           H  
ATOM   1119  C   LEU A  75       1.329   3.884 -12.593  1.00 96.78           C  
ATOM   1120  CB  LEU A  75       1.360   2.965 -14.971  1.00 96.78           C  
ATOM   1121  HB2 LEU A  75       1.694   1.976 -14.656  1.00 96.78           H  
ATOM   1122  HB3 LEU A  75       1.775   3.155 -15.961  1.00 96.78           H  
ATOM   1123  O   LEU A  75       0.635   4.790 -12.155  1.00 96.78           O  
ATOM   1124  CG  LEU A  75      -0.178   2.947 -15.075  1.00 96.78           C  
ATOM   1125  HG  LEU A  75      -0.615   2.714 -14.104  1.00 96.78           H  
ATOM   1126  CD1 LEU A  75      -0.749   4.275 -15.577  1.00 96.78           C  
ATOM   1127 HD11 LEU A  75      -1.831   4.190 -15.676  1.00 96.78           H  
ATOM   1128 HD12 LEU A  75      -0.550   5.068 -14.857  1.00 96.78           H  
ATOM   1129 HD13 LEU A  75      -0.330   4.524 -16.553  1.00 96.78           H  
ATOM   1130  CD2 LEU A  75      -0.558   1.838 -16.057  1.00 96.78           C  
ATOM   1131 HD21 LEU A  75      -0.064   2.003 -17.014  1.00 96.78           H  
ATOM   1132 HD22 LEU A  75      -1.633   1.834 -16.234  1.00 96.78           H  
ATOM   1133 HD23 LEU A  75      -0.266   0.868 -15.654  1.00 96.78           H  
ATOM   1134  N   LEU A  76       1.665   2.827 -11.848  1.00 97.87           N  
ATOM   1135  H   LEU A  76       2.274   2.126 -12.244  1.00 97.87           H  
ATOM   1136  CA  LEU A  76       1.133   2.636 -10.493  1.00 97.87           C  
ATOM   1137  HA  LEU A  76       0.045   2.695 -10.532  1.00 97.87           H  
ATOM   1138  C   LEU A  76       1.583   3.740  -9.527  1.00 97.87           C  
ATOM   1139  CB  LEU A  76       1.534   1.252  -9.956  1.00 97.87           C  
ATOM   1140  HB2 LEU A  76       1.100   1.147  -8.961  1.00 97.87           H  
ATOM   1141  HB3 LEU A  76       2.618   1.213  -9.846  1.00 97.87           H  
ATOM   1142  O   LEU A  76       0.791   4.194  -8.710  1.00 97.87           O  
ATOM   1143  CG  LEU A  76       1.084   0.056 -10.813  1.00 97.87           C  
ATOM   1144  HG  LEU A  76       1.637   0.061 -11.752  1.00 97.87           H  
ATOM   1145  CD1 LEU A  76       1.404  -1.241 -10.072  1.00 97.87           C  
ATOM   1146 HD11 LEU A  76       0.835  -1.285  -9.143  1.00 97.87           H  
ATOM   1147 HD12 LEU A  76       2.467  -1.283  -9.836  1.00 97.87           H  
ATOM   1148 HD13 LEU A  76       1.145  -2.099 -10.691  1.00 97.87           H  
ATOM   1149  CD2 LEU A  76      -0.411   0.070 -11.132  1.00 97.87           C  
ATOM   1150 HD21 LEU A  76      -0.988   0.133 -10.209  1.00 97.87           H  
ATOM   1151 HD22 LEU A  76      -0.661   0.921 -11.766  1.00 97.87           H  
ATOM   1152 HD23 LEU A  76      -0.681  -0.844 -11.660  1.00 97.87           H  
ATOM   1153  N   LEU A  77       2.825   4.217  -9.658  1.00 98.17           N  
ATOM   1154  H   LEU A  77       3.406   3.851 -10.398  1.00 98.17           H  
ATOM   1155  CA  LEU A  77       3.342   5.318  -8.845  1.00 98.17           C  
ATOM   1156  HA  LEU A  77       3.185   5.070  -7.795  1.00 98.17           H  
ATOM   1157  C   LEU A  77       2.576   6.620  -9.112  1.00 98.17           C  
ATOM   1158  CB  LEU A  77       4.852   5.463  -9.100  1.00 98.17           C  
ATOM   1159  HB2 LEU A  77       5.015   5.600 -10.169  1.00 98.17           H  
ATOM   1160  HB3 LEU A  77       5.344   4.538  -8.799  1.00 98.17           H  
ATOM   1161  O   LEU A  77       2.200   7.300  -8.160  1.00 98.17           O  
ATOM   1162  CG  LEU A  77       5.517   6.641  -8.364  1.00 98.17           C  
ATOM   1163  HG  LEU A  77       5.076   7.579  -8.700  1.00 98.17           H  
ATOM   1164  CD1 LEU A  77       5.360   6.529  -6.848  1.00 98.17           C  
ATOM   1165 HD11 LEU A  77       5.924   7.320  -6.355  1.00 98.17           H  
ATOM   1166 HD12 LEU A  77       5.727   5.561  -6.507  1.00 98.17           H  
ATOM   1167 HD13 LEU A  77       4.312   6.635  -6.567  1.00 98.17           H  
ATOM   1168  CD2 LEU A  77       7.007   6.666  -8.703  1.00 98.17           C  
ATOM   1169 HD21 LEU A  77       7.142   6.804  -9.775  1.00 98.17           H  
ATOM   1170 HD22 LEU A  77       7.481   5.734  -8.397  1.00 98.17           H  
ATOM   1171 HD23 LEU A  77       7.485   7.495  -8.182  1.00 98.17           H  
ATOM   1172  N   ARG A  78       2.287   6.939 -10.382  1.00 97.36           N  
ATOM   1173  H   ARG A  78       2.622   6.327 -11.112  1.00 97.36           H  
ATOM   1174  CA  ARG A  78       1.438   8.083 -10.751  1.00 97.36           C  
ATOM   1175  HA  ARG A  78       1.881   9.004 -10.373  1.00 97.36           H  
ATOM   1176  C   ARG A  78       0.068   7.982 -10.099  1.00 97.36           C  
ATOM   1177  CB  ARG A  78       1.259   8.180 -12.275  1.00 97.36           C  
ATOM   1178  HB2 ARG A  78       0.463   8.896 -12.479  1.00 97.36           H  
ATOM   1179  HB3 ARG A  78       0.955   7.216 -12.682  1.00 97.36           H  
ATOM   1180  O   ARG A  78      -0.406   8.960  -9.533  1.00 97.36           O  
ATOM   1181  CG  ARG A  78       2.524   8.666 -12.983  1.00 97.36           C  
ATOM   1182  HG2 ARG A  78       2.829   9.594 -12.499  1.00 97.36           H  
ATOM   1183  HG3 ARG A  78       3.326   7.935 -12.885  1.00 97.36           H  
ATOM   1184  CD  ARG A  78       2.274   8.977 -14.464  1.00 97.36           C  
ATOM   1185  HD2 ARG A  78       3.175   9.421 -14.887  1.00 97.36           H  
ATOM   1186  HD3 ARG A  78       1.489   9.730 -14.528  1.00 97.36           H  
ATOM   1187  NE  ARG A  78       1.868   7.796 -15.257  1.00 97.36           N  
ATOM   1188  HE  ARG A  78       0.875   7.650 -15.370  1.00 97.36           H  
ATOM   1189  NH1 ARG A  78       3.958   7.010 -15.757  1.00 97.36           N  
ATOM   1190 HH11 ARG A  78       4.578   6.373 -16.237  1.00 97.36           H  
ATOM   1191 HH12 ARG A  78       4.371   7.685 -15.130  1.00 97.36           H  
ATOM   1192  NH2 ARG A  78       2.200   6.079 -16.724  1.00 97.36           N  
ATOM   1193 HH21 ARG A  78       1.215   6.070 -16.946  1.00 97.36           H  
ATOM   1194 HH22 ARG A  78       2.842   5.537 -17.285  1.00 97.36           H  
ATOM   1195  CZ  ARG A  78       2.673   6.971 -15.903  1.00 97.36           C  
ATOM   1196  N   GLU A  79      -0.545   6.803 -10.146  1.00 98.01           N  
ATOM   1197  H   GLU A  79      -0.108   6.053 -10.663  1.00 98.01           H  
ATOM   1198  CA  GLU A  79      -1.862   6.585  -9.552  1.00 98.01           C  
ATOM   1199  HA  GLU A  79      -2.535   7.361  -9.917  1.00 98.01           H  
ATOM   1200  C   GLU A  79      -1.845   6.738  -8.024  1.00 98.01           C  
ATOM   1201  CB  GLU A  79      -2.417   5.219  -9.984  1.00 98.01           C  
ATOM   1202  HB2 GLU A  79      -3.370   5.063  -9.478  1.00 98.01           H  
ATOM   1203  HB3 GLU A  79      -1.739   4.427  -9.665  1.00 98.01           H  
ATOM   1204  O   GLU A  79      -2.749   7.361  -7.471  1.00 98.01           O  
ATOM   1205  CG  GLU A  79      -2.659   5.089 -11.498  1.00 98.01           C  
ATOM   1206  HG2 GLU A  79      -3.180   4.149 -11.680  1.00 98.01           H  
ATOM   1207  HG3 GLU A  79      -1.710   5.039 -12.031  1.00 98.01           H  
ATOM   1208  CD  GLU A  79      -3.477   6.254 -12.058  1.00 98.01           C  
ATOM   1209  OE1 GLU A  79      -2.943   7.132 -12.768  1.00 98.01           O  
ATOM   1210  OE2 GLU A  79      -4.669   6.367 -11.702  1.00 98.01           O  
ATOM   1211  N   THR A  80      -0.803   6.257  -7.340  1.00 98.45           N  
ATOM   1212  H   THR A  80      -0.117   5.701  -7.829  1.00 98.45           H  
ATOM   1213  CA  THR A  80      -0.642   6.439  -5.889  1.00 98.45           C  
ATOM   1214  HA  THR A  80      -1.570   6.142  -5.400  1.00 98.45           H  
ATOM   1215  C   THR A  80      -0.390   7.903  -5.503  1.00 98.45           C  
ATOM   1216  CB  THR A  80       0.484   5.537  -5.359  1.00 98.45           C  
ATOM   1217  HB  THR A  80       1.435   5.821  -5.809  1.00 98.45           H  
ATOM   1218  O   THR A  80      -1.021   8.405  -4.570  1.00 98.45           O  
ATOM   1219  CG2 THR A  80       0.602   5.573  -3.843  1.00 98.45           C  
ATOM   1220 HG21 THR A  80       1.380   4.880  -3.523  1.00 98.45           H  
ATOM   1221 HG22 THR A  80       0.875   6.577  -3.518  1.00 98.45           H  
ATOM   1222 HG23 THR A  80      -0.350   5.294  -3.390  1.00 98.45           H  
ATOM   1223  OG1 THR A  80       0.203   4.194  -5.655  1.00 98.45           O  
ATOM   1224  HG1 THR A  80      -0.667   4.014  -5.291  1.00 98.45           H  
ATOM   1225  N   LEU A  81       0.477   8.616  -6.236  1.00 97.04           N  
ATOM   1226  H   LEU A  81       0.948   8.152  -6.999  1.00 97.04           H  
ATOM   1227  CA  LEU A  81       0.838  10.019  -5.969  1.00 97.04           C  
ATOM   1228  HA  LEU A  81       1.093  10.117  -4.914  1.00 97.04           H  
ATOM   1229  C   LEU A  81      -0.307  11.019  -6.194  1.00 97.04           C  
ATOM   1230  CB  LEU A  81       2.058  10.427  -6.822  1.00 97.04           C  
ATOM   1231  HB2 LEU A  81       2.148  11.513  -6.807  1.00 97.04           H  
ATOM   1232  HB3 LEU A  81       1.870  10.134  -7.855  1.00 97.04           H  
ATOM   1233  O   LEU A  81      -0.197  12.164  -5.767  1.00 97.04           O  
ATOM   1234  CG  LEU A  81       3.407   9.849  -6.364  1.00 97.04           C  
ATOM   1235  HG  LEU A  81       3.338   8.762  -6.309  1.00 97.04           H  
ATOM   1236  CD1 LEU A  81       4.497  10.228  -7.370  1.00 97.04           C  
ATOM   1237 HD11 LEU A  81       4.641  11.308  -7.373  1.00 97.04           H  
ATOM   1238 HD12 LEU A  81       5.435   9.745  -7.095  1.00 97.04           H  
ATOM   1239 HD13 LEU A  81       4.208   9.903  -8.369  1.00 97.04           H  
ATOM   1240  CD2 LEU A  81       3.841  10.383  -4.998  1.00 97.04           C  
ATOM   1241 HD21 LEU A  81       3.123  10.095  -4.230  1.00 97.04           H  
ATOM   1242 HD22 LEU A  81       4.815   9.974  -4.730  1.00 97.04           H  
ATOM   1243 HD23 LEU A  81       3.903  11.471  -5.019  1.00 97.04           H  
ATOM   1244  N   LYS A  82      -1.428  10.612  -6.806  1.00 96.78           N  
ATOM   1245  H   LYS A  82      -1.449   9.680  -7.194  1.00 96.78           H  
ATOM   1246  CA  LYS A  82      -2.629  11.466  -6.896  1.00 96.78           C  
ATOM   1247  HA  LYS A  82      -2.366  12.397  -7.398  1.00 96.78           H  
ATOM   1248  C   LYS A  82      -3.170  11.874  -5.522  1.00 96.78           C  
ATOM   1249  CB  LYS A  82      -3.735  10.751  -7.687  1.00 96.78           C  
ATOM   1250  HB2 LYS A  82      -4.677  11.280  -7.540  1.00 96.78           H  
ATOM   1251  HB3 LYS A  82      -3.854   9.736  -7.307  1.00 96.78           H  
ATOM   1252  O   LYS A  82      -3.850  12.892  -5.424  1.00 96.78           O  
ATOM   1253  CG  LYS A  82      -3.442  10.724  -9.191  1.00 96.78           C  
ATOM   1254  HG2 LYS A  82      -3.440  11.745  -9.572  1.00 96.78           H  
ATOM   1255  HG3 LYS A  82      -2.458  10.287  -9.364  1.00 96.78           H  
ATOM   1256  CD  LYS A  82      -4.489   9.899  -9.944  1.00 96.78           C  
ATOM   1257  HD2 LYS A  82      -4.464   8.872  -9.580  1.00 96.78           H  
ATOM   1258  HD3 LYS A  82      -5.480  10.321  -9.778  1.00 96.78           H  
ATOM   1259  CE  LYS A  82      -4.162   9.908 -11.438  1.00 96.78           C  
ATOM   1260  HE2 LYS A  82      -4.230  10.931 -11.807  1.00 96.78           H  
ATOM   1261  HE3 LYS A  82      -3.139   9.558 -11.571  1.00 96.78           H  
ATOM   1262  NZ  LYS A  82      -5.075   9.025 -12.192  1.00 96.78           N  
ATOM   1263  HZ1 LYS A  82      -4.954   8.070 -11.887  1.00 96.78           H  
ATOM   1264  HZ2 LYS A  82      -4.807   8.976 -13.164  1.00 96.78           H  
ATOM   1265  HZ3 LYS A  82      -6.040   9.298 -12.069  1.00 96.78           H  
ATOM   1266  N   LEU A  83      -2.929  11.063  -4.487  1.00 96.86           N  
ATOM   1267  H   LEU A  83      -2.337  10.262  -4.657  1.00 96.86           H  
ATOM   1268  CA  LEU A  83      -3.463  11.284  -3.138  1.00 96.86           C  
ATOM   1269  HA  LEU A  83      -3.763  12.327  -3.036  1.00 96.86           H  
ATOM   1270  C   LEU A  83      -2.433  11.052  -2.026  1.00 96.86           C  
ATOM   1271  CB  LEU A  83      -4.699  10.384  -2.941  1.00 96.86           C  
ATOM   1272  HB2 LEU A  83      -4.980  10.396  -1.888  1.00 96.86           H  
ATOM   1273  HB3 LEU A  83      -4.421   9.361  -3.195  1.00 96.86           H  
ATOM   1274  O   LEU A  83      -2.485  11.751  -1.015  1.00 96.86           O  
ATOM   1275  CG  LEU A  83      -5.924  10.798  -3.779  1.00 96.86           C  
ATOM   1276  HG  LEU A  83      -5.642  10.911  -4.826  1.00 96.86           H  
ATOM   1277  CD1 LEU A  83      -7.002   9.724  -3.721  1.00 96.86           C  
ATOM   1278 HD11 LEU A  83      -6.586   8.771  -4.050  1.00 96.86           H  
ATOM   1279 HD12 LEU A  83      -7.390   9.634  -2.707  1.00 96.86           H  
ATOM   1280 HD13 LEU A  83      -7.821   9.997  -4.387  1.00 96.86           H  
ATOM   1281  CD2 LEU A  83      -6.559  12.101  -3.283  1.00 96.86           C  
ATOM   1282 HD21 LEU A  83      -5.859  12.923  -3.430  1.00 96.86           H  
ATOM   1283 HD22 LEU A  83      -7.460  12.315  -3.858  1.00 96.86           H  
ATOM   1284 HD23 LEU A  83      -6.800  12.016  -2.223  1.00 96.86           H  
ATOM   1285  N   ALA A  84      -1.511  10.096  -2.185  1.00 97.09           N  
ATOM   1286  H   ALA A  84      -1.465   9.580  -3.051  1.00 97.09           H  
ATOM   1287  CA  ALA A  84      -0.481   9.830  -1.182  1.00 97.09           C  
ATOM   1288  HA  ALA A  84      -0.972   9.610  -0.234  1.00 97.09           H  
ATOM   1289  C   ALA A  84       0.438  11.045  -0.981  1.00 97.09           C  
ATOM   1290  CB  ALA A  84       0.334   8.605  -1.600  1.00 97.09           C  
ATOM   1291  HB1 ALA A  84       1.045   8.348  -0.815  1.00 97.09           H  
ATOM   1292  HB2 ALA A  84      -0.331   7.759  -1.776  1.00 97.09           H  
ATOM   1293  HB3 ALA A  84       0.884   8.826  -2.515  1.00 97.09           H  
ATOM   1294  O   ALA A  84       0.790  11.728  -1.940  1.00 97.09           O  
ATOM   1295  N   LYS A  85       0.867  11.277   0.264  1.00 95.56           N  
ATOM   1296  H   LYS A  85       0.628  10.604   0.978  1.00 95.56           H  
ATOM   1297  CA  LYS A  85       1.885  12.293   0.575  1.00 95.56           C  
ATOM   1298  HA  LYS A  85       1.763  13.156  -0.080  1.00 95.56           H  
ATOM   1299  C   LYS A  85       3.295  11.763   0.326  1.00 95.56           C  
ATOM   1300  CB  LYS A  85       1.784  12.740   2.034  1.00 95.56           C  
ATOM   1301  HB2 LYS A  85       1.906  11.871   2.680  1.00 95.56           H  
ATOM   1302  HB3 LYS A  85       2.618  13.414   2.229  1.00 95.56           H  
ATOM   1303  O   LYS A  85       4.130  12.474  -0.218  1.00 95.56           O  
ATOM   1304  CG  LYS A  85       0.480  13.465   2.390  1.00 95.56           C  
ATOM   1305  HG2 LYS A  85       0.340  14.331   1.743  1.00 95.56           H  
ATOM   1306  HG3 LYS A  85      -0.367  12.786   2.290  1.00 95.56           H  
ATOM   1307  CD  LYS A  85       0.622  13.915   3.846  1.00 95.56           C  
ATOM   1308  HD2 LYS A  85       0.880  13.042   4.445  1.00 95.56           H  
ATOM   1309  HD3 LYS A  85       1.448  14.622   3.923  1.00 95.56           H  
ATOM   1310  CE  LYS A  85      -0.635  14.559   4.420  1.00 95.56           C  
ATOM   1311  HE2 LYS A  85      -0.759  15.552   3.988  1.00 95.56           H  
ATOM   1312  HE3 LYS A  85      -1.496  13.943   4.159  1.00 95.56           H  
ATOM   1313  NZ  LYS A  85      -0.488  14.624   5.894  1.00 95.56           N  
ATOM   1314  HZ1 LYS A  85       0.370  15.089   6.156  1.00 95.56           H  
ATOM   1315  HZ2 LYS A  85      -1.269  15.079   6.343  1.00 95.56           H  
ATOM   1316  HZ3 LYS A  85      -0.411  13.679   6.241  1.00 95.56           H  
ATOM   1317  N   THR A  86       3.526  10.511   0.714  1.00 97.65           N  
ATOM   1318  H   THR A  86       2.775  10.000   1.154  1.00 97.65           H  
ATOM   1319  CA  THR A  86       4.812   9.826   0.585  1.00 97.65           C  
ATOM   1320  HA  THR A  86       5.448  10.375  -0.109  1.00 97.65           H  
ATOM   1321  C   THR A  86       4.576   8.431   0.028  1.00 97.65           C  
ATOM   1322  CB  THR A  86       5.541   9.760   1.938  1.00 97.65           C  
ATOM   1323  HB  THR A  86       4.913   9.226   2.651  1.00 97.65           H  
ATOM   1324  O   THR A  86       3.649   7.730   0.439  1.00 97.65           O  
ATOM   1325  CG2 THR A  86       6.897   9.061   1.852  1.00 97.65           C  
ATOM   1326 HG21 THR A  86       6.765   7.995   1.666  1.00 97.65           H  
ATOM   1327 HG22 THR A  86       7.428   9.179   2.796  1.00 97.65           H  
ATOM   1328 HG23 THR A  86       7.494   9.495   1.049  1.00 97.65           H  
ATOM   1329  OG1 THR A  86       5.762  11.062   2.427  1.00 97.65           O  
ATOM   1330  HG1 THR A  86       6.615  11.361   2.105  1.00 97.65           H  
ATOM   1331  N   VAL A  87       5.424   8.004  -0.903  1.00 98.45           N  
ATOM   1332  H   VAL A  87       6.142   8.638  -1.225  1.00 98.45           H  
ATOM   1333  CA  VAL A  87       5.414   6.642  -1.440  1.00 98.45           C  
ATOM   1334  HA  VAL A  87       4.683   6.051  -0.889  1.00 98.45           H  
ATOM   1335  C   VAL A  87       6.779   6.009  -1.218  1.00 98.45           C  
ATOM   1336  CB  VAL A  87       4.991   6.600  -2.920  1.00 98.45           C  
ATOM   1337  HB  VAL A  87       5.751   7.075  -3.541  1.00 98.45           H  
ATOM   1338  O   VAL A  87       7.787   6.494  -1.726  1.00 98.45           O  
ATOM   1339  CG1 VAL A  87       4.801   5.149  -3.379  1.00 98.45           C  
ATOM   1340 HG11 VAL A  87       4.459   5.127  -4.414  1.00 98.45           H  
ATOM   1341 HG12 VAL A  87       5.743   4.606  -3.311  1.00 98.45           H  
ATOM   1342 HG13 VAL A  87       4.062   4.652  -2.750  1.00 98.45           H  
ATOM   1343  CG2 VAL A  87       3.658   7.326  -3.134  1.00 98.45           C  
ATOM   1344 HG21 VAL A  87       2.902   6.899  -2.475  1.00 98.45           H  
ATOM   1345 HG22 VAL A  87       3.771   8.382  -2.893  1.00 98.45           H  
ATOM   1346 HG23 VAL A  87       3.343   7.238  -4.174  1.00 98.45           H  
ATOM   1347  N   LEU A  88       6.806   4.910  -0.470  1.00 98.49           N  
ATOM   1348  H   LEU A  88       5.928   4.576  -0.099  1.00 98.49           H  
ATOM   1349  CA  LEU A  88       7.955   4.027  -0.332  1.00 98.49           C  
ATOM   1350  HA  LEU A  88       8.877   4.605  -0.402  1.00 98.49           H  
ATOM   1351  C   LEU A  88       7.920   3.041  -1.501  1.00 98.49           C  
ATOM   1352  CB  LEU A  88       7.926   3.325   1.041  1.00 98.49           C  
ATOM   1353  HB2 LEU A  88       7.082   2.637   1.073  1.00 98.49           H  
ATOM   1354  HB3 LEU A  88       8.840   2.740   1.144  1.00 98.49           H  
ATOM   1355  O   LEU A  88       7.200   2.039  -1.477  1.00 98.49           O  
ATOM   1356  CG  LEU A  88       7.825   4.250   2.263  1.00 98.49           C  
ATOM   1357  HG  LEU A  88       6.884   4.799   2.224  1.00 98.49           H  
ATOM   1358  CD1 LEU A  88       7.834   3.401   3.531  1.00 98.49           C  
ATOM   1359 HD11 LEU A  88       7.711   4.043   4.403  1.00 98.49           H  
ATOM   1360 HD12 LEU A  88       8.787   2.879   3.623  1.00 98.49           H  
ATOM   1361 HD13 LEU A  88       7.022   2.675   3.508  1.00 98.49           H  
ATOM   1362  CD2 LEU A  88       8.979   5.250   2.322  1.00 98.49           C  
ATOM   1363 HD21 LEU A  88       8.904   5.844   3.233  1.00 98.49           H  
ATOM   1364 HD22 LEU A  88       8.934   5.925   1.468  1.00 98.49           H  
ATOM   1365 HD23 LEU A  88       9.933   4.723   2.332  1.00 98.49           H  
ATOM   1366  N   VAL A  89       8.652   3.368  -2.562  1.00 98.33           N  
ATOM   1367  H   VAL A  89       9.244   4.184  -2.503  1.00 98.33           H  
ATOM   1368  CA  VAL A  89       8.708   2.561  -3.783  1.00 98.33           C  
ATOM   1369  HA  VAL A  89       7.720   2.141  -3.970  1.00 98.33           H  
ATOM   1370  C   VAL A  89       9.688   1.414  -3.589  1.00 98.33           C  
ATOM   1371  CB  VAL A  89       9.098   3.419  -5.001  1.00 98.33           C  
ATOM   1372  HB  VAL A  89      10.050   3.915  -4.817  1.00 98.33           H  
ATOM   1373  O   VAL A  89      10.833   1.644  -3.221  1.00 98.33           O  
ATOM   1374  CG1 VAL A  89       9.226   2.567  -6.270  1.00 98.33           C  
ATOM   1375 HG11 VAL A  89       8.313   1.988  -6.415  1.00 98.33           H  
ATOM   1376 HG12 VAL A  89       9.397   3.211  -7.133  1.00 98.33           H  
ATOM   1377 HG13 VAL A  89      10.076   1.890  -6.184  1.00 98.33           H  
ATOM   1378  CG2 VAL A  89       8.028   4.484  -5.264  1.00 98.33           C  
ATOM   1379 HG21 VAL A  89       8.294   5.067  -6.145  1.00 98.33           H  
ATOM   1380 HG22 VAL A  89       7.061   4.004  -5.417  1.00 98.33           H  
ATOM   1381 HG23 VAL A  89       7.963   5.164  -4.415  1.00 98.33           H  
ATOM   1382  N   TYR A  90       9.263   0.191  -3.896  1.00 98.46           N  
ATOM   1383  H   TYR A  90       8.287   0.073  -4.131  1.00 98.46           H  
ATOM   1384  CA  TYR A  90      10.126  -0.988  -3.914  1.00 98.46           C  
ATOM   1385  HA  TYR A  90      11.141  -0.705  -3.638  1.00 98.46           H  
ATOM   1386  C   TYR A  90      10.160  -1.587  -5.318  1.00 98.46           C  
ATOM   1387  CB  TYR A  90       9.639  -1.992  -2.871  1.00 98.46           C  
ATOM   1388  HB2 TYR A  90       8.676  -2.399  -3.176  1.00 98.46           H  
ATOM   1389  HB3 TYR A  90       9.479  -1.460  -1.933  1.00 98.46           H  
ATOM   1390  O   TYR A  90       9.170  -2.148  -5.804  1.00 98.46           O  
ATOM   1391  CG  TYR A  90      10.606  -3.130  -2.611  1.00 98.46           C  
ATOM   1392  CD1 TYR A  90      10.603  -4.273  -3.435  1.00 98.46           C  
ATOM   1393  HD1 TYR A  90       9.936  -4.322  -4.283  1.00 98.46           H  
ATOM   1394  CD2 TYR A  90      11.469  -3.064  -1.501  1.00 98.46           C  
ATOM   1395  HD2 TYR A  90      11.476  -2.184  -0.875  1.00 98.46           H  
ATOM   1396  CE1 TYR A  90      11.439  -5.364  -3.126  1.00 98.46           C  
ATOM   1397  HE1 TYR A  90      11.430  -6.257  -3.733  1.00 98.46           H  
ATOM   1398  CE2 TYR A  90      12.304  -4.151  -1.190  1.00 98.46           C  
ATOM   1399  HE2 TYR A  90      12.963  -4.101  -0.335  1.00 98.46           H  
ATOM   1400  OH  TYR A  90      13.073  -6.367  -1.685  1.00 98.46           O  
ATOM   1401  HH  TYR A  90      13.583  -6.180  -0.894  1.00 98.46           H  
ATOM   1402  CZ  TYR A  90      12.274  -5.312  -1.989  1.00 98.46           C  
ATOM   1403  N   ARG A  91      11.305  -1.478  -5.996  1.00 97.66           N  
ATOM   1404  H   ARG A  91      12.087  -1.026  -5.545  1.00 97.66           H  
ATOM   1405  CA  ARG A  91      11.482  -2.082  -7.320  1.00 97.66           C  
ATOM   1406  HA  ARG A  91      10.574  -1.908  -7.899  1.00 97.66           H  
ATOM   1407  C   ARG A  91      11.667  -3.594  -7.178  1.00 97.66           C  
ATOM   1408  CB  ARG A  91      12.633  -1.398  -8.060  1.00 97.66           C  
ATOM   1409  HB2 ARG A  91      12.390  -0.348  -8.221  1.00 97.66           H  
ATOM   1410  HB3 ARG A  91      13.517  -1.453  -7.424  1.00 97.66           H  
ATOM   1411  O   ARG A  91      12.654  -4.066  -6.615  1.00 97.66           O  
ATOM   1412  CG  ARG A  91      12.920  -2.070  -9.408  1.00 97.66           C  
ATOM   1413  HG2 ARG A  91      12.030  -1.989 -10.033  1.00 97.66           H  
ATOM   1414  HG3 ARG A  91      13.135  -3.127  -9.254  1.00 97.66           H  
ATOM   1415  CD  ARG A  91      14.120  -1.464 -10.141  1.00 97.66           C  
ATOM   1416  HD2 ARG A  91      13.982  -0.388 -10.244  1.00 97.66           H  
ATOM   1417  HD3 ARG A  91      15.025  -1.648  -9.562  1.00 97.66           H  
ATOM   1418  NE  ARG A  91      14.222  -2.090 -11.468  1.00 97.66           N  
ATOM   1419  HE  ARG A  91      13.474  -2.722 -11.716  1.00 97.66           H  
ATOM   1420  NH1 ARG A  91      16.407  -1.597 -12.060  1.00 97.66           N  
ATOM   1421 HH11 ARG A  91      16.584  -1.133 -11.180  1.00 97.66           H  
ATOM   1422 HH12 ARG A  91      17.127  -1.739 -12.753  1.00 97.66           H  
ATOM   1423  NH2 ARG A  91      15.129  -2.715 -13.432  1.00 97.66           N  
ATOM   1424 HH21 ARG A  91      15.934  -2.754 -14.041  1.00 97.66           H  
ATOM   1425 HH22 ARG A  91      14.211  -3.015 -13.727  1.00 97.66           H  
ATOM   1426  CZ  ARG A  91      15.251  -2.131 -12.285  1.00 97.66           C  
ATOM   1427  N   LEU A  92      10.720  -4.346  -7.732  1.00 98.03           N  
ATOM   1428  H   LEU A  92       9.941  -3.859  -8.153  1.00 98.03           H  
ATOM   1429  CA  LEU A  92      10.644  -5.801  -7.618  1.00 98.03           C  
ATOM   1430  HA  LEU A  92      10.838  -6.088  -6.585  1.00 98.03           H  
ATOM   1431  C   LEU A  92      11.672  -6.534  -8.483  1.00 98.03           C  
ATOM   1432  CB  LEU A  92       9.234  -6.258  -8.023  1.00 98.03           C  
ATOM   1433  HB2 LEU A  92       9.017  -5.838  -9.005  1.00 98.03           H  
ATOM   1434  HB3 LEU A  92       9.230  -7.343  -8.121  1.00 98.03           H  
ATOM   1435  O   LEU A  92      12.180  -7.560  -8.051  1.00 98.03           O  
ATOM   1436  CG  LEU A  92       8.115  -5.860  -7.046  1.00 98.03           C  
ATOM   1437  HG  LEU A  92       8.184  -4.797  -6.815  1.00 98.03           H  
ATOM   1438  CD1 LEU A  92       6.765  -6.126  -7.715  1.00 98.03           C  
ATOM   1439 HD11 LEU A  92       5.958  -5.637  -7.170  1.00 98.03           H  
ATOM   1440 HD12 LEU A  92       6.759  -5.744  -8.735  1.00 98.03           H  
ATOM   1441 HD13 LEU A  92       6.570  -7.199  -7.715  1.00 98.03           H  
ATOM   1442  CD2 LEU A  92       8.194  -6.679  -5.754  1.00 98.03           C  
ATOM   1443 HD21 LEU A  92       9.128  -6.479  -5.229  1.00 98.03           H  
ATOM   1444 HD22 LEU A  92       8.133  -7.743  -5.980  1.00 98.03           H  
ATOM   1445 HD23 LEU A  92       7.370  -6.419  -5.089  1.00 98.03           H  
ATOM   1446  N   ASN A  93      11.955  -6.051  -9.691  1.00 96.49           N  
ATOM   1447  H   ASN A  93      11.554  -5.166  -9.969  1.00 96.49           H  
ATOM   1448  CA  ASN A  93      12.791  -6.739 -10.675  1.00 96.49           C  
ATOM   1449  HA  ASN A  93      12.905  -7.780 -10.372  1.00 96.49           H  
ATOM   1450  C   ASN A  93      14.200  -6.132 -10.765  1.00 96.49           C  
ATOM   1451  CB  ASN A  93      12.076  -6.735 -12.040  1.00 96.49           C  
ATOM   1452  HB2 ASN A  93      12.673  -7.327 -12.734  1.00 96.49           H  
ATOM   1453  HB3 ASN A  93      11.105  -7.222 -11.950  1.00 96.49           H  
ATOM   1454  O   ASN A  93      14.342  -4.918 -10.867  1.00 96.49           O  
ATOM   1455  CG  ASN A  93      11.866  -5.346 -12.632  1.00 96.49           C  
ATOM   1456  ND2 ASN A  93      11.978  -5.217 -13.931  1.00 96.49           N  
ATOM   1457 HD21 ASN A  93      11.898  -4.280 -14.301  1.00 96.49           H  
ATOM   1458 HD22 ASN A  93      11.998  -6.046 -14.507  1.00 96.49           H  
ATOM   1459  OD1 ASN A  93      11.568  -4.367 -11.958  1.00 96.49           O  
ATOM   1460  N   ASP A  94      15.235  -6.972 -10.817  1.00 94.49           N  
ATOM   1461  H   ASP A  94      15.087  -7.949 -10.610  1.00 94.49           H  
ATOM   1462  CA  ASP A  94      16.624  -6.520 -10.997  1.00 94.49           C  
ATOM   1463  HA  ASP A  94      16.794  -5.619 -10.408  1.00 94.49           H  
ATOM   1464  C   ASP A  94      16.939  -6.177 -12.462  1.00 94.49           C  
ATOM   1465  CB  ASP A  94      17.578  -7.608 -10.483  1.00 94.49           C  
ATOM   1466  HB2 ASP A  94      17.340  -8.559 -10.959  1.00 94.49           H  
ATOM   1467  HB3 ASP A  94      18.598  -7.341 -10.759  1.00 94.49           H  
ATOM   1468  O   ASP A  94      17.511  -5.127 -12.765  1.00 94.49           O  
ATOM   1469  CG  ASP A  94      17.513  -7.750  -8.961  1.00 94.49           C  
ATOM   1470  OD1 ASP A  94      17.895  -6.774  -8.288  1.00 94.49           O  
ATOM   1471  OD2 ASP A  94      17.076  -8.819  -8.485  1.00 94.49           O  
ATOM   1472  N   GLY A  95      16.534  -7.055 -13.388  1.00 95.07           N  
ATOM   1473  H   GLY A  95      16.130  -7.917 -13.050  1.00 95.07           H  
ATOM   1474  CA  GLY A  95      16.888  -6.956 -14.805  1.00 95.07           C  
ATOM   1475  HA2 GLY A  95      16.747  -5.928 -15.139  1.00 95.07           H  
ATOM   1476  HA3 GLY A  95      16.221  -7.587 -15.392  1.00 95.07           H  
ATOM   1477  C   GLY A  95      18.339  -7.360 -15.103  1.00 95.07           C  
ATOM   1478  O   GLY A  95      19.101  -7.755 -14.224  1.00 95.07           O  
ATOM   1479  N   ILE A  96      18.738  -7.251 -16.370  1.00 97.56           N  
ATOM   1480  H   ILE A  96      18.065  -6.907 -17.041  1.00 97.56           H  
ATOM   1481  CA  ILE A  96      20.125  -7.429 -16.823  1.00 97.56           C  
ATOM   1482  HA  ILE A  96      20.696  -7.913 -16.031  1.00 97.56           H  
ATOM   1483  C   ILE A  96      20.738  -6.050 -17.059  1.00 97.56           C  
ATOM   1484  CB  ILE A  96      20.209  -8.345 -18.066  1.00 97.56           C  
ATOM   1485  HB  ILE A  96      19.630  -7.894 -18.872  1.00 97.56           H  
ATOM   1486  O   ILE A  96      20.100  -5.178 -17.653  1.00 97.56           O  
ATOM   1487  CG1 ILE A  96      19.607  -9.732 -17.731  1.00 97.56           C  
ATOM   1488 HG12 ILE A  96      18.558  -9.607 -17.461  1.00 97.56           H  
ATOM   1489 HG13 ILE A  96      20.125 -10.153 -16.869  1.00 97.56           H  
ATOM   1490  CG2 ILE A  96      21.667  -8.477 -18.549  1.00 97.56           C  
ATOM   1491 HG21 ILE A  96      21.707  -9.083 -19.455  1.00 97.56           H  
ATOM   1492 HG22 ILE A  96      22.289  -8.933 -17.779  1.00 97.56           H  
ATOM   1493 HG23 ILE A  96      22.072  -7.504 -18.826  1.00 97.56           H  
ATOM   1494  CD1 ILE A  96      19.657 -10.753 -18.875  1.00 97.56           C  
ATOM   1495 HD11 ILE A  96      20.681 -11.089 -19.038  1.00 97.56           H  
ATOM   1496 HD12 ILE A  96      19.047 -11.618 -18.613  1.00 97.56           H  
ATOM   1497 HD13 ILE A  96      19.271 -10.310 -19.794  1.00 97.56           H  
ATOM   1498  N   LYS A  97      21.967  -5.840 -16.575  1.00 97.97           N  
ATOM   1499  H   LYS A  97      22.437  -6.621 -16.139  1.00 97.97           H  
ATOM   1500  CA  LYS A  97      22.726  -4.596 -16.765  1.00 97.97           C  
ATOM   1501  HA  LYS A  97      22.068  -3.738 -16.631  1.00 97.97           H  
ATOM   1502  C   LYS A  97      23.270  -4.534 -18.189  1.00 97.97           C  
ATOM   1503  CB  LYS A  97      23.867  -4.493 -15.738  1.00 97.97           C  
ATOM   1504  HB2 LYS A  97      24.523  -5.359 -15.835  1.00 97.97           H  
ATOM   1505  HB3 LYS A  97      24.447  -3.596 -15.953  1.00 97.97           H  
ATOM   1506  O   LYS A  97      23.938  -5.466 -18.629  1.00 97.97           O  
ATOM   1507  CG  LYS A  97      23.341  -4.404 -14.299  1.00 97.97           C  
ATOM   1508  HG2 LYS A  97      22.725  -3.508 -14.217  1.00 97.97           H  
ATOM   1509  HG3 LYS A  97      22.730  -5.277 -14.071  1.00 97.97           H  
ATOM   1510  CD  LYS A  97      24.470  -4.308 -13.268  1.00 97.97           C  
ATOM   1511  HD2 LYS A  97      25.085  -3.435 -13.487  1.00 97.97           H  
ATOM   1512  HD3 LYS A  97      25.097  -5.197 -13.320  1.00 97.97           H  
ATOM   1513  CE  LYS A  97      23.862  -4.181 -11.867  1.00 97.97           C  
ATOM   1514  HE2 LYS A  97      23.576  -5.173 -11.517  1.00 97.97           H  
ATOM   1515  HE3 LYS A  97      22.956  -3.578 -11.936  1.00 97.97           H  
ATOM   1516  NZ  LYS A  97      24.793  -3.530 -10.919  1.00 97.97           N  
ATOM   1517  HZ1 LYS A  97      24.812  -2.544 -11.137  1.00 97.97           H  
ATOM   1518  HZ2 LYS A  97      25.725  -3.913 -10.983  1.00 97.97           H  
ATOM   1519  HZ3 LYS A  97      24.443  -3.604  -9.975  1.00 97.97           H  
ATOM   1520  N   ALA A  98      23.015  -3.428 -18.883  1.00 98.42           N  
ATOM   1521  H   ALA A  98      22.448  -2.705 -18.464  1.00 98.42           H  
ATOM   1522  CA  ALA A  98      23.644  -3.162 -20.172  1.00 98.42           C  
ATOM   1523  HA  ALA A  98      23.497  -4.033 -20.809  1.00 98.42           H  
ATOM   1524  C   ALA A  98      25.156  -2.944 -20.000  1.00 98.42           C  
ATOM   1525  CB  ALA A  98      22.958  -1.962 -20.829  1.00 98.42           C  
ATOM   1526  HB1 ALA A  98      23.223  -1.048 -20.297  1.00 98.42           H  
ATOM   1527  HB2 ALA A  98      21.875  -2.087 -20.818  1.00 98.42           H  
ATOM   1528  HB3 ALA A  98      23.276  -1.880 -21.868  1.00 98.42           H  
ATOM   1529  O   ALA A  98      25.607  -2.474 -18.953  1.00 98.42           O  
ATOM   1530  N   THR A  99      25.947  -3.273 -21.017  1.00 98.49           N  
ATOM   1531  H   THR A  99      25.520  -3.607 -21.869  1.00 98.49           H  
ATOM   1532  CA  THR A  99      27.412  -3.139 -20.982  1.00 98.49           C  
ATOM   1533  HA  THR A  99      27.683  -2.413 -20.216  1.00 98.49           H  
ATOM   1534  C   THR A  99      27.954  -2.612 -22.303  1.00 98.49           C  
ATOM   1535  CB  THR A  99      28.115  -4.465 -20.639  1.00 98.49           C  
ATOM   1536  HB  THR A  99      29.190  -4.287 -20.599  1.00 98.49           H  
ATOM   1537  O   THR A  99      27.313  -2.748 -23.344  1.00 98.49           O  
ATOM   1538  CG2 THR A  99      27.690  -5.064 -19.301  1.00 98.49           C  
ATOM   1539 HG21 THR A  99      26.628  -5.310 -19.305  1.00 98.49           H  
ATOM   1540 HG22 THR A  99      27.900  -4.345 -18.509  1.00 98.49           H  
ATOM   1541 HG23 THR A  99      28.265  -5.971 -19.114  1.00 98.49           H  
ATOM   1542  OG1 THR A  99      27.862  -5.439 -21.622  1.00 98.49           O  
ATOM   1543  HG1 THR A  99      26.920  -5.424 -21.809  1.00 98.49           H  
ATOM   1544  N   ALA A 100      29.143  -2.017 -22.266  1.00 97.30           N  
ATOM   1545  H   ALA A 100      29.587  -1.884 -21.369  1.00 97.30           H  
ATOM   1546  CA  ALA A 100      29.937  -1.708 -23.447  1.00 97.30           C  
ATOM   1547  HA  ALA A 100      29.698  -2.425 -24.231  1.00 97.30           H  
ATOM   1548  C   ALA A 100      31.431  -1.844 -23.142  1.00 97.30           C  
ATOM   1549  CB  ALA A 100      29.604  -0.305 -23.969  1.00 97.30           C  
ATOM   1550  HB1 ALA A 100      30.366   0.003 -24.684  1.00 97.30           H  
ATOM   1551  HB2 ALA A 100      28.643  -0.321 -24.483  1.00 97.30           H  
ATOM   1552  HB3 ALA A 100      29.572   0.419 -23.155  1.00 97.30           H  
ATOM   1553  O   ALA A 100      31.878  -1.701 -22.003  1.00 97.30           O  
ATOM   1554  N   THR A 101      32.216  -2.088 -24.185  1.00 95.11           N  
ATOM   1555  H   THR A 101      31.792  -2.194 -25.095  1.00 95.11           H  
ATOM   1556  CA  THR A 101      33.678  -2.085 -24.122  1.00 95.11           C  
ATOM   1557  HA  THR A 101      34.013  -2.100 -23.084  1.00 95.11           H  
ATOM   1558  C   THR A 101      34.179  -0.798 -24.767  1.00 95.11           C  
ATOM   1559  CB  THR A 101      34.240  -3.333 -24.813  1.00 95.11           C  
ATOM   1560  HB  THR A 101      33.958  -3.328 -25.866  1.00 95.11           H  
ATOM   1561  O   THR A 101      33.964  -0.588 -25.958  1.00 95.11           O  
ATOM   1562  CG2 THR A 101      35.756  -3.427 -24.695  1.00 95.11           C  
ATOM   1563 HG21 THR A 101      36.218  -2.617 -25.259  1.00 95.11           H  
ATOM   1564 HG22 THR A 101      36.060  -3.359 -23.651  1.00 95.11           H  
ATOM   1565 HG23 THR A 101      36.098  -4.374 -25.113  1.00 95.11           H  
ATOM   1566  OG1 THR A 101      33.715  -4.493 -24.205  1.00 95.11           O  
ATOM   1567  HG1 THR A 101      34.095  -4.557 -23.326  1.00 95.11           H  
ATOM   1568  N   LEU A 102      34.812   0.077 -23.981  1.00 92.29           N  
ATOM   1569  H   LEU A 102      34.996  -0.183 -23.023  1.00 92.29           H  
ATOM   1570  CA  LEU A 102      35.337   1.361 -24.468  1.00 92.29           C  
ATOM   1571  HA  LEU A 102      34.671   1.759 -25.234  1.00 92.29           H  
ATOM   1572  C   LEU A 102      36.710   1.199 -25.129  1.00 92.29           C  
ATOM   1573  CB  LEU A 102      35.422   2.373 -23.309  1.00 92.29           C  
ATOM   1574  HB2 LEU A 102      35.791   3.316 -23.712  1.00 92.29           H  
ATOM   1575  HB3 LEU A 102      36.154   2.014 -22.586  1.00 92.29           H  
ATOM   1576  O   LEU A 102      37.027   1.894 -26.088  1.00 92.29           O  
ATOM   1577  CG  LEU A 102      34.102   2.643 -22.569  1.00 92.29           C  
ATOM   1578  HG  LEU A 102      33.775   1.729 -22.072  1.00 92.29           H  
ATOM   1579  CD1 LEU A 102      34.322   3.710 -21.500  1.00 92.29           C  
ATOM   1580 HD11 LEU A 102      34.618   4.653 -21.961  1.00 92.29           H  
ATOM   1581 HD12 LEU A 102      35.100   3.390 -20.807  1.00 92.29           H  
ATOM   1582 HD13 LEU A 102      33.395   3.854 -20.945  1.00 92.29           H  
ATOM   1583  CD2 LEU A 102      32.988   3.117 -23.502  1.00 92.29           C  
ATOM   1584 HD21 LEU A 102      32.092   3.326 -22.919  1.00 92.29           H  
ATOM   1585 HD22 LEU A 102      33.295   4.019 -24.031  1.00 92.29           H  
ATOM   1586 HD23 LEU A 102      32.744   2.333 -24.219  1.00 92.29           H  
ATOM   1587  N   ALA A 103      37.513   0.273 -24.610  1.00 89.22           N  
ATOM   1588  H   ALA A 103      37.168  -0.262 -23.825  1.00 89.22           H  
ATOM   1589  CA  ALA A 103      38.817  -0.121 -25.127  1.00 89.22           C  
ATOM   1590  HA  ALA A 103      38.781  -0.149 -26.217  1.00 89.22           H  
ATOM   1591  C   ALA A 103      39.168  -1.522 -24.601  1.00 89.22           C  
ATOM   1592  CB  ALA A 103      39.861   0.914 -24.679  1.00 89.22           C  
ATOM   1593  HB1 ALA A 103      39.534   1.919 -24.946  1.00 89.22           H  
ATOM   1594  HB2 ALA A 103      40.814   0.719 -25.171  1.00 89.22           H  
ATOM   1595  HB3 ALA A 103      40.002   0.859 -23.599  1.00 89.22           H  
ATOM   1596  O   ALA A 103      38.440  -2.078 -23.772  1.00 89.22           O  
ATOM   1597  N   THR A 104      40.298  -2.085 -25.038  1.00 88.96           N  
ATOM   1598  H   THR A 104      40.857  -1.612 -25.734  1.00 88.96           H  
ATOM   1599  CA  THR A 104      40.852  -3.306 -24.434  1.00 88.96           C  
ATOM   1600  HA  THR A 104      40.177  -4.136 -24.646  1.00 88.96           H  
ATOM   1601  C   THR A 104      40.964  -3.128 -22.920  1.00 88.96           C  
ATOM   1602  CB  THR A 104      42.230  -3.645 -25.013  1.00 88.96           C  
ATOM   1603  HB  THR A 104      42.951  -2.883 -24.716  1.00 88.96           H  
ATOM   1604  O   THR A 104      41.529  -2.142 -22.451  1.00 88.96           O  
ATOM   1605  CG2 THR A 104      42.734  -5.019 -24.573  1.00 88.96           C  
ATOM   1606 HG21 THR A 104      42.821  -5.057 -23.487  1.00 88.96           H  
ATOM   1607 HG22 THR A 104      43.723  -5.202 -24.992  1.00 88.96           H  
ATOM   1608 HG23 THR A 104      42.047  -5.798 -24.902  1.00 88.96           H  
ATOM   1609  OG1 THR A 104      42.154  -3.681 -26.421  1.00 88.96           O  
ATOM   1610  HG1 THR A 104      42.997  -4.018 -26.735  1.00 88.96           H  
ATOM   1611  N   ASP A 105      40.386  -4.066 -22.173  1.00 90.76           N  
ATOM   1612  H   ASP A 105      40.042  -4.898 -22.632  1.00 90.76           H  
ATOM   1613  CA  ASP A 105      40.328  -4.068 -20.710  1.00 90.76           C  
ATOM   1614  HA  ASP A 105      39.705  -4.919 -20.434  1.00 90.76           H  
ATOM   1615  C   ASP A 105      39.643  -2.853 -20.064  1.00 90.76           C  
ATOM   1616  CB  ASP A 105      41.715  -4.350 -20.109  1.00 90.76           C  
ATOM   1617  HB2 ASP A 105      41.608  -4.470 -19.031  1.00 90.76           H  
ATOM   1618  HB3 ASP A 105      42.372  -3.499 -20.289  1.00 90.76           H  
ATOM   1619  O   ASP A 105      39.860  -2.614 -18.883  1.00 90.76           O  
ATOM   1620  CG  ASP A 105      42.355  -5.622 -20.660  1.00 90.76           C  
ATOM   1621  OD1 ASP A 105      41.603  -6.592 -20.914  1.00 90.76           O  
ATOM   1622  OD2 ASP A 105      43.594  -5.608 -20.834  1.00 90.76           O  
ATOM   1623  N   VAL A 106      38.799  -2.103 -20.786  1.00 93.79           N  
ATOM   1624  H   VAL A 106      38.716  -2.297 -21.773  1.00 93.79           H  
ATOM   1625  CA  VAL A 106      37.960  -1.030 -20.218  1.00 93.79           C  
ATOM   1626  HA  VAL A 106      38.085  -1.016 -19.136  1.00 93.79           H  
ATOM   1627  C   VAL A 106      36.493  -1.330 -20.511  1.00 93.79           C  
ATOM   1628  CB  VAL A 106      38.351   0.370 -20.734  1.00 93.79           C  
ATOM   1629  HB  VAL A 106      38.108   0.450 -21.793  1.00 93.79           H  
ATOM   1630  O   VAL A 106      35.991  -1.077 -21.610  1.00 93.79           O  
ATOM   1631  CG1 VAL A 106      37.578   1.452 -19.963  1.00 93.79           C  
ATOM   1632 HG11 VAL A 106      36.504   1.314 -20.081  1.00 93.79           H  
ATOM   1633 HG12 VAL A 106      37.837   2.437 -20.354  1.00 93.79           H  
ATOM   1634 HG13 VAL A 106      37.831   1.414 -18.904  1.00 93.79           H  
ATOM   1635  CG2 VAL A 106      39.847   0.660 -20.575  1.00 93.79           C  
ATOM   1636 HG21 VAL A 106      40.431  -0.040 -21.172  1.00 93.79           H  
ATOM   1637 HG22 VAL A 106      40.069   1.671 -20.917  1.00 93.79           H  
ATOM   1638 HG23 VAL A 106      40.133   0.558 -19.528  1.00 93.79           H  
ATOM   1639  N   VAL A 107      35.794  -1.877 -19.518  1.00 96.19           N  
ATOM   1640  H   VAL A 107      36.259  -2.016 -18.632  1.00 96.19           H  
ATOM   1641  CA  VAL A 107      34.371  -2.227 -19.607  1.00 96.19           C  
ATOM   1642  HA  VAL A 107      34.044  -2.139 -20.643  1.00 96.19           H  
ATOM   1643  C   VAL A 107      33.555  -1.247 -18.780  1.00 96.19           C  
ATOM   1644  CB  VAL A 107      34.112  -3.681 -19.173  1.00 96.19           C  
ATOM   1645  HB  VAL A 107      34.430  -3.814 -18.138  1.00 96.19           H  
ATOM   1646  O   VAL A 107      33.831  -1.031 -17.601  1.00 96.19           O  
ATOM   1647  CG1 VAL A 107      32.625  -4.053 -19.277  1.00 96.19           C  
ATOM   1648 HG11 VAL A 107      32.483  -5.103 -19.022  1.00 96.19           H  
ATOM   1649 HG12 VAL A 107      32.264  -3.882 -20.292  1.00 96.19           H  
ATOM   1650 HG13 VAL A 107      32.033  -3.455 -18.585  1.00 96.19           H  
ATOM   1651  CG2 VAL A 107      34.900  -4.661 -20.053  1.00 96.19           C  
ATOM   1652 HG21 VAL A 107      34.682  -5.687 -19.757  1.00 96.19           H  
ATOM   1653 HG22 VAL A 107      35.971  -4.492 -19.938  1.00 96.19           H  
ATOM   1654 HG23 VAL A 107      34.627  -4.523 -21.099  1.00 96.19           H  
ATOM   1655  N   VAL A 108      32.514  -0.694 -19.390  1.00 97.54           N  
ATOM   1656  H   VAL A 108      32.324  -0.963 -20.345  1.00 97.54           H  
ATOM   1657  CA  VAL A 108      31.491   0.096 -18.710  1.00 97.54           C  
ATOM   1658  HA  VAL A 108      31.843   0.337 -17.707  1.00 97.54           H  
ATOM   1659  C   VAL A 108      30.228  -0.748 -18.561  1.00 97.54           C  
ATOM   1660  CB  VAL A 108      31.267   1.440 -19.422  1.00 97.54           C  
ATOM   1661  HB  VAL A 108      32.225   1.957 -19.469  1.00 97.54           H  
ATOM   1662  O   VAL A 108      29.812  -1.446 -19.486  1.00 97.54           O  
ATOM   1663  CG1 VAL A 108      30.753   1.286 -20.855  1.00 97.54           C  
ATOM   1664 HG11 VAL A 108      31.492   0.763 -21.461  1.00 97.54           H  
ATOM   1665 HG12 VAL A 108      29.812   0.736 -20.863  1.00 97.54           H  
ATOM   1666 HG13 VAL A 108      30.589   2.267 -21.301  1.00 97.54           H  
ATOM   1667  CG2 VAL A 108      30.312   2.316 -18.616  1.00 97.54           C  
ATOM   1668 HG21 VAL A 108      29.315   1.877 -18.581  1.00 97.54           H  
ATOM   1669 HG22 VAL A 108      30.246   3.308 -19.064  1.00 97.54           H  
ATOM   1670 HG23 VAL A 108      30.703   2.433 -17.605  1.00 97.54           H  
ATOM   1671  N   THR A 109      29.629  -0.723 -17.375  1.00 98.36           N  
ATOM   1672  H   THR A 109      30.034  -0.148 -16.650  1.00 98.36           H  
ATOM   1673  CA  THR A 109      28.400  -1.458 -17.051  1.00 98.36           C  
ATOM   1674  HA  THR A 109      27.981  -1.910 -17.950  1.00 98.36           H  
ATOM   1675  C   THR A 109      27.374  -0.490 -16.485  1.00 98.36           C  
ATOM   1676  CB  THR A 109      28.694  -2.581 -16.046  1.00 98.36           C  
ATOM   1677  HB  THR A 109      29.094  -2.147 -15.130  1.00 98.36           H  
ATOM   1678  O   THR A 109      27.701   0.306 -15.611  1.00 98.36           O  
ATOM   1679  CG2 THR A 109      27.470  -3.427 -15.699  1.00 98.36           C  
ATOM   1680 HG21 THR A 109      26.813  -2.854 -15.045  1.00 98.36           H  
ATOM   1681 HG22 THR A 109      27.783  -4.330 -15.176  1.00 98.36           H  
ATOM   1682 HG23 THR A 109      26.925  -3.701 -16.603  1.00 98.36           H  
ATOM   1683  OG1 THR A 109      29.663  -3.453 -16.581  1.00 98.36           O  
ATOM   1684  HG1 THR A 109      30.367  -2.898 -16.923  1.00 98.36           H  
ATOM   1685  N   ALA A 110      26.132  -0.564 -16.951  1.00 97.83           N  
ATOM   1686  H   ALA A 110      25.929  -1.238 -17.675  1.00 97.83           H  
ATOM   1687  CA  ALA A 110      25.010   0.179 -16.393  1.00 97.83           C  
ATOM   1688  HA  ALA A 110      25.160   1.246 -16.554  1.00 97.83           H  
ATOM   1689  C   ALA A 110      24.886  -0.081 -14.883  1.00 97.83           C  
ATOM   1690  CB  ALA A 110      23.752  -0.268 -17.143  1.00 97.83           C  
ATOM   1691  HB1 ALA A 110      22.861   0.124 -16.652  1.00 97.83           H  
ATOM   1692  HB2 ALA A 110      23.683  -1.356 -17.128  1.00 97.83           H  
ATOM   1693  HB3 ALA A 110      23.787   0.085 -18.173  1.00 97.83           H  
ATOM   1694  O   ALA A 110      25.003  -1.223 -14.433  1.00 97.83           O  
ATOM   1695  N   LYS A 111      24.632   0.962 -14.086  1.00 95.99           N  
ATOM   1696  H   LYS A 111      24.582   1.883 -14.499  1.00 95.99           H  
ATOM   1697  CA  LYS A 111      24.530   0.835 -12.624  1.00 95.99           C  
ATOM   1698  HA  LYS A 111      25.482   0.450 -12.258  1.00 95.99           H  
ATOM   1699  C   LYS A 111      23.444  -0.161 -12.231  1.00 95.99           C  
ATOM   1700  CB  LYS A 111      24.251   2.213 -11.997  1.00 95.99           C  
ATOM   1701  HB2 LYS A 111      23.277   2.573 -12.330  1.00 95.99           H  
ATOM   1702  HB3 LYS A 111      25.004   2.922 -12.340  1.00 95.99           H  
ATOM   1703  O   LYS A 111      23.677  -1.023 -11.377  1.00 95.99           O  
ATOM   1704  CG  LYS A 111      24.272   2.206 -10.460  1.00 95.99           C  
ATOM   1705  HG2 LYS A 111      23.600   1.442 -10.068  1.00 95.99           H  
ATOM   1706  HG3 LYS A 111      23.923   3.176 -10.108  1.00 95.99           H  
ATOM   1707  CD  LYS A 111      25.694   1.977  -9.933  1.00 95.99           C  
ATOM   1708  HD2 LYS A 111      26.051   0.987 -10.218  1.00 95.99           H  
ATOM   1709  HD3 LYS A 111      26.348   2.725 -10.380  1.00 95.99           H  
ATOM   1710  CE  LYS A 111      25.754   2.109  -8.412  1.00 95.99           C  
ATOM   1711  HE2 LYS A 111      25.227   3.020  -8.125  1.00 95.99           H  
ATOM   1712  HE3 LYS A 111      25.245   1.261  -7.954  1.00 95.99           H  
ATOM   1713  NZ  LYS A 111      27.169   2.191  -7.969  1.00 95.99           N  
ATOM   1714  HZ1 LYS A 111      27.707   1.395  -8.282  1.00 95.99           H  
ATOM   1715  HZ2 LYS A 111      27.602   3.004  -8.384  1.00 95.99           H  
ATOM   1716  HZ3 LYS A 111      27.240   2.282  -6.966  1.00 95.99           H  
ATOM   1717  N   TYR A 112      22.300  -0.073 -12.901  1.00 96.02           N  
ATOM   1718  H   TYR A 112      22.228   0.635 -13.618  1.00 96.02           H  
ATOM   1719  CA  TYR A 112      21.121  -0.891 -12.657  1.00 96.02           C  
ATOM   1720  HA  TYR A 112      21.322  -1.573 -11.832  1.00 96.02           H  
ATOM   1721  C   TYR A 112      20.771  -1.746 -13.875  1.00 96.02           C  
ATOM   1722  CB  TYR A 112      19.966   0.019 -12.230  1.00 96.02           C  
ATOM   1723  HB2 TYR A 112      19.107  -0.603 -11.978  1.00 96.02           H  
ATOM   1724  HB3 TYR A 112      19.683   0.647 -13.074  1.00 96.02           H  
ATOM   1725  O   TYR A 112      21.138  -1.430 -15.007  1.00 96.02           O  
ATOM   1726  CG  TYR A 112      20.299   0.893 -11.032  1.00 96.02           C  
ATOM   1727  CD1 TYR A 112      20.667   0.304  -9.805  1.00 96.02           C  
ATOM   1728  HD1 TYR A 112      20.680  -0.771  -9.701  1.00 96.02           H  
ATOM   1729  CD2 TYR A 112      20.256   2.295 -11.147  1.00 96.02           C  
ATOM   1730  HD2 TYR A 112      19.990   2.756 -12.086  1.00 96.02           H  
ATOM   1731  CE1 TYR A 112      20.969   1.113  -8.692  1.00 96.02           C  
ATOM   1732  HE1 TYR A 112      21.214   0.664  -7.741  1.00 96.02           H  
ATOM   1733  CE2 TYR A 112      20.562   3.106 -10.039  1.00 96.02           C  
ATOM   1734  HE2 TYR A 112      20.530   4.183 -10.115  1.00 96.02           H  
ATOM   1735  OH  TYR A 112      21.165   3.304  -7.731  1.00 96.02           O  
ATOM   1736  HH  TYR A 112      21.154   2.823  -6.900  1.00 96.02           H  
ATOM   1737  CZ  TYR A 112      20.905   2.517  -8.805  1.00 96.02           C  
ATOM   1738  N   GLY A 113      20.095  -2.869 -13.629  1.00 96.58           N  
ATOM   1739  H   GLY A 113      19.768  -3.065 -12.694  1.00 96.58           H  
ATOM   1740  CA  GLY A 113      19.560  -3.696 -14.704  1.00 96.58           C  
ATOM   1741  HA2 GLY A 113      20.307  -3.785 -15.493  1.00 96.58           H  
ATOM   1742  HA3 GLY A 113      19.332  -4.696 -14.337  1.00 96.58           H  
ATOM   1743  C   GLY A 113      18.299  -3.080 -15.304  1.00 96.58           C  
ATOM   1744  O   GLY A 113      17.603  -2.309 -14.637  1.00 96.58           O  
ATOM   1745  N   GLY A 114      18.009  -3.429 -16.555  1.00 96.22           N  
ATOM   1746  H   GLY A 114      18.670  -4.006 -17.056  1.00 96.22           H  
ATOM   1747  CA  GLY A 114      16.815  -2.994 -17.280  1.00 96.22           C  
ATOM   1748  HA2 GLY A 114      16.165  -3.858 -17.418  1.00 96.22           H  
ATOM   1749  HA3 GLY A 114      16.252  -2.267 -16.695  1.00 96.22           H  
ATOM   1750  C   GLY A 114      17.108  -2.389 -18.652  1.00 96.22           C  
ATOM   1751  O   GLY A 114      18.253  -2.069 -18.985  1.00 96.22           O  
ATOM   1752  N   ILE A 115      16.062  -2.240 -19.468  1.00 95.62           N  
ATOM   1753  H   ILE A 115      15.156  -2.508 -19.111  1.00 95.62           H  
ATOM   1754  CA  ILE A 115      16.179  -1.791 -20.869  1.00 95.62           C  
ATOM   1755  HA  ILE A 115      16.890  -2.448 -21.369  1.00 95.62           H  
ATOM   1756  C   ILE A 115      16.742  -0.373 -21.010  1.00 95.62           C  
ATOM   1757  CB  ILE A 115      14.835  -1.894 -21.625  1.00 95.62           C  
ATOM   1758  HB  ILE A 115      14.998  -1.510 -22.632  1.00 95.62           H  
ATOM   1759  O   ILE A 115      17.357  -0.060 -22.027  1.00 95.62           O  
ATOM   1760  CG1 ILE A 115      13.721  -1.050 -20.968  1.00 95.62           C  
ATOM   1761 HG12 ILE A 115      13.447  -1.506 -20.016  1.00 95.62           H  
ATOM   1762 HG13 ILE A 115      14.084  -0.041 -20.777  1.00 95.62           H  
ATOM   1763  CG2 ILE A 115      14.422  -3.368 -21.759  1.00 95.62           C  
ATOM   1764 HG21 ILE A 115      15.245  -3.942 -22.186  1.00 95.62           H  
ATOM   1765 HG22 ILE A 115      14.148  -3.768 -20.783  1.00 95.62           H  
ATOM   1766 HG23 ILE A 115      13.565  -3.455 -22.427  1.00 95.62           H  
ATOM   1767  CD1 ILE A 115      12.452  -0.910 -21.812  1.00 95.62           C  
ATOM   1768 HD11 ILE A 115      11.967  -1.878 -21.935  1.00 95.62           H  
ATOM   1769 HD12 ILE A 115      12.699  -0.495 -22.790  1.00 95.62           H  
ATOM   1770 HD13 ILE A 115      11.758  -0.238 -21.306  1.00 95.62           H  
ATOM   1771  N   VAL A 116      16.582   0.467 -19.984  1.00 94.65           N  
ATOM   1772  H   VAL A 116      16.087   0.127 -19.172  1.00 94.65           H  
ATOM   1773  CA  VAL A 116      17.060   1.861 -19.965  1.00 94.65           C  
ATOM   1774  HA  VAL A 116      16.686   2.388 -20.843  1.00 94.65           H  
ATOM   1775  C   VAL A 116      18.581   1.931 -20.011  1.00 94.65           C  
ATOM   1776  CB  VAL A 116      16.528   2.558 -18.705  1.00 94.65           C  
ATOM   1777  HB  VAL A 116      16.778   1.933 -17.848  1.00 94.65           H  
ATOM   1778  O   VAL A 116      19.136   2.883 -20.553  1.00 94.65           O  
ATOM   1779  CG1 VAL A 116      17.119   3.951 -18.458  1.00 94.65           C  
ATOM   1780 HG11 VAL A 116      16.699   4.375 -17.546  1.00 94.65           H  
ATOM   1781 HG12 VAL A 116      16.904   4.605 -19.303  1.00 94.65           H  
ATOM   1782 HG13 VAL A 116      18.197   3.892 -18.307  1.00 94.65           H  
ATOM   1783  CG2 VAL A 116      15.001   2.674 -18.805  1.00 94.65           C  
ATOM   1784 HG21 VAL A 116      14.546   1.719 -19.067  1.00 94.65           H  
ATOM   1785 HG22 VAL A 116      14.724   3.413 -19.557  1.00 94.65           H  
ATOM   1786 HG23 VAL A 116      14.600   2.965 -17.835  1.00 94.65           H  
ATOM   1787  N   GLY A 117      19.272   0.891 -19.531  1.00 96.18           N  
ATOM   1788  H   GLY A 117      18.768   0.106 -19.144  1.00 96.18           H  
ATOM   1789  CA  GLY A 117      20.724   0.803 -19.653  1.00 96.18           C  
ATOM   1790  HA2 GLY A 117      21.059  -0.140 -19.221  1.00 96.18           H  
ATOM   1791  HA3 GLY A 117      21.180   1.628 -19.107  1.00 96.18           H  
ATOM   1792  C   GLY A 117      21.204   0.864 -21.105  1.00 96.18           C  
ATOM   1793  O   GLY A 117      22.319   1.314 -21.344  1.00 96.18           O  
ATOM   1794  N   ASN A 118      20.361   0.481 -22.073  1.00 96.98           N  
ATOM   1795  H   ASN A 118      19.425   0.197 -21.821  1.00 96.98           H  
ATOM   1796  CA  ASN A 118      20.689   0.555 -23.499  1.00 96.98           C  
ATOM   1797  HA  ASN A 118      21.713   0.204 -23.625  1.00 96.98           H  
ATOM   1798  C   ASN A 118      20.628   1.980 -24.072  1.00 96.98           C  
ATOM   1799  CB  ASN A 118      19.760  -0.363 -24.300  1.00 96.98           C  
ATOM   1800  HB2 ASN A 118      18.749   0.043 -24.268  1.00 96.98           H  
ATOM   1801  HB3 ASN A 118      20.082  -0.363 -25.341  1.00 96.98           H  
ATOM   1802  O   ASN A 118      21.071   2.208 -25.192  1.00 96.98           O  
ATOM   1803  CG  ASN A 118      19.758  -1.796 -23.820  1.00 96.98           C  
ATOM   1804  ND2 ASN A 118      18.587  -2.349 -23.629  1.00 96.98           N  
ATOM   1805 HD21 ASN A 118      18.545  -3.288 -23.261  1.00 96.98           H  
ATOM   1806 HD22 ASN A 118      17.769  -1.759 -23.675  1.00 96.98           H  
ATOM   1807  OD1 ASN A 118      20.784  -2.428 -23.617  1.00 96.98           O  
ATOM   1808  N   SER A 119      20.079   2.939 -23.326  1.00 95.20           N  
ATOM   1809  H   SER A 119      19.673   2.695 -22.434  1.00 95.20           H  
ATOM   1810  CA  SER A 119      20.065   4.356 -23.701  1.00 95.20           C  
ATOM   1811  HA  SER A 119      20.076   4.442 -24.788  1.00 95.20           H  
ATOM   1812  C   SER A 119      21.278   5.121 -23.171  1.00 95.20           C  
ATOM   1813  CB  SER A 119      18.797   5.036 -23.195  1.00 95.20           C  
ATOM   1814  HB2 SER A 119      18.763   4.998 -22.107  1.00 95.20           H  
ATOM   1815  HB3 SER A 119      18.836   6.081 -23.505  1.00 95.20           H  
ATOM   1816  O   SER A 119      21.373   6.337 -23.363  1.00 95.20           O  
ATOM   1817  OG  SER A 119      17.627   4.452 -23.726  1.00 95.20           O  
ATOM   1818  HG  SER A 119      16.958   5.141 -23.694  1.00 95.20           H  
ATOM   1819  N   ILE A 120      22.189   4.438 -22.469  1.00 96.86           N  
ATOM   1820  H   ILE A 120      22.069   3.441 -22.359  1.00 96.86           H  
ATOM   1821  CA  ILE A 120      23.402   5.049 -21.937  1.00 96.86           C  
ATOM   1822  HA  ILE A 120      23.158   6.081 -21.684  1.00 96.86           H  
ATOM   1823  C   ILE A 120      24.475   5.055 -23.017  1.00 96.86           C  
ATOM   1824  CB  ILE A 120      23.876   4.379 -20.634  1.00 96.86           C  
ATOM   1825  HB  ILE A 120      24.068   3.323 -20.826  1.00 96.86           H  
ATOM   1826  O   ILE A 120      24.815   4.011 -23.569  1.00 96.86           O  
ATOM   1827  CG1 ILE A 120      22.770   4.513 -19.565  1.00 96.86           C  
ATOM   1828 HG12 ILE A 120      21.848   4.065 -19.937  1.00 96.86           H  
ATOM   1829 HG13 ILE A 120      22.579   5.570 -19.380  1.00 96.86           H  
ATOM   1830  CG2 ILE A 120      25.177   5.043 -20.143  1.00 96.86           C  
ATOM   1831 HG21 ILE A 120      24.991   6.092 -19.913  1.00 96.86           H  
ATOM   1832 HG22 ILE A 120      25.543   4.534 -19.252  1.00 96.86           H  
ATOM   1833 HG23 ILE A 120      25.966   4.978 -20.893  1.00 96.86           H  
ATOM   1834  CD1 ILE A 120      23.088   3.836 -18.232  1.00 96.86           C  
ATOM   1835 HD11 ILE A 120      23.307   2.780 -18.390  1.00 96.86           H  
ATOM   1836 HD12 ILE A 120      23.929   4.322 -17.738  1.00 96.86           H  
ATOM   1837 HD13 ILE A 120      22.214   3.940 -17.590  1.00 96.86           H  
ATOM   1838  N   THR A 121      25.043   6.227 -23.286  1.00 98.00           N  
ATOM   1839  H   THR A 121      24.729   7.031 -22.761  1.00 98.00           H  
ATOM   1840  CA  THR A 121      26.162   6.394 -24.220  1.00 98.00           C  
ATOM   1841  HA  THR A 121      26.505   5.416 -24.556  1.00 98.00           H  
ATOM   1842  C   THR A 121      27.335   7.059 -23.522  1.00 98.00           C  
ATOM   1843  CB  THR A 121      25.729   7.172 -25.470  1.00 98.00           C  
ATOM   1844  HB  THR A 121      25.331   8.146 -25.184  1.00 98.00           H  
ATOM   1845  O   THR A 121      27.171   8.091 -22.876  1.00 98.00           O  
ATOM   1846  CG2 THR A 121      26.865   7.371 -26.473  1.00 98.00           C  
ATOM   1847 HG21 THR A 121      27.303   6.407 -26.732  1.00 98.00           H  
ATOM   1848 HG22 THR A 121      26.471   7.836 -27.376  1.00 98.00           H  
ATOM   1849 HG23 THR A 121      27.629   8.026 -26.054  1.00 98.00           H  
ATOM   1850  OG1 THR A 121      24.727   6.433 -26.133  1.00 98.00           O  
ATOM   1851  HG1 THR A 121      23.937   6.472 -25.587  1.00 98.00           H  
ATOM   1852  N   ILE A 122      28.528   6.483 -23.669  1.00 98.03           N  
ATOM   1853  H   ILE A 122      28.589   5.625 -24.198  1.00 98.03           H  
ATOM   1854  CA  ILE A 122      29.771   7.069 -23.164  1.00 98.03           C  
ATOM   1855  HA  ILE A 122      29.536   7.847 -22.437  1.00 98.03           H  
ATOM   1856  C   ILE A 122      30.511   7.716 -24.322  1.00 98.03           C  
ATOM   1857  CB  ILE A 122      30.652   6.025 -22.458  1.00 98.03           C  
ATOM   1858  HB  ILE A 122      31.004   5.317 -23.208  1.00 98.03           H  
ATOM   1859  O   ILE A 122      30.899   7.038 -25.272  1.00 98.03           O  
ATOM   1860  CG1 ILE A 122      29.892   5.217 -21.388  1.00 98.03           C  
ATOM   1861 HG12 ILE A 122      30.578   4.474 -20.980  1.00 98.03           H  
ATOM   1862 HG13 ILE A 122      29.069   4.678 -21.856  1.00 98.03           H  
ATOM   1863  CG2 ILE A 122      31.880   6.714 -21.834  1.00 98.03           C  
ATOM   1864 HG21 ILE A 122      32.455   5.999 -21.245  1.00 98.03           H  
ATOM   1865 HG22 ILE A 122      31.568   7.530 -21.182  1.00 98.03           H  
ATOM   1866 HG23 ILE A 122      32.529   7.119 -22.611  1.00 98.03           H  
ATOM   1867  CD1 ILE A 122      29.336   6.042 -20.223  1.00 98.03           C  
ATOM   1868 HD11 ILE A 122      30.150   6.473 -19.640  1.00 98.03           H  
ATOM   1869 HD12 ILE A 122      28.688   6.835 -20.596  1.00 98.03           H  
ATOM   1870 HD13 ILE A 122      28.752   5.393 -19.570  1.00 98.03           H  
ATOM   1871  N   LYS A 123      30.718   9.026 -24.239  1.00 97.52           N  
ATOM   1872  H   LYS A 123      30.397   9.504 -23.410  1.00 97.52           H  
ATOM   1873  CA  LYS A 123      31.505   9.787 -25.207  1.00 97.52           C  
ATOM   1874  HA  LYS A 123      31.688   9.179 -26.092  1.00 97.52           H  
ATOM   1875  C   LYS A 123      32.854  10.144 -24.599  1.00 97.52           C  
ATOM   1876  CB  LYS A 123      30.714  11.025 -25.625  1.00 97.52           C  
ATOM   1877  HB2 LYS A 123      30.742  11.751 -24.812  1.00 97.52           H  
ATOM   1878  HB3 LYS A 123      29.680  10.746 -25.826  1.00 97.52           H  
ATOM   1879  O   LYS A 123      32.917  10.499 -23.424  1.00 97.52           O  
ATOM   1880  CG  LYS A 123      31.307  11.650 -26.886  1.00 97.52           C  
ATOM   1881  HG2 LYS A 123      32.349  11.918 -26.712  1.00 97.52           H  
ATOM   1882  HG3 LYS A 123      31.252  10.927 -27.700  1.00 97.52           H  
ATOM   1883  CD  LYS A 123      30.536  12.907 -27.282  1.00 97.52           C  
ATOM   1884  HD2 LYS A 123      29.490  12.667 -27.471  1.00 97.52           H  
ATOM   1885  HD3 LYS A 123      30.602  13.626 -26.465  1.00 97.52           H  
ATOM   1886  CE  LYS A 123      31.184  13.461 -28.551  1.00 97.52           C  
ATOM   1887  HE2 LYS A 123      32.153  12.977 -28.674  1.00 97.52           H  
ATOM   1888  HE3 LYS A 123      30.567  13.219 -29.417  1.00 97.52           H  
ATOM   1889  NZ  LYS A 123      31.423  14.908 -28.437  1.00 97.52           N  
ATOM   1890  HZ1 LYS A 123      30.579  15.458 -28.368  1.00 97.52           H  
ATOM   1891  HZ2 LYS A 123      31.979  15.026 -27.603  1.00 97.52           H  
ATOM   1892  HZ3 LYS A 123      32.063  15.216 -29.155  1.00 97.52           H  
ATOM   1893  N   VAL A 124      33.914  10.057 -25.398  1.00 96.71           N  
ATOM   1894  H   VAL A 124      33.764   9.852 -26.375  1.00 96.71           H  
ATOM   1895  CA  VAL A 124      35.272  10.418 -24.980  1.00 96.71           C  
ATOM   1896  HA  VAL A 124      35.248  10.865 -23.987  1.00 96.71           H  
ATOM   1897  C   VAL A 124      35.802  11.462 -25.951  1.00 96.71           C  
ATOM   1898  CB  VAL A 124      36.198   9.186 -24.911  1.00 96.71           C  
ATOM   1899  HB  VAL A 124      36.318   8.767 -25.910  1.00 96.71           H  
ATOM   1900  O   VAL A 124      36.075  11.146 -27.107  1.00 96.71           O  
ATOM   1901  CG1 VAL A 124      37.578   9.581 -24.370  1.00 96.71           C  
ATOM   1902 HG11 VAL A 124      38.035  10.338 -25.007  1.00 96.71           H  
ATOM   1903 HG12 VAL A 124      38.231   8.708 -24.368  1.00 96.71           H  
ATOM   1904 HG13 VAL A 124      37.483   9.969 -23.357  1.00 96.71           H  
ATOM   1905  CG2 VAL A 124      35.624   8.088 -24.003  1.00 96.71           C  
ATOM   1906 HG21 VAL A 124      36.343   7.274 -23.912  1.00 96.71           H  
ATOM   1907 HG22 VAL A 124      34.707   7.687 -24.435  1.00 96.71           H  
ATOM   1908 HG23 VAL A 124      35.406   8.495 -23.015  1.00 96.71           H  
ATOM   1909  N   ASP A 125      35.954  12.693 -25.476  1.00 96.14           N  
ATOM   1910  H   ASP A 125      35.704  12.869 -24.513  1.00 96.14           H  
ATOM   1911  CA  ASP A 125      36.545  13.802 -26.226  1.00 96.14           C  
ATOM   1912  HA  ASP A 125      36.715  13.500 -27.260  1.00 96.14           H  
ATOM   1913  C   ASP A 125      37.909  14.186 -25.622  1.00 96.14           C  
ATOM   1914  CB  ASP A 125      35.574  14.994 -26.255  1.00 96.14           C  
ATOM   1915  HB2 ASP A 125      36.070  15.835 -26.739  1.00 96.14           H  
ATOM   1916  HB3 ASP A 125      35.346  15.290 -25.231  1.00 96.14           H  
ATOM   1917  O   ASP A 125      38.209  13.872 -24.470  1.00 96.14           O  
ATOM   1918  CG  ASP A 125      34.264  14.717 -27.006  1.00 96.14           C  
ATOM   1919  OD1 ASP A 125      34.269  14.575 -28.250  1.00 96.14           O  
ATOM   1920  OD2 ASP A 125      33.178  14.755 -26.381  1.00 96.14           O  
ATOM   1921  N   GLU A 126      38.766  14.869 -26.381  1.00 95.79           N  
ATOM   1922  H   GLU A 126      38.450  15.197 -27.282  1.00 95.79           H  
ATOM   1923  CA  GLU A 126      39.947  15.525 -25.798  1.00 95.79           C  
ATOM   1924  HA  GLU A 126      40.448  14.830 -25.125  1.00 95.79           H  
ATOM   1925  C   GLU A 126      39.528  16.731 -24.958  1.00 95.79           C  
ATOM   1926  CB  GLU A 126      40.935  15.884 -26.909  1.00 95.79           C  
ATOM   1927  HB2 GLU A 126      40.380  16.323 -27.739  1.00 95.79           H  
ATOM   1928  HB3 GLU A 126      41.390  14.942 -27.216  1.00 95.79           H  
ATOM   1929  O   GLU A 126      38.633  17.489 -25.337  1.00 95.79           O  
ATOM   1930  CG  GLU A 126      42.105  16.807 -26.552  1.00 95.79           C  
ATOM   1931  HG2 GLU A 126      42.621  16.393 -25.686  1.00 95.79           H  
ATOM   1932  HG3 GLU A 126      41.718  17.793 -26.294  1.00 95.79           H  
ATOM   1933  CD  GLU A 126      43.083  16.938 -27.734  1.00 95.79           C  
ATOM   1934  OE1 GLU A 126      44.267  17.248 -27.477  1.00 95.79           O  
ATOM   1935  OE2 GLU A 126      42.656  16.678 -28.886  1.00 95.79           O  
ATOM   1936  N   ASN A 127      40.174  16.903 -23.805  1.00 95.86           N  
ATOM   1937  H   ASN A 127      40.944  16.301 -23.554  1.00 95.86           H  
ATOM   1938  CA  ASN A 127      39.910  18.053 -22.962  1.00 95.86           C  
ATOM   1939  HA  ASN A 127      38.831  18.190 -22.901  1.00 95.86           H  
ATOM   1940  C   ASN A 127      40.520  19.315 -23.595  1.00 95.86           C  
ATOM   1941  CB  ASN A 127      40.424  17.768 -21.549  1.00 95.86           C  
ATOM   1942  HB2 ASN A 127      39.957  16.861 -21.166  1.00 95.86           H  
ATOM   1943  HB3 ASN A 127      41.503  17.618 -21.573  1.00 95.86           H  
ATOM   1944  O   ASN A 127      41.702  19.371 -23.918  1.00 95.86           O  
ATOM   1945  CG  ASN A 127      40.113  18.917 -20.618  1.00 95.86           C  
ATOM   1946  ND2 ASN A 127      39.031  18.853 -19.885  1.00 95.86           N  
ATOM   1947 HD21 ASN A 127      38.381  18.088 -19.993  1.00 95.86           H  
ATOM   1948 HD22 ASN A 127      38.819  19.645 -19.296  1.00 95.86           H  
ATOM   1949  OD1 ASN A 127      40.787  19.931 -20.582  1.00 95.86           O  
ATOM   1950  N   VAL A 128      39.702  20.356 -23.745  1.00 94.45           N  
ATOM   1951  H   VAL A 128      38.728  20.220 -23.515  1.00 94.45           H  
ATOM   1952  CA  VAL A 128      40.093  21.602 -24.430  1.00 94.45           C  
ATOM   1953  HA  VAL A 128      40.606  21.328 -25.352  1.00 94.45           H  
ATOM   1954  C   VAL A 128      41.081  22.474 -23.642  1.00 94.45           C  
ATOM   1955  CB  VAL A 128      38.851  22.430 -24.810  1.00 94.45           C  
ATOM   1956  HB  VAL A 128      39.179  23.332 -25.326  1.00 94.45           H  
ATOM   1957  O   VAL A 128      41.625  23.425 -24.197  1.00 94.45           O  
ATOM   1958  CG1 VAL A 128      37.941  21.659 -25.775  1.00 94.45           C  
ATOM   1959 HG11 VAL A 128      37.128  22.303 -26.110  1.00 94.45           H  
ATOM   1960 HG12 VAL A 128      37.523  20.776 -25.292  1.00 94.45           H  
ATOM   1961 HG13 VAL A 128      38.518  21.341 -26.643  1.00 94.45           H  
ATOM   1962  CG2 VAL A 128      38.022  22.855 -23.588  1.00 94.45           C  
ATOM   1963 HG21 VAL A 128      37.670  21.984 -23.035  1.00 94.45           H  
ATOM   1964 HG22 VAL A 128      37.161  23.436 -23.919  1.00 94.45           H  
ATOM   1965 HG23 VAL A 128      38.626  23.484 -22.934  1.00 94.45           H  
ATOM   1966  N   VAL A 129      41.278  22.197 -22.349  1.00 94.84           N  
ATOM   1967  H   VAL A 129      40.854  21.357 -21.979  1.00 94.84           H  
ATOM   1968  CA  VAL A 129      42.170  22.952 -21.452  1.00 94.84           C  
ATOM   1969  HA  VAL A 129      42.393  23.920 -21.901  1.00 94.84           H  
ATOM   1970  C   VAL A 129      43.507  22.232 -21.269  1.00 94.84           C  
ATOM   1971  CB  VAL A 129      41.496  23.203 -20.084  1.00 94.84           C  
ATOM   1972  HB  VAL A 129      41.333  22.253 -19.576  1.00 94.84           H  
ATOM   1973  O   VAL A 129      44.548  22.883 -21.215  1.00 94.84           O  
ATOM   1974  CG1 VAL A 129      42.359  24.081 -19.169  1.00 94.84           C  
ATOM   1975 HG11 VAL A 129      43.295  23.572 -18.937  1.00 94.84           H  
ATOM   1976 HG12 VAL A 129      41.837  24.271 -18.231  1.00 94.84           H  
ATOM   1977 HG13 VAL A 129      42.582  25.028 -19.662  1.00 94.84           H  
ATOM   1978  CG2 VAL A 129      40.135  23.900 -20.239  1.00 94.84           C  
ATOM   1979 HG21 VAL A 129      39.436  23.232 -20.740  1.00 94.84           H  
ATOM   1980 HG22 VAL A 129      39.725  24.142 -19.258  1.00 94.84           H  
ATOM   1981 HG23 VAL A 129      40.249  24.814 -20.823  1.00 94.84           H  
ATOM   1982  N   ASP A 130      43.482  20.903 -21.184  1.00 93.79           N  
ATOM   1983  H   ASP A 130      42.586  20.439 -21.241  1.00 93.79           H  
ATOM   1984  CA  ASP A 130      44.647  20.046 -20.979  1.00 93.79           C  
ATOM   1985  HA  ASP A 130      45.562  20.610 -21.161  1.00 93.79           H  
ATOM   1986  C   ASP A 130      44.611  18.867 -21.962  1.00 93.79           C  
ATOM   1987  CB  ASP A 130      44.661  19.586 -19.511  1.00 93.79           C  
ATOM   1988  HB2 ASP A 130      44.651  20.470 -18.873  1.00 93.79           H  
ATOM   1989  HB3 ASP A 130      43.756  19.017 -19.299  1.00 93.79           H  
ATOM   1990  O   ASP A 130      43.907  17.883 -21.738  1.00 93.79           O  
ATOM   1991  CG  ASP A 130      45.879  18.738 -19.133  1.00 93.79           C  
ATOM   1992  OD1 ASP A 130      46.676  18.372 -20.032  1.00 93.79           O  
ATOM   1993  OD2 ASP A 130      45.999  18.448 -17.919  1.00 93.79           O  
ATOM   1994  N   SER A 131      45.400  18.948 -23.038  1.00 90.98           N  
ATOM   1995  H   SER A 131      45.982  19.765 -23.155  1.00 90.98           H  
ATOM   1996  CA  SER A 131      45.450  17.927 -24.098  1.00 90.98           C  
ATOM   1997  HA  SER A 131      44.447  17.802 -24.505  1.00 90.98           H  
ATOM   1998  C   SER A 131      45.917  16.547 -23.611  1.00 90.98           C  
ATOM   1999  CB  SER A 131      46.359  18.405 -25.238  1.00 90.98           C  
ATOM   2000  HB2 SER A 131      46.393  17.646 -26.019  1.00 90.98           H  
ATOM   2001  HB3 SER A 131      45.947  19.319 -25.664  1.00 90.98           H  
ATOM   2002  O   SER A 131      45.732  15.552 -24.311  1.00 90.98           O  
ATOM   2003  OG  SER A 131      47.676  18.658 -24.766  1.00 90.98           O  
ATOM   2004  HG  SER A 131      48.082  17.806 -24.589  1.00 90.98           H  
ATOM   2005  N   SER A 132      46.518  16.463 -22.414  1.00 90.67           N  
ATOM   2006  H   SER A 132      46.587  17.298 -21.850  1.00 90.67           H  
ATOM   2007  CA  SER A 132      46.875  15.184 -21.782  1.00 90.67           C  
ATOM   2008  HA  SER A 132      47.241  14.510 -22.556  1.00 90.67           H  
ATOM   2009  C   SER A 132      45.684  14.473 -21.127  1.00 90.67           C  
ATOM   2010  CB  SER A 132      48.019  15.373 -20.778  1.00 90.67           C  
ATOM   2011  HB2 SER A 132      48.813  15.959 -21.240  1.00 90.67           H  
ATOM   2012  HB3 SER A 132      48.423  14.391 -20.532  1.00 90.67           H  
ATOM   2013  O   SER A 132      45.816  13.335 -20.681  1.00 90.67           O  
ATOM   2014  OG  SER A 132      47.610  15.997 -19.576  1.00 90.67           O  
ATOM   2015  HG  SER A 132      47.303  16.890 -19.746  1.00 90.67           H  
ATOM   2016  N   LYS A 133      44.511  15.116 -21.073  1.00 94.89           N  
ATOM   2017  H   LYS A 133      44.459  16.045 -21.467  1.00 94.89           H  
ATOM   2018  CA  LYS A 133      43.296  14.575 -20.458  1.00 94.89           C  
ATOM   2019  HA  LYS A 133      43.518  13.585 -20.058  1.00 94.89           H  
ATOM   2020  C   LYS A 133      42.172  14.376 -21.463  1.00 94.89           C  
ATOM   2021  CB  LYS A 133      42.847  15.457 -19.287  1.00 94.89           C  
ATOM   2022  HB2 LYS A 133      41.944  15.025 -18.856  1.00 94.89           H  
ATOM   2023  HB3 LYS A 133      42.620  16.461 -19.644  1.00 94.89           H  
ATOM   2024  O   LYS A 133      42.119  14.990 -22.531  1.00 94.89           O  
ATOM   2025  CG  LYS A 133      43.929  15.528 -18.206  1.00 94.89           C  
ATOM   2026  HG2 LYS A 133      44.280  14.523 -17.974  1.00 94.89           H  
ATOM   2027  HG3 LYS A 133      44.770  16.121 -18.569  1.00 94.89           H  
ATOM   2028  CD  LYS A 133      43.363  16.160 -16.939  1.00 94.89           C  
ATOM   2029  HD2 LYS A 133      42.937  17.135 -17.175  1.00 94.89           H  
ATOM   2030  HD3 LYS A 133      42.599  15.497 -16.535  1.00 94.89           H  
ATOM   2031  CE  LYS A 133      44.483  16.312 -15.919  1.00 94.89           C  
ATOM   2032  HE2 LYS A 133      45.205  17.031 -16.306  1.00 94.89           H  
ATOM   2033  HE3 LYS A 133      44.990  15.353 -15.818  1.00 94.89           H  
ATOM   2034  NZ  LYS A 133      43.933  16.750 -14.619  1.00 94.89           N  
ATOM   2035  HZ1 LYS A 133      44.684  16.831 -13.948  1.00 94.89           H  
ATOM   2036  HZ2 LYS A 133      43.263  16.068 -14.293  1.00 94.89           H  
ATOM   2037  HZ3 LYS A 133      43.482  17.646 -14.737  1.00 94.89           H  
ATOM   2038  N   LYS A 134      41.234  13.512 -21.089  1.00 95.50           N  
ATOM   2039  H   LYS A 134      41.374  13.033 -20.211  1.00 95.50           H  
ATOM   2040  CA  LYS A 134      40.001  13.232 -21.820  1.00 95.50           C  
ATOM   2041  HA  LYS A 134      39.981  13.828 -22.732  1.00 95.50           H  
ATOM   2042  C   LYS A 134      38.788  13.651 -21.001  1.00 95.50           C  
ATOM   2043  CB  LYS A 134      39.924  11.747 -22.209  1.00 95.50           C  
ATOM   2044  HB2 LYS A 134      39.037  11.606 -22.827  1.00 95.50           H  
ATOM   2045  HB3 LYS A 134      39.799  11.152 -21.305  1.00 95.50           H  
ATOM   2046  O   LYS A 134      38.746  13.446 -19.790  1.00 95.50           O  
ATOM   2047  CG  LYS A 134      41.145  11.207 -22.973  1.00 95.50           C  
ATOM   2048  HG2 LYS A 134      42.013  11.236 -22.315  1.00 95.50           H  
ATOM   2049  HG3 LYS A 134      40.954  10.163 -23.221  1.00 95.50           H  
ATOM   2050  CD  LYS A 134      41.472  11.963 -24.271  1.00 95.50           C  
ATOM   2051  HD2 LYS A 134      40.637  11.891 -24.969  1.00 95.50           H  
ATOM   2052  HD3 LYS A 134      41.658  13.012 -24.040  1.00 95.50           H  
ATOM   2053  CE  LYS A 134      42.738  11.354 -24.887  1.00 95.50           C  
ATOM   2054  HE2 LYS A 134      43.406  11.070 -24.074  1.00 95.50           H  
ATOM   2055  HE3 LYS A 134      42.478  10.438 -25.418  1.00 95.50           H  
ATOM   2056  NZ  LYS A 134      43.462  12.302 -25.770  1.00 95.50           N  
ATOM   2057  HZ1 LYS A 134      44.348  11.896 -26.035  1.00 95.50           H  
ATOM   2058  HZ2 LYS A 134      42.936  12.548 -26.596  1.00 95.50           H  
ATOM   2059  HZ3 LYS A 134      43.697  13.143 -25.261  1.00 95.50           H  
ATOM   2060  N   ASP A 135      37.800  14.192 -21.699  1.00 97.19           N  
ATOM   2061  H   ASP A 135      37.927  14.254 -22.699  1.00 97.19           H  
ATOM   2062  CA  ASP A 135      36.458  14.448 -21.198  1.00 97.19           C  
ATOM   2063  HA  ASP A 135      36.484  14.628 -20.123  1.00 97.19           H  
ATOM   2064  C   ASP A 135      35.597  13.208 -21.461  1.00 97.19           C  
ATOM   2065  CB  ASP A 135      35.885  15.689 -21.905  1.00 97.19           C  
ATOM   2066  HB2 ASP A 135      36.132  15.649 -22.965  1.00 97.19           H  
ATOM   2067  HB3 ASP A 135      34.798  15.658 -21.824  1.00 97.19           H  
ATOM   2068  O   ASP A 135      35.160  12.966 -22.588  1.00 97.19           O  
ATOM   2069  CG  ASP A 135      36.361  17.026 -21.331  1.00 97.19           C  
ATOM   2070  OD1 ASP A 135      36.978  17.055 -20.248  1.00 97.19           O  
ATOM   2071  OD2 ASP A 135      35.952  18.080 -21.872  1.00 97.19           O  
ATOM   2072  N   VAL A 136      35.353  12.414 -20.420  1.00 97.15           N  
ATOM   2073  H   VAL A 136      35.727  12.679 -19.520  1.00 97.15           H  
ATOM   2074  CA  VAL A 136      34.487  11.232 -20.480  1.00 97.15           C  
ATOM   2075  HA  VAL A 136      34.421  10.896 -21.514  1.00 97.15           H  
ATOM   2076  C   VAL A 136      33.098  11.639 -20.017  1.00 97.15           C  
ATOM   2077  CB  VAL A 136      35.056  10.057 -19.666  1.00 97.15           C  
ATOM   2078  HB  VAL A 136      35.102  10.319 -18.609  1.00 97.15           H  
ATOM   2079  O   VAL A 136      32.873  11.886 -18.834  1.00 97.15           O  
ATOM   2080  CG1 VAL A 136      34.176   8.810 -19.840  1.00 97.15           C  
ATOM   2081 HG11 VAL A 136      34.084   8.560 -20.897  1.00 97.15           H  
ATOM   2082 HG12 VAL A 136      33.186   8.989 -19.422  1.00 97.15           H  
ATOM   2083 HG13 VAL A 136      34.618   7.967 -19.308  1.00 97.15           H  
ATOM   2084  CG2 VAL A 136      36.473   9.728 -20.155  1.00 97.15           C  
ATOM   2085 HG21 VAL A 136      36.858   8.846 -19.644  1.00 97.15           H  
ATOM   2086 HG22 VAL A 136      37.145  10.561 -19.946  1.00 97.15           H  
ATOM   2087 HG23 VAL A 136      36.464   9.541 -21.229  1.00 97.15           H  
ATOM   2088  N   THR A 137      32.167  11.747 -20.961  1.00 97.92           N  
ATOM   2089  H   THR A 137      32.411  11.461 -21.898  1.00 97.92           H  
ATOM   2090  CA  THR A 137      30.797  12.203 -20.698  1.00 97.92           C  
ATOM   2091  HA  THR A 137      30.736  12.592 -19.681  1.00 97.92           H  
ATOM   2092  C   THR A 137      29.832  11.031 -20.808  1.00 97.92           C  
ATOM   2093  CB  THR A 137      30.398  13.355 -21.629  1.00 97.92           C  
ATOM   2094  HB  THR A 137      30.311  12.983 -22.650  1.00 97.92           H  
ATOM   2095  O   THR A 137      29.798  10.340 -21.828  1.00 97.92           O  
ATOM   2096  CG2 THR A 137      29.078  14.002 -21.205  1.00 97.92           C  
ATOM   2097 HG21 THR A 137      28.267  13.275 -21.244  1.00 97.92           H  
ATOM   2098 HG22 THR A 137      29.161  14.391 -20.190  1.00 97.92           H  
ATOM   2099 HG23 THR A 137      28.845  14.821 -21.886  1.00 97.92           H  
ATOM   2100  OG1 THR A 137      31.388  14.365 -21.606  1.00 97.92           O  
ATOM   2101  HG1 THR A 137      32.175  13.984 -22.003  1.00 97.92           H  
ATOM   2102  N   THR A 138      29.034  10.818 -19.763  1.00 97.46           N  
ATOM   2103  H   THR A 138      29.077  11.475 -18.997  1.00 97.46           H  
ATOM   2104  CA  THR A 138      27.943   9.839 -19.756  1.00 97.46           C  
ATOM   2105  HA  THR A 138      28.156   9.056 -20.484  1.00 97.46           H  
ATOM   2106  C   THR A 138      26.652  10.537 -20.149  1.00 97.46           C  
ATOM   2107  CB  THR A 138      27.771   9.168 -18.387  1.00 97.46           C  
ATOM   2108  HB  THR A 138      27.461   9.922 -17.663  1.00 97.46           H  
ATOM   2109  O   THR A 138      26.239  11.506 -19.509  1.00 97.46           O  
ATOM   2110  CG2 THR A 138      26.719   8.058 -18.397  1.00 97.46           C  
ATOM   2111 HG21 THR A 138      26.946   7.336 -19.182  1.00 97.46           H  
ATOM   2112 HG22 THR A 138      26.719   7.548 -17.434  1.00 97.46           H  
ATOM   2113 HG23 THR A 138      25.728   8.477 -18.569  1.00 97.46           H  
ATOM   2114  OG1 THR A 138      28.979   8.575 -17.963  1.00 97.46           O  
ATOM   2115  HG1 THR A 138      29.512   9.254 -17.543  1.00 97.46           H  
ATOM   2116  N   TYR A 139      26.000  10.020 -21.183  1.00 95.90           N  
ATOM   2117  H   TYR A 139      26.418   9.243 -21.675  1.00 95.90           H  
ATOM   2118  CA  TYR A 139      24.693  10.464 -21.640  1.00 95.90           C  
ATOM   2119  HA  TYR A 139      24.442  11.398 -21.138  1.00 95.90           H  
ATOM   2120  C   TYR A 139      23.632   9.426 -21.298  1.00 95.90           C  
ATOM   2121  CB  TYR A 139      24.719  10.731 -23.148  1.00 95.90           C  
ATOM   2122  HB2 TYR A 139      25.057   9.834 -23.666  1.00 95.90           H  
ATOM   2123  HB3 TYR A 139      23.701  10.936 -23.481  1.00 95.90           H  
ATOM   2124  O   TYR A 139      23.863   8.236 -21.500  1.00 95.90           O  
ATOM   2125  CG  TYR A 139      25.598  11.896 -23.547  1.00 95.90           C  
ATOM   2126  CD1 TYR A 139      25.029  13.172 -23.702  1.00 95.90           C  
ATOM   2127  HD1 TYR A 139      23.970  13.311 -23.542  1.00 95.90           H  
ATOM   2128  CD2 TYR A 139      26.977  11.710 -23.761  1.00 95.90           C  
ATOM   2129  HD2 TYR A 139      27.419  10.734 -23.632  1.00 95.90           H  
ATOM   2130  CE1 TYR A 139      25.825  14.268 -24.077  1.00 95.90           C  
ATOM   2131  HE1 TYR A 139      25.368  15.238 -24.208  1.00 95.90           H  
ATOM   2132  CE2 TYR A 139      27.777  12.806 -24.134  1.00 95.90           C  
ATOM   2133  HE2 TYR A 139      28.837  12.682 -24.299  1.00 95.90           H  
ATOM   2134  OH  TYR A 139      27.986  15.136 -24.651  1.00 95.90           O  
ATOM   2135  HH  TYR A 139      27.466  15.941 -24.707  1.00 95.90           H  
ATOM   2136  CZ  TYR A 139      27.206  14.084 -24.291  1.00 95.90           C  
ATOM   2137  N   LEU A 140      22.464   9.878 -20.851  1.00 91.40           N  
ATOM   2138  H   LEU A 140      22.365  10.874 -20.716  1.00 91.40           H  
ATOM   2139  CA  LEU A 140      21.245   9.080 -20.747  1.00 91.40           C  
ATOM   2140  HA  LEU A 140      21.430   8.073 -21.121  1.00 91.40           H  
ATOM   2141  C   LEU A 140      20.181   9.745 -21.621  1.00 91.40           C  
ATOM   2142  CB  LEU A 140      20.818   9.000 -19.269  1.00 91.40           C  
ATOM   2143  HB2 LEU A 140      21.602   8.502 -18.699  1.00 91.40           H  
ATOM   2144  HB3 LEU A 140      20.720  10.018 -18.890  1.00 91.40           H  
ATOM   2145  O   LEU A 140      19.838  10.899 -21.382  1.00 91.40           O  
ATOM   2146  CG  LEU A 140      19.480   8.274 -19.035  1.00 91.40           C  
ATOM   2147  HG  LEU A 140      18.693   8.755 -19.616  1.00 91.40           H  
ATOM   2148  CD1 LEU A 140      19.551   6.798 -19.432  1.00 91.40           C  
ATOM   2149 HD11 LEU A 140      18.587   6.328 -19.237  1.00 91.40           H  
ATOM   2150 HD12 LEU A 140      19.771   6.696 -20.495  1.00 91.40           H  
ATOM   2151 HD13 LEU A 140      20.318   6.289 -18.849  1.00 91.40           H  
ATOM   2152  CD2 LEU A 140      19.094   8.357 -17.559  1.00 91.40           C  
ATOM   2153 HD21 LEU A 140      19.852   7.872 -16.943  1.00 91.40           H  
ATOM   2154 HD22 LEU A 140      18.133   7.870 -17.394  1.00 91.40           H  
ATOM   2155 HD23 LEU A 140      19.004   9.401 -17.260  1.00 91.40           H  
ATOM   2156  N   ASN A 141      19.677   9.037 -22.638  1.00 87.73           N  
ATOM   2157  H   ASN A 141      20.032   8.106 -22.799  1.00 87.73           H  
ATOM   2158  CA  ASN A 141      18.731   9.599 -23.618  1.00 87.73           C  
ATOM   2159  HA  ASN A 141      18.670   8.910 -24.460  1.00 87.73           H  
ATOM   2160  C   ASN A 141      19.222  10.943 -24.200  1.00 87.73           C  
ATOM   2161  CB  ASN A 141      17.322   9.711 -23.004  1.00 87.73           C  
ATOM   2162  HB2 ASN A 141      16.640  10.116 -23.752  1.00 87.73           H  
ATOM   2163  HB3 ASN A 141      17.350  10.417 -22.174  1.00 87.73           H  
ATOM   2164  O   ASN A 141      18.490  11.927 -24.204  1.00 87.73           O  
ATOM   2165  CG  ASN A 141      16.740   8.396 -22.533  1.00 87.73           C  
ATOM   2166  ND2 ASN A 141      16.127   8.382 -21.374  1.00 87.73           N  
ATOM   2167 HD21 ASN A 141      15.748   7.498 -21.065  1.00 87.73           H  
ATOM   2168 HD22 ASN A 141      16.086   9.226 -20.820  1.00 87.73           H  
ATOM   2169  OD1 ASN A 141      16.813   7.369 -23.188  1.00 87.73           O  
ATOM   2170  N   GLU A 142      20.487  10.991 -24.633  1.00 89.23           N  
ATOM   2171  H   GLU A 142      21.018  10.132 -24.607  1.00 89.23           H  
ATOM   2172  CA  GLU A 142      21.135  12.179 -25.228  1.00 89.23           C  
ATOM   2173  HA  GLU A 142      22.140  11.876 -25.522  1.00 89.23           H  
ATOM   2174  C   GLU A 142      21.345  13.375 -24.277  1.00 89.23           C  
ATOM   2175  CB  GLU A 142      20.429  12.607 -26.528  1.00 89.23           C  
ATOM   2176  HB2 GLU A 142      19.471  13.065 -26.281  1.00 89.23           H  
ATOM   2177  HB3 GLU A 142      21.043  13.361 -27.022  1.00 89.23           H  
ATOM   2178  O   GLU A 142      21.958  14.371 -24.662  1.00 89.23           O  
ATOM   2179  CG  GLU A 142      20.204  11.447 -27.512  1.00 89.23           C  
ATOM   2180  HG2 GLU A 142      21.170  10.996 -27.736  1.00 89.23           H  
ATOM   2181  HG3 GLU A 142      19.578  10.684 -27.050  1.00 89.23           H  
ATOM   2182  CD  GLU A 142      19.525  11.890 -28.817  1.00 89.23           C  
ATOM   2183  OE1 GLU A 142      19.693  11.155 -29.817  1.00 89.23           O  
ATOM   2184  OE2 GLU A 142      18.843  12.939 -28.821  1.00 89.23           O  
ATOM   2185  N   VAL A 143      20.943  13.268 -23.008  1.00 91.02           N  
ATOM   2186  H   VAL A 143      20.401  12.459 -22.741  1.00 91.02           H  
ATOM   2187  CA  VAL A 143      21.221  14.272 -21.974  1.00 91.02           C  
ATOM   2188  HA  VAL A 143      21.373  15.239 -22.454  1.00 91.02           H  
ATOM   2189  C   VAL A 143      22.499  13.896 -21.234  1.00 91.02           C  
ATOM   2190  CB  VAL A 143      20.031  14.422 -21.009  1.00 91.02           C  
ATOM   2191  HB  VAL A 143      19.849  13.476 -20.499  1.00 91.02           H  
ATOM   2192  O   VAL A 143      22.630  12.773 -20.751  1.00 91.02           O  
ATOM   2193  CG1 VAL A 143      20.308  15.500 -19.952  1.00 91.02           C  
ATOM   2194 HG11 VAL A 143      21.142  15.204 -19.316  1.00 91.02           H  
ATOM   2195 HG12 VAL A 143      19.432  15.617 -19.314  1.00 91.02           H  
ATOM   2196 HG13 VAL A 143      20.531  16.454 -20.431  1.00 91.02           H  
ATOM   2197  CG2 VAL A 143      18.761  14.827 -21.770  1.00 91.02           C  
ATOM   2198 HG21 VAL A 143      17.940  14.969 -21.067  1.00 91.02           H  
ATOM   2199 HG22 VAL A 143      18.473  14.040 -22.466  1.00 91.02           H  
ATOM   2200 HG23 VAL A 143      18.929  15.750 -22.325  1.00 91.02           H  
ATOM   2201  N   ALA A 144      23.454  14.823 -21.138  1.00 94.35           N  
ATOM   2202  H   ALA A 144      23.287  15.736 -21.536  1.00 94.35           H  
ATOM   2203  CA  ALA A 144      24.664  14.617 -20.346  1.00 94.35           C  
ATOM   2204  HA  ALA A 144      25.108  13.660 -20.620  1.00 94.35           H  
ATOM   2205  C   ALA A 144      24.304  14.581 -18.852  1.00 94.35           C  
ATOM   2206  CB  ALA A 144      25.680  15.721 -20.663  1.00 94.35           C  
ATOM   2207  HB1 ALA A 144      25.935  15.702 -21.722  1.00 94.35           H  
ATOM   2208  HB2 ALA A 144      25.266  16.695 -20.404  1.00 94.35           H  
ATOM   2209  HB3 ALA A 144      26.586  15.554 -20.080  1.00 94.35           H  
ATOM   2210  O   ALA A 144      23.808  15.570 -18.313  1.00 94.35           O  
ATOM   2211  N   VAL A 145      24.559  13.449 -18.193  1.00 91.99           N  
ATOM   2212  H   VAL A 145      24.962  12.683 -18.713  1.00 91.99           H  
ATOM   2213  CA  VAL A 145      24.202  13.212 -16.782  1.00 91.99           C  
ATOM   2214  HA  VAL A 145      23.634  14.065 -16.411  1.00 91.99           H  
ATOM   2215  C   VAL A 145      25.410  13.093 -15.854  1.00 91.99           C  
ATOM   2216  CB  VAL A 145      23.302  11.975 -16.628  1.00 91.99           C  
ATOM   2217  HB  VAL A 145      23.119  11.844 -15.562  1.00 91.99           H  
ATOM   2218  O   VAL A 145      25.267  13.228 -14.642  1.00 91.99           O  
ATOM   2219  CG1 VAL A 145      21.933  12.180 -17.279  1.00 91.99           C  
ATOM   2220 HG11 VAL A 145      21.271  11.360 -17.001  1.00 91.99           H  
ATOM   2221 HG12 VAL A 145      21.491  13.113 -16.927  1.00 91.99           H  
ATOM   2222 HG13 VAL A 145      22.024  12.217 -18.364  1.00 91.99           H  
ATOM   2223  CG2 VAL A 145      23.929  10.684 -17.177  1.00 91.99           C  
ATOM   2224 HG21 VAL A 145      24.039  10.746 -18.259  1.00 91.99           H  
ATOM   2225 HG22 VAL A 145      23.278   9.842 -16.942  1.00 91.99           H  
ATOM   2226 HG23 VAL A 145      24.901  10.509 -16.715  1.00 91.99           H  
ATOM   2227  N   ASP A 146      26.595  12.849 -16.412  1.00 95.05           N  
ATOM   2228  H   ASP A 146      26.640  12.741 -17.415  1.00 95.05           H  
ATOM   2229  CA  ASP A 146      27.867  12.813 -15.689  1.00 95.05           C  
ATOM   2230  HA  ASP A 146      27.837  13.539 -14.877  1.00 95.05           H  
ATOM   2231  C   ASP A 146      29.015  13.194 -16.634  1.00 95.05           C  
ATOM   2232  CB  ASP A 146      28.083  11.418 -15.076  1.00 95.05           C  
ATOM   2233  HB2 ASP A 146      27.261  11.188 -14.398  1.00 95.05           H  
ATOM   2234  HB3 ASP A 146      28.087  10.666 -15.866  1.00 95.05           H  
ATOM   2235  O   ASP A 146      28.955  12.919 -17.837  1.00 95.05           O  
ATOM   2236  CG  ASP A 146      29.397  11.322 -14.302  1.00 95.05           C  
ATOM   2237  OD1 ASP A 146      29.630  12.227 -13.475  1.00 95.05           O  
ATOM   2238  OD2 ASP A 146      30.164  10.364 -14.559  1.00 95.05           O  
ATOM   2239  N   LYS A 147      30.065  13.821 -16.098  1.00 97.04           N  
ATOM   2240  H   LYS A 147      30.094  13.895 -15.091  1.00 97.04           H  
ATOM   2241  CA  LYS A 147      31.278  14.167 -16.847  1.00 97.04           C  
ATOM   2242  HA  LYS A 147      31.392  13.451 -17.661  1.00 97.04           H  
ATOM   2243  C   LYS A 147      32.502  14.041 -15.947  1.00 97.04           C  
ATOM   2244  CB  LYS A 147      31.157  15.576 -17.456  1.00 97.04           C  
ATOM   2245  HB2 LYS A 147      31.057  16.312 -16.659  1.00 97.04           H  
ATOM   2246  HB3 LYS A 147      30.265  15.614 -18.082  1.00 97.04           H  
ATOM   2247  O   LYS A 147      32.579  14.694 -14.910  1.00 97.04           O  
ATOM   2248  CG  LYS A 147      32.385  15.911 -18.316  1.00 97.04           C  
ATOM   2249  HG2 LYS A 147      33.277  15.911 -17.689  1.00 97.04           H  
ATOM   2250  HG3 LYS A 147      32.501  15.138 -19.076  1.00 97.04           H  
ATOM   2251  CD  LYS A 147      32.282  17.278 -19.006  1.00 97.04           C  
ATOM   2252  HD2 LYS A 147      32.191  18.066 -18.258  1.00 97.04           H  
ATOM   2253  HD3 LYS A 147      31.417  17.285 -19.668  1.00 97.04           H  
ATOM   2254  CE  LYS A 147      33.570  17.452 -19.814  1.00 97.04           C  
ATOM   2255  HE2 LYS A 147      33.661  16.588 -20.473  1.00 97.04           H  
ATOM   2256  HE3 LYS A 147      34.426  17.424 -19.140  1.00 97.04           H  
ATOM   2257  NZ  LYS A 147      33.617  18.686 -20.631  1.00 97.04           N  
ATOM   2258  HZ1 LYS A 147      33.601  19.516 -20.057  1.00 97.04           H  
ATOM   2259  HZ2 LYS A 147      32.883  18.689 -21.325  1.00 97.04           H  
ATOM   2260  HZ3 LYS A 147      34.492  18.673 -21.135  1.00 97.04           H  
ATOM   2261  N   GLN A 148      33.486  13.269 -16.396  1.00 97.46           N  
ATOM   2262  H   GLN A 148      33.340  12.773 -17.263  1.00 97.46           H  
ATOM   2263  CA  GLN A 148      34.763  13.065 -15.715  1.00 97.46           C  
ATOM   2264  HA  GLN A 148      34.780  13.649 -14.794  1.00 97.46           H  
ATOM   2265  C   GLN A 148      35.915  13.553 -16.595  1.00 97.46           C  
ATOM   2266  CB  GLN A 148      34.925  11.587 -15.328  1.00 97.46           C  
ATOM   2267  HB2 GLN A 148      34.932  10.972 -16.229  1.00 97.46           H  
ATOM   2268  HB3 GLN A 148      35.878  11.461 -14.814  1.00 97.46           H  
ATOM   2269  O   GLN A 148      35.866  13.419 -17.817  1.00 97.46           O  
ATOM   2270  CG  GLN A 148      33.788  11.120 -14.404  1.00 97.46           C  
ATOM   2271  HG2 GLN A 148      33.760  11.745 -13.512  1.00 97.46           H  
ATOM   2272  HG3 GLN A 148      32.834  11.228 -14.920  1.00 97.46           H  
ATOM   2273  CD  GLN A 148      33.925   9.670 -13.965  1.00 97.46           C  
ATOM   2274  NE2 GLN A 148      32.816   8.981 -13.818  1.00 97.46           N  
ATOM   2275 HE21 GLN A 148      31.925   9.424 -13.987  1.00 97.46           H  
ATOM   2276 HE22 GLN A 148      32.903   8.073 -13.385  1.00 97.46           H  
ATOM   2277  OE1 GLN A 148      35.008   9.152 -13.731  1.00 97.46           O  
ATOM   2278  N   VAL A 149      36.952  14.121 -15.975  1.00 97.17           N  
ATOM   2279  H   VAL A 149      36.952  14.149 -14.966  1.00 97.17           H  
ATOM   2280  CA  VAL A 149      38.175  14.558 -16.662  1.00 97.17           C  
ATOM   2281  HA  VAL A 149      38.064  14.393 -17.734  1.00 97.17           H  
ATOM   2282  C   VAL A 149      39.334  13.708 -16.159  1.00 97.17           C  
ATOM   2283  CB  VAL A 149      38.460  16.059 -16.466  1.00 97.17           C  
ATOM   2284  HB  VAL A 149      38.717  16.255 -15.425  1.00 97.17           H  
ATOM   2285  O   VAL A 149      39.739  13.853 -15.007  1.00 97.17           O  
ATOM   2286  CG1 VAL A 149      39.635  16.490 -17.351  1.00 97.17           C  
ATOM   2287 HG11 VAL A 149      39.387  16.320 -18.399  1.00 97.17           H  
ATOM   2288 HG12 VAL A 149      39.852  17.548 -17.203  1.00 97.17           H  
ATOM   2289 HG13 VAL A 149      40.520  15.906 -17.099  1.00 97.17           H  
ATOM   2290  CG2 VAL A 149      37.248  16.926 -16.825  1.00 97.17           C  
ATOM   2291 HG21 VAL A 149      37.524  17.980 -16.822  1.00 97.17           H  
ATOM   2292 HG22 VAL A 149      36.451  16.768 -16.098  1.00 97.17           H  
ATOM   2293 HG23 VAL A 149      36.882  16.648 -17.813  1.00 97.17           H  
ATOM   2294  N   VAL A 150      39.856  12.829 -17.013  1.00 96.26           N  
ATOM   2295  H   VAL A 150      39.498  12.810 -17.958  1.00 96.26           H  
ATOM   2296  CA  VAL A 150      40.840  11.798 -16.638  1.00 96.26           C  
ATOM   2297  HA  VAL A 150      41.251  12.024 -15.654  1.00 96.26           H  
ATOM   2298  C   VAL A 150      42.017  11.773 -17.608  1.00 96.26           C  
ATOM   2299  CB  VAL A 150      40.187  10.403 -16.543  1.00 96.26           C  
ATOM   2300  HB  VAL A 150      40.979   9.682 -16.339  1.00 96.26           H  
ATOM   2301  O   VAL A 150      41.835  12.018 -18.800  1.00 96.26           O  
ATOM   2302  CG1 VAL A 150      39.171  10.345 -15.395  1.00 96.26           C  
ATOM   2303 HG11 VAL A 150      38.823   9.320 -15.264  1.00 96.26           H  
ATOM   2304 HG12 VAL A 150      38.315  10.986 -15.605  1.00 96.26           H  
ATOM   2305 HG13 VAL A 150      39.643  10.668 -14.467  1.00 96.26           H  
ATOM   2306  CG2 VAL A 150      39.483   9.952 -17.831  1.00 96.26           C  
ATOM   2307 HG21 VAL A 150      39.073   8.953 -17.687  1.00 96.26           H  
ATOM   2308 HG22 VAL A 150      38.675  10.639 -18.080  1.00 96.26           H  
ATOM   2309 HG23 VAL A 150      40.197   9.916 -18.654  1.00 96.26           H  
ATOM   2310  N   GLY A 151      43.225  11.485 -17.123  1.00 93.12           N  
ATOM   2311  H   GLY A 151      43.323  11.317 -16.132  1.00 93.12           H  
ATOM   2312  CA  GLY A 151      44.384  11.216 -17.984  1.00 93.12           C  
ATOM   2313  HA2 GLY A 151      45.294  11.331 -17.395  1.00 93.12           H  
ATOM   2314  HA3 GLY A 151      44.418  11.916 -18.818  1.00 93.12           H  
ATOM   2315  C   GLY A 151      44.357   9.791 -18.538  1.00 93.12           C  
ATOM   2316  O   GLY A 151      44.522   9.555 -19.733  1.00 93.12           O  
ATOM   2317  N   THR A 152      44.078   8.826 -17.665  1.00 93.14           N  
ATOM   2318  H   THR A 152      43.982   9.093 -16.696  1.00 93.14           H  
ATOM   2319  CA  THR A 152      44.092   7.393 -17.984  1.00 93.14           C  
ATOM   2320  HA  THR A 152      44.243   7.255 -19.055  1.00 93.14           H  
ATOM   2321  C   THR A 152      42.778   6.710 -17.623  1.00 93.14           C  
ATOM   2322  CB  THR A 152      45.252   6.697 -17.264  1.00 93.14           C  
ATOM   2323  HB  THR A 152      45.242   5.640 -17.531  1.00 93.14           H  
ATOM   2324  O   THR A 152      42.001   7.206 -16.807  1.00 93.14           O  
ATOM   2325  CG2 THR A 152      46.612   7.274 -17.653  1.00 93.14           C  
ATOM   2326 HG21 THR A 152      46.703   8.306 -17.315  1.00 93.14           H  
ATOM   2327 HG22 THR A 152      46.733   7.235 -18.735  1.00 93.14           H  
ATOM   2328 HG23 THR A 152      47.398   6.679 -17.188  1.00 93.14           H  
ATOM   2329  OG1 THR A 152      45.094   6.810 -15.864  1.00 93.14           O  
ATOM   2330  HG1 THR A 152      45.198   7.733 -15.621  1.00 93.14           H  
ATOM   2331  N   ALA A 153      42.530   5.525 -18.190  1.00 92.89           N  
ATOM   2332  H   ALA A 153      43.172   5.165 -18.882  1.00 92.89           H  
ATOM   2333  CA  ALA A 153      41.338   4.744 -17.855  1.00 92.89           C  
ATOM   2334  HA  ALA A 153      40.458   5.338 -18.102  1.00 92.89           H  
ATOM   2335  C   ALA A 153      41.247   4.398 -16.354  1.00 92.89           C  
ATOM   2336  CB  ALA A 153      41.329   3.478 -18.720  1.00 92.89           C  
ATOM   2337  HB1 ALA A 153      41.405   3.747 -19.773  1.00 92.89           H  
ATOM   2338  HB2 ALA A 153      42.173   2.840 -18.458  1.00 92.89           H  
ATOM   2339  HB3 ALA A 153      40.400   2.934 -18.554  1.00 92.89           H  
ATOM   2340  O   ALA A 153      40.145   4.324 -15.819  1.00 92.89           O  
ATOM   2341  N   SER A 154      42.381   4.218 -15.663  1.00 94.04           N  
ATOM   2342  H   SER A 154      43.263   4.298 -16.149  1.00 94.04           H  
ATOM   2343  CA  SER A 154      42.432   3.890 -14.228  1.00 94.04           C  
ATOM   2344  HA  SER A 154      41.777   3.037 -14.050  1.00 94.04           H  
ATOM   2345  C   SER A 154      41.941   4.997 -13.291  1.00 94.04           C  
ATOM   2346  CB  SER A 154      43.852   3.477 -13.821  1.00 94.04           C  
ATOM   2347  HB2 SER A 154      43.924   3.440 -12.734  1.00 94.04           H  
ATOM   2348  HB3 SER A 154      44.039   2.472 -14.201  1.00 94.04           H  
ATOM   2349  O   SER A 154      41.715   4.728 -12.115  1.00 94.04           O  
ATOM   2350  OG  SER A 154      44.862   4.331 -14.332  1.00 94.04           O  
ATOM   2351  HG  SER A 154      44.594   5.252 -14.322  1.00 94.04           H  
ATOM   2352  N   GLU A 155      41.785   6.225 -13.783  1.00 95.85           N  
ATOM   2353  H   GLU A 155      41.982   6.394 -14.759  1.00 95.85           H  
ATOM   2354  CA  GLU A 155      41.250   7.350 -13.004  1.00 95.85           C  
ATOM   2355  HA  GLU A 155      41.518   7.236 -11.954  1.00 95.85           H  
ATOM   2356  C   GLU A 155      39.717   7.439 -13.060  1.00 95.85           C  
ATOM   2357  CB  GLU A 155      41.864   8.653 -13.525  1.00 95.85           C  
ATOM   2358  HB2 GLU A 155      41.350   9.505 -13.081  1.00 95.85           H  
ATOM   2359  HB3 GLU A 155      41.708   8.680 -14.603  1.00 95.85           H  
ATOM   2360  O   GLU A 155      39.133   8.239 -12.330  1.00 95.85           O  
ATOM   2361  CG  GLU A 155      43.363   8.800 -13.242  1.00 95.85           C  
ATOM   2362  HG2 GLU A 155      43.508   9.097 -12.203  1.00 95.85           H  
ATOM   2363  HG3 GLU A 155      43.863   7.843 -13.391  1.00 95.85           H  
ATOM   2364  CD  GLU A 155      43.976   9.844 -14.182  1.00 95.85           C  
ATOM   2365  OE1 GLU A 155      44.980   9.498 -14.846  1.00 95.85           O  
ATOM   2366  OE2 GLU A 155      43.410  10.951 -14.330  1.00 95.85           O  
ATOM   2367  N   LEU A 156      39.060   6.641 -13.914  1.00 95.69           N  
ATOM   2368  H   LEU A 156      39.586   5.963 -14.447  1.00 95.69           H  
ATOM   2369  CA  LEU A 156      37.602   6.594 -13.982  1.00 95.69           C  
ATOM   2370  HA  LEU A 156      37.228   7.606 -14.137  1.00 95.69           H  
ATOM   2371  C   LEU A 156      37.019   6.093 -12.663  1.00 95.69           C  
ATOM   2372  CB  LEU A 156      37.138   5.688 -15.133  1.00 95.69           C  
ATOM   2373  HB2 LEU A 156      37.668   4.738 -15.062  1.00 95.69           H  
ATOM   2374  HB3 LEU A 156      36.077   5.477 -14.999  1.00 95.69           H  
ATOM   2375  O   LEU A 156      37.429   5.057 -12.136  1.00 95.69           O  
ATOM   2376  CG  LEU A 156      37.333   6.286 -16.533  1.00 95.69           C  
ATOM   2377  HG  LEU A 156      38.360   6.631 -16.658  1.00 95.69           H  
ATOM   2378  CD1 LEU A 156      37.047   5.208 -17.581  1.00 95.69           C  
ATOM   2379 HD11 LEU A 156      36.055   4.790 -17.407  1.00 95.69           H  
ATOM   2380 HD12 LEU A 156      37.794   4.419 -17.500  1.00 95.69           H  
ATOM   2381 HD13 LEU A 156      37.072   5.637 -18.583  1.00 95.69           H  
ATOM   2382  CD2 LEU A 156      36.372   7.453 -16.771  1.00 95.69           C  
ATOM   2383 HD21 LEU A 156      36.490   7.819 -17.792  1.00 95.69           H  
ATOM   2384 HD22 LEU A 156      36.593   8.273 -16.089  1.00 95.69           H  
ATOM   2385 HD23 LEU A 156      35.343   7.131 -16.616  1.00 95.69           H  
ATOM   2386  N   ILE A 157      36.010   6.808 -12.174  1.00 95.83           N  
ATOM   2387  H   ILE A 157      35.716   7.629 -12.682  1.00 95.83           H  
ATOM   2388  CA  ILE A 157      35.254   6.439 -10.981  1.00 95.83           C  
ATOM   2389  HA  ILE A 157      35.689   5.531 -10.562  1.00 95.83           H  
ATOM   2390  C   ILE A 157      33.816   6.089 -11.343  1.00 95.83           C  
ATOM   2391  CB  ILE A 157      35.343   7.522  -9.885  1.00 95.83           C  
ATOM   2392  HB  ILE A 157      34.727   7.189  -9.050  1.00 95.83           H  
ATOM   2393  O   ILE A 157      33.234   6.624 -12.289  1.00 95.83           O  
ATOM   2394  CG1 ILE A 157      34.806   8.891 -10.359  1.00 95.83           C  
ATOM   2395 HG12 ILE A 157      33.818   8.759 -10.800  1.00 95.83           H  
ATOM   2396 HG13 ILE A 157      35.468   9.301 -11.122  1.00 95.83           H  
ATOM   2397  CG2 ILE A 157      36.794   7.627  -9.377  1.00 95.83           C  
ATOM   2398 HG21 ILE A 157      36.837   8.235  -8.474  1.00 95.83           H  
ATOM   2399 HG22 ILE A 157      37.182   6.634  -9.149  1.00 95.83           H  
ATOM   2400 HG23 ILE A 157      37.426   8.076 -10.143  1.00 95.83           H  
ATOM   2401  CD1 ILE A 157      34.671   9.922  -9.233  1.00 95.83           C  
ATOM   2402 HD11 ILE A 157      34.058   9.515  -8.430  1.00 95.83           H  
ATOM   2403 HD12 ILE A 157      34.191  10.819  -9.626  1.00 95.83           H  
ATOM   2404 HD13 ILE A 157      35.653  10.195  -8.847  1.00 95.83           H  
ATOM   2405  N   ASP A 158      33.230   5.184 -10.568  1.00 96.27           N  
ATOM   2406  H   ASP A 158      33.774   4.728  -9.850  1.00 96.27           H  
ATOM   2407  CA  ASP A 158      31.817   4.846 -10.686  1.00 96.27           C  
ATOM   2408  HA  ASP A 158      31.627   4.463 -11.689  1.00 96.27           H  
ATOM   2409  C   ASP A 158      30.938   6.085 -10.475  1.00 96.27           C  
ATOM   2410  CB  ASP A 158      31.451   3.762  -9.662  1.00 96.27           C  
ATOM   2411  HB2 ASP A 158      30.370   3.776  -9.527  1.00 96.27           H  
ATOM   2412  HB3 ASP A 158      31.906   3.995  -8.700  1.00 96.27           H  
ATOM   2413  O   ASP A 158      31.177   6.895  -9.577  1.00 96.27           O  
ATOM   2414  CG  ASP A 158      31.841   2.345 -10.083  1.00 96.27           C  
ATOM   2415  OD1 ASP A 158      32.626   2.168 -11.040  1.00 96.27           O  
ATOM   2416  OD2 ASP A 158      31.232   1.411  -9.506  1.00 96.27           O  
ATOM   2417  N   SER A 159      29.881   6.193 -11.276  1.00 93.59           N  
ATOM   2418  H   SER A 159      29.714   5.460 -11.949  1.00 93.59           H  
ATOM   2419  CA  SER A 159      28.864   7.234 -11.148  1.00 93.59           C  
ATOM   2420  HA  SER A 159      29.175   7.945 -10.383  1.00 93.59           H  
ATOM   2421  C   SER A 159      27.526   6.640 -10.692  1.00 93.59           C  
ATOM   2422  CB  SER A 159      28.762   8.021 -12.464  1.00 93.59           C  
ATOM   2423  HB2 SER A 159      29.767   8.239 -12.826  1.00 93.59           H  
ATOM   2424  HB3 SER A 159      28.262   8.972 -12.277  1.00 93.59           H  
ATOM   2425  O   SER A 159      27.387   5.437 -10.442  1.00 93.59           O  
ATOM   2426  OG  SER A 159      28.041   7.315 -13.461  1.00 93.59           O  
ATOM   2427  HG  SER A 159      28.420   7.607 -14.293  1.00 93.59           H  
ATOM   2428  N   ASN A 160      26.499   7.488 -10.608  1.00 89.38           N  
ATOM   2429  H   ASN A 160      26.667   8.468 -10.782  1.00 89.38           H  
ATOM   2430  CA  ASN A 160      25.127   7.041 -10.348  1.00 89.38           C  
ATOM   2431  HA  ASN A 160      25.136   6.355  -9.501  1.00 89.38           H  
ATOM   2432  C   ASN A 160      24.515   6.258 -11.528  1.00 89.38           C  
ATOM   2433  CB  ASN A 160      24.273   8.262  -9.968  1.00 89.38           C  
ATOM   2434  HB2 ASN A 160      24.348   9.017 -10.751  1.00 89.38           H  
ATOM   2435  HB3 ASN A 160      23.230   7.958  -9.891  1.00 89.38           H  
ATOM   2436  O   ASN A 160      23.472   5.630 -11.363  1.00 89.38           O  
ATOM   2437  CG  ASN A 160      24.663   8.865  -8.629  1.00 89.38           C  
ATOM   2438  ND2 ASN A 160      24.366  10.123  -8.413  1.00 89.38           N  
ATOM   2439 HD21 ASN A 160      24.637  10.489  -7.511  1.00 89.38           H  
ATOM   2440 HD22 ASN A 160      23.866  10.660  -9.108  1.00 89.38           H  
ATOM   2441  OD1 ASN A 160      25.234   8.229  -7.761  1.00 89.38           O  
ATOM   2442  N   TYR A 161      25.155   6.269 -12.705  1.00 93.05           N  
ATOM   2443  H   TYR A 161      26.027   6.775 -12.767  1.00 93.05           H  
ATOM   2444  CA  TYR A 161      24.605   5.696 -13.939  1.00 93.05           C  
ATOM   2445  HA  TYR A 161      23.590   5.341 -13.757  1.00 93.05           H  
ATOM   2446  C   TYR A 161      25.400   4.508 -14.466  1.00 93.05           C  
ATOM   2447  CB  TYR A 161      24.526   6.786 -15.008  1.00 93.05           C  
ATOM   2448  HB2 TYR A 161      25.527   7.163 -15.217  1.00 93.05           H  
ATOM   2449  HB3 TYR A 161      24.138   6.353 -15.931  1.00 93.05           H  
ATOM   2450  O   TYR A 161      24.813   3.600 -15.059  1.00 93.05           O  
ATOM   2451  CG  TYR A 161      23.630   7.932 -14.600  1.00 93.05           C  
ATOM   2452  CD1 TYR A 161      22.236   7.823 -14.770  1.00 93.05           C  
ATOM   2453  HD1 TYR A 161      21.809   6.937 -15.217  1.00 93.05           H  
ATOM   2454  CD2 TYR A 161      24.188   9.087 -14.021  1.00 93.05           C  
ATOM   2455  HD2 TYR A 161      25.259   9.177 -13.907  1.00 93.05           H  
ATOM   2456  CE1 TYR A 161      21.398   8.879 -14.369  1.00 93.05           C  
ATOM   2457  HE1 TYR A 161      20.329   8.825 -14.510  1.00 93.05           H  
ATOM   2458  CE2 TYR A 161      23.352  10.141 -13.613  1.00 93.05           C  
ATOM   2459  HE2 TYR A 161      23.781  11.044 -13.205  1.00 93.05           H  
ATOM   2460  OH  TYR A 161      21.145  11.071 -13.450  1.00 93.05           O  
ATOM   2461  HH  TYR A 161      21.637  11.848 -13.176  1.00 93.05           H  
ATOM   2462  CZ  TYR A 161      21.955  10.040 -13.797  1.00 93.05           C  
ATOM   2463  N   VAL A 162      26.713   4.482 -14.237  1.00 96.69           N  
ATOM   2464  H   VAL A 162      27.140   5.238 -13.721  1.00 96.69           H  
ATOM   2465  CA  VAL A 162      27.597   3.421 -14.721  1.00 96.69           C  
ATOM   2466  HA  VAL A 162      27.007   2.514 -14.852  1.00 96.69           H  
ATOM   2467  C   VAL A 162      28.692   3.083 -13.717  1.00 96.69           C  
ATOM   2468  CB  VAL A 162      28.225   3.765 -16.086  1.00 96.69           C  
ATOM   2469  HB  VAL A 162      28.914   2.958 -16.334  1.00 96.69           H  
ATOM   2470  O   VAL A 162      29.103   3.918 -12.915  1.00 96.69           O  
ATOM   2471  CG1 VAL A 162      27.174   3.823 -17.197  1.00 96.69           C  
ATOM   2472 HG11 VAL A 162      27.671   3.923 -18.162  1.00 96.69           H  
ATOM   2473 HG12 VAL A 162      26.588   2.903 -17.203  1.00 96.69           H  
ATOM   2474 HG13 VAL A 162      26.512   4.677 -17.050  1.00 96.69           H  
ATOM   2475  CG2 VAL A 162      29.009   5.082 -16.092  1.00 96.69           C  
ATOM   2476 HG21 VAL A 162      29.775   5.069 -15.316  1.00 96.69           H  
ATOM   2477 HG22 VAL A 162      28.341   5.927 -15.924  1.00 96.69           H  
ATOM   2478 HG23 VAL A 162      29.499   5.213 -17.056  1.00 96.69           H  
ATOM   2479  N   SER A 163      29.177   1.850 -13.804  1.00 97.44           N  
ATOM   2480  H   SER A 163      28.762   1.233 -14.487  1.00 97.44           H  
ATOM   2481  CA  SER A 163      30.392   1.384 -13.148  1.00 97.44           C  
ATOM   2482  HA  SER A 163      30.768   2.178 -12.502  1.00 97.44           H  
ATOM   2483  C   SER A 163      31.462   1.079 -14.189  1.00 97.44           C  
ATOM   2484  CB  SER A 163      30.119   0.145 -12.291  1.00 97.44           C  
ATOM   2485  HB2 SER A 163      29.580  -0.593 -12.886  1.00 97.44           H  
ATOM   2486  HB3 SER A 163      31.070  -0.285 -11.977  1.00 97.44           H  
ATOM   2487  O   SER A 163      31.169   0.455 -15.217  1.00 97.44           O  
ATOM   2488  OG  SER A 163      29.370   0.466 -11.133  1.00 97.44           O  
ATOM   2489  HG  SER A 163      30.019   0.814 -10.517  1.00 97.44           H  
ATOM   2490  N   PHE A 164      32.699   1.484 -13.913  1.00 96.43           N  
ATOM   2491  H   PHE A 164      32.877   1.889 -13.005  1.00 96.43           H  
ATOM   2492  CA  PHE A 164      33.840   1.237 -14.789  1.00 96.43           C  
ATOM   2493  HA  PHE A 164      33.482   0.899 -15.761  1.00 96.43           H  
ATOM   2494  C   PHE A 164      34.716   0.133 -14.207  1.00 96.43           C  
ATOM   2495  CB  PHE A 164      34.632   2.526 -15.037  1.00 96.43           C  
ATOM   2496  HB2 PHE A 164      34.986   2.915 -14.082  1.00 96.43           H  
ATOM   2497  HB3 PHE A 164      35.511   2.288 -15.636  1.00 96.43           H  
ATOM   2498  O   PHE A 164      35.130   0.173 -13.052  1.00 96.43           O  
ATOM   2499  CG  PHE A 164      33.843   3.601 -15.756  1.00 96.43           C  
ATOM   2500  CD1 PHE A 164      33.696   3.568 -17.157  1.00 96.43           C  
ATOM   2501  HD1 PHE A 164      34.143   2.768 -17.728  1.00 96.43           H  
ATOM   2502  CD2 PHE A 164      33.261   4.647 -15.020  1.00 96.43           C  
ATOM   2503  HD2 PHE A 164      33.370   4.678 -13.946  1.00 96.43           H  
ATOM   2504  CE1 PHE A 164      32.991   4.594 -17.815  1.00 96.43           C  
ATOM   2505  HE1 PHE A 164      32.889   4.585 -18.890  1.00 96.43           H  
ATOM   2506  CE2 PHE A 164      32.558   5.670 -15.678  1.00 96.43           C  
ATOM   2507  HE2 PHE A 164      32.136   6.483 -15.105  1.00 96.43           H  
ATOM   2508  CZ  PHE A 164      32.426   5.646 -17.076  1.00 96.43           C  
ATOM   2509  HZ  PHE A 164      31.894   6.442 -17.577  1.00 96.43           H  
ATOM   2510  N   LYS A 165      35.028  -0.870 -15.026  1.00 94.70           N  
ATOM   2511  H   LYS A 165      34.646  -0.856 -15.960  1.00 94.70           H  
ATOM   2512  CA  LYS A 165      35.975  -1.928 -14.682  1.00 94.70           C  
ATOM   2513  HA  LYS A 165      36.367  -1.744 -13.681  1.00 94.70           H  
ATOM   2514  C   LYS A 165      37.137  -1.877 -15.655  1.00 94.70           C  
ATOM   2515  CB  LYS A 165      35.255  -3.279 -14.669  1.00 94.70           C  
ATOM   2516  HB2 LYS A 165      34.897  -3.513 -15.672  1.00 94.70           H  
ATOM   2517  HB3 LYS A 165      34.398  -3.213 -13.999  1.00 94.70           H  
ATOM   2518  O   LYS A 165      36.948  -2.101 -16.851  1.00 94.70           O  
ATOM   2519  CG  LYS A 165      36.195  -4.387 -14.176  1.00 94.70           C  
ATOM   2520  HG2 LYS A 165      37.039  -4.483 -14.859  1.00 94.70           H  
ATOM   2521  HG3 LYS A 165      36.568  -4.129 -13.185  1.00 94.70           H  
ATOM   2522  CD  LYS A 165      35.457  -5.724 -14.106  1.00 94.70           C  
ATOM   2523  HD2 LYS A 165      35.072  -5.971 -15.095  1.00 94.70           H  
ATOM   2524  HD3 LYS A 165      34.627  -5.638 -13.405  1.00 94.70           H  
ATOM   2525  CE  LYS A 165      36.429  -6.809 -13.638  1.00 94.70           C  
ATOM   2526  HE2 LYS A 165      36.820  -6.527 -12.660  1.00 94.70           H  
ATOM   2527  HE3 LYS A 165      37.267  -6.844 -14.334  1.00 94.70           H  
ATOM   2528  NZ  LYS A 165      35.763  -8.131 -13.569  1.00 94.70           N  
ATOM   2529  HZ1 LYS A 165      36.419  -8.839 -13.273  1.00 94.70           H  
ATOM   2530  HZ2 LYS A 165      34.994  -8.100 -12.914  1.00 94.70           H  
ATOM   2531  HZ3 LYS A 165      35.404  -8.384 -14.479  1.00 94.70           H  
ATOM   2532  N   THR A 166      38.330  -1.616 -15.130  1.00 92.55           N  
ATOM   2533  H   THR A 166      38.409  -1.405 -14.145  1.00 92.55           H  
ATOM   2534  CA  THR A 166      39.543  -1.544 -15.939  1.00 92.55           C  
ATOM   2535  HA  THR A 166      39.366  -2.181 -16.805  1.00 92.55           H  
ATOM   2536  C   THR A 166      40.767  -2.116 -15.241  1.00 92.55           C  
ATOM   2537  CB  THR A 166      39.793  -0.113 -16.446  1.00 92.55           C  
ATOM   2538  HB  THR A 166      38.950   0.196 -17.065  1.00 92.55           H  
ATOM   2539  O   THR A 166      40.920  -1.990 -14.027  1.00 92.55           O  
ATOM   2540  CG2 THR A 166      39.970   0.901 -15.323  1.00 92.55           C  
ATOM   2541 HG21 THR A 166      39.072   0.949 -14.707  1.00 92.55           H  
ATOM   2542 HG22 THR A 166      40.129   1.886 -15.761  1.00 92.55           H  
ATOM   2543 HG23 THR A 166      40.826   0.645 -14.698  1.00 92.55           H  
ATOM   2544  OG1 THR A 166      40.967  -0.048 -17.215  1.00 92.55           O  
ATOM   2545  HG1 THR A 166      41.353   0.820 -17.074  1.00 92.55           H  
ATOM   2546  N   THR A 167      41.647  -2.738 -16.023  1.00 88.01           N  
ATOM   2547  H   THR A 167      41.388  -2.886 -16.988  1.00 88.01           H  
ATOM   2548  CA  THR A 167      43.051  -3.002 -15.652  1.00 88.01           C  
ATOM   2549  HA  THR A 167      43.219  -2.664 -14.630  1.00 88.01           H  
ATOM   2550  C   THR A 167      44.031  -2.210 -16.519  1.00 88.01           C  
ATOM   2551  CB  THR A 167      43.385  -4.501 -15.706  1.00 88.01           C  
ATOM   2552  HB  THR A 167      44.449  -4.648 -15.521  1.00 88.01           H  
ATOM   2553  O   THR A 167      45.242  -2.325 -16.347  1.00 88.01           O  
ATOM   2554  CG2 THR A 167      42.601  -5.284 -14.654  1.00 88.01           C  
ATOM   2555 HG21 THR A 167      42.809  -4.879 -13.664  1.00 88.01           H  
ATOM   2556 HG22 THR A 167      41.532  -5.216 -14.856  1.00 88.01           H  
ATOM   2557 HG23 THR A 167      42.905  -6.330 -14.685  1.00 88.01           H  
ATOM   2558  OG1 THR A 167      43.043  -5.062 -16.951  1.00 88.01           O  
ATOM   2559  HG1 THR A 167      43.715  -4.852 -17.604  1.00 88.01           H  
ATOM   2560  N   SER A 168      43.518  -1.412 -17.458  1.00 85.61           N  
ATOM   2561  H   SER A 168      42.516  -1.294 -17.487  1.00 85.61           H  
ATOM   2562  CA  SER A 168      44.308  -0.577 -18.353  1.00 85.61           C  
ATOM   2563  HA  SER A 168      45.192  -1.135 -18.661  1.00 85.61           H  
ATOM   2564  C   SER A 168      44.751   0.711 -17.661  1.00 85.61           C  
ATOM   2565  CB  SER A 168      43.499  -0.258 -19.612  1.00 85.61           C  
ATOM   2566  HB2 SER A 168      42.604   0.303 -19.343  1.00 85.61           H  
ATOM   2567  HB3 SER A 168      43.202  -1.188 -20.097  1.00 85.61           H  
ATOM   2568  O   SER A 168      43.946   1.419 -17.054  1.00 85.61           O  
ATOM   2569  OG  SER A 168      44.283   0.509 -20.506  1.00 85.61           O  
ATOM   2570  HG  SER A 168      43.814   0.519 -21.344  1.00 85.61           H  
ATOM   2571  N   THR A 169      46.034   1.035 -17.813  1.00 86.19           N  
ATOM   2572  H   THR A 169      46.647   0.358 -18.244  1.00 86.19           H  
ATOM   2573  CA  THR A 169      46.647   2.320 -17.437  1.00 86.19           C  
ATOM   2574  HA  THR A 169      45.980   2.863 -16.767  1.00 86.19           H  
ATOM   2575  C   THR A 169      46.883   3.223 -18.651  1.00 86.19           C  
ATOM   2576  CB  THR A 169      47.971   2.087 -16.700  1.00 86.19           C  
ATOM   2577  HB  THR A 169      48.452   3.044 -16.498  1.00 86.19           H  
ATOM   2578  O   THR A 169      47.570   4.235 -18.552  1.00 86.19           O  
ATOM   2579  CG2 THR A 169      47.763   1.359 -15.373  1.00 86.19           C  
ATOM   2580 HG21 THR A 169      47.382   0.353 -15.546  1.00 86.19           H  
ATOM   2581 HG22 THR A 169      48.709   1.301 -14.835  1.00 86.19           H  
ATOM   2582 HG23 THR A 169      47.046   1.913 -14.767  1.00 86.19           H  
ATOM   2583  OG1 THR A 169      48.828   1.284 -17.488  1.00 86.19           O  
ATOM   2584  HG1 THR A 169      49.703   1.349 -17.099  1.00 86.19           H  
ATOM   2585  N   SER A 170      46.350   2.846 -19.817  1.00 86.53           N  
ATOM   2586  H   SER A 170      45.712   2.063 -19.820  1.00 86.53           H  
ATOM   2587  CA  SER A 170      46.511   3.611 -21.055  1.00 86.53           C  
ATOM   2588  HA  SER A 170      47.518   4.027 -21.083  1.00 86.53           H  
ATOM   2589  C   SER A 170      45.532   4.783 -21.131  1.00 86.53           C  
ATOM   2590  CB  SER A 170      46.354   2.693 -22.270  1.00 86.53           C  
ATOM   2591  HB2 SER A 170      46.466   3.271 -23.187  1.00 86.53           H  
ATOM   2592  HB3 SER A 170      45.364   2.238 -22.259  1.00 86.53           H  
ATOM   2593  O   SER A 170      44.478   4.785 -20.484  1.00 86.53           O  
ATOM   2594  OG  SER A 170      47.344   1.681 -22.234  1.00 86.53           O  
ATOM   2595  HG  SER A 170      47.419   1.378 -21.326  1.00 86.53           H  
ATOM   2596  N   GLU A 171      45.870   5.769 -21.963  1.00 85.16           N  
ATOM   2597  H   GLU A 171      46.767   5.747 -22.426  1.00 85.16           H  
ATOM   2598  CA  GLU A 171      44.941   6.829 -22.351  1.00 85.16           C  
ATOM   2599  HA  GLU A 171      44.595   7.347 -21.457  1.00 85.16           H  
ATOM   2600  C   GLU A 171      43.726   6.246 -23.083  1.00 85.16           C  
ATOM   2601  CB  GLU A 171      45.613   7.861 -23.265  1.00 85.16           C  
ATOM   2602  HB2 GLU A 171      46.038   7.352 -24.130  1.00 85.16           H  
ATOM   2603  HB3 GLU A 171      44.837   8.543 -23.613  1.00 85.16           H  
ATOM   2604  O   GLU A 171      43.838   5.323 -23.900  1.00 85.16           O  
ATOM   2605  CG  GLU A 171      46.705   8.682 -22.567  1.00 85.16           C  
ATOM   2606  HG2 GLU A 171      47.511   8.011 -22.269  1.00 85.16           H  
ATOM   2607  HG3 GLU A 171      46.287   9.133 -21.666  1.00 85.16           H  
ATOM   2608  CD  GLU A 171      47.272   9.793 -23.469  1.00 85.16           C  
ATOM   2609  OE1 GLU A 171      48.300  10.382 -23.070  1.00 85.16           O  
ATOM   2610  OE2 GLU A 171      46.701  10.028 -24.564  1.00 85.16           O  
ATOM   2611  N   LEU A 172      42.554   6.822 -22.819  1.00 89.96           N  
ATOM   2612  H   LEU A 172      42.534   7.605 -22.181  1.00 89.96           H  
ATOM   2613  CA  LEU A 172      41.337   6.487 -23.549  1.00 89.96           C  
ATOM   2614  HA  LEU A 172      41.282   5.403 -23.652  1.00 89.96           H  
ATOM   2615  C   LEU A 172      41.392   7.085 -24.958  1.00 89.96           C  
ATOM   2616  CB  LEU A 172      40.103   6.972 -22.775  1.00 89.96           C  
ATOM   2617  HB2 LEU A 172      39.219   6.840 -23.400  1.00 89.96           H  
ATOM   2618  HB3 LEU A 172      40.218   8.039 -22.583  1.00 89.96           H  
ATOM   2619  O   LEU A 172      41.721   8.258 -25.145  1.00 89.96           O  
ATOM   2620  CG  LEU A 172      39.874   6.239 -21.444  1.00 89.96           C  
ATOM   2621  HG  LEU A 172      40.803   6.203 -20.875  1.00 89.96           H  
ATOM   2622  CD1 LEU A 172      38.846   7.001 -20.615  1.00 89.96           C  
ATOM   2623 HD11 LEU A 172      37.870   6.978 -21.100  1.00 89.96           H  
ATOM   2624 HD12 LEU A 172      38.783   6.554 -19.623  1.00 89.96           H  
ATOM   2625 HD13 LEU A 172      39.165   8.036 -20.492  1.00 89.96           H  
ATOM   2626  CD2 LEU A 172      39.361   4.812 -21.661  1.00 89.96           C  
ATOM   2627 HD21 LEU A 172      40.121   4.212 -22.163  1.00 89.96           H  
ATOM   2628 HD22 LEU A 172      38.449   4.825 -22.257  1.00 89.96           H  
ATOM   2629 HD23 LEU A 172      39.148   4.360 -20.692  1.00 89.96           H  
ATOM   2630  N   GLN A 173      41.031   6.277 -25.954  1.00 90.26           N  
ATOM   2631  H   GLN A 173      40.719   5.342 -25.731  1.00 90.26           H  
ATOM   2632  CA  GLN A 173      40.864   6.754 -27.323  1.00 90.26           C  
ATOM   2633  HA  GLN A 173      41.705   7.403 -27.572  1.00 90.26           H  
ATOM   2634  C   GLN A 173      39.591   7.593 -27.429  1.00 90.26           C  
ATOM   2635  CB  GLN A 173      40.846   5.577 -28.311  1.00 90.26           C  
ATOM   2636  HB2 GLN A 173      40.662   5.961 -29.314  1.00 90.26           H  
ATOM   2637  HB3 GLN A 173      40.030   4.902 -28.053  1.00 90.26           H  
ATOM   2638  O   GLN A 173      38.583   7.287 -26.788  1.00 90.26           O  
ATOM   2639  CG  GLN A 173      42.165   4.785 -28.320  1.00 90.26           C  
ATOM   2640  HG2 GLN A 173      42.323   4.324 -27.345  1.00 90.26           H  
ATOM   2641  HG3 GLN A 173      42.093   3.986 -29.058  1.00 90.26           H  
ATOM   2642  CD  GLN A 173      43.364   5.658 -28.678  1.00 90.26           C  
ATOM   2643  NE2 GLN A 173      44.354   5.764 -27.819  1.00 90.26           N  
ATOM   2644 HE21 GLN A 173      44.293   5.354 -26.898  1.00 90.26           H  
ATOM   2645 HE22 GLN A 173      45.091   6.410 -28.064  1.00 90.26           H  
ATOM   2646  OE1 GLN A 173      43.413   6.285 -29.722  1.00 90.26           O  
ATOM   2647  N   GLN A 174      39.635   8.644 -28.250  1.00 92.37           N  
ATOM   2648  H   GLN A 174      40.468   8.810 -28.795  1.00 92.37           H  
ATOM   2649  CA  GLN A 174      38.439   9.428 -28.544  1.00 92.37           C  
ATOM   2650  HA  GLN A 174      38.047   9.818 -27.606  1.00 92.37           H  
ATOM   2651  C   GLN A 174      37.368   8.534 -29.179  1.00 92.37           C  
ATOM   2652  CB  GLN A 174      38.760  10.604 -29.474  1.00 92.37           C  
ATOM   2653  HB2 GLN A 174      39.302  10.231 -30.343  1.00 92.37           H  
ATOM   2654  HB3 GLN A 174      37.820  11.036 -29.819  1.00 92.37           H  
ATOM   2655  O   GLN A 174      37.663   7.682 -30.018  1.00 92.37           O  
ATOM   2656  CG  GLN A 174      39.570  11.720 -28.798  1.00 92.37           C  
ATOM   2657  HG2 GLN A 174      40.509  11.317 -28.420  1.00 92.37           H  
ATOM   2658  HG3 GLN A 174      38.999  12.118 -27.960  1.00 92.37           H  
ATOM   2659  CD  GLN A 174      39.885  12.859 -29.768  1.00 92.37           C  
ATOM   2660  NE2 GLN A 174      40.455  13.939 -29.299  1.00 92.37           N  
ATOM   2661 HE21 GLN A 174      40.723  14.658 -29.955  1.00 92.37           H  
ATOM   2662 HE22 GLN A 174      40.621  14.071 -28.311  1.00 92.37           H  
ATOM   2663  OE1 GLN A 174      39.653  12.796 -30.963  1.00 92.37           O  
ATOM   2664  N   SER A 175      36.117   8.749 -28.789  1.00 92.96           N  
ATOM   2665  H   SER A 175      35.950   9.513 -28.149  1.00 92.96           H  
ATOM   2666  CA  SER A 175      34.953   8.045 -29.321  1.00 92.96           C  
ATOM   2667  HA  SER A 175      35.194   7.622 -30.296  1.00 92.96           H  
ATOM   2668  C   SER A 175      33.813   9.037 -29.489  1.00 92.96           C  
ATOM   2669  CB  SER A 175      34.535   6.897 -28.393  1.00 92.96           C  
ATOM   2670  HB2 SER A 175      34.392   7.281 -27.383  1.00 92.96           H  
ATOM   2671  HB3 SER A 175      35.320   6.141 -28.379  1.00 92.96           H  
ATOM   2672  O   SER A 175      33.499   9.786 -28.562  1.00 92.96           O  
ATOM   2673  OG  SER A 175      33.319   6.322 -28.851  1.00 92.96           O  
ATOM   2674  HG  SER A 175      33.110   5.548 -28.324  1.00 92.96           H  
ATOM   2675  N   SER A 176      33.145   9.002 -30.646  1.00 91.79           N  
ATOM   2676  H   SER A 176      33.421   8.335 -31.352  1.00 91.79           H  
ATOM   2677  CA  SER A 176      31.930   9.789 -30.895  1.00 91.79           C  
ATOM   2678  HA  SER A 176      32.132  10.823 -30.616  1.00 91.79           H  
ATOM   2679  C   SER A 176      30.732   9.331 -30.056  1.00 91.79           C  
ATOM   2680  CB  SER A 176      31.578   9.763 -32.386  1.00 91.79           C  
ATOM   2681  HB2 SER A 176      32.393  10.216 -32.949  1.00 91.79           H  
ATOM   2682  HB3 SER A 176      30.673  10.346 -32.561  1.00 91.79           H  
ATOM   2683  O   SER A 176      29.693   9.984 -30.085  1.00 91.79           O  
ATOM   2684  OG  SER A 176      31.391   8.435 -32.841  1.00 91.79           O  
ATOM   2685  HG  SER A 176      30.604   8.070 -32.431  1.00 91.79           H  
ATOM   2686  N   GLY A 177      30.871   8.227 -29.317  1.00 94.87           N  
ATOM   2687  H   GLY A 177      31.749   7.731 -29.369  1.00 94.87           H  
ATOM   2688  CA  GLY A 177      29.852   7.666 -28.444  1.00 94.87           C  
ATOM   2689  HA2 GLY A 177      28.866   8.041 -28.720  1.00 94.87           H  
ATOM   2690  HA3 GLY A 177      30.055   7.966 -27.416  1.00 94.87           H  
ATOM   2691  C   GLY A 177      29.821   6.146 -28.551  1.00 94.87           C  
ATOM   2692  O   GLY A 177      29.607   5.602 -29.631  1.00 94.87           O  
ATOM   2693  N   THR A 178      30.004   5.463 -27.426  1.00 96.97           N  
ATOM   2694  H   THR A 178      30.266   5.974 -26.595  1.00 96.97           H  
ATOM   2695  CA  THR A 178      29.817   4.017 -27.305  1.00 96.97           C  
ATOM   2696  HA  THR A 178      29.667   3.585 -28.294  1.00 96.97           H  
ATOM   2697  C   THR A 178      28.571   3.758 -26.467  1.00 96.97           C  
ATOM   2698  CB  THR A 178      31.050   3.338 -26.693  1.00 96.97           C  
ATOM   2699  HB  THR A 178      31.143   3.622 -25.644  1.00 96.97           H  
ATOM   2700  O   THR A 178      28.562   4.008 -25.259  1.00 96.97           O  
ATOM   2701  CG2 THR A 178      30.944   1.818 -26.806  1.00 96.97           C  
ATOM   2702 HG21 THR A 178      30.946   1.523 -27.856  1.00 96.97           H  
ATOM   2703 HG22 THR A 178      31.787   1.347 -26.301  1.00 96.97           H  
ATOM   2704 HG23 THR A 178      30.015   1.475 -26.349  1.00 96.97           H  
ATOM   2705  OG1 THR A 178      32.229   3.711 -27.378  1.00 96.97           O  
ATOM   2706  HG1 THR A 178      32.906   3.072 -27.142  1.00 96.97           H  
ATOM   2707  N   THR A 179      27.506   3.288 -27.112  1.00 97.57           N  
ATOM   2708  H   THR A 179      27.543   3.190 -28.116  1.00 97.57           H  
ATOM   2709  CA  THR A 179      26.235   2.966 -26.454  1.00 97.57           C  
ATOM   2710  HA  THR A 179      26.050   3.705 -25.675  1.00 97.57           H  
ATOM   2711  C   THR A 179      26.305   1.594 -25.791  1.00 97.57           C  
ATOM   2712  CB  THR A 179      25.066   3.061 -27.443  1.00 97.57           C  
ATOM   2713  HB  THR A 179      25.170   2.279 -28.197  1.00 97.57           H  
ATOM   2714  O   THR A 179      26.816   0.636 -26.373  1.00 97.57           O  
ATOM   2715  CG2 THR A 179      23.697   2.941 -26.787  1.00 97.57           C  
ATOM   2716 HG21 THR A 179      22.917   3.144 -27.520  1.00 97.57           H  
ATOM   2717 HG22 THR A 179      23.551   1.928 -26.413  1.00 97.57           H  
ATOM   2718 HG23 THR A 179      23.603   3.647 -25.961  1.00 97.57           H  
ATOM   2719  OG1 THR A 179      25.105   4.316 -28.086  1.00 97.57           O  
ATOM   2720  HG1 THR A 179      24.893   4.995 -27.442  1.00 97.57           H  
ATOM   2721  N   LEU A 180      25.808   1.502 -24.560  1.00 98.41           N  
ATOM   2722  H   LEU A 180      25.376   2.321 -24.156  1.00 98.41           H  
ATOM   2723  CA  LEU A 180      25.688   0.241 -23.838  1.00 98.41           C  
ATOM   2724  HA  LEU A 180      26.618  -0.318 -23.935  1.00 98.41           H  
ATOM   2725  C   LEU A 180      24.587  -0.621 -24.467  1.00 98.41           C  
ATOM   2726  CB  LEU A 180      25.433   0.505 -22.345  1.00 98.41           C  
ATOM   2727  HB2 LEU A 180      25.004  -0.403 -21.921  1.00 98.41           H  
ATOM   2728  HB3 LEU A 180      24.697   1.303 -22.244  1.00 98.41           H  
ATOM   2729  O   LEU A 180      23.586  -0.113 -24.960  1.00 98.41           O  
ATOM   2730  CG  LEU A 180      26.678   0.845 -21.508  1.00 98.41           C  
ATOM   2731  HG  LEU A 180      27.414   0.050 -21.624  1.00 98.41           H  
ATOM   2732  CD1 LEU A 180      27.331   2.174 -21.882  1.00 98.41           C  
ATOM   2733 HD11 LEU A 180      27.790   2.103 -22.868  1.00 98.41           H  
ATOM   2734 HD12 LEU A 180      28.099   2.437 -21.155  1.00 98.41           H  
ATOM   2735 HD13 LEU A 180      26.576   2.960 -21.900  1.00 98.41           H  
ATOM   2736  CD2 LEU A 180      26.291   0.912 -20.030  1.00 98.41           C  
ATOM   2737 HD21 LEU A 180      27.182   1.061 -19.420  1.00 98.41           H  
ATOM   2738 HD22 LEU A 180      25.597   1.736 -19.865  1.00 98.41           H  
ATOM   2739 HD23 LEU A 180      25.810  -0.021 -19.736  1.00 98.41           H  
ATOM   2740  N   VAL A 181      24.761  -1.941 -24.441  1.00 98.24           N  
ATOM   2741  H   VAL A 181      25.624  -2.302 -24.059  1.00 98.24           H  
ATOM   2742  CA  VAL A 181      23.811  -2.902 -25.020  1.00 98.24           C  
ATOM   2743  HA  VAL A 181      22.845  -2.410 -25.137  1.00 98.24           H  
ATOM   2744  C   VAL A 181      23.580  -4.096 -24.093  1.00 98.24           C  
ATOM   2745  CB  VAL A 181      24.259  -3.369 -26.422  1.00 98.24           C  
ATOM   2746  HB  VAL A 181      23.518  -4.078 -26.792  1.00 98.24           H  
ATOM   2747  O   VAL A 181      24.358  -4.351 -23.171  1.00 98.24           O  
ATOM   2748  CG1 VAL A 181      24.312  -2.211 -27.426  1.00 98.24           C  
ATOM   2749 HG11 VAL A 181      23.362  -1.676 -27.425  1.00 98.24           H  
ATOM   2750 HG12 VAL A 181      25.105  -1.512 -27.161  1.00 98.24           H  
ATOM   2751 HG13 VAL A 181      24.502  -2.595 -28.429  1.00 98.24           H  
ATOM   2752  CG2 VAL A 181      25.619  -4.078 -26.412  1.00 98.24           C  
ATOM   2753 HG21 VAL A 181      25.859  -4.427 -27.417  1.00 98.24           H  
ATOM   2754 HG22 VAL A 181      26.399  -3.390 -26.085  1.00 98.24           H  
ATOM   2755 HG23 VAL A 181      25.598  -4.935 -25.739  1.00 98.24           H  
ATOM   2756  N   GLY A 182      22.514  -4.856 -24.348  1.00 97.71           N  
ATOM   2757  H   GLY A 182      21.870  -4.535 -25.057  1.00 97.71           H  
ATOM   2758  CA  GLY A 182      22.200  -6.101 -23.637  1.00 97.71           C  
ATOM   2759  HA2 GLY A 182      23.127  -6.622 -23.397  1.00 97.71           H  
ATOM   2760  HA3 GLY A 182      21.613  -6.742 -24.295  1.00 97.71           H  
ATOM   2761  C   GLY A 182      21.413  -5.929 -22.335  1.00 97.71           C  
ATOM   2762  O   GLY A 182      21.157  -6.916 -21.651  1.00 97.71           O  
ATOM   2763  N   GLY A 183      21.003  -4.707 -21.989  1.00 98.03           N  
ATOM   2764  H   GLY A 183      21.198  -3.935 -22.611  1.00 98.03           H  
ATOM   2765  CA  GLY A 183      20.113  -4.459 -20.860  1.00 98.03           C  
ATOM   2766  HA2 GLY A 183      20.520  -4.965 -19.985  1.00 98.03           H  
ATOM   2767  HA3 GLY A 183      20.051  -3.391 -20.652  1.00 98.03           H  
ATOM   2768  C   GLY A 183      18.705  -4.975 -21.140  1.00 98.03           C  
ATOM   2769  O   GLY A 183      18.140  -4.708 -22.202  1.00 98.03           O  
ATOM   2770  N   THR A 184      18.120  -5.703 -20.195  1.00 97.43           N  
ATOM   2771  H   THR A 184      18.629  -5.893 -19.344  1.00 97.43           H  
ATOM   2772  CA  THR A 184      16.752  -6.226 -20.323  1.00 97.43           C  
ATOM   2773  HA  THR A 184      16.210  -5.624 -21.052  1.00 97.43           H  
ATOM   2774  C   THR A 184      16.010  -6.120 -19.008  1.00 97.43           C  
ATOM   2775  CB  THR A 184      16.695  -7.687 -20.806  1.00 97.43           C  
ATOM   2776  HB  THR A 184      15.649  -7.955 -20.950  1.00 97.43           H  
ATOM   2777  O   THR A 184      16.587  -6.337 -17.941  1.00 97.43           O  
ATOM   2778  CG2 THR A 184      17.426  -7.923 -22.126  1.00 97.43           C  
ATOM   2779 HG21 THR A 184      17.046  -7.241 -22.886  1.00 97.43           H  
ATOM   2780 HG22 THR A 184      17.258  -8.950 -22.451  1.00 97.43           H  
ATOM   2781 HG23 THR A 184      18.496  -7.765 -21.997  1.00 97.43           H  
ATOM   2782  OG1 THR A 184      17.241  -8.565 -19.849  1.00 97.43           O  
ATOM   2783  HG1 THR A 184      16.678  -8.525 -19.073  1.00 97.43           H  
ATOM   2784  N   ASP A 185      14.709  -5.874 -19.078  1.00 95.44           N  
ATOM   2785  H   ASP A 185      14.272  -5.707 -19.973  1.00 95.44           H  
ATOM   2786  CA  ASP A 185      13.839  -6.035 -17.919  1.00 95.44           C  
ATOM   2787  HA  ASP A 185      14.333  -5.614 -17.044  1.00 95.44           H  
ATOM   2788  C   ASP A 185      13.620  -7.532 -17.678  1.00 95.44           C  
ATOM   2789  CB  ASP A 185      12.522  -5.272 -18.120  1.00 95.44           C  
ATOM   2790  HB2 ASP A 185      11.878  -5.459 -17.261  1.00 95.44           H  
ATOM   2791  HB3 ASP A 185      12.022  -5.652 -19.011  1.00 95.44           H  
ATOM   2792  O   ASP A 185      13.488  -8.313 -18.622  1.00 95.44           O  
ATOM   2793  CG  ASP A 185      12.720  -3.757 -18.259  1.00 95.44           C  
ATOM   2794  OD1 ASP A 185      13.830  -3.259 -17.970  1.00 95.44           O  
ATOM   2795  OD2 ASP A 185      11.760  -3.070 -18.660  1.00 95.44           O  
ATOM   2796  N   GLN A 186      13.611  -7.947 -16.413  1.00 92.97           N  
ATOM   2797  H   GLN A 186      13.725  -7.267 -15.675  1.00 92.97           H  
ATOM   2798  CA  GLN A 186      13.216  -9.302 -16.036  1.00 92.97           C  
ATOM   2799  HA  GLN A 186      13.257  -9.936 -16.922  1.00 92.97           H  
ATOM   2800  C   GLN A 186      11.770  -9.311 -15.534  1.00 92.97           C  
ATOM   2801  CB  GLN A 186      14.187  -9.889 -15.006  1.00 92.97           C  
ATOM   2802  HB2 GLN A 186      14.442  -9.136 -14.261  1.00 92.97           H  
ATOM   2803  HB3 GLN A 186      13.703 -10.723 -14.498  1.00 92.97           H  
ATOM   2804  O   GLN A 186      11.348  -8.332 -14.904  1.00 92.97           O  
ATOM   2805  CG  GLN A 186      15.454 -10.418 -15.697  1.00 92.97           C  
ATOM   2806  HG2 GLN A 186      15.165 -11.150 -16.451  1.00 92.97           H  
ATOM   2807  HG3 GLN A 186      15.977  -9.606 -16.202  1.00 92.97           H  
ATOM   2808  CD  GLN A 186      16.411 -11.095 -14.726  1.00 92.97           C  
ATOM   2809  NE2 GLN A 186      17.417 -11.783 -15.216  1.00 92.97           N  
ATOM   2810 HE21 GLN A 186      18.033 -12.181 -14.521  1.00 92.97           H  
ATOM   2811 HE22 GLN A 186      17.572 -11.853 -16.211  1.00 92.97           H  
ATOM   2812  OE1 GLN A 186      16.286 -11.020 -13.519  1.00 92.97           O  
ATOM   2813  N   PRO A 187      11.011 -10.390 -15.806  1.00 93.24           N  
ATOM   2814  CA  PRO A 187       9.680 -10.553 -15.248  1.00 93.24           C  
ATOM   2815  HA  PRO A 187       9.056  -9.699 -15.514  1.00 93.24           H  
ATOM   2816  C   PRO A 187       9.761 -10.666 -13.726  1.00 93.24           C  
ATOM   2817  CB  PRO A 187       9.112 -11.823 -15.887  1.00 93.24           C  
ATOM   2818  HB2 PRO A 187       8.421 -12.346 -15.226  1.00 93.24           H  
ATOM   2819  HB3 PRO A 187       8.620 -11.568 -16.826  1.00 93.24           H  
ATOM   2820  O   PRO A 187      10.681 -11.277 -13.184  1.00 93.24           O  
ATOM   2821  CG  PRO A 187      10.361 -12.655 -16.176  1.00 93.24           C  
ATOM   2822  HG2 PRO A 187      10.202 -13.353 -16.998  1.00 93.24           H  
ATOM   2823  HG3 PRO A 187      10.664 -13.187 -15.274  1.00 93.24           H  
ATOM   2824  CD  PRO A 187      11.408 -11.597 -16.523  1.00 93.24           C  
ATOM   2825  HD2 PRO A 187      12.394 -11.944 -16.214  1.00 93.24           H  
ATOM   2826  HD3 PRO A 187      11.394 -11.401 -17.595  1.00 93.24           H  
ATOM   2827  N   VAL A 188       8.771 -10.090 -13.052  1.00 95.34           N  
ATOM   2828  H   VAL A 188       8.034  -9.633 -13.570  1.00 95.34           H  
ATOM   2829  CA  VAL A 188       8.603 -10.228 -11.605  1.00 95.34           C  
ATOM   2830  HA  VAL A 188       9.566 -10.071 -11.120  1.00 95.34           H  
ATOM   2831  C   VAL A 188       8.134 -11.645 -11.274  1.00 95.34           C  
ATOM   2832  CB  VAL A 188       7.618  -9.172 -11.083  1.00 95.34           C  
ATOM   2833  HB  VAL A 188       6.684  -9.250 -11.639  1.00 95.34           H  
ATOM   2834  O   VAL A 188       7.290 -12.215 -11.965  1.00 95.34           O  
ATOM   2835  CG1 VAL A 188       7.305  -9.337  -9.599  1.00 95.34           C  
ATOM   2836 HG11 VAL A 188       6.576  -8.578  -9.315  1.00 95.34           H  
ATOM   2837 HG12 VAL A 188       6.856 -10.311  -9.401  1.00 95.34           H  
ATOM   2838 HG13 VAL A 188       8.214  -9.232  -9.007  1.00 95.34           H  
ATOM   2839  CG2 VAL A 188       8.185  -7.759 -11.273  1.00 95.34           C  
ATOM   2840 HG21 VAL A 188       8.346  -7.552 -12.331  1.00 95.34           H  
ATOM   2841 HG22 VAL A 188       7.483  -7.028 -10.872  1.00 95.34           H  
ATOM   2842 HG23 VAL A 188       9.132  -7.671 -10.741  1.00 95.34           H  
ATOM   2843  N   THR A 189       8.668 -12.198 -10.195  1.00 94.53           N  
ATOM   2844  H   THR A 189       9.367 -11.653  -9.710  1.00 94.53           H  
ATOM   2845  CA  THR A 189       8.363 -13.518  -9.645  1.00 94.53           C  
ATOM   2846  HA  THR A 189       7.675 -14.033 -10.315  1.00 94.53           H  
ATOM   2847  C   THR A 189       7.693 -13.409  -8.273  1.00 94.53           C  
ATOM   2848  CB  THR A 189       9.640 -14.368  -9.527  1.00 94.53           C  
ATOM   2849  HB  THR A 189       9.338 -15.385  -9.275  1.00 94.53           H  
ATOM   2850  O   THR A 189       7.760 -12.383  -7.596  1.00 94.53           O  
ATOM   2851  CG2 THR A 189      10.469 -14.431 -10.809  1.00 94.53           C  
ATOM   2852 HG21 THR A 189       9.841 -14.761 -11.637  1.00 94.53           H  
ATOM   2853 HG22 THR A 189      10.882 -13.450 -11.043  1.00 94.53           H  
ATOM   2854 HG23 THR A 189      11.290 -15.136 -10.676  1.00 94.53           H  
ATOM   2855  OG1 THR A 189      10.464 -13.896  -8.485  1.00 94.53           O  
ATOM   2856  HG1 THR A 189      10.843 -13.058  -8.759  1.00 94.53           H  
ATOM   2857  N   ASN A 190       7.097 -14.504  -7.795  1.00 94.00           N  
ATOM   2858  H   ASN A 190       6.923 -15.276  -8.423  1.00 94.00           H  
ATOM   2859  CA  ASN A 190       6.478 -14.539  -6.462  1.00 94.00           C  
ATOM   2860  HA  ASN A 190       5.786 -13.700  -6.385  1.00 94.00           H  
ATOM   2861  C   ASN A 190       7.500 -14.366  -5.325  1.00 94.00           C  
ATOM   2862  CB  ASN A 190       5.670 -15.843  -6.306  1.00 94.00           C  
ATOM   2863  HB2 ASN A 190       5.331 -15.920  -5.273  1.00 94.00           H  
ATOM   2864  HB3 ASN A 190       6.291 -16.709  -6.534  1.00 94.00           H  
ATOM   2865  O   ASN A 190       7.157 -13.871  -4.247  1.00 94.00           O  
ATOM   2866  CG  ASN A 190       4.437 -15.863  -7.197  1.00 94.00           C  
ATOM   2867  ND2 ASN A 190       3.501 -16.745  -6.965  1.00 94.00           N  
ATOM   2868 HD21 ASN A 190       2.624 -16.488  -7.395  1.00 94.00           H  
ATOM   2869 HD22 ASN A 190       3.513 -17.346  -6.153  1.00 94.00           H  
ATOM   2870  OD1 ASN A 190       4.307 -15.071  -8.109  1.00 94.00           O  
ATOM   2871  N   LEU A 191       8.764 -14.739  -5.564  1.00 95.32           N  
ATOM   2872  H   LEU A 191       9.008 -15.047  -6.494  1.00 95.32           H  
ATOM   2873  CA  LEU A 191       9.847 -14.508  -4.612  1.00 95.32           C  
ATOM   2874  HA  LEU A 191       9.554 -14.930  -3.650  1.00 95.32           H  
ATOM   2875  C   LEU A 191      10.085 -13.008  -4.407  1.00 95.32           C  
ATOM   2876  CB  LEU A 191      11.119 -15.217  -5.107  1.00 95.32           C  
ATOM   2877  HB2 LEU A 191      11.382 -14.816  -6.086  1.00 95.32           H  
ATOM   2878  HB3 LEU A 191      10.909 -16.281  -5.221  1.00 95.32           H  
ATOM   2879  O   LEU A 191      10.294 -12.581  -3.276  1.00 95.32           O  
ATOM   2880  CG  LEU A 191      12.336 -15.043  -4.175  1.00 95.32           C  
ATOM   2881  HG  LEU A 191      12.580 -13.985  -4.078  1.00 95.32           H  
ATOM   2882  CD1 LEU A 191      12.089 -15.624  -2.779  1.00 95.32           C  
ATOM   2883 HD11 LEU A 191      11.779 -16.666  -2.853  1.00 95.32           H  
ATOM   2884 HD12 LEU A 191      13.003 -15.559  -2.189  1.00 95.32           H  
ATOM   2885 HD13 LEU A 191      11.319 -15.047  -2.267  1.00 95.32           H  
ATOM   2886  CD2 LEU A 191      13.546 -15.750  -4.782  1.00 95.32           C  
ATOM   2887 HD21 LEU A 191      13.351 -16.818  -4.882  1.00 95.32           H  
ATOM   2888 HD22 LEU A 191      14.419 -15.594  -4.149  1.00 95.32           H  
ATOM   2889 HD23 LEU A 191      13.753 -15.327  -5.765  1.00 95.32           H  
ATOM   2890  N   ASP A 192       9.973 -12.210  -5.468  1.00 97.12           N  
ATOM   2891  H   ASP A 192       9.802 -12.625  -6.373  1.00 97.12           H  
ATOM   2892  CA  ASP A 192      10.199 -10.766  -5.411  1.00 97.12           C  
ATOM   2893  HA  ASP A 192      11.186 -10.589  -4.983  1.00 97.12           H  
ATOM   2894  C   ASP A 192       9.174 -10.072  -4.512  1.00 97.12           C  
ATOM   2895  CB  ASP A 192      10.145 -10.167  -6.825  1.00 97.12           C  
ATOM   2896  HB2 ASP A 192      10.392  -9.107  -6.760  1.00 97.12           H  
ATOM   2897  HB3 ASP A 192       9.125 -10.244  -7.200  1.00 97.12           H  
ATOM   2898  O   ASP A 192       9.531  -9.229  -3.691  1.00 97.12           O  
ATOM   2899  CG  ASP A 192      11.099 -10.842  -7.813  1.00 97.12           C  
ATOM   2900  OD1 ASP A 192      12.175 -11.307  -7.386  1.00 97.12           O  
ATOM   2901  OD2 ASP A 192      10.754 -10.929  -9.004  1.00 97.12           O  
ATOM   2902  N   TYR A 193       7.907 -10.478  -4.608  1.00 97.66           N  
ATOM   2903  H   TYR A 193       7.675 -11.147  -5.329  1.00 97.66           H  
ATOM   2904  CA  TYR A 193       6.859  -9.998  -3.708  1.00 97.66           C  
ATOM   2905  HA  TYR A 193       6.870  -8.908  -3.699  1.00 97.66           H  
ATOM   2906  C   TYR A 193       7.065 -10.473  -2.270  1.00 97.66           C  
ATOM   2907  CB  TYR A 193       5.496 -10.467  -4.209  1.00 97.66           C  
ATOM   2908  HB2 TYR A 193       5.551 -11.526  -4.458  1.00 97.66           H  
ATOM   2909  HB3 TYR A 193       4.771 -10.354  -3.403  1.00 97.66           H  
ATOM   2910  O   TYR A 193       6.815  -9.722  -1.334  1.00 97.66           O  
ATOM   2911  CG  TYR A 193       4.982  -9.686  -5.395  1.00 97.66           C  
ATOM   2912  CD1 TYR A 193       4.409  -8.415  -5.193  1.00 97.66           C  
ATOM   2913  HD1 TYR A 193       4.367  -7.993  -4.200  1.00 97.66           H  
ATOM   2914  CD2 TYR A 193       5.041 -10.240  -6.687  1.00 97.66           C  
ATOM   2915  HD2 TYR A 193       5.481 -11.213  -6.848  1.00 97.66           H  
ATOM   2916  CE1 TYR A 193       3.886  -7.696  -6.284  1.00 97.66           C  
ATOM   2917  HE1 TYR A 193       3.449  -6.721  -6.130  1.00 97.66           H  
ATOM   2918  CE2 TYR A 193       4.497  -9.534  -7.774  1.00 97.66           C  
ATOM   2919  HE2 TYR A 193       4.509  -9.962  -8.765  1.00 97.66           H  
ATOM   2920  OH  TYR A 193       3.415  -7.585  -8.639  1.00 97.66           O  
ATOM   2921  HH  TYR A 193       3.019  -6.748  -8.385  1.00 97.66           H  
ATOM   2922  CZ  TYR A 193       3.929  -8.259  -7.578  1.00 97.66           C  
ATOM   2923  N   THR A 194       7.539 -11.704  -2.073  1.00 96.30           N  
ATOM   2924  H   THR A 194       7.752 -12.273  -2.880  1.00 96.30           H  
ATOM   2925  CA  THR A 194       7.823 -12.216  -0.724  1.00 96.30           C  
ATOM   2926  HA  THR A 194       6.939 -12.076  -0.103  1.00 96.30           H  
ATOM   2927  C   THR A 194       8.962 -11.427  -0.070  1.00 96.30           C  
ATOM   2928  CB  THR A 194       8.142 -13.716  -0.759  1.00 96.30           C  
ATOM   2929  HB  THR A 194       9.065 -13.885  -1.313  1.00 96.30           H  
ATOM   2930  O   THR A 194       8.854 -11.054   1.094  1.00 96.30           O  
ATOM   2931  CG2 THR A 194       8.287 -14.303   0.646  1.00 96.30           C  
ATOM   2932 HG21 THR A 194       7.377 -14.126   1.220  1.00 96.30           H  
ATOM   2933 HG22 THR A 194       9.132 -13.846   1.161  1.00 96.30           H  
ATOM   2934 HG23 THR A 194       8.462 -15.376   0.572  1.00 96.30           H  
ATOM   2935  OG1 THR A 194       7.092 -14.421  -1.391  1.00 96.30           O  
ATOM   2936  HG1 THR A 194       7.061 -14.158  -2.313  1.00 96.30           H  
ATOM   2937  N   GLN A 195      10.019 -11.106  -0.825  1.00 97.52           N  
ATOM   2938  H   GLN A 195      10.045 -11.430  -1.781  1.00 97.52           H  
ATOM   2939  CA  GLN A 195      11.112 -10.242  -0.368  1.00 97.52           C  
ATOM   2940  HA  GLN A 195      11.542 -10.651   0.547  1.00 97.52           H  
ATOM   2941  C   GLN A 195      10.626  -8.829  -0.045  1.00 97.52           C  
ATOM   2942  CB  GLN A 195      12.198 -10.169  -1.444  1.00 97.52           C  
ATOM   2943  HB2 GLN A 195      11.732  -9.938  -2.402  1.00 97.52           H  
ATOM   2944  HB3 GLN A 195      12.889  -9.362  -1.200  1.00 97.52           H  
ATOM   2945  O   GLN A 195      10.986  -8.300   1.000  1.00 97.52           O  
ATOM   2946  CG  GLN A 195      13.004 -11.468  -1.556  1.00 97.52           C  
ATOM   2947  HG2 GLN A 195      13.559 -11.616  -0.629  1.00 97.52           H  
ATOM   2948  HG3 GLN A 195      12.340 -12.320  -1.695  1.00 97.52           H  
ATOM   2949  CD  GLN A 195      13.980 -11.426  -2.727  1.00 97.52           C  
ATOM   2950  NE2 GLN A 195      15.088 -12.130  -2.638  1.00 97.52           N  
ATOM   2951 HE21 GLN A 195      15.309 -12.641  -1.796  1.00 97.52           H  
ATOM   2952 HE22 GLN A 195      15.717 -12.051  -3.424  1.00 97.52           H  
ATOM   2953  OE1 GLN A 195      13.771 -10.775  -3.743  1.00 97.52           O  
ATOM   2954  N   PHE A 196       9.758  -8.257  -0.885  1.00 98.32           N  
ATOM   2955  H   PHE A 196       9.555  -8.713  -1.763  1.00 98.32           H  
ATOM   2956  CA  PHE A 196       9.116  -6.974  -0.607  1.00 98.32           C  
ATOM   2957  HA  PHE A 196       9.880  -6.199  -0.552  1.00 98.32           H  
ATOM   2958  C   PHE A 196       8.388  -6.975   0.745  1.00 98.32           C  
ATOM   2959  CB  PHE A 196       8.156  -6.630  -1.751  1.00 98.32           C  
ATOM   2960  HB2 PHE A 196       8.735  -6.286  -2.608  1.00 98.32           H  
ATOM   2961  HB3 PHE A 196       7.625  -7.528  -2.068  1.00 98.32           H  
ATOM   2962  O   PHE A 196       8.599  -6.065   1.541  1.00 98.32           O  
ATOM   2963  CG  PHE A 196       7.132  -5.576  -1.392  1.00 98.32           C  
ATOM   2964  CD1 PHE A 196       5.767  -5.909  -1.291  1.00 98.32           C  
ATOM   2965  HD1 PHE A 196       5.443  -6.924  -1.465  1.00 98.32           H  
ATOM   2966  CD2 PHE A 196       7.555  -4.265  -1.121  1.00 98.32           C  
ATOM   2967  HD2 PHE A 196       8.607  -4.018  -1.145  1.00 98.32           H  
ATOM   2968  CE1 PHE A 196       4.829  -4.918  -0.952  1.00 98.32           C  
ATOM   2969  HE1 PHE A 196       3.780  -5.162  -0.877  1.00 98.32           H  
ATOM   2970  CE2 PHE A 196       6.615  -3.274  -0.806  1.00 98.32           C  
ATOM   2971  HE2 PHE A 196       6.937  -2.258  -0.632  1.00 98.32           H  
ATOM   2972  CZ  PHE A 196       5.256  -3.600  -0.716  1.00 98.32           C  
ATOM   2973  HZ  PHE A 196       4.541  -2.829  -0.471  1.00 98.32           H  
ATOM   2974  N   LEU A 197       7.582  -8.004   1.038  1.00 98.07           N  
ATOM   2975  H   LEU A 197       7.441  -8.720   0.340  1.00 98.07           H  
ATOM   2976  CA  LEU A 197       6.876  -8.098   2.321  1.00 98.07           C  
ATOM   2977  HA  LEU A 197       6.331  -7.169   2.488  1.00 98.07           H  
ATOM   2978  C   LEU A 197       7.841  -8.220   3.506  1.00 98.07           C  
ATOM   2979  CB  LEU A 197       5.883  -9.274   2.313  1.00 98.07           C  
ATOM   2980  HB2 LEU A 197       5.447  -9.351   3.309  1.00 98.07           H  
ATOM   2981  HB3 LEU A 197       6.433 -10.194   2.117  1.00 98.07           H  
ATOM   2982  O   LEU A 197       7.601  -7.602   4.536  1.00 98.07           O  
ATOM   2983  CG  LEU A 197       4.735  -9.157   1.296  1.00 98.07           C  
ATOM   2984  HG  LEU A 197       5.142  -9.126   0.285  1.00 98.07           H  
ATOM   2985  CD1 LEU A 197       3.823 -10.382   1.400  1.00 98.07           C  
ATOM   2986 HD11 LEU A 197       3.378 -10.431   2.394  1.00 98.07           H  
ATOM   2987 HD12 LEU A 197       4.406 -11.284   1.216  1.00 98.07           H  
ATOM   2988 HD13 LEU A 197       3.034 -10.314   0.650  1.00 98.07           H  
ATOM   2989  CD2 LEU A 197       3.892  -7.897   1.482  1.00 98.07           C  
ATOM   2990 HD21 LEU A 197       3.129  -7.857   0.704  1.00 98.07           H  
ATOM   2991 HD22 LEU A 197       3.437  -7.887   2.472  1.00 98.07           H  
ATOM   2992 HD23 LEU A 197       4.513  -7.009   1.366  1.00 98.07           H  
ATOM   2993  N   VAL A 198       8.938  -8.969   3.363  1.00 97.26           N  
ATOM   2994  H   VAL A 198       9.080  -9.450   2.486  1.00 97.26           H  
ATOM   2995  CA  VAL A 198       9.976  -9.063   4.404  1.00 97.26           C  
ATOM   2996  HA  VAL A 198       9.504  -9.338   5.348  1.00 97.26           H  
ATOM   2997  C   VAL A 198      10.644  -7.709   4.637  1.00 97.26           C  
ATOM   2998  CB  VAL A 198      11.019 -10.140   4.052  1.00 97.26           C  
ATOM   2999  HB  VAL A 198      11.382  -9.978   3.037  1.00 97.26           H  
ATOM   3000  O   VAL A 198      10.777  -7.288   5.782  1.00 97.26           O  
ATOM   3001  CG1 VAL A 198      12.227 -10.133   5.000  1.00 97.26           C  
ATOM   3002 HG11 VAL A 198      12.801  -9.216   4.872  1.00 97.26           H  
ATOM   3003 HG12 VAL A 198      12.882 -10.976   4.780  1.00 97.26           H  
ATOM   3004 HG13 VAL A 198      11.887 -10.196   6.034  1.00 97.26           H  
ATOM   3005  CG2 VAL A 198      10.394 -11.540   4.126  1.00 97.26           C  
ATOM   3006 HG21 VAL A 198      10.092 -11.753   5.151  1.00 97.26           H  
ATOM   3007 HG22 VAL A 198       9.516 -11.598   3.483  1.00 97.26           H  
ATOM   3008 HG23 VAL A 198      11.118 -12.286   3.798  1.00 97.26           H  
ATOM   3009  N   SER A 199      11.033  -7.001   3.574  1.00 97.66           N  
ATOM   3010  H   SER A 199      10.927  -7.395   2.650  1.00 97.66           H  
ATOM   3011  CA  SER A 199      11.610  -5.659   3.693  1.00 97.66           C  
ATOM   3012  HA  SER A 199      12.476  -5.701   4.353  1.00 97.66           H  
ATOM   3013  C   SER A 199      10.620  -4.672   4.316  1.00 97.66           C  
ATOM   3014  CB  SER A 199      12.066  -5.150   2.320  1.00 97.66           C  
ATOM   3015  HB2 SER A 199      12.406  -4.119   2.414  1.00 97.66           H  
ATOM   3016  HB3 SER A 199      11.229  -5.180   1.622  1.00 97.66           H  
ATOM   3017  O   SER A 199      11.025  -3.833   5.113  1.00 97.66           O  
ATOM   3018  OG  SER A 199      13.132  -5.935   1.812  1.00 97.66           O  
ATOM   3019  HG  SER A 199      13.900  -5.777   2.366  1.00 97.66           H  
ATOM   3020  N   ALA A 200       9.328  -4.780   3.987  1.00 97.88           N  
ATOM   3021  H   ALA A 200       9.058  -5.476   3.307  1.00 97.88           H  
ATOM   3022  CA  ALA A 200       8.292  -3.874   4.477  1.00 97.88           C  
ATOM   3023  HA  ALA A 200       8.586  -2.852   4.242  1.00 97.88           H  
ATOM   3024  C   ALA A 200       8.105  -3.944   6.003  1.00 97.88           C  
ATOM   3025  CB  ALA A 200       6.980  -4.184   3.742  1.00 97.88           C  
ATOM   3026  HB1 ALA A 200       7.128  -4.140   2.663  1.00 97.88           H  
ATOM   3027  HB2 ALA A 200       6.630  -5.180   4.014  1.00 97.88           H  
ATOM   3028  HB3 ALA A 200       6.222  -3.453   4.024  1.00 97.88           H  
ATOM   3029  O   ALA A 200       7.669  -2.964   6.595  1.00 97.88           O  
ATOM   3030  N   GLU A 201       8.459  -5.051   6.667  1.00 94.79           N  
ATOM   3031  H   GLU A 201       8.825  -5.840   6.154  1.00 94.79           H  
ATOM   3032  CA  GLU A 201       8.398  -5.134   8.140  1.00 94.79           C  
ATOM   3033  HA  GLU A 201       7.384  -4.907   8.468  1.00 94.79           H  
ATOM   3034  C   GLU A 201       9.318  -4.120   8.837  1.00 94.79           C  
ATOM   3035  CB  GLU A 201       8.766  -6.545   8.637  1.00 94.79           C  
ATOM   3036  HB2 GLU A 201       8.762  -6.528   9.727  1.00 94.79           H  
ATOM   3037  HB3 GLU A 201       9.770  -6.806   8.302  1.00 94.79           H  
ATOM   3038  O   GLU A 201       9.071  -3.755   9.985  1.00 94.79           O  
ATOM   3039  CG  GLU A 201       7.773  -7.614   8.173  1.00 94.79           C  
ATOM   3040  HG2 GLU A 201       6.766  -7.246   8.372  1.00 94.79           H  
ATOM   3041  HG3 GLU A 201       7.898  -7.755   7.099  1.00 94.79           H  
ATOM   3042  CD  GLU A 201       7.917  -8.980   8.857  1.00 94.79           C  
ATOM   3043  OE1 GLU A 201       7.029  -9.838   8.617  1.00 94.79           O  
ATOM   3044  OE2 GLU A 201       8.853  -9.200   9.653  1.00 94.79           O  
ATOM   3045  N   GLY A 202      10.379  -3.670   8.158  1.00 92.87           N  
ATOM   3046  H   GLY A 202      10.500  -3.975   7.202  1.00 92.87           H  
ATOM   3047  CA  GLY A 202      11.312  -2.667   8.670  1.00 92.87           C  
ATOM   3048  HA2 GLY A 202      11.434  -2.797   9.746  1.00 92.87           H  
ATOM   3049  HA3 GLY A 202      12.279  -2.817   8.190  1.00 92.87           H  
ATOM   3050  C   GLY A 202      10.896  -1.217   8.414  1.00 92.87           C  
ATOM   3051  O   GLY A 202      11.587  -0.312   8.877  1.00 92.87           O  
ATOM   3052  N   GLU A 203       9.797  -0.991   7.693  1.00 95.46           N  
ATOM   3053  H   GLU A 203       9.216  -1.775   7.437  1.00 95.46           H  
ATOM   3054  CA  GLU A 203       9.371   0.332   7.237  1.00 95.46           C  
ATOM   3055  HA  GLU A 203      10.170   1.050   7.419  1.00 95.46           H  
ATOM   3056  C   GLU A 203       8.135   0.847   7.984  1.00 95.46           C  
ATOM   3057  CB  GLU A 203       9.097   0.304   5.726  1.00 95.46           C  
ATOM   3058  HB2 GLU A 203       8.340  -0.451   5.517  1.00 95.46           H  
ATOM   3059  HB3 GLU A 203       8.683   1.266   5.421  1.00 95.46           H  
ATOM   3060  O   GLU A 203       7.350   0.088   8.556  1.00 95.46           O  
ATOM   3061  CG  GLU A 203      10.327   0.008   4.856  1.00 95.46           C  
ATOM   3062  HG2 GLU A 203      10.687  -0.997   5.072  1.00 95.46           H  
ATOM   3063  HG3 GLU A 203       9.985   0.027   3.822  1.00 95.46           H  
ATOM   3064  CD  GLU A 203      11.473   1.023   5.005  1.00 95.46           C  
ATOM   3065  OE1 GLU A 203      12.612   0.660   4.630  1.00 95.46           O  
ATOM   3066  OE2 GLU A 203      11.195   2.158   5.458  1.00 95.46           O  
ATOM   3067  N   TYR A 204       7.926   2.164   7.929  1.00 92.97           N  
ATOM   3068  H   TYR A 204       8.580   2.724   7.401  1.00 92.97           H  
ATOM   3069  CA  TYR A 204       6.742   2.820   8.484  1.00 92.97           C  
ATOM   3070  HA  TYR A 204       6.163   2.097   9.058  1.00 92.97           H  
ATOM   3071  C   TYR A 204       5.844   3.350   7.369  1.00 92.97           C  
ATOM   3072  CB  TYR A 204       7.151   3.935   9.452  1.00 92.97           C  
ATOM   3073  HB2 TYR A 204       7.821   4.626   8.941  1.00 92.97           H  
ATOM   3074  HB3 TYR A 204       6.259   4.495   9.734  1.00 92.97           H  
ATOM   3075  O   TYR A 204       6.211   4.262   6.632  1.00 92.97           O  
ATOM   3076  CG  TYR A 204       7.814   3.430  10.717  1.00 92.97           C  
ATOM   3077  CD1 TYR A 204       7.026   3.006  11.805  1.00 92.97           C  
ATOM   3078  HD1 TYR A 204       5.949   3.038  11.731  1.00 92.97           H  
ATOM   3079  CD2 TYR A 204       9.217   3.362  10.794  1.00 92.97           C  
ATOM   3080  HD2 TYR A 204       9.816   3.653   9.944  1.00 92.97           H  
ATOM   3081  CE1 TYR A 204       7.642   2.526  12.977  1.00 92.97           C  
ATOM   3082  HE1 TYR A 204       7.048   2.186  13.813  1.00 92.97           H  
ATOM   3083  CE2 TYR A 204       9.838   2.874  11.958  1.00 92.97           C  
ATOM   3084  HE2 TYR A 204      10.914   2.798  11.993  1.00 92.97           H  
ATOM   3085  OH  TYR A 204       9.648   1.984  14.177  1.00 92.97           O  
ATOM   3086  HH  TYR A 204      10.589   1.882  14.017  1.00 92.97           H  
ATOM   3087  CZ  TYR A 204       9.049   2.457  13.052  1.00 92.97           C  
ATOM   3088  N   PHE A 205       4.634   2.806   7.273  1.00 96.54           N  
ATOM   3089  H   PHE A 205       4.394   2.038   7.883  1.00 96.54           H  
ATOM   3090  CA  PHE A 205       3.618   3.233   6.312  1.00 96.54           C  
ATOM   3091  HA  PHE A 205       3.756   4.294   6.106  1.00 96.54           H  
ATOM   3092  C   PHE A 205       2.211   3.063   6.891  1.00 96.54           C  
ATOM   3093  CB  PHE A 205       3.794   2.460   4.995  1.00 96.54           C  
ATOM   3094  HB2 PHE A 205       4.722   2.787   4.527  1.00 96.54           H  
ATOM   3095  HB3 PHE A 205       2.985   2.720   4.313  1.00 96.54           H  
ATOM   3096  O   PHE A 205       1.994   2.269   7.804  1.00 96.54           O  
ATOM   3097  CG  PHE A 205       3.841   0.954   5.155  1.00 96.54           C  
ATOM   3098  CD1 PHE A 205       5.081   0.301   5.269  1.00 96.54           C  
ATOM   3099  HD1 PHE A 205       6.001   0.866   5.240  1.00 96.54           H  
ATOM   3100  CD2 PHE A 205       2.653   0.207   5.226  1.00 96.54           C  
ATOM   3101  HD2 PHE A 205       1.698   0.708   5.163  1.00 96.54           H  
ATOM   3102  CE1 PHE A 205       5.127  -1.089   5.442  1.00 96.54           C  
ATOM   3103  HE1 PHE A 205       6.087  -1.573   5.542  1.00 96.54           H  
ATOM   3104  CE2 PHE A 205       2.702  -1.186   5.403  1.00 96.54           C  
ATOM   3105  HE2 PHE A 205       1.783  -1.750   5.461  1.00 96.54           H  
ATOM   3106  CZ  PHE A 205       3.941  -1.839   5.510  1.00 96.54           C  
ATOM   3107  HZ  PHE A 205       3.990  -2.907   5.660  1.00 96.54           H  
ATOM   3108  N   ASP A 206       1.237   3.793   6.344  1.00 97.09           N  
ATOM   3109  H   ASP A 206       1.466   4.433   5.597  1.00 97.09           H  
ATOM   3110  CA  ASP A 206      -0.176   3.642   6.706  1.00 97.09           C  
ATOM   3111  HA  ASP A 206      -0.269   3.427   7.771  1.00 97.09           H  
ATOM   3112  C   ASP A 206      -0.830   2.511   5.919  1.00 97.09           C  
ATOM   3113  CB  ASP A 206      -0.936   4.931   6.390  1.00 97.09           C  
ATOM   3114  HB2 ASP A 206      -1.997   4.768   6.581  1.00 97.09           H  
ATOM   3115  HB3 ASP A 206      -0.827   5.172   5.333  1.00 97.09           H  
ATOM   3116  O   ASP A 206      -1.635   1.740   6.450  1.00 97.09           O  
ATOM   3117  CG  ASP A 206      -0.466   6.103   7.233  1.00 97.09           C  
ATOM   3118  OD1 ASP A 206      -0.843   6.127   8.428  1.00 97.09           O  
ATOM   3119  OD2 ASP A 206       0.174   7.000   6.638  1.00 97.09           O  
ATOM   3120  N   THR A 207      -0.490   2.429   4.630  1.00 98.52           N  
ATOM   3121  H   THR A 207       0.210   3.064   4.275  1.00 98.52           H  
ATOM   3122  CA  THR A 207      -1.072   1.455   3.712  1.00 98.52           C  
ATOM   3123  HA  THR A 207      -1.535   0.676   4.317  1.00 98.52           H  
ATOM   3124  C   THR A 207      -0.015   0.790   2.849  1.00 98.52           C  
ATOM   3125  CB  THR A 207      -2.172   2.041   2.820  1.00 98.52           C  
ATOM   3126  HB  THR A 207      -2.704   1.218   2.343  1.00 98.52           H  
ATOM   3127  O   THR A 207       1.029   1.368   2.547  1.00 98.52           O  
ATOM   3128  CG2 THR A 207      -3.181   2.903   3.566  1.00 98.52           C  
ATOM   3129 HG21 THR A 207      -3.640   2.335   4.376  1.00 98.52           H  
ATOM   3130 HG22 THR A 207      -2.700   3.780   4.001  1.00 98.52           H  
ATOM   3131 HG23 THR A 207      -3.956   3.221   2.869  1.00 98.52           H  
ATOM   3132  OG1 THR A 207      -1.607   2.838   1.820  1.00 98.52           O  
ATOM   3133  HG1 THR A 207      -1.320   3.656   2.233  1.00 98.52           H  
ATOM   3134  N   ILE A 208      -0.299  -0.438   2.437  1.00 98.84           N  
ATOM   3135  H   ILE A 208      -1.154  -0.862   2.768  1.00 98.84           H  
ATOM   3136  CA  ILE A 208       0.538  -1.216   1.533  1.00 98.84           C  
ATOM   3137  HA  ILE A 208       1.301  -0.558   1.118  1.00 98.84           H  
ATOM   3138  C   ILE A 208      -0.308  -1.703   0.360  1.00 98.84           C  
ATOM   3139  CB  ILE A 208       1.292  -2.315   2.310  1.00 98.84           C  
ATOM   3140  HB  ILE A 208       1.954  -1.787   2.997  1.00 98.84           H  
ATOM   3141  O   ILE A 208      -1.328  -2.376   0.538  1.00 98.84           O  
ATOM   3142  CG1 ILE A 208       2.198  -3.140   1.379  1.00 98.84           C  
ATOM   3143 HG12 ILE A 208       2.754  -2.449   0.745  1.00 98.84           H  
ATOM   3144 HG13 ILE A 208       1.595  -3.780   0.735  1.00 98.84           H  
ATOM   3145  CG2 ILE A 208       0.372  -3.206   3.165  1.00 98.84           C  
ATOM   3146 HG21 ILE A 208       0.958  -3.911   3.754  1.00 98.84           H  
ATOM   3147 HG22 ILE A 208      -0.317  -3.756   2.523  1.00 98.84           H  
ATOM   3148 HG23 ILE A 208      -0.198  -2.596   3.866  1.00 98.84           H  
ATOM   3149  CD1 ILE A 208       3.207  -3.999   2.159  1.00 98.84           C  
ATOM   3150 HD11 ILE A 208       3.778  -3.373   2.845  1.00 98.84           H  
ATOM   3151 HD12 ILE A 208       2.698  -4.784   2.718  1.00 98.84           H  
ATOM   3152 HD13 ILE A 208       3.902  -4.482   1.473  1.00 98.84           H  
ATOM   3153  N   ALA A 209       0.104  -1.328  -0.848  1.00 98.83           N  
ATOM   3154  H   ALA A 209       0.966  -0.808  -0.919  1.00 98.83           H  
ATOM   3155  CA  ALA A 209      -0.529  -1.761  -2.084  1.00 98.83           C  
ATOM   3156  HA  ALA A 209      -1.604  -1.858  -1.926  1.00 98.83           H  
ATOM   3157  C   ALA A 209       0.031  -3.123  -2.506  1.00 98.83           C  
ATOM   3158  CB  ALA A 209      -0.295  -0.692  -3.158  1.00 98.83           C  
ATOM   3159  HB1 ALA A 209       0.776  -0.568  -3.321  1.00 98.83           H  
ATOM   3160  HB2 ALA A 209      -0.766  -0.990  -4.095  1.00 98.83           H  
ATOM   3161  HB3 ALA A 209      -0.712   0.262  -2.835  1.00 98.83           H  
ATOM   3162  O   ALA A 209       1.244  -3.333  -2.492  1.00 98.83           O  
ATOM   3163  N   PHE A 210      -0.835  -4.041  -2.934  1.00 98.58           N  
ATOM   3164  H   PHE A 210      -1.824  -3.874  -2.814  1.00 98.58           H  
ATOM   3165  CA  PHE A 210      -0.419  -5.360  -3.406  1.00 98.58           C  
ATOM   3166  HA  PHE A 210       0.668  -5.383  -3.480  1.00 98.58           H  
ATOM   3167  C   PHE A 210      -0.968  -5.646  -4.812  1.00 98.58           C  
ATOM   3168  CB  PHE A 210      -0.783  -6.405  -2.350  1.00 98.58           C  
ATOM   3169  HB2 PHE A 210      -1.837  -6.673  -2.419  1.00 98.58           H  
ATOM   3170  HB3 PHE A 210      -0.624  -5.961  -1.368  1.00 98.58           H  
ATOM   3171  O   PHE A 210      -1.979  -6.339  -4.957  1.00 98.58           O  
ATOM   3172  CG  PHE A 210       0.093  -7.633  -2.420  1.00 98.58           C  
ATOM   3173  CD1 PHE A 210      -0.436  -8.869  -2.827  1.00 98.58           C  
ATOM   3174  HD1 PHE A 210      -1.474  -8.946  -3.114  1.00 98.58           H  
ATOM   3175  CD2 PHE A 210       1.448  -7.532  -2.050  1.00 98.58           C  
ATOM   3176  HD2 PHE A 210       1.848  -6.582  -1.726  1.00 98.58           H  
ATOM   3177  CE1 PHE A 210       0.386 -10.008  -2.833  1.00 98.58           C  
ATOM   3178  HE1 PHE A 210      -0.029 -10.963  -3.121  1.00 98.58           H  
ATOM   3179  CE2 PHE A 210       2.275  -8.666  -2.077  1.00 98.58           C  
ATOM   3180  HE2 PHE A 210       3.311  -8.590  -1.779  1.00 98.58           H  
ATOM   3181  CZ  PHE A 210       1.741  -9.905  -2.460  1.00 98.58           C  
ATOM   3182  HZ  PHE A 210       2.376 -10.778  -2.443  1.00 98.58           H  
ATOM   3183  N   PRO A 211      -0.323  -5.099  -5.866  1.00 97.79           N  
ATOM   3184  CA  PRO A 211      -0.803  -5.126  -7.247  1.00 97.79           C  
ATOM   3185  HA  PRO A 211      -1.883  -4.974  -7.228  1.00 97.79           H  
ATOM   3186  C   PRO A 211      -0.582  -6.468  -7.961  1.00 97.79           C  
ATOM   3187  CB  PRO A 211      -0.129  -3.924  -7.923  1.00 97.79           C  
ATOM   3188  HB2 PRO A 211      -0.033  -4.031  -9.004  1.00 97.79           H  
ATOM   3189  HB3 PRO A 211      -0.686  -3.017  -7.691  1.00 97.79           H  
ATOM   3190  O   PRO A 211      -0.182  -6.534  -9.125  1.00 97.79           O  
ATOM   3191  CG  PRO A 211       1.226  -3.876  -7.224  1.00 97.79           C  
ATOM   3192  HG2 PRO A 211       1.894  -4.622  -7.655  1.00 97.79           H  
ATOM   3193  HG3 PRO A 211       1.673  -2.883  -7.271  1.00 97.79           H  
ATOM   3194  CD  PRO A 211       0.869  -4.264  -5.790  1.00 97.79           C  
ATOM   3195  HD2 PRO A 211       1.684  -4.825  -5.334  1.00 97.79           H  
ATOM   3196  HD3 PRO A 211       0.656  -3.361  -5.218  1.00 97.79           H  
ATOM   3197  N   VAL A 212      -0.846  -7.565  -7.258  1.00 96.79           N  
ATOM   3198  H   VAL A 212      -1.261  -7.436  -6.346  1.00 96.79           H  
ATOM   3199  CA  VAL A 212      -0.752  -8.932  -7.773  1.00 96.79           C  
ATOM   3200  HA  VAL A 212       0.078  -8.987  -8.478  1.00 96.79           H  
ATOM   3201  C   VAL A 212      -2.032  -9.290  -8.520  1.00 96.79           C  
ATOM   3202  CB  VAL A 212      -0.456  -9.905  -6.621  1.00 96.79           C  
ATOM   3203  HB  VAL A 212      -1.170  -9.744  -5.814  1.00 96.79           H  
ATOM   3204  O   VAL A 212      -3.130  -8.994  -8.049  1.00 96.79           O  
ATOM   3205  CG1 VAL A 212      -0.536 -11.370  -7.048  1.00 96.79           C  
ATOM   3206 HG11 VAL A 212      -0.286 -12.010  -6.202  1.00 96.79           H  
ATOM   3207 HG12 VAL A 212      -1.555 -11.616  -7.348  1.00 96.79           H  
ATOM   3208 HG13 VAL A 212       0.153 -11.573  -7.867  1.00 96.79           H  
ATOM   3209  CG2 VAL A 212       0.960  -9.649  -6.096  1.00 96.79           C  
ATOM   3210 HG21 VAL A 212       1.207 -10.373  -5.320  1.00 96.79           H  
ATOM   3211 HG22 VAL A 212       1.037  -8.649  -5.671  1.00 96.79           H  
ATOM   3212 HG23 VAL A 212       1.682  -9.760  -6.905  1.00 96.79           H  
ATOM   3213  N   SER A 213      -1.886  -9.935  -9.683  1.00 92.79           N  
ATOM   3214  H   SER A 213      -0.949 -10.171  -9.977  1.00 92.79           H  
ATOM   3215  CA  SER A 213      -3.014 -10.389 -10.507  1.00 92.79           C  
ATOM   3216  HA  SER A 213      -3.484  -9.519 -10.965  1.00 92.79           H  
ATOM   3217  C   SER A 213      -4.056 -11.130  -9.671  1.00 92.79           C  
ATOM   3218  CB  SER A 213      -2.527 -11.331 -11.616  1.00 92.79           C  
ATOM   3219  HB2 SER A 213      -1.995 -12.167 -11.161  1.00 92.79           H  
ATOM   3220  HB3 SER A 213      -1.842 -10.799 -12.275  1.00 92.79           H  
ATOM   3221  O   SER A 213      -3.717 -11.952  -8.817  1.00 92.79           O  
ATOM   3222  OG  SER A 213      -3.620 -11.841 -12.370  1.00 92.79           O  
ATOM   3223  HG  SER A 213      -3.761 -11.257 -13.118  1.00 92.79           H  
ATOM   3224  N   SER A 214      -5.336 -10.909  -9.976  1.00 90.09           N  
ATOM   3225  H   SER A 214      -5.568 -10.176 -10.630  1.00 90.09           H  
ATOM   3226  CA  SER A 214      -6.450 -11.555  -9.277  1.00 90.09           C  
ATOM   3227  HA  SER A 214      -6.404 -11.249  -8.231  1.00 90.09           H  
ATOM   3228  C   SER A 214      -6.387 -13.089  -9.306  1.00 90.09           C  
ATOM   3229  CB  SER A 214      -7.782 -11.055  -9.851  1.00 90.09           C  
ATOM   3230  HB2 SER A 214      -8.606 -11.473  -9.273  1.00 90.09           H  
ATOM   3231  HB3 SER A 214      -7.880 -11.363 -10.892  1.00 90.09           H  
ATOM   3232  O   SER A 214      -6.959 -13.721  -8.420  1.00 90.09           O  
ATOM   3233  OG  SER A 214      -7.807  -9.643  -9.766  1.00 90.09           O  
ATOM   3234  HG  SER A 214      -8.707  -9.337  -9.637  1.00 90.09           H  
ATOM   3235  N   SER A 215      -5.656 -13.669 -10.267  1.00 92.68           N  
ATOM   3236  H   SER A 215      -5.164 -13.056 -10.901  1.00 92.68           H  
ATOM   3237  CA  SER A 215      -5.447 -15.114 -10.418  1.00 92.68           C  
ATOM   3238  HA  SER A 215      -6.402 -15.612 -10.248  1.00 92.68           H  
ATOM   3239  C   SER A 215      -4.457 -15.742  -9.422  1.00 92.68           C  
ATOM   3240  CB  SER A 215      -5.024 -15.423 -11.861  1.00 92.68           C  
ATOM   3241  HB2 SER A 215      -4.921 -16.502 -11.973  1.00 92.68           H  
ATOM   3242  HB3 SER A 215      -5.800 -15.080 -12.546  1.00 92.68           H  
ATOM   3243  O   SER A 215      -4.564 -16.939  -9.154  1.00 92.68           O  
ATOM   3244  OG  SER A 215      -3.793 -14.807 -12.204  1.00 92.68           O  
ATOM   3245  HG  SER A 215      -3.893 -13.858 -12.303  1.00 92.68           H  
ATOM   3246  N   ASP A 216      -3.535 -14.979  -8.818  1.00 95.04           N  
ATOM   3247  H   ASP A 216      -3.510 -13.987  -9.008  1.00 95.04           H  
ATOM   3248  CA  ASP A 216      -2.548 -15.523  -7.870  1.00 95.04           C  
ATOM   3249  HA  ASP A 216      -2.398 -16.576  -8.107  1.00 95.04           H  
ATOM   3250  C   ASP A 216      -3.063 -15.477  -6.422  1.00 95.04           C  
ATOM   3251  CB  ASP A 216      -1.172 -14.876  -8.047  1.00 95.04           C  
ATOM   3252  HB2 ASP A 216      -0.932 -14.851  -9.110  1.00 95.04           H  
ATOM   3253  HB3 ASP A 216      -1.203 -13.850  -7.680  1.00 95.04           H  
ATOM   3254  O   ASP A 216      -2.701 -14.633  -5.595  1.00 95.04           O  
ATOM   3255  CG  ASP A 216      -0.070 -15.656  -7.311  1.00 95.04           C  
ATOM   3256  OD1 ASP A 216      -0.370 -16.417  -6.356  1.00 95.04           O  
ATOM   3257  OD2 ASP A 216       1.102 -15.510  -7.712  1.00 95.04           O  
ATOM   3258  N   VAL A 217      -3.962 -16.412  -6.116  1.00 95.95           N  
ATOM   3259  H   VAL A 217      -4.266 -17.015  -6.866  1.00 95.95           H  
ATOM   3260  CA  VAL A 217      -4.593 -16.530  -4.793  1.00 95.95           C  
ATOM   3261  HA  VAL A 217      -5.040 -15.569  -4.538  1.00 95.95           H  
ATOM   3262  C   VAL A 217      -3.571 -16.856  -3.698  1.00 95.95           C  
ATOM   3263  CB  VAL A 217      -5.712 -17.590  -4.826  1.00 95.95           C  
ATOM   3264  HB  VAL A 217      -5.281 -18.559  -5.078  1.00 95.95           H  
ATOM   3265  O   VAL A 217      -3.709 -16.373  -2.571  1.00 95.95           O  
ATOM   3266  CG1 VAL A 217      -6.429 -17.716  -3.474  1.00 95.95           C  
ATOM   3267 HG11 VAL A 217      -7.261 -18.415  -3.559  1.00 95.95           H  
ATOM   3268 HG12 VAL A 217      -6.810 -16.745  -3.158  1.00 95.95           H  
ATOM   3269 HG13 VAL A 217      -5.749 -18.100  -2.713  1.00 95.95           H  
ATOM   3270  CG2 VAL A 217      -6.772 -17.240  -5.881  1.00 95.95           C  
ATOM   3271 HG21 VAL A 217      -7.572 -17.980  -5.865  1.00 95.95           H  
ATOM   3272 HG22 VAL A 217      -7.194 -16.256  -5.677  1.00 95.95           H  
ATOM   3273 HG23 VAL A 217      -6.337 -17.240  -6.880  1.00 95.95           H  
ATOM   3274  N   ALA A 218      -2.536 -17.644  -4.006  1.00 95.87           N  
ATOM   3275  H   ALA A 218      -2.377 -17.872  -4.977  1.00 95.87           H  
ATOM   3276  CA  ALA A 218      -1.540 -18.065  -3.023  1.00 95.87           C  
ATOM   3277  HA  ALA A 218      -2.052 -18.509  -2.169  1.00 95.87           H  
ATOM   3278  C   ALA A 218      -0.737 -16.866  -2.506  1.00 95.87           C  
ATOM   3279  CB  ALA A 218      -0.632 -19.130  -3.652  1.00 95.87           C  
ATOM   3280  HB1 ALA A 218      -1.226 -19.993  -3.953  1.00 95.87           H  
ATOM   3281  HB2 ALA A 218      -0.125 -18.724  -4.527  1.00 95.87           H  
ATOM   3282  HB3 ALA A 218       0.115 -19.450  -2.926  1.00 95.87           H  
ATOM   3283  O   ALA A 218      -0.631 -16.662  -1.295  1.00 95.87           O  
ATOM   3284  N   LEU A 219      -0.241 -16.026  -3.414  1.00 96.69           N  
ATOM   3285  H   LEU A 219      -0.366 -16.225  -4.396  1.00 96.69           H  
ATOM   3286  CA  LEU A 219       0.542 -14.854  -3.048  1.00 96.69           C  
ATOM   3287  HA  LEU A 219       1.327 -15.179  -2.366  1.00 96.69           H  
ATOM   3288  C   LEU A 219      -0.308 -13.806  -2.308  1.00 96.69           C  
ATOM   3289  CB  LEU A 219       1.184 -14.329  -4.338  1.00 96.69           C  
ATOM   3290  HB2 LEU A 219       0.395 -13.998  -5.013  1.00 96.69           H  
ATOM   3291  HB3 LEU A 219       1.715 -15.148  -4.823  1.00 96.69           H  
ATOM   3292  O   LEU A 219       0.129 -13.245  -1.301  1.00 96.69           O  
ATOM   3293  CG  LEU A 219       2.168 -13.177  -4.132  1.00 96.69           C  
ATOM   3294  HG  LEU A 219       1.608 -12.323  -3.751  1.00 96.69           H  
ATOM   3295  CD1 LEU A 219       3.298 -13.522  -3.155  1.00 96.69           C  
ATOM   3296 HD11 LEU A 219       3.801 -14.436  -3.471  1.00 96.69           H  
ATOM   3297 HD12 LEU A 219       4.023 -12.709  -3.128  1.00 96.69           H  
ATOM   3298 HD13 LEU A 219       2.901 -13.645  -2.147  1.00 96.69           H  
ATOM   3299  CD2 LEU A 219       2.778 -12.783  -5.470  1.00 96.69           C  
ATOM   3300 HD21 LEU A 219       3.313 -11.839  -5.364  1.00 96.69           H  
ATOM   3301 HD22 LEU A 219       3.456 -13.560  -5.822  1.00 96.69           H  
ATOM   3302 HD23 LEU A 219       1.998 -12.656  -6.221  1.00 96.69           H  
ATOM   3303  N   LYS A 220      -1.560 -13.604  -2.736  1.00 98.07           N  
ATOM   3304  H   LYS A 220      -1.845 -14.071  -3.585  1.00 98.07           H  
ATOM   3305  CA  LYS A 220      -2.529 -12.743  -2.035  1.00 98.07           C  
ATOM   3306  HA  LYS A 220      -2.095 -11.752  -1.899  1.00 98.07           H  
ATOM   3307  C   LYS A 220      -2.865 -13.258  -0.632  1.00 98.07           C  
ATOM   3308  CB  LYS A 220      -3.796 -12.619  -2.887  1.00 98.07           C  
ATOM   3309  HB2 LYS A 220      -4.144 -13.617  -3.156  1.00 98.07           H  
ATOM   3310  HB3 LYS A 220      -4.567 -12.130  -2.292  1.00 98.07           H  
ATOM   3311  O   LYS A 220      -3.022 -12.460   0.288  1.00 98.07           O  
ATOM   3312  CG  LYS A 220      -3.554 -11.795  -4.165  1.00 98.07           C  
ATOM   3313  HG2 LYS A 220      -2.646 -12.134  -4.665  1.00 98.07           H  
ATOM   3314  HG3 LYS A 220      -3.398 -10.751  -3.893  1.00 98.07           H  
ATOM   3315  CD  LYS A 220      -4.707 -11.893  -5.172  1.00 98.07           C  
ATOM   3316  HD2 LYS A 220      -4.682 -12.882  -5.629  1.00 98.07           H  
ATOM   3317  HD3 LYS A 220      -4.547 -11.156  -5.959  1.00 98.07           H  
ATOM   3318  CE  LYS A 220      -6.073 -11.679  -4.526  1.00 98.07           C  
ATOM   3319  HE2 LYS A 220      -6.200 -12.409  -3.727  1.00 98.07           H  
ATOM   3320  HE3 LYS A 220      -6.115 -10.678  -4.096  1.00 98.07           H  
ATOM   3321  NZ  LYS A 220      -7.159 -11.842  -5.512  1.00 98.07           N  
ATOM   3322  HZ1 LYS A 220      -8.049 -12.007  -5.065  1.00 98.07           H  
ATOM   3323  HZ2 LYS A 220      -6.983 -12.592  -6.165  1.00 98.07           H  
ATOM   3324  HZ3 LYS A 220      -7.279 -10.970  -6.007  1.00 98.07           H  
ATOM   3325  N   THR A 221      -2.926 -14.575  -0.435  1.00 97.90           N  
ATOM   3326  H   THR A 221      -2.809 -15.181  -1.235  1.00 97.90           H  
ATOM   3327  CA  THR A 221      -3.124 -15.178   0.895  1.00 97.90           C  
ATOM   3328  HA  THR A 221      -4.009 -14.737   1.354  1.00 97.90           H  
ATOM   3329  C   THR A 221      -1.947 -14.870   1.818  1.00 97.90           C  
ATOM   3330  CB  THR A 221      -3.363 -16.691   0.798  1.00 97.90           C  
ATOM   3331  HB  THR A 221      -2.494 -17.183   0.360  1.00 97.90           H  
ATOM   3332  O   THR A 221      -2.163 -14.420   2.943  1.00 97.90           O  
ATOM   3333  CG2 THR A 221      -3.663 -17.323   2.157  1.00 97.90           C  
ATOM   3334 HG21 THR A 221      -2.789 -17.258   2.806  1.00 97.90           H  
ATOM   3335 HG22 THR A 221      -4.503 -16.813   2.628  1.00 97.90           H  
ATOM   3336 HG23 THR A 221      -3.916 -18.374   2.018  1.00 97.90           H  
ATOM   3337  OG1 THR A 221      -4.491 -16.930  -0.013  1.00 97.90           O  
ATOM   3338  HG1 THR A 221      -4.261 -16.698  -0.915  1.00 97.90           H  
ATOM   3339  N   SER A 222      -0.710 -15.005   1.331  1.00 97.37           N  
ATOM   3340  H   SER A 222      -0.577 -15.425   0.422  1.00 97.37           H  
ATOM   3341  CA  SER A 222       0.489 -14.620   2.090  1.00 97.37           C  
ATOM   3342  HA  SER A 222       0.527 -15.206   3.008  1.00 97.37           H  
ATOM   3343  C   SER A 222       0.481 -13.139   2.479  1.00 97.37           C  
ATOM   3344  CB  SER A 222       1.751 -14.918   1.278  1.00 97.37           C  
ATOM   3345  HB2 SER A 222       1.721 -14.374   0.334  1.00 97.37           H  
ATOM   3346  HB3 SER A 222       2.627 -14.599   1.842  1.00 97.37           H  
ATOM   3347  O   SER A 222       0.846 -12.797   3.605  1.00 97.37           O  
ATOM   3348  OG  SER A 222       1.841 -16.305   1.026  1.00 97.37           O  
ATOM   3349  HG  SER A 222       2.537 -16.458   0.384  1.00 97.37           H  
ATOM   3350  N   PHE A 223       0.011 -12.260   1.589  1.00 98.53           N  
ATOM   3351  H   PHE A 223      -0.220 -12.587   0.662  1.00 98.53           H  
ATOM   3352  CA  PHE A 223      -0.164 -10.839   1.889  1.00 98.53           C  
ATOM   3353  HA  PHE A 223       0.785 -10.439   2.247  1.00 98.53           H  
ATOM   3354  C   PHE A 223      -1.202 -10.588   2.992  1.00 98.53           C  
ATOM   3355  CB  PHE A 223      -0.536 -10.096   0.606  1.00 98.53           C  
ATOM   3356  HB2 PHE A 223      -1.389 -10.579   0.129  1.00 98.53           H  
ATOM   3357  HB3 PHE A 223       0.309 -10.163  -0.080  1.00 98.53           H  
ATOM   3358  O   PHE A 223      -0.932  -9.842   3.931  1.00 98.53           O  
ATOM   3359  CG  PHE A 223      -0.860  -8.637   0.829  1.00 98.53           C  
ATOM   3360  CD1 PHE A 223      -2.163  -8.148   0.617  1.00 98.53           C  
ATOM   3361  HD1 PHE A 223      -2.949  -8.816   0.297  1.00 98.53           H  
ATOM   3362  CD2 PHE A 223       0.152  -7.771   1.268  1.00 98.53           C  
ATOM   3363  HD2 PHE A 223       1.141  -8.157   1.469  1.00 98.53           H  
ATOM   3364  CE1 PHE A 223      -2.433  -6.781   0.794  1.00 98.53           C  
ATOM   3365  HE1 PHE A 223      -3.421  -6.390   0.599  1.00 98.53           H  
ATOM   3366  CE2 PHE A 223      -0.111  -6.404   1.432  1.00 98.53           C  
ATOM   3367  HE2 PHE A 223       0.683  -5.738   1.733  1.00 98.53           H  
ATOM   3368  CZ  PHE A 223      -1.400  -5.909   1.172  1.00 98.53           C  
ATOM   3369  HZ  PHE A 223      -1.595  -4.848   1.223  1.00 98.53           H  
ATOM   3370  N   VAL A 224      -2.361 -11.255   2.948  1.00 98.62           N  
ATOM   3371  H   VAL A 224      -2.544 -11.849   2.152  1.00 98.62           H  
ATOM   3372  CA  VAL A 224      -3.363 -11.161   4.026  1.00 98.62           C  
ATOM   3373  HA  VAL A 224      -3.650 -10.115   4.140  1.00 98.62           H  
ATOM   3374  C   VAL A 224      -2.769 -11.599   5.368  1.00 98.62           C  
ATOM   3375  CB  VAL A 224      -4.627 -11.972   3.684  1.00 98.62           C  
ATOM   3376  HB  VAL A 224      -4.344 -12.988   3.407  1.00 98.62           H  
ATOM   3377  O   VAL A 224      -2.965 -10.919   6.376  1.00 98.62           O  
ATOM   3378  CG1 VAL A 224      -5.608 -12.057   4.864  1.00 98.62           C  
ATOM   3379 HG11 VAL A 224      -5.865 -11.056   5.209  1.00 98.62           H  
ATOM   3380 HG12 VAL A 224      -6.512 -12.580   4.551  1.00 98.62           H  
ATOM   3381 HG13 VAL A 224      -5.161 -12.622   5.683  1.00 98.62           H  
ATOM   3382  CG2 VAL A 224      -5.380 -11.339   2.507  1.00 98.62           C  
ATOM   3383 HG21 VAL A 224      -5.718 -10.336   2.769  1.00 98.62           H  
ATOM   3384 HG22 VAL A 224      -4.733 -11.264   1.632  1.00 98.62           H  
ATOM   3385 HG23 VAL A 224      -6.243 -11.952   2.249  1.00 98.62           H  
ATOM   3386  N   SER A 225      -2.006 -12.696   5.393  1.00 98.11           N  
ATOM   3387  H   SER A 225      -1.918 -13.246   4.550  1.00 98.11           H  
ATOM   3388  CA  SER A 225      -1.308 -13.159   6.599  1.00 98.11           C  
ATOM   3389  HA  SER A 225      -2.035 -13.293   7.399  1.00 98.11           H  
ATOM   3390  C   SER A 225      -0.261 -12.162   7.099  1.00 98.11           C  
ATOM   3391  CB  SER A 225      -0.631 -14.505   6.331  1.00 98.11           C  
ATOM   3392  HB2 SER A 225       0.015 -14.423   5.457  1.00 98.11           H  
ATOM   3393  HB3 SER A 225      -0.024 -14.786   7.192  1.00 98.11           H  
ATOM   3394  O   SER A 225      -0.146 -11.967   8.307  1.00 98.11           O  
ATOM   3395  OG  SER A 225      -1.604 -15.504   6.104  1.00 98.11           O  
ATOM   3396  HG  SER A 225      -1.831 -15.911   6.943  1.00 98.11           H  
ATOM   3397  N   PHE A 226       0.478 -11.506   6.199  1.00 98.32           N  
ATOM   3398  H   PHE A 226       0.357 -11.726   5.221  1.00 98.32           H  
ATOM   3399  CA  PHE A 226       1.399 -10.421   6.549  1.00 98.32           C  
ATOM   3400  HA  PHE A 226       2.139 -10.787   7.260  1.00 98.32           H  
ATOM   3401  C   PHE A 226       0.666  -9.272   7.253  1.00 98.32           C  
ATOM   3402  CB  PHE A 226       2.143  -9.951   5.287  1.00 98.32           C  
ATOM   3403  HB2 PHE A 226       1.445  -9.851   4.456  1.00 98.32           H  
ATOM   3404  HB3 PHE A 226       2.866 -10.716   5.002  1.00 98.32           H  
ATOM   3405  O   PHE A 226       1.058  -8.873   8.347  1.00 98.32           O  
ATOM   3406  CG  PHE A 226       2.857  -8.625   5.446  1.00 98.32           C  
ATOM   3407  CD1 PHE A 226       2.192  -7.417   5.152  1.00 98.32           C  
ATOM   3408  HD1 PHE A 226       1.179  -7.432   4.778  1.00 98.32           H  
ATOM   3409  CD2 PHE A 226       4.184  -8.588   5.901  1.00 98.32           C  
ATOM   3410  HD2 PHE A 226       4.735  -9.497   6.094  1.00 98.32           H  
ATOM   3411  CE1 PHE A 226       2.839  -6.185   5.351  1.00 98.32           C  
ATOM   3412  HE1 PHE A 226       2.327  -5.257   5.141  1.00 98.32           H  
ATOM   3413  CE2 PHE A 226       4.829  -7.357   6.079  1.00 98.32           C  
ATOM   3414  HE2 PHE A 226       5.862  -7.326   6.392  1.00 98.32           H  
ATOM   3415  CZ  PHE A 226       4.160  -6.155   5.821  1.00 98.32           C  
ATOM   3416  HZ  PHE A 226       4.674  -5.217   5.970  1.00 98.32           H  
ATOM   3417  N   VAL A 227      -0.445  -8.792   6.685  1.00 98.63           N  
ATOM   3418  H   VAL A 227      -0.720  -9.160   5.785  1.00 98.63           H  
ATOM   3419  CA  VAL A 227      -1.207  -7.675   7.267  1.00 98.63           C  
ATOM   3420  HA  VAL A 227      -0.523  -6.842   7.429  1.00 98.63           H  
ATOM   3421  C   VAL A 227      -1.782  -8.043   8.637  1.00 98.63           C  
ATOM   3422  CB  VAL A 227      -2.310  -7.206   6.304  1.00 98.63           C  
ATOM   3423  HB  VAL A 227      -2.966  -8.046   6.075  1.00 98.63           H  
ATOM   3424  O   VAL A 227      -1.704  -7.237   9.563  1.00 98.63           O  
ATOM   3425  CG1 VAL A 227      -3.158  -6.070   6.886  1.00 98.63           C  
ATOM   3426 HG11 VAL A 227      -2.528  -5.210   7.113  1.00 98.63           H  
ATOM   3427 HG12 VAL A 227      -3.662  -6.391   7.797  1.00 98.63           H  
ATOM   3428 HG13 VAL A 227      -3.913  -5.777   6.156  1.00 98.63           H  
ATOM   3429  CG2 VAL A 227      -1.708  -6.669   5.000  1.00 98.63           C  
ATOM   3430 HG21 VAL A 227      -1.068  -5.810   5.201  1.00 98.63           H  
ATOM   3431 HG22 VAL A 227      -1.121  -7.436   4.494  1.00 98.63           H  
ATOM   3432 HG23 VAL A 227      -2.508  -6.375   4.321  1.00 98.63           H  
ATOM   3433  N   LYS A 228      -2.309  -9.266   8.798  1.00 98.20           N  
ATOM   3434  H   LYS A 228      -2.348  -9.875   7.993  1.00 98.20           H  
ATOM   3435  CA  LYS A 228      -2.777  -9.775  10.101  1.00 98.20           C  
ATOM   3436  HA  LYS A 228      -3.526  -9.097  10.509  1.00 98.20           H  
ATOM   3437  C   LYS A 228      -1.650  -9.794  11.136  1.00 98.20           C  
ATOM   3438  CB  LYS A 228      -3.411 -11.169   9.942  1.00 98.20           C  
ATOM   3439  HB2 LYS A 228      -3.514 -11.622  10.929  1.00 98.20           H  
ATOM   3440  HB3 LYS A 228      -2.764 -11.804   9.337  1.00 98.20           H  
ATOM   3441  O   LYS A 228      -1.839  -9.283  12.235  1.00 98.20           O  
ATOM   3442  CG  LYS A 228      -4.805 -11.077   9.308  1.00 98.20           C  
ATOM   3443  HG2 LYS A 228      -5.434 -10.475   9.964  1.00 98.20           H  
ATOM   3444  HG3 LYS A 228      -4.737 -10.580   8.341  1.00 98.20           H  
ATOM   3445  CD  LYS A 228      -5.482 -12.443   9.124  1.00 98.20           C  
ATOM   3446  HD2 LYS A 228      -4.890 -13.054   8.442  1.00 98.20           H  
ATOM   3447  HD3 LYS A 228      -5.558 -12.939  10.092  1.00 98.20           H  
ATOM   3448  CE  LYS A 228      -6.884 -12.197   8.544  1.00 98.20           C  
ATOM   3449  HE2 LYS A 228      -6.773 -11.694   7.583  1.00 98.20           H  
ATOM   3450  HE3 LYS A 228      -7.407 -11.506   9.206  1.00 98.20           H  
ATOM   3451  NZ  LYS A 228      -7.691 -13.432   8.374  1.00 98.20           N  
ATOM   3452  HZ1 LYS A 228      -7.873 -13.866   9.268  1.00 98.20           H  
ATOM   3453  HZ2 LYS A 228      -7.229 -14.088   7.761  1.00 98.20           H  
ATOM   3454  HZ3 LYS A 228      -8.582 -13.199   7.959  1.00 98.20           H  
ATOM   3455  N   ARG A 229      -0.463 -10.293  10.772  1.00 96.90           N  
ATOM   3456  H   ARG A 229      -0.377 -10.686   9.846  1.00 96.90           H  
ATOM   3457  CA  ARG A 229       0.713 -10.321  11.659  1.00 96.90           C  
ATOM   3458  HA  ARG A 229       0.450 -10.861  12.569  1.00 96.90           H  
ATOM   3459  C   ARG A 229       1.134  -8.917  12.103  1.00 96.90           C  
ATOM   3460  CB  ARG A 229       1.857 -11.080  10.970  1.00 96.90           C  
ATOM   3461  HB2 ARG A 229       2.095 -10.595  10.023  1.00 96.90           H  
ATOM   3462  HB3 ARG A 229       1.525 -12.099  10.768  1.00 96.90           H  
ATOM   3463  O   ARG A 229       1.278  -8.682  13.301  1.00 96.90           O  
ATOM   3464  CG  ARG A 229       3.123 -11.131  11.841  1.00 96.90           C  
ATOM   3465  HG2 ARG A 229       3.512 -10.123  11.986  1.00 96.90           H  
ATOM   3466  HG3 ARG A 229       2.863 -11.538  12.819  1.00 96.90           H  
ATOM   3467  CD  ARG A 229       4.238 -11.994  11.240  1.00 96.90           C  
ATOM   3468  HD2 ARG A 229       5.060 -12.021  11.955  1.00 96.90           H  
ATOM   3469  HD3 ARG A 229       3.877 -13.017  11.132  1.00 96.90           H  
ATOM   3470  NE  ARG A 229       4.754 -11.465   9.957  1.00 96.90           N  
ATOM   3471  HE  ARG A 229       5.486 -10.770   9.984  1.00 96.90           H  
ATOM   3472  NH1 ARG A 229       3.568 -12.816   8.523  1.00 96.90           N  
ATOM   3473 HH11 ARG A 229       3.050 -13.159   9.319  1.00 96.90           H  
ATOM   3474 HH12 ARG A 229       3.359 -13.105   7.578  1.00 96.90           H  
ATOM   3475  NH2 ARG A 229       5.079 -11.406   7.719  1.00 96.90           N  
ATOM   3476 HH21 ARG A 229       5.821 -10.750   7.920  1.00 96.90           H  
ATOM   3477 HH22 ARG A 229       4.976 -11.769   6.782  1.00 96.90           H  
ATOM   3478  CZ  ARG A 229       4.462 -11.893   8.745  1.00 96.90           C  
ATOM   3479  N   MET A 230       1.279  -7.974  11.167  1.00 96.63           N  
ATOM   3480  H   MET A 230       1.170  -8.240  10.198  1.00 96.63           H  
ATOM   3481  CA  MET A 230       1.647  -6.584  11.484  1.00 96.63           C  
ATOM   3482  HA  MET A 230       2.639  -6.560  11.935  1.00 96.63           H  
ATOM   3483  C   MET A 230       0.660  -5.965  12.484  1.00 96.63           C  
ATOM   3484  CB  MET A 230       1.665  -5.727  10.206  1.00 96.63           C  
ATOM   3485  HB2 MET A 230       1.762  -4.679  10.487  1.00 96.63           H  
ATOM   3486  HB3 MET A 230       0.716  -5.846   9.683  1.00 96.63           H  
ATOM   3487  O   MET A 230       1.053  -5.405  13.509  1.00 96.63           O  
ATOM   3488  CG  MET A 230       2.798  -6.073   9.234  1.00 96.63           C  
ATOM   3489  HG2 MET A 230       2.631  -5.528   8.306  1.00 96.63           H  
ATOM   3490  HG3 MET A 230       2.755  -7.137   8.998  1.00 96.63           H  
ATOM   3491  SD  MET A 230       4.478  -5.700   9.793  1.00 96.63           S  
ATOM   3492  CE  MET A 230       4.451  -3.891   9.930  1.00 96.63           C  
ATOM   3493  HE1 MET A 230       5.399  -3.492   9.569  1.00 96.63           H  
ATOM   3494  HE2 MET A 230       3.640  -3.474   9.335  1.00 96.63           H  
ATOM   3495  HE3 MET A 230       4.328  -3.609  10.976  1.00 96.63           H  
ATOM   3496  N   ARG A 231      -0.642  -6.113  12.218  1.00 96.75           N  
ATOM   3497  H   ARG A 231      -0.903  -6.619  11.384  1.00 96.75           H  
ATOM   3498  CA  ARG A 231      -1.694  -5.489  13.023  1.00 96.75           C  
ATOM   3499  HA  ARG A 231      -1.411  -4.457  13.227  1.00 96.75           H  
ATOM   3500  C   ARG A 231      -1.881  -6.152  14.380  1.00 96.75           C  
ATOM   3501  CB  ARG A 231      -3.009  -5.513  12.247  1.00 96.75           C  
ATOM   3502  HB2 ARG A 231      -3.815  -5.228  12.924  1.00 96.75           H  
ATOM   3503  HB3 ARG A 231      -3.186  -6.535  11.912  1.00 96.75           H  
ATOM   3504  O   ARG A 231      -1.958  -5.439  15.381  1.00 96.75           O  
ATOM   3505  CG  ARG A 231      -3.018  -4.574  11.031  1.00 96.75           C  
ATOM   3506  HG2 ARG A 231      -2.201  -4.826  10.354  1.00 96.75           H  
ATOM   3507  HG3 ARG A 231      -2.889  -3.542  11.357  1.00 96.75           H  
ATOM   3508  CD  ARG A 231      -4.347  -4.712  10.284  1.00 96.75           C  
ATOM   3509  HD2 ARG A 231      -4.312  -4.157   9.346  1.00 96.75           H  
ATOM   3510  HD3 ARG A 231      -4.463  -5.763  10.019  1.00 96.75           H  
ATOM   3511  NE  ARG A 231      -5.500  -4.283  11.102  1.00 96.75           N  
ATOM   3512  HE  ARG A 231      -5.997  -5.023  11.578  1.00 96.75           H  
ATOM   3513  NH1 ARG A 231      -5.248  -2.018  10.830  1.00 96.75           N  
ATOM   3514 HH11 ARG A 231      -5.634  -1.096  10.976  1.00 96.75           H  
ATOM   3515 HH12 ARG A 231      -4.579  -2.150  10.086  1.00 96.75           H  
ATOM   3516  NH2 ARG A 231      -6.795  -2.772  12.216  1.00 96.75           N  
ATOM   3517 HH21 ARG A 231      -6.899  -1.803  12.483  1.00 96.75           H  
ATOM   3518 HH22 ARG A 231      -7.334  -3.505  12.655  1.00 96.75           H  
ATOM   3519  CZ  ARG A 231      -5.842  -3.036  11.374  1.00 96.75           C  
ATOM   3520  N   ASP A 232      -2.023  -7.470  14.419  1.00 94.11           N  
ATOM   3521  H   ASP A 232      -1.946  -7.988  13.555  1.00 94.11           H  
ATOM   3522  CA  ASP A 232      -2.563  -8.177  15.585  1.00 94.11           C  
ATOM   3523  HA  ASP A 232      -3.098  -7.469  16.218  1.00 94.11           H  
ATOM   3524  C   ASP A 232      -1.472  -8.781  16.472  1.00 94.11           C  
ATOM   3525  CB  ASP A 232      -3.598  -9.221  15.130  1.00 94.11           C  
ATOM   3526  HB2 ASP A 232      -3.981  -9.740  16.009  1.00 94.11           H  
ATOM   3527  HB3 ASP A 232      -3.113  -9.958  14.490  1.00 94.11           H  
ATOM   3528  O   ASP A 232      -1.662  -8.867  17.682  1.00 94.11           O  
ATOM   3529  CG  ASP A 232      -4.787  -8.590  14.389  1.00 94.11           C  
ATOM   3530  OD1 ASP A 232      -5.087  -7.391  14.620  1.00 94.11           O  
ATOM   3531  OD2 ASP A 232      -5.413  -9.279  13.550  1.00 94.11           O  
ATOM   3532  N   GLU A 233      -0.315  -9.128  15.904  1.00 92.65           N  
ATOM   3533  H   GLU A 233      -0.213  -9.033  14.904  1.00 92.65           H  
ATOM   3534  CA  GLU A 233       0.809  -9.693  16.663  1.00 92.65           C  
ATOM   3535  HA  GLU A 233       0.449 -10.087  17.614  1.00 92.65           H  
ATOM   3536  C   GLU A 233       1.862  -8.630  16.998  1.00 92.65           C  
ATOM   3537  CB  GLU A 233       1.444 -10.864  15.895  1.00 92.65           C  
ATOM   3538  HB2 GLU A 233       2.279 -11.241  16.485  1.00 92.65           H  
ATOM   3539  HB3 GLU A 233       1.840 -10.503  14.946  1.00 92.65           H  
ATOM   3540  O   GLU A 233       2.362  -8.584  18.120  1.00 92.65           O  
ATOM   3541  CG  GLU A 233       0.467 -12.023  15.628  1.00 92.65           C  
ATOM   3542  HG2 GLU A 233       0.148 -12.441  16.583  1.00 92.65           H  
ATOM   3543  HG3 GLU A 233      -0.415 -11.638  15.116  1.00 92.65           H  
ATOM   3544  CD  GLU A 233       1.084 -13.135  14.764  1.00 92.65           C  
ATOM   3545  OE1 GLU A 233       0.299 -13.872  14.125  1.00 92.65           O  
ATOM   3546  OE2 GLU A 233       2.332 -13.235  14.703  1.00 92.65           O  
ATOM   3547  N   GLN A 234       2.184  -7.742  16.051  1.00 90.37           N  
ATOM   3548  H   GLN A 234       1.784  -7.860  15.131  1.00 90.37           H  
ATOM   3549  CA  GLN A 234       3.207  -6.705  16.251  1.00 90.37           C  
ATOM   3550  HA  GLN A 234       3.911  -7.050  17.008  1.00 90.37           H  
ATOM   3551  C   GLN A 234       2.635  -5.375  16.771  1.00 90.37           C  
ATOM   3552  CB  GLN A 234       4.003  -6.504  14.957  1.00 90.37           C  
ATOM   3553  HB2 GLN A 234       3.342  -6.122  14.179  1.00 90.37           H  
ATOM   3554  HB3 GLN A 234       4.774  -5.755  15.141  1.00 90.37           H  
ATOM   3555  O   GLN A 234       3.383  -4.505  17.224  1.00 90.37           O  
ATOM   3556  CG  GLN A 234       4.683  -7.789  14.447  1.00 90.37           C  
ATOM   3557  HG2 GLN A 234       5.341  -8.183  15.223  1.00 90.37           H  
ATOM   3558  HG3 GLN A 234       3.931  -8.543  14.214  1.00 90.37           H  
ATOM   3559  CD  GLN A 234       5.506  -7.534  13.189  1.00 90.37           C  
ATOM   3560  NE2 GLN A 234       6.196  -8.524  12.665  1.00 90.37           N  
ATOM   3561 HE21 GLN A 234       6.238  -9.431  13.105  1.00 90.37           H  
ATOM   3562 HE22 GLN A 234       6.761  -8.284  11.863  1.00 90.37           H  
ATOM   3563  OE1 GLN A 234       5.548  -6.438  12.666  1.00 90.37           O  
ATOM   3564  N   GLY A 235       1.309  -5.205  16.726  1.00 89.96           N  
ATOM   3565  H   GLY A 235       0.755  -5.955  16.338  1.00 89.96           H  
ATOM   3566  CA  GLY A 235       0.626  -3.993  17.186  1.00 89.96           C  
ATOM   3567  HA2 GLY A 235      -0.445  -4.189  17.218  1.00 89.96           H  
ATOM   3568  HA3 GLY A 235       0.964  -3.753  18.194  1.00 89.96           H  
ATOM   3569  C   GLY A 235       0.855  -2.767  16.297  1.00 89.96           C  
ATOM   3570  O   GLY A 235       0.623  -1.644  16.748  1.00 89.96           O  
ATOM   3571  N   VAL A 236       1.304  -2.962  15.053  1.00 90.62           N  
ATOM   3572  H   VAL A 236       1.430  -3.913  14.738  1.00 90.62           H  
ATOM   3573  CA  VAL A 236       1.502  -1.905  14.053  1.00 90.62           C  
ATOM   3574  HA  VAL A 236       1.567  -0.940  14.554  1.00 90.62           H  
ATOM   3575  C   VAL A 236       0.289  -1.887  13.128  1.00 90.62           C  
ATOM   3576  CB  VAL A 236       2.811  -2.106  13.263  1.00 90.62           C  
ATOM   3577  HB  VAL A 236       2.750  -3.027  12.684  1.00 90.62           H  
ATOM   3578  O   VAL A 236       0.110  -2.762  12.277  1.00 90.62           O  
ATOM   3579  CG1 VAL A 236       3.047  -0.925  12.312  1.00 90.62           C  
ATOM   3580 HG11 VAL A 236       3.965  -1.088  11.747  1.00 90.62           H  
ATOM   3581 HG12 VAL A 236       2.227  -0.833  11.601  1.00 90.62           H  
ATOM   3582 HG13 VAL A 236       3.138   0.005  12.873  1.00 90.62           H  
ATOM   3583  CG2 VAL A 236       4.028  -2.191  14.194  1.00 90.62           C  
ATOM   3584 HG21 VAL A 236       4.933  -2.312  13.599  1.00 90.62           H  
ATOM   3585 HG22 VAL A 236       3.942  -3.059  14.847  1.00 90.62           H  
ATOM   3586 HG23 VAL A 236       4.107  -1.285  14.795  1.00 90.62           H  
ATOM   3587  N   LYS A 237      -0.598  -0.905  13.308  1.00 95.47           N  
ATOM   3588  H   LYS A 237      -0.407  -0.175  13.979  1.00 95.47           H  
ATOM   3589  CA  LYS A 237      -1.868  -0.875  12.577  1.00 95.47           C  
ATOM   3590  HA  LYS A 237      -2.195  -1.903  12.424  1.00 95.47           H  
ATOM   3591  C   LYS A 237      -1.685  -0.269  11.188  1.00 95.47           C  
ATOM   3592  CB  LYS A 237      -2.969  -0.186  13.393  1.00 95.47           C  
ATOM   3593  HB2 LYS A 237      -2.717   0.864  13.539  1.00 95.47           H  
ATOM   3594  HB3 LYS A 237      -3.890  -0.235  12.811  1.00 95.47           H  
ATOM   3595  O   LYS A 237      -1.703   0.948  11.034  1.00 95.47           O  
ATOM   3596  CG  LYS A 237      -3.231  -0.822  14.765  1.00 95.47           C  
ATOM   3597  HG2 LYS A 237      -3.993  -0.232  15.275  1.00 95.47           H  
ATOM   3598  HG3 LYS A 237      -2.306  -0.780  15.340  1.00 95.47           H  
ATOM   3599  CD  LYS A 237      -3.689  -2.285  14.734  1.00 95.47           C  
ATOM   3600  HD2 LYS A 237      -4.574  -2.374  14.105  1.00 95.47           H  
ATOM   3601  HD3 LYS A 237      -2.887  -2.902  14.329  1.00 95.47           H  
ATOM   3602  CE  LYS A 237      -4.014  -2.750  16.161  1.00 95.47           C  
ATOM   3603  HE2 LYS A 237      -4.885  -2.200  16.516  1.00 95.47           H  
ATOM   3604  HE3 LYS A 237      -3.176  -2.492  16.808  1.00 95.47           H  
ATOM   3605  NZ  LYS A 237      -4.261  -4.216  16.228  1.00 95.47           N  
ATOM   3606  HZ1 LYS A 237      -3.422  -4.719  15.980  1.00 95.47           H  
ATOM   3607  HZ2 LYS A 237      -4.980  -4.530  15.592  1.00 95.47           H  
ATOM   3608  HZ3 LYS A 237      -4.502  -4.509  17.164  1.00 95.47           H  
ATOM   3609  N   ILE A 238      -1.531  -1.145  10.198  1.00 97.26           N  
ATOM   3610  H   ILE A 238      -1.378  -2.107  10.463  1.00 97.26           H  
ATOM   3611  CA  ILE A 238      -1.502  -0.825   8.762  1.00 97.26           C  
ATOM   3612  HA  ILE A 238      -1.430   0.256   8.636  1.00 97.26           H  
ATOM   3613  C   ILE A 238      -2.786  -1.282   8.060  1.00 97.26           C  
ATOM   3614  CB  ILE A 238      -0.265  -1.456   8.083  1.00 97.26           C  
ATOM   3615  HB  ILE A 238      -0.288  -1.172   7.031  1.00 97.26           H  
ATOM   3616  O   ILE A 238      -3.535  -2.101   8.602  1.00 97.26           O  
ATOM   3617  CG1 ILE A 238      -0.270  -3.002   8.184  1.00 97.26           C  
ATOM   3618 HG12 ILE A 238       0.110  -3.311   9.158  1.00 97.26           H  
ATOM   3619 HG13 ILE A 238      -1.287  -3.384   8.097  1.00 97.26           H  
ATOM   3620  CG2 ILE A 238       1.020  -0.879   8.691  1.00 97.26           C  
ATOM   3621 HG21 ILE A 238       1.166  -1.259   9.703  1.00 97.26           H  
ATOM   3622 HG22 ILE A 238       1.886  -1.153   8.088  1.00 97.26           H  
ATOM   3623 HG23 ILE A 238       0.957   0.208   8.728  1.00 97.26           H  
ATOM   3624  CD1 ILE A 238       0.544  -3.681   7.083  1.00 97.26           C  
ATOM   3625 HD11 ILE A 238       0.147  -3.403   6.107  1.00 97.26           H  
ATOM   3626 HD12 ILE A 238       0.474  -4.763   7.197  1.00 97.26           H  
ATOM   3627 HD13 ILE A 238       1.592  -3.391   7.158  1.00 97.26           H  
ATOM   3628  N   LYS A 239      -3.013  -0.827   6.827  1.00 98.24           N  
ATOM   3629  H   LYS A 239      -2.419  -0.083   6.488  1.00 98.24           H  
ATOM   3630  CA  LYS A 239      -4.018  -1.383   5.904  1.00 98.24           C  
ATOM   3631  HA  LYS A 239      -4.576  -2.178   6.398  1.00 98.24           H  
ATOM   3632  C   LYS A 239      -3.352  -1.994   4.676  1.00 98.24           C  
ATOM   3633  CB  LYS A 239      -5.000  -0.282   5.489  1.00 98.24           C  
ATOM   3634  HB2 LYS A 239      -5.547  -0.583   4.596  1.00 98.24           H  
ATOM   3635  HB3 LYS A 239      -4.423   0.605   5.229  1.00 98.24           H  
ATOM   3636  O   LYS A 239      -2.471  -1.390   4.076  1.00 98.24           O  
ATOM   3637  CG  LYS A 239      -5.993   0.100   6.592  1.00 98.24           C  
ATOM   3638  HG2 LYS A 239      -5.515   0.060   7.571  1.00 98.24           H  
ATOM   3639  HG3 LYS A 239      -6.313   1.127   6.416  1.00 98.24           H  
ATOM   3640  CD  LYS A 239      -7.232  -0.798   6.572  1.00 98.24           C  
ATOM   3641  HD2 LYS A 239      -7.678  -0.759   5.578  1.00 98.24           H  
ATOM   3642  HD3 LYS A 239      -6.962  -1.827   6.812  1.00 98.24           H  
ATOM   3643  CE  LYS A 239      -8.223  -0.252   7.598  1.00 98.24           C  
ATOM   3644  HE2 LYS A 239      -7.868  -0.506   8.597  1.00 98.24           H  
ATOM   3645  HE3 LYS A 239      -8.241   0.835   7.517  1.00 98.24           H  
ATOM   3646  NZ  LYS A 239      -9.581  -0.782   7.365  1.00 98.24           N  
ATOM   3647  HZ1 LYS A 239      -9.553  -1.790   7.311  1.00 98.24           H  
ATOM   3648  HZ2 LYS A 239      -9.958  -0.445   6.491  1.00 98.24           H  
ATOM   3649  HZ3 LYS A 239     -10.215  -0.547   8.116  1.00 98.24           H  
ATOM   3650  N   GLY A 240      -3.792  -3.178   4.270  1.00 98.74           N  
ATOM   3651  H   GLY A 240      -4.551  -3.603   4.783  1.00 98.74           H  
ATOM   3652  CA  GLY A 240      -3.415  -3.772   2.993  1.00 98.74           C  
ATOM   3653  HA2 GLY A 240      -3.256  -4.844   3.109  1.00 98.74           H  
ATOM   3654  HA3 GLY A 240      -2.487  -3.327   2.633  1.00 98.74           H  
ATOM   3655  C   GLY A 240      -4.492  -3.573   1.940  1.00 98.74           C  
ATOM   3656  O   GLY A 240      -5.674  -3.742   2.229  1.00 98.74           O  
ATOM   3657  N   VAL A 241      -4.092  -3.260   0.711  1.00 98.91           N  
ATOM   3658  H   VAL A 241      -3.110  -3.084   0.550  1.00 98.91           H  
ATOM   3659  CA  VAL A 241      -5.008  -3.119  -0.426  1.00 98.91           C  
ATOM   3660  HA  VAL A 241      -6.030  -3.292  -0.090  1.00 98.91           H  
ATOM   3661  C   VAL A 241      -4.679  -4.168  -1.475  1.00 98.91           C  
ATOM   3662  CB  VAL A 241      -4.967  -1.704  -1.020  1.00 98.91           C  
ATOM   3663  HB  VAL A 241      -4.023  -1.551  -1.544  1.00 98.91           H  
ATOM   3664  O   VAL A 241      -3.562  -4.224  -1.987  1.00 98.91           O  
ATOM   3665  CG1 VAL A 241      -6.118  -1.519  -2.010  1.00 98.91           C  
ATOM   3666 HG11 VAL A 241      -5.989  -0.555  -2.502  1.00 98.91           H  
ATOM   3667 HG12 VAL A 241      -7.076  -1.539  -1.491  1.00 98.91           H  
ATOM   3668 HG13 VAL A 241      -6.108  -2.299  -2.771  1.00 98.91           H  
ATOM   3669  CG2 VAL A 241      -5.102  -0.630   0.067  1.00 98.91           C  
ATOM   3670 HG21 VAL A 241      -5.918  -0.881   0.745  1.00 98.91           H  
ATOM   3671 HG22 VAL A 241      -4.175  -0.556   0.636  1.00 98.91           H  
ATOM   3672 HG23 VAL A 241      -5.308   0.338  -0.388  1.00 98.91           H  
ATOM   3673  N   VAL A 242      -5.658  -5.008  -1.795  1.00 98.74           N  
ATOM   3674  H   VAL A 242      -6.563  -4.882  -1.364  1.00 98.74           H  
ATOM   3675  CA  VAL A 242      -5.521  -6.123  -2.736  1.00 98.74           C  
ATOM   3676  HA  VAL A 242      -4.723  -5.892  -3.442  1.00 98.74           H  
ATOM   3677  C   VAL A 242      -6.817  -6.274  -3.528  1.00 98.74           C  
ATOM   3678  CB  VAL A 242      -5.116  -7.407  -1.984  1.00 98.74           C  
ATOM   3679  HB  VAL A 242      -4.156  -7.219  -1.503  1.00 98.74           H  
ATOM   3680  O   VAL A 242      -7.898  -5.994  -3.021  1.00 98.74           O  
ATOM   3681  CG1 VAL A 242      -6.111  -7.799  -0.887  1.00 98.74           C  
ATOM   3682 HG11 VAL A 242      -5.842  -8.761  -0.452  1.00 98.74           H  
ATOM   3683 HG12 VAL A 242      -6.074  -7.044  -0.101  1.00 98.74           H  
ATOM   3684 HG13 VAL A 242      -7.125  -7.834  -1.285  1.00 98.74           H  
ATOM   3685  CG2 VAL A 242      -4.905  -8.593  -2.923  1.00 98.74           C  
ATOM   3686 HG21 VAL A 242      -5.846  -8.856  -3.406  1.00 98.74           H  
ATOM   3687 HG22 VAL A 242      -4.544  -9.444  -2.345  1.00 98.74           H  
ATOM   3688 HG23 VAL A 242      -4.160  -8.334  -3.676  1.00 98.74           H  
ATOM   3689  N   ALA A 243      -6.735  -6.704  -4.783  1.00 98.29           N  
ATOM   3690  H   ALA A 243      -5.832  -6.919  -5.180  1.00 98.29           H  
ATOM   3691  CA  ALA A 243      -7.920  -6.882  -5.615  1.00 98.29           C  
ATOM   3692  HA  ALA A 243      -8.687  -6.175  -5.302  1.00 98.29           H  
ATOM   3693  C   ALA A 243      -8.512  -8.287  -5.504  1.00 98.29           C  
ATOM   3694  CB  ALA A 243      -7.560  -6.549  -7.052  1.00 98.29           C  
ATOM   3695  HB1 ALA A 243      -6.751  -7.190  -7.404  1.00 98.29           H  
ATOM   3696  HB2 ALA A 243      -7.268  -5.500  -7.104  1.00 98.29           H  
ATOM   3697  HB3 ALA A 243      -8.443  -6.711  -7.670  1.00 98.29           H  
ATOM   3698  O   ALA A 243      -7.765  -9.263  -5.458  1.00 98.29           O  
ATOM   3699  N   ASN A 244      -9.840  -8.397  -5.528  1.00 97.82           N  
ATOM   3700  H   ASN A 244     -10.367  -7.536  -5.561  1.00 97.82           H  
ATOM   3701  CA  ASN A 244     -10.610  -9.648  -5.560  1.00 97.82           C  
ATOM   3702  HA  ASN A 244     -11.627  -9.391  -5.264  1.00 97.82           H  
ATOM   3703  C   ASN A 244     -10.133 -10.699  -4.531  1.00 97.82           C  
ATOM   3704  CB  ASN A 244     -10.671 -10.183  -7.006  1.00 97.82           C  
ATOM   3705  HB2 ASN A 244     -11.409 -10.984  -7.060  1.00 97.82           H  
ATOM   3706  HB3 ASN A 244      -9.698 -10.594  -7.275  1.00 97.82           H  
ATOM   3707  O   ASN A 244      -9.844 -11.846  -4.878  1.00 97.82           O  
ATOM   3708  CG  ASN A 244     -11.030  -9.126  -8.034  1.00 97.82           C  
ATOM   3709  ND2 ASN A 244     -12.226  -8.587  -7.992  1.00 97.82           N  
ATOM   3710 HD21 ASN A 244     -12.390  -7.805  -8.609  1.00 97.82           H  
ATOM   3711 HD22 ASN A 244     -12.891  -8.855  -7.281  1.00 97.82           H  
ATOM   3712  OD1 ASN A 244     -10.222  -8.783  -8.883  1.00 97.82           O  
ATOM   3713  N   MET A 245      -9.950 -10.293  -3.275  1.00 97.60           N  
ATOM   3714  H   MET A 245     -10.214  -9.339  -3.072  1.00 97.60           H  
ATOM   3715  CA  MET A 245      -9.550 -11.137  -2.148  1.00 97.60           C  
ATOM   3716  HA  MET A 245      -9.525 -12.179  -2.466  1.00 97.60           H  
ATOM   3717  C   MET A 245     -10.553 -10.980  -0.992  1.00 97.60           C  
ATOM   3718  CB  MET A 245      -8.133 -10.755  -1.696  1.00 97.60           C  
ATOM   3719  HB2 MET A 245      -7.466 -10.737  -2.558  1.00 97.60           H  
ATOM   3720  HB3 MET A 245      -8.155  -9.750  -1.274  1.00 97.60           H  
ATOM   3721  O   MET A 245     -10.428 -10.028  -0.216  1.00 97.60           O  
ATOM   3722  CG  MET A 245      -7.564 -11.713  -0.644  1.00 97.60           C  
ATOM   3723  HG2 MET A 245      -8.229 -11.727   0.219  1.00 97.60           H  
ATOM   3724  HG3 MET A 245      -6.599 -11.327  -0.316  1.00 97.60           H  
ATOM   3725  SD  MET A 245      -7.330 -13.416  -1.220  1.00 97.60           S  
ATOM   3726  CE  MET A 245      -6.777 -14.181   0.328  1.00 97.60           C  
ATOM   3727  HE1 MET A 245      -7.553 -14.079   1.086  1.00 97.60           H  
ATOM   3728  HE2 MET A 245      -6.578 -15.239   0.158  1.00 97.60           H  
ATOM   3729  HE3 MET A 245      -5.864 -13.693   0.668  1.00 97.60           H  
ATOM   3730  N   PRO A 246     -11.525 -11.897  -0.832  1.00 96.96           N  
ATOM   3731  CA  PRO A 246     -12.479 -11.870   0.277  1.00 96.96           C  
ATOM   3732  HA  PRO A 246     -12.858 -10.859   0.426  1.00 96.96           H  
ATOM   3733  C   PRO A 246     -11.797 -12.333   1.577  1.00 96.96           C  
ATOM   3734  CB  PRO A 246     -13.634 -12.767  -0.178  1.00 96.96           C  
ATOM   3735  HB2 PRO A 246     -14.174 -13.217   0.655  1.00 96.96           H  
ATOM   3736  HB3 PRO A 246     -14.320 -12.185  -0.794  1.00 96.96           H  
ATOM   3737  O   PRO A 246     -11.974 -13.455   2.039  1.00 96.96           O  
ATOM   3738  CG  PRO A 246     -12.936 -13.813  -1.047  1.00 96.96           C  
ATOM   3739  HG2 PRO A 246     -13.617 -14.250  -1.777  1.00 96.96           H  
ATOM   3740  HG3 PRO A 246     -12.506 -14.590  -0.414  1.00 96.96           H  
ATOM   3741  CD  PRO A 246     -11.817 -13.018  -1.720  1.00 96.96           C  
ATOM   3742  HD2 PRO A 246     -10.947 -13.659  -1.859  1.00 96.96           H  
ATOM   3743  HD3 PRO A 246     -12.165 -12.638  -2.681  1.00 96.96           H  
ATOM   3744  N   ALA A 247     -10.940 -11.479   2.137  1.00 97.99           N  
ATOM   3745  H   ALA A 247     -10.792 -10.596   1.669  1.00 97.99           H  
ATOM   3746  CA  ALA A 247     -10.075 -11.813   3.269  1.00 97.99           C  
ATOM   3747  HA  ALA A 247      -9.649 -12.801   3.095  1.00 97.99           H  
ATOM   3748  C   ALA A 247     -10.798 -11.874   4.629  1.00 97.99           C  
ATOM   3749  CB  ALA A 247      -8.934 -10.791   3.295  1.00 97.99           C  
ATOM   3750  HB1 ALA A 247      -8.248 -11.023   4.109  1.00 97.99           H  
ATOM   3751  HB2 ALA A 247      -8.395 -10.809   2.348  1.00 97.99           H  
ATOM   3752  HB3 ALA A 247      -9.340  -9.792   3.455  1.00 97.99           H  
ATOM   3753  O   ALA A 247     -10.194 -12.335   5.603  1.00 97.99           O  
ATOM   3754  N   ASP A 248     -12.042 -11.382   4.689  1.00 98.05           N  
ATOM   3755  H   ASP A 248     -12.457 -11.059   3.827  1.00 98.05           H  
ATOM   3756  CA  ASP A 248     -12.862 -11.240   5.897  1.00 98.05           C  
ATOM   3757  HA  ASP A 248     -13.645 -10.522   5.653  1.00 98.05           H  
ATOM   3758  C   ASP A 248     -12.092 -10.619   7.069  1.00 98.05           C  
ATOM   3759  CB  ASP A 248     -13.594 -12.544   6.230  1.00 98.05           C  
ATOM   3760  HB2 ASP A 248     -14.049 -12.937   5.321  1.00 98.05           H  
ATOM   3761  HB3 ASP A 248     -12.880 -13.278   6.602  1.00 98.05           H  
ATOM   3762  O   ASP A 248     -11.981 -11.176   8.163  1.00 98.05           O  
ATOM   3763  CG  ASP A 248     -14.705 -12.324   7.262  1.00 98.05           C  
ATOM   3764  OD1 ASP A 248     -15.256 -11.197   7.336  1.00 98.05           O  
ATOM   3765  OD2 ASP A 248     -15.064 -13.300   7.952  1.00 98.05           O  
ATOM   3766  N   TYR A 249     -11.452  -9.479   6.804  1.00 98.35           N  
ATOM   3767  H   TYR A 249     -11.526  -9.085   5.877  1.00 98.35           H  
ATOM   3768  CA  TYR A 249     -10.588  -8.828   7.778  1.00 98.35           C  
ATOM   3769  HA  TYR A 249     -10.976  -9.039   8.775  1.00 98.35           H  
ATOM   3770  C   TYR A 249     -10.570  -7.314   7.606  1.00 98.35           C  
ATOM   3771  CB  TYR A 249      -9.180  -9.423   7.661  1.00 98.35           C  
ATOM   3772  HB2 TYR A 249      -9.249 -10.504   7.774  1.00 98.35           H  
ATOM   3773  HB3 TYR A 249      -8.795  -9.219   6.662  1.00 98.35           H  
ATOM   3774  O   TYR A 249     -10.390  -6.797   6.500  1.00 98.35           O  
ATOM   3775  CG  TYR A 249      -8.209  -8.907   8.699  1.00 98.35           C  
ATOM   3776  CD1 TYR A 249      -6.997  -8.326   8.295  1.00 98.35           C  
ATOM   3777  HD1 TYR A 249      -6.745  -8.279   7.246  1.00 98.35           H  
ATOM   3778  CD2 TYR A 249      -8.506  -9.027  10.071  1.00 98.35           C  
ATOM   3779  HD2 TYR A 249      -9.435  -9.474  10.392  1.00 98.35           H  
ATOM   3780  CE1 TYR A 249      -6.095  -7.842   9.256  1.00 98.35           C  
ATOM   3781  HE1 TYR A 249      -5.136  -7.447   8.954  1.00 98.35           H  
ATOM   3782  CE2 TYR A 249      -7.597  -8.553  11.035  1.00 98.35           C  
ATOM   3783  HE2 TYR A 249      -7.809  -8.638  12.091  1.00 98.35           H  
ATOM   3784  OH  TYR A 249      -5.511  -7.494  11.543  1.00 98.35           O  
ATOM   3785  HH  TYR A 249      -5.615  -7.940  12.387  1.00 98.35           H  
ATOM   3786  CZ  TYR A 249      -6.396  -7.946  10.628  1.00 98.35           C  
ATOM   3787  N   GLU A 250     -10.685  -6.584   8.717  1.00 97.71           N  
ATOM   3788  H   GLU A 250     -10.778  -7.035   9.616  1.00 97.71           H  
ATOM   3789  CA  GLU A 250     -10.739  -5.128   8.677  1.00 97.71           C  
ATOM   3790  HA  GLU A 250     -11.488  -4.875   7.928  1.00 97.71           H  
ATOM   3791  C   GLU A 250      -9.432  -4.509   8.195  1.00 97.71           C  
ATOM   3792  CB  GLU A 250     -11.207  -4.511  10.005  1.00 97.71           C  
ATOM   3793  HB2 GLU A 250     -12.124  -4.998  10.337  1.00 97.71           H  
ATOM   3794  HB3 GLU A 250     -11.458  -3.470   9.800  1.00 97.71           H  
ATOM   3795  O   GLU A 250      -9.448  -3.415   7.651  1.00 97.71           O  
ATOM   3796  CG  GLU A 250     -10.174  -4.507  11.146  1.00 97.71           C  
ATOM   3797  HG2 GLU A 250      -9.211  -4.145  10.786  1.00 97.71           H  
ATOM   3798  HG3 GLU A 250     -10.521  -3.787  11.888  1.00 97.71           H  
ATOM   3799  CD  GLU A 250      -9.991  -5.853  11.853  1.00 97.71           C  
ATOM   3800  OE1 GLU A 250      -9.327  -5.863  12.911  1.00 97.71           O  
ATOM   3801  OE2 GLU A 250     -10.588  -6.879  11.452  1.00 97.71           O  
ATOM   3802  N   GLY A 251      -8.300  -5.202   8.330  1.00 98.26           N  
ATOM   3803  H   GLY A 251      -8.346  -6.108   8.773  1.00 98.26           H  
ATOM   3804  CA  GLY A 251      -7.017  -4.733   7.815  1.00 98.26           C  
ATOM   3805  HA2 GLY A 251      -6.223  -5.356   8.226  1.00 98.26           H  
ATOM   3806  HA3 GLY A 251      -6.847  -3.709   8.149  1.00 98.26           H  
ATOM   3807  C   GLY A 251      -6.889  -4.774   6.289  1.00 98.26           C  
ATOM   3808  O   GLY A 251      -5.900  -4.260   5.780  1.00 98.26           O  
ATOM   3809  N   ILE A 252      -7.838  -5.370   5.557  1.00 98.80           N  
ATOM   3810  H   ILE A 252      -8.662  -5.723   6.022  1.00 98.80           H  
ATOM   3811  CA  ILE A 252      -7.734  -5.595   4.107  1.00 98.80           C  
ATOM   3812  HA  ILE A 252      -6.791  -5.184   3.747  1.00 98.80           H  
ATOM   3813  C   ILE A 252      -8.847  -4.875   3.350  1.00 98.80           C  
ATOM   3814  CB  ILE A 252      -7.727  -7.108   3.798  1.00 98.80           C  
ATOM   3815  HB  ILE A 252      -8.571  -7.562   4.318  1.00 98.80           H  
ATOM   3816  O   ILE A 252     -10.021  -5.144   3.580  1.00 98.80           O  
ATOM   3817  CG1 ILE A 252      -6.450  -7.790   4.332  1.00 98.80           C  
ATOM   3818 HG12 ILE A 252      -6.302  -7.506   5.373  1.00 98.80           H  
ATOM   3819 HG13 ILE A 252      -6.596  -8.870   4.303  1.00 98.80           H  
ATOM   3820  CG2 ILE A 252      -7.901  -7.386   2.294  1.00 98.80           C  
ATOM   3821 HG21 ILE A 252      -7.252  -6.726   1.718  1.00 98.80           H  
ATOM   3822 HG22 ILE A 252      -7.659  -8.424   2.065  1.00 98.80           H  
ATOM   3823 HG23 ILE A 252      -8.934  -7.209   1.995  1.00 98.80           H  
ATOM   3824  CD1 ILE A 252      -5.152  -7.451   3.590  1.00 98.80           C  
ATOM   3825 HD11 ILE A 252      -4.323  -7.971   4.069  1.00 98.80           H  
ATOM   3826 HD12 ILE A 252      -4.961  -6.378   3.632  1.00 98.80           H  
ATOM   3827 HD13 ILE A 252      -5.205  -7.772   2.550  1.00 98.80           H  
ATOM   3828  N   ILE A 253      -8.484  -4.022   2.394  1.00 98.89           N  
ATOM   3829  H   ILE A 253      -7.496  -3.865   2.257  1.00 98.89           H  
ATOM   3830  CA  ILE A 253      -9.398  -3.443   1.405  1.00 98.89           C  
ATOM   3831  HA  ILE A 253     -10.411  -3.442   1.809  1.00 98.89           H  
ATOM   3832  C   ILE A 253      -9.385  -4.334   0.158  1.00 98.89           C  
ATOM   3833  CB  ILE A 253      -9.024  -1.976   1.098  1.00 98.89           C  
ATOM   3834  HB  ILE A 253      -8.011  -1.953   0.695  1.00 98.89           H  
ATOM   3835  O   ILE A 253      -8.328  -4.540  -0.442  1.00 98.89           O  
ATOM   3836  CG1 ILE A 253      -9.058  -1.128   2.393  1.00 98.89           C  
ATOM   3837 HG12 ILE A 253      -8.382  -1.565   3.128  1.00 98.89           H  
ATOM   3838 HG13 ILE A 253     -10.064  -1.151   2.811  1.00 98.89           H  
ATOM   3839  CG2 ILE A 253      -9.986  -1.405   0.042  1.00 98.89           C  
ATOM   3840 HG21 ILE A 253      -9.924  -1.968  -0.890  1.00 98.89           H  
ATOM   3841 HG22 ILE A 253      -9.731  -0.371  -0.188  1.00 98.89           H  
ATOM   3842 HG23 ILE A 253     -11.009  -1.434   0.417  1.00 98.89           H  
ATOM   3843  CD1 ILE A 253      -8.626   0.334   2.219  1.00 98.89           C  
ATOM   3844 HD11 ILE A 253      -7.650   0.386   1.735  1.00 98.89           H  
ATOM   3845 HD12 ILE A 253      -9.357   0.886   1.628  1.00 98.89           H  
ATOM   3846 HD13 ILE A 253      -8.556   0.804   3.200  1.00 98.89           H  
ATOM   3847  N   ASN A 254     -10.555  -4.866  -0.208  1.00 98.60           N  
ATOM   3848  H   ASN A 254     -11.380  -4.618   0.318  1.00 98.60           H  
ATOM   3849  CA  ASN A 254     -10.743  -5.781  -1.335  1.00 98.60           C  
ATOM   3850  HA  ASN A 254      -9.790  -6.240  -1.600  1.00 98.60           H  
ATOM   3851  C   ASN A 254     -11.270  -5.026  -2.567  1.00 98.60           C  
ATOM   3852  CB  ASN A 254     -11.694  -6.911  -0.894  1.00 98.60           C  
ATOM   3853  HB2 ASN A 254     -12.623  -6.481  -0.522  1.00 98.60           H  
ATOM   3854  HB3 ASN A 254     -11.232  -7.489  -0.094  1.00 98.60           H  
ATOM   3855  O   ASN A 254     -12.472  -4.812  -2.681  1.00 98.60           O  
ATOM   3856  CG  ASN A 254     -12.030  -7.856  -2.035  1.00 98.60           C  
ATOM   3857  ND2 ASN A 254     -13.079  -8.634  -1.913  1.00 98.60           N  
ATOM   3858 HD21 ASN A 254     -13.434  -9.080  -2.747  1.00 98.60           H  
ATOM   3859 HD22 ASN A 254     -13.706  -8.508  -1.132  1.00 98.60           H  
ATOM   3860  OD1 ASN A 254     -11.341  -7.920  -3.040  1.00 98.60           O  
ATOM   3861  N   VAL A 255     -10.395  -4.615  -3.486  1.00 98.68           N  
ATOM   3862  H   VAL A 255      -9.426  -4.868  -3.358  1.00 98.68           H  
ATOM   3863  CA  VAL A 255     -10.790  -3.851  -4.686  1.00 98.68           C  
ATOM   3864  HA  VAL A 255     -11.492  -3.075  -4.382  1.00 98.68           H  
ATOM   3865  C   VAL A 255     -11.516  -4.748  -5.690  1.00 98.68           C  
ATOM   3866  CB  VAL A 255      -9.583  -3.146  -5.332  1.00 98.68           C  
ATOM   3867  HB  VAL A 255      -8.847  -3.890  -5.637  1.00 98.68           H  
ATOM   3868  O   VAL A 255     -10.985  -5.784  -6.100  1.00 98.68           O  
ATOM   3869  CG1 VAL A 255      -9.986  -2.329  -6.565  1.00 98.68           C  
ATOM   3870 HG11 VAL A 255     -10.406  -2.973  -7.338  1.00 98.68           H  
ATOM   3871 HG12 VAL A 255     -10.715  -1.565  -6.298  1.00 98.68           H  
ATOM   3872 HG13 VAL A 255      -9.101  -1.853  -6.988  1.00 98.68           H  
ATOM   3873  CG2 VAL A 255      -8.925  -2.192  -4.326  1.00 98.68           C  
ATOM   3874 HG21 VAL A 255      -8.494  -2.756  -3.499  1.00 98.68           H  
ATOM   3875 HG22 VAL A 255      -9.668  -1.497  -3.934  1.00 98.68           H  
ATOM   3876 HG23 VAL A 255      -8.131  -1.627  -4.814  1.00 98.68           H  
ATOM   3877  N   ARG A 256     -12.723  -4.346  -6.103  1.00 98.13           N  
ATOM   3878  H   ARG A 256     -13.111  -3.509  -5.691  1.00 98.13           H  
ATOM   3879  CA  ARG A 256     -13.591  -5.155  -6.969  1.00 98.13           C  
ATOM   3880  HA  ARG A 256     -13.405  -6.203  -6.734  1.00 98.13           H  
ATOM   3881  C   ARG A 256     -13.325  -4.976  -8.456  1.00 98.13           C  
ATOM   3882  CB  ARG A 256     -15.060  -4.835  -6.652  1.00 98.13           C  
ATOM   3883  HB2 ARG A 256     -15.254  -3.777  -6.829  1.00 98.13           H  
ATOM   3884  HB3 ARG A 256     -15.240  -5.019  -5.592  1.00 98.13           H  
ATOM   3885  O   ARG A 256     -13.163  -5.967  -9.172  1.00 98.13           O  
ATOM   3886  CG  ARG A 256     -16.074  -5.655  -7.460  1.00 98.13           C  
ATOM   3887  HG2 ARG A 256     -16.130  -5.264  -8.476  1.00 98.13           H  
ATOM   3888  HG3 ARG A 256     -17.053  -5.527  -6.998  1.00 98.13           H  
ATOM   3889  CD  ARG A 256     -15.740  -7.153  -7.518  1.00 98.13           C  
ATOM   3890  HD2 ARG A 256     -15.504  -7.514  -6.517  1.00 98.13           H  
ATOM   3891  HD3 ARG A 256     -14.853  -7.328  -8.127  1.00 98.13           H  
ATOM   3892  NE  ARG A 256     -16.870  -7.909  -8.062  1.00 98.13           N  
ATOM   3893  HE  ARG A 256     -17.536  -8.205  -7.363  1.00 98.13           H  
ATOM   3894  NH1 ARG A 256     -16.281  -7.737 -10.271  1.00 98.13           N  
ATOM   3895 HH11 ARG A 256     -15.420  -7.295  -9.984  1.00 98.13           H  
ATOM   3896 HH12 ARG A 256     -16.514  -7.881 -11.243  1.00 98.13           H  
ATOM   3897  NH2 ARG A 256     -18.238  -8.669  -9.720  1.00 98.13           N  
ATOM   3898 HH21 ARG A 256     -18.512  -8.718 -10.690  1.00 98.13           H  
ATOM   3899 HH22 ARG A 256     -18.924  -8.902  -9.017  1.00 98.13           H  
ATOM   3900  CZ  ARG A 256     -17.125  -8.107  -9.342  1.00 98.13           C  
ATOM   3901  N   ASN A 257     -13.370  -3.735  -8.923  1.00 97.97           N  
ATOM   3902  H   ASN A 257     -13.505  -2.975  -8.271  1.00 97.97           H  
ATOM   3903  CA  ASN A 257     -13.345  -3.382 -10.336  1.00 97.97           C  
ATOM   3904  HA  ASN A 257     -13.130  -4.282 -10.911  1.00 97.97           H  
ATOM   3905  C   ASN A 257     -12.220  -2.391 -10.660  1.00 97.97           C  
ATOM   3906  CB  ASN A 257     -14.738  -2.927 -10.809  1.00 97.97           C  
ATOM   3907  HB2 ASN A 257     -15.463  -3.721 -10.628  1.00 97.97           H  
ATOM   3908  HB3 ASN A 257     -14.700  -2.759 -11.886  1.00 97.97           H  
ATOM   3909  O   ASN A 257     -11.605  -1.785  -9.783  1.00 97.97           O  
ATOM   3910  CG  ASN A 257     -15.271  -1.664 -10.160  1.00 97.97           C  
ATOM   3911  ND2 ASN A 257     -16.161  -0.996 -10.850  1.00 97.97           N  
ATOM   3912 HD21 ASN A 257     -16.559  -0.171 -10.426  1.00 97.97           H  
ATOM   3913 HD22 ASN A 257     -16.462  -1.321 -11.758  1.00 97.97           H  
ATOM   3914  OD1 ASN A 257     -14.953  -1.311  -9.034  1.00 97.97           O  
ATOM   3915  N   GLY A 258     -11.916  -2.314 -11.949  1.00 98.24           N  
ATOM   3916  H   GLY A 258     -12.493  -2.809 -12.614  1.00 98.24           H  
ATOM   3917  CA  GLY A 258     -10.935  -1.428 -12.543  1.00 98.24           C  
ATOM   3918  HA2 GLY A 258     -10.553  -1.935 -13.429  1.00 98.24           H  
ATOM   3919  HA3 GLY A 258     -10.103  -1.261 -11.858  1.00 98.24           H  
ATOM   3920  C   GLY A 258     -11.531  -0.094 -12.993  1.00 98.24           C  
ATOM   3921  O   GLY A 258     -12.688   0.228 -12.706  1.00 98.24           O  
ATOM   3922  N   VAL A 259     -10.749   0.666 -13.758  1.00 98.58           N  
ATOM   3923  H   VAL A 259      -9.852   0.289 -14.029  1.00 98.58           H  
ATOM   3924  CA  VAL A 259     -11.174   1.932 -14.376  1.00 98.58           C  
ATOM   3925  HA  VAL A 259     -12.258   1.915 -14.488  1.00 98.58           H  
ATOM   3926  C   VAL A 259     -10.592   2.106 -15.773  1.00 98.58           C  
ATOM   3927  CB  VAL A 259     -10.813   3.168 -13.524  1.00 98.58           C  
ATOM   3928  HB  VAL A 259     -11.159   4.054 -14.057  1.00 98.58           H  
ATOM   3929  O   VAL A 259      -9.542   1.559 -16.093  1.00 98.58           O  
ATOM   3930  CG1 VAL A 259     -11.523   3.151 -12.173  1.00 98.58           C  
ATOM   3931 HG11 VAL A 259     -12.593   3.005 -12.324  1.00 98.58           H  
ATOM   3932 HG12 VAL A 259     -11.133   2.339 -11.560  1.00 98.58           H  
ATOM   3933 HG13 VAL A 259     -11.359   4.100 -11.663  1.00 98.58           H  
ATOM   3934  CG2 VAL A 259      -9.308   3.337 -13.281  1.00 98.58           C  
ATOM   3935 HG21 VAL A 259      -8.921   2.481 -12.728  1.00 98.58           H  
ATOM   3936 HG22 VAL A 259      -8.776   3.420 -14.229  1.00 98.58           H  
ATOM   3937 HG23 VAL A 259      -9.125   4.243 -12.704  1.00 98.58           H  
ATOM   3938  N   THR A 260     -11.237   2.942 -16.580  1.00 98.56           N  
ATOM   3939  H   THR A 260     -12.102   3.338 -16.242  1.00 98.56           H  
ATOM   3940  CA  THR A 260     -10.652   3.521 -17.792  1.00 98.56           C  
ATOM   3941  HA  THR A 260      -9.767   2.954 -18.080  1.00 98.56           H  
ATOM   3942  C   THR A 260     -10.230   4.960 -17.504  1.00 98.56           C  
ATOM   3943  CB  THR A 260     -11.634   3.452 -18.964  1.00 98.56           C  
ATOM   3944  HB  THR A 260     -12.527   4.030 -18.728  1.00 98.56           H  
ATOM   3945  O   THR A 260     -11.030   5.774 -17.031  1.00 98.56           O  
ATOM   3946  CG2 THR A 260     -11.021   3.981 -20.260  1.00 98.56           C  
ATOM   3947 HG21 THR A 260     -10.836   5.053 -20.181  1.00 98.56           H  
ATOM   3948 HG22 THR A 260     -11.712   3.808 -21.085  1.00 98.56           H  
ATOM   3949 HG23 THR A 260     -10.083   3.465 -20.467  1.00 98.56           H  
ATOM   3950  OG1 THR A 260     -11.999   2.115 -19.221  1.00 98.56           O  
ATOM   3951  HG1 THR A 260     -12.322   1.705 -18.415  1.00 98.56           H  
ATOM   3952  N   LEU A 261      -8.967   5.281 -17.775  1.00 97.77           N  
ATOM   3953  H   LEU A 261      -8.371   4.564 -18.164  1.00 97.77           H  
ATOM   3954  CA  LEU A 261      -8.392   6.614 -17.620  1.00 97.77           C  
ATOM   3955  HA  LEU A 261      -8.853   7.097 -16.759  1.00 97.77           H  
ATOM   3956  C   LEU A 261      -8.682   7.500 -18.841  1.00 97.77           C  
ATOM   3957  CB  LEU A 261      -6.880   6.497 -17.358  1.00 97.77           C  
ATOM   3958  HB2 LEU A 261      -6.427   6.016 -18.225  1.00 97.77           H  
ATOM   3959  HB3 LEU A 261      -6.463   7.501 -17.280  1.00 97.77           H  
ATOM   3960  O   LEU A 261      -9.050   7.030 -19.916  1.00 97.77           O  
ATOM   3961  CG  LEU A 261      -6.463   5.697 -16.109  1.00 97.77           C  
ATOM   3962  HG  LEU A 261      -6.713   4.646 -16.248  1.00 97.77           H  
ATOM   3963  CD1 LEU A 261      -4.949   5.823 -15.933  1.00 97.77           C  
ATOM   3964 HD11 LEU A 261      -4.442   5.475 -16.833  1.00 97.77           H  
ATOM   3965 HD12 LEU A 261      -4.671   6.861 -15.747  1.00 97.77           H  
ATOM   3966 HD13 LEU A 261      -4.620   5.216 -15.090  1.00 97.77           H  
ATOM   3967  CD2 LEU A 261      -7.140   6.199 -14.830  1.00 97.77           C  
ATOM   3968 HD21 LEU A 261      -6.985   7.272 -14.717  1.00 97.77           H  
ATOM   3969 HD22 LEU A 261      -8.207   5.979 -14.866  1.00 97.77           H  
ATOM   3970 HD23 LEU A 261      -6.720   5.682 -13.967  1.00 97.77           H  
ATOM   3971  N   ARG A 262      -8.504   8.816 -18.680  1.00 95.92           N  
ATOM   3972  H   ARG A 262      -8.279   9.125 -17.746  1.00 95.92           H  
ATOM   3973  CA  ARG A 262      -8.775   9.824 -19.722  1.00 95.92           C  
ATOM   3974  HA  ARG A 262      -9.826   9.746 -20.000  1.00 95.92           H  
ATOM   3975  C   ARG A 262      -7.990   9.608 -21.023  1.00 95.92           C  
ATOM   3976  CB  ARG A 262      -8.500  11.217 -19.135  1.00 95.92           C  
ATOM   3977  HB2 ARG A 262      -7.436  11.308 -18.916  1.00 95.92           H  
ATOM   3978  HB3 ARG A 262      -9.052  11.312 -18.200  1.00 95.92           H  
ATOM   3979  O   ARG A 262      -8.471  10.003 -22.080  1.00 95.92           O  
ATOM   3980  CG  ARG A 262      -8.922  12.352 -20.087  1.00 95.92           C  
ATOM   3981  HG2 ARG A 262      -9.981  12.254 -20.327  1.00 95.92           H  
ATOM   3982  HG3 ARG A 262      -8.348  12.285 -21.011  1.00 95.92           H  
ATOM   3983  CD  ARG A 262      -8.656  13.737 -19.493  1.00 95.92           C  
ATOM   3984  HD2 ARG A 262      -7.603  13.795 -19.219  1.00 95.92           H  
ATOM   3985  HD3 ARG A 262      -8.856  14.483 -20.262  1.00 95.92           H  
ATOM   3986  NE  ARG A 262      -9.506  14.008 -18.319  1.00 95.92           N  
ATOM   3987  HE  ARG A 262     -10.244  13.344 -18.135  1.00 95.92           H  
ATOM   3988  NH1 ARG A 262      -8.398  15.882 -17.584  1.00 95.92           N  
ATOM   3989 HH11 ARG A 262      -7.761  15.802 -18.363  1.00 95.92           H  
ATOM   3990 HH12 ARG A 262      -8.230  16.566 -16.860  1.00 95.92           H  
ATOM   3991  NH2 ARG A 262     -10.106  15.070 -16.399  1.00 95.92           N  
ATOM   3992 HH21 ARG A 262     -10.802  14.357 -16.234  1.00 95.92           H  
ATOM   3993 HH22 ARG A 262      -9.881  15.731 -15.669  1.00 95.92           H  
ATOM   3994  CZ  ARG A 262      -9.337  14.986 -17.447  1.00 95.92           C  
ATOM   3995  N   ASP A 263      -6.803   9.019 -20.948  1.00 95.10           N  
ATOM   3996  H   ASP A 263      -6.520   8.607 -20.070  1.00 95.10           H  
ATOM   3997  CA  ASP A 263      -5.957   8.686 -22.102  1.00 95.10           C  
ATOM   3998  HA  ASP A 263      -6.062   9.474 -22.848  1.00 95.10           H  
ATOM   3999  C   ASP A 263      -6.365   7.370 -22.799  1.00 95.10           C  
ATOM   4000  CB  ASP A 263      -4.484   8.664 -21.655  1.00 95.10           C  
ATOM   4001  HB2 ASP A 263      -3.852   8.566 -22.537  1.00 95.10           H  
ATOM   4002  HB3 ASP A 263      -4.244   9.615 -21.181  1.00 95.10           H  
ATOM   4003  O   ASP A 263      -5.759   6.991 -23.798  1.00 95.10           O  
ATOM   4004  CG  ASP A 263      -4.155   7.525 -20.679  1.00 95.10           C  
ATOM   4005  OD1 ASP A 263      -5.098   6.879 -20.170  1.00 95.10           O  
ATOM   4006  OD2 ASP A 263      -2.961   7.301 -20.403  1.00 95.10           O  
ATOM   4007  N   GLY A 264      -7.399   6.687 -22.295  1.00 96.58           N  
ATOM   4008  H   GLY A 264      -7.830   7.036 -21.451  1.00 96.58           H  
ATOM   4009  CA  GLY A 264      -7.864   5.390 -22.781  1.00 96.58           C  
ATOM   4010  HA2 GLY A 264      -8.933   5.308 -22.585  1.00 96.58           H  
ATOM   4011  HA3 GLY A 264      -7.701   5.323 -23.856  1.00 96.58           H  
ATOM   4012  C   GLY A 264      -7.178   4.191 -22.124  1.00 96.58           C  
ATOM   4013  O   GLY A 264      -7.553   3.058 -22.423  1.00 96.58           O  
ATOM   4014  N   THR A 265      -6.211   4.402 -21.223  1.00 97.44           N  
ATOM   4015  H   THR A 265      -5.928   5.347 -21.007  1.00 97.44           H  
ATOM   4016  CA  THR A 265      -5.574   3.314 -20.472  1.00 97.44           C  
ATOM   4017  HA  THR A 265      -5.187   2.585 -21.184  1.00 97.44           H  
ATOM   4018  C   THR A 265      -6.602   2.630 -19.574  1.00 97.44           C  
ATOM   4019  CB  THR A 265      -4.392   3.823 -19.629  1.00 97.44           C  
ATOM   4020  HB  THR A 265      -4.739   4.580 -18.925  1.00 97.44           H  
ATOM   4021  O   THR A 265      -7.256   3.282 -18.760  1.00 97.44           O  
ATOM   4022  CG2 THR A 265      -3.703   2.698 -18.851  1.00 97.44           C  
ATOM   4023 HG21 THR A 265      -3.425   1.891 -19.529  1.00 97.44           H  
ATOM   4024 HG22 THR A 265      -4.368   2.313 -18.078  1.00 97.44           H  
ATOM   4025 HG23 THR A 265      -2.807   3.091 -18.370  1.00 97.44           H  
ATOM   4026  OG1 THR A 265      -3.402   4.382 -20.460  1.00 97.44           O  
ATOM   4027  HG1 THR A 265      -3.458   5.337 -20.382  1.00 97.44           H  
ATOM   4028  N   ILE A 266      -6.727   1.308 -19.690  1.00 98.01           N  
ATOM   4029  H   ILE A 266      -6.165   0.826 -20.377  1.00 98.01           H  
ATOM   4030  CA  ILE A 266      -7.556   0.493 -18.798  1.00 98.01           C  
ATOM   4031  HA  ILE A 266      -8.329   1.121 -18.354  1.00 98.01           H  
ATOM   4032  C   ILE A 266      -6.670  -0.028 -17.668  1.00 98.01           C  
ATOM   4033  CB  ILE A 266      -8.280  -0.633 -19.568  1.00 98.01           C  
ATOM   4034  HB  ILE A 266      -7.533  -1.262 -20.052  1.00 98.01           H  
ATOM   4035  O   ILE A 266      -5.640  -0.653 -17.920  1.00 98.01           O  
ATOM   4036  CG1 ILE A 266      -9.199  -0.022 -20.655  1.00 98.01           C  
ATOM   4037 HG12 ILE A 266      -9.976   0.572 -20.175  1.00 98.01           H  
ATOM   4038 HG13 ILE A 266      -8.617   0.643 -21.293  1.00 98.01           H  
ATOM   4039  CG2 ILE A 266      -9.096  -1.505 -18.592  1.00 98.01           C  
ATOM   4040 HG21 ILE A 266      -9.842  -0.899 -18.078  1.00 98.01           H  
ATOM   4041 HG22 ILE A 266      -9.592  -2.318 -19.121  1.00 98.01           H  
ATOM   4042 HG23 ILE A 266      -8.444  -1.971 -17.853  1.00 98.01           H  
ATOM   4043  CD1 ILE A 266      -9.863  -1.050 -21.579  1.00 98.01           C  
ATOM   4044 HD11 ILE A 266      -9.104  -1.696 -22.022  1.00 98.01           H  
ATOM   4045 HD12 ILE A 266     -10.583  -1.654 -21.027  1.00 98.01           H  
ATOM   4046 HD13 ILE A 266     -10.393  -0.525 -22.374  1.00 98.01           H  
ATOM   4047  N   LEU A 267      -7.072   0.247 -16.429  1.00 98.12           N  
ATOM   4048  H   LEU A 267      -7.944   0.745 -16.320  1.00 98.12           H  
ATOM   4049  CA  LEU A 267      -6.482  -0.323 -15.227  1.00 98.12           C  
ATOM   4050  HA  LEU A 267      -5.504  -0.746 -15.457  1.00 98.12           H  
ATOM   4051  C   LEU A 267      -7.375  -1.446 -14.723  1.00 98.12           C  
ATOM   4052  CB  LEU A 267      -6.320   0.747 -14.137  1.00 98.12           C  
ATOM   4053  HB2 LEU A 267      -7.305   1.147 -13.895  1.00 98.12           H  
ATOM   4054  HB3 LEU A 267      -5.933   0.260 -13.241  1.00 98.12           H  
ATOM   4055  O   LEU A 267      -8.521  -1.208 -14.347  1.00 98.12           O  
ATOM   4056  CG  LEU A 267      -5.401   1.920 -14.495  1.00 98.12           C  
ATOM   4057  HG  LEU A 267      -5.850   2.508 -15.295  1.00 98.12           H  
ATOM   4058  CD1 LEU A 267      -5.246   2.805 -13.261  1.00 98.12           C  
ATOM   4059 HD11 LEU A 267      -4.606   3.658 -13.487  1.00 98.12           H  
ATOM   4060 HD12 LEU A 267      -4.809   2.241 -12.436  1.00 98.12           H  
ATOM   4061 HD13 LEU A 267      -6.223   3.180 -12.956  1.00 98.12           H  
ATOM   4062  CD2 LEU A 267      -4.008   1.473 -14.930  1.00 98.12           C  
ATOM   4063 HD21 LEU A 267      -4.069   0.941 -15.879  1.00 98.12           H  
ATOM   4064 HD22 LEU A 267      -3.393   2.364 -15.061  1.00 98.12           H  
ATOM   4065 HD23 LEU A 267      -3.565   0.827 -14.172  1.00 98.12           H  
ATOM   4066  N   GLU A 268      -6.826  -2.650 -14.658  1.00 97.82           N  
ATOM   4067  H   GLU A 268      -5.886  -2.768 -15.008  1.00 97.82           H  
ATOM   4068  CA  GLU A 268      -7.476  -3.793 -14.025  1.00 97.82           C  
ATOM   4069  HA  GLU A 268      -8.483  -3.892 -14.431  1.00 97.82           H  
ATOM   4070  C   GLU A 268      -7.577  -3.588 -12.494  1.00 97.82           C  
ATOM   4071  CB  GLU A 268      -6.672  -5.054 -14.373  1.00 97.82           C  
ATOM   4072  HB2 GLU A 268      -5.623  -4.865 -14.142  1.00 97.82           H  
ATOM   4073  HB3 GLU A 268      -7.003  -5.887 -13.752  1.00 97.82           H  
ATOM   4074  O   GLU A 268      -6.830  -2.781 -11.924  1.00 97.82           O  
ATOM   4075  CG  GLU A 268      -6.776  -5.475 -15.846  1.00 97.82           C  
ATOM   4076  HG2 GLU A 268      -6.058  -6.276 -16.022  1.00 97.82           H  
ATOM   4077  HG3 GLU A 268      -6.496  -4.639 -16.487  1.00 97.82           H  
ATOM   4078  CD  GLU A 268      -8.179  -5.983 -16.200  1.00 97.82           C  
ATOM   4079  OE1 GLU A 268      -8.785  -5.432 -17.144  1.00 97.82           O  
ATOM   4080  OE2 GLU A 268      -8.643  -6.913 -15.500  1.00 97.82           O  
ATOM   4081  N   PRO A 269      -8.437  -4.339 -11.775  1.00 98.26           N  
ATOM   4082  CA  PRO A 269      -8.630  -4.170 -10.329  1.00 98.26           C  
ATOM   4083  HA  PRO A 269      -9.143  -3.225 -10.151  1.00 98.26           H  
ATOM   4084  C   PRO A 269      -7.322  -4.191  -9.524  1.00 98.26           C  
ATOM   4085  CB  PRO A 269      -9.545  -5.330  -9.922  1.00 98.26           C  
ATOM   4086  HB2 PRO A 269      -8.951  -6.218  -9.704  1.00 98.26           H  
ATOM   4087  HB3 PRO A 269     -10.184  -5.070  -9.078  1.00 98.26           H  
ATOM   4088  O   PRO A 269      -7.111  -3.367  -8.635  1.00 98.26           O  
ATOM   4089  CG  PRO A 269     -10.350  -5.618 -11.183  1.00 98.26           C  
ATOM   4090  HG2 PRO A 269     -11.177  -4.913 -11.264  1.00 98.26           H  
ATOM   4091  HG3 PRO A 269     -10.715  -6.645 -11.207  1.00 98.26           H  
ATOM   4092  CD  PRO A 269      -9.356  -5.341 -12.304  1.00 98.26           C  
ATOM   4093  HD2 PRO A 269      -9.886  -4.984 -13.187  1.00 98.26           H  
ATOM   4094  HD3 PRO A 269      -8.814  -6.257 -12.540  1.00 98.26           H  
ATOM   4095  N   HIS A 270      -6.400  -5.097  -9.869  1.00 97.91           N  
ATOM   4096  H   HIS A 270      -6.627  -5.749 -10.606  1.00 97.91           H  
ATOM   4097  CA  HIS A 270      -5.099  -5.200  -9.203  1.00 97.91           C  
ATOM   4098  HA  HIS A 270      -5.272  -5.198  -8.127  1.00 97.91           H  
ATOM   4099  C   HIS A 270      -4.156  -4.024  -9.487  1.00 97.91           C  
ATOM   4100  CB  HIS A 270      -4.418  -6.529  -9.536  1.00 97.91           C  
ATOM   4101  HB2 HIS A 270      -3.620  -6.665  -8.807  1.00 97.91           H  
ATOM   4102  HB3 HIS A 270      -5.126  -7.350  -9.418  1.00 97.91           H  
ATOM   4103  O   HIS A 270      -3.195  -3.844  -8.756  1.00 97.91           O  
ATOM   4104  CG  HIS A 270      -3.801  -6.590 -10.909  1.00 97.91           C  
ATOM   4105  CD2 HIS A 270      -4.447  -6.441 -12.103  1.00 97.91           C  
ATOM   4106  HD2 HIS A 270      -5.507  -6.282 -12.234  1.00 97.91           H  
ATOM   4107  ND1 HIS A 270      -2.469  -6.793 -11.190  1.00 97.91           N  
ATOM   4108  HD1 HIS A 270      -1.715  -6.819 -10.518  1.00 97.91           H  
ATOM   4109  CE1 HIS A 270      -2.323  -6.773 -12.525  1.00 97.91           C  
ATOM   4110  HE1 HIS A 270      -1.382  -6.864 -13.048  1.00 97.91           H  
ATOM   4111  NE2 HIS A 270      -3.501  -6.561 -13.122  1.00 97.91           N  
ATOM   4112  N   GLN A 271      -4.402  -3.206 -10.508  1.00 98.17           N  
ATOM   4113  H   GLN A 271      -5.223  -3.363 -11.075  1.00 98.17           H  
ATOM   4114  CA  GLN A 271      -3.644  -1.974 -10.744  1.00 98.17           C  
ATOM   4115  HA  GLN A 271      -2.626  -2.090 -10.373  1.00 98.17           H  
ATOM   4116  C   GLN A 271      -4.271  -0.798  -9.984  1.00 98.17           C  
ATOM   4117  CB  GLN A 271      -3.571  -1.700 -12.250  1.00 98.17           C  
ATOM   4118  HB2 GLN A 271      -4.581  -1.607 -12.649  1.00 98.17           H  
ATOM   4119  HB3 GLN A 271      -3.052  -0.755 -12.413  1.00 98.17           H  
ATOM   4120  O   GLN A 271      -3.554   0.034  -9.431  1.00 98.17           O  
ATOM   4121  CG  GLN A 271      -2.830  -2.812 -13.007  1.00 98.17           C  
ATOM   4122  HG2 GLN A 271      -1.798  -2.870 -12.662  1.00 98.17           H  
ATOM   4123  HG3 GLN A 271      -3.311  -3.773 -12.826  1.00 98.17           H  
ATOM   4124  CD  GLN A 271      -2.867  -2.557 -14.504  1.00 98.17           C  
ATOM   4125  NE2 GLN A 271      -1.787  -2.119 -15.112  1.00 98.17           N  
ATOM   4126 HE21 GLN A 271      -0.925  -1.971 -14.608  1.00 98.17           H  
ATOM   4127 HE22 GLN A 271      -1.907  -1.945 -16.100  1.00 98.17           H  
ATOM   4128  OE1 GLN A 271      -3.886  -2.708 -15.150  1.00 98.17           O  
ATOM   4129  N   VAL A 272      -5.604  -0.778  -9.868  1.00 98.52           N  
ATOM   4130  H   VAL A 272      -6.130  -1.481 -10.367  1.00 98.52           H  
ATOM   4131  CA  VAL A 272      -6.361   0.226  -9.100  1.00 98.52           C  
ATOM   4132  HA  VAL A 272      -6.101   1.217  -9.473  1.00 98.52           H  
ATOM   4133  C   VAL A 272      -6.007   0.232  -7.608  1.00 98.52           C  
ATOM   4134  CB  VAL A 272      -7.870   0.012  -9.325  1.00 98.52           C  
ATOM   4135  HB  VAL A 272      -8.111  -1.045  -9.207  1.00 98.52           H  
ATOM   4136  O   VAL A 272      -6.101   1.279  -6.964  1.00 98.52           O  
ATOM   4137  CG1 VAL A 272      -8.763   0.794  -8.359  1.00 98.52           C  
ATOM   4138 HG11 VAL A 272      -8.618   0.440  -7.338  1.00 98.52           H  
ATOM   4139 HG12 VAL A 272      -9.804   0.601  -8.615  1.00 98.52           H  
ATOM   4140 HG13 VAL A 272      -8.548   1.861  -8.410  1.00 98.52           H  
ATOM   4141  CG2 VAL A 272      -8.231   0.437 -10.752  1.00 98.52           C  
ATOM   4142 HG21 VAL A 272      -7.810  -0.263 -11.473  1.00 98.52           H  
ATOM   4143 HG22 VAL A 272      -9.315   0.458 -10.870  1.00 98.52           H  
ATOM   4144 HG23 VAL A 272      -7.844   1.436 -10.951  1.00 98.52           H  
ATOM   4145  N   VAL A 273      -5.519  -0.885  -7.050  1.00 98.71           N  
ATOM   4146  H   VAL A 273      -5.516  -1.727  -7.608  1.00 98.71           H  
ATOM   4147  CA  VAL A 273      -5.053  -0.946  -5.648  1.00 98.71           C  
ATOM   4148  HA  VAL A 273      -5.915  -0.777  -5.003  1.00 98.71           H  
ATOM   4149  C   VAL A 273      -4.027   0.141  -5.313  1.00 98.71           C  
ATOM   4150  CB  VAL A 273      -4.449  -2.314  -5.273  1.00 98.71           C  
ATOM   4151  HB  VAL A 273      -4.285  -2.328  -4.196  1.00 98.71           H  
ATOM   4152  O   VAL A 273      -3.987   0.596  -4.175  1.00 98.71           O  
ATOM   4153  CG1 VAL A 273      -5.391  -3.474  -5.601  1.00 98.71           C  
ATOM   4154 HG11 VAL A 273      -6.354  -3.323  -5.113  1.00 98.71           H  
ATOM   4155 HG12 VAL A 273      -5.538  -3.542  -6.679  1.00 98.71           H  
ATOM   4156 HG13 VAL A 273      -4.955  -4.408  -5.246  1.00 98.71           H  
ATOM   4157  CG2 VAL A 273      -3.089  -2.561  -5.928  1.00 98.71           C  
ATOM   4158 HG21 VAL A 273      -3.113  -2.257  -6.975  1.00 98.71           H  
ATOM   4159 HG22 VAL A 273      -2.830  -3.616  -5.844  1.00 98.71           H  
ATOM   4160 HG23 VAL A 273      -2.319  -1.983  -5.418  1.00 98.71           H  
ATOM   4161  N   ALA A 274      -3.228   0.583  -6.292  1.00 98.63           N  
ATOM   4162  H   ALA A 274      -3.345   0.201  -7.219  1.00 98.63           H  
ATOM   4163  CA  ALA A 274      -2.231   1.632  -6.114  1.00 98.63           C  
ATOM   4164  HA  ALA A 274      -1.576   1.364  -5.285  1.00 98.63           H  
ATOM   4165  C   ALA A 274      -2.881   2.986  -5.777  1.00 98.63           C  
ATOM   4166  CB  ALA A 274      -1.395   1.696  -7.397  1.00 98.63           C  
ATOM   4167  HB1 ALA A 274      -0.969   0.716  -7.609  1.00 98.63           H  
ATOM   4168  HB2 ALA A 274      -2.014   2.008  -8.239  1.00 98.63           H  
ATOM   4169  HB3 ALA A 274      -0.580   2.410  -7.278  1.00 98.63           H  
ATOM   4170  O   ALA A 274      -2.427   3.678  -4.862  1.00 98.63           O  
ATOM   4171  N   TRP A 275      -3.972   3.338  -6.466  1.00 98.71           N  
ATOM   4172  H   TRP A 275      -4.334   2.697  -7.158  1.00 98.71           H  
ATOM   4173  CA  TRP A 275      -4.749   4.543  -6.173  1.00 98.71           C  
ATOM   4174  HA  TRP A 275      -4.075   5.394  -6.074  1.00 98.71           H  
ATOM   4175  C   TRP A 275      -5.515   4.411  -4.857  1.00 98.71           C  
ATOM   4176  CB  TRP A 275      -5.720   4.836  -7.319  1.00 98.71           C  
ATOM   4177  HB2 TRP A 275      -5.152   4.950  -8.242  1.00 98.71           H  
ATOM   4178  HB3 TRP A 275      -6.400   3.995  -7.449  1.00 98.71           H  
ATOM   4179  O   TRP A 275      -5.485   5.326  -4.038  1.00 98.71           O  
ATOM   4180  CG  TRP A 275      -6.528   6.077  -7.110  1.00 98.71           C  
ATOM   4181  CD1 TRP A 275      -6.130   7.330  -7.418  1.00 98.71           C  
ATOM   4182  HD1 TRP A 275      -5.176   7.568  -7.865  1.00 98.71           H  
ATOM   4183  CD2 TRP A 275      -7.827   6.219  -6.460  1.00 98.71           C  
ATOM   4184  CE2 TRP A 275      -8.154   7.606  -6.407  1.00 98.71           C  
ATOM   4185  CE3 TRP A 275      -8.743   5.319  -5.877  1.00 98.71           C  
ATOM   4186  HE3 TRP A 275      -8.529   4.261  -5.917  1.00 98.71           H  
ATOM   4187  NE1 TRP A 275      -7.096   8.237  -7.027  1.00 98.71           N  
ATOM   4188  HE1 TRP A 275      -6.979   9.237  -7.105  1.00 98.71           H  
ATOM   4189  CH2 TRP A 275     -10.217   7.152  -5.223  1.00 98.71           C  
ATOM   4190  HH2 TRP A 275     -11.127   7.497  -4.756  1.00 98.71           H  
ATOM   4191  CZ2 TRP A 275      -9.325   8.074  -5.794  1.00 98.71           C  
ATOM   4192  HZ2 TRP A 275      -9.540   9.132  -5.759  1.00 98.71           H  
ATOM   4193  CZ3 TRP A 275      -9.923   5.778  -5.262  1.00 98.71           C  
ATOM   4194  HZ3 TRP A 275     -10.612   5.070  -4.826  1.00 98.71           H  
ATOM   4195  N   VAL A 276      -6.154   3.260  -4.615  1.00 98.83           N  
ATOM   4196  H   VAL A 276      -6.139   2.551  -5.335  1.00 98.83           H  
ATOM   4197  CA  VAL A 276      -6.930   3.017  -3.385  1.00 98.83           C  
ATOM   4198  HA  VAL A 276      -7.660   3.819  -3.276  1.00 98.83           H  
ATOM   4199  C   VAL A 276      -6.035   3.070  -2.143  1.00 98.83           C  
ATOM   4200  CB  VAL A 276      -7.701   1.686  -3.474  1.00 98.83           C  
ATOM   4201  HB  VAL A 276      -7.000   0.891  -3.727  1.00 98.83           H  
ATOM   4202  O   VAL A 276      -6.428   3.661  -1.139  1.00 98.83           O  
ATOM   4203  CG1 VAL A 276      -8.422   1.325  -2.169  1.00 98.83           C  
ATOM   4204 HG11 VAL A 276      -9.103   2.126  -1.884  1.00 98.83           H  
ATOM   4205 HG12 VAL A 276      -8.996   0.409  -2.310  1.00 98.83           H  
ATOM   4206 HG13 VAL A 276      -7.706   1.159  -1.364  1.00 98.83           H  
ATOM   4207  CG2 VAL A 276      -8.760   1.741  -4.581  1.00 98.83           C  
ATOM   4208 HG21 VAL A 276      -9.476   2.536  -4.369  1.00 98.83           H  
ATOM   4209 HG22 VAL A 276      -8.289   1.932  -5.545  1.00 98.83           H  
ATOM   4210 HG23 VAL A 276      -9.293   0.793  -4.641  1.00 98.83           H  
ATOM   4211  N   ALA A 277      -4.811   2.535  -2.214  1.00 98.84           N  
ATOM   4212  H   ALA A 277      -4.543   2.034  -3.048  1.00 98.84           H  
ATOM   4213  CA  ALA A 277      -3.818   2.668  -1.148  1.00 98.84           C  
ATOM   4214  HA  ALA A 277      -4.236   2.288  -0.216  1.00 98.84           H  
ATOM   4215  C   ALA A 277      -3.447   4.139  -0.898  1.00 98.84           C  
ATOM   4216  CB  ALA A 277      -2.597   1.819  -1.513  1.00 98.84           C  
ATOM   4217  HB1 ALA A 277      -2.895   0.779  -1.643  1.00 98.84           H  
ATOM   4218  HB2 ALA A 277      -2.147   2.186  -2.436  1.00 98.84           H  
ATOM   4219  HB3 ALA A 277      -1.863   1.872  -0.709  1.00 98.84           H  
ATOM   4220  O   ALA A 277      -3.471   4.595   0.244  1.00 98.84           O  
ATOM   4221  N   GLY A 278      -3.207   4.916  -1.962  1.00 98.34           N  
ATOM   4222  H   GLY A 278      -3.221   4.496  -2.880  1.00 98.34           H  
ATOM   4223  CA  GLY A 278      -3.006   6.365  -1.854  1.00 98.34           C  
ATOM   4224  HA2 GLY A 278      -2.865   6.780  -2.852  1.00 98.34           H  
ATOM   4225  HA3 GLY A 278      -2.121   6.572  -1.253  1.00 98.34           H  
ATOM   4226  C   GLY A 278      -4.185   7.084  -1.195  1.00 98.34           C  
ATOM   4227  O   GLY A 278      -3.997   7.892  -0.283  1.00 98.34           O  
ATOM   4228  N   ALA A 279      -5.409   6.748  -1.602  1.00 98.25           N  
ATOM   4229  H   ALA A 279      -5.496   6.086  -2.360  1.00 98.25           H  
ATOM   4230  CA  ALA A 279      -6.627   7.323  -1.049  1.00 98.25           C  
ATOM   4231  HA  ALA A 279      -6.558   8.407  -1.138  1.00 98.25           H  
ATOM   4232  C   ALA A 279      -6.795   7.008   0.445  1.00 98.25           C  
ATOM   4233  CB  ALA A 279      -7.830   6.838  -1.870  1.00 98.25           C  
ATOM   4234  HB1 ALA A 279      -7.664   7.016  -2.932  1.00 98.25           H  
ATOM   4235  HB2 ALA A 279      -8.726   7.374  -1.555  1.00 98.25           H  
ATOM   4236  HB3 ALA A 279      -7.983   5.770  -1.717  1.00 98.25           H  
ATOM   4237  O   ALA A 279      -7.074   7.916   1.227  1.00 98.25           O  
ATOM   4238  N   ASP A 280      -6.608   5.755   0.867  1.00 98.34           N  
ATOM   4239  H   ASP A 280      -6.388   5.042   0.186  1.00 98.34           H  
ATOM   4240  CA  ASP A 280      -6.747   5.357   2.274  1.00 98.34           C  
ATOM   4241  HA  ASP A 280      -7.675   5.776   2.662  1.00 98.34           H  
ATOM   4242  C   ASP A 280      -5.618   5.908   3.164  1.00 98.34           C  
ATOM   4243  CB  ASP A 280      -6.868   3.830   2.375  1.00 98.34           C  
ATOM   4244  HB2 ASP A 280      -5.961   3.359   1.997  1.00 98.34           H  
ATOM   4245  HB3 ASP A 280      -7.698   3.502   1.750  1.00 98.34           H  
ATOM   4246  O   ASP A 280      -5.887   6.371   4.276  1.00 98.34           O  
ATOM   4247  CG  ASP A 280      -7.139   3.398   3.821  1.00 98.34           C  
ATOM   4248  OD1 ASP A 280      -8.305   3.529   4.259  1.00 98.34           O  
ATOM   4249  OD2 ASP A 280      -6.197   2.982   4.524  1.00 98.34           O  
ATOM   4250  N   ALA A 281      -4.376   5.952   2.664  1.00 97.52           N  
ATOM   4251  H   ALA A 281      -4.196   5.530   1.765  1.00 97.52           H  
ATOM   4252  CA  ALA A 281      -3.251   6.543   3.392  1.00 97.52           C  
ATOM   4253  HA  ALA A 281      -3.165   6.062   4.367  1.00 97.52           H  
ATOM   4254  C   ALA A 281      -3.455   8.041   3.633  1.00 97.52           C  
ATOM   4255  CB  ALA A 281      -1.955   6.312   2.610  1.00 97.52           C  
ATOM   4256  HB1 ALA A 281      -2.019   6.767   1.622  1.00 97.52           H  
ATOM   4257  HB2 ALA A 281      -1.116   6.745   3.155  1.00 97.52           H  
ATOM   4258  HB3 ALA A 281      -1.776   5.242   2.500  1.00 97.52           H  
ATOM   4259  O   ALA A 281      -3.228   8.533   4.734  1.00 97.52           O  
ATOM   4260  N   SER A 282      -3.900   8.769   2.607  1.00 95.36           N  
ATOM   4261  H   SER A 282      -4.015   8.307   1.716  1.00 95.36           H  
ATOM   4262  CA  SER A 282      -4.108  10.219   2.672  1.00 95.36           C  
ATOM   4263  HA  SER A 282      -3.226  10.679   3.117  1.00 95.36           H  
ATOM   4264  C   SER A 282      -5.321  10.638   3.507  1.00 95.36           C  
ATOM   4265  CB  SER A 282      -4.266  10.753   1.248  1.00 95.36           C  
ATOM   4266  HB2 SER A 282      -4.146  11.836   1.251  1.00 95.36           H  
ATOM   4267  HB3 SER A 282      -3.495  10.302   0.623  1.00 95.36           H  
ATOM   4268  O   SER A 282      -5.386  11.774   3.985  1.00 95.36           O  
ATOM   4269  OG  SER A 282      -5.539  10.442   0.708  1.00 95.36           O  
ATOM   4270  HG  SER A 282      -5.626   9.486   0.672  1.00 95.36           H  
ATOM   4271  N   ALA A 283      -6.305   9.747   3.665  1.00 95.42           N  
ATOM   4272  H   ALA A 283      -6.189   8.819   3.283  1.00 95.42           H  
ATOM   4273  CA  ALA A 283      -7.544  10.061   4.354  1.00 95.42           C  
ATOM   4274  HA  ALA A 283      -7.926  10.996   3.943  1.00 95.42           H  
ATOM   4275  C   ALA A 283      -7.280  10.268   5.849  1.00 95.42           C  
ATOM   4276  CB  ALA A 283      -8.589   8.975   4.078  1.00 95.42           C  
ATOM   4277  HB1 ALA A 283      -9.502   9.187   4.635  1.00 95.42           H  
ATOM   4278  HB2 ALA A 283      -8.821   8.954   3.013  1.00 95.42           H  
ATOM   4279  HB3 ALA A 283      -8.201   8.003   4.380  1.00 95.42           H  
ATOM   4280  O   ALA A 283      -6.751   9.398   6.545  1.00 95.42           O  
ATOM   4281  N   SER A 284      -7.690  11.431   6.357  1.00 92.14           N  
ATOM   4282  H   SER A 284      -8.114  12.115   5.747  1.00 92.14           H  
ATOM   4283  CA  SER A 284      -7.643  11.706   7.789  1.00 92.14           C  
ATOM   4284  HA  SER A 284      -6.656  11.423   8.154  1.00 92.14           H  
ATOM   4285  C   SER A 284      -8.678  10.867   8.544  1.00 92.14           C  
ATOM   4286  CB  SER A 284      -7.827  13.204   8.060  1.00 92.14           C  
ATOM   4287  HB2 SER A 284      -7.577  13.413   9.100  1.00 92.14           H  
ATOM   4288  HB3 SER A 284      -7.146  13.769   7.423  1.00 92.14           H  
ATOM   4289  O   SER A 284      -9.610  10.303   7.963  1.00 92.14           O  
ATOM   4290  OG  SER A 284      -9.162  13.616   7.817  1.00 92.14           O  
ATOM   4291  HG  SER A 284      -9.200  14.569   7.925  1.00 92.14           H  
ATOM   4292  N   MET A 285      -8.568  10.855   9.872  1.00 91.43           N  
ATOM   4293  H   MET A 285      -7.765  11.296  10.296  1.00 91.43           H  
ATOM   4294  CA  MET A 285      -9.580  10.284  10.770  1.00 91.43           C  
ATOM   4295  HA  MET A 285      -9.668   9.211  10.597  1.00 91.43           H  
ATOM   4296  C   MET A 285     -10.978  10.905  10.582  1.00 91.43           C  
ATOM   4297  CB  MET A 285      -9.113  10.530  12.205  1.00 91.43           C  
ATOM   4298  HB2 MET A 285      -9.918  10.280  12.896  1.00 91.43           H  
ATOM   4299  HB3 MET A 285      -8.889  11.588  12.336  1.00 91.43           H  
ATOM   4300  O   MET A 285     -11.989  10.286  10.901  1.00 91.43           O  
ATOM   4301  CG  MET A 285      -7.881   9.707  12.579  1.00 91.43           C  
ATOM   4302  HG2 MET A 285      -7.060   9.925  11.895  1.00 91.43           H  
ATOM   4303  HG3 MET A 285      -8.119   8.646  12.518  1.00 91.43           H  
ATOM   4304  SD  MET A 285      -7.356  10.112  14.256  1.00 91.43           S  
ATOM   4305  CE  MET A 285      -6.054   8.896  14.489  1.00 91.43           C  
ATOM   4306  HE1 MET A 285      -5.320   8.976  13.687  1.00 91.43           H  
ATOM   4307  HE2 MET A 285      -6.517   7.909  14.499  1.00 91.43           H  
ATOM   4308  HE3 MET A 285      -5.562   9.071  15.446  1.00 91.43           H  
ATOM   4309  N   LEU A 286     -11.048  12.118  10.028  1.00 91.35           N  
ATOM   4310  H   LEU A 286     -10.184  12.561   9.751  1.00 91.35           H  
ATOM   4311  CA  LEU A 286     -12.289  12.876   9.860  1.00 91.35           C  
ATOM   4312  HA  LEU A 286     -12.977  12.614  10.664  1.00 91.35           H  
ATOM   4313  C   LEU A 286     -13.009  12.561   8.543  1.00 91.35           C  
ATOM   4314  CB  LEU A 286     -11.973  14.379   9.968  1.00 91.35           C  
ATOM   4315  HB2 LEU A 286     -12.916  14.927   9.950  1.00 91.35           H  
ATOM   4316  HB3 LEU A 286     -11.398  14.682   9.093  1.00 91.35           H  
ATOM   4317  O   LEU A 286     -14.201  12.838   8.409  1.00 91.35           O  
ATOM   4318  CG  LEU A 286     -11.195  14.792  11.232  1.00 91.35           C  
ATOM   4319  HG  LEU A 286     -10.215  14.314  11.226  1.00 91.35           H  
ATOM   4320  CD1 LEU A 286     -10.976  16.302  11.233  1.00 91.35           C  
ATOM   4321 HD11 LEU A 286     -11.934  16.817  11.294  1.00 91.35           H  
ATOM   4322 HD12 LEU A 286     -10.388  16.580  12.108  1.00 91.35           H  
ATOM   4323 HD13 LEU A 286     -10.443  16.613  10.334  1.00 91.35           H  
ATOM   4324  CD2 LEU A 286     -11.928  14.391  12.505  1.00 91.35           C  
ATOM   4325 HD21 LEU A 286     -11.374  14.751  13.372  1.00 91.35           H  
ATOM   4326 HD22 LEU A 286     -12.924  14.835  12.527  1.00 91.35           H  
ATOM   4327 HD23 LEU A 286     -12.008  13.307  12.578  1.00 91.35           H  
ATOM   4328  N   LYS A 287     -12.312  11.968   7.568  1.00 91.71           N  
ATOM   4329  H   LYS A 287     -11.370  11.666   7.774  1.00 91.71           H  
ATOM   4330  CA  LYS A 287     -12.801  11.803   6.196  1.00 91.71           C  
ATOM   4331  HA  LYS A 287     -13.744  12.340   6.095  1.00 91.71           H  
ATOM   4332  C   LYS A 287     -13.073  10.332   5.871  1.00 91.71           C  
ATOM   4333  CB  LYS A 287     -11.795  12.471   5.244  1.00 91.71           C  
ATOM   4334  HB2 LYS A 287     -10.832  11.969   5.333  1.00 91.71           H  
ATOM   4335  HB3 LYS A 287     -11.670  13.513   5.537  1.00 91.71           H  
ATOM   4336  O   LYS A 287     -12.226   9.468   6.081  1.00 91.71           O  
ATOM   4337  CG  LYS A 287     -12.260  12.417   3.784  1.00 91.71           C  
ATOM   4338  HG2 LYS A 287     -12.317  11.371   3.483  1.00 91.71           H  
ATOM   4339  HG3 LYS A 287     -13.246  12.872   3.693  1.00 91.71           H  
ATOM   4340  CD  LYS A 287     -11.281  13.118   2.839  1.00 91.71           C  
ATOM   4341  HD2 LYS A 287     -11.257  14.187   3.051  1.00 91.71           H  
ATOM   4342  HD3 LYS A 287     -10.287  12.695   2.987  1.00 91.71           H  
ATOM   4343  CE  LYS A 287     -11.732  12.870   1.395  1.00 91.71           C  
ATOM   4344  HE2 LYS A 287     -11.947  11.807   1.288  1.00 91.71           H  
ATOM   4345  HE3 LYS A 287     -12.662  13.409   1.213  1.00 91.71           H  
ATOM   4346  NZ  LYS A 287     -10.690  13.260   0.414  1.00 91.71           N  
ATOM   4347  HZ1 LYS A 287      -9.850  12.722   0.574  1.00 91.71           H  
ATOM   4348  HZ2 LYS A 287     -10.468  14.243   0.480  1.00 91.71           H  
ATOM   4349  HZ3 LYS A 287     -10.999  13.048  -0.524  1.00 91.71           H  
ATOM   4350  N   SER A 288     -14.254  10.060   5.314  1.00 96.38           N  
ATOM   4351  H   SER A 288     -14.845  10.850   5.097  1.00 96.38           H  
ATOM   4352  CA  SER A 288     -14.541   8.813   4.589  1.00 96.38           C  
ATOM   4353  HA  SER A 288     -13.948   7.996   4.999  1.00 96.38           H  
ATOM   4354  C   SER A 288     -14.156   8.994   3.122  1.00 96.38           C  
ATOM   4355  CB  SER A 288     -16.020   8.420   4.719  1.00 96.38           C  
ATOM   4356  HB2 SER A 288     -16.650   9.214   4.318  1.00 96.38           H  
ATOM   4357  HB3 SER A 288     -16.261   8.258   5.769  1.00 96.38           H  
ATOM   4358  O   SER A 288     -14.316  10.094   2.587  1.00 96.38           O  
ATOM   4359  OG  SER A 288     -16.259   7.230   4.003  1.00 96.38           O  
ATOM   4360  HG  SER A 288     -17.146   6.897   4.159  1.00 96.38           H  
ATOM   4361  N   ASN A 289     -13.666   7.935   2.476  1.00 97.57           N  
ATOM   4362  H   ASN A 289     -13.559   7.057   2.963  1.00 97.57           H  
ATOM   4363  CA  ASN A 289     -13.454   7.953   1.030  1.00 97.57           C  
ATOM   4364  HA  ASN A 289     -13.172   8.970   0.758  1.00 97.57           H  
ATOM   4365  C   ASN A 289     -14.736   7.689   0.228  1.00 97.57           C  
ATOM   4366  CB  ASN A 289     -12.275   7.051   0.629  1.00 97.57           C  
ATOM   4367  HB2 ASN A 289     -12.391   6.055   1.057  1.00 97.57           H  
ATOM   4368  HB3 ASN A 289     -12.259   6.941  -0.456  1.00 97.57           H  
ATOM   4369  O   ASN A 289     -14.688   7.760  -0.992  1.00 97.57           O  
ATOM   4370  CG  ASN A 289     -10.933   7.638   1.028  1.00 97.57           C  
ATOM   4371  ND2 ASN A 289      -9.971   6.807   1.353  1.00 97.57           N  
ATOM   4372 HD21 ASN A 289      -9.064   7.208   1.544  1.00 97.57           H  
ATOM   4373 HD22 ASN A 289     -10.130   5.810   1.350  1.00 97.57           H  
ATOM   4374  OD1 ASN A 289     -10.730   8.846   1.032  1.00 97.57           O  
ATOM   4375  N   THR A 290     -15.879   7.441   0.875  1.00 97.67           N  
ATOM   4376  H   THR A 290     -15.862   7.334   1.879  1.00 97.67           H  
ATOM   4377  CA  THR A 290     -17.181   7.313   0.209  1.00 97.67           C  
ATOM   4378  HA  THR A 290     -17.156   6.454  -0.461  1.00 97.67           H  
ATOM   4379  C   THR A 290     -17.469   8.567  -0.622  1.00 97.67           C  
ATOM   4380  CB  THR A 290     -18.278   7.073   1.255  1.00 97.67           C  
ATOM   4381  HB  THR A 290     -18.275   7.889   1.978  1.00 97.67           H  
ATOM   4382  O   THR A 290     -17.336   9.686  -0.124  1.00 97.67           O  
ATOM   4383  CG2 THR A 290     -19.671   6.949   0.653  1.00 97.67           C  
ATOM   4384 HG21 THR A 290     -20.359   6.507   1.374  1.00 97.67           H  
ATOM   4385 HG22 THR A 290     -19.641   6.325  -0.240  1.00 97.67           H  
ATOM   4386 HG23 THR A 290     -20.039   7.938   0.378  1.00 97.67           H  
ATOM   4387  OG1 THR A 290     -17.998   5.868   1.931  1.00 97.67           O  
ATOM   4388  HG1 THR A 290     -18.462   5.889   2.772  1.00 97.67           H  
ATOM   4389  N   PHE A 291     -17.819   8.377  -1.896  1.00 96.26           N  
ATOM   4390  H   PHE A 291     -17.953   7.431  -2.223  1.00 96.26           H  
ATOM   4391  CA  PHE A 291     -17.982   9.418  -2.917  1.00 96.26           C  
ATOM   4392  HA  PHE A 291     -18.177   8.885  -3.848  1.00 96.26           H  
ATOM   4393  C   PHE A 291     -16.736  10.265  -3.221  1.00 96.26           C  
ATOM   4394  CB  PHE A 291     -19.227  10.275  -2.636  1.00 96.26           C  
ATOM   4395  HB2 PHE A 291     -19.053  10.876  -1.744  1.00 96.26           H  
ATOM   4396  HB3 PHE A 291     -19.372  10.965  -3.467  1.00 96.26           H  
ATOM   4397  O   PHE A 291     -16.839  11.324  -3.843  1.00 96.26           O  
ATOM   4398  CG  PHE A 291     -20.510   9.487  -2.479  1.00 96.26           C  
ATOM   4399  CD1 PHE A 291     -20.941   8.638  -3.516  1.00 96.26           C  
ATOM   4400  HD1 PHE A 291     -20.359   8.530  -4.419  1.00 96.26           H  
ATOM   4401  CD2 PHE A 291     -21.279   9.609  -1.306  1.00 96.26           C  
ATOM   4402  HD2 PHE A 291     -20.951  10.258  -0.509  1.00 96.26           H  
ATOM   4403  CE1 PHE A 291     -22.127   7.901  -3.373  1.00 96.26           C  
ATOM   4404  HE1 PHE A 291     -22.438   7.221  -4.152  1.00 96.26           H  
ATOM   4405  CE2 PHE A 291     -22.468   8.870  -1.165  1.00 96.26           C  
ATOM   4406  HE2 PHE A 291     -23.053   8.941  -0.260  1.00 96.26           H  
ATOM   4407  CZ  PHE A 291     -22.889   8.016  -2.199  1.00 96.26           C  
ATOM   4408  HZ  PHE A 291     -23.786   7.425  -2.087  1.00 96.26           H  
ATOM   4409  N   VAL A 292     -15.532   9.828  -2.841  1.00 97.23           N  
ATOM   4410  H   VAL A 292     -15.462   8.965  -2.320  1.00 97.23           H  
ATOM   4411  CA  VAL A 292     -14.305  10.470  -3.328  1.00 97.23           C  
ATOM   4412  HA  VAL A 292     -14.440  11.549  -3.246  1.00 97.23           H  
ATOM   4413  C   VAL A 292     -14.122  10.150  -4.807  1.00 97.23           C  
ATOM   4414  CB  VAL A 292     -13.066  10.103  -2.492  1.00 97.23           C  
ATOM   4415  HB  VAL A 292     -13.001   9.022  -2.370  1.00 97.23           H  
ATOM   4416  O   VAL A 292     -14.224   9.000  -5.230  1.00 97.23           O  
ATOM   4417  CG1 VAL A 292     -11.751  10.587  -3.120  1.00 97.23           C  
ATOM   4418 HG11 VAL A 292     -11.565  10.053  -4.052  1.00 97.23           H  
ATOM   4419 HG12 VAL A 292     -10.920  10.363  -2.451  1.00 97.23           H  
ATOM   4420 HG13 VAL A 292     -11.788  11.657  -3.321  1.00 97.23           H  
ATOM   4421  CG2 VAL A 292     -13.175  10.788  -1.123  1.00 97.23           C  
ATOM   4422 HG21 VAL A 292     -13.215  11.870  -1.247  1.00 97.23           H  
ATOM   4423 HG22 VAL A 292     -14.088  10.466  -0.622  1.00 97.23           H  
ATOM   4424 HG23 VAL A 292     -12.315  10.513  -0.513  1.00 97.23           H  
ATOM   4425  N   LYS A 293     -13.840  11.189  -5.596  1.00 98.04           N  
ATOM   4426  H   LYS A 293     -13.815  12.107  -5.175  1.00 98.04           H  
ATOM   4427  CA  LYS A 293     -13.561  11.078  -7.027  1.00 98.04           C  
ATOM   4428  HA  LYS A 293     -14.326  10.452  -7.487  1.00 98.04           H  
ATOM   4429  C   LYS A 293     -12.200  10.434  -7.271  1.00 98.04           C  
ATOM   4430  CB  LYS A 293     -13.621  12.476  -7.654  1.00 98.04           C  
ATOM   4431  HB2 LYS A 293     -12.813  13.086  -7.251  1.00 98.04           H  
ATOM   4432  HB3 LYS A 293     -14.566  12.949  -7.387  1.00 98.04           H  
ATOM   4433  O   LYS A 293     -11.196  10.896  -6.726  1.00 98.04           O  
ATOM   4434  CG  LYS A 293     -13.500  12.420  -9.181  1.00 98.04           C  
ATOM   4435  HG2 LYS A 293     -14.264  11.756  -9.586  1.00 98.04           H  
ATOM   4436  HG3 LYS A 293     -12.515  12.045  -9.457  1.00 98.04           H  
ATOM   4437  CD  LYS A 293     -13.683  13.819  -9.765  1.00 98.04           C  
ATOM   4438  HD2 LYS A 293     -14.709  14.141  -9.586  1.00 98.04           H  
ATOM   4439  HD3 LYS A 293     -12.994  14.509  -9.278  1.00 98.04           H  
ATOM   4440  CE  LYS A 293     -13.396  13.783 -11.264  1.00 98.04           C  
ATOM   4441  HE2 LYS A 293     -14.010  13.004 -11.715  1.00 98.04           H  
ATOM   4442  HE3 LYS A 293     -12.350  13.517 -11.414  1.00 98.04           H  
ATOM   4443  NZ  LYS A 293     -13.698  15.094 -11.878  1.00 98.04           N  
ATOM   4444  HZ1 LYS A 293     -14.657  15.341 -11.680  1.00 98.04           H  
ATOM   4445  HZ2 LYS A 293     -13.085  15.799 -11.495  1.00 98.04           H  
ATOM   4446  HZ3 LYS A 293     -13.579  15.044 -12.880  1.00 98.04           H  
ATOM   4447  N   TYR A 294     -12.151   9.461  -8.171  1.00 98.27           N  
ATOM   4448  H   TYR A 294     -13.016   9.150  -8.590  1.00 98.27           H  
ATOM   4449  CA  TYR A 294     -10.902   8.998  -8.762  1.00 98.27           C  
ATOM   4450  HA  TYR A 294     -10.118   9.020  -8.006  1.00 98.27           H  
ATOM   4451  C   TYR A 294     -10.498   9.965  -9.881  1.00 98.27           C  
ATOM   4452  CB  TYR A 294     -11.051   7.537  -9.205  1.00 98.27           C  
ATOM   4453  HB2 TYR A 294     -11.496   6.988  -8.375  1.00 98.27           H  
ATOM   4454  HB3 TYR A 294     -11.754   7.483 -10.037  1.00 98.27           H  
ATOM   4455  O   TYR A 294     -10.993   9.901 -11.007  1.00 98.27           O  
ATOM   4456  CG  TYR A 294      -9.772   6.807  -9.590  1.00 98.27           C  
ATOM   4457  CD1 TYR A 294      -8.607   7.483 -10.013  1.00 98.27           C  
ATOM   4458  HD1 TYR A 294      -8.544   8.560 -10.064  1.00 98.27           H  
ATOM   4459  CD2 TYR A 294      -9.748   5.402  -9.511  1.00 98.27           C  
ATOM   4460  HD2 TYR A 294     -10.625   4.872  -9.169  1.00 98.27           H  
ATOM   4461  CE1 TYR A 294      -7.454   6.773 -10.361  1.00 98.27           C  
ATOM   4462  HE1 TYR A 294      -6.562   7.309 -10.648  1.00 98.27           H  
ATOM   4463  CE2 TYR A 294      -8.590   4.684  -9.865  1.00 98.27           C  
ATOM   4464  HE2 TYR A 294      -8.576   3.605  -9.824  1.00 98.27           H  
ATOM   4465  OH  TYR A 294      -6.324   4.685 -10.647  1.00 98.27           O  
ATOM   4466  HH  TYR A 294      -5.672   5.282 -11.021  1.00 98.27           H  
ATOM   4467  CZ  TYR A 294      -7.439   5.369 -10.294  1.00 98.27           C  
ATOM   4468  N   ASP A 295      -9.576  10.882  -9.574  1.00 97.15           N  
ATOM   4469  H   ASP A 295      -9.229  10.936  -8.626  1.00 97.15           H  
ATOM   4470  CA  ASP A 295      -9.096  11.844 -10.564  1.00 97.15           C  
ATOM   4471  HA  ASP A 295      -9.989  12.320 -10.968  1.00 97.15           H  
ATOM   4472  C   ASP A 295      -8.370  11.173 -11.746  1.00 97.15           C  
ATOM   4473  CB  ASP A 295      -8.252  12.955  -9.930  1.00 97.15           C  
ATOM   4474  HB2 ASP A 295      -7.290  12.552  -9.614  1.00 97.15           H  
ATOM   4475  HB3 ASP A 295      -8.772  13.352  -9.058  1.00 97.15           H  
ATOM   4476  O   ASP A 295      -7.532  10.282 -11.593  1.00 97.15           O  
ATOM   4477  CG  ASP A 295      -8.060  14.085 -10.950  1.00 97.15           C  
ATOM   4478  OD1 ASP A 295      -9.087  14.488 -11.557  1.00 97.15           O  
ATOM   4479  OD2 ASP A 295      -6.901  14.471 -11.193  1.00 97.15           O  
ATOM   4480  N   GLY A 296      -8.722  11.601 -12.957  1.00 95.92           N  
ATOM   4481  H   GLY A 296      -9.321  12.413 -12.992  1.00 95.92           H  
ATOM   4482  CA  GLY A 296      -8.253  11.011 -14.214  1.00 95.92           C  
ATOM   4483  HA2 GLY A 296      -7.212  10.712 -14.096  1.00 95.92           H  
ATOM   4484  HA3 GLY A 296      -8.293  11.772 -14.994  1.00 95.92           H  
ATOM   4485  C   GLY A 296      -9.036   9.786 -14.706  1.00 95.92           C  
ATOM   4486  O   GLY A 296      -8.947   9.495 -15.899  1.00 95.92           O  
ATOM   4487  N   ALA A 297      -9.832   9.118 -13.863  1.00 98.10           N  
ATOM   4488  H   ALA A 297      -9.903   9.417 -12.901  1.00 98.10           H  
ATOM   4489  CA  ALA A 297     -10.712   8.029 -14.287  1.00 98.10           C  
ATOM   4490  HA  ALA A 297     -10.206   7.443 -15.054  1.00 98.10           H  
ATOM   4491  C   ALA A 297     -12.014   8.580 -14.893  1.00 98.10           C  
ATOM   4492  CB  ALA A 297     -10.967   7.091 -13.106  1.00 98.10           C  
ATOM   4493  HB1 ALA A 297     -11.454   7.642 -12.302  1.00 98.10           H  
ATOM   4494  HB2 ALA A 297     -11.612   6.270 -13.419  1.00 98.10           H  
ATOM   4495  HB3 ALA A 297     -10.023   6.684 -12.742  1.00 98.10           H  
ATOM   4496  O   ALA A 297     -12.689   9.428 -14.302  1.00 98.10           O  
ATOM   4497  N   ILE A 298     -12.354   8.106 -16.092  1.00 97.71           N  
ATOM   4498  H   ILE A 298     -11.771   7.387 -16.497  1.00 97.71           H  
ATOM   4499  CA  ILE A 298     -13.531   8.540 -16.859  1.00 97.71           C  
ATOM   4500  HA  ILE A 298     -14.003   9.378 -16.346  1.00 97.71           H  
ATOM   4501  C   ILE A 298     -14.612   7.463 -16.947  1.00 97.71           C  
ATOM   4502  CB  ILE A 298     -13.134   9.031 -18.267  1.00 97.71           C  
ATOM   4503  HB  ILE A 298     -14.050   9.341 -18.771  1.00 97.71           H  
ATOM   4504  O   ILE A 298     -15.741   7.779 -17.309  1.00 97.71           O  
ATOM   4505  CG1 ILE A 298     -12.472   7.920 -19.114  1.00 97.71           C  
ATOM   4506 HG12 ILE A 298     -13.028   6.988 -19.008  1.00 97.71           H  
ATOM   4507 HG13 ILE A 298     -11.458   7.746 -18.754  1.00 97.71           H  
ATOM   4508  CG2 ILE A 298     -12.226  10.271 -18.152  1.00 97.71           C  
ATOM   4509 HG21 ILE A 298     -11.263   9.989 -17.727  1.00 97.71           H  
ATOM   4510 HG22 ILE A 298     -12.074  10.713 -19.137  1.00 97.71           H  
ATOM   4511 HG23 ILE A 298     -12.704  11.006 -17.505  1.00 97.71           H  
ATOM   4512  CD1 ILE A 298     -12.418   8.238 -20.612  1.00 97.71           C  
ATOM   4513 HD11 ILE A 298     -11.948   7.406 -21.137  1.00 97.71           H  
ATOM   4514 HD12 ILE A 298     -13.428   8.373 -20.996  1.00 97.71           H  
ATOM   4515 HD13 ILE A 298     -11.835   9.140 -20.797  1.00 97.71           H  
ATOM   4516  N   ASP A 299     -14.282   6.211 -16.627  1.00 98.22           N  
ATOM   4517  H   ASP A 299     -13.329   5.999 -16.367  1.00 98.22           H  
ATOM   4518  CA  ASP A 299     -15.246   5.119 -16.565  1.00 98.22           C  
ATOM   4519  HA  ASP A 299     -16.190   5.535 -16.215  1.00 98.22           H  
ATOM   4520  C   ASP A 299     -14.819   4.030 -15.573  1.00 98.22           C  
ATOM   4521  CB  ASP A 299     -15.452   4.520 -17.967  1.00 98.22           C  
ATOM   4522  HB2 ASP A 299     -14.711   3.744 -18.154  1.00 98.22           H  
ATOM   4523  HB3 ASP A 299     -15.332   5.297 -18.722  1.00 98.22           H  
ATOM   4524  O   ASP A 299     -13.625   3.819 -15.365  1.00 98.22           O  
ATOM   4525  CG  ASP A 299     -16.851   3.936 -18.112  1.00 98.22           C  
ATOM   4526  OD1 ASP A 299     -17.554   3.772 -17.093  1.00 98.22           O  
ATOM   4527  OD2 ASP A 299     -17.326   3.756 -19.252  1.00 98.22           O  
ATOM   4528  N   ALA A 300     -15.783   3.335 -14.973  1.00 98.16           N  
ATOM   4529  H   ALA A 300     -16.717   3.469 -15.335  1.00 98.16           H  
ATOM   4530  CA  ALA A 300     -15.543   2.138 -14.172  1.00 98.16           C  
ATOM   4531  HA  ALA A 300     -14.575   2.220 -13.678  1.00 98.16           H  
ATOM   4532  C   ALA A 300     -15.510   0.910 -15.095  1.00 98.16           C  
ATOM   4533  CB  ALA A 300     -16.617   2.034 -13.085  1.00 98.16           C  
ATOM   4534  HB1 ALA A 300     -17.603   1.931 -13.538  1.00 98.16           H  
ATOM   4535  HB2 ALA A 300     -16.597   2.925 -12.456  1.00 98.16           H  
ATOM   4536  HB3 ALA A 300     -16.417   1.162 -12.462  1.00 98.16           H  
ATOM   4537  O   ALA A 300     -16.300   0.808 -16.036  1.00 98.16           O  
ATOM   4538  N   THR A 301     -14.587  -0.026 -14.872  1.00 96.73           N  
ATOM   4539  H   THR A 301     -13.969   0.076 -14.080  1.00 96.73           H  
ATOM   4540  CA  THR A 301     -14.354  -1.141 -15.804  1.00 96.73           C  
ATOM   4541  HA  THR A 301     -15.220  -1.240 -16.459  1.00 96.73           H  
ATOM   4542  C   THR A 301     -14.153  -2.468 -15.057  1.00 96.73           C  
ATOM   4543  CB  THR A 301     -13.177  -0.838 -16.746  1.00 96.73           C  
ATOM   4544  HB  THR A 301     -12.240  -0.826 -16.189  1.00 96.73           H  
ATOM   4545  O   THR A 301     -13.106  -2.666 -14.448  1.00 96.73           O  
ATOM   4546  CG2 THR A 301     -13.092  -1.863 -17.878  1.00 96.73           C  
ATOM   4547 HG21 THR A 301     -12.301  -1.568 -18.568  1.00 96.73           H  
ATOM   4548 HG22 THR A 301     -12.842  -2.844 -17.474  1.00 96.73           H  
ATOM   4549 HG23 THR A 301     -14.037  -1.914 -18.419  1.00 96.73           H  
ATOM   4550  OG1 THR A 301     -13.371   0.428 -17.351  1.00 96.73           O  
ATOM   4551  HG1 THR A 301     -14.316   0.590 -17.381  1.00 96.73           H  
ATOM   4552  N   PRO A 302     -15.125  -3.400 -15.088  1.00 97.44           N  
ATOM   4553  CA  PRO A 302     -16.482  -3.222 -15.606  1.00 97.44           C  
ATOM   4554  HA  PRO A 302     -16.465  -2.870 -16.638  1.00 97.44           H  
ATOM   4555  C   PRO A 302     -17.296  -2.241 -14.746  1.00 97.44           C  
ATOM   4556  CB  PRO A 302     -17.098  -4.625 -15.594  1.00 97.44           C  
ATOM   4557  HB2 PRO A 302     -18.181  -4.605 -15.475  1.00 97.44           H  
ATOM   4558  HB3 PRO A 302     -16.827  -5.149 -16.511  1.00 97.44           H  
ATOM   4559  O   PRO A 302     -17.026  -2.059 -13.553  1.00 97.44           O  
ATOM   4560  CG  PRO A 302     -16.410  -5.291 -14.404  1.00 97.44           C  
ATOM   4561  HG2 PRO A 302     -16.406  -6.377 -14.493  1.00 97.44           H  
ATOM   4562  HG3 PRO A 302     -16.899  -4.983 -13.480  1.00 97.44           H  
ATOM   4563  CD  PRO A 302     -14.998  -4.710 -14.460  1.00 97.44           C  
ATOM   4564  HD2 PRO A 302     -14.360  -5.341 -15.078  1.00 97.44           H  
ATOM   4565  HD3 PRO A 302     -14.581  -4.633 -13.456  1.00 97.44           H  
ATOM   4566  N   ARG A 303     -18.323  -1.638 -15.352  1.00 97.16           N  
ATOM   4567  H   ARG A 303     -18.487  -1.847 -16.327  1.00 97.16           H  
ATOM   4568  CA  ARG A 303     -19.431  -1.050 -14.592  1.00 97.16           C  
ATOM   4569  HA  ARG A 303     -19.034  -0.435 -13.784  1.00 97.16           H  
ATOM   4570  C   ARG A 303     -20.241  -2.187 -13.977  1.00 97.16           C  
ATOM   4571  CB  ARG A 303     -20.343  -0.201 -15.486  1.00 97.16           C  
ATOM   4572  HB2 ARG A 303     -20.774  -0.837 -16.258  1.00 97.16           H  
ATOM   4573  HB3 ARG A 303     -21.157   0.185 -14.872  1.00 97.16           H  
ATOM   4574  O   ARG A 303     -20.440  -3.199 -14.643  1.00 97.16           O  
ATOM   4575  CG  ARG A 303     -19.627   0.979 -16.151  1.00 97.16           C  
ATOM   4576  HG2 ARG A 303     -18.858   0.609 -16.829  1.00 97.16           H  
ATOM   4577  HG3 ARG A 303     -19.167   1.614 -15.394  1.00 97.16           H  
ATOM   4578  CD  ARG A 303     -20.651   1.789 -16.947  1.00 97.16           C  
ATOM   4579  HD2 ARG A 303     -21.373   2.217 -16.252  1.00 97.16           H  
ATOM   4580  HD3 ARG A 303     -21.169   1.125 -17.640  1.00 97.16           H  
ATOM   4581  NE  ARG A 303     -19.993   2.855 -17.705  1.00 97.16           N  
ATOM   4582  HE  ARG A 303     -18.987   2.907 -17.641  1.00 97.16           H  
ATOM   4583  NH1 ARG A 303     -21.831   4.066 -18.315  1.00 97.16           N  
ATOM   4584 HH11 ARG A 303     -22.410   3.364 -17.876  1.00 97.16           H  
ATOM   4585 HH12 ARG A 303     -22.203   4.852 -18.829  1.00 97.16           H  
ATOM   4586  NH2 ARG A 303     -19.807   4.812 -18.828  1.00 97.16           N  
ATOM   4587 HH21 ARG A 303     -20.012   5.777 -18.611  1.00 97.16           H  
ATOM   4588 HH22 ARG A 303     -18.834   4.553 -18.915  1.00 97.16           H  
ATOM   4589  CZ  ARG A 303     -20.541   3.899 -18.278  1.00 97.16           C  
ATOM   4590  N   LEU A 304     -20.706  -1.998 -12.751  1.00 96.91           N  
ATOM   4591  H   LEU A 304     -20.543  -1.115 -12.289  1.00 96.91           H  
ATOM   4592  CA  LEU A 304     -21.606  -2.934 -12.084  1.00 96.91           C  
ATOM   4593  HA  LEU A 304     -21.555  -3.912 -12.563  1.00 96.91           H  
ATOM   4594  C   LEU A 304     -23.048  -2.444 -12.226  1.00 96.91           C  
ATOM   4595  CB  LEU A 304     -21.186  -3.102 -10.613  1.00 96.91           C  
ATOM   4596  HB2 LEU A 304     -21.317  -2.148 -10.102  1.00 96.91           H  
ATOM   4597  HB3 LEU A 304     -21.860  -3.818 -10.144  1.00 96.91           H  
ATOM   4598  O   LEU A 304     -23.303  -1.236 -12.167  1.00 96.91           O  
ATOM   4599  CG  LEU A 304     -19.735  -3.578 -10.402  1.00 96.91           C  
ATOM   4600  HG  LEU A 304     -19.049  -2.807 -10.752  1.00 96.91           H  
ATOM   4601  CD1 LEU A 304     -19.479  -3.796  -8.912  1.00 96.91           C  
ATOM   4602 HD11 LEU A 304     -20.088  -4.621  -8.543  1.00 96.91           H  
ATOM   4603 HD12 LEU A 304     -19.756  -2.896  -8.363  1.00 96.91           H  
ATOM   4604 HD13 LEU A 304     -18.425  -4.011  -8.737  1.00 96.91           H  
ATOM   4605  CD2 LEU A 304     -19.408  -4.886 -11.131  1.00 96.91           C  
ATOM   4606 HD21 LEU A 304     -19.458  -4.732 -12.209  1.00 96.91           H  
ATOM   4607 HD22 LEU A 304     -20.136  -5.649 -10.855  1.00 96.91           H  
ATOM   4608 HD23 LEU A 304     -18.404  -5.217 -10.866  1.00 96.91           H  
ATOM   4609  N   ALA A 305     -23.983  -3.369 -12.420  1.00 95.90           N  
ATOM   4610  H   ALA A 305     -23.698  -4.335 -12.488  1.00 95.90           H  
ATOM   4611  CA  ALA A 305     -25.400  -3.088 -12.235  1.00 95.90           C  
ATOM   4612  HA  ALA A 305     -25.650  -2.180 -12.784  1.00 95.90           H  
ATOM   4613  C   ALA A 305     -25.714  -2.833 -10.747  1.00 95.90           C  
ATOM   4614  CB  ALA A 305     -26.203  -4.245 -12.833  1.00 95.90           C  
ATOM   4615  HB1 ALA A 305     -25.974  -4.350 -13.893  1.00 95.90           H  
ATOM   4616  HB2 ALA A 305     -27.273  -4.073 -12.708  1.00 95.90           H  
ATOM   4617  HB3 ALA A 305     -25.938  -5.173 -12.328  1.00 95.90           H  
ATOM   4618  O   ALA A 305     -24.886  -3.076  -9.870  1.00 95.90           O  
ATOM   4619  N   ASN A 306     -26.908  -2.313 -10.449  1.00 94.63           N  
ATOM   4620  H   ASN A 306     -27.582  -2.183 -11.191  1.00 94.63           H  
ATOM   4621  CA  ASN A 306     -27.281  -1.958  -9.075  1.00 94.63           C  
ATOM   4622  HA  ASN A 306     -26.564  -1.233  -8.689  1.00 94.63           H  
ATOM   4623  C   ASN A 306     -27.240  -3.168  -8.127  1.00 94.63           C  
ATOM   4624  CB  ASN A 306     -28.677  -1.314  -9.088  1.00 94.63           C  
ATOM   4625  HB2 ASN A 306     -29.408  -2.019  -9.483  1.00 94.63           H  
ATOM   4626  HB3 ASN A 306     -28.659  -0.427  -9.721  1.00 94.63           H  
ATOM   4627  O   ASN A 306     -26.706  -3.072  -7.030  1.00 94.63           O  
ATOM   4628  CG  ASN A 306     -29.105  -0.885  -7.693  1.00 94.63           C  
ATOM   4629  ND2 ASN A 306     -29.782  -1.739  -6.959  1.00 94.63           N  
ATOM   4630 HD21 ASN A 306     -29.848  -2.708  -7.234  1.00 94.63           H  
ATOM   4631 HD22 ASN A 306     -29.853  -1.541  -5.971  1.00 94.63           H  
ATOM   4632  OD1 ASN A 306     -28.844   0.230  -7.281  1.00 94.63           O  
ATOM   4633  N   ASP A 307     -27.791  -4.300  -8.556  1.00 96.87           N  
ATOM   4634  H   ASP A 307     -28.016  -4.392  -9.537  1.00 96.87           H  
ATOM   4635  CA  ASP A 307     -27.783  -5.560  -7.811  1.00 96.87           C  
ATOM   4636  HA  ASP A 307     -28.192  -5.380  -6.817  1.00 96.87           H  
ATOM   4637  C   ASP A 307     -26.362  -6.106  -7.608  1.00 96.87           C  
ATOM   4638  CB  ASP A 307     -28.695  -6.581  -8.520  1.00 96.87           C  
ATOM   4639  HB2 ASP A 307     -29.720  -6.213  -8.467  1.00 96.87           H  
ATOM   4640  HB3 ASP A 307     -28.657  -7.518  -7.964  1.00 96.87           H  
ATOM   4641  O   ASP A 307     -26.015  -6.501  -6.497  1.00 96.87           O  
ATOM   4642  CG  ASP A 307     -28.370  -6.864  -9.999  1.00 96.87           C  
ATOM   4643  OD1 ASP A 307     -27.811  -5.963 -10.673  1.00 96.87           O  
ATOM   4644  OD2 ASP A 307     -28.791  -7.937 -10.481  1.00 96.87           O  
ATOM   4645  N   GLU A 308     -25.510  -6.047  -8.634  1.00 97.48           N  
ATOM   4646  H   GLU A 308     -25.878  -5.782  -9.537  1.00 97.48           H  
ATOM   4647  CA  GLU A 308     -24.096  -6.436  -8.522  1.00 97.48           C  
ATOM   4648  HA  GLU A 308     -24.033  -7.455  -8.140  1.00 97.48           H  
ATOM   4649  C   GLU A 308     -23.312  -5.526  -7.562  1.00 97.48           C  
ATOM   4650  CB  GLU A 308     -23.418  -6.372  -9.897  1.00 97.48           C  
ATOM   4651  HB2 GLU A 308     -23.536  -5.361 -10.288  1.00 97.48           H  
ATOM   4652  HB3 GLU A 308     -22.353  -6.562  -9.766  1.00 97.48           H  
ATOM   4653  O   GLU A 308     -22.457  -6.001  -6.812  1.00 97.48           O  
ATOM   4654  CG  GLU A 308     -23.955  -7.366 -10.933  1.00 97.48           C  
ATOM   4655  HG2 GLU A 308     -23.843  -8.378 -10.543  1.00 97.48           H  
ATOM   4656  HG3 GLU A 308     -25.014  -7.176 -11.108  1.00 97.48           H  
ATOM   4657  CD  GLU A 308     -23.187  -7.220 -12.256  1.00 97.48           C  
ATOM   4658  OE1 GLU A 308     -22.671  -8.242 -12.766  1.00 97.48           O  
ATOM   4659  OE2 GLU A 308     -23.065  -6.066 -12.740  1.00 97.48           O  
ATOM   4660  N   ALA A 309     -23.586  -4.217  -7.571  1.00 95.87           N  
ATOM   4661  H   ALA A 309     -24.275  -3.877  -8.226  1.00 95.87           H  
ATOM   4662  CA  ALA A 309     -22.974  -3.270  -6.644  1.00 95.87           C  
ATOM   4663  HA  ALA A 309     -21.894  -3.413  -6.664  1.00 95.87           H  
ATOM   4664  C   ALA A 309     -23.445  -3.524  -5.203  1.00 95.87           C  
ATOM   4665  CB  ALA A 309     -23.278  -1.841  -7.110  1.00 95.87           C  
ATOM   4666  HB1 ALA A 309     -22.910  -1.695  -8.126  1.00 95.87           H  
ATOM   4667  HB2 ALA A 309     -24.353  -1.661  -7.093  1.00 95.87           H  
ATOM   4668  HB3 ALA A 309     -22.788  -1.127  -6.447  1.00 95.87           H  
ATOM   4669  O   ALA A 309     -22.623  -3.566  -4.289  1.00 95.87           O  
ATOM   4670  N   GLU A 310     -24.743  -3.757  -4.988  1.00 97.18           N  
ATOM   4671  H   GLU A 310     -25.379  -3.709  -5.771  1.00 97.18           H  
ATOM   4672  CA  GLU A 310     -25.288  -4.131  -3.678  1.00 97.18           C  
ATOM   4673  HA  GLU A 310     -25.049  -3.347  -2.959  1.00 97.18           H  
ATOM   4674  C   GLU A 310     -24.666  -5.430  -3.148  1.00 97.18           C  
ATOM   4675  CB  GLU A 310     -26.817  -4.282  -3.754  1.00 97.18           C  
ATOM   4676  HB2 GLU A 310     -27.081  -4.869  -4.634  1.00 97.18           H  
ATOM   4677  HB3 GLU A 310     -27.150  -4.823  -2.868  1.00 97.18           H  
ATOM   4678  O   GLU A 310     -24.262  -5.484  -1.983  1.00 97.18           O  
ATOM   4679  CG  GLU A 310     -27.555  -2.935  -3.789  1.00 97.18           C  
ATOM   4680  HG2 GLU A 310     -27.171  -2.327  -4.607  1.00 97.18           H  
ATOM   4681  HG3 GLU A 310     -27.341  -2.407  -2.859  1.00 97.18           H  
ATOM   4682  CD  GLU A 310     -29.082  -3.084  -3.933  1.00 97.18           C  
ATOM   4683  OE1 GLU A 310     -29.748  -2.044  -4.155  1.00 97.18           O  
ATOM   4684  OE2 GLU A 310     -29.608  -4.207  -3.766  1.00 97.18           O  
ATOM   4685  N   GLU A 311     -24.540  -6.453  -3.997  1.00 97.96           N  
ATOM   4686  H   GLU A 311     -24.926  -6.360  -4.926  1.00 97.96           H  
ATOM   4687  CA  GLU A 311     -23.889  -7.719  -3.655  1.00 97.96           C  
ATOM   4688  HA  GLU A 311     -24.381  -8.143  -2.780  1.00 97.96           H  
ATOM   4689  C   GLU A 311     -22.410  -7.510  -3.294  1.00 97.96           C  
ATOM   4690  CB  GLU A 311     -24.057  -8.710  -4.822  1.00 97.96           C  
ATOM   4691  HB2 GLU A 311     -23.573  -8.307  -5.712  1.00 97.96           H  
ATOM   4692  HB3 GLU A 311     -25.120  -8.840  -5.023  1.00 97.96           H  
ATOM   4693  O   GLU A 311     -21.951  -7.974  -2.246  1.00 97.96           O  
ATOM   4694  CG  GLU A 311     -23.443 -10.076  -4.479  1.00 97.96           C  
ATOM   4695  HG2 GLU A 311     -23.900 -10.441  -3.559  1.00 97.96           H  
ATOM   4696  HG3 GLU A 311     -22.377  -9.941  -4.293  1.00 97.96           H  
ATOM   4697  CD  GLU A 311     -23.590 -11.143  -5.574  1.00 97.96           C  
ATOM   4698  OE1 GLU A 311     -23.224 -12.303  -5.267  1.00 97.96           O  
ATOM   4699  OE2 GLU A 311     -24.012 -10.813  -6.703  1.00 97.96           O  
ATOM   4700  N   ALA A 312     -21.667  -6.750  -4.101  1.00 97.98           N  
ATOM   4701  H   ALA A 312     -22.086  -6.404  -4.952  1.00 97.98           H  
ATOM   4702  CA  ALA A 312     -20.267  -6.421  -3.839  1.00 97.98           C  
ATOM   4703  HA  ALA A 312     -19.688  -7.344  -3.801  1.00 97.98           H  
ATOM   4704  C   ALA A 312     -20.087  -5.701  -2.485  1.00 97.98           C  
ATOM   4705  CB  ALA A 312     -19.760  -5.585  -5.018  1.00 97.98           C  
ATOM   4706  HB1 ALA A 312     -18.718  -5.306  -4.857  1.00 97.98           H  
ATOM   4707  HB2 ALA A 312     -20.366  -4.685  -5.129  1.00 97.98           H  
ATOM   4708  HB3 ALA A 312     -19.825  -6.171  -5.934  1.00 97.98           H  
ATOM   4709  O   ALA A 312     -19.229  -6.068  -1.676  1.00 97.98           O  
ATOM   4710  N   LEU A 313     -20.951  -4.730  -2.169  1.00 97.25           N  
ATOM   4711  H   LEU A 313     -21.637  -4.465  -2.861  1.00 97.25           H  
ATOM   4712  CA  LEU A 313     -20.932  -4.038  -0.876  1.00 97.25           C  
ATOM   4713  HA  LEU A 313     -19.925  -3.663  -0.697  1.00 97.25           H  
ATOM   4714  C   LEU A 313     -21.280  -4.968   0.296  1.00 97.25           C  
ATOM   4715  CB  LEU A 313     -21.917  -2.859  -0.905  1.00 97.25           C  
ATOM   4716  HB2 LEU A 313     -22.004  -2.462   0.107  1.00 97.25           H  
ATOM   4717  HB3 LEU A 313     -22.895  -3.238  -1.199  1.00 97.25           H  
ATOM   4718  O   LEU A 313     -20.741  -4.806   1.396  1.00 97.25           O  
ATOM   4719  CG  LEU A 313     -21.543  -1.694  -1.838  1.00 97.25           C  
ATOM   4720  HG  LEU A 313     -21.445  -2.035  -2.869  1.00 97.25           H  
ATOM   4721  CD1 LEU A 313     -22.664  -0.656  -1.759  1.00 97.25           C  
ATOM   4722 HD11 LEU A 313     -22.466   0.148  -2.467  1.00 97.25           H  
ATOM   4723 HD12 LEU A 313     -22.730  -0.241  -0.753  1.00 97.25           H  
ATOM   4724 HD13 LEU A 313     -23.610  -1.117  -2.042  1.00 97.25           H  
ATOM   4725  CD2 LEU A 313     -20.223  -1.031  -1.450  1.00 97.25           C  
ATOM   4726 HD21 LEU A 313     -20.253  -0.742  -0.399  1.00 97.25           H  
ATOM   4727 HD22 LEU A 313     -20.067  -0.145  -2.066  1.00 97.25           H  
ATOM   4728 HD23 LEU A 313     -19.394  -1.716  -1.625  1.00 97.25           H  
ATOM   4729  N   GLN A 314     -22.164  -5.950   0.111  1.00 97.08           N  
ATOM   4730  H   GLN A 314     -22.598  -6.042  -0.796  1.00 97.08           H  
ATOM   4731  CA  GLN A 314     -22.451  -6.966   1.132  1.00 97.08           C  
ATOM   4732  HA  GLN A 314     -22.644  -6.471   2.084  1.00 97.08           H  
ATOM   4733  C   GLN A 314     -21.248  -7.892   1.353  1.00 97.08           C  
ATOM   4734  CB  GLN A 314     -23.708  -7.758   0.753  1.00 97.08           C  
ATOM   4735  HB2 GLN A 314     -23.789  -8.627   1.405  1.00 97.08           H  
ATOM   4736  HB3 GLN A 314     -23.626  -8.108  -0.276  1.00 97.08           H  
ATOM   4737  O   GLN A 314     -20.906  -8.168   2.503  1.00 97.08           O  
ATOM   4738  CG  GLN A 314     -24.979  -6.910   0.912  1.00 97.08           C  
ATOM   4739  HG2 GLN A 314     -24.867  -5.964   0.383  1.00 97.08           H  
ATOM   4740  HG3 GLN A 314     -25.129  -6.685   1.968  1.00 97.08           H  
ATOM   4741  CD  GLN A 314     -26.227  -7.613   0.388  1.00 97.08           C  
ATOM   4742  NE2 GLN A 314     -27.319  -6.906   0.212  1.00 97.08           N  
ATOM   4743 HE21 GLN A 314     -27.243  -5.901   0.142  1.00 97.08           H  
ATOM   4744 HE22 GLN A 314     -28.049  -7.402  -0.278  1.00 97.08           H  
ATOM   4745  OE1 GLN A 314     -26.276  -8.809   0.171  1.00 97.08           O  
ATOM   4746  N   ASN A 315     -20.533  -8.243   0.283  1.00 97.90           N  
ATOM   4747  H   ASN A 315     -20.906  -7.998  -0.623  1.00 97.90           H  
ATOM   4748  CA  ASN A 315     -19.333  -9.086   0.300  1.00 97.90           C  
ATOM   4749  HA  ASN A 315     -19.493  -9.887   1.021  1.00 97.90           H  
ATOM   4750  C   ASN A 315     -18.050  -8.364   0.767  1.00 97.90           C  
ATOM   4751  CB  ASN A 315     -19.188  -9.725  -1.093  1.00 97.90           C  
ATOM   4752  HB2 ASN A 315     -18.227 -10.233  -1.170  1.00 97.90           H  
ATOM   4753  HB3 ASN A 315     -19.221  -8.947  -1.855  1.00 97.90           H  
ATOM   4754  O   ASN A 315     -16.969  -8.953   0.763  1.00 97.90           O  
ATOM   4755  CG  ASN A 315     -20.267 -10.757  -1.387  1.00 97.90           C  
ATOM   4756  ND2 ASN A 315     -20.518 -11.033  -2.644  1.00 97.90           N  
ATOM   4757 HD21 ASN A 315     -20.102 -10.477  -3.378  1.00 97.90           H  
ATOM   4758 HD22 ASN A 315     -21.307 -11.632  -2.840  1.00 97.90           H  
ATOM   4759  OD1 ASN A 315     -20.862 -11.346  -0.497  1.00 97.90           O  
ATOM   4760  N   GLY A 316     -18.143  -7.100   1.200  1.00 97.98           N  
ATOM   4761  H   GLY A 316     -19.025  -6.630   1.050  1.00 97.98           H  
ATOM   4762  CA  GLY A 316     -16.995  -6.344   1.722  1.00 97.98           C  
ATOM   4763  HA2 GLY A 316     -16.443  -6.956   2.437  1.00 97.98           H  
ATOM   4764  HA3 GLY A 316     -17.348  -5.443   2.224  1.00 97.98           H  
ATOM   4765  C   GLY A 316     -16.031  -5.891   0.630  1.00 97.98           C  
ATOM   4766  O   GLY A 316     -14.828  -5.765   0.858  1.00 97.98           O  
ATOM   4767  N   GLU A 317     -16.540  -5.674  -0.576  1.00 98.57           N  
ATOM   4768  H   GLU A 317     -17.524  -5.820  -0.748  1.00 98.57           H  
ATOM   4769  CA  GLU A 317     -15.732  -5.226  -1.696  1.00 98.57           C  
ATOM   4770  HA  GLU A 317     -14.698  -5.524  -1.518  1.00 98.57           H  
ATOM   4771  C   GLU A 317     -15.749  -3.695  -1.810  1.00 98.57           C  
ATOM   4772  CB  GLU A 317     -16.149  -5.931  -2.989  1.00 98.57           C  
ATOM   4773  HB2 GLU A 317     -17.047  -5.456  -3.385  1.00 98.57           H  
ATOM   4774  HB3 GLU A 317     -15.324  -5.796  -3.688  1.00 98.57           H  
ATOM   4775  O   GLU A 317     -16.767  -3.033  -1.604  1.00 98.57           O  
ATOM   4776  CG  GLU A 317     -16.385  -7.444  -2.837  1.00 98.57           C  
ATOM   4777  HG2 GLU A 317     -17.272  -7.626  -2.231  1.00 98.57           H  
ATOM   4778  HG3 GLU A 317     -15.536  -7.875  -2.306  1.00 98.57           H  
ATOM   4779  CD  GLU A 317     -16.559  -8.145  -4.188  1.00 98.57           C  
ATOM   4780  OE1 GLU A 317     -15.872  -9.171  -4.399  1.00 98.57           O  
ATOM   4781  OE2 GLU A 317     -17.316  -7.637  -5.046  1.00 98.57           O  
ATOM   4782  N   PHE A 318     -14.594  -3.126  -2.144  1.00 98.61           N  
ATOM   4783  H   PHE A 318     -13.811  -3.739  -2.323  1.00 98.61           H  
ATOM   4784  CA  PHE A 318     -14.419  -1.720  -2.472  1.00 98.61           C  
ATOM   4785  HA  PHE A 318     -15.108  -1.122  -1.875  1.00 98.61           H  
ATOM   4786  C   PHE A 318     -14.743  -1.528  -3.954  1.00 98.61           C  
ATOM   4787  CB  PHE A 318     -12.989  -1.297  -2.118  1.00 98.61           C  
ATOM   4788  HB2 PHE A 318     -12.799  -1.595  -1.087  1.00 98.61           H  
ATOM   4789  HB3 PHE A 318     -12.280  -1.837  -2.746  1.00 98.61           H  
ATOM   4790  O   PHE A 318     -14.029  -2.035  -4.828  1.00 98.61           O  
ATOM   4791  CG  PHE A 318     -12.723   0.189  -2.250  1.00 98.61           C  
ATOM   4792  CD1 PHE A 318     -12.557   0.781  -3.518  1.00 98.61           C  
ATOM   4793  HD1 PHE A 318     -12.633   0.185  -4.416  1.00 98.61           H  
ATOM   4794  CD2 PHE A 318     -12.620   0.981  -1.091  1.00 98.61           C  
ATOM   4795  HD2 PHE A 318     -12.759   0.537  -0.117  1.00 98.61           H  
ATOM   4796  CE1 PHE A 318     -12.277   2.153  -3.623  1.00 98.61           C  
ATOM   4797  HE1 PHE A 318     -12.147   2.602  -4.596  1.00 98.61           H  
ATOM   4798  CE2 PHE A 318     -12.324   2.350  -1.195  1.00 98.61           C  
ATOM   4799  HE2 PHE A 318     -12.231   2.949  -0.301  1.00 98.61           H  
ATOM   4800  CZ  PHE A 318     -12.137   2.931  -2.459  1.00 98.61           C  
ATOM   4801  HZ  PHE A 318     -11.879   3.977  -2.532  1.00 98.61           H  
ATOM   4802  N   VAL A 319     -15.828  -0.804  -4.222  1.00 98.57           N  
ATOM   4803  H   VAL A 319     -16.350  -0.426  -3.444  1.00 98.57           H  
ATOM   4804  CA  VAL A 319     -16.397  -0.620  -5.561  1.00 98.57           C  
ATOM   4805  HA  VAL A 319     -15.892  -1.286  -6.261  1.00 98.57           H  
ATOM   4806  C   VAL A 319     -16.176   0.808  -6.044  1.00 98.57           C  
ATOM   4807  CB  VAL A 319     -17.891  -0.994  -5.576  1.00 98.57           C  
ATOM   4808  HB  VAL A 319     -18.417  -0.391  -4.836  1.00 98.57           H  
ATOM   4809  O   VAL A 319     -16.346   1.773  -5.296  1.00 98.57           O  
ATOM   4810  CG1 VAL A 319     -18.540  -0.758  -6.945  1.00 98.57           C  
ATOM   4811 HG11 VAL A 319     -18.001  -1.300  -7.723  1.00 98.57           H  
ATOM   4812 HG12 VAL A 319     -18.553   0.305  -7.183  1.00 98.57           H  
ATOM   4813 HG13 VAL A 319     -19.578  -1.087  -6.918  1.00 98.57           H  
ATOM   4814  CG2 VAL A 319     -18.090  -2.470  -5.212  1.00 98.57           C  
ATOM   4815 HG21 VAL A 319     -19.156  -2.696  -5.216  1.00 98.57           H  
ATOM   4816 HG22 VAL A 319     -17.583  -3.112  -5.932  1.00 98.57           H  
ATOM   4817 HG23 VAL A 319     -17.711  -2.674  -4.210  1.00 98.57           H  
ATOM   4818  N   LEU A 320     -15.813   0.929  -7.317  1.00 98.61           N  
ATOM   4819  H   LEU A 320     -15.666   0.086  -7.855  1.00 98.61           H  
ATOM   4820  CA  LEU A 320     -15.774   2.185  -8.047  1.00 98.61           C  
ATOM   4821  HA  LEU A 320     -15.834   3.021  -7.350  1.00 98.61           H  
ATOM   4822  C   LEU A 320     -16.979   2.274  -8.988  1.00 98.61           C  
ATOM   4823  CB  LEU A 320     -14.447   2.264  -8.810  1.00 98.61           C  
ATOM   4824  HB2 LEU A 320     -14.488   3.117  -9.488  1.00 98.61           H  
ATOM   4825  HB3 LEU A 320     -14.343   1.367  -9.421  1.00 98.61           H  
ATOM   4826  O   LEU A 320     -17.204   1.379  -9.803  1.00 98.61           O  
ATOM   4827  CG  LEU A 320     -13.207   2.405  -7.912  1.00 98.61           C  
ATOM   4828  HG  LEU A 320     -13.171   1.596  -7.182  1.00 98.61           H  
ATOM   4829  CD1 LEU A 320     -11.966   2.321  -8.787  1.00 98.61           C  
ATOM   4830 HD11 LEU A 320     -11.075   2.443  -8.171  1.00 98.61           H  
ATOM   4831 HD12 LEU A 320     -11.938   1.351  -9.285  1.00 98.61           H  
ATOM   4832 HD13 LEU A 320     -12.003   3.113  -9.536  1.00 98.61           H  
ATOM   4833  CD2 LEU A 320     -13.154   3.750  -7.182  1.00 98.61           C  
ATOM   4834 HD21 LEU A 320     -12.207   3.852  -6.653  1.00 98.61           H  
ATOM   4835 HD22 LEU A 320     -13.964   3.797  -6.454  1.00 98.61           H  
ATOM   4836 HD23 LEU A 320     -13.259   4.571  -7.891  1.00 98.61           H  
ATOM   4837  N   THR A 321     -17.721   3.372  -8.911  1.00 98.06           N  
ATOM   4838  H   THR A 321     -17.472   4.067  -8.221  1.00 98.06           H  
ATOM   4839  CA  THR A 321     -18.960   3.589  -9.663  1.00 98.06           C  
ATOM   4840  HA  THR A 321     -19.174   2.704 -10.261  1.00 98.06           H  
ATOM   4841  C   THR A 321     -18.810   4.773 -10.605  1.00 98.06           C  
ATOM   4842  CB  THR A 321     -20.153   3.772  -8.716  1.00 98.06           C  
ATOM   4843  HB  THR A 321     -19.970   4.615  -8.049  1.00 98.06           H  
ATOM   4844  O   THR A 321     -18.248   5.811 -10.256  1.00 98.06           O  
ATOM   4845  CG2 THR A 321     -21.481   3.969  -9.449  1.00 98.06           C  
ATOM   4846 HG21 THR A 321     -22.289   3.982  -8.717  1.00 98.06           H  
ATOM   4847 HG22 THR A 321     -21.489   4.922  -9.978  1.00 98.06           H  
ATOM   4848 HG23 THR A 321     -21.651   3.150 -10.148  1.00 98.06           H  
ATOM   4849  OG1 THR A 321     -20.292   2.599  -7.962  1.00 98.06           O  
ATOM   4850  HG1 THR A 321     -20.883   2.831  -7.243  1.00 98.06           H  
ATOM   4851  N   PHE A 322     -19.312   4.615 -11.827  1.00 97.93           N  
ATOM   4852  H   PHE A 322     -19.813   3.761 -12.028  1.00 97.93           H  
ATOM   4853  CA  PHE A 322     -19.363   5.683 -12.818  1.00 97.93           C  
ATOM   4854  HA  PHE A 322     -18.490   6.326 -12.705  1.00 97.93           H  
ATOM   4855  C   PHE A 322     -20.616   6.544 -12.621  1.00 97.93           C  
ATOM   4856  CB  PHE A 322     -19.317   5.069 -14.220  1.00 97.93           C  
ATOM   4857  HB2 PHE A 322     -18.331   4.633 -14.383  1.00 97.93           H  
ATOM   4858  HB3 PHE A 322     -20.047   4.262 -14.281  1.00 97.93           H  
ATOM   4859  O   PHE A 322     -21.736   6.040 -12.691  1.00 97.93           O  
ATOM   4860  CG  PHE A 322     -19.601   6.064 -15.326  1.00 97.93           C  
ATOM   4861  CD1 PHE A 322     -20.876   6.112 -15.920  1.00 97.93           C  
ATOM   4862  HD1 PHE A 322     -21.655   5.455 -15.560  1.00 97.93           H  
ATOM   4863  CD2 PHE A 322     -18.607   6.966 -15.739  1.00 97.93           C  
ATOM   4864  HD2 PHE A 322     -17.637   6.958 -15.266  1.00 97.93           H  
ATOM   4865  CE1 PHE A 322     -21.140   7.024 -16.956  1.00 97.93           C  
ATOM   4866  HE1 PHE A 322     -22.126   7.066 -17.394  1.00 97.93           H  
ATOM   4867  CE2 PHE A 322     -18.871   7.876 -16.775  1.00 97.93           C  
ATOM   4868  HE2 PHE A 322     -18.091   8.548 -17.099  1.00 97.93           H  
ATOM   4869  CZ  PHE A 322     -20.135   7.906 -17.387  1.00 97.93           C  
ATOM   4870  HZ  PHE A 322     -20.336   8.625 -18.168  1.00 97.93           H  
ATOM   4871  N   ASP A 323     -20.426   7.851 -12.464  1.00 95.94           N  
ATOM   4872  H   ASP A 323     -19.479   8.200 -12.424  1.00 95.94           H  
ATOM   4873  CA  ASP A 323     -21.503   8.835 -12.504  1.00 95.94           C  
ATOM   4874  HA  ASP A 323     -22.434   8.351 -12.209  1.00 95.94           H  
ATOM   4875  C   ASP A 323     -21.667   9.376 -13.936  1.00 95.94           C  
ATOM   4876  CB  ASP A 323     -21.246   9.946 -11.481  1.00 95.94           C  
ATOM   4877  HB2 ASP A 323     -20.360  10.505 -11.783  1.00 95.94           H  
ATOM   4878  HB3 ASP A 323     -21.066   9.502 -10.502  1.00 95.94           H  
ATOM   4879  O   ASP A 323     -20.766  10.000 -14.509  1.00 95.94           O  
ATOM   4880  CG  ASP A 323     -22.442  10.896 -11.398  1.00 95.94           C  
ATOM   4881  OD1 ASP A 323     -22.763  11.491 -12.453  1.00 95.94           O  
ATOM   4882  OD2 ASP A 323     -23.079  10.988 -10.332  1.00 95.94           O  
ATOM   4883  N   ALA A 324     -22.846   9.152 -14.523  1.00 93.43           N  
ATOM   4884  H   ALA A 324     -23.542   8.647 -13.993  1.00 93.43           H  
ATOM   4885  CA  ALA A 324     -23.151   9.559 -15.893  1.00 93.43           C  
ATOM   4886  HA  ALA A 324     -22.312   9.276 -16.528  1.00 93.43           H  
ATOM   4887  C   ALA A 324     -23.328  11.074 -16.079  1.00 93.43           C  
ATOM   4888  CB  ALA A 324     -24.399   8.796 -16.352  1.00 93.43           C  
ATOM   4889  HB1 ALA A 324     -24.608   9.028 -17.396  1.00 93.43           H  
ATOM   4890  HB2 ALA A 324     -25.255   9.087 -15.743  1.00 93.43           H  
ATOM   4891  HB3 ALA A 324     -24.237   7.723 -16.247  1.00 93.43           H  
ATOM   4892  O   ALA A 324     -23.144  11.571 -17.195  1.00 93.43           O  
ATOM   4893  N   ARG A 325     -23.688  11.806 -15.019  1.00 93.30           N  
ATOM   4894  H   ARG A 325     -23.633  11.372 -14.109  1.00 93.30           H  
ATOM   4895  CA  ARG A 325     -23.848  13.263 -15.040  1.00 93.30           C  
ATOM   4896  HA  ARG A 325     -24.385  13.557 -15.941  1.00 93.30           H  
ATOM   4897  C   ARG A 325     -22.487  13.944 -15.090  1.00 93.30           C  
ATOM   4898  CB  ARG A 325     -24.644  13.688 -13.796  1.00 93.30           C  
ATOM   4899  HB2 ARG A 325     -25.600  13.163 -13.789  1.00 93.30           H  
ATOM   4900  HB3 ARG A 325     -24.098  13.418 -12.893  1.00 93.30           H  
ATOM   4901  O   ARG A 325     -22.289  14.831 -15.919  1.00 93.30           O  
ATOM   4902  CG  ARG A 325     -24.895  15.195 -13.746  1.00 93.30           C  
ATOM   4903  HG2 ARG A 325     -25.514  15.488 -14.594  1.00 93.30           H  
ATOM   4904  HG3 ARG A 325     -23.950  15.738 -13.778  1.00 93.30           H  
ATOM   4905  CD  ARG A 325     -25.606  15.528 -12.437  1.00 93.30           C  
ATOM   4906  HD2 ARG A 325     -26.502  14.912 -12.357  1.00 93.30           H  
ATOM   4907  HD3 ARG A 325     -24.937  15.289 -11.610  1.00 93.30           H  
ATOM   4908  NE  ARG A 325     -25.968  16.953 -12.391  1.00 93.30           N  
ATOM   4909  HE  ARG A 325     -25.537  17.541 -13.090  1.00 93.30           H  
ATOM   4910  NH1 ARG A 325     -27.180  16.853 -10.453  1.00 93.30           N  
ATOM   4911 HH11 ARG A 325     -26.880  15.894 -10.357  1.00 93.30           H  
ATOM   4912 HH12 ARG A 325     -27.698  17.296  -9.707  1.00 93.30           H  
ATOM   4913  NH2 ARG A 325     -26.981  18.801 -11.535  1.00 93.30           N  
ATOM   4914 HH21 ARG A 325     -27.528  19.234 -10.805  1.00 93.30           H  
ATOM   4915 HH22 ARG A 325     -26.571  19.354 -12.275  1.00 93.30           H  
ATOM   4916  CZ  ARG A 325     -26.707  17.528 -11.463  1.00 93.30           C  
ATOM   4917  N   ASP A 326     -21.560  13.492 -14.253  1.00 92.40           N  
ATOM   4918  H   ASP A 326     -21.850  12.808 -13.569  1.00 92.40           H  
ATOM   4919  CA  ASP A 326     -20.224  14.081 -14.139  1.00 92.40           C  
ATOM   4920  HA  ASP A 326     -20.280  15.145 -14.368  1.00 92.40           H  
ATOM   4921  C   ASP A 326     -19.212  13.470 -15.116  1.00 92.40           C  
ATOM   4922  CB  ASP A 326     -19.735  13.940 -12.695  1.00 92.40           C  
ATOM   4923  HB2 ASP A 326     -18.682  14.219 -12.653  1.00 92.40           H  
ATOM   4924  HB3 ASP A 326     -19.815  12.896 -12.392  1.00 92.40           H  
ATOM   4925  O   ASP A 326     -18.138  14.038 -15.331  1.00 92.40           O  
ATOM   4926  CG  ASP A 326     -20.487  14.820 -11.693  1.00 92.40           C  
ATOM   4927  OD1 ASP A 326     -21.306  15.678 -12.107  1.00 92.40           O  
ATOM   4928  OD2 ASP A 326     -20.144  14.668 -10.501  1.00 92.40           O  
ATOM   4929  N   LYS A 327     -19.548  12.318 -15.716  1.00 93.58           N  
ATOM   4930  H   LYS A 327     -20.406  11.888 -15.400  1.00 93.58           H  
ATOM   4931  CA  LYS A 327     -18.638  11.487 -16.521  1.00 93.58           C  
ATOM   4932  HA  LYS A 327     -19.125  10.519 -16.645  1.00 93.58           H  
ATOM   4933  C   LYS A 327     -17.335  11.197 -15.772  1.00 93.58           C  
ATOM   4934  CB  LYS A 327     -18.398  12.090 -17.910  1.00 93.58           C  
ATOM   4935  HB2 LYS A 327     -17.901  13.055 -17.803  1.00 93.58           H  
ATOM   4936  HB3 LYS A 327     -17.733  11.424 -18.459  1.00 93.58           H  
ATOM   4937  O   LYS A 327     -16.236  11.386 -16.297  1.00 93.58           O  
ATOM   4938  CG  LYS A 327     -19.687  12.266 -18.715  1.00 93.58           C
[truncated: 170,271 more chars]
