# Supplementary material for: Evolution of Phage Tail Sheath Protein
Source: Viruses. 2022 May 26;14(6):1148. doi: 10.3390/v14061148 (PMC9230969; doi:10.3390/v14061148)
Supplement: Supplementary file 1 [file viruses-14-01148-s001.zip › Supplementary_File_S2/AF_models/CHR-Acidobacteria__bacterium__Mor1.pdb]

ATOM      1  N   MET A   1     -34.179  11.417  38.266  1.00 52.55           N  
ATOM      2  H   MET A   1     -33.269  11.721  38.581  1.00 52.55           H  
ATOM      3  H2  MET A   1     -34.697  11.106  39.076  1.00 52.55           H  
ATOM      4  H3  MET A   1     -34.077  10.661  37.604  1.00 52.55           H  
ATOM      5  CA  MET A   1     -34.901  12.555  37.661  1.00 52.55           C  
ATOM      6  HA  MET A   1     -34.303  13.000  36.865  1.00 52.55           H  
ATOM      7  C   MET A   1     -35.099  13.583  38.753  1.00 52.55           C  
ATOM      8  CB  MET A   1     -36.275  12.166  37.096  1.00 52.55           C  
ATOM      9  HB2 MET A   1     -36.848  11.629  37.852  1.00 52.55           H  
ATOM     10  HB3 MET A   1     -36.814  13.080  36.849  1.00 52.55           H  
ATOM     11  O   MET A   1     -35.475  13.162  39.845  1.00 52.55           O  
ATOM     12  CG  MET A   1     -36.191  11.315  35.826  1.00 52.55           C  
ATOM     13  HG2 MET A   1     -35.753  10.348  36.072  1.00 52.55           H  
ATOM     14  HG3 MET A   1     -35.554  11.816  35.097  1.00 52.55           H  
ATOM     15  SD  MET A   1     -37.819  11.048  35.080  1.00 52.55           S  
ATOM     16  CE  MET A   1     -37.428   9.771  33.858  1.00 52.55           C  
ATOM     17  HE1 MET A   1     -36.688  10.153  33.154  1.00 52.55           H  
ATOM     18  HE2 MET A   1     -38.334   9.503  33.314  1.00 52.55           H  
ATOM     19  HE3 MET A   1     -37.034   8.887  34.359  1.00 52.55           H  
ATOM     20  N   PRO A   2     -34.803  14.864  38.509  1.00 56.27           N  
ATOM     21  CA  PRO A   2     -35.055  15.898  39.496  1.00 56.27           C  
ATOM     22  HA  PRO A   2     -34.550  15.643  40.427  1.00 56.27           H  
ATOM     23  C   PRO A   2     -36.555  16.000  39.763  1.00 56.27           C  
ATOM     24  CB  PRO A   2     -34.446  17.188  38.952  1.00 56.27           C  
ATOM     25  HB2 PRO A   2     -33.454  17.326  39.382  1.00 56.27           H  
ATOM     26  HB3 PRO A   2     -35.068  18.059  39.157  1.00 56.27           H  
ATOM     27  O   PRO A   2     -37.387  15.875  38.864  1.00 56.27           O  
ATOM     28  CG  PRO A   2     -34.312  16.936  37.456  1.00 56.27           C  
ATOM     29  HG2 PRO A   2     -33.377  17.362  37.093  1.00 56.27           H  
ATOM     30  HG3 PRO A   2     -35.176  17.355  36.940  1.00 56.27           H  
ATOM     31  CD  PRO A   2     -34.302  15.425  37.267  1.00 56.27           C  
ATOM     32  HD2 PRO A   2     -34.938  15.158  36.423  1.00 56.27           H  
ATOM     33  HD3 PRO A   2     -33.280  15.090  37.093  1.00 56.27           H  
ATOM     34  N   GLU A   3     -36.892  16.158  41.035  1.00 64.12           N  
ATOM     35  H   GLU A   3     -36.163  16.267  41.726  1.00 64.12           H  
ATOM     36  CA  GLU A   3     -38.269  16.275  41.485  1.00 64.12           C  
ATOM     37  HA  GLU A   3     -38.937  15.871  40.725  1.00 64.12           H  
ATOM     38  C   GLU A   3     -38.578  17.764  41.659  1.00 64.12           C  
ATOM     39  CB  GLU A   3     -38.451  15.433  42.756  1.00 64.12           C  
ATOM     40  HB2 GLU A   3     -37.977  15.937  43.598  1.00 64.12           H  
ATOM     41  HB3 GLU A   3     -37.961  14.469  42.616  1.00 64.12           H  
ATOM     42  O   GLU A   3     -38.177  18.390  42.642  1.00 64.12           O  
ATOM     43  CG  GLU A   3     -39.931  15.165  43.056  1.00 64.12           C  
ATOM     44  HG2 GLU A   3     -40.447  16.120  43.160  1.00 64.12           H  
ATOM     45  HG3 GLU A   3     -40.369  14.633  42.211  1.00 64.12           H  
ATOM     46  CD  GLU A   3     -40.122  14.354  44.345  1.00 64.12           C  
ATOM     47  OE1 GLU A   3     -41.043  13.511  44.384  1.00 64.12           O  
ATOM     48  OE2 GLU A   3     -39.407  14.642  45.338  1.00 64.12           O  
ATOM     49  N   TYR A   4     -39.253  18.361  40.677  1.00 71.73           N  
ATOM     50  H   TYR A   4     -39.458  17.846  39.833  1.00 71.73           H  
ATOM     51  CA  TYR A   4     -39.650  19.765  40.756  1.00 71.73           C  
ATOM     52  HA  TYR A   4     -38.806  20.333  41.146  1.00 71.73           H  
ATOM     53  C   TYR A   4     -40.833  19.911  41.718  1.00 71.73           C  
ATOM     54  CB  TYR A   4     -39.974  20.332  39.372  1.00 71.73           C  
ATOM     55  HB2 TYR A   4     -40.947  19.955  39.057  1.00 71.73           H  
ATOM     56  HB3 TYR A   4     -40.060  21.416  39.451  1.00 71.73           H  
ATOM     57  O   TYR A   4     -41.905  19.346  41.501  1.00 71.73           O  
ATOM     58  CG  TYR A   4     -38.954  20.004  38.301  1.00 71.73           C  
ATOM     59  CD1 TYR A   4     -37.680  20.615  38.288  1.00 71.73           C  
ATOM     60  HD1 TYR A   4     -37.413  21.336  39.046  1.00 71.73           H  
ATOM     61  CD2 TYR A   4     -39.300  19.073  37.306  1.00 71.73           C  
ATOM     62  HD2 TYR A   4     -40.270  18.597  37.314  1.00 71.73           H  
ATOM     63  CE1 TYR A   4     -36.755  20.297  37.268  1.00 71.73           C  
ATOM     64  HE1 TYR A   4     -35.779  20.757  37.233  1.00 71.73           H  
ATOM     65  CE2 TYR A   4     -38.395  18.783  36.277  1.00 71.73           C  
ATOM     66  HE2 TYR A   4     -38.654  18.088  35.491  1.00 71.73           H  
ATOM     67  OH  TYR A   4     -36.344  19.082  35.196  1.00 71.73           O  
ATOM     68  HH  TYR A   4     -35.396  19.153  35.331  1.00 71.73           H  
ATOM     69  CZ  TYR A   4     -37.130  19.393  36.250  1.00 71.73           C  
ATOM     70  N   ARG A   5     -40.638  20.671  42.800  1.00 70.60           N  
ATOM     71  H   ARG A   5     -39.706  21.034  42.935  1.00 70.60           H  
ATOM     72  CA  ARG A   5     -41.616  20.819  43.897  1.00 70.60           C  
ATOM     73  HA  ARG A   5     -42.419  20.098  43.748  1.00 70.60           H  
ATOM     74  C   ARG A   5     -42.330  22.173  43.928  1.00 70.60           C  
ATOM     75  CB  ARG A   5     -40.940  20.484  45.236  1.00 70.60           C  
ATOM     76  HB2 ARG A   5     -41.632  20.704  46.048  1.00 70.60           H  
ATOM     77  HB3 ARG A   5     -40.053  21.104  45.362  1.00 70.60           H  
ATOM     78  O   ARG A   5     -43.155  22.399  44.810  1.00 70.60           O  
ATOM     79  CG  ARG A   5     -40.555  18.999  45.327  1.00 70.60           C  
ATOM     80  HG2 ARG A   5     -39.822  18.753  44.559  1.00 70.60           H  
ATOM     81  HG3 ARG A   5     -41.443  18.384  45.177  1.00 70.60           H  
ATOM     82  CD  ARG A   5     -39.957  18.695  46.701  1.00 70.60           C  
ATOM     83  HD2 ARG A   5     -39.050  19.287  46.824  1.00 70.60           H  
ATOM     84  HD3 ARG A   5     -40.678  18.983  47.466  1.00 70.60           H  
ATOM     85  NE  ARG A   5     -39.629  17.267  46.849  1.00 70.60           N  
ATOM     86  HE  ARG A   5     -39.659  16.672  46.033  1.00 70.60           H  
ATOM     87  NH1 ARG A   5     -39.119  17.292  49.088  1.00 70.60           N  
ATOM     88 HH11 ARG A   5     -39.255  18.293  49.092  1.00 70.60           H  
ATOM     89 HH12 ARG A   5     -38.760  16.803  49.896  1.00 70.60           H  
ATOM     90  NH2 ARG A   5     -38.984  15.391  47.913  1.00 70.60           N  
ATOM     91 HH21 ARG A   5     -39.090  14.935  47.018  1.00 70.60           H  
ATOM     92 HH22 ARG A   5     -38.647  14.867  48.708  1.00 70.60           H  
ATOM     93  CZ  ARG A   5     -39.247  16.660  47.952  1.00 70.60           C  
ATOM     94  N   ALA A   6     -42.042  23.065  42.982  1.00 70.92           N  
ATOM     95  H   ALA A   6     -41.397  22.808  42.248  1.00 70.92           H  
ATOM     96  CA  ALA A   6     -42.693  24.365  42.866  1.00 70.92           C  
ATOM     97  HA  ALA A   6     -43.639  24.322  43.405  1.00 70.92           H  
ATOM     98  C   ALA A   6     -42.979  24.713  41.392  1.00 70.92           C  
ATOM     99  CB  ALA A   6     -41.817  25.427  43.543  1.00 70.92           C  
ATOM    100  HB1 ALA A   6     -40.852  25.486  43.040  1.00 70.92           H  
ATOM    101  HB2 ALA A   6     -41.663  25.170  44.591  1.00 70.92           H  
ATOM    102  HB3 ALA A   6     -42.303  26.401  43.483  1.00 70.92           H  
ATOM    103  O   ALA A   6     -42.249  24.272  40.505  1.00 70.92           O  
ATOM    104  N   PRO A   7     -44.025  25.502  41.097  1.00 63.12           N  
ATOM    105  CA  PRO A   7     -44.208  26.084  39.772  1.00 63.12           C  
ATOM    106  HA  PRO A   7     -44.216  25.287  39.029  1.00 63.12           H  
ATOM    107  C   PRO A   7     -43.074  27.075  39.469  1.00 63.12           C  
ATOM    108  CB  PRO A   7     -45.579  26.776  39.801  1.00 63.12           C  
ATOM    109  HB2 PRO A   7     -46.153  26.558  38.901  1.00 63.12           H  
ATOM    110  HB3 PRO A   7     -45.459  27.854  39.913  1.00 63.12           H  
ATOM    111  O   PRO A   7     -42.827  27.988  40.255  1.00 63.12           O  
ATOM    112  CG  PRO A   7     -46.267  26.220  41.049  1.00 63.12           C  
ATOM    113  HG2 PRO A   7     -46.795  25.302  40.794  1.00 63.12           H  
ATOM    114  HG3 PRO A   7     -46.951  26.944  41.492  1.00 63.12           H  
ATOM    115  CD  PRO A   7     -45.107  25.894  41.981  1.00 63.12           C  
ATOM    116  HD2 PRO A   7     -45.402  25.092  42.657  1.00 63.12           H  
ATOM    117  HD3 PRO A   7     -44.815  26.783  42.540  1.00 63.12           H  
ATOM    118  N   GLY A   8     -42.411  26.921  38.325  1.00 77.34           N  
ATOM    119  H   GLY A   8     -42.609  26.121  37.741  1.00 77.34           H  
ATOM    120  CA  GLY A   8     -41.314  27.786  37.889  1.00 77.34           C  
ATOM    121  HA2 GLY A   8     -41.648  28.824  37.883  1.00 77.34           H  
ATOM    122  HA3 GLY A   8     -40.483  27.694  38.589  1.00 77.34           H  
ATOM    123  C   GLY A   8     -40.815  27.414  36.494  1.00 77.34           C  
ATOM    124  O   GLY A   8     -41.232  26.402  35.930  1.00 77.34           O  
ATOM    125  N   VAL A   9     -39.937  28.243  35.927  1.00 67.62           N  
ATOM    126  H   VAL A   9     -39.597  29.025  36.470  1.00 67.62           H  
ATOM    127  CA  VAL A   9     -39.164  27.883  34.731  1.00 67.62           C  
ATOM    128  HA  VAL A   9     -39.715  27.149  34.144  1.00 67.62           H  
ATOM    129  C   VAL A   9     -37.869  27.246  35.211  1.00 67.62           C  
ATOM    130  CB  VAL A   9     -38.885  29.097  33.824  1.00 67.62           C  
ATOM    131  HB  VAL A   9     -38.339  29.855  34.386  1.00 67.62           H  
ATOM    132  O   VAL A   9     -37.093  27.892  35.911  1.00 67.62           O  
ATOM    133  CG1 VAL A   9     -38.056  28.703  32.593  1.00 67.62           C  
ATOM    134 HG11 VAL A   9     -38.560  27.917  32.030  1.00 67.62           H  
ATOM    135 HG12 VAL A   9     -37.911  29.571  31.949  1.00 67.62           H  
ATOM    136 HG13 VAL A   9     -37.072  28.348  32.899  1.00 67.62           H  
ATOM    137  CG2 VAL A   9     -40.198  29.718  33.325  1.00 67.62           C  
ATOM    138 HG21 VAL A   9     -40.786  30.080  34.168  1.00 67.62           H  
ATOM    139 HG22 VAL A   9     -39.979  30.562  32.671  1.00 67.62           H  
ATOM    140 HG23 VAL A   9     -40.775  28.976  32.775  1.00 67.62           H  
ATOM    141  N   TYR A  10     -37.649  25.991  34.836  1.00 75.70           N  
ATOM    142  H   TYR A  10     -38.328  25.525  34.251  1.00 75.70           H  
ATOM    143  CA  TYR A  10     -36.407  25.275  35.100  1.00 75.70           C  
ATOM    144  HA  TYR A  10     -35.785  25.857  35.780  1.00 75.70           H  
ATOM    145  C   TYR A  10     -35.650  25.120  33.785  1.00 75.70           C  
ATOM    146  CB  TYR A  10     -36.702  23.937  35.787  1.00 75.70           C  
ATOM    147  HB2 TYR A  10     -37.314  23.319  35.129  1.00 75.70           H  
ATOM    148  HB3 TYR A  10     -35.762  23.409  35.948  1.00 75.70           H  
ATOM    149  O   TYR A  10     -36.234  24.745  32.767  1.00 75.70           O  
ATOM    150  CG  TYR A  10     -37.406  24.099  37.123  1.00 75.70           C  
ATOM    151  CD1 TYR A  10     -36.654  24.388  38.277  1.00 75.70           C  
ATOM    152  HD1 TYR A  10     -35.579  24.473  38.209  1.00 75.70           H  
ATOM    153  CD2 TYR A  10     -38.810  23.997  37.207  1.00 75.70           C  
ATOM    154  HD2 TYR A  10     -39.388  23.780  36.321  1.00 75.70           H  
ATOM    155  CE1 TYR A  10     -37.298  24.569  39.515  1.00 75.70           C  
ATOM    156  HE1 TYR A  10     -36.710  24.789  40.394  1.00 75.70           H  
ATOM    157  CE2 TYR A  10     -39.459  24.175  38.444  1.00 75.70           C  
ATOM    158  HE2 TYR A  10     -40.533  24.094  38.522  1.00 75.70           H  
ATOM    159  OH  TYR A  10     -39.307  24.623  40.804  1.00 75.70           O  
ATOM    160  HH  TYR A  10     -38.665  24.881  41.470  1.00 75.70           H  
ATOM    161  CZ  TYR A  10     -38.702  24.458  39.600  1.00 75.70           C  
ATOM    162  N   ILE A  11     -34.364  25.454  33.811  1.00 78.21           N  
ATOM    163  H   ILE A  11     -33.949  25.712  34.695  1.00 78.21           H  
ATOM    164  CA  ILE A  11     -33.435  25.266  32.701  1.00 78.21           C  
ATOM    165  HA  ILE A  11     -33.967  24.913  31.818  1.00 78.21           H  
ATOM    166  C   ILE A  11     -32.472  24.177  33.154  1.00 78.21           C  
ATOM    167  CB  ILE A  11     -32.719  26.590  32.343  1.00 78.21           C  
ATOM    168  HB  ILE A  11     -32.221  26.965  33.238  1.00 78.21           H  
ATOM    169  O   ILE A  11     -31.822  24.327  34.186  1.00 78.21           O  
ATOM    170  CG1 ILE A  11     -33.745  27.647  31.867  1.00 78.21           C  
ATOM    171 HG12 ILE A  11     -34.169  27.335  30.913  1.00 78.21           H  
ATOM    172 HG13 ILE A  11     -34.560  27.716  32.588  1.00 78.21           H  
ATOM    173  CG2 ILE A  11     -31.649  26.345  31.261  1.00 78.21           C  
ATOM    174 HG21 ILE A  11     -31.120  27.269  31.028  1.00 78.21           H  
ATOM    175 HG22 ILE A  11     -32.106  25.950  30.353  1.00 78.21           H  
ATOM    176 HG23 ILE A  11     -30.901  25.638  31.618  1.00 78.21           H  
ATOM    177  CD1 ILE A  11     -33.168  29.061  31.720  1.00 78.21           C  
ATOM    178 HD11 ILE A  11     -32.716  29.376  32.661  1.00 78.21           H  
ATOM    179 HD12 ILE A  11     -33.972  29.752  31.466  1.00 78.21           H  
ATOM    180 HD13 ILE A  11     -32.421  29.094  30.928  1.00 78.21           H  
ATOM    181  N   GLU A  12     -32.410  23.084  32.403  1.00 69.20           N  
ATOM    182  H   GLU A  12     -32.968  23.027  31.563  1.00 69.20           H  
ATOM    183  CA  GLU A  12     -31.395  22.052  32.587  1.00 69.20           C  
ATOM    184  HA  GLU A  12     -30.858  22.218  33.522  1.00 69.20           H  
ATOM    185  C   GLU A  12     -30.388  22.142  31.457  1.00 69.20           C  
ATOM    186  CB  GLU A  12     -32.006  20.650  32.647  1.00 69.20           C  
ATOM    187  HB2 GLU A  12     -31.199  19.918  32.612  1.00 69.20           H  
ATOM    188  HB3 GLU A  12     -32.666  20.494  31.794  1.00 69.20           H  
ATOM    189  O   GLU A  12     -30.749  22.118  30.277  1.00 69.20           O  
ATOM    190  CG  GLU A  12     -32.778  20.474  33.952  1.00 69.20           C  
ATOM    191  HG2 GLU A  12     -32.124  20.738  34.783  1.00 69.20           H  
ATOM    192  HG3 GLU A  12     -33.626  21.159  33.960  1.00 69.20           H  
ATOM    193  CD  GLU A  12     -33.291  19.052  34.169  1.00 69.20           C  
ATOM    194  OE1 GLU A  12     -33.840  18.856  35.274  1.00 69.20           O  
ATOM    195  OE2 GLU A  12     -33.197  18.184  33.271  1.00 69.20           O  
ATOM    196  N   GLU A  13     -29.117  22.223  31.827  1.00 56.96           N  
ATOM    197  H   GLU A  13     -28.874  22.256  32.806  1.00 56.96           H  
ATOM    198  CA  GLU A  13     -28.029  22.096  30.879  1.00 56.96           C  
ATOM    199  HA  GLU A  13     -28.351  22.510  29.923  1.00 56.96           H  
ATOM    200  C   GLU A  13     -27.737  20.608  30.682  1.00 56.96           C  
ATOM    201  CB  GLU A  13     -26.840  22.935  31.349  1.00 56.96           C  
ATOM    202  HB2 GLU A  13     -26.336  22.450  32.185  1.00 56.96           H  
ATOM    203  HB3 GLU A  13     -27.222  23.900  31.681  1.00 56.96           H  
ATOM    204  O   GLU A  13     -27.070  19.952  31.478  1.00 56.96           O  
ATOM    205  CG  GLU A  13     -25.862  23.177  30.193  1.00 56.96           C  
ATOM    206  HG2 GLU A  13     -25.354  22.243  29.956  1.00 56.96           H  
ATOM    207  HG3 GLU A  13     -26.430  23.480  29.313  1.00 56.96           H  
ATOM    208  CD  GLU A  13     -24.829  24.268  30.506  1.00 56.96           C  
ATOM    209  OE1 GLU A  13     -24.203  24.733  29.527  1.00 56.96           O  
ATOM    210  OE2 GLU A  13     -24.700  24.648  31.690  1.00 56.96           O  
ATOM    211  N   ILE A  14     -28.314  20.043  29.625  1.00 60.86           N  
ATOM    212  H   ILE A  14     -28.924  20.617  29.061  1.00 60.86           H  
ATOM    213  CA  ILE A  14     -28.008  18.686  29.177  1.00 60.86           C  
ATOM    214  HA  ILE A  14     -27.557  18.150  30.012  1.00 60.86           H  
ATOM    215  C   ILE A  14     -26.948  18.792  28.088  1.00 60.86           C  
ATOM    216  CB  ILE A  14     -29.259  17.884  28.722  1.00 60.86           C  
ATOM    217  HB  ILE A  14     -29.095  17.549  27.698  1.00 60.86           H  
ATOM    218  O   ILE A  14     -27.180  19.397  27.040  1.00 60.86           O  
ATOM    219  CG1 ILE A  14     -30.571  18.706  28.729  1.00 60.86           C  
ATOM    220 HG12 ILE A  14     -30.753  19.109  29.726  1.00 60.86           H  
ATOM    221 HG13 ILE A  14     -30.456  19.540  28.038  1.00 60.86           H  
ATOM    222  CG2 ILE A  14     -29.376  16.618  29.591  1.00 60.86           C  
ATOM    223 HG21 ILE A  14     -29.600  16.904  30.619  1.00 60.86           H  
ATOM    224 HG22 ILE A  14     -28.437  16.065  29.571  1.00 60.86           H  
ATOM    225 HG23 ILE A  14     -30.168  15.968  29.219  1.00 60.86           H  
ATOM    226  CD1 ILE A  14     -31.815  17.918  28.312  1.00 60.86           C  
ATOM    227 HD11 ILE A  14     -32.605  18.610  28.019  1.00 60.86           H  
ATOM    228 HD12 ILE A  14     -32.169  17.322  29.154  1.00 60.86           H  
ATOM    229 HD13 ILE A  14     -31.581  17.247  27.486  1.00 60.86           H  
ATOM    230  N   SER A  15     -25.783  18.185  28.310  1.00 49.58           N  
ATOM    231  H   SER A  15     -25.608  17.788  29.223  1.00 49.58           H  
ATOM    232  CA  SER A  15     -24.750  18.104  27.279  1.00 49.58           C  
ATOM    233  HA  SER A  15     -24.599  19.102  26.866  1.00 49.58           H  
ATOM    234  C   SER A  15     -25.215  17.173  26.155  1.00 49.58           C  
ATOM    235  CB  SER A  15     -23.413  17.660  27.874  1.00 49.58           C  
ATOM    236  HB2 SER A  15     -23.138  18.343  28.678  1.00 49.58           H  
ATOM    237  HB3 SER A  15     -23.506  16.654  28.283  1.00 49.58           H  
ATOM    238  O   SER A  15     -25.200  15.948  26.276  1.00 49.58           O  
ATOM    239  OG  SER A  15     -22.403  17.683  26.881  1.00 49.58           O  
ATOM    240  HG  SER A  15     -21.573  17.551  27.344  1.00 49.58           H  
ATOM    241  N   PHE A  16     -25.637  17.758  25.034  1.00 52.87           N  
ATOM    242  H   PHE A  16     -25.764  18.760  25.060  1.00 52.87           H  
ATOM    243  CA  PHE A  16     -25.970  17.038  23.803  1.00 52.87           C  
ATOM    244  HA  PHE A  16     -26.289  16.030  24.067  1.00 52.87           H  
ATOM    245  C   PHE A  16     -24.759  16.881  22.879  1.00 52.87           C  
ATOM    246  CB  PHE A  16     -27.137  17.715  23.069  1.00 52.87           C  
ATOM    247  HB2 PHE A  16     -27.291  17.232  22.104  1.00 52.87           H  
ATOM    248  HB3 PHE A  16     -26.875  18.754  22.870  1.00 52.87           H  
ATOM    249  O   PHE A  16     -24.932  16.924  21.660  1.00 52.87           O  
ATOM    250  CG  PHE A  16     -28.464  17.655  23.776  1.00 52.87           C  
ATOM    251  CD1 PHE A  16     -29.244  16.485  23.708  1.00 52.87           C  
ATOM    252  HD1 PHE A  16     -28.864  15.611  23.200  1.00 52.87           H  
ATOM    253  CD2 PHE A  16     -28.949  18.792  24.442  1.00 52.87           C  
ATOM    254  HD2 PHE A  16     -28.345  19.683  24.519  1.00 52.87           H  
ATOM    255  CE1 PHE A  16     -30.527  16.465  24.282  1.00 52.87           C  
ATOM    256  HE1 PHE A  16     -31.136  15.576  24.228  1.00 52.87           H  
ATOM    257  CE2 PHE A  16     -30.230  18.772  25.013  1.00 52.87           C  
ATOM    258  HE2 PHE A  16     -30.602  19.647  25.525  1.00 52.87           H  
ATOM    259  CZ  PHE A  16     -31.025  17.618  24.914  1.00 52.87           C  
ATOM    260  HZ  PHE A  16     -32.021  17.618  25.331  1.00 52.87           H  
ATOM    261  N   ARG A  17     -23.532  16.718  23.402  1.00 57.00           N  
ATOM    262  H   ARG A  17     -23.422  16.683  24.405  1.00 57.00           H  
ATOM    263  CA  ARG A  17     -22.378  16.461  22.524  1.00 57.00           C  
ATOM    264  HA  ARG A  17     -22.292  17.282  21.813  1.00 57.00           H  
ATOM    265  C   ARG A  17     -22.646  15.198  21.706  1.00 57.00           C  
ATOM    266  CB  ARG A  17     -21.049  16.362  23.287  1.00 57.00           C  
ATOM    267  HB2 ARG A  17     -20.335  15.838  22.653  1.00 57.00           H  
ATOM    268  HB3 ARG A  17     -21.184  15.777  24.197  1.00 57.00           H  
ATOM    269  O   ARG A  17     -22.580  14.074  22.205  1.00 57.00           O  
ATOM    270  CG  ARG A  17     -20.452  17.738  23.627  1.00 57.00           C  
ATOM    271  HG2 ARG A  17     -21.057  18.204  24.405  1.00 57.00           H  
ATOM    272  HG3 ARG A  17     -20.448  18.380  22.747  1.00 57.00           H  
ATOM    273  CD  ARG A  17     -19.009  17.564  24.123  1.00 57.00           C  
ATOM    274  HD2 ARG A  17     -18.363  17.341  23.274  1.00 57.00           H  
ATOM    275  HD3 ARG A  17     -18.983  16.719  24.811  1.00 57.00           H  
ATOM    276  NE  ARG A  17     -18.513  18.761  24.828  1.00 57.00           N  
ATOM    277  HE  ARG A  17     -19.069  19.602  24.774  1.00 57.00           H  
ATOM    278  NH1 ARG A  17     -16.615  17.810  25.731  1.00 57.00           N  
ATOM    279 HH11 ARG A  17     -15.841  17.862  26.378  1.00 57.00           H  
ATOM    280 HH12 ARG A  17     -16.777  16.947  25.232  1.00 57.00           H  
ATOM    281  NH2 ARG A  17     -17.171  19.890  26.287  1.00 57.00           N  
ATOM    282 HH21 ARG A  17     -17.781  20.694  26.270  1.00 57.00           H  
ATOM    283 HH22 ARG A  17     -16.367  19.905  26.898  1.00 57.00           H  
ATOM    284  CZ  ARG A  17     -17.438  18.815  25.602  1.00 57.00           C  
ATOM    285  N   GLN A  18     -22.994  15.394  20.438  1.00 66.01           N  
ATOM    286  H   GLN A  18     -23.115  16.343  20.116  1.00 66.01           H  
ATOM    287  CA  GLN A  18     -23.113  14.311  19.483  1.00 66.01           C  
ATOM    288  HA  GLN A  18     -23.696  13.504  19.927  1.00 66.01           H  
ATOM    289  C   GLN A  18     -21.701  13.799  19.225  1.00 66.01           C  
ATOM    290  CB  GLN A  18     -23.820  14.775  18.200  1.00 66.01           C  
ATOM    291  HB2 GLN A  18     -23.372  15.703  17.846  1.00 66.01           H  
ATOM    292  HB3 GLN A  18     -23.684  14.012  17.433  1.00 66.01           H  
ATOM    293  O   GLN A  18     -20.830  14.547  18.787  1.00 66.01           O  
ATOM    294  CG  GLN A  18     -25.327  14.971  18.431  1.00 66.01           C  
ATOM    295  HG2 GLN A  18     -25.479  15.745  19.183  1.00 66.01           H  
ATOM    296  HG3 GLN A  18     -25.755  14.042  18.808  1.00 66.01           H  
ATOM    297  CD  GLN A  18     -26.093  15.375  17.173  1.00 66.01           C  
ATOM    298  NE2 GLN A  18     -27.404  15.450  17.237  1.00 66.01           N  
ATOM    299 HE21 GLN A  18     -27.876  15.383  18.128  1.00 66.01           H  
ATOM    300 HE22 GLN A  18     -27.846  15.787  16.394  1.00 66.01           H  
ATOM    301  OE1 GLN A  18     -25.559  15.624  16.109  1.00 66.01           O  
ATOM    302  N   ARG A  19     -21.470  12.526  19.555  1.00 78.55           N  
ATOM    303  H   ARG A  19     -22.214  11.992  19.980  1.00 78.55           H  
ATOM    304  CA  ARG A  19     -20.220  11.844  19.226  1.00 78.55           C  
ATOM    305  HA  ARG A  19     -19.383  12.509  19.440  1.00 78.55           H  
ATOM    306  C   ARG A  19     -20.237  11.600  17.715  1.00 78.55           C  
ATOM    307  CB  ARG A  19     -20.040  10.564  20.078  1.00 78.55           C  
ATOM    308  HB2 ARG A  19     -19.104  10.091  19.783  1.00 78.55           H  
ATOM    309  HB3 ARG A  19     -20.852   9.866  19.872  1.00 78.55           H  
ATOM    310  O   ARG A  19     -21.050  10.803  17.238  1.00 78.55           O  
ATOM    311  CG  ARG A  19     -19.989  10.848  21.601  1.00 78.55           C  
ATOM    312  HG2 ARG A  19     -20.966  11.205  21.928  1.00 78.55           H  
ATOM    313  HG3 ARG A  19     -19.260  11.637  21.783  1.00 78.55           H  
ATOM    314  CD  ARG A  19     -19.600   9.624  22.464  1.00 78.55           C  
ATOM    315  HD2 ARG A  19     -18.590   9.327  22.182  1.00 78.55           H  
ATOM    316  HD3 ARG A  19     -20.284   8.802  22.252  1.00 78.55           H  
ATOM    317  NE  ARG A  19     -19.617   9.917  23.925  1.00 78.55           N  
ATOM    318  HE  ARG A  19     -19.896  10.849  24.194  1.00 78.55           H  
ATOM    319  NH1 ARG A  19     -18.806   7.935  24.847  1.00 78.55           N  
ATOM    320 HH11 ARG A  19     -18.555   7.417  25.677  1.00 78.55           H  
ATOM    321 HH12 ARG A  19     -18.598   7.550  23.937  1.00 78.55           H  
ATOM    322  NH2 ARG A  19     -19.327   9.507  26.189  1.00 78.55           N  
ATOM    323 HH21 ARG A  19     -19.010   8.853  26.890  1.00 78.55           H  
ATOM    324 HH22 ARG A  19     -19.465  10.466  26.473  1.00 78.55           H  
ATOM    325  CZ  ARG A  19     -19.258   9.133  24.949  1.00 78.55           C  
ATOM    326  N   ASN A  20     -19.399  12.332  16.988  1.00 87.00           N  
ATOM    327  H   ASN A  20     -18.773  12.961  17.470  1.00 87.00           H  
ATOM    328  CA  ASN A  20     -19.263  12.253  15.535  1.00 87.00           C  
ATOM    329  HA  ASN A  20     -20.124  11.730  15.119  1.00 87.00           H  
ATOM    330  C   ASN A  20     -18.020  11.441  15.163  1.00 87.00           C  
ATOM    331  CB  ASN A  20     -19.234  13.673  14.939  1.00 87.00           C  
ATOM    332  HB2 ASN A  20     -18.954  13.620  13.887  1.00 87.00           H  
ATOM    333  HB3 ASN A  20     -18.473  14.264  15.450  1.00 87.00           H  
ATOM    334  O   ASN A  20     -17.071  11.357  15.938  1.00 87.00           O  
ATOM    335  CG  ASN A  20     -20.570  14.392  15.022  1.00 87.00           C  
ATOM    336  ND2 ASN A  20     -20.577  15.679  14.774  1.00 87.00           N  
ATOM    337 HD21 ASN A  20     -21.465  16.154  14.857  1.00 87.00           H  
ATOM    338 HD22 ASN A  20     -19.710  16.154  14.569  1.00 87.00           H  
ATOM    339  OD1 ASN A  20     -21.620  13.817  15.275  1.00 87.00           O  
ATOM    340  N   ILE A  21     -18.045  10.838  13.975  1.00 91.66           N  
ATOM    341  H   ILE A  21     -18.830  11.001  13.362  1.00 91.66           H  
ATOM    342  CA  ILE A  21     -16.881  10.167  13.397  1.00 91.66           C  
ATOM    343  HA  ILE A  21     -16.136   9.981  14.170  1.00 91.66           H  
ATOM    344  C   ILE A  21     -16.276  11.106  12.363  1.00 91.66           C  
ATOM    345  CB  ILE A  21     -17.260   8.810  12.770  1.00 91.66           C  
ATOM    346  HB  ILE A  21     -18.029   8.998  12.021  1.00 91.66           H  
ATOM    347  O   ILE A  21     -16.915  11.403  11.352  1.00 91.66           O  
ATOM    348  CG1 ILE A  21     -17.835   7.850  13.835  1.00 91.66           C  
ATOM    349 HG12 ILE A  21     -18.646   8.358  14.358  1.00 91.66           H  
ATOM    350 HG13 ILE A  21     -17.067   7.604  14.568  1.00 91.66           H  
ATOM    351  CG2 ILE A  21     -16.043   8.209  12.048  1.00 91.66           C  
ATOM    352 HG21 ILE A  21     -16.265   7.219  11.651  1.00 91.66           H  
ATOM    353 HG22 ILE A  21     -15.760   8.833  11.200  1.00 91.66           H  
ATOM    354 HG23 ILE A  21     -15.201   8.158  12.737  1.00 91.66           H  
ATOM    355  CD1 ILE A  21     -18.412   6.546  13.275  1.00 91.66           C  
ATOM    356 HD11 ILE A  21     -18.817   5.944  14.088  1.00 91.66           H  
ATOM    357 HD12 ILE A  21     -17.635   5.967  12.776  1.00 91.66           H  
ATOM    358 HD13 ILE A  21     -19.209   6.770  12.565  1.00 91.66           H  
ATOM    359  N   ASP A  22     -15.036  11.515  12.603  1.00 89.81           N  
ATOM    360  H   ASP A  22     -14.599  11.291  13.486  1.00 89.81           H  
ATOM    361  CA  ASP A  22     -14.236  12.224  11.615  1.00 89.81           C  
ATOM    362  HA  ASP A  22     -14.902  12.816  10.987  1.00 89.81           H  
ATOM    363  C   ASP A  22     -13.501  11.226  10.721  1.00 89.81           C  
ATOM    364  CB  ASP A  22     -13.272  13.203  12.291  1.00 89.81           C  
ATOM    365  HB2 ASP A  22     -12.653  13.673  11.527  1.00 89.81           H  
ATOM    366  HB3 ASP A  22     -12.620  12.654  12.970  1.00 89.81           H  
ATOM    367  O   ASP A  22     -12.916  10.241  11.181  1.00 89.81           O  
ATOM    368  CG  ASP A  22     -14.023  14.298  13.052  1.00 89.81           C  
ATOM    369  OD1 ASP A  22     -15.008  14.829  12.488  1.00 89.81           O  
ATOM    370  OD2 ASP A  22     -13.607  14.577  14.194  1.00 89.81           O  
ATOM    371  N   GLY A  23     -13.530  11.489   9.417  1.00 90.52           N  
ATOM    372  H   GLY A  23     -14.006  12.326   9.113  1.00 90.52           H  
ATOM    373  CA  GLY A  23     -12.842  10.665   8.436  1.00 90.52           C  
ATOM    374  HA2 GLY A  23     -13.056  11.067   7.445  1.00 90.52           H  
ATOM    375  HA3 GLY A  23     -13.210   9.641   8.499  1.00 90.52           H  
ATOM    376  C   GLY A  23     -11.327  10.690   8.620  1.00 90.52           C  
ATOM    377  O   GLY A  23     -10.730  11.763   8.710  1.00 90.52           O  
ATOM    378  N   VAL A  24     -10.682   9.523   8.603  1.00 92.14           N  
ATOM    379  H   VAL A  24     -11.217   8.667   8.573  1.00 92.14           H  
ATOM    380  CA  VAL A  24      -9.213   9.469   8.651  1.00 92.14           C  
ATOM    381  HA  VAL A  24      -8.914  10.193   9.409  1.00 92.14           H  
ATOM    382  C   VAL A  24      -8.557   9.901   7.333  1.00 92.14           C  
ATOM    383  CB  VAL A  24      -8.676   8.111   9.117  1.00 92.14           C  
ATOM    384  HB  VAL A  24      -7.589   8.188   9.160  1.00 92.14           H  
ATOM    385  O   VAL A  24      -9.142   9.729   6.261  1.00 92.14           O  
ATOM    386  CG1 VAL A  24      -9.162   7.836  10.544  1.00 92.14           C  
ATOM    387 HG11 VAL A  24      -9.466   8.756  11.044  1.00 92.14           H  
ATOM    388 HG12 VAL A  24      -8.339   7.410  11.119  1.00 92.14           H  
ATOM    389 HG13 VAL A  24     -10.011   7.152  10.530  1.00 92.14           H  
ATOM    390  CG2 VAL A  24      -9.016   6.959   8.163  1.00 92.14           C  
ATOM    391 HG21 VAL A  24     -10.091   6.782   8.133  1.00 92.14           H  
ATOM    392 HG22 VAL A  24      -8.653   7.180   7.160  1.00 92.14           H  
ATOM    393 HG23 VAL A  24      -8.506   6.060   8.510  1.00 92.14           H  
ATOM    394  N   PRO A  25      -7.324  10.439   7.358  1.00 91.32           N  
ATOM    395  CA  PRO A  25      -6.587  10.757   6.140  1.00 91.32           C  
ATOM    396  HA  PRO A  25      -7.149  11.509   5.585  1.00 91.32           H  
ATOM    397  C   PRO A  25      -6.370   9.514   5.264  1.00 91.32           C  
ATOM    398  CB  PRO A  25      -5.252  11.356   6.603  1.00 91.32           C  
ATOM    399  HB2 PRO A  25      -4.482  10.586   6.639  1.00 91.32           H  
ATOM    400  HB3 PRO A  25      -4.933  12.176   5.959  1.00 91.32           H  
ATOM    401  O   PRO A  25      -5.886   8.490   5.733  1.00 91.32           O  
ATOM    402  CG  PRO A  25      -5.536  11.834   8.027  1.00 91.32           C  
ATOM    403  HG2 PRO A  25      -5.996  12.822   7.999  1.00 91.32           H  
ATOM    404  HG3 PRO A  25      -4.635  11.844   8.641  1.00 91.32           H  
ATOM    405  CD  PRO A  25      -6.549  10.813   8.529  1.00 91.32           C  
ATOM    406  HD2 PRO A  25      -6.031   9.927   8.897  1.00 91.32           H  
ATOM    407  HD3 PRO A  25      -7.161  11.260   9.312  1.00 91.32           H  
ATOM    408  N   THR A  26      -6.670   9.614   3.966  1.00 93.32           N  
ATOM    409  H   THR A  26      -7.222  10.403   3.663  1.00 93.32           H  
ATOM    410  CA  THR A  26      -6.500   8.499   3.007  1.00 93.32           C  
ATOM    411  HA  THR A  26      -6.320   7.576   3.557  1.00 93.32           H  
ATOM    412  C   THR A  26      -5.314   8.675   2.059  1.00 93.32           C  
ATOM    413  CB  THR A  26      -7.775   8.288   2.185  1.00 93.32           C  
ATOM    414  HB  THR A  26      -7.639   7.429   1.528  1.00 93.32           H  
ATOM    415  O   THR A  26      -4.993   7.768   1.292  1.00 93.32           O  
ATOM    416  CG2 THR A  26      -8.984   8.022   3.075  1.00 93.32           C  
ATOM    417 HG21 THR A  26      -8.759   7.200   3.755  1.00 93.32           H  
ATOM    418 HG22 THR A  26      -9.234   8.911   3.653  1.00 93.32           H  
ATOM    419 HG23 THR A  26      -9.845   7.752   2.463  1.00 93.32           H  
ATOM    420  OG1 THR A  26      -8.031   9.430   1.402  1.00 93.32           O  
ATOM    421  HG1 THR A  26      -7.672   9.223   0.536  1.00 93.32           H  
ATOM    422  N   HIS A  27      -4.665   9.841   2.094  1.00 90.69           N  
ATOM    423  H   HIS A  27      -4.986  10.528   2.761  1.00 90.69           H  
ATOM    424  CA  HIS A  27      -3.648  10.261   1.126  1.00 90.69           C  
ATOM    425  HA  HIS A  27      -3.634   9.555   0.295  1.00 90.69           H  
ATOM    426  C   HIS A  27      -2.216  10.293   1.683  1.00 90.69           C  
ATOM    427  CB  HIS A  27      -4.064  11.624   0.563  1.00 90.69           C  
ATOM    428  HB2 HIS A  27      -5.016  11.519   0.041  1.00 90.69           H  
ATOM    429  HB3 HIS A  27      -3.312  11.946  -0.157  1.00 90.69           H  
ATOM    430  O   HIS A  27      -1.267  10.509   0.927  1.00 90.69           O  
ATOM    431  CG  HIS A  27      -4.190  12.713   1.592  1.00 90.69           C  
ATOM    432  CD2 HIS A  27      -3.176  13.494   2.078  1.00 90.69           C  
ATOM    433  HD2 HIS A  27      -2.133  13.419   1.810  1.00 90.69           H  
ATOM    434  ND1 HIS A  27      -5.355  13.134   2.187  1.00 90.69           N  
ATOM    435  HD1 HIS A  27      -6.289  12.824   1.958  1.00 90.69           H  
ATOM    436  CE1 HIS A  27      -5.051  14.149   3.013  1.00 90.69           C  
ATOM    437  HE1 HIS A  27      -5.767  14.708   3.598  1.00 90.69           H  
ATOM    438  NE2 HIS A  27      -3.733  14.404   2.980  1.00 90.69           N  
ATOM    439  N   SER A  28      -2.047  10.087   2.989  1.00 92.89           N  
ATOM    440  H   SER A  28      -2.856   9.921   3.570  1.00 92.89           H  
ATOM    441  CA  SER A  28      -0.736   9.971   3.629  1.00 92.89           C  
ATOM    442  HA  SER A  28      -0.136  10.854   3.411  1.00 92.89           H  
ATOM    443  C   SER A  28      -0.012   8.723   3.121  1.00 92.89           C  
ATOM    444  CB  SER A  28      -0.925   9.871   5.132  1.00 92.89           C  
ATOM    445  HB2 SER A  28       0.020   9.624   5.616  1.00 92.89           H  
ATOM    446  HB3 SER A  28      -1.650   9.072   5.285  1.00 92.89           H  
ATOM    447  O   SER A  28      -0.542   7.608   3.173  1.00 92.89           O  
ATOM    448  OG  SER A  28      -1.446  11.069   5.677  1.00 92.89           O  
ATOM    449  HG  SER A  28      -1.461  10.932   6.627  1.00 92.89           H  
ATOM    450  N   THR A  29       1.191   8.922   2.592  1.00 96.39           N  
ATOM    451  H   THR A  29       1.582   9.852   2.629  1.00 96.39           H  
ATOM    452  CA  THR A  29       1.941   7.905   1.844  1.00 96.39           C  
ATOM    453  HA  THR A  29       1.396   6.961   1.837  1.00 96.39           H  
ATOM    454  C   THR A  29       3.303   7.671   2.478  1.00 96.39           C  
ATOM    455  CB  THR A  29       2.113   8.373   0.393  1.00 96.39           C  
ATOM    456  HB  THR A  29       2.608   9.344   0.397  1.00 96.39           H  
ATOM    457  O   THR A  29       3.945   8.632   2.878  1.00 96.39           O  
ATOM    458  CG2 THR A  29       2.925   7.418  -0.483  1.00 96.39           C  
ATOM    459 HG21 THR A  29       3.076   7.883  -1.457  1.00 96.39           H  
ATOM    460 HG22 THR A  29       2.410   6.464  -0.590  1.00 96.39           H  
ATOM    461 HG23 THR A  29       3.917   7.253  -0.062  1.00 96.39           H  
ATOM    462  OG1 THR A  29       0.840   8.515  -0.205  1.00 96.39           O  
ATOM    463  HG1 THR A  29       0.349   9.162   0.307  1.00 96.39           H  
ATOM    464  N   ALA A  30       3.776   6.427   2.506  1.00 97.07           N  
ATOM    465  H   ALA A  30       3.175   5.675   2.201  1.00 97.07           H  
ATOM    466  CA  ALA A  30       5.159   6.080   2.813  1.00 97.07           C  
ATOM    467  HA  ALA A  30       5.666   6.958   3.211  1.00 97.07           H  
ATOM    468  C   ALA A  30       5.902   5.622   1.547  1.00 97.07           C  
ATOM    469  CB  ALA A  30       5.181   5.017   3.913  1.00 97.07           C  
ATOM    470  HB1 ALA A  30       6.214   4.753   4.140  1.00 97.07           H  
ATOM    471  HB2 ALA A  30       4.649   4.125   3.582  1.00 97.07           H  
ATOM    472  HB3 ALA A  30       4.712   5.408   4.816  1.00 97.07           H  
ATOM    473  O   ALA A  30       5.434   4.722   0.840  1.00 97.07           O  
ATOM    474  N   LEU A  31       7.063   6.222   1.273  1.00 97.67           N  
ATOM    475  H   LEU A  31       7.385   6.934   1.913  1.00 97.67           H  
ATOM    476  CA  LEU A  31       8.006   5.777   0.248  1.00 97.67           C  
ATOM    477  HA  LEU A  31       7.574   4.935  -0.293  1.00 97.67           H  
ATOM    478  C   LEU A  31       9.290   5.272   0.901  1.00 97.67           C  
ATOM    479  CB  LEU A  31       8.309   6.890  -0.771  1.00 97.67           C  
ATOM    480  HB2 LEU A  31       8.681   7.762  -0.233  1.00 97.67           H  
ATOM    481  HB3 LEU A  31       9.105   6.540  -1.429  1.00 97.67           H  
ATOM    482  O   LEU A  31       9.924   5.976   1.686  1.00 97.67           O  
ATOM    483  CG  LEU A  31       7.116   7.314  -1.641  1.00 97.67           C  
ATOM    484  HG  LEU A  31       6.338   7.724  -0.997  1.00 97.67           H  
ATOM    485  CD1 LEU A  31       7.570   8.370  -2.655  1.00 97.67           C  
ATOM    486 HD11 LEU A  31       6.710   8.758  -3.200  1.00 97.67           H  
ATOM    487 HD12 LEU A  31       8.055   9.194  -2.131  1.00 97.67           H  
ATOM    488 HD13 LEU A  31       8.283   7.935  -3.355  1.00 97.67           H  
ATOM    489  CD2 LEU A  31       6.481   6.168  -2.423  1.00 97.67           C  
ATOM    490 HD21 LEU A  31       5.999   5.486  -1.723  1.00 97.67           H  
ATOM    491 HD22 LEU A  31       5.718   6.555  -3.098  1.00 97.67           H  
ATOM    492 HD23 LEU A  31       7.243   5.634  -2.989  1.00 97.67           H  
ATOM    493  N   ILE A  32       9.678   4.055   0.536  1.00 97.04           N  
ATOM    494  H   ILE A  32       9.084   3.533  -0.092  1.00 97.04           H  
ATOM    495  CA  ILE A  32      10.889   3.397   1.027  1.00 97.04           C  
ATOM    496  HA  ILE A  32      11.340   4.005   1.811  1.00 97.04           H  
ATOM    497  C   ILE A  32      11.879   3.294  -0.128  1.00 97.04           C  
ATOM    498  CB  ILE A  32      10.556   2.018   1.634  1.00 97.04           C  
ATOM    499  HB  ILE A  32      10.198   1.366   0.837  1.00 97.04           H  
ATOM    500  O   ILE A  32      11.534   2.794  -1.200  1.00 97.04           O  
ATOM    501  CG1 ILE A  32       9.439   2.133   2.699  1.00 97.04           C  
ATOM    502 HG12 ILE A  32       8.549   2.573   2.249  1.00 97.04           H  
ATOM    503 HG13 ILE A  32       9.767   2.790   3.504  1.00 97.04           H  
ATOM    504  CG2 ILE A  32      11.836   1.402   2.226  1.00 97.04           C  
ATOM    505 HG21 ILE A  32      11.638   0.404   2.617  1.00 97.04           H  
ATOM    506 HG22 ILE A  32      12.596   1.304   1.451  1.00 97.04           H  
ATOM    507 HG23 ILE A  32      12.224   2.033   3.026  1.00 97.04           H  
ATOM    508  CD1 ILE A  32       8.999   0.797   3.298  1.00 97.04           C  
ATOM    509 HD11 ILE A  32       8.743   0.100   2.500  1.00 97.04           H  
ATOM    510 HD12 ILE A  32       9.791   0.373   3.917  1.00 97.04           H  
ATOM    511 HD13 ILE A  32       8.126   0.963   3.928  1.00 97.04           H  
ATOM    512  N   GLY A  33      13.113   3.747   0.061  1.00 95.73           N  
ATOM    513  H   GLY A  33      13.378   4.144   0.951  1.00 95.73           H  
ATOM    514  CA  GLY A  33      14.114   3.624  -0.991  1.00 95.73           C  
ATOM    515  HA2 GLY A  33      13.831   4.247  -1.840  1.00 95.73           H  
ATOM    516  HA3 GLY A  33      14.133   2.584  -1.316  1.00 95.73           H  
ATOM    517  C   GLY A  33      15.523   3.983  -0.564  1.00 95.73           C  
ATOM    518  O   GLY A  33      15.760   4.440   0.551  1.00 95.73           O  
ATOM    519  N   ILE A  34      16.470   3.739  -1.469  1.00 93.85           N  
ATOM    520  H   ILE A  34      16.212   3.397  -2.384  1.00 93.85           H  
ATOM    521  CA  ILE A  34      17.880   3.990  -1.184  1.00 93.85           C  
ATOM    522  HA  ILE A  34      18.056   3.637  -0.168  1.00 93.85           H  
ATOM    523  C   ILE A  34      18.155   5.491  -1.188  1.00 93.85           C  
ATOM    524  CB  ILE A  34      18.814   3.186  -2.113  1.00 93.85           C  
ATOM    525  HB  ILE A  34      18.530   3.390  -3.146  1.00 93.85           H  
ATOM    526  O   ILE A  34      17.850   6.162  -2.174  1.00 93.85           O  
ATOM    527  CG1 ILE A  34      18.672   1.674  -1.827  1.00 93.85           C  
ATOM    528 HG12 ILE A  34      19.238   1.419  -0.932  1.00 93.85           H  
ATOM    529 HG13 ILE A  34      17.630   1.437  -1.612  1.00 93.85           H  
ATOM    530  CG2 ILE A  34      20.287   3.587  -1.916  1.00 93.85           C  
ATOM    531 HG21 ILE A  34      20.941   2.973  -2.536  1.00 93.85           H  
ATOM    532 HG22 ILE A  34      20.443   4.627  -2.204  1.00 93.85           H  
ATOM    533 HG23 ILE A  34      20.575   3.461  -0.873  1.00 93.85           H  
ATOM    534  CD1 ILE A  34      19.137   0.785  -2.988  1.00 93.85           C  
ATOM    535 HD11 ILE A  34      18.594   1.046  -3.896  1.00 93.85           H  
ATOM    536 HD12 ILE A  34      18.933  -0.258  -2.745  1.00 93.85           H  
ATOM    537 HD13 ILE A  34      20.207   0.903  -3.155  1.00 93.85           H  
ATOM    538  N   ALA A  35      18.748   5.975  -0.097  1.00 92.06           N  
ATOM    539  H   ALA A  35      18.943   5.337   0.662  1.00 92.06           H  
ATOM    540  CA  ALA A  35      19.317   7.313   0.028  1.00 92.06           C  
ATOM    541  HA  ALA A  35      19.605   7.666  -0.962  1.00 92.06           H  
ATOM    542  C   ALA A  35      20.576   7.262   0.906  1.00 92.06           C  
ATOM    543  CB  ALA A  35      18.277   8.286   0.594  1.00 92.06           C  
ATOM    544  HB1 ALA A  35      17.437   8.367  -0.096  1.00 92.06           H  
ATOM    545  HB2 ALA A  35      17.925   7.937   1.564  1.00 92.06           H  
ATOM    546  HB3 ALA A  35      18.725   9.272   0.714  1.00 92.06           H  
ATOM    547  O   ALA A  35      20.613   6.558   1.916  1.00 92.06           O  
ATOM    548  N   GLU A  36      21.608   8.004   0.503  1.00 86.22           N  
ATOM    549  H   GLU A  36      21.490   8.575  -0.322  1.00 86.22           H  
ATOM    550  CA  GLU A  36      22.913   8.047   1.187  1.00 86.22           C  
ATOM    551  HA  GLU A  36      23.196   7.046   1.512  1.00 86.22           H  
ATOM    552  C   GLU A  36      22.883   8.938   2.435  1.00 86.22           C  
ATOM    553  CB  GLU A  36      23.980   8.575   0.212  1.00 86.22           C  
ATOM    554  HB2 GLU A  36      23.637   9.533  -0.179  1.00 86.22           H  
ATOM    555  HB3 GLU A  36      24.910   8.736   0.756  1.00 86.22           H  
ATOM    556  O   GLU A  36      23.551   8.648   3.427  1.00 86.22           O  
ATOM    557  CG  GLU A  36      24.259   7.609  -0.953  1.00 86.22           C  
ATOM    558  HG2 GLU A  36      24.680   6.688  -0.548  1.00 86.22           H  
ATOM    559  HG3 GLU A  36      23.317   7.360  -1.442  1.00 86.22           H  
ATOM    560  CD  GLU A  36      25.208   8.191  -2.014  1.00 86.22           C  
ATOM    561  OE1 GLU A  36      25.648   7.409  -2.885  1.00 86.22           O  
ATOM    562  OE2 GLU A  36      25.407   9.427  -2.029  1.00 86.22           O  
ATOM    563  N   HIS A  37      22.082  10.003   2.391  1.00 88.81           N  
ATOM    564  H   HIS A  37      21.518  10.139   1.564  1.00 88.81           H  
ATOM    565  CA  HIS A  37      21.907  10.962   3.477  1.00 88.81           C  
ATOM    566  HA  HIS A  37      22.649  10.764   4.250  1.00 88.81           H  
ATOM    567  C   HIS A  37      20.532  10.820   4.131  1.00 88.81           C  
ATOM    568  CB  HIS A  37      22.150  12.384   2.950  1.00 88.81           C  
ATOM    569  HB2 HIS A  37      22.004  13.105   3.754  1.00 88.81           H  
ATOM    570  HB3 HIS A  37      21.426  12.607   2.167  1.00 88.81           H  
ATOM    571  O   HIS A  37      19.650  10.126   3.628  1.00 88.81           O  
ATOM    572  CG  HIS A  37      23.541  12.567   2.406  1.00 88.81           C  
ATOM    573  CD2 HIS A  37      24.714  12.548   3.108  1.00 88.81           C  
ATOM    574  HD2 HIS A  37      24.814  12.394   4.173  1.00 88.81           H  
ATOM    575  ND1 HIS A  37      23.862  12.784   1.091  1.00 88.81           N  
ATOM    576  HD1 HIS A  37      23.200  13.100   0.397  1.00 88.81           H  
ATOM    577  CE1 HIS A  37      25.198  12.883   0.997  1.00 88.81           C  
ATOM    578  HE1 HIS A  37      25.742  13.125   0.096  1.00 88.81           H  
ATOM    579  NE2 HIS A  37      25.762  12.748   2.207  1.00 88.81           N  
ATOM    580  N   GLY A  38      20.365  11.503   5.260  1.00 89.22           N  
ATOM    581  H   GLY A  38      21.126  12.084   5.579  1.00 89.22           H  
ATOM    582  CA  GLY A  38      19.132  11.516   6.036  1.00 89.22           C  
ATOM    583  HA2 GLY A  38      19.095  12.460   6.579  1.00 89.22           H  
ATOM    584  HA3 GLY A  38      18.275  11.490   5.363  1.00 89.22           H  
ATOM    585  C   GLY A  38      19.009  10.355   7.035  1.00 89.22           C  
ATOM    586  O   GLY A  38      19.864   9.463   7.082  1.00 89.22           O  
ATOM    587  N   PRO A  39      17.965  10.376   7.883  1.00 91.70           N  
ATOM    588  CA  PRO A  39      17.738   9.352   8.899  1.00 91.70           C  
ATOM    589  HA  PRO A  39      18.611   9.314   9.551  1.00 91.70           H  
ATOM    590  C   PRO A  39      17.497   7.966   8.280  1.00 91.70           C  
ATOM    591  CB  PRO A  39      16.535   9.848   9.713  1.00 91.70           C  
ATOM    592  HB2 PRO A  39      16.627   9.596  10.770  1.00 91.70           H  
ATOM    593  HB3 PRO A  39      15.608   9.446   9.303  1.00 91.70           H  
ATOM    594  O   PRO A  39      16.500   7.733   7.598  1.00 91.70           O  
ATOM    595  CG  PRO A  39      16.532  11.357   9.487  1.00 91.70           C  
ATOM    596  HG2 PRO A  39      15.540  11.787   9.623  1.00 91.70           H  
ATOM    597  HG3 PRO A  39      17.258  11.834  10.146  1.00 91.70           H  
ATOM    598  CD  PRO A  39      16.999  11.457   8.040  1.00 91.70           C  
ATOM    599  HD2 PRO A  39      16.156  11.292   7.369  1.00 91.70           H  
ATOM    600  HD3 PRO A  39      17.431  12.442   7.866  1.00 91.70           H  
ATOM    601  N   GLN A  40      18.410   7.026   8.530  1.00 93.00           N  
ATOM    602  H   GLN A  40      19.220   7.277   9.079  1.00 93.00           H  
ATOM    603  CA  GLN A  40      18.300   5.652   8.034  1.00 93.00           C  
ATOM    604  HA  GLN A  40      17.939   5.676   7.006  1.00 93.00           H  
ATOM    605  C   GLN A  40      17.298   4.849   8.866  1.00 93.00           C  
ATOM    606  CB  GLN A  40      19.675   4.967   8.048  1.00 93.00           C  
ATOM    607  HB2 GLN A  40      19.557   3.918   7.779  1.00 93.00           H  
ATOM    608  HB3 GLN A  40      20.084   5.011   9.057  1.00 93.00           H  
ATOM    609  O   GLN A  40      17.363   4.860  10.092  1.00 93.00           O  
ATOM    610  CG  GLN A  40      20.673   5.621   7.078  1.00 93.00           C  
ATOM    611  HG2 GLN A  40      21.650   5.157   7.213  1.00 93.00           H  
ATOM    612  HG3 GLN A  40      20.778   6.680   7.317  1.00 93.00           H  
ATOM    613  CD  GLN A  40      20.283   5.464   5.610  1.00 93.00           C  
ATOM    614  NE2 GLN A  40      20.468   6.488   4.808  1.00 93.00           N  
ATOM    615 HE21 GLN A  40      20.782   7.382   5.158  1.00 93.00           H  
ATOM    616 HE22 GLN A  40      20.329   6.354   3.817  1.00 93.00           H  
ATOM    617  OE1 GLN A  40      19.844   4.408   5.174  1.00 93.00           O  
ATOM    618  N   ASN A  41      16.415   4.105   8.195  1.00 92.36           N  
ATOM    619  H   ASN A  41      16.455   4.137   7.186  1.00 92.36           H  
ATOM    620  CA  ASN A  41      15.353   3.284   8.792  1.00 92.36           C  
ATOM    621  HA  ASN A  41      14.745   2.925   7.961  1.00 92.36           H  
ATOM    622  C   ASN A  41      14.371   4.049   9.700  1.00 92.36           C  
ATOM    623  CB  ASN A  41      15.941   2.035   9.470  1.00 92.36           C  
ATOM    624  HB2 ASN A  41      15.128   1.392   9.808  1.00 92.36           H  
ATOM    625  HB3 ASN A  41      16.516   2.332  10.347  1.00 92.36           H  
ATOM    626  O   ASN A  41      13.622   3.422  10.445  1.00 92.36           O  
ATOM    627  CG  ASN A  41      16.803   1.218   8.534  1.00 92.36           C  
ATOM    628  ND2 ASN A  41      18.101   1.223   8.729  1.00 92.36           N  
ATOM    629 HD21 ASN A  41      18.488   1.803   9.460  1.00 92.36           H  
ATOM    630 HD22 ASN A  41      18.654   0.702   8.064  1.00 92.36           H  
ATOM    631  OD1 ASN A  41      16.333   0.576   7.613  1.00 92.36           O  
ATOM    632  N   THR A  42      14.318   5.378   9.611  1.00 92.75           N  
ATOM    633  H   THR A  42      14.963   5.850   8.993  1.00 92.75           H  
ATOM    634  CA  THR A  42      13.415   6.209  10.415  1.00 92.75           C  
ATOM    635  HA  THR A  42      12.903   5.588  11.150  1.00 92.75           H  
ATOM    636  C   THR A  42      12.399   6.895   9.504  1.00 92.75           C  
ATOM    637  CB  THR A  42      14.199   7.245  11.225  1.00 92.75           C  
ATOM    638  HB  THR A  42      14.757   7.890  10.547  1.00 92.75           H  
ATOM    639  O   THR A  42      12.814   7.653   8.621  1.00 92.75           O  
ATOM    640  CG2 THR A  42      13.301   8.099  12.118  1.00 92.75           C  
ATOM    641 HG21 THR A  42      12.631   8.705  11.507  1.00 92.75           H  
ATOM    642 HG22 THR A  42      13.909   8.773  12.721  1.00 92.75           H  
ATOM    643 HG23 THR A  42      12.708   7.462  12.774  1.00 92.75           H  
ATOM    644  OG1 THR A  42      15.103   6.588  12.082  1.00 92.75           O  
ATOM    645  HG1 THR A  42      15.553   7.259  12.600  1.00 92.75           H  
ATOM    646  N   PRO A  43      11.084   6.673   9.695  1.00 93.82           N  
ATOM    647  CA  PRO A  43      10.061   7.390   8.947  1.00 93.82           C  
ATOM    648  HA  PRO A  43      10.186   7.194   7.882  1.00 93.82           H  
ATOM    649  C   PRO A  43      10.190   8.890   9.196  1.00 93.82           C  
ATOM    650  CB  PRO A  43       8.713   6.828   9.414  1.00 93.82           C  
ATOM    651  HB2 PRO A  43       8.017   6.706   8.584  1.00 93.82           H  
ATOM    652  HB3 PRO A  43       8.282   7.478  10.175  1.00 93.82           H  
ATOM    653  O   PRO A  43       9.997   9.365  10.311  1.00 93.82           O  
ATOM    654  CG  PRO A  43       9.062   5.489  10.058  1.00 93.82           C  
ATOM    655  HG2 PRO A  43       9.104   4.709   9.298  1.00 93.82           H  
ATOM    656  HG3 PRO A  43       8.354   5.224  10.844  1.00 93.82           H  
ATOM    657  CD  PRO A  43      10.461   5.731  10.614  1.00 93.82           C  
ATOM    658  HD2 PRO A  43      10.393   6.180  11.605  1.00 93.82           H  
ATOM    659  HD3 PRO A  43      11.012   4.792  10.661  1.00 93.82           H  
ATOM    660  N   THR A  44      10.546   9.629   8.151  1.00 94.07           N  
ATOM    661  H   THR A  44      10.766   9.164   7.282  1.00 94.07           H  
ATOM    662  CA  THR A  44      10.747  11.077   8.215  1.00 94.07           C  
ATOM    663  HA  THR A  44      10.734  11.405   9.255  1.00 94.07           H  
ATOM    664  C   THR A  44       9.626  11.753   7.429  1.00 94.07           C  
ATOM    665  CB  THR A  44      12.121  11.449   7.652  1.00 94.07           C  
ATOM    666  HB  THR A  44      12.146  11.201   6.591  1.00 94.07           H  
ATOM    667  O   THR A  44       9.543  11.524   6.215  1.00 94.07           O  
ATOM    668  CG2 THR A  44      12.442  12.933   7.830  1.00 94.07           C  
ATOM    669 HG21 THR A  44      13.446  13.137   7.458  1.00 94.07           H  
ATOM    670 HG22 THR A  44      12.391  13.202   8.886  1.00 94.07           H  
ATOM    671 HG23 THR A  44      11.735  13.546   7.271  1.00 94.07           H  
ATOM    672  OG1 THR A  44      13.131  10.718   8.321  1.00 94.07           O  
ATOM    673  HG1 THR A  44      12.910   9.786   8.258  1.00 94.07           H  
ATOM    674  N   PRO A  45       8.739  12.533   8.073  1.00 94.09           N  
ATOM    675  CA  PRO A  45       7.712  13.276   7.358  1.00 94.09           C  
ATOM    676  HA  PRO A  45       7.130  12.600   6.731  1.00 94.09           H  
ATOM    677  C   PRO A  45       8.364  14.355   6.489  1.00 94.09           C  
ATOM    678  CB  PRO A  45       6.797  13.867   8.434  1.00 94.09           C  
ATOM    679  HB2 PRO A  45       6.357  14.815   8.126  1.00 94.09           H  
ATOM    680  HB3 PRO A  45       6.014  13.149   8.681  1.00 94.09           H  
ATOM    681  O   PRO A  45       9.298  15.024   6.916  1.00 94.09           O  
ATOM    682  CG  PRO A  45       7.730  14.034   9.632  1.00 94.09           C  
ATOM    683  HG2 PRO A  45       7.185  14.001  10.575  1.00 94.09           H  
ATOM    684  HG3 PRO A  45       8.278  14.971   9.541  1.00 94.09           H  
ATOM    685  CD  PRO A  45       8.698  12.858   9.495  1.00 94.09           C  
ATOM    686  HD2 PRO A  45       8.320  12.000  10.052  1.00 94.09           H  
ATOM    687  HD3 PRO A  45       9.679  13.152   9.868  1.00 94.09           H  
ATOM    688  N   VAL A  46       7.875  14.502   5.261  1.00 93.58           N  
ATOM    689  H   VAL A  46       7.141  13.869   4.975  1.00 93.58           H  
ATOM    690  CA  VAL A  46       8.247  15.559   4.321  1.00 93.58           C  
ATOM    691  HA  VAL A  46       8.650  16.391   4.899  1.00 93.58           H  
ATOM    692  C   VAL A  46       6.992  16.064   3.605  1.00 93.58           C  
ATOM    693  CB  VAL A  46       9.344  15.118   3.322  1.00 93.58           C  
ATOM    694  HB  VAL A  46       9.576  15.974   2.688  1.00 93.58           H  
ATOM    695  O   VAL A  46       6.145  15.289   3.147  1.00 93.58           O  
ATOM    696  CG1 VAL A  46      10.647  14.699   4.012  1.00 93.58           C  
ATOM    697 HG11 VAL A  46      11.432  14.533   3.275  1.00 93.58           H  
ATOM    698 HG12 VAL A  46      10.962  15.489   4.695  1.00 93.58           H  
ATOM    699 HG13 VAL A  46      10.494  13.786   4.588  1.00 93.58           H  
ATOM    700  CG2 VAL A  46       8.928  13.963   2.405  1.00 93.58           C  
ATOM    701 HG21 VAL A  46       9.778  13.639   1.804  1.00 93.58           H  
ATOM    702 HG22 VAL A  46       8.565  13.127   3.003  1.00 93.58           H  
ATOM    703 HG23 VAL A  46       8.145  14.312   1.731  1.00 93.58           H  
ATOM    704  N   TYR A  47       6.873  17.380   3.476  1.00 95.09           N  
ATOM    705  H   TYR A  47       7.549  17.961   3.951  1.00 95.09           H  
ATOM    706  CA  TYR A  47       5.699  18.071   2.934  1.00 95.09           C  
ATOM    707  HA  TYR A  47       4.903  17.348   2.758  1.00 95.09           H  
ATOM    708  C   TYR A  47       5.974  18.766   1.600  1.00 95.09           C  
ATOM    709  CB  TYR A  47       5.197  19.066   3.981  1.00 95.09           C  
ATOM    710  HB2 TYR A  47       4.312  19.572   3.594  1.00 95.09           H  
ATOM    711  HB3 TYR A  47       5.960  19.825   4.154  1.00 95.09           H  
ATOM    712  O   TYR A  47       5.051  19.228   0.925  1.00 95.09           O  
ATOM    713  CG  TYR A  47       4.838  18.409   5.296  1.00 95.09           C  
ATOM    714  CD1 TYR A  47       3.604  17.743   5.425  1.00 95.09           C  
ATOM    715  HD1 TYR A  47       2.922  17.714   4.588  1.00 95.09           H  
ATOM    716  CD2 TYR A  47       5.749  18.428   6.370  1.00 95.09           C  
ATOM    717  HD2 TYR A  47       6.712  18.905   6.263  1.00 95.09           H  
ATOM    718  CE1 TYR A  47       3.270  17.119   6.642  1.00 95.09           C  
ATOM    719  HE1 TYR A  47       2.330  16.606   6.775  1.00 95.09           H  
ATOM    720  CE2 TYR A  47       5.416  17.807   7.588  1.00 95.09           C  
ATOM    721  HE2 TYR A  47       6.120  17.825   8.407  1.00 95.09           H  
ATOM    722  OH  TYR A  47       3.817  16.561   8.890  1.00 95.09           O  
ATOM    723  HH  TYR A  47       4.486  16.655   9.572  1.00 95.09           H  
ATOM    724  CZ  TYR A  47       4.171  17.159   7.726  1.00 95.09           C  
ATOM    725  N   SER A  48       7.237  18.817   1.175  1.00 95.70           N  
ATOM    726  H   SER A  48       7.954  18.472   1.798  1.00 95.70           H  
ATOM    727  CA  SER A  48       7.625  19.339  -0.131  1.00 95.70           C  
ATOM    728  HA  SER A  48       6.796  19.186  -0.823  1.00 95.70           H  
ATOM    729  C   SER A  48       8.842  18.623  -0.712  1.00 95.70           C  
ATOM    730  CB  SER A  48       7.883  20.846  -0.025  1.00 95.70           C  
ATOM    731  HB2 SER A  48       7.972  21.265  -1.027  1.00 95.70           H  
ATOM    732  HB3 SER A  48       7.048  21.330   0.481  1.00 95.70           H  
ATOM    733  O   SER A  48       9.641  18.010  -0.003  1.00 95.70           O  
ATOM    734  OG  SER A  48       9.080  21.097   0.681  1.00 95.70           O  
ATOM    735  HG  SER A  48       8.910  20.937   1.612  1.00 95.70           H  
ATOM    736  N   LEU A  49       9.030  18.755  -2.029  1.00 93.81           N  
ATOM    737  H   LEU A  49       8.316  19.213  -2.578  1.00 93.81           H  
ATOM    738  CA  LEU A  49      10.246  18.275  -2.684  1.00 93.81           C  
ATOM    739  HA  LEU A  49      10.356  17.215  -2.456  1.00 93.81           H  
ATOM    740  C   LEU A  49      11.499  18.992  -2.154  1.00 93.81           C  
ATOM    741  CB  LEU A  49      10.098  18.454  -4.204  1.00 93.81           C  
ATOM    742  HB2 LEU A  49       9.916  19.508  -4.414  1.00 93.81           H  
ATOM    743  HB3 LEU A  49       9.233  17.884  -4.543  1.00 93.81           H  
ATOM    744  O   LEU A  49      12.551  18.373  -2.051  1.00 93.81           O  
ATOM    745  CG  LEU A  49      11.338  18.004  -4.999  1.00 93.81           C  
ATOM    746  HG  LEU A  49      12.210  18.577  -4.685  1.00 93.81           H  
ATOM    747  CD1 LEU A  49      11.635  16.512  -4.840  1.00 93.81           C  
ATOM    748 HD11 LEU A  49      11.911  16.297  -3.808  1.00 93.81           H  
ATOM    749 HD12 LEU A  49      12.474  16.223  -5.473  1.00 93.81           H  
ATOM    750 HD13 LEU A  49      10.759  15.918  -5.103  1.00 93.81           H  
ATOM    751  CD2 LEU A  49      11.119  18.290  -6.480  1.00 93.81           C  
ATOM    752 HD21 LEU A  49      10.261  17.727  -6.846  1.00 93.81           H  
ATOM    753 HD22 LEU A  49      12.020  17.993  -7.016  1.00 93.81           H  
ATOM    754 HD23 LEU A  49      10.946  19.356  -6.626  1.00 93.81           H  
ATOM    755  N   GLN A  50      11.399  20.282  -1.823  1.00 93.20           N  
ATOM    756  H   GLN A  50      10.488  20.718  -1.828  1.00 93.20           H  
ATOM    757  CA  GLN A  50      12.528  21.055  -1.304  1.00 93.20           C  
ATOM    758  HA  GLN A  50      13.376  20.939  -1.980  1.00 93.20           H  
ATOM    759  C   GLN A  50      12.971  20.548   0.072  1.00 93.20           C  
ATOM    760  CB  GLN A  50      12.135  22.537  -1.259  1.00 93.20           C  
ATOM    761  HB2 GLN A  50      11.840  22.848  -2.261  1.00 93.20           H  
ATOM    762  HB3 GLN A  50      11.285  22.670  -0.590  1.00 93.20           H  
ATOM    763  O   GLN A  50      14.164  20.399   0.309  1.00 93.20           O  
ATOM    764  CG  GLN A  50      13.294  23.427  -0.784  1.00 93.20           C  
ATOM    765  HG2 GLN A  50      13.545  23.184   0.248  1.00 93.20           H  
ATOM    766  HG3 GLN A  50      14.171  23.238  -1.403  1.00 93.20           H  
ATOM    767  CD  GLN A  50      12.965  24.914  -0.852  1.00 93.20           C  
ATOM    768  NE2 GLN A  50      13.905  25.771  -0.522  1.00 93.20           N  
ATOM    769 HE21 GLN A  50      14.784  25.445  -0.147  1.00 93.20           H  
ATOM    770 HE22 GLN A  50      13.627  26.742  -0.507  1.00 93.20           H  
ATOM    771  OE1 GLN A  50      11.883  25.340  -1.219  1.00 93.20           O  
ATOM    772  N   GLU A  51      12.016  20.239   0.945  1.00 94.59           N  
ATOM    773  H   GLU A  51      11.052  20.411   0.697  1.00 94.59           H  
ATOM    774  CA  GLU A  51      12.272  19.649   2.260  1.00 94.59           C  
ATOM    775  HA  GLU A  51      12.954  20.280   2.830  1.00 94.59           H  
ATOM    776  C   GLU A  51      12.903  18.258   2.142  1.00 94.59           C  
ATOM    777  CB  GLU A  51      10.931  19.596   2.981  1.00 94.59           C  
ATOM    778  HB2 GLU A  51      10.262  18.959   2.402  1.00 94.59           H  
ATOM    779  HB3 GLU A  51      10.520  20.605   2.998  1.00 94.59           H  
ATOM    780  O   GLU A  51      13.922  17.988   2.772  1.00 94.59           O  
ATOM    781  CG  GLU A  51      10.988  19.078   4.420  1.00 94.59           C  
ATOM    782  HG2 GLU A  51      11.402  18.070   4.421  1.00 94.59           H  
ATOM    783  HG3 GLU A  51      11.633  19.731   5.008  1.00 94.59           H  
ATOM    784  CD  GLU A  51       9.577  19.045   5.019  1.00 94.59           C  
ATOM    785  OE1 GLU A  51       9.432  18.651   6.188  1.00 94.59           O  
ATOM    786  OE2 GLU A  51       8.616  19.346   4.266  1.00 94.59           O  
ATOM    787  N   PHE A  52      12.379  17.409   1.249  1.00 94.63           N  
ATOM    788  H   PHE A  52      11.519  17.662   0.785  1.00 94.63           H  
ATOM    789  CA  PHE A  52      13.004  16.119   0.947  1.00 94.63           C  
ATOM    790  HA  PHE A  52      13.020  15.517   1.855  1.00 94.63           H  
ATOM    791  C   PHE A  52      14.461  16.278   0.495  1.00 94.63           C  
ATOM    792  CB  PHE A  52      12.191  15.379  -0.122  1.00 94.63           C  
ATOM    793  HB2 PHE A  52      11.248  15.050   0.314  1.00 94.63           H  
ATOM    794  HB3 PHE A  52      11.956  16.063  -0.937  1.00 94.63           H  
ATOM    795  O   PHE A  52      15.342  15.591   1.008  1.00 94.63           O  
ATOM    796  CG  PHE A  52      12.930  14.182  -0.691  1.00 94.63           C  
ATOM    797  CD1 PHE A  52      13.648  14.300  -1.897  1.00 94.63           C  
ATOM    798  HD1 PHE A  52      13.659  15.239  -2.429  1.00 94.63           H  
ATOM    799  CD2 PHE A  52      12.971  12.973   0.025  1.00 94.63           C  
ATOM    800  HD2 PHE A  52      12.476  12.899   0.982  1.00 94.63           H  
ATOM    801  CE1 PHE A  52      14.401  13.216  -2.379  1.00 94.63           C  
ATOM    802  HE1 PHE A  52      15.002  13.323  -3.269  1.00 94.63           H  
ATOM    803  CE2 PHE A  52      13.705  11.883  -0.476  1.00 94.63           C  
ATOM    804  HE2 PHE A  52      13.769  10.957   0.078  1.00 94.63           H  
ATOM    805  CZ  PHE A  52      14.420  12.002  -1.676  1.00 94.63           C  
ATOM    806  HZ  PHE A  52      15.020  11.179  -2.035  1.00 94.63           H  
ATOM    807  N   LEU A  53      14.733  17.194  -0.441  1.00 92.43           N  
ATOM    808  H   LEU A  53      13.973  17.747  -0.810  1.00 92.43           H  
ATOM    809  CA  LEU A  53      16.098  17.454  -0.901  1.00 92.43           C  
ATOM    810  HA  LEU A  53      16.549  16.509  -1.202  1.00 92.43           H  
ATOM    811  C   LEU A  53      16.983  17.996   0.233  1.00 92.43           C  
ATOM    812  CB  LEU A  53      16.070  18.411  -2.107  1.00 92.43           C  
ATOM    813  HB2 LEU A  53      17.091  18.729  -2.319  1.00 92.43           H  
ATOM    814  HB3 LEU A  53      15.501  19.297  -1.827  1.00 92.43           H  
ATOM    815  O   LEU A  53      18.151  17.638   0.298  1.00 92.43           O  
ATOM    816  CG  LEU A  53      15.473  17.810  -3.394  1.00 92.43           C  
ATOM    817  HG  LEU A  53      14.486  17.393  -3.193  1.00 92.43           H  
ATOM    818  CD1 LEU A  53      15.323  18.907  -4.452  1.00 92.43           C  
ATOM    819 HD11 LEU A  53      16.300  19.327  -4.688  1.00 92.43           H  
ATOM    820 HD12 LEU A  53      14.677  19.693  -4.061  1.00 92.43           H  
ATOM    821 HD13 LEU A  53      14.870  18.490  -5.352  1.00 92.43           H  
ATOM    822  CD2 LEU A  53      16.329  16.690  -3.987  1.00 92.43           C  
ATOM    823 HD21 LEU A  53      17.340  17.052  -4.175  1.00 92.43           H  
ATOM    824 HD22 LEU A  53      15.887  16.332  -4.917  1.00 92.43           H  
ATOM    825 HD23 LEU A  53      16.380  15.853  -3.290  1.00 92.43           H  
ATOM    826  N   GLY A  54      16.438  18.788   1.159  1.00 92.25           N  
ATOM    827  H   GLY A  54      15.470  19.059   1.061  1.00 92.25           H  
ATOM    828  CA  GLY A  54      17.166  19.253   2.343  1.00 92.25           C  
ATOM    829  HA2 GLY A  54      16.514  19.914   2.914  1.00 92.25           H  
ATOM    830  HA3 GLY A  54      18.048  19.812   2.031  1.00 92.25           H  
ATOM    831  C   GLY A  54      17.620  18.125   3.278  1.00 92.25           C  
ATOM    832  O   GLY A  54      18.683  18.232   3.883  1.00 92.25           O  
ATOM    833  N   HIS A  55      16.852  17.036   3.372  1.00 90.91           N  
ATOM    834  H   HIS A  55      15.959  17.046   2.901  1.00 90.91           H  
ATOM    835  CA  HIS A  55      17.170  15.895   4.239  1.00 90.91           C  
ATOM    836  HA  HIS A  55      17.787  16.239   5.069  1.00 90.91           H  
ATOM    837  C   HIS A  55      17.964  14.775   3.553  1.00 90.91           C  
ATOM    838  CB  HIS A  55      15.863  15.337   4.819  1.00 90.91           C  
ATOM    839  HB2 HIS A  55      15.145  15.187   4.012  1.00 90.91           H  
ATOM    840  HB3 HIS A  55      16.062  14.371   5.283  1.00 90.91           H  
ATOM    841  O   HIS A  55      18.816  14.159   4.193  1.00 90.91           O  
ATOM    842  CG  HIS A  55      15.248  16.227   5.861  1.00 90.91           C  
ATOM    843  CD2 HIS A  55      13.987  16.758   5.850  1.00 90.91           C  
ATOM    844  HD2 HIS A  55      13.241  16.623   5.080  1.00 90.91           H  
ATOM    845  ND1 HIS A  55      15.859  16.651   7.020  1.00 90.91           N  
ATOM    846  HD1 HIS A  55      16.804  16.441   7.309  1.00 90.91           H  
ATOM    847  CE1 HIS A  55      14.987  17.421   7.689  1.00 90.91           C  
ATOM    848  HE1 HIS A  55      15.175  17.905   8.637  1.00 90.91           H  
ATOM    849  NE2 HIS A  55      13.838  17.518   7.012  1.00 90.91           N  
ATOM    850  N   PHE A  56      17.669  14.484   2.283  1.00 91.97           N  
ATOM    851  H   PHE A  56      16.940  15.025   1.842  1.00 91.97           H  
ATOM    852  CA  PHE A  56      18.084  13.242   1.615  1.00 91.97           C  
ATOM    853  HA  PHE A  56      18.723  12.665   2.283  1.00 91.97           H  
ATOM    854  C   PHE A  56      18.892  13.452   0.329  1.00 91.97           C  
ATOM    855  CB  PHE A  56      16.837  12.392   1.317  1.00 91.97           C  
ATOM    856  HB2 PHE A  56      17.140  11.490   0.785  1.00 91.97           H  
ATOM    857  HB3 PHE A  56      16.181  12.953   0.651  1.00 91.97           H  
ATOM    858  O   PHE A  56      19.307  12.464  -0.279  1.00 91.97           O  
ATOM    859  CG  PHE A  56      16.054  11.959   2.541  1.00 91.97           C  
ATOM    860  CD1 PHE A  56      16.480  10.849   3.290  1.00 91.97           C  
ATOM    861  HD1 PHE A  56      17.350  10.291   2.975  1.00 91.97           H  
ATOM    862  CD2 PHE A  56      14.903  12.663   2.938  1.00 91.97           C  
ATOM    863  HD2 PHE A  56      14.571  13.517   2.366  1.00 91.97           H  
ATOM    864  CE1 PHE A  56      15.786  10.467   4.451  1.00 91.97           C  
ATOM    865  HE1 PHE A  56      16.131   9.633   5.043  1.00 91.97           H  
ATOM    866  CE2 PHE A  56      14.197  12.274   4.090  1.00 91.97           C  
ATOM    867  HE2 PHE A  56      13.323  12.825   4.407  1.00 91.97           H  
ATOM    868  CZ  PHE A  56      14.645  11.179   4.849  1.00 91.97           C  
ATOM    869  HZ  PHE A  56      14.122  10.882   5.745  1.00 91.97           H  
ATOM    870  N   ALA A  57      19.109  14.693  -0.130  1.00 80.83           N  
ATOM    871  H   ALA A  57      18.813  15.494   0.410  1.00 80.83           H  
ATOM    872  CA  ALA A  57      19.881  14.914  -1.352  1.00 80.83           C  
ATOM    873  HA  ALA A  57      19.379  14.379  -2.158  1.00 80.83           H  
ATOM    874  C   ALA A  57      21.297  14.336  -1.231  1.00 80.83           C  
ATOM    875  CB  ALA A  57      19.922  16.396  -1.735  1.00 80.83           C  
ATOM    876  HB1 ALA A  57      20.360  16.976  -0.922  1.00 80.83           H  
ATOM    877  HB2 ALA A  57      20.537  16.528  -2.625  1.00 80.83           H  
ATOM    878  HB3 ALA A  57      18.915  16.754  -1.952  1.00 80.83           H  
ATOM    879  O   ALA A  57      21.926  14.369  -0.176  1.00 80.83           O  
ATOM    880  N   THR A  58      21.799  13.805  -2.340  1.00 74.16           N  
ATOM    881  H   THR A  58      21.260  13.877  -3.191  1.00 74.16           H  
ATOM    882  CA  THR A  58      23.201  13.418  -2.497  1.00 74.16           C  
ATOM    883  HA  THR A  58      23.700  13.445  -1.528  1.00 74.16           H  
ATOM    884  C   THR A  58      23.903  14.448  -3.375  1.00 74.16           C  
ATOM    885  CB  THR A  58      23.332  11.975  -3.020  1.00 74.16           C  
ATOM    886  HB  THR A  58      22.925  11.295  -2.271  1.00 74.16           H  
ATOM    887  O   THR A  58      23.286  15.013  -4.279  1.00 74.16           O  
ATOM    888  CG2 THR A  58      22.594  11.740  -4.342  1.00 74.16           C  
ATOM    889 HG21 THR A  58      21.517  11.817  -4.189  1.00 74.16           H  
ATOM    890 HG22 THR A  58      22.823  10.741  -4.715  1.00 74.16           H  
ATOM    891 HG23 THR A  58      22.908  12.471  -5.087  1.00 74.16           H  
ATOM    892  OG1 THR A  58      24.692  11.666  -3.208  1.00 74.16           O  
ATOM    893  HG1 THR A  58      24.911  10.851  -2.751  1.00 74.16           H  
ATOM    894  N   ASP A  59      25.193  14.666  -3.122  1.00 66.09           N  
ATOM    895  H   ASP A  59      25.619  14.209  -2.328  1.00 66.09           H  
ATOM    896  CA  ASP A  59      26.083  15.404  -4.027  1.00 66.09           C  
ATOM    897  HA  ASP A  59      25.592  16.323  -4.349  1.00 66.09           H  
ATOM    898  C   ASP A  59      26.415  14.584  -5.289  1.00 66.09           C  
ATOM    899  CB  ASP A  59      27.379  15.770  -3.286  1.00 66.09           C  
ATOM    900  HB2 ASP A  59      28.077  16.214  -3.997  1.00 66.09           H  
ATOM    901  HB3 ASP A  59      27.834  14.857  -2.902  1.00 66.09           H  
ATOM    902  O   ASP A  59      27.043  15.077  -6.224  1.00 66.09           O  
ATOM    903  CG  ASP A  59      27.188  16.768  -2.141  1.00 66.09           C  
ATOM    904  OD1 ASP A  59      26.271  17.615  -2.232  1.00 66.09           O  
ATOM    905  OD2 ASP A  59      28.002  16.696  -1.193  1.00 66.09           O  
ATOM    906  N   SER A  60      26.019  13.309  -5.315  1.00 64.65           N  
ATOM    907  H   SER A  60      25.510  12.959  -4.515  1.00 64.65           H  
ATOM    908  CA  SER A  60      26.192  12.420  -6.452  1.00 64.65           C  
ATOM    909  HA  SER A  60      27.223  12.495  -6.796  1.00 64.65           H  
ATOM    910  C   SER A  60      25.255  12.806  -7.593  1.00 64.65           C  
ATOM    911  CB  SER A  60      25.936  10.979  -6.003  1.00 64.65           C  
ATOM    912  HB2 SER A  60      26.557  10.767  -5.133  1.00 64.65           H  
ATOM    913  HB3 SER A  60      24.890  10.870  -5.716  1.00 64.65           H  
ATOM    914  O   SER A  60      24.035  12.847  -7.438  1.00 64.65           O  
ATOM    915  OG  SER A  60      26.231  10.029  -7.013  1.00 64.65           O  
ATOM    916  HG  SER A  60      26.311   9.198  -6.539  1.00 64.65           H  
ATOM    917  N   ASP A  61      25.819  12.945  -8.792  1.00 62.72           N  
ATOM    918  H   ASP A  61      26.823  13.048  -8.836  1.00 62.72           H  
ATOM    919  CA  ASP A  61      25.056  13.044 -10.044  1.00 62.72           C  
ATOM    920  HA  ASP A  61      24.338  13.859  -9.956  1.00 62.72           H  
ATOM    921  C   ASP A  61      24.255  11.761 -10.357  1.00 62.72           C  
ATOM    922  CB  ASP A  61      26.022  13.352 -11.204  1.00 62.72           C  
ATOM    923  HB2 ASP A  61      25.515  13.158 -12.149  1.00 62.72           H  
ATOM    924  HB3 ASP A  61      26.874  12.675 -11.148  1.00 62.72           H  
ATOM    925  O   ASP A  61      23.517  11.705 -11.344  1.00 62.72           O  
ATOM    926  CG  ASP A  61      26.511  14.803 -11.255  1.00 62.72           C  
ATOM    927  OD1 ASP A  61      25.740  15.706 -10.865  1.00 62.72           O  
ATOM    928  OD2 ASP A  61      27.636  14.997 -11.773  1.00 62.72           O  
ATOM    929  N   THR A  62      24.397  10.702  -9.549  1.00 67.08           N  
ATOM    930  H   THR A  62      24.929  10.829  -8.700  1.00 67.08           H  
ATOM    931  CA  THR A  62      23.742   9.417  -9.796  1.00 67.08           C  
ATOM    932  HA  THR A  62      23.942   9.162 -10.837  1.00 67.08           H  
ATOM    933  C   THR A  62      22.234   9.521  -9.549  1.00 67.08           C  
ATOM    934  CB  THR A  62      24.339   8.276  -8.967  1.00 67.08           C  
ATOM    935  HB  THR A  62      24.134   8.433  -7.908  1.00 67.08           H  
ATOM    936  O   THR A  62      21.807   9.809  -8.428  1.00 67.08           O  
ATOM    937  CG2 THR A  62      23.794   6.914  -9.401  1.00 67.08           C  
ATOM    938 HG21 THR A  62      22.725   6.853  -9.194  1.00 67.08           H  
ATOM    939 HG22 THR A  62      23.972   6.761 -10.465  1.00 67.08           H  
ATOM    940 HG23 THR A  62      24.299   6.131  -8.836  1.00 67.08           H  
ATOM    941  OG1 THR A  62      25.732   8.231  -9.175  1.00 67.08           O  
ATOM    942  HG1 THR A  62      26.093   8.989  -8.709  1.00 67.08           H  
ATOM    943  N   PRO A  63      21.394   9.228 -10.560  1.00 68.60           N  
ATOM    944  CA  PRO A  63      19.947   9.150 -10.400  1.00 68.60           C  
ATOM    945  HA  PRO A  63      19.561  10.150 -10.204  1.00 68.60           H  
ATOM    946  C   PRO A  63      19.546   8.196  -9.272  1.00 68.60           C  
ATOM    947  CB  PRO A  63      19.430   8.640 -11.753  1.00 68.60           C  
ATOM    948  HB2 PRO A  63      19.436   7.550 -11.778  1.00 68.60           H  
ATOM    949  HB3 PRO A  63      18.426   8.995 -11.983  1.00 68.60           H  
ATOM    950  O   PRO A  63      19.867   7.010  -9.321  1.00 68.60           O  
ATOM    951  CG  PRO A  63      20.476   9.144 -12.742  1.00 68.60           C  
ATOM    952  HG2 PRO A  63      20.487   8.556 -13.660  1.00 68.60           H  
ATOM    953  HG3 PRO A  63      20.318  10.201 -12.958  1.00 68.60           H  
ATOM    954  CD  PRO A  63      21.761   8.976 -11.946  1.00 68.60           C  
ATOM    955  HD2 PRO A  63      22.507   9.681 -12.313  1.00 68.60           H  
ATOM    956  HD3 PRO A  63      22.127   7.954 -12.043  1.00 68.60           H  
ATOM    957  N   GLN A  64      18.799   8.691  -8.285  1.00 82.15           N  
ATOM    958  H   GLN A  64      18.610   9.682  -8.260  1.00 82.15           H  
ATOM    959  CA  GLN A  64      18.212   7.846  -7.247  1.00 82.15           C  
ATOM    960  HA  GLN A  64      18.709   6.877  -7.258  1.00 82.15           H  
ATOM    961  C   GLN A  64      16.714   7.644  -7.524  1.00 82.15           C  
ATOM    962  CB  GLN A  64      18.481   8.416  -5.849  1.00 82.15           C  
ATOM    963  HB2 GLN A  64      18.117   9.442  -5.781  1.00 82.15           H  
ATOM    964  HB3 GLN A  64      17.940   7.805  -5.126  1.00 82.15           H  
ATOM    965  O   GLN A  64      15.971   8.632  -7.542  1.00 82.15           O  
ATOM    966  CG  GLN A  64      19.983   8.371  -5.512  1.00 82.15           C  
ATOM    967  HG2 GLN A  64      20.384   7.392  -5.774  1.00 82.15           H  
ATOM    968  HG3 GLN A  64      20.513   9.122  -6.097  1.00 82.15           H  
ATOM    969  CD  GLN A  64      20.283   8.609  -4.035  1.00 82.15           C  
ATOM    970  NE2 GLN A  64      21.533   8.541  -3.634  1.00 82.15           N  
ATOM    971 HE21 GLN A  64      22.289   8.358  -4.278  1.00 82.15           H  
ATOM    972 HE22 GLN A  64      21.716   8.745  -2.662  1.00 82.15           H  
ATOM    973  OE1 GLN A  64      19.411   8.859  -3.222  1.00 82.15           O  
ATOM    974  N   PRO A  65      16.240   6.390  -7.701  1.00 89.22           N  
ATOM    975  CA  PRO A  65      14.825   6.098  -7.943  1.00 89.22           C  
ATOM    976  HA  PRO A  65      14.554   6.486  -8.925  1.00 89.22           H  
ATOM    977  C   PRO A  65      13.882   6.704  -6.897  1.00 89.22           C  
ATOM    978  CB  PRO A  65      14.722   4.568  -7.953  1.00 89.22           C  
ATOM    979  HB2 PRO A  65      13.932   4.222  -8.618  1.00 89.22           H  
ATOM    980  HB3 PRO A  65      14.557   4.192  -6.943  1.00 89.22           H  
ATOM    981  O   PRO A  65      12.784   7.136  -7.244  1.00 89.22           O  
ATOM    982  CG  PRO A  65      16.102   4.126  -8.435  1.00 89.22           C  
ATOM    983  HG2 PRO A  65      16.345   3.117  -8.102  1.00 89.22           H  
ATOM    984  HG3 PRO A  65      16.149   4.196  -9.522  1.00 89.22           H  
ATOM    985  CD  PRO A  65      17.030   5.167  -7.815  1.00 89.22           C  
ATOM    986  HD2 PRO A  65      17.898   5.307  -8.458  1.00 89.22           H  
ATOM    987  HD3 PRO A  65      17.342   4.841  -6.823  1.00 89.22           H  
ATOM    988  N   LEU A  66      14.323   6.788  -5.634  1.00 94.20           N  
ATOM    989  H   LEU A  66      15.237   6.418  -5.417  1.00 94.20           H  
ATOM    990  CA  LEU A  66      13.566   7.420  -4.553  1.00 94.20           C  
ATOM    991  HA  LEU A  66      12.588   6.941  -4.504  1.00 94.20           H  
ATOM    992  C   LEU A  66      13.331   8.914  -4.823  1.00 94.20           C  
ATOM    993  CB  LEU A  66      14.298   7.186  -3.219  1.00 94.20           C  
ATOM    994  HB2 LEU A  66      14.415   6.113  -3.062  1.00 94.20           H  
ATOM    995  HB3 LEU A  66      15.295   7.622  -3.283  1.00 94.20           H  
ATOM    996  O   LEU A  66      12.193   9.367  -4.768  1.00 94.20           O  
ATOM    997  CG  LEU A  66      13.579   7.795  -1.998  1.00 94.20           C  
ATOM    998  HG  LEU A  66      13.482   8.872  -2.136  1.00 94.20           H  
ATOM    999  CD1 LEU A  66      12.184   7.200  -1.779  1.00 94.20           C  
ATOM   1000 HD11 LEU A  66      11.521   7.481  -2.597  1.00 94.20           H  
ATOM   1001 HD12 LEU A  66      12.243   6.114  -1.706  1.00 94.20           H  
ATOM   1002 HD13 LEU A  66      11.765   7.592  -0.853  1.00 94.20           H  
ATOM   1003  CD2 LEU A  66      14.410   7.558  -0.743  1.00 94.20           C  
ATOM   1004 HD21 LEU A  66      14.422   6.500  -0.480  1.00 94.20           H  
ATOM   1005 HD22 LEU A  66      15.433   7.896  -0.913  1.00 94.20           H  
ATOM   1006 HD23 LEU A  66      13.997   8.123   0.092  1.00 94.20           H  
ATOM   1007  N   THR A  67      14.372   9.669  -5.184  1.00 93.72           N  
ATOM   1008  H   THR A  67      15.291   9.249  -5.206  1.00 93.72           H  
ATOM   1009  CA  THR A  67      14.273  11.107  -5.490  1.00 93.72           C  
ATOM   1010  HA  THR A  67      13.895  11.627  -4.609  1.00 93.72           H  
ATOM   1011  C   THR A  67      13.308  11.387  -6.640  1.00 93.72           C  
ATOM   1012  CB  THR A  67      15.666  11.665  -5.826  1.00 93.72           C  
ATOM   1013  HB  THR A  67      16.099  11.099  -6.650  1.00 93.72           H  
ATOM   1014  O   THR A  67      12.487  12.305  -6.564  1.00 93.72           O  
ATOM   1015  CG2 THR A  67      15.661  13.150  -6.198  1.00 93.72           C  
ATOM   1016 HG21 THR A  67      15.092  13.722  -5.465  1.00 93.72           H  
ATOM   1017 HG22 THR A  67      15.211  13.279  -7.182  1.00 93.72           H  
ATOM   1018 HG23 THR A  67      16.685  13.523  -6.231  1.00 93.72           H  
ATOM   1019  OG1 THR A  67      16.477  11.510  -4.690  1.00 93.72           O  
ATOM   1020  HG1 THR A  67      17.398  11.670  -4.912  1.00 93.72           H  
ATOM   1021  N   ASP A  68      13.365  10.581  -7.700  1.00 93.52           N  
ATOM   1022  H   ASP A  68      14.054   9.842  -7.711  1.00 93.52           H  
ATOM   1023  CA  ASP A  68      12.462  10.725  -8.844  1.00 93.52           C  
ATOM   1024  HA  ASP A  68      12.438  11.773  -9.142  1.00 93.52           H  
ATOM   1025  C   ASP A  68      11.014  10.338  -8.489  1.00 93.52           C  
ATOM   1026  CB  ASP A  68      13.006   9.913 -10.027  1.00 93.52           C  
ATOM   1027  HB2 ASP A  68      13.185   8.884  -9.715  1.00 93.52           H  
ATOM   1028  HB3 ASP A  68      12.239   9.906 -10.801  1.00 93.52           H  
ATOM   1029  O   ASP A  68      10.065  10.985  -8.940  1.00 93.52           O  
ATOM   1030  CG  ASP A  68      14.292  10.517 -10.621  1.00 93.52           C  
ATOM   1031  OD1 ASP A  68      14.363  11.760 -10.770  1.00 93.52           O  
ATOM   1032  OD2 ASP A  68      15.219   9.757 -10.983  1.00 93.52           O  
ATOM   1033  N   ALA A  69      10.825   9.340  -7.622  1.00 95.96           N  
ATOM   1034  H   ALA A  69      11.629   8.823  -7.295  1.00 95.96           H  
ATOM   1035  CA  ALA A  69       9.513   8.964  -7.107  1.00 95.96           C  
ATOM   1036  HA  ALA A  69       8.839   8.824  -7.953  1.00 95.96           H  
ATOM   1037  C   ALA A  69       8.898  10.046  -6.204  1.00 95.96           C  
ATOM   1038  CB  ALA A  69       9.649   7.627  -6.377  1.00 95.96           C  
ATOM   1039  HB1 ALA A  69      10.345   7.722  -5.544  1.00 95.96           H  
ATOM   1040  HB2 ALA A  69      10.026   6.875  -7.070  1.00 95.96           H  
ATOM   1041  HB3 ALA A  69       8.681   7.310  -5.991  1.00 95.96           H  
ATOM   1042  O   ALA A  69       7.711  10.344  -6.343  1.00 95.96           O  
ATOM   1043  N   VAL A  70       9.693  10.670  -5.328  1.00 96.23           N  
ATOM   1044  H   VAL A  70      10.642  10.337  -5.238  1.00 96.23           H  
ATOM   1045  CA  VAL A  70       9.264  11.774  -4.452  1.00 96.23           C  
ATOM   1046  HA  VAL A  70       8.386  11.460  -3.887  1.00 96.23           H  
ATOM   1047  C   VAL A  70       8.868  13.000  -5.276  1.00 96.23           C  
ATOM   1048  CB  VAL A  70      10.378  12.135  -3.449  1.00 96.23           C  
ATOM   1049  HB  VAL A  70      11.298  12.342  -3.995  1.00 96.23           H  
ATOM   1050  O   VAL A  70       7.816  13.598  -5.045  1.00 96.23           O  
ATOM   1051  CG1 VAL A  70       9.998  13.376  -2.637  1.00 96.23           C  
ATOM   1052 HG11 VAL A  70      10.064  14.274  -3.250  1.00 96.23           H  
ATOM   1053 HG12 VAL A  70      10.677  13.485  -1.791  1.00 96.23           H  
ATOM   1054 HG13 VAL A  70       8.984  13.261  -2.253  1.00 96.23           H  
ATOM   1055  CG2 VAL A  70      10.642  10.997  -2.456  1.00 96.23           C  
ATOM   1056 HG21 VAL A  70      11.602  11.164  -1.967  1.00 96.23           H  
ATOM   1057 HG22 VAL A  70      10.675  10.028  -2.954  1.00 96.23           H  
ATOM   1058 HG23 VAL A  70       9.870  10.962  -1.688  1.00 96.23           H  
ATOM   1059  N   ARG A  71       9.655  13.347  -6.301  1.00 94.87           N  
ATOM   1060  H   ARG A  71      10.519  12.838  -6.429  1.00 94.87           H  
ATOM   1061  CA  ARG A  71       9.284  14.387  -7.272  1.00 94.87           C  
ATOM   1062  HA  ARG A  71       9.155  15.336  -6.751  1.00 94.87           H  
ATOM   1063  C   ARG A  71       7.943  14.070  -7.930  1.00 94.87           C  
ATOM   1064  CB  ARG A  71      10.409  14.520  -8.302  1.00 94.87           C  
ATOM   1065  HB2 ARG A  71      10.578  13.556  -8.782  1.00 94.87           H  
ATOM   1066  HB3 ARG A  71      11.319  14.801  -7.772  1.00 94.87           H  
ATOM   1067  O   ARG A  71       7.035  14.900  -7.896  1.00 94.87           O  
ATOM   1068  CG  ARG A  71      10.099  15.564  -9.388  1.00 94.87           C  
ATOM   1069  HG2 ARG A  71      10.002  16.550  -8.934  1.00 94.87           H  
ATOM   1070  HG3 ARG A  71       9.159  15.314  -9.879  1.00 94.87           H  
ATOM   1071  CD  ARG A  71      11.185  15.590 -10.471  1.00 94.87           C  
ATOM   1072  HD2 ARG A  71      10.958  16.384 -11.183  1.00 94.87           H  
ATOM   1073  HD3 ARG A  71      11.147  14.647 -11.016  1.00 94.87           H  
ATOM   1074  NE  ARG A  71      12.536  15.757  -9.897  1.00 94.87           N  
ATOM   1075  HE  ARG A  71      13.065  14.907  -9.764  1.00 94.87           H  
ATOM   1076  NH1 ARG A  71      12.431  18.020  -9.570  1.00 94.87           N  
ATOM   1077 HH11 ARG A  71      11.537  18.013 -10.040  1.00 94.87           H  
ATOM   1078 HH12 ARG A  71      12.807  18.876  -9.186  1.00 94.87           H  
ATOM   1079  NH2 ARG A  71      14.189  16.867  -8.795  1.00 94.87           N  
ATOM   1080 HH21 ARG A  71      14.637  15.984  -8.594  1.00 94.87           H  
ATOM   1081 HH22 ARG A  71      14.570  17.717  -8.406  1.00 94.87           H  
ATOM   1082  CZ  ARG A  71      13.047  16.879  -9.427  1.00 94.87           C  
ATOM   1083  N   GLY A  72       7.804  12.857  -8.465  1.00 96.61           N  
ATOM   1084  H   GLY A  72       8.606  12.242  -8.470  1.00 96.61           H  
ATOM   1085  CA  GLY A  72       6.572  12.390  -9.093  1.00 96.61           C  
ATOM   1086  HA2 GLY A  72       6.718  11.351  -9.389  1.00 96.61           H  
ATOM   1087  HA3 GLY A  72       6.369  12.988  -9.981  1.00 96.61           H  
ATOM   1088  C   GLY A  72       5.360  12.443  -8.161  1.00 96.61           C  
ATOM   1089  O   GLY A  72       4.271  12.812  -8.606  1.00 96.61           O  
ATOM   1090  N   PHE A  73       5.548  12.130  -6.875  1.00 98.00           N  
ATOM   1091  H   PHE A  73       6.457  11.790  -6.598  1.00 98.00           H  
ATOM   1092  CA  PHE A  73       4.518  12.209  -5.840  1.00 98.00           C  
ATOM   1093  HA  PHE A  73       3.679  11.580  -6.137  1.00 98.00           H  
ATOM   1094  C   PHE A  73       3.985  13.638  -5.676  1.00 98.00           C  
ATOM   1095  CB  PHE A  73       5.076  11.656  -4.517  1.00 98.00           C  
ATOM   1096  HB2 PHE A  73       5.301  10.597  -4.645  1.00 98.00           H  
ATOM   1097  HB3 PHE A  73       6.014  12.154  -4.270  1.00 98.00           H  
ATOM   1098  O   PHE A  73       2.779  13.871  -5.822  1.00 98.00           O  
ATOM   1099  CG  PHE A  73       4.140  11.820  -3.338  1.00 98.00           C  
ATOM   1100  CD1 PHE A  73       4.258  12.925  -2.472  1.00 98.00           C  
ATOM   1101  HD1 PHE A  73       5.037  13.657  -2.624  1.00 98.00           H  
ATOM   1102  CD2 PHE A  73       3.135  10.866  -3.114  1.00 98.00           C  
ATOM   1103  HD2 PHE A  73       3.060  10.008  -3.764  1.00 98.00           H  
ATOM   1104  CE1 PHE A  73       3.378  13.064  -1.384  1.00 98.00           C  
ATOM   1105  HE1 PHE A  73       3.496  13.898  -0.708  1.00 98.00           H  
ATOM   1106  CE2 PHE A  73       2.241  11.016  -2.042  1.00 98.00           C  
ATOM   1107  HE2 PHE A  73       1.466  10.281  -1.883  1.00 98.00           H  
ATOM   1108  CZ  PHE A  73       2.375  12.103  -1.160  1.00 98.00           C  
ATOM   1109  HZ  PHE A  73       1.720  12.184  -0.306  1.00 98.00           H  
ATOM   1110  N   PHE A  74       4.873  14.607  -5.442  1.00 97.35           N  
ATOM   1111  H   PHE A  74       5.847  14.359  -5.343  1.00 97.35           H  
ATOM   1112  CA  PHE A  74       4.479  16.005  -5.246  1.00 97.35           C  
ATOM   1113  HA  PHE A  74       3.678  16.039  -4.507  1.00 97.35           H  
ATOM   1114  C   PHE A  74       3.908  16.633  -6.527  1.00 97.35           C  
ATOM   1115  CB  PHE A  74       5.669  16.801  -4.691  1.00 97.35           C  
ATOM   1116  HB2 PHE A  74       5.426  17.863  -4.739  1.00 97.35           H  
ATOM   1117  HB3 PHE A  74       6.541  16.635  -5.323  1.00 97.35           H  
ATOM   1118  O   PHE A  74       2.862  17.281  -6.483  1.00 97.35           O  
ATOM   1119  CG  PHE A  74       6.006  16.476  -3.245  1.00 97.35           C  
ATOM   1120  CD1 PHE A  74       5.069  16.757  -2.232  1.00 97.35           C  
ATOM   1121  HD1 PHE A  74       4.122  17.214  -2.478  1.00 97.35           H  
ATOM   1122  CD2 PHE A  74       7.253  15.921  -2.898  1.00 97.35           C  
ATOM   1123  HD2 PHE A  74       7.992  15.720  -3.659  1.00 97.35           H  
ATOM   1124  CE1 PHE A  74       5.360  16.460  -0.891  1.00 97.35           C  
ATOM   1125  HE1 PHE A  74       4.645  16.688  -0.114  1.00 97.35           H  
ATOM   1126  CE2 PHE A  74       7.551  15.644  -1.550  1.00 97.35           C  
ATOM   1127  HE2 PHE A  74       8.518  15.255  -1.266  1.00 97.35           H  
ATOM   1128  CZ  PHE A  74       6.600  15.901  -0.549  1.00 97.35           C  
ATOM   1129  HZ  PHE A  74       6.830  15.700   0.487  1.00 97.35           H  
ATOM   1130  N   GLU A  75       4.505  16.374  -7.695  1.00 96.55           N  
ATOM   1131  H   GLU A  75       5.363  15.841  -7.692  1.00 96.55           H  
ATOM   1132  CA  GLU A  75       4.000  16.877  -8.985  1.00 96.55           C  
ATOM   1133  HA  GLU A  75       3.937  17.965  -8.947  1.00 96.55           H  
ATOM   1134  C   GLU A  75       2.596  16.352  -9.322  1.00 96.55           C  
ATOM   1135  CB  GLU A  75       4.957  16.474 -10.115  1.00 96.55           C  
ATOM   1136  HB2 GLU A  75       5.190  15.413 -10.030  1.00 96.55           H  
ATOM   1137  HB3 GLU A  75       4.450  16.638 -11.067  1.00 96.55           H  
ATOM   1138  O   GLU A  75       1.794  17.035  -9.974  1.00 96.55           O  
ATOM   1139  CG  GLU A  75       6.251  17.302 -10.117  1.00 96.55           C  
ATOM   1140  HG2 GLU A  75       5.985  18.352 -10.236  1.00 96.55           H  
ATOM   1141  HG3 GLU A  75       6.755  17.195  -9.156  1.00 96.55           H  
ATOM   1142  CD  GLU A  75       7.217  16.902 -11.245  1.00 96.55           C  
ATOM   1143  OE1 GLU A  75       8.351  17.439 -11.246  1.00 96.55           O  
ATOM   1144  OE2 GLU A  75       6.815  16.100 -12.120  1.00 96.55           O  
ATOM   1145  N   ASN A  76       2.267  15.141  -8.863  1.00 97.98           N  
ATOM   1146  H   ASN A  76       2.960  14.623  -8.342  1.00 97.98           H  
ATOM   1147  CA  ASN A  76       0.961  14.538  -9.090  1.00 97.98           C  
ATOM   1148  HA  ASN A  76       0.560  14.982 -10.001  1.00 97.98           H  
ATOM   1149  C   ASN A  76      -0.093  14.896  -8.040  1.00 97.98           C  
ATOM   1150  CB  ASN A  76       1.092  13.039  -9.391  1.00 97.98           C  
ATOM   1151  HB2 ASN A  76       0.124  12.549  -9.290  1.00 97.98           H  
ATOM   1152  HB3 ASN A  76       1.787  12.556  -8.704  1.00 97.98           H  
ATOM   1153  O   ASN A  76      -1.245  14.532  -8.263  1.00 97.98           O  
ATOM   1154  CG  ASN A  76       1.532  12.871 -10.828  1.00 97.98           C  
ATOM   1155  ND2 ASN A  76       2.813  12.767 -11.083  1.00 97.98           N  
ATOM   1156 HD21 ASN A  76       3.141  12.847 -12.035  1.00 97.98           H  
ATOM   1157 HD22 ASN A  76       3.459  12.796 -10.307  1.00 97.98           H  
ATOM   1158  OD1 ASN A  76       0.710  12.953 -11.734  1.00 97.98           O  
ATOM   1159  N   GLY A  77       0.243  15.704  -7.028  1.00 96.75           N  
ATOM   1160  H   GLY A  77       1.211  15.978  -6.943  1.00 96.75           H  
ATOM   1161  CA  GLY A  77      -0.697  16.286  -6.061  1.00 96.75           C  
ATOM   1162  HA2 GLY A  77      -0.456  17.344  -5.959  1.00 96.75           H  
ATOM   1163  HA3 GLY A  77      -1.721  16.208  -6.426  1.00 96.75           H  
ATOM   1164  C   GLY A  77      -0.639  15.686  -4.655  1.00 96.75           C  
ATOM   1165  O   GLY A  77      -1.510  15.988  -3.838  1.00 96.75           O  
ATOM   1166  N   GLY A  78       0.374  14.866  -4.365  1.00 96.73           N  
ATOM   1167  H   GLY A  78       1.066  14.673  -5.075  1.00 96.73           H  
ATOM   1168  CA  GLY A  78       0.687  14.435  -3.008  1.00 96.73           C  
ATOM   1169  HA2 GLY A  78      -0.186  13.952  -2.569  1.00 96.73           H  
ATOM   1170  HA3 GLY A  78       1.500  13.711  -3.057  1.00 96.73           H  
ATOM   1171  C   GLY A  78       1.114  15.601  -2.109  1.00 96.73           C  
ATOM   1172  O   GLY A  78       1.659  16.592  -2.591  1.00 96.73           O  
ATOM   1173  N   ARG A  79       0.837  15.495  -0.801  1.00 93.78           N  
ATOM   1174  H   ARG A  79       0.367  14.653  -0.501  1.00 93.78           H  
ATOM   1175  CA  ARG A  79       1.145  16.545   0.198  1.00 93.78           C  
ATOM   1176  HA  ARG A  79       1.889  17.232  -0.206  1.00 93.78           H  
ATOM   1177  C   ARG A  79       1.737  16.035   1.509  1.00 93.78           C  
ATOM   1178  CB  ARG A  79      -0.113  17.349   0.555  1.00 93.78           C  
ATOM   1179  HB2 ARG A  79      -0.817  16.691   1.064  1.00 93.78           H  
ATOM   1180  HB3 ARG A  79       0.176  18.135   1.252  1.00 93.78           H  
ATOM   1181  O   ARG A  79       2.463  16.770   2.158  1.00 93.78           O  
ATOM   1182  CG  ARG A  79      -0.820  17.998  -0.638  1.00 93.78           C  
ATOM   1183  HG2 ARG A  79      -0.123  18.613  -1.207  1.00 93.78           H  
ATOM   1184  HG3 ARG A  79      -1.219  17.214  -1.281  1.00 93.78           H  
ATOM   1185  CD  ARG A  79      -1.967  18.861  -0.105  1.00 93.78           C  
ATOM   1186  HD2 ARG A  79      -1.585  19.852   0.142  1.00 93.78           H  
ATOM   1187  HD3 ARG A  79      -2.354  18.403   0.804  1.00 93.78           H  
ATOM   1188  NE  ARG A  79      -3.060  18.959  -1.083  1.00 93.78           N  
ATOM   1189  HE  ARG A  79      -2.845  18.673  -2.028  1.00 93.78           H  
ATOM   1190  NH1 ARG A  79      -4.689  19.657   0.384  1.00 93.78           N  
ATOM   1191 HH11 ARG A  79      -5.647  19.913   0.576  1.00 93.78           H  
ATOM   1192 HH12 ARG A  79      -4.013  19.647   1.134  1.00 93.78           H  
ATOM   1193  NH2 ARG A  79      -5.187  19.332  -1.769  1.00 93.78           N  
ATOM   1194 HH21 ARG A  79      -6.147  19.557  -1.552  1.00 93.78           H  
ATOM   1195 HH22 ARG A  79      -4.937  19.010  -2.694  1.00 93.78           H  
ATOM   1196  CZ  ARG A  79      -4.303  19.312  -0.815  1.00 93.78           C  
ATOM   1197  N   ARG A  80       1.392  14.810   1.915  1.00 93.20           N  
ATOM   1198  H   ARG A  80       0.790  14.260   1.319  1.00 93.20           H  
ATOM   1199  CA  ARG A  80       1.846  14.183   3.163  1.00 93.20           C  
ATOM   1200  HA  ARG A  80       2.536  14.840   3.692  1.00 93.20           H  
ATOM   1201  C   ARG A  80       2.606  12.910   2.828  1.00 93.20           C  
ATOM   1202  CB  ARG A  80       0.650  13.897   4.087  1.00 93.20           C  
ATOM   1203  HB2 ARG A  80      -0.114  13.341   3.544  1.00 93.20           H  
ATOM   1204  HB3 ARG A  80       0.997  13.277   4.914  1.00 93.20           H  
ATOM   1205  O   ARG A  80       1.993  11.928   2.399  1.00 93.20           O  
ATOM   1206  CG  ARG A  80       0.040  15.180   4.667  1.00 93.20           C  
ATOM   1207  HG2 ARG A  80       0.815  15.727   5.203  1.00 93.20           H  
ATOM   1208  HG3 ARG A  80      -0.349  15.808   3.865  1.00 93.20           H  
ATOM   1209  CD  ARG A  80      -1.096  14.832   5.635  1.00 93.20           C  
ATOM   1210  HD2 ARG A  80      -1.922  14.404   5.066  1.00 93.20           H  
ATOM   1211  HD3 ARG A  80      -0.736  14.086   6.343  1.00 93.20           H  
ATOM   1212  NE  ARG A  80      -1.551  16.016   6.390  1.00 93.20           N  
ATOM   1213  HE  ARG A  80      -0.907  16.791   6.459  1.00 93.20           H  
ATOM   1214  NH1 ARG A  80      -3.474  15.099   7.243  1.00 93.20           N  
ATOM   1215 HH11 ARG A  80      -3.240  14.238   6.771  1.00 93.20           H  
ATOM   1216 HH12 ARG A  80      -4.189  15.132   7.956  1.00 93.20           H  
ATOM   1217  NH2 ARG A  80      -2.834  17.130   7.909  1.00 93.20           N  
ATOM   1218 HH21 ARG A  80      -2.099  17.810   8.038  1.00 93.20           H  
ATOM   1219 HH22 ARG A  80      -3.540  17.109   8.631  1.00 93.20           H  
ATOM   1220  CZ  ARG A  80      -2.618  16.080   7.169  1.00 93.20           C  
ATOM   1221  N   LEU A  81       3.924  12.959   2.969  1.00 95.47           N  
ATOM   1222  H   LEU A  81       4.360  13.796   3.329  1.00 95.47           H  
ATOM   1223  CA  LEU A  81       4.822  11.876   2.602  1.00 95.47           C  
ATOM   1224  HA  LEU A  81       4.244  10.996   2.322  1.00 95.47           H  
ATOM   1225  C   LEU A  81       5.719  11.519   3.782  1.00 95.47           C  
ATOM   1226  CB  LEU A  81       5.653  12.338   1.400  1.00 95.47           C  
ATOM   1227  HB2 LEU A  81       6.296  13.157   1.722  1.00 95.47           H  
ATOM   1228  HB3 LEU A  81       4.987  12.736   0.634  1.00 95.47           H  
ATOM   1229  O   LEU A  81       6.323  12.396   4.376  1.00 95.47           O  
ATOM   1230  CG  LEU A  81       6.522  11.240   0.780  1.00 95.47           C  
ATOM   1231  HG  LEU A  81       7.194  10.816   1.527  1.00 95.47           H  
ATOM   1232  CD1 LEU A  81       5.646  10.132   0.196  1.00 95.47           C  
ATOM   1233 HD11 LEU A  81       6.078   9.777  -0.740  1.00 95.47           H  
ATOM   1234 HD12 LEU A  81       5.576   9.311   0.910  1.00 95.47           H  
ATOM   1235 HD13 LEU A  81       4.649  10.509  -0.033  1.00 95.47           H  
ATOM   1236  CD2 LEU A  81       7.367  11.838  -0.340  1.00 95.47           C  
ATOM   1237 HD21 LEU A  81       7.979  11.044  -0.768  1.00 95.47           H  
ATOM   1238 HD22 LEU A  81       6.727  12.271  -1.109  1.00 95.47           H  
ATOM   1239 HD23 LEU A  81       8.025  12.607   0.065  1.00 95.47           H  
ATOM   1240  N   TYR A  82       5.850  10.234   4.074  1.00 95.65           N  
ATOM   1241  H   TYR A  82       5.291   9.567   3.562  1.00 95.65           H  
ATOM   1242  CA  TYR A  82       6.900   9.699   4.927  1.00 95.65           C  
ATOM   1243  HA  TYR A  82       7.369  10.506   5.489  1.00 95.65           H  
ATOM   1244  C   TYR A  82       7.943   9.070   4.029  1.00 95.65           C  
ATOM   1245  CB  TYR A  82       6.346   8.697   5.943  1.00 95.65           C  
ATOM   1246  HB2 TYR A  82       7.179   8.164   6.402  1.00 95.65           H  
ATOM   1247  HB3 TYR A  82       5.718   7.963   5.437  1.00 95.65           H  
ATOM   1248  O   TYR A  82       7.623   8.250   3.166  1.00 95.65           O  
ATOM   1249  CG  TYR A  82       5.550   9.383   7.026  1.00 95.65           C  
ATOM   1250  CD1 TYR A  82       6.104   9.587   8.308  1.00 95.65           C  
ATOM   1251  HD1 TYR A  82       7.089   9.217   8.551  1.00 95.65           H  
ATOM   1252  CD2 TYR A  82       4.273   9.885   6.713  1.00 95.65           C  
ATOM   1253  HD2 TYR A  82       3.849   9.726   5.733  1.00 95.65           H  
ATOM   1254  CE1 TYR A  82       5.380  10.309   9.277  1.00 95.65           C  
ATOM   1255  HE1 TYR A  82       5.786  10.492  10.261  1.00 95.65           H  
ATOM   1256  CE2 TYR A  82       3.563  10.620   7.669  1.00 95.65           C  
ATOM   1257  HE2 TYR A  82       2.598  11.050   7.444  1.00 95.65           H  
ATOM   1258  OH  TYR A  82       3.440  11.665   9.756  1.00 95.65           O  
ATOM   1259  HH  TYR A  82       3.715  11.669  10.676  1.00 95.65           H  
ATOM   1260  CZ  TYR A  82       4.124  10.850   8.935  1.00 95.65           C  
ATOM   1261  N   VAL A  83       9.192   9.454   4.228  1.00 95.86           N  
ATOM   1262  H   VAL A  83       9.379  10.153   4.933  1.00 95.86           H  
ATOM   1263  CA  VAL A  83      10.326   8.854   3.541  1.00 95.86           C  
ATOM   1264  HA  VAL A  83       9.973   8.195   2.748  1.00 95.86           H  
ATOM   1265  C   VAL A  83      11.091   8.005   4.537  1.00 95.86           C  
ATOM   1266  CB  VAL A  83      11.193   9.929   2.877  1.00 95.86           C  
ATOM   1267  HB  VAL A  83      11.479  10.681   3.613  1.00 95.86           H  
ATOM   1268  O   VAL A  83      11.402   8.461   5.635  1.00 95.86           O  
ATOM   1269  CG1 VAL A  83      12.460   9.323   2.269  1.00 95.86           C  
ATOM   1270 HG11 VAL A  83      13.071  10.125   1.857  1.00 95.86           H  
ATOM   1271 HG12 VAL A  83      12.201   8.597   1.498  1.00 95.86           H  
ATOM   1272 HG13 VAL A  83      13.064   8.842   3.039  1.00 95.86           H  
ATOM   1273  CG2 VAL A  83      10.386  10.595   1.752  1.00 95.86           C  
ATOM   1274 HG21 VAL A  83       9.526  11.114   2.175  1.00 95.86           H  
ATOM   1275 HG22 VAL A  83      11.006  11.322   1.227  1.00 95.86           H  
ATOM   1276 HG23 VAL A  83      10.040   9.844   1.043  1.00 95.86           H  
ATOM   1277  N   ILE A  84      11.395   6.771   4.144  1.00 95.67           N  
ATOM   1278  H   ILE A  84      11.060   6.453   3.246  1.00 95.67           H  
ATOM   1279  CA  ILE A  84      12.297   5.899   4.891  1.00 95.67           C  
ATOM   1280  HA  ILE A  84      12.668   6.431   5.768  1.00 95.67           H  
ATOM   1281  C   ILE A  84      13.488   5.581   3.994  1.00 95.67           C  
ATOM   1282  CB  ILE A  84      11.593   4.626   5.394  1.00 95.67           C  
ATOM   1283  HB  ILE A  84      11.335   4.009   4.532  1.00 95.67           H  
ATOM   1284  O   ILE A  84      13.362   4.858   3.001  1.00 95.67           O  
ATOM   1285  CG1 ILE A  84      10.311   4.913   6.206  1.00 95.67           C  
ATOM   1286 HG12 ILE A  84      10.601   5.190   7.219  1.00 95.67           H  
ATOM   1287 HG13 ILE A  84       9.740   5.737   5.778  1.00 95.67           H  
ATOM   1288  CG2 ILE A  84      12.581   3.862   6.298  1.00 95.67           C  
ATOM   1289 HG21 ILE A  84      12.076   3.050   6.822  1.00 95.67           H  
ATOM   1290 HG22 ILE A  84      12.991   4.536   7.049  1.00 95.67           H  
ATOM   1291 HG23 ILE A  84      13.396   3.446   5.705  1.00 95.67           H  
ATOM   1292  CD1 ILE A  84       9.380   3.700   6.281  1.00 95.67           C  
ATOM   1293 HD11 ILE A  84       8.571   3.811   5.559  1.00 95.67           H  
ATOM   1294 HD12 ILE A  84       9.916   2.777   6.058  1.00 95.67           H  
ATOM   1295 HD13 ILE A  84       8.967   3.625   7.287  1.00 95.67           H  
ATOM   1296  N   ALA A  85      14.641   6.143   4.350  1.00 94.96           N  
ATOM   1297  H   ALA A  85      14.669   6.727   5.174  1.00 94.96           H  
ATOM   1298  CA  ALA A  85      15.901   5.847   3.691  1.00 94.96           C  
ATOM   1299  HA  ALA A  85      15.734   5.803   2.615  1.00 94.96           H  
ATOM   1300  C   ALA A  85      16.446   4.493   4.157  1.00 94.96           C  
ATOM   1301  CB  ALA A  85      16.891   6.980   3.961  1.00 94.96           C  
ATOM   1302  HB1 ALA A  85      16.523   7.901   3.509  1.00 94.96           H  
ATOM   1303  HB2 ALA A  85      17.021   7.123   5.034  1.00 94.96           H  
ATOM   1304  HB3 ALA A  85      17.859   6.730   3.526  1.00 94.96           H  
ATOM   1305  O   ALA A  85      16.430   4.182   5.351  1.00 94.96           O  
ATOM   1306  N   ILE A  86      16.938   3.702   3.208  1.00 94.87           N  
ATOM   1307  H   ILE A  86      16.875   4.022   2.252  1.00 94.87           H  
ATOM   1308  CA  ILE A  86      17.616   2.425   3.453  1.00 94.87           C  
ATOM   1309  HA  ILE A  86      17.858   2.359   4.514  1.00 94.87           H  
ATOM   1310  C   ILE A  86      18.949   2.379   2.703  1.00 94.87           C  
ATOM   1311  CB  ILE A  86      16.707   1.223   3.097  1.00 94.87           C  
ATOM   1312  HB  ILE A  86      17.290   0.313   3.236  1.00 94.87           H  
ATOM   1313  O   ILE A  86      19.108   2.999   1.657  1.00 94.87           O  
ATOM   1314  CG1 ILE A  86      16.225   1.267   1.630  1.00 94.87           C  
ATOM   1315 HG12 ILE A  86      15.608   2.154   1.489  1.00 94.87           H  
ATOM   1316 HG13 ILE A  86      17.088   1.327   0.967  1.00 94.87           H  
ATOM   1317  CG2 ILE A  86      15.517   1.162   4.068  1.00 94.87           C  
ATOM   1318 HG21 ILE A  86      14.826   1.983   3.878  1.00 94.87           H  
ATOM   1319 HG22 ILE A  86      14.989   0.214   3.964  1.00 94.87           H  
ATOM   1320 HG23 ILE A  86      15.872   1.237   5.096  1.00 94.87           H  
ATOM   1321  CD1 ILE A  86      15.380   0.069   1.199  1.00 94.87           C  
ATOM   1322 HD11 ILE A  86      15.900  -0.864   1.419  1.00 94.87           H  
ATOM   1323 HD12 ILE A  86      14.435   0.071   1.742  1.00 94.87           H  
ATOM   1324 HD13 ILE A  86      15.176   0.129   0.130  1.00 94.87           H  
ATOM   1325  N   ALA A  87      19.909   1.595   3.191  1.00 92.40           N  
ATOM   1326  H   ALA A  87      19.776   1.182   4.103  1.00 92.40           H  
ATOM   1327  CA  ALA A  87      21.208   1.457   2.526  1.00 92.40           C  
ATOM   1328  HA  ALA A  87      21.540   2.442   2.196  1.00 92.40           H  
ATOM   1329  C   ALA A  87      21.154   0.549   1.280  1.00 92.40           C  
ATOM   1330  CB  ALA A  87      22.213   0.934   3.557  1.00 92.40           C  
ATOM   1331  HB1 ALA A  87      22.263   1.621   4.401  1.00 92.40           H  
ATOM   1332  HB2 ALA A  87      21.915  -0.054   3.908  1.00 92.40           H  
ATOM   1333  HB3 ALA A  87      23.200   0.870   3.098  1.00 92.40           H  
ATOM   1334  O   ALA A  87      21.902   0.743   0.325  1.00 92.40           O  
ATOM   1335  N   ASN A  88      20.297  -0.474   1.298  1.00 91.34           N  
ATOM   1336  H   ASN A  88      19.678  -0.564   2.091  1.00 91.34           H  
ATOM   1337  CA  ASN A  88      20.120  -1.453   0.224  1.00 91.34           C  
ATOM   1338  HA  ASN A  88      20.125  -0.930  -0.732  1.00 91.34           H  
ATOM   1339  C   ASN A  88      18.759  -2.163   0.368  1.00 91.34           C  
ATOM   1340  CB  ASN A  88      21.300  -2.446   0.247  1.00 91.34           C  
ATOM   1341  HB2 ASN A  88      21.198  -3.169  -0.562  1.00 91.34           H  
ATOM   1342  HB3 ASN A  88      22.230  -1.902   0.085  1.00 91.34           H  
ATOM   1343  O   ASN A  88      18.055  -1.952   1.355  1.00 91.34           O  
ATOM   1344  CG  ASN A  88      21.388  -3.219   1.549  1.00 91.34           C  
ATOM   1345  ND2 ASN A  88      22.484  -3.137   2.263  1.00 91.34           N  
ATOM   1346 HD21 ASN A  88      22.500  -3.724   3.084  1.00 91.34           H  
ATOM   1347 HD22 ASN A  88      23.265  -2.578   1.951  1.00 91.34           H  
ATOM   1348  OD1 ASN A  88      20.460  -3.890   1.946  1.00 91.34           O  
ATOM   1349  N   ALA A  89      18.407  -3.012  -0.604  1.00 90.42           N  
ATOM   1350  H   ALA A  89      19.061  -3.188  -1.353  1.00 90.42           H  
ATOM   1351  CA  ALA A  89      17.124  -3.722  -0.655  1.00 90.42           C  
ATOM   1352  HA  ALA A  89      16.322  -2.988  -0.746  1.00 90.42           H  
ATOM   1353  C   ALA A  89      16.815  -4.570   0.597  1.00 90.42           C  
ATOM   1354  CB  ALA A  89      17.121  -4.612  -1.905  1.00 90.42           C  
ATOM   1355  HB1 ALA A  89      17.389  -4.045  -2.796  1.00 90.42           H  
ATOM   1356  HB2 ALA A  89      16.127  -5.038  -2.040  1.00 90.42           H  
ATOM   1357  HB3 ALA A  89      17.831  -5.429  -1.778  1.00 90.42           H  
ATOM   1358  O   ALA A  89      15.653  -4.662   0.990  1.00 90.42           O  
ATOM   1359  N   ASP A  90      17.832  -5.125   1.268  1.00 92.46           N  
ATOM   1360  H   ASP A  90      18.781  -4.978   0.957  1.00 92.46           H  
ATOM   1361  CA  ASP A  90      17.644  -5.965   2.461  1.00 92.46           C  
ATOM   1362  HA  ASP A  90      16.924  -6.746   2.218  1.00 92.46           H  
ATOM   1363  C   ASP A  90      17.075  -5.169   3.652  1.00 92.46           C  
ATOM   1364  CB  ASP A  90      18.963  -6.654   2.869  1.00 92.46           C  
ATOM   1365  HB2 ASP A  90      18.757  -7.297   3.724  1.00 92.46           H  
ATOM   1366  HB3 ASP A  90      19.678  -5.903   3.204  1.00 92.46           H  
ATOM   1367  O   ASP A  90      16.548  -5.749   4.601  1.00 92.46           O  
ATOM   1368  CG  ASP A  90      19.599  -7.524   1.777  1.00 92.46           C  
ATOM   1369  OD1 ASP A  90      18.842  -8.118   0.977  1.00 92.46           O  
ATOM   1370  OD2 ASP A  90      20.848  -7.616   1.764  1.00 92.46           O  
ATOM   1371  N   GLY A  91      17.138  -3.832   3.600  1.00 93.62           N  
ATOM   1372  H   GLY A  91      17.584  -3.419   2.794  1.00 93.62           H  
ATOM   1373  CA  GLY A  91      16.563  -2.941   4.608  1.00 93.62           C  
ATOM   1374  HA2 GLY A  91      16.833  -3.300   5.601  1.00 93.62           H  
ATOM   1375  HA3 GLY A  91      16.988  -1.946   4.475  1.00 93.62           H  
ATOM   1376  C   GLY A  91      15.038  -2.804   4.551  1.00 93.62           C  
ATOM   1377  O   GLY A  91      14.447  -2.288   5.498  1.00 93.62           O  
ATOM   1378  N   ILE A  92      14.369  -3.261   3.486  1.00 94.61           N  
ATOM   1379  H   ILE A  92      14.887  -3.720   2.750  1.00 94.61           H  
ATOM   1380  CA  ILE A  92      12.929  -3.014   3.294  1.00 94.61           C  
ATOM   1381  HA  ILE A  92      12.782  -1.936   3.370  1.00 94.61           H  
ATOM   1382  C   ILE A  92      12.053  -3.607   4.405  1.00 94.61           C  
ATOM   1383  CB  ILE A  92      12.464  -3.427   1.881  1.00 94.61           C  
ATOM   1384  HB  ILE A  92      12.819  -4.429   1.642  1.00 94.61           H  
ATOM   1385  O   ILE A  92      11.207  -2.875   4.921  1.00 94.61           O  
ATOM   1386  CG1 ILE A  92      13.111  -2.433   0.901  1.00 94.61           C  
ATOM   1387 HG12 ILE A  92      12.754  -1.426   1.117  1.00 94.61           H  
ATOM   1388 HG13 ILE A  92      14.192  -2.454   1.035  1.00 94.61           H  
ATOM   1389  CG2 ILE A  92      10.924  -3.415   1.785  1.00 94.61           C  
ATOM   1390 HG21 ILE A  92      10.599  -3.568   0.756  1.00 94.61           H  
ATOM   1391 HG22 ILE A  92      10.500  -4.222   2.382  1.00 94.61           H  
ATOM   1392 HG23 ILE A  92      10.534  -2.459   2.134  1.00 94.61           H  
ATOM   1393  CD1 ILE A  92      12.858  -2.718  -0.565  1.00 94.61           C  
ATOM   1394 HD11 ILE A  92      11.822  -2.472  -0.800  1.00 94.61           H  
ATOM   1395 HD12 ILE A  92      13.503  -2.069  -1.157  1.00 94.61           H  
ATOM   1396 HD13 ILE A  92      13.096  -3.759  -0.781  1.00 94.61           H  
ATOM   1397  N   PRO A  93      12.226  -4.872   4.836  1.00 94.13           N  
ATOM   1398  CA  PRO A  93      11.433  -5.413   5.939  1.00 94.13           C  
ATOM   1399  HA  PRO A  93      10.383  -5.414   5.648  1.00 94.13           H  
ATOM   1400  C   PRO A  93      11.581  -4.611   7.240  1.00 94.13           C  
ATOM   1401  CB  PRO A  93      11.908  -6.860   6.104  1.00 94.13           C  
ATOM   1402  HB2 PRO A  93      12.735  -6.910   6.813  1.00 94.13           H  
ATOM   1403  HB3 PRO A  93      11.096  -7.515   6.421  1.00 94.13           H  
ATOM   1404  O   PRO A  93      10.593  -4.385   7.934  1.00 94.13           O  
ATOM   1405  CG  PRO A  93      12.420  -7.228   4.712  1.00 94.13           C  
ATOM   1406  HG2 PRO A  93      13.152  -8.035   4.746  1.00 94.13           H  
ATOM   1407  HG3 PRO A  93      11.582  -7.491   4.066  1.00 94.13           H  
ATOM   1408  CD  PRO A  93      13.044  -5.920   4.239  1.00 94.13           C  
ATOM   1409  HD2 PRO A  93      13.044  -5.886   3.150  1.00 94.13           H  
ATOM   1410  HD3 PRO A  93      14.062  -5.843   4.619  1.00 94.13           H  
ATOM   1411  N   ALA A  94      12.794  -4.138   7.549  1.00 93.70           N  
ATOM   1412  H   ALA A  94      13.553  -4.279   6.898  1.00 93.70           H  
ATOM   1413  CA  ALA A  94      13.048  -3.317   8.733  1.00 93.70           C  
ATOM   1414  HA  ALA A  94      12.606  -3.806   9.600  1.00 93.70           H  
ATOM   1415  C   ALA A  94      12.394  -1.931   8.612  1.00 93.70           C  
ATOM   1416  CB  ALA A  94      14.562  -3.219   8.953  1.00 93.70           C  
ATOM   1417  HB1 ALA A  94      15.036  -2.717   8.109  1.00 93.70           H  
ATOM   1418  HB2 ALA A  94      14.759  -2.643   9.858  1.00 93.70           H  
ATOM   1419  HB3 ALA A  94      14.988  -4.216   9.066  1.00 93.70           H  
ATOM   1420  O   ALA A  94      11.741  -1.482   9.549  1.00 93.70           O  
ATOM   1421  N   ALA A  95      12.500  -1.294   7.443  1.00 94.72           N  
ATOM   1422  H   ALA A  95      13.085  -1.698   6.726  1.00 94.72           H  
ATOM   1423  CA  ALA A  95      11.837  -0.028   7.145  1.00 94.72           C  
ATOM   1424  HA  ALA A  95      12.162   0.724   7.864  1.00 94.72           H  
ATOM   1425  C   ALA A  95      10.305  -0.123   7.241  1.00 94.72           C  
ATOM   1426  CB  ALA A  95      12.280   0.400   5.742  1.00 94.72           C  
ATOM   1427  HB1 ALA A  95      13.347   0.622   5.755  1.00 94.72           H  
ATOM   1428  HB2 ALA A  95      12.086  -0.397   5.024  1.00 94.72           H  
ATOM   1429  HB3 ALA A  95      11.728   1.287   5.429  1.00 94.72           H  
ATOM   1430  O   ALA A  95       9.656   0.786   7.746  1.00 94.72           O  
ATOM   1431  N   LEU A  96       9.708  -1.232   6.798  1.00 94.43           N  
ATOM   1432  H   LEU A  96      10.274  -1.939   6.352  1.00 94.43           H  
ATOM   1433  CA  LEU A  96       8.266  -1.449   6.934  1.00 94.43           C  
ATOM   1434  HA  LEU A  96       7.745  -0.578   6.537  1.00 94.43           H  
ATOM   1435  C   LEU A  96       7.843  -1.555   8.402  1.00 94.43           C  
ATOM   1436  CB  LEU A  96       7.861  -2.706   6.144  1.00 94.43           C  
ATOM   1437  HB2 LEU A  96       8.540  -3.517   6.407  1.00 94.43           H  
ATOM   1438  HB3 LEU A  96       6.856  -3.007   6.439  1.00 94.43           H  
ATOM   1439  O   LEU A  96       6.834  -0.970   8.784  1.00 94.43           O  
ATOM   1440  CG  LEU A  96       7.880  -2.496   4.623  1.00 94.43           C  
ATOM   1441  HG  LEU A  96       8.808  -2.003   4.330  1.00 94.43           H  
ATOM   1442  CD1 LEU A  96       7.801  -3.841   3.901  1.00 94.43           C  
ATOM   1443 HD11 LEU A  96       6.890  -4.367   4.185  1.00 94.43           H  
ATOM   1444 HD12 LEU A  96       7.815  -3.682   2.823  1.00 94.43           H  
ATOM   1445 HD13 LEU A  96       8.665  -4.446   4.177  1.00 94.43           H  
ATOM   1446  CD2 LEU A  96       6.705  -1.640   4.151  1.00 94.43           C  
ATOM   1447 HD21 LEU A  96       5.779  -2.213   4.193  1.00 94.43           H  
ATOM   1448 HD22 LEU A  96       6.900  -1.314   3.129  1.00 94.43           H  
ATOM   1449 HD23 LEU A  96       6.596  -0.751   4.772  1.00 94.43           H  
ATOM   1450  N   ALA A  97       8.626  -2.242   9.236  1.00 93.06           N  
ATOM   1451  H   ALA A  97       9.451  -2.696   8.870  1.00 93.06           H  
ATOM   1452  CA  ALA A  97       8.325  -2.384  10.658  1.00 93.06           C  
ATOM   1453  HA  ALA A  97       7.319  -2.792  10.762  1.00 93.06           H  
ATOM   1454  C   ALA A  97       8.343  -1.041  11.414  1.00 93.06           C  
ATOM   1455  CB  ALA A  97       9.318  -3.384  11.260  1.00 93.06           C  
ATOM   1456  HB1 ALA A  97       9.063  -3.559  12.305  1.00 93.06           H  
ATOM   1457  HB2 ALA A  97       9.264  -4.329  10.718  1.00 93.06           H  
ATOM   1458  HB3 ALA A  97      10.332  -2.989  11.201  1.00 93.06           H  
ATOM   1459  O   ALA A  97       7.592  -0.868  12.372  1.00 93.06           O  
ATOM   1460  N   THR A  98       9.146  -0.059  10.986  1.00 93.14           N  
ATOM   1461  H   THR A  98       9.751  -0.214  10.193  1.00 93.14           H  
ATOM   1462  CA  THR A  98       9.175   1.258  11.649  1.00 93.14           C  
ATOM   1463  HA  THR A  98       9.162   1.091  12.726  1.00 93.14           H  
ATOM   1464  C   THR A  98       7.938   2.108  11.361  1.00 93.14           C  
ATOM   1465  CB  THR A  98      10.459   2.040  11.354  1.00 93.14           C  
ATOM   1466  HB  THR A  98      10.451   2.948  11.957  1.00 93.14           H  
ATOM   1467  O   THR A  98       7.596   2.985  12.156  1.00 93.14           O  
ATOM   1468  CG2 THR A  98      11.701   1.227  11.718  1.00 93.14           C  
ATOM   1469 HG21 THR A  98      12.502   1.901  12.022  1.00 93.14           H  
ATOM   1470 HG22 THR A  98      12.032   0.625  10.872  1.00 93.14           H  
ATOM   1471 HG23 THR A  98      11.486   0.572  12.563  1.00 93.14           H  
ATOM   1472  OG1 THR A  98      10.579   2.389   9.999  1.00 93.14           O  
ATOM   1473  HG1 THR A  98      11.485   2.686   9.892  1.00 93.14           H  
ATOM   1474  N   LEU A  99       7.180   1.803  10.302  1.00 91.55           N  
ATOM   1475  H   LEU A  99       7.484   1.061   9.688  1.00 91.55           H  
ATOM   1476  CA  LEU A  99       5.868   2.419  10.079  1.00 91.55           C  
ATOM   1477  HA  LEU A  99       5.971   3.503  10.143  1.00 91.55           H  
ATOM   1478  C   LEU A  99       4.843   2.018  11.143  1.00 91.55           C  
ATOM   1479  CB  LEU A  99       5.327   2.036   8.693  1.00 91.55           C  
ATOM   1480  HB2 LEU A  99       5.265   0.950   8.625  1.00 91.55           H  
ATOM   1481  HB3 LEU A  99       4.313   2.425   8.607  1.00 91.55           H  
ATOM   1482  O   LEU A  99       3.890   2.758  11.378  1.00 91.55           O  
ATOM   1483  CG  LEU A  99       6.136   2.570   7.505  1.00 91.55           C  
ATOM   1484  HG  LEU A  99       7.150   2.171   7.540  1.00 91.55           H  
ATOM   1485  CD1 LEU A  99       5.482   2.098   6.204  1.00 91.55           C  
ATOM   1486 HD11 LEU A  99       4.472   2.498   6.123  1.00 91.55           H  
ATOM   1487 HD12 LEU A  99       5.437   1.009   6.202  1.00 91.55           H  
ATOM   1488 HD13 LEU A  99       6.083   2.424   5.355  1.00 91.55           H  
ATOM   1489  CD2 LEU A  99       6.182   4.099   7.532  1.00 91.55           C  
ATOM   1490 HD21 LEU A  99       5.201   4.507   7.773  1.00 91.55           H  
ATOM   1491 HD22 LEU A  99       6.882   4.422   8.302  1.00 91.55           H  
ATOM   1492 HD23 LEU A  99       6.518   4.494   6.573  1.00 91.55           H  
ATOM   1493  N   ASP A 100       5.003   0.859  11.780  1.00 86.00           N  
ATOM   1494  H   ASP A 100       5.799   0.280  11.556  1.00 86.00           H  
ATOM   1495  CA  ASP A 100       4.105   0.398  12.848  1.00 86.00           C  
ATOM   1496  HA  ASP A 100       3.079   0.665  12.593  1.00 86.00           H  
ATOM   1497  C   ASP A 100       4.403   1.080  14.192  1.00 86.00           C  
ATOM   1498  CB  ASP A 100       4.165  -1.136  12.955  1.00 86.00           C  
ATOM   1499  HB2 ASP A 100       3.497  -1.461  13.752  1.00 86.00           H  
ATOM   1500  HB3 ASP A 100       5.177  -1.442  13.220  1.00 86.00           H  
ATOM   1501  O   ASP A 100       3.585   1.026  15.106  1.00 86.00           O  
ATOM   1502  CG  ASP A 100       3.736  -1.826  11.655  1.00 86.00           C  
ATOM   1503  OD1 ASP A 100       2.849  -1.271  10.962  1.00 86.00           O  
ATOM   1504  OD2 ASP A 100       4.304  -2.886  11.315  1.00 86.00           O  
ATOM   1505  N   THR A 101       5.556   1.752  14.303  1.00 84.30           N  
ATOM   1506  H   THR A 101       6.189   1.733  13.516  1.00 84.30           H  
ATOM   1507  CA  THR A 101       5.972   2.490  15.508  1.00 84.30           C  
ATOM   1508  HA  THR A 101       5.438   2.075  16.363  1.00 84.30           H  
ATOM   1509  C   THR A 101       5.612   3.973  15.481  1.00 84.30           C  
ATOM   1510  CB  THR A 101       7.472   2.324  15.796  1.00 84.30           C  
ATOM   1511  HB  THR A 101       7.692   2.795  16.755  1.00 84.30           H  
ATOM   1512  O   THR A 101       5.844   4.667  16.469  1.00 84.30           O  
ATOM   1513  CG2 THR A 101       7.880   0.853  15.891  1.00 84.30           C  
ATOM   1514 HG21 THR A 101       7.255   0.349  16.628  1.00 84.30           H  
ATOM   1515 HG22 THR A 101       8.922   0.788  16.205  1.00 84.30           H  
ATOM   1516 HG23 THR A 101       7.767   0.360  14.926  1.00 84.30           H  
ATOM   1517  OG1 THR A 101       8.305   2.911  14.821  1.00 84.30           O  
ATOM   1518  HG1 THR A 101       7.774   3.343  14.148  1.00 84.30           H  
ATOM   1519  N   LEU A 102       5.068   4.472  14.364  1.00 82.65           N  
ATOM   1520  H   LEU A 102       4.837   3.836  13.615  1.00 82.65           H  
ATOM   1521  CA  LEU A 102       4.552   5.837  14.296  1.00 82.65           C  
ATOM   1522  HA  LEU A 102       5.365   6.516  14.552  1.00 82.65           H  
ATOM   1523  C   LEU A 102       3.438   6.014  15.337  1.00 82.65           C  
ATOM   1524  CB  LEU A 102       4.040   6.147  12.878  1.00 82.65           C  
ATOM   1525  HB2 LEU A 102       3.400   7.029  12.918  1.00 82.65           H  
ATOM   1526  HB3 LEU A 102       3.424   5.314  12.538  1.00 82.65           H  
ATOM   1527  O   LEU A 102       2.657   5.079  15.539  1.00 82.65           O  
ATOM   1528  CG  LEU A 102       5.162   6.410  11.861  1.00 82.65           C  
ATOM   1529  HG  LEU A 102       5.876   5.586  11.879  1.00 82.65           H  
ATOM   1530  CD1 LEU A 102       4.582   6.498  10.448  1.00 82.65           C  
ATOM   1531 HD11 LEU A 102       5.386   6.650   9.728  1.00 82.65           H  
ATOM   1532 HD12 LEU A 102       4.057   5.573  10.213  1.00 82.65           H  
ATOM   1533 HD13 LEU A 102       3.886   7.335  10.387  1.00 82.65           H  
ATOM   1534  CD2 LEU A 102       5.897   7.716  12.171  1.00 82.65           C  
ATOM   1535 HD21 LEU A 102       5.178   8.520  12.330  1.00 82.65           H  
ATOM   1536 HD22 LEU A 102       6.515   7.608  13.062  1.00 82.65           H  
ATOM   1537 HD23 LEU A 102       6.538   8.004  11.337  1.00 82.65           H  
ATOM   1538  N   PRO A 103       3.353   7.177  16.007  1.00 67.27           N  
ATOM   1539  CA  PRO A 103       2.326   7.410  17.007  1.00 67.27           C  
ATOM   1540  HA  PRO A 103       2.426   6.682  17.812  1.00 67.27           H  
ATOM   1541  C   PRO A 103       0.948   7.254  16.361  1.00 67.27           C  
ATOM   1542  CB  PRO A 103       2.595   8.810  17.573  1.00 67.27           C  
ATOM   1543  HB2 PRO A 103       3.219   8.724  18.463  1.00 67.27           H  
ATOM   1544  HB3 PRO A 103       1.675   9.345  17.810  1.00 67.27           H  
ATOM   1545  O   PRO A 103       0.479   8.103  15.600  1.00 67.27           O  
ATOM   1546  CG  PRO A 103       3.388   9.509  16.469  1.00 67.27           C  
ATOM   1547  HG2 PRO A 103       2.700   9.945  15.745  1.00 67.27           H  
ATOM   1548  HG3 PRO A 103       4.055  10.273  16.867  1.00 67.27           H  
ATOM   1549  CD  PRO A 103       4.161   8.371  15.807  1.00 67.27           C  
ATOM   1550  HD2 PRO A 103       5.125   8.243  16.299  1.00 67.27           H  
ATOM   1551  HD3 PRO A 103       4.300   8.590  14.749  1.00 67.27           H  
ATOM   1552  N   ALA A 104       0.286   6.140  16.676  1.00 56.38           N  
ATOM   1553  H   ALA A 104       0.770   5.423  17.198  1.00 56.38           H  
ATOM   1554  CA  ALA A 104      -1.139   6.016  16.465  1.00 56.38           C  
ATOM   1555  HA  ALA A 104      -1.358   6.221  15.417  1.00 56.38           H  
ATOM   1556  C   ALA A 104      -1.784   7.089  17.339  1.00 56.38           C  
ATOM   1557  CB  ALA A 104      -1.608   4.598  16.804  1.00 56.38           C  
ATOM   1558  HB1 ALA A 104      -1.093   3.880  16.166  1.00 56.38           H  
ATOM   1559  HB2 ALA A 104      -2.683   4.519  16.643  1.00 56.38           H  
ATOM   1560  HB3 ALA A 104      -1.388   4.377  17.848  1.00 56.38           H  
ATOM   1561  O   ALA A 104      -1.473   7.220  18.522  1.00 56.38           O  
ATOM   1562  N   GLY A 105      -2.626   7.906  16.729  1.00 48.46           N  
ATOM   1563  H   GLY A 105      -2.762   7.790  15.735  1.00 48.46           H  
ATOM   1564  CA  GLY A 105      -3.231   9.053  17.385  1.00 48.46           C  
ATOM   1565  HA2 GLY A 105      -2.462   9.777  17.654  1.00 48.46           H  
ATOM   1566  HA3 GLY A 105      -3.966   9.503  16.717  1.00 48.46           H  
ATOM   1567  C   GLY A 105      -4.020   8.657  18.611  1.00 48.46           C  
ATOM   1568  O   GLY A 105      -4.285   7.466  18.798  1.00 48.46           O  
ATOM   1569  N   PRO A 106      -4.454   9.639  19.416  1.00 36.43           N  
ATOM   1570  CA  PRO A 106      -5.247   9.346  20.593  1.00 36.43           C  
ATOM   1571  HA  PRO A 106      -4.635   8.826  21.329  1.00 36.43           H  
ATOM   1572  C   PRO A 106      -6.416   8.450  20.182  1.00 36.43           C  
ATOM   1573  CB  PRO A 106      -5.675  10.702  21.164  1.00 36.43           C  
ATOM   1574  HB2 PRO A 106      -6.688  10.680  21.565  1.00 36.43           H  
ATOM   1575  HB3 PRO A 106      -4.971  11.001  21.941  1.00 36.43           H  
ATOM   1576  O   PRO A 106      -7.259   8.818  19.356  1.00 36.43           O  
ATOM   1577  CG  PRO A 106      -5.554  11.662  19.980  1.00 36.43           C  
ATOM   1578  HG2 PRO A 106      -5.338  12.681  20.303  1.00 36.43           H  
ATOM   1579  HG3 PRO A 106      -6.472  11.634  19.392  1.00 36.43           H  
ATOM   1580  CD  PRO A 106      -4.408  11.070  19.165  1.00 36.43           C  
ATOM   1581  HD2 PRO A 106      -3.457  11.467  19.521  1.00 36.43           H  
ATOM   1582  HD3 PRO A 106      -4.546  11.305  18.109  1.00 36.43           H  
ATOM   1583  N   THR A 107      -6.425   7.232  20.723  1.00 40.85           N  
ATOM   1584  H   THR A 107      -5.687   6.995  21.370  1.00 40.85           H  
ATOM   1585  CA  THR A 107      -7.634   6.421  20.728  1.00 40.85           C  
ATOM   1586  HA  THR A 107      -8.012   6.336  19.709  1.00 40.85           H  
ATOM   1587  C   THR A 107      -8.632   7.214  21.559  1.00 40.85           C  
ATOM   1588  CB  THR A 107      -7.405   5.005  21.284  1.00 40.85           C  
ATOM   1589  HB  THR A 107      -8.375   4.524  21.411  1.00 40.85           H  
ATOM   1590  O   THR A 107      -8.289   7.718  22.628  1.00 40.85           O  
ATOM   1591  CG2 THR A 107      -6.562   4.152  20.338  1.00 40.85           C  
ATOM   1592 HG21 THR A 107      -5.589   4.614  20.170  1.00 40.85           H  
ATOM   1593 HG22 THR A 107      -7.076   4.051  19.382  1.00 40.85           H  
ATOM   1594 HG23 THR A 107      -6.423   3.159  20.766  1.00 40.85           H  
ATOM   1595  OG1 THR A 107      -6.744   5.015  22.524  1.00 40.85           O  
ATOM   1596  HG1 THR A 107      -5.798   5.067  22.371  1.00 40.85           H  
ATOM   1597  N   ALA A 108      -9.850   7.402  21.059  1.00 42.18           N  
ATOM   1598  H   ALA A 108     -10.065   7.035  20.143  1.00 42.18           H  
ATOM   1599  CA  ALA A 108     -10.849   8.265  21.691  1.00 42.18           C  
ATOM   1600  HA  ALA A 108     -10.370   9.220  21.905  1.00 42.18           H  
ATOM   1601  C   ALA A 108     -11.373   7.739  23.057  1.00 42.18           C  
ATOM   1602  CB  ALA A 108     -11.959   8.526  20.660  1.00 42.18           C  
ATOM   1603  HB1 ALA A 108     -12.482   7.598  20.429  1.00 42.18           H  
ATOM   1604  HB2 ALA A 108     -12.671   9.245  21.064  1.00 42.18           H  
ATOM   1605  HB3 ALA A 108     -11.531   8.936  19.746  1.00 42.18           H  
ATOM   1606  O   ALA A 108     -12.493   8.057  23.430  1.00 42.18           O  
ATOM   1607  N   GLY A 109     -10.601   6.918  23.783  1.00 39.24           N  
ATOM   1608  H   GLY A 109      -9.656   6.779  23.455  1.00 39.24           H  
ATOM   1609  CA  GLY A 109     -10.952   6.279  25.056  1.00 39.24           C  
ATOM   1610  HA2 GLY A 109     -10.918   5.198  24.925  1.00 39.24           H  
ATOM   1611  HA3 GLY A 109     -11.972   6.545  25.333  1.00 39.24           H  
ATOM   1612  C   GLY A 109     -10.051   6.636  26.248  1.00 39.24           C  
ATOM   1613  O   GLY A 109     -10.247   6.080  27.322  1.00 39.24           O  
ATOM   1614  N   THR A 110      -9.087   7.554  26.109  1.00 34.13           N  
ATOM   1615  H   THR A 110      -8.889   7.911  25.185  1.00 34.13           H  
ATOM   1616  CA  THR A 110      -8.347   8.142  27.248  1.00 34.13           C  
ATOM   1617  HA  THR A 110      -8.668   7.648  28.165  1.00 34.13           H  
ATOM   1618  C   THR A 110      -8.732   9.603  27.456  1.00 34.13           C  
ATOM   1619  CB  THR A 110      -6.818   7.948  27.173  1.00 34.13           C  
ATOM   1620  HB  THR A 110      -6.310   8.736  27.730  1.00 34.13           H  
ATOM   1621  O   THR A 110      -7.905  10.503  27.376  1.00 34.13           O  
ATOM   1622  CG2 THR A 110      -6.387   6.628  27.803  1.00 34.13           C  
ATOM   1623 HG21 THR A 110      -5.307   6.513  27.703  1.00 34.13           H  
ATOM   1624 HG22 THR A 110      -6.888   5.801  27.299  1.00 34.13           H  
ATOM   1625 HG23 THR A 110      -6.650   6.621  28.861  1.00 34.13           H  
ATOM   1626  OG1 THR A 110      -6.363   7.970  25.840  1.00 34.13           O  
ATOM   1627  HG1 THR A 110      -6.406   8.887  25.557  1.00 34.13           H  
ATOM   1628  N   THR A 111     -10.009   9.848  27.724  1.00 35.37           N  
ATOM   1629  H   THR A 111     -10.675   9.092  27.657  1.00 35.37           H  
ATOM   1630  CA  THR A 111     -10.399  10.950  28.604  1.00 35.37           C  
ATOM   1631  HA  THR A 111      -9.542  11.584  28.831  1.00 35.37           H  
ATOM   1632  C   THR A 111     -10.843  10.289  29.894  1.00 35.37           C  
ATOM   1633  CB  THR A 111     -11.479  11.861  27.998  1.00 35.37           C  
ATOM   1634  HB  THR A 111     -11.844  12.545  28.764  1.00 35.37           H  
ATOM   1635  O   THR A 111     -11.929   9.719  29.965  1.00 35.37           O  
ATOM   1636  CG2 THR A 111     -10.900  12.678  26.842  1.00 35.37           C  
ATOM   1637 HG21 THR A 111     -10.065  13.280  27.200  1.00 35.37           H  
ATOM   1638 HG22 THR A 111     -10.556  12.014  26.049  1.00 35.37           H  
ATOM   1639 HG23 THR A 111     -11.672  13.340  26.450  1.00 35.37           H  
ATOM   1640  OG1 THR A 111     -12.560  11.115  27.488  1.00 35.37           O  
ATOM   1641  HG1 THR A 111     -13.047  10.801  28.253  1.00 35.37           H  
ATOM   1642  N   GLY A 112      -9.952  10.269  30.885  1.00 32.30           N  
ATOM   1643  H   GLY A 112      -9.070  10.742  30.750  1.00 32.30           H  
ATOM   1644  CA  GLY A 112     -10.396  10.110  32.257  1.00 32.30           C  
ATOM   1645  HA2 GLY A 112      -9.546  10.103  32.940  1.00 32.30           H  
ATOM   1646  HA3 GLY A 112     -10.978   9.196  32.379  1.00 32.30           H  
ATOM   1647  C   GLY A 112     -11.258  11.323  32.558  1.00 32.30           C  
ATOM   1648  O   GLY A 112     -10.722  12.403  32.787  1.00 32.30           O  
ATOM   1649  N   ASP A 113     -12.574  11.157  32.477  1.00 35.62           N  
ATOM   1650  H   ASP A 113     -12.943  10.288  32.117  1.00 35.62           H  
ATOM   1651  CA  ASP A 113     -13.499  12.043  33.165  1.00 35.62           C  
ATOM   1652  HA  ASP A 113     -13.262  13.082  32.937  1.00 35.62           H  
ATOM   1653  C   ASP A 113     -13.245  11.810  34.662  1.00 35.62           C  
ATOM   1654  CB  ASP A 113     -14.958  11.780  32.728  1.00 35.62           C  
ATOM   1655  HB2 ASP A 113     -15.165  10.712  32.804  1.00 35.62           H  
ATOM   1656  HB3 ASP A 113     -15.620  12.297  33.423  1.00 35.62           H  
ATOM   1657  O   ASP A 113     -13.859  10.960  35.308  1.00 35.62           O  
ATOM   1658  CG  ASP A 113     -15.301  12.268  31.305  1.00 35.62           C  
ATOM   1659  OD1 ASP A 113     -14.690  13.254  30.830  1.00 35.62           O  
ATOM   1660  OD2 ASP A 113     -16.174  11.638  30.658  1.00 35.62           O  
ATOM   1661  N   GLU A 114     -12.249  12.514  35.205  1.00 36.74           N  
ATOM   1662  H   GLU A 114     -11.687  13.080  34.585  1.00 36.74           H  
ATOM   1663  CA  GLU A 114     -12.176  12.810  36.630  1.00 36.74           C  
ATOM   1664  HA  GLU A 114     -12.382  11.905  37.201  1.00 36.74           H  
ATOM   1665  C   GLU A 114     -13.300  13.806  36.937  1.00 36.74           C  
ATOM   1666  CB  GLU A 114     -10.785  13.335  37.050  1.00 36.74           C  
ATOM   1667  HB2 GLU A 114     -10.501  14.166  36.405  1.00 36.74           H  
ATOM   1668  HB3 GLU A 114     -10.858  13.697  38.075  1.00 36.74           H  
ATOM   1669  O   GLU A 114     -13.066  14.982  37.203  1.00 36.74           O  
ATOM   1670  CG  GLU A 114      -9.687  12.257  37.011  1.00 36.74           C  
ATOM   1671  HG2 GLU A 114     -10.033  11.395  37.580  1.00 36.74           H  
ATOM   1672  HG3 GLU A 114      -9.544  11.937  35.979  1.00 36.74           H  
ATOM   1673  CD  GLU A 114      -8.331  12.721  37.587  1.00 36.74           C  
ATOM   1674  OE1 GLU A 114      -7.461  11.836  37.774  1.00 36.74           O  
ATOM   1675  OE2 GLU A 114      -8.152  13.933  37.844  1.00 36.74           O  
ATOM   1676  N   ASP A 115     -14.546  13.327  36.909  1.00 39.38           N  
ATOM   1677  H   ASP A 115     -14.686  12.393  36.552  1.00 39.38           H  
ATOM   1678  CA  ASP A 115     -15.640  13.955  37.644  1.00 39.38           C  
ATOM   1679  HA  ASP A 115     -15.603  15.034  37.495  1.00 39.38           H  
ATOM   1680  C   ASP A 115     -15.379  13.690  39.137  1.00 39.38           C  
ATOM   1681  CB  ASP A 115     -17.015  13.460  37.154  1.00 39.38           C  
ATOM   1682  HB2 ASP A 115     -16.988  12.376  37.043  1.00 39.38           H  
ATOM   1683  HB3 ASP A 115     -17.754  13.696  37.920  1.00 39.38           H  
ATOM   1684  O   ASP A 115     -15.981  12.830  39.786  1.00 39.38           O  
ATOM   1685  CG  ASP A 115     -17.503  14.105  35.846  1.00 39.38           C  
ATOM   1686  OD1 ASP A 115     -17.085  15.243  35.534  1.00 39.38           O  
ATOM   1687  OD2 ASP A 115     -18.379  13.480  35.201  1.00 39.38           O  
ATOM   1688  N   GLY A 116     -14.375  14.394  39.662  1.00 35.19           N  
ATOM   1689  H   GLY A 116     -13.869  14.995  39.027  1.00 35.19           H  
ATOM   1690  CA  GLY A 116     -14.112  14.525  41.080  1.00 35.19           C  
ATOM   1691  HA2 GLY A 116     -13.150  15.015  41.232  1.00 35.19           H  
ATOM   1692  HA3 GLY A 116     -14.097  13.543  41.553  1.00 35.19           H  
ATOM   1693  C   GLY A 116     -15.204  15.386  41.698  1.00 35.19           C  
ATOM   1694  O   GLY A 116     -15.138  16.611  41.652  1.00 35.19           O  
ATOM   1695  N   ASP A 117     -16.201  14.721  42.275  1.00 38.37           N  
ATOM   1696  H   ASP A 117     -16.246  13.727  42.099  1.00 38.37           H  
ATOM   1697  CA  ASP A 117     -17.156  15.271  43.239  1.00 38.37           C  
ATOM   1698  HA  ASP A 117     -17.695  16.102  42.784  1.00 38.37           H  
ATOM   1699  C   ASP A 117     -16.383  15.800  44.465  1.00 38.37           C  
ATOM   1700  CB  ASP A 117     -18.168  14.159  43.573  1.00 38.37           C  
ATOM   1701  HB2 ASP A 117     -18.608  13.802  42.642  1.00 38.37           H  
ATOM   1702  HB3 ASP A 117     -17.639  13.320  44.026  1.00 38.37           H  
ATOM   1703  O   ASP A 117     -16.119  15.089  45.437  1.00 38.37           O  
ATOM   1704  CG  ASP A 117     -19.316  14.584  44.498  1.00 38.37           C  
ATOM   1705  OD1 ASP A 117     -19.606  15.798  44.569  1.00 38.37           O  
ATOM   1706  OD2 ASP A 117     -19.946  13.668  45.081  1.00 38.37           O  
ATOM   1707  N   GLY A 118     -15.893  17.035  44.350  1.00 37.19           N  
ATOM   1708  H   GLY A 118     -16.028  17.495  43.461  1.00 37.19           H  
ATOM   1709  CA  GLY A 118     -15.189  17.772  45.390  1.00 37.19           C  
ATOM   1710  HA2 GLY A 118     -14.620  17.090  46.022  1.00 37.19           H  
ATOM   1711  HA3 GLY A 118     -14.501  18.480  44.928  1.00 37.19           H  
ATOM   1712  C   GLY A 118     -16.186  18.551  46.233  1.00 37.19           C  
ATOM   1713  O   GLY A 118     -16.566  19.663  45.875  1.00 37.19           O  
ATOM   1714  N   GLY A 119     -16.606  17.937  47.339  1.00 38.86           N  
ATOM   1715  H   GLY A 119     -16.309  16.981  47.473  1.00 38.86           H  
ATOM   1716  CA  GLY A 119     -17.470  18.541  48.345  1.00 38.86           C  
ATOM   1717  HA2 GLY A 119     -18.450  18.703  47.897  1.00 38.86           H  
ATOM   1718  HA3 GLY A 119     -17.589  17.859  49.187  1.00 38.86           H  
ATOM   1719  C   GLY A 119     -16.939  19.873  48.881  1.00 38.86           C  
ATOM   1720  O   GLY A 119     -15.741  20.063  49.086  1.00 38.86           O  
ATOM   1721  N   GLU A 120     -17.891  20.770  49.100  1.00 34.28           N  
ATOM   1722  H   GLU A 120     -18.832  20.495  48.857  1.00 34.28           H  
ATOM   1723  CA  GLU A 120     -17.771  22.108  49.668  1.00 34.28           C  
ATOM   1724  HA  GLU A 120     -17.222  22.751  48.981  1.00 34.28           H  
ATOM   1725  C   GLU A 120     -17.052  22.088  51.031  1.00 34.28           C  
ATOM   1726  CB  GLU A 120     -19.213  22.650  49.843  1.00 34.28           C  
ATOM   1727  HB2 GLU A 120     -19.166  23.646  50.283  1.00 34.28           H  
ATOM   1728  HB3 GLU A 120     -19.732  21.994  50.542  1.00 34.28           H  
ATOM   1729  O   GLU A 120     -17.484  21.387  51.947  1.00 34.28           O  
ATOM   1730  CG  GLU A 120     -20.034  22.725  48.532  1.00 34.28           C  
ATOM   1731  HG2 GLU A 120     -19.623  23.526  47.919  1.00 34.28           H  
ATOM   1732  HG3 GLU A 120     -19.919  21.796  47.974  1.00 34.28           H  
ATOM   1733  CD  GLU A 120     -21.550  22.949  48.726  1.00 34.28           C  
ATOM   1734  OE1 GLU A 120     -22.231  23.200  47.703  1.00 34.28           O  
ATOM   1735  OE2 GLU A 120     -22.056  22.822  49.866  1.00 34.28           O  
ATOM   1736  N   ASP A 121     -16.001  22.898  51.197  1.00 45.51           N  
ATOM   1737  H   ASP A 121     -15.610  23.376  50.397  1.00 45.51           H  
ATOM   1738  CA  ASP A 121     -15.616  23.405  52.518  1.00 45.51           C  
ATOM   1739  HA  ASP A 121     -16.520  23.387  53.126  1.00 45.51           H  
ATOM   1740  C   ASP A 121     -15.162  24.868  52.418  1.00 45.51           C  
ATOM   1741  CB  ASP A 121     -14.585  22.507  53.231  1.00 45.51           C  
ATOM   1742  HB2 ASP A 121     -14.827  21.463  53.030  1.00 45.51           H  
ATOM   1743  HB3 ASP A 121     -13.591  22.704  52.828  1.00 45.51           H  
ATOM   1744  O   ASP A 121     -14.241  25.227  51.678  1.00 45.51           O  
ATOM   1745  CG  ASP A 121     -14.577  22.697  54.761  1.00 45.51           C  
ATOM   1746  OD1 ASP A 121     -15.507  23.345  55.297  1.00 45.51           O  
ATOM   1747  OD2 ASP A 121     -13.656  22.145  55.409  1.00 45.51           O  
ATOM   1748  N   GLU A 122     -15.882  25.718  53.145  1.00 37.95           N  
ATOM   1749  H   GLU A 122     -16.513  25.297  53.811  1.00 37.95           H  
ATOM   1750  CA  GLU A 122     -15.665  27.152  53.277  1.00 37.95           C  
ATOM   1751  HA  GLU A 122     -15.310  27.556  52.329  1.00 37.95           H  
ATOM   1752  C   GLU A 122     -14.610  27.405  54.367  1.00 37.95           C  
ATOM   1753  CB  GLU A 122     -16.987  27.852  53.665  1.00 37.95           C  
ATOM   1754  HB2 GLU A 122     -17.355  27.409  54.590  1.00 37.95           H  
ATOM   1755  HB3 GLU A 122     -16.760  28.900  53.861  1.00 37.95           H  
ATOM   1756  O   GLU A 122     -14.798  27.041  55.526  1.00 37.95           O  
ATOM   1757  CG  GLU A 122     -18.111  27.804  52.612  1.00 37.95           C  
ATOM   1758  HG2 GLU A 122     -17.719  28.206  51.678  1.00 37.95           H  
ATOM   1759  HG3 GLU A 122     -18.399  26.767  52.442  1.00 37.95           H  
ATOM   1760  CD  GLU A 122     -19.358  28.614  53.037  1.00 37.95           C  
ATOM   1761  OE1 GLU A 122     -20.078  29.105  52.137  1.00 37.95           O  
ATOM   1762  OE2 GLU A 122     -19.587  28.789  54.259  1.00 37.95           O  
ATOM   1763  N   GLY A 123     -13.513  28.093  54.037  1.00 40.15           N  
ATOM   1764  H   GLY A 123     -13.338  28.286  53.061  1.00 40.15           H  
ATOM   1765  CA  GLY A 123     -12.478  28.447  55.013  1.00 40.15           C  
ATOM   1766  HA2 GLY A 123     -11.771  27.621  55.090  1.00 40.15           H  
ATOM   1767  HA3 GLY A 123     -12.928  28.593  55.996  1.00 40.15           H  
ATOM   1768  C   GLY A 123     -11.702  29.700  54.620  1.00 40.15           C  
ATOM   1769  O   GLY A 123     -10.976  29.707  53.636  1.00 40.15           O  
ATOM   1770  N   GLN A 124     -11.901  30.763  55.397  1.00 40.89           N  
ATOM   1771  H   GLN A 124     -12.462  30.598  56.221  1.00 40.89           H  
ATOM   1772  CA  GLN A 124     -11.429  32.141  55.216  1.00 40.89           C  
ATOM   1773  HA  GLN A 124     -11.558  32.434  54.174  1.00 40.89           H  
ATOM   1774  C   GLN A 124      -9.958  32.379  55.617  1.00 40.89           C  
ATOM   1775  CB  GLN A 124     -12.303  33.030  56.125  1.00 40.89           C  
ATOM   1776  HB2 GLN A 124     -11.902  34.043  56.138  1.00 40.89           H  
ATOM   1777  HB3 GLN A 124     -12.240  32.637  57.140  1.00 40.89           H  
ATOM   1778  O   GLN A 124      -9.467  31.751  56.553  1.00 40.89           O  
ATOM   1779  CG  GLN A 124     -13.779  33.111  55.705  1.00 40.89           C  
ATOM   1780  HG2 GLN A 124     -14.147  32.117  55.454  1.00 40.89           H  
ATOM   1781  HG3 GLN A 124     -13.860  33.731  54.812  1.00 40.89           H  
ATOM   1782  CD  GLN A 124     -14.699  33.674  56.788  1.00 40.89           C  
ATOM   1783  NE2 GLN A 124     -15.977  33.791  56.504  1.00 40.89           N  
ATOM   1784 HE21 GLN A 124     -16.572  34.085  57.266  1.00 40.89           H  
ATOM   1785 HE22 GLN A 124     -16.334  33.438  55.627  1.00 40.89           H  
ATOM   1786  OE1 GLN A 124     -14.326  33.995  57.905  1.00 40.89           O  
ATOM   1787  N   GLY A 125      -9.362  33.425  55.020  1.00 38.37           N  
ATOM   1788  H   GLY A 125      -9.810  33.789  54.190  1.00 38.37           H  
ATOM   1789  CA  GLY A 125      -8.224  34.216  55.535  1.00 38.37           C  
ATOM   1790  HA2 GLY A 125      -8.395  35.265  55.294  1.00 38.37           H  
ATOM   1791  HA3 GLY A 125      -8.177  34.129  56.621  1.00 38.37           H  
ATOM   1792  C   GLY A 125      -6.859  33.799  54.969  1.00 38.37           C  
ATOM   1793  O   GLY A 125      -6.611  32.617  54.794  1.00 38.37           O  
ATOM   1794  N   GLU A 126      -5.898  34.664  54.650  1.00 45.56           N  
ATOM   1795  H   GLU A 126      -5.095  34.217  54.232  1.00 45.56           H  
ATOM   1796  CA  GLU A 126      -5.676  36.100  54.862  1.00 45.56           C  
ATOM   1797  HA  GLU A 126      -6.554  36.682  54.581  1.00 45.56           H  
ATOM   1798  C   GLU A 126      -4.499  36.533  53.952  1.00 45.56           C  
ATOM   1799  CB  GLU A 126      -5.306  36.357  56.342  1.00 45.56           C  
ATOM   1800  HB2 GLU A 126      -5.026  35.414  56.812  1.00 45.56           H  
ATOM   1801  HB3 GLU A 126      -4.445  37.023  56.401  1.00 45.56           H  
ATOM   1802  O   GLU A 126      -3.712  35.700  53.498  1.00 45.56           O  
ATOM   1803  CG  GLU A 126      -6.456  36.997  57.136  1.00 45.56           C  
ATOM   1804  HG2 GLU A 126      -6.632  37.995  56.734  1.00 45.56           H  
ATOM   1805  HG3 GLU A 126      -7.363  36.413  56.981  1.00 45.56           H  
ATOM   1806  CD  GLU A 126      -6.192  37.099  58.653  1.00 45.56           C  
ATOM   1807  OE1 GLU A 126      -7.086  37.631  59.353  1.00 45.56           O  
ATOM   1808  OE2 GLU A 126      -5.128  36.642  59.130  1.00 45.56           O  
ATOM   1809  N   ASP A 127      -4.414  37.837  53.696  1.00 38.13           N  
ATOM   1810  H   ASP A 127      -5.096  38.430  54.149  1.00 38.13           H  
ATOM   1811  CA  ASP A 127      -3.517  38.543  52.774  1.00 38.13           C  
ATOM   1812  HA  ASP A 127      -3.692  38.163  51.767  1.00 38.13           H  
ATOM   1813  C   ASP A 127      -2.004  38.422  53.078  1.00 38.13           C  
ATOM   1814  CB  ASP A 127      -3.929  40.025  52.809  1.00 38.13           C  
ATOM   1815  HB2 ASP A 127      -3.296  40.584  52.120  1.00 38.13           H  
ATOM   1816  HB3 ASP A 127      -3.761  40.419  53.811  1.00 38.13           H  
ATOM   1817  O   ASP A 127      -1.585  38.325  54.233  1.00 38.13           O  
ATOM   1818  CG  ASP A 127      -5.392  40.250  52.408  1.00 38.13           C  
ATOM   1819  OD1 ASP A 127      -5.769  39.776  51.315  1.00 38.13           O  
ATOM   1820  OD2 ASP A 127      -6.126  40.887  53.199  1.00 38.13           O  
ATOM   1821  N   GLY A 128      -1.163  38.514  52.034  1.00 41.82           N  
ATOM   1822  H   GLY A 128      -1.560  38.586  51.108  1.00 41.82           H  
ATOM   1823  CA  GLY A 128       0.302  38.467  52.155  1.00 41.82           C  
ATOM   1824  HA2 GLY A 128       0.615  39.166  52.930  1.00 41.82           H  
ATOM   1825  HA3 GLY A 128       0.595  37.467  52.474  1.00 41.82           H  
ATOM   1826  C   GLY A 128       1.075  38.796  50.870  1.00 41.82           C  
ATOM   1827  O   GLY A 128       1.588  37.908  50.202  1.00 41.82           O  
ATOM   1828  N   ASP A 129       1.103  40.092  50.589  1.00 44.38           N  
ATOM   1829  H   ASP A 129       0.515  40.635  51.205  1.00 44.38           H  
ATOM   1830  CA  ASP A 129       1.913  40.959  49.718  1.00 44.38           C  
ATOM   1831  HA  ASP A 129       1.283  41.219  48.868  1.00 44.38           H  
ATOM   1832  C   ASP A 129       3.311  40.545  49.159  1.00 44.38           C  
ATOM   1833  CB  ASP A 129       2.089  42.212  50.598  1.00 44.38           C  
ATOM   1834  HB2 ASP A 129       1.178  42.392  51.169  1.00 44.38           H  
ATOM   1835  HB3 ASP A 129       2.888  42.031  51.317  1.00 44.38           H  
ATOM   1836  O   ASP A 129       4.121  39.904  49.826  1.00 44.38           O  
ATOM   1837  CG  ASP A 129       2.365  43.494  49.839  1.00 44.38           C  
ATOM   1838  OD1 ASP A 129       1.882  43.566  48.687  1.00 44.38           O  
ATOM   1839  OD2 ASP A 129       2.947  44.393  50.481  1.00 44.38           O  
ATOM   1840  N   GLU A 130       3.564  41.093  47.957  1.00 42.10           N  
ATOM   1841  H   GLU A 130       2.776  41.645  47.648  1.00 42.10           H  
ATOM   1842  CA  GLU A 130       4.810  41.547  47.292  1.00 42.10           C  
ATOM   1843  HA  GLU A 130       4.455  41.843  46.305  1.00 42.10           H  
ATOM   1844  C   GLU A 130       6.000  40.609  46.954  1.00 42.10           C  
ATOM   1845  CB  GLU A 130       5.274  42.873  47.931  1.00 42.10           C  
ATOM   1846  HB2 GLU A 130       6.353  42.969  47.819  1.00 42.10           H  
ATOM   1847  HB3 GLU A 130       5.050  42.865  48.998  1.00 42.10           H  
ATOM   1848  O   GLU A 130       6.710  40.073  47.805  1.00 42.10           O  
ATOM   1849  CG  GLU A 130       4.614  44.092  47.256  1.00 42.10           C  
ATOM   1850  HG2 GLU A 130       5.079  44.203  46.276  1.00 42.10           H  
ATOM   1851  HG3 GLU A 130       3.561  43.901  47.049  1.00 42.10           H  
ATOM   1852  CD  GLU A 130       4.798  45.418  48.025  1.00 42.10           C  
ATOM   1853  OE1 GLU A 130       4.000  46.359  47.788  1.00 42.10           O  
ATOM   1854  OE2 GLU A 130       5.859  45.570  48.683  1.00 42.10           O  
ATOM   1855  N   GLY A 131       6.332  40.560  45.651  1.00 39.23           N  
ATOM   1856  H   GLY A 131       5.716  41.017  44.993  1.00 39.23           H  
ATOM   1857  CA  GLY A 131       7.586  40.010  45.122  1.00 39.23           C  
ATOM   1858  HA2 GLY A 131       8.425  40.522  45.592  1.00 39.23           H  
ATOM   1859  HA3 GLY A 131       7.645  38.954  45.386  1.00 39.23           H  
ATOM   1860  C   GLY A 131       7.722  40.128  43.598  1.00 39.23           C  
ATOM   1861  O   GLY A 131       7.477  39.163  42.882  1.00 39.23           O  
ATOM   1862  N   ASP A 132       8.109  41.319  43.137  1.00 38.48           N  
ATOM   1863  H   ASP A 132       8.273  42.039  43.826  1.00 38.48           H  
ATOM   1864  CA  ASP A 132       8.400  41.706  41.748  1.00 38.48           C  
ATOM   1865  HA  ASP A 132       7.513  41.516  41.143  1.00 38.48           H  
ATOM   1866  C   ASP A 132       9.588  40.922  41.144  1.00 38.48           C  
ATOM   1867  CB  ASP A 132       8.671  43.224  41.769  1.00 38.48           C  
ATOM   1868  HB2 ASP A 132       9.663  43.402  42.186  1.00 38.48           H  
ATOM   1869  HB3 ASP A 132       7.947  43.696  42.433  1.00 38.48           H  
ATOM   1870  O   ASP A 132      10.567  40.614  41.834  1.00 38.48           O  
ATOM   1871  CG  ASP A 132       8.557  43.928  40.417  1.00 38.48           C  
ATOM   1872  OD1 ASP A 132       8.157  43.249  39.446  1.00 38.48           O  
ATOM   1873  OD2 ASP A 132       8.842  45.148  40.406  1.00 38.48           O  
ATOM   1874  N   GLY A 133       9.507  40.586  39.857  1.00 39.21           N  
ATOM   1875  H   GLY A 133       8.772  41.019  39.316  1.00 39.21           H  
ATOM   1876  CA  GLY A 133      10.443  39.679  39.194  1.00 39.21           C  
ATOM   1877  HA2 GLY A 133      11.463  39.995  39.416  1.00 39.21           H  
ATOM   1878  HA3 GLY A 133      10.298  38.673  39.589  1.00 39.21           H  
ATOM   1879  C   GLY A 133      10.270  39.633  37.682  1.00 39.21           C  
ATOM   1880  O   GLY A 133       9.795  38.638  37.137  1.00 39.21           O  
ATOM   1881  N   ASP A 134      10.704  40.706  37.022  1.00 35.02           N  
ATOM   1882  H   ASP A 134      10.926  41.525  37.570  1.00 35.02           H  
ATOM   1883  CA  ASP A 134      10.865  40.836  35.575  1.00 35.02           C  
ATOM   1884  HA  ASP A 134       9.885  40.977  35.120  1.00 35.02           H  
ATOM   1885  C   ASP A 134      11.557  39.617  34.933  1.00 35.02           C  
ATOM   1886  CB  ASP A 134      11.726  42.078  35.280  1.00 35.02           C  
ATOM   1887  HB2 ASP A 134      12.669  41.997  35.820  1.00 35.02           H  
ATOM   1888  HB3 ASP A 134      11.958  42.093  34.215  1.00 35.02           H  
ATOM   1889  O   ASP A 134      12.728  39.313  35.200  1.00 35.02           O  
ATOM   1890  CG  ASP A 134      11.052  43.405  35.626  1.00 35.02           C  
ATOM   1891  OD1 ASP A 134       9.867  43.550  35.260  1.00 35.02           O  
ATOM   1892  OD2 ASP A 134      11.766  44.268  36.188  1.00 35.02           O  
ATOM   1893  N   ARG A 135      10.861  38.954  34.001  1.00 38.34           N  
ATOM   1894  H   ARG A 135       9.882  39.180  33.904  1.00 38.34           H  
ATOM   1895  CA  ARG A 135      11.506  38.155  32.953  1.00 38.34           C  
ATOM   1896  HA  ARG A 135      12.445  38.659  32.724  1.00 38.34           H  
ATOM   1897  C   ARG A 135      10.682  38.169  31.668  1.00 38.34           C  
ATOM   1898  CB  ARG A 135      11.844  36.737  33.455  1.00 38.34           C  
ATOM   1899  HB2 ARG A 135      11.845  36.725  34.545  1.00 38.34           H  
ATOM   1900  HB3 ARG A 135      11.103  36.014  33.111  1.00 38.34           H  
ATOM   1901  O   ARG A 135       9.759  37.385  31.479  1.00 38.34           O  
ATOM   1902  CG  ARG A 135      13.245  36.342  32.968  1.00 38.34           C  
ATOM   1903  HG2 ARG A 135      13.285  36.389  31.880  1.00 38.34           H  
ATOM   1904  HG3 ARG A 135      13.967  37.045  33.382  1.00 38.34           H  
ATOM   1905  CD  ARG A 135      13.599  34.926  33.428  1.00 38.34           C  
ATOM   1906  HD2 ARG A 135      13.334  34.819  34.480  1.00 38.34           H  
ATOM   1907  HD3 ARG A 135      12.987  34.221  32.865  1.00 38.34           H  
ATOM   1908  NE  ARG A 135      15.028  34.629  33.199  1.00 38.34           N  
ATOM   1909  HE  ARG A 135      15.289  34.505  32.232  1.00 38.34           H  
ATOM   1910  NH1 ARG A 135      15.729  34.715  35.386  1.00 38.34           N  
ATOM   1911 HH11 ARG A 135      16.457  34.682  36.086  1.00 38.34           H  
ATOM   1912 HH12 ARG A 135      14.797  35.008  35.641  1.00 38.34           H  
ATOM   1913  NH2 ARG A 135      17.202  34.264  33.768  1.00 38.34           N  
ATOM   1914 HH21 ARG A 135      17.414  34.151  32.787  1.00 38.34           H  
ATOM   1915 HH22 ARG A 135      17.923  34.211  34.473  1.00 38.34           H  
ATOM   1916  CZ  ARG A 135      15.974  34.537  34.117  1.00 38.34           C  
ATOM   1917  N   GLU A 136      11.065  39.086  30.791  1.00 31.92           N  
ATOM   1918  H   GLU A 136      11.768  39.748  31.084  1.00 31.92           H  
ATOM   1919  CA  GLU A 136      10.721  39.103  29.372  1.00 31.92           C  
ATOM   1920  HA  GLU A 136       9.640  39.032  29.255  1.00 31.92           H  
ATOM   1921  C   GLU A 136      11.393  37.911  28.661  1.00 31.92           C  
ATOM   1922  CB  GLU A 136      11.215  40.429  28.757  1.00 31.92           C  
ATOM   1923  HB2 GLU A 136      10.983  40.423  27.692  1.00 31.92           H  
ATOM   1924  HB3 GLU A 136      12.298  40.474  28.871  1.00 31.92           H  
ATOM   1925  O   GLU A 136      12.578  37.642  28.886  1.00 31.92           O  
ATOM   1926  CG  GLU A 136      10.590  41.688  29.391  1.00 31.92           C  
ATOM   1927  HG2 GLU A 136       9.511  41.645  29.245  1.00 31.92           H  
ATOM   1928  HG3 GLU A 136      10.786  41.684  30.463  1.00 31.92           H  
ATOM   1929  CD  GLU A 136      11.141  43.006  28.806  1.00 31.92           C  
ATOM   1930  OE1 GLU A 136      10.445  44.037  28.937  1.00 31.92           O  
ATOM   1931  OE2 GLU A 136      12.258  42.990  28.236  1.00 31.92           O  
ATOM   1932  N   GLY A 137      10.653  37.201  27.803  1.00 30.63           N  
ATOM   1933  H   GLY A 137       9.666  37.402  27.728  1.00 30.63           H  
ATOM   1934  CA  GLY A 137      11.221  36.184  26.913  1.00 30.63           C  
ATOM   1935  HA2 GLY A 137      11.999  35.636  27.444  1.00 30.63           H  
ATOM   1936  HA3 GLY A 137      11.689  36.677  26.061  1.00 30.63           H  
ATOM   1937  C   GLY A 137      10.220  35.151  26.390  1.00 30.63           C  
ATOM   1938  O   GLY A 137      10.131  34.068  26.949  1.00 30.63           O  
ATOM   1939  N   GLU A 138       9.522  35.517  25.311  1.00 30.15           N  
ATOM   1940  H   GLU A 138       9.624  36.490  25.058  1.00 30.15           H  
ATOM   1941  CA  GLU A 138       9.146  34.664  24.165  1.00 30.15           C  
ATOM   1942  HA  GLU A 138       8.386  35.205  23.602  1.00 30.15           H  
ATOM   1943  C   GLU A 138       8.532  33.278  24.455  1.00 30.15           C  
ATOM   1944  CB  GLU A 138      10.359  34.554  23.217  1.00 30.15           C  
ATOM   1945  HB2 GLU A 138      10.087  33.925  22.369  1.00 30.15           H  
ATOM   1946  HB3 GLU A 138      11.183  34.081  23.752  1.00 30.15           H  
ATOM   1947  O   GLU A 138       9.226  32.278  24.625  1.00 30.15           O  
ATOM   1948  CG  GLU A 138      10.820  35.927  22.685  1.00 30.15           C  
ATOM   1949  HG2 GLU A 138      11.009  36.596  23.524  1.00 30.15           H  
ATOM   1950  HG3 GLU A 138      10.009  36.358  22.098  1.00 30.15           H  
ATOM   1951  CD  GLU A 138      12.098  35.878  21.828  1.00 30.15           C  
ATOM   1952  OE1 GLU A 138      12.557  36.977  21.436  1.00 30.15           O  
ATOM   1953  OE2 GLU A 138      12.647  34.777  21.598  1.00 30.15           O  
ATOM   1954  N   GLY A 139       7.205  33.201  24.379  1.00 28.51           N  
ATOM   1955  H   GLY A 139       6.669  34.054  24.298  1.00 28.51           H  
ATOM   1956  CA  GLY A 139       6.471  31.959  24.159  1.00 28.51           C  
ATOM   1957  HA2 GLY A 139       6.163  31.531  25.113  1.00 28.51           H  
ATOM   1958  HA3 GLY A 139       7.083  31.237  23.619  1.00 28.51           H  
ATOM   1959  C   GLY A 139       5.231  32.288  23.347  1.00 28.51           C  
ATOM   1960  O   GLY A 139       4.240  32.730  23.912  1.00 28.51           O  
ATOM   1961  N   GLU A 140       5.335  32.180  22.022  1.00 34.24           N  
ATOM   1962  H   GLU A 140       6.184  31.804  21.625  1.00 34.24           H  
ATOM   1963  CA  GLU A 140       4.177  32.274  21.139  1.00 34.24           C  
ATOM   1964  HA  GLU A 140       3.651  33.206  21.347  1.00 34.24           H  
ATOM   1965  C   GLU A 140       3.225  31.118  21.451  1.00 34.24           C  
ATOM   1966  CB  GLU A 140       4.594  32.278  19.655  1.00 34.24           C  
ATOM   1967  HB2 GLU A 140       3.703  32.142  19.042  1.00 34.24           H  
ATOM   1968  HB3 GLU A 140       5.275  31.447  19.472  1.00 34.24           H  
ATOM   1969  O   GLU A 140       3.604  29.945  21.449  1.00 34.24           O  
ATOM   1970  CG  GLU A 140       5.262  33.604  19.250  1.00 34.24           C  
ATOM   1971  HG2 GLU A 140       6.144  33.757  19.872  1.00 34.24           H  
ATOM   1972  HG3 GLU A 140       4.566  34.416  19.460  1.00 34.24           H  
ATOM   1973  CD  GLU A 140       5.689  33.677  17.770  1.00 34.24           C  
ATOM   1974  OE1 GLU A 140       5.861  34.819  17.276  1.00 34.24           O  
ATOM   1975  OE2 GLU A 140       5.883  32.619  17.132  1.00 34.24           O  
ATOM   1976  N   ASP A 141       1.991  31.499  21.744  1.00 28.80           N  
ATOM   1977  H   ASP A 141       1.816  32.487  21.861  1.00 28.80           H  
ATOM   1978  CA  ASP A 141       0.838  30.638  21.912  1.00 28.80           C  
ATOM   1979  HA  ASP A 141       1.027  29.933  22.722  1.00 28.80           H  
ATOM   1980  C   ASP A 141       0.569  29.861  20.604  1.00 28.80           C  
ATOM   1981  CB  ASP A 141      -0.354  31.537  22.304  1.00 28.80           C  
ATOM   1982  HB2 ASP A 141      -0.604  32.186  21.465  1.00 28.80           H  
ATOM   1983  HB3 ASP A 141      -1.218  30.900  22.500  1.00 28.80           H  
ATOM   1984  O   ASP A 141      -0.099  30.353  19.695  1.00 28.80           O  
ATOM   1985  CG  ASP A 141      -0.100  32.415  23.540  1.00 28.80           C  
ATOM   1986  OD1 ASP A 141       0.293  31.857  24.589  1.00 28.80           O  
ATOM   1987  OD2 ASP A 141      -0.312  33.648  23.430  1.00 28.80           O  
ATOM   1988  N   GLU A 142       1.078  28.631  20.489  1.00 34.83           N  
ATOM   1989  H   GLU A 142       1.775  28.342  21.161  1.00 34.83           H  
ATOM   1990  CA  GLU A 142       0.526  27.633  19.564  1.00 34.83           C  
ATOM   1991  HA  GLU A 142       0.028  28.151  18.745  1.00 34.83           H  
ATOM   1992  C   GLU A 142      -0.570  26.846  20.290  1.00 34.83           C  
ATOM   1993  CB  GLU A 142       1.595  26.741  18.905  1.00 34.83           C  
ATOM   1994  HB2 GLU A 142       1.084  25.889  18.458  1.00 34.83           H  
ATOM   1995  HB3 GLU A 142       2.292  26.374  19.659  1.00 34.83           H  
ATOM   1996  O   GLU A 142      -0.366  25.761  20.840  1.00 34.83           O  
ATOM   1997  CG  GLU A 142       2.359  27.477  17.786  1.00 34.83           C  
ATOM   1998  HG2 GLU A 142       1.633  27.987  17.152  1.00 34.83           H  
ATOM   1999  HG3 GLU A 142       3.000  28.235  18.236  1.00 34.83           H  
ATOM   2000  CD  GLU A 142       3.210  26.550  16.892  1.00 34.83           C  
ATOM   2001  OE1 GLU A 142       3.658  27.023  15.820  1.00 34.83           O  
ATOM   2002  OE2 GLU A 142       3.397  25.360  17.242  1.00 34.83           O  
ATOM   2003  N   ASP A 143      -1.761  27.441  20.294  1.00 31.78           N  
ATOM   2004  H   ASP A 143      -1.803  28.389  19.946  1.00 31.78           H  
ATOM   2005  CA  ASP A 143      -3.027  26.773  20.566  1.00 31.78           C  
ATOM   2006  HA  ASP A 143      -3.085  26.533  21.628  1.00 31.78           H  
ATOM   2007  C   ASP A 143      -3.138  25.462  19.758  1.00 31.78           C  
ATOM   2008  CB  ASP A 143      -4.195  27.714  20.198  1.00 31.78           C  
ATOM   2009  HB2 ASP A 143      -5.070  27.104  19.978  1.00 31.78           H  
ATOM   2010  HB3 ASP A 143      -3.949  28.264  19.289  1.00 31.78           H  
ATOM   2011  O   ASP A 143      -3.463  25.448  18.572  1.00 31.78           O  
ATOM   2012  CG  ASP A 143      -4.620  28.689  21.300  1.00 31.78           C  
ATOM   2013  OD1 ASP A 143      -4.624  28.266  22.478  1.00 31.78           O  
ATOM   2014  OD2 ASP A 143      -5.073  29.799  20.936  1.00 31.78           O  
ATOM   2015  N   GLY A 144      -2.912  24.338  20.439  1.00 27.76           N  
ATOM   2016  H   GLY A 144      -2.380  24.462  21.288  1.00 27.76           H  
ATOM   2017  CA  GLY A 144      -3.752  23.147  20.330  1.00 27.76           C  
ATOM   2018  HA2 GLY A 144      -3.348  22.391  21.002  1.00 27.76           H  
ATOM   2019  HA3 GLY A 144      -4.751  23.405  20.680  1.00 27.76           H  
ATOM   2020  C   GLY A 144      -3.900  22.497  18.953  1.00 27.76           C  
ATOM   2021  O   GLY A 144      -5.029  22.278  18.511  1.00 27.76           O  
ATOM   2022  N   ASP A 145      -2.805  22.049  18.329  1.00 30.71           N  
ATOM   2023  H   ASP A 145      -1.896  22.340  18.659  1.00 30.71           H  
ATOM   2024  CA  ASP A 145      -2.899  20.984  17.323  1.00 30.71           C  
ATOM   2025  HA  ASP A 145      -3.780  21.192  16.715  1.00 30.71           H  
ATOM   2026  C   ASP A 145      -3.139  19.656  18.057  1.00 30.71           C  
ATOM   2027  CB  ASP A 145      -1.692  20.975  16.360  1.00 30.71           C  
ATOM   2028  HB2 ASP A 145      -0.844  20.475  16.828  1.00 30.71           H  
ATOM   2029  HB3 ASP A 145      -1.398  22.007  16.169  1.00 30.71           H  
ATOM   2030  O   ASP A 145      -2.219  18.927  18.438  1.00 30.71           O  
ATOM   2031  CG  ASP A 145      -1.997  20.330  14.992  1.00 30.71           C  
ATOM   2032  OD1 ASP A 145      -3.191  20.227  14.622  1.00 30.71           O  
ATOM   2033  OD2 ASP A 145      -1.034  19.931  14.295  1.00 30.71           O  
ATOM   2034  N   ALA A 146      -4.408  19.370  18.350  1.00 32.20           N  
ATOM   2035  H   ALA A 146      -5.096  20.072  18.116  1.00 32.20           H  
ATOM   2036  CA  ALA A 146      -4.854  18.085  18.861  1.00 32.20           C  
ATOM   2037  HA  ALA A 146      -4.298  17.871  19.774  1.00 32.20           H  
ATOM   2038  C   ALA A 146      -4.525  16.981  17.834  1.00 32.20           C  
ATOM   2039  CB  ALA A 146      -6.340  18.176  19.230  1.00 32.20           C  
ATOM   2040  HB1 ALA A 146      -6.928  18.414  18.343  1.00 32.20           H  
ATOM   2041  HB2 ALA A 146      -6.676  17.222  19.638  1.00 32.20           H  
ATOM   2042  HB3 ALA A 146      -6.486  18.957  19.976  1.00 32.20           H  
ATOM   2043  O   ALA A 146      -5.351  16.585  17.015  1.00 32.20           O  
ATOM   2044  N   ALA A 147      -3.292  16.484  17.945  1.00 31.75           N  
ATOM   2045  H   ALA A 147      -2.669  17.067  18.486  1.00 31.75           H  
ATOM   2046  CA  ALA A 147      -2.700  15.299  17.349  1.00 31.75           C  
ATOM   2047  HA  ALA A 147      -1.644  15.321  17.618  1.00 31.75           H  
ATOM   2048  C   ALA A 147      -2.743  15.232  15.812  1.00 31.75           C  
ATOM   2049  CB  ALA A 147      -3.290  14.066  18.043  1.00 31.75           C  
ATOM   2050  HB1 ALA A 147      -4.350  13.980  17.805  1.00 31.75           H  
ATOM   2051  HB2 ALA A 147      -2.765  13.176  17.696  1.00 31.75           H  
ATOM   2052  HB3 ALA A 147      -3.166  14.154  19.122  1.00 31.75           H  
ATOM   2053  O   ALA A 147      -3.659  14.660  15.215  1.00 31.75           O  
ATOM   2054  N   ASN A 148      -1.660  15.687  15.175  1.00 39.25           N  
ATOM   2055  H   ASN A 148      -0.997  16.247  15.693  1.00 39.25           H  
ATOM   2056  CA  ASN A 148      -1.242  15.188  13.866  1.00 39.25           C  
ATOM   2057  HA  ASN A 148      -2.049  15.374  13.157  1.00 39.25           H  
ATOM   2058  C   ASN A 148      -1.032  13.672  13.994  1.00 39.25           C  
ATOM   2059  CB  ASN A 148       0.030  15.934  13.409  1.00 39.25           C  
ATOM   2060  HB2 ASN A 148       0.876  15.250  13.352  1.00 39.25           H  
ATOM   2061  HB3 ASN A 148       0.287  16.701  14.139  1.00 39.25           H  
ATOM   2062  O   ASN A 148      -0.022  13.198  14.509  1.00 39.25           O  
ATOM   2063  CG  ASN A 148      -0.090  16.622  12.058  1.00 39.25           C  
ATOM   2064  ND2 ASN A 148       0.809  17.541  11.800  1.00 39.25           N  
ATOM   2065 HD21 ASN A 148       0.644  18.136  11.001  1.00 39.25           H  
ATOM   2066 HD22 ASN A 148       1.389  17.860  12.563  1.00 39.25           H  
ATOM   2067  OD1 ASN A 148      -0.954  16.360  11.224  1.00 39.25           O  
ATOM   2068  N   VAL A 149      -2.067  12.912  13.649  1.00 50.76           N  
ATOM   2069  H   VAL A 149      -2.928  13.376  13.397  1.00 50.76           H  
ATOM   2070  CA  VAL A 149      -2.012  11.462  13.715  1.00 50.76           C  
ATOM   2071  HA  VAL A 149      -1.350  11.196  14.539  1.00 50.76           H  
ATOM   2072  C   VAL A 149      -1.424  10.904  12.431  1.00 50.76           C  
ATOM   2073  CB  VAL A 149      -3.370  10.820  13.981  1.00 50.76           C  
ATOM   2074  HB  VAL A 149      -4.022  10.947  13.117  1.00 50.76           H  
ATOM   2075  O   VAL A 149      -1.983  11.092  11.344  1.00 50.76           O  
ATOM   2076  CG1 VAL A 149      -3.070   9.337  14.169  1.00 50.76           C  
ATOM   2077 HG11 VAL A 149      -2.137   9.215  14.718  1.00 50.76           H  
ATOM   2078 HG12 VAL A 149      -2.929   8.855  13.202  1.00 50.76           H  
ATOM   2079 HG13 VAL A 149      -3.896   8.864  14.701  1.00 50.76           H  
ATOM   2080  CG2 VAL A 149      -4.092  11.416  15.192  1.00 50.76           C  
ATOM   2081 HG21 VAL A 149      -3.401  11.515  16.029  1.00 50.76           H  
ATOM   2082 HG22 VAL A 149      -4.957  10.804  15.450  1.00 50.76           H  
ATOM   2083 HG23 VAL A 149      -4.465  12.406  14.928  1.00 50.76           H  
ATOM   2084  N   ASP A 150      -0.358  10.131  12.586  1.00 62.69           N  
ATOM   2085  H   ASP A 150       0.053  10.089  13.508  1.00 62.69           H  
ATOM   2086  CA  ASP A 150       0.464   9.612  11.501  1.00 62.69           C  
ATOM   2087  HA  ASP A 150       0.496  10.357  10.705  1.00 62.69           H  
ATOM   2088  C   ASP A 150      -0.131   8.334  10.894  1.00 62.69           C  
ATOM   2089  CB  ASP A 150       1.899   9.444  12.015  1.00 62.69           C  
ATOM   2090  HB2 ASP A 150       1.891   8.849  12.928  1.00 62.69           H  
ATOM   2091  HB3 ASP A 150       2.475   8.912  11.259  1.00 62.69           H  
ATOM   2092  O   ASP A 150       0.407   7.229  10.986  1.00 62.69           O  
ATOM   2093  CG  ASP A 150       2.603  10.777  12.283  1.00 62.69           C  
ATOM   2094  OD1 ASP A 150       1.992  11.843  12.060  1.00 62.69           O  
ATOM   2095  OD2 ASP A 150       3.822  10.730  12.548  1.00 62.69           O  
ATOM   2096  N   TYR A 151      -1.291   8.470  10.251  1.00 81.42           N  
ATOM   2097  H   TYR A 151      -1.740   9.374  10.290  1.00 81.42           H  
ATOM   2098  CA  TYR A 151      -1.918   7.360   9.540  1.00 81.42           C  
ATOM   2099  HA  TYR A 151      -1.713   6.437  10.082  1.00 81.42           H  
ATOM   2100  C   TYR A 151      -1.338   7.217   8.140  1.00 81.42           C  
ATOM   2101  CB  TYR A 151      -3.435   7.533   9.487  1.00 81.42           C  
ATOM   2102  HB2 TYR A 151      -3.861   6.710   8.914  1.00 81.42           H  
ATOM   2103  HB3 TYR A 151      -3.670   8.457   8.959  1.00 81.42           H  
ATOM   2104  O   TYR A 151      -1.644   8.009   7.255  1.00 81.42           O  
ATOM   2105  CG  TYR A 151      -4.096   7.545  10.845  1.00 81.42           C  
ATOM   2106  CD1 TYR A 151      -3.960   6.442  11.710  1.00 81.42           C  
ATOM   2107  HD1 TYR A 151      -3.358   5.593  11.421  1.00 81.42           H  
ATOM   2108  CD2 TYR A 151      -4.851   8.662  11.244  1.00 81.42           C  
ATOM   2109  HD2 TYR A 151      -4.881   9.545  10.623  1.00 81.42           H  
ATOM   2110  CE1 TYR A 151      -4.610   6.437  12.957  1.00 81.42           C  
ATOM   2111  HE1 TYR A 151      -4.512   5.588  13.617  1.00 81.42           H  
ATOM   2112  CE2 TYR A 151      -5.545   8.640  12.465  1.00 81.42           C  
ATOM   2113  HE2 TYR A 151      -6.121   9.495  12.788  1.00 81.42           H  
ATOM   2114  OH  TYR A 151      -6.050   7.539  14.531  1.00 81.42           O  
ATOM   2115  HH  TYR A 151      -5.883   6.727  15.015  1.00 81.42           H  
ATOM   2116  CZ  TYR A 151      -5.438   7.520  13.317  1.00 81.42           C  
ATOM   2117  N   ILE A 152      -0.543   6.176   7.909  1.00 92.27           N  
ATOM   2118  H   ILE A 152      -0.242   5.631   8.704  1.00 92.27           H  
ATOM   2119  CA  ILE A 152      -0.118   5.788   6.560  1.00 92.27           C  
ATOM   2120  HA  ILE A 152       0.055   6.688   5.971  1.00 92.27           H  
ATOM   2121  C   ILE A 152      -1.231   4.984   5.893  1.00 92.27           C  
ATOM   2122  CB  ILE A 152       1.195   4.988   6.604  1.00 92.27           C  
ATOM   2123  HB  ILE A 152       1.012   4.063   7.150  1.00 92.27           H  
ATOM   2124  O   ILE A 152      -1.610   3.928   6.395  1.00 92.27           O  
ATOM   2125  CG1 ILE A 152       2.318   5.727   7.352  1.00 92.27           C  
ATOM   2126 HG12 ILE A 152       3.204   5.093   7.329  1.00 92.27           H  
ATOM   2127 HG13 ILE A 152       2.043   5.846   8.400  1.00 92.27           H  
ATOM   2128  CG2 ILE A 152       1.654   4.607   5.188  1.00 92.27           C  
ATOM   2129 HG21 ILE A 152       0.948   3.915   4.728  1.00 92.27           H  
ATOM   2130 HG22 ILE A 152       1.745   5.494   4.561  1.00 92.27           H  
ATOM   2131 HG23 ILE A 152       2.623   4.110   5.242  1.00 92.27           H  
ATOM   2132  CD1 ILE A 152       2.697   7.099   6.792  1.00 92.27           C  
ATOM   2133 HD11 ILE A 152       3.029   7.023   5.757  1.00 92.27           H  
ATOM   2134 HD12 ILE A 152       3.519   7.478   7.400  1.00 92.27           H  
ATOM   2135 HD13 ILE A 152       1.859   7.792   6.868  1.00 92.27           H  
ATOM   2136  N   ALA A 153      -1.712   5.455   4.743  1.00 94.50           N  
ATOM   2137  H   ALA A 153      -1.364   6.343   4.411  1.00 94.50           H  
ATOM   2138  CA  ALA A 153      -2.724   4.769   3.940  1.00 94.50           C  
ATOM   2139  HA  ALA A 153      -3.226   4.013   4.542  1.00 94.50           H  
ATOM   2140  C   ALA A 153      -2.117   4.059   2.718  1.00 94.50           C  
ATOM   2141  CB  ALA A 153      -3.764   5.812   3.523  1.00 94.50           C  
ATOM   2142  HB1 ALA A 153      -3.285   6.591   2.929  1.00 94.50           H  
ATOM   2143  HB2 ALA A 153      -4.208   6.260   4.412  1.00 94.50           H  
ATOM   2144  HB3 ALA A 153      -4.549   5.334   2.938  1.00 94.50           H  
ATOM   2145  O   ALA A 153      -2.630   3.034   2.267  1.00 94.50           O  
ATOM   2146  N   LEU A 154      -1.020   4.594   2.173  1.00 97.18           N  
ATOM   2147  H   LEU A 154      -0.639   5.427   2.598  1.00 97.18           H  
ATOM   2148  CA  LEU A 154      -0.347   4.071   0.983  1.00 97.18           C  
ATOM   2149  HA  LEU A 154      -0.819   3.139   0.673  1.00 97.18           H  
ATOM   2150  C   LEU A 154       1.113   3.755   1.282  1.00 97.18           C  
ATOM   2151  CB  LEU A 154      -0.451   5.084  -0.171  1.00 97.18           C  
ATOM   2152  HB2 LEU A 154       0.073   5.993   0.126  1.00 97.18           H  
ATOM   2153  HB3 LEU A 154       0.057   4.676  -1.044  1.00 97.18           H  
ATOM   2154  O   LEU A 154       1.783   4.538   1.947  1.00 97.18           O  
ATOM   2155  CG  LEU A 154      -1.886   5.463  -0.560  1.00 97.18           C  
ATOM   2156  HG  LEU A 154      -2.415   5.867   0.303  1.00 97.18           H  
ATOM   2157  CD1 LEU A 154      -1.877   6.536  -1.643  1.00 97.18           C  
ATOM   2158 HD11 LEU A 154      -2.903   6.817  -1.880  1.00 97.18           H  
ATOM   2159 HD12 LEU A 154      -1.364   6.175  -2.534  1.00 97.18           H  
ATOM   2160 HD13 LEU A 154      -1.361   7.422  -1.273  1.00 97.18           H  
ATOM   2161  CD2 LEU A 154      -2.655   4.251  -1.087  1.00 97.18           C  
ATOM   2162 HD21 LEU A 154      -2.140   3.816  -1.944  1.00 97.18           H  
ATOM   2163 HD22 LEU A 154      -3.665   4.559  -1.359  1.00 97.18           H  
ATOM   2164 HD23 LEU A 154      -2.739   3.507  -0.294  1.00 97.18           H  
ATOM   2165  N   VAL A 155       1.614   2.642   0.751  1.00 97.58           N  
ATOM   2166  H   VAL A 155       1.000   2.034   0.227  1.00 97.58           H  
ATOM   2167  CA  VAL A 155       3.022   2.248   0.887  1.00 97.58           C  
ATOM   2168  HA  VAL A 155       3.599   3.105   1.235  1.00 97.58           H  
ATOM   2169  C   VAL A 155       3.573   1.836  -0.474  1.00 97.58           C  
ATOM   2170  CB  VAL A 155       3.207   1.120   1.924  1.00 97.58           C  
ATOM   2171  HB  VAL A 155       2.785   0.196   1.528  1.00 97.58           H  
ATOM   2172  O   VAL A 155       2.922   1.097  -1.215  1.00 97.58           O  
ATOM   2173  CG1 VAL A 155       4.693   0.896   2.229  1.00 97.58           C  
ATOM   2174 HG11 VAL A 155       5.236   0.611   1.327  1.00 97.58           H  
ATOM   2175 HG12 VAL A 155       4.798   0.094   2.960  1.00 97.58           H  
ATOM   2176 HG13 VAL A 155       5.136   1.803   2.638  1.00 97.58           H  
ATOM   2177  CG2 VAL A 155       2.522   1.430   3.262  1.00 97.58           C  
ATOM   2178 HG21 VAL A 155       2.742   0.639   3.980  1.00 97.58           H  
ATOM   2179 HG22 VAL A 155       2.891   2.377   3.655  1.00 97.58           H  
ATOM   2180 HG23 VAL A 155       1.441   1.485   3.133  1.00 97.58           H  
ATOM   2181  N   ALA A 156       4.776   2.295  -0.810  1.00 98.03           N  
ATOM   2182  H   ALA A 156       5.242   2.948  -0.196  1.00 98.03           H  
ATOM   2183  CA  ALA A 156       5.506   1.820  -1.979  1.00 98.03           C  
ATOM   2184  HA  ALA A 156       5.192   0.800  -2.201  1.00 98.03           H  
ATOM   2185  C   ALA A 156       7.018   1.794  -1.731  1.00 98.03           C  
ATOM   2186  CB  ALA A 156       5.160   2.694  -3.188  1.00 98.03           C  
ATOM   2187  HB1 ALA A 156       4.078   2.767  -3.294  1.00 98.03           H  
ATOM   2188  HB2 ALA A 156       5.577   3.693  -3.063  1.00 98.03           H  
ATOM   2189  HB3 ALA A 156       5.584   2.239  -4.083  1.00 98.03           H  
ATOM   2190  O   ALA A 156       7.547   2.609  -0.975  1.00 98.03           O  
ATOM   2191  N   ALA A 157       7.715   0.892  -2.423  1.00 97.54           N  
ATOM   2192  H   ALA A 157       7.216   0.249  -3.021  1.00 97.54           H  
ATOM   2193  CA  ALA A 157       9.173   0.890  -2.523  1.00 97.54           C  
ATOM   2194  HA  ALA A 157       9.574   1.723  -1.945  1.00 97.54           H  
ATOM   2195  C   ALA A 157       9.570   1.082  -3.999  1.00 97.54           C  
ATOM   2196  CB  ALA A 157       9.743  -0.386  -1.890  1.00 97.54           C  
ATOM   2197  HB1 ALA A 157       9.340  -0.519  -0.885  1.00 97.54           H  
ATOM   2198  HB2 ALA A 157      10.826  -0.294  -1.816  1.00 97.54           H  
ATOM   2199  HB3 ALA A 157       9.512  -1.258  -2.502  1.00 97.54           H  
ATOM   2200  O   ALA A 157       9.657   0.098  -4.740  1.00 97.54           O  
ATOM   2201  N   PRO A 158       9.741   2.334  -4.469  1.00 97.20           N  
ATOM   2202  CA  PRO A 158       9.892   2.619  -5.890  1.00 97.20           C  
ATOM   2203  HA  PRO A 158       8.981   2.285  -6.386  1.00 97.20           H  
ATOM   2204  C   PRO A 158      11.079   1.906  -6.535  1.00 97.20           C  
ATOM   2205  CB  PRO A 158       9.992   4.143  -6.010  1.00 97.20           C  
ATOM   2206  HB2 PRO A 158      11.031   4.466  -5.957  1.00 97.20           H  
ATOM   2207  HB3 PRO A 158       9.520   4.500  -6.926  1.00 97.20           H  
ATOM   2208  O   PRO A 158      12.224   2.072  -6.120  1.00 97.20           O  
ATOM   2209  CG  PRO A 158       9.246   4.632  -4.772  1.00 97.20           C  
ATOM   2210  HG2 PRO A 158       9.577   5.620  -4.453  1.00 97.20           H  
ATOM   2211  HG3 PRO A 158       8.173   4.620  -4.963  1.00 97.20           H  
ATOM   2212  CD  PRO A 158       9.596   3.580  -3.730  1.00 97.20           C  
ATOM   2213  HD2 PRO A 158       8.807   3.534  -2.979  1.00 97.20           H  
ATOM   2214  HD3 PRO A 158      10.548   3.835  -3.264  1.00 97.20           H  
ATOM   2215  N   GLY A 159      10.799   1.140  -7.590  1.00 95.02           N  
ATOM   2216  H   GLY A 159       9.826   1.016  -7.830  1.00 95.02           H  
ATOM   2217  CA  GLY A 159      11.815   0.448  -8.388  1.00 95.02           C  
ATOM   2218  HA2 GLY A 159      12.705   1.074  -8.459  1.00 95.02           H  
ATOM   2219  HA3 GLY A 159      11.424   0.294  -9.394  1.00 95.02           H  
ATOM   2220  C   GLY A 159      12.247  -0.917  -7.846  1.00 95.02           C  
ATOM   2221  O   GLY A 159      12.917  -1.659  -8.566  1.00 95.02           O  
ATOM   2222  N   PHE A 160      11.820  -1.302  -6.641  1.00 95.93           N  
ATOM   2223  H   PHE A 160      11.240  -0.681  -6.096  1.00 95.93           H  
ATOM   2224  CA  PHE A 160      12.067  -2.644  -6.124  1.00 95.93           C  
ATOM   2225  HA  PHE A 160      13.043  -2.981  -6.472  1.00 95.93           H  
ATOM   2226  C   PHE A 160      11.009  -3.621  -6.644  1.00 95.93           C  
ATOM   2227  CB  PHE A 160      12.137  -2.648  -4.608  1.00 95.93           C  
ATOM   2228  HB2 PHE A 160      11.180  -2.327  -4.196  1.00 95.93           H  
ATOM   2229  HB3 PHE A 160      12.319  -3.687  -4.332  1.00 95.93           H  
ATOM   2230  O   PHE A 160       9.831  -3.579  -6.282  1.00 95.93           O  
ATOM   2231  CG  PHE A 160      13.249  -1.813  -4.016  1.00 95.93           C  
ATOM   2232  CD1 PHE A 160      14.497  -2.397  -3.729  1.00 95.93           C  
ATOM   2233  HD1 PHE A 160      14.661  -3.448  -3.916  1.00 95.93           H  
ATOM   2234  CD2 PHE A 160      13.039  -0.448  -3.754  1.00 95.93           C  
ATOM   2235  HD2 PHE A 160      12.090   0.010  -3.989  1.00 95.93           H  
ATOM   2236  CE1 PHE A 160      15.527  -1.609  -3.185  1.00 95.93           C  
ATOM   2237  HE1 PHE A 160      16.492  -2.042  -2.970  1.00 95.93           H  
ATOM   2238  CE2 PHE A 160      14.063   0.334  -3.207  1.00 95.93           C  
ATOM   2239  HE2 PHE A 160      13.888   1.385  -3.033  1.00 95.93           H  
ATOM   2240  CZ  PHE A 160      15.305  -0.250  -2.915  1.00 95.93           C  
ATOM   2241  HZ  PHE A 160      16.096   0.350  -2.491  1.00 95.93           H  
ATOM   2242  N   THR A 161      11.442  -4.492  -7.553  1.00 96.40           N  
ATOM   2243  H   THR A 161      12.425  -4.475  -7.786  1.00 96.40           H  
ATOM   2244  CA  THR A 161      10.564  -5.402  -8.308  1.00 96.40           C  
ATOM   2245  HA  THR A 161       9.546  -5.297  -7.934  1.00 96.40           H  
ATOM   2246  C   THR A 161      10.904  -6.877  -8.105  1.00 96.40           C  
ATOM   2247  CB  THR A 161      10.528  -5.036  -9.799  1.00 96.40           C  
ATOM   2248  HB  THR A 161       9.874  -5.731 -10.325  1.00 96.40           H  
ATOM   2249  O   THR A 161      10.275  -7.748  -8.711  1.00 96.40           O  
ATOM   2250  CG2 THR A 161      10.012  -3.616 -10.028  1.00 96.40           C  
ATOM   2251 HG21 THR A 161      10.649  -2.883  -9.532  1.00 96.40           H  
ATOM   2252 HG22 THR A 161       9.996  -3.395 -11.095  1.00 96.40           H  
ATOM   2253 HG23 THR A 161       9.001  -3.529  -9.629  1.00 96.40           H  
ATOM   2254  OG1 THR A 161      11.815  -5.085 -10.372  1.00 96.40           O  
ATOM   2255  HG1 THR A 161      12.292  -4.316 -10.052  1.00 96.40           H  
ATOM   2256  N   ASP A 162      11.882  -7.167  -7.244  1.00 94.49           N  
ATOM   2257  H   ASP A 162      12.289  -6.426  -6.690  1.00 94.49           H  
ATOM   2258  CA  ASP A 162      12.180  -8.523  -6.809  1.00 94.49           C  
ATOM   2259  HA  ASP A 162      12.246  -9.152  -7.696  1.00 94.49           H  
ATOM   2260  C   ASP A 162      11.054  -9.079  -5.923  1.00 94.49           C  
ATOM   2261  CB  ASP A 162      13.541  -8.572  -6.106  1.00 94.49           C  
ATOM   2262  HB2 ASP A 162      13.838  -9.613  -5.982  1.00 94.49           H  
ATOM   2263  HB3 ASP A 162      14.292  -8.080  -6.725  1.00 94.49           H  
ATOM   2264  O   ASP A 162      10.263  -8.348  -5.320  1.00 94.49           O  
ATOM   2265  CG  ASP A 162      13.467  -7.901  -4.739  1.00 94.49           C  
ATOM   2266  OD1 ASP A 162      13.223  -8.631  -3.756  1.00 94.49           O  
ATOM   2267  OD2 ASP A 162      13.561  -6.655  -4.698  1.00 94.49           O  
ATOM   2268  N   GLU A 163      10.970 -10.405  -5.882  1.00 95.12           N  
ATOM   2269  H   GLU A 163      11.694 -10.956  -6.319  1.00 95.12           H  
ATOM   2270  CA  GLU A 163       9.875 -11.107  -5.218  1.00 95.12           C  
ATOM   2271  HA  GLU A 163       8.934 -10.696  -5.583  1.00 95.12           H  
ATOM   2272  C   GLU A 163       9.873 -10.906  -3.701  1.00 95.12           C  
ATOM   2273  CB  GLU A 163       9.958 -12.580  -5.624  1.00 95.12           C  
ATOM   2274  HB2 GLU A 163       9.992 -12.606  -6.714  1.00 95.12           H  
ATOM   2275  HB3 GLU A 163      10.883 -13.010  -5.240  1.00 95.12           H  
ATOM   2276  O   GLU A 163       8.817 -10.669  -3.117  1.00 95.12           O  
ATOM   2277  CG  GLU A 163       8.770 -13.425  -5.146  1.00 95.12           C  
ATOM   2278  HG2 GLU A 163       8.774 -13.463  -4.057  1.00 95.12           H  
ATOM   2279  HG3 GLU A 163       7.846 -12.947  -5.473  1.00 95.12           H  
ATOM   2280  CD  GLU A 163       8.820 -14.851  -5.718  1.00 95.12           C  
ATOM   2281  OE1 GLU A 163       8.208 -15.751  -5.107  1.00 95.12           O  
ATOM   2282  OE2 GLU A 163       9.420 -15.027  -6.808  1.00 95.12           O  
ATOM   2283  N   THR A 164      11.053 -10.924  -3.077  1.00 94.80           N  
ATOM   2284  H   THR A 164      11.896 -11.026  -3.624  1.00 94.80           H  
ATOM   2285  CA  THR A 164      11.216 -10.756  -1.629  1.00 94.80           C  
ATOM   2286  HA  THR A 164      10.655 -11.536  -1.114  1.00 94.80           H  
ATOM   2287  C   THR A 164      10.676  -9.405  -1.174  1.00 94.80           C  
ATOM   2288  CB  THR A 164      12.698 -10.873  -1.243  1.00 94.80           C  
ATOM   2289  HB  THR A 164      13.259 -10.048  -1.682  1.00 94.80           H  
ATOM   2290  O   THR A 164       9.881  -9.333  -0.236  1.00 94.80           O  
ATOM   2291  CG2 THR A 164      12.914 -10.864   0.269  1.00 94.80           C  
ATOM   2292 HG21 THR A 164      12.339 -11.666   0.731  1.00 94.80           H  
ATOM   2293 HG22 THR A 164      12.600  -9.906   0.685  1.00 94.80           H  
ATOM   2294 HG23 THR A 164      13.973 -11.001   0.489  1.00 94.80           H  
ATOM   2295  OG1 THR A 164      13.235 -12.086  -1.724  1.00 94.80           O  
ATOM   2296  HG1 THR A 164      14.188 -12.005  -1.644  1.00 94.80           H  
ATOM   2297  N   THR A 165      11.053  -8.335  -1.872  1.00 95.26           N  
ATOM   2298  H   THR A 165      11.753  -8.448  -2.592  1.00 95.26           H  
ATOM   2299  CA  THR A 165      10.607  -6.980  -1.557  1.00 95.26           C  
ATOM   2300  HA  THR A 165      10.860  -6.751  -0.521  1.00 95.26           H  
ATOM   2301  C   THR A 165       9.100  -6.808  -1.729  1.00 95.26           C  
ATOM   2302  CB  THR A 165      11.315  -5.970  -2.459  1.00 95.26           C  
ATOM   2303  HB  THR A 165      11.155  -6.227  -3.506  1.00 95.26           H  
ATOM   2304  O   THR A 165       8.418  -6.290  -0.840  1.00 95.26           O  
ATOM   2305  CG2 THR A 165      10.740  -4.580  -2.203  1.00 95.26           C  
ATOM   2306 HG21 THR A 165      10.461  -4.471  -1.154  1.00 95.26           H  
ATOM   2307 HG22 THR A 165      11.489  -3.825  -2.440  1.00 95.26           H  
ATOM   2308 HG23 THR A 165       9.864  -4.417  -2.830  1.00 95.26           H  
ATOM   2309  OG1 THR A 165      12.696  -5.966  -2.206  1.00 95.26           O  
ATOM   2310  HG1 THR A 165      13.118  -6.319  -2.992  1.00 95.26           H  
ATOM   2311  N   GLN A 166       8.558  -7.222  -2.877  1.00 96.86           N  
ATOM   2312  H   GLN A 166       9.146  -7.671  -3.564  1.00 96.86           H  
ATOM   2313  CA  GLN A 166       7.135  -7.030  -3.159  1.00 96.86           C  
ATOM   2314  HA  GLN A 166       6.878  -5.987  -2.976  1.00 96.86           H  
ATOM   2315  C   GLN A 166       6.261  -7.862  -2.219  1.00 96.86           C  
ATOM   2316  CB  GLN A 166       6.843  -7.352  -4.626  1.00 96.86           C  
ATOM   2317  HB2 GLN A 166       5.763  -7.370  -4.777  1.00 96.86           H  
ATOM   2318  HB3 GLN A 166       7.261  -8.330  -4.862  1.00 96.86           H  
ATOM   2319  O   GLN A 166       5.236  -7.367  -1.748  1.00 96.86           O  
ATOM   2320  CG  GLN A 166       7.459  -6.298  -5.552  1.00 96.86           C  
ATOM   2321  HG2 GLN A 166       8.545  -6.392  -5.556  1.00 96.86           H  
ATOM   2322  HG3 GLN A 166       7.219  -5.310  -5.159  1.00 96.86           H  
ATOM   2323  CD  GLN A 166       6.961  -6.366  -6.991  1.00 96.86           C  
ATOM   2324  NE2 GLN A 166       7.022  -5.234  -7.659  1.00 96.86           N  
ATOM   2325 HE21 GLN A 166       6.666  -5.153  -8.601  1.00 96.86           H  
ATOM   2326 HE22 GLN A 166       7.486  -4.449  -7.223  1.00 96.86           H  
ATOM   2327  OE1 GLN A 166       6.519  -7.379  -7.527  1.00 96.86           O  
ATOM   2328  N   GLN A 167       6.694  -9.077  -1.872  1.00 96.89           N  
ATOM   2329  H   GLN A 167       7.528  -9.453  -2.302  1.00 96.89           H  
ATOM   2330  CA  GLN A 167       6.016  -9.885  -0.867  1.00 96.89           C  
ATOM   2331  HA  GLN A 167       4.968  -9.958  -1.157  1.00 96.89           H  
ATOM   2332  C   GLN A 167       6.068  -9.227   0.519  1.00 96.89           C  
ATOM   2333  CB  GLN A 167       6.616 -11.298  -0.850  1.00 96.89           C  
ATOM   2334  HB2 GLN A 167       6.603 -11.703  -1.862  1.00 96.89           H  
ATOM   2335  HB3 GLN A 167       7.653 -11.251  -0.516  1.00 96.89           H  
ATOM   2336  O   GLN A 167       5.058  -9.233   1.217  1.00 96.89           O  
ATOM   2337  CG  GLN A 167       5.837 -12.257   0.064  1.00 96.89           C  
ATOM   2338  HG2 GLN A 167       5.913 -11.921   1.098  1.00 96.89           H  
ATOM   2339  HG3 GLN A 167       6.289 -13.247   0.003  1.00 96.89           H  
ATOM   2340  CD  GLN A 167       4.368 -12.379  -0.334  1.00 96.89           C  
ATOM   2341  NE2 GLN A 167       3.438 -12.056   0.540  1.00 96.89           N  
ATOM   2342 HE21 GLN A 167       3.665 -11.654   1.438  1.00 96.89           H  
ATOM   2343 HE22 GLN A 167       2.479 -12.153   0.240  1.00 96.89           H  
ATOM   2344  OE1 GLN A 167       4.031 -12.737  -1.449  1.00 96.89           O  
ATOM   2345  N   ALA A 168       7.190  -8.614   0.916  1.00 96.59           N  
ATOM   2346  H   ALA A 168       8.012  -8.661   0.331  1.00 96.59           H  
ATOM   2347  CA  ALA A 168       7.284  -7.895   2.189  1.00 96.59           C  
ATOM   2348  HA  ALA A 168       7.020  -8.583   2.991  1.00 96.59           H  
ATOM   2349  C   ALA A 168       6.297  -6.713   2.264  1.00 96.59           C  
ATOM   2350  CB  ALA A 168       8.735  -7.447   2.412  1.00 96.59           C  
ATOM   2351  HB1 ALA A 168       9.399  -8.310   2.373  1.00 96.59           H  
ATOM   2352  HB2 ALA A 168       9.035  -6.732   1.646  1.00 96.59           H  
ATOM   2353  HB3 ALA A 168       8.825  -6.974   3.390  1.00 96.59           H  
ATOM   2354  O   ALA A 168       5.592  -6.570   3.264  1.00 96.59           O  
ATOM   2355  N   LEU A 169       6.177  -5.920   1.190  1.00 96.68           N  
ATOM   2356  H   LEU A 169       6.803  -6.087   0.415  1.00 96.68           H  
ATOM   2357  CA  LEU A 169       5.190  -4.834   1.084  1.00 96.68           C  
ATOM   2358  HA  LEU A 169       5.356  -4.123   1.893  1.00 96.68           H  
ATOM   2359  C   LEU A 169       3.747  -5.338   1.222  1.00 96.68           C  
ATOM   2360  CB  LEU A 169       5.340  -4.133  -0.281  1.00 96.68           C  
ATOM   2361  HB2 LEU A 169       5.449  -4.896  -1.052  1.00 96.68           H  
ATOM   2362  HB3 LEU A 169       4.424  -3.584  -0.500  1.00 96.68           H  
ATOM   2363  O   LEU A 169       2.941  -4.727   1.929  1.00 96.68           O  
ATOM   2364  CG  LEU A 169       6.515  -3.152  -0.381  1.00 96.68           C  
ATOM   2365  HG  LEU A 169       7.421  -3.605   0.021  1.00 96.68           H  
ATOM   2366  CD1 LEU A 169       6.735  -2.792  -1.850  1.00 96.68           C  
ATOM   2367 HD11 LEU A 169       7.527  -2.047  -1.924  1.00 96.68           H  
ATOM   2368 HD12 LEU A 169       7.047  -3.680  -2.399  1.00 96.68           H  
ATOM   2369 HD13 LEU A 169       5.820  -2.392  -2.287  1.00 96.68           H  
ATOM   2370  CD2 LEU A 169       6.208  -1.854   0.363  1.00 96.68           C  
ATOM   2371 HD21 LEU A 169       5.897  -2.080   1.384  1.00 96.68           H  
ATOM   2372 HD22 LEU A 169       7.099  -1.227   0.391  1.00 96.68           H  
ATOM   2373 HD23 LEU A 169       5.399  -1.319  -0.133  1.00 96.68           H  
ATOM   2374  N   ILE A 170       3.422  -6.445   0.545  1.00 97.23           N  
ATOM   2375  H   ILE A 170       4.133  -6.879  -0.025  1.00 97.23           H  
ATOM   2376  CA  ILE A 170       2.094  -7.068   0.599  1.00 97.23           C  
ATOM   2377  HA  ILE A 170       1.342  -6.316   0.357  1.00 97.23           H  
ATOM   2378  C   ILE A 170       1.791  -7.549   2.017  1.00 97.23           C  
ATOM   2379  CB  ILE A 170       1.985  -8.212  -0.434  1.00 97.23           C  
ATOM   2380  HB  ILE A 170       2.872  -8.840  -0.353  1.00 97.23           H  
ATOM   2381  O   ILE A 170       0.786  -7.132   2.590  1.00 97.23           O  
ATOM   2382  CG1 ILE A 170       1.926  -7.620  -1.860  1.00 97.23           C  
ATOM   2383 HG12 ILE A 170       2.673  -6.833  -1.969  1.00 97.23           H  
ATOM   2384 HG13 ILE A 170       0.947  -7.173  -2.030  1.00 97.23           H  
ATOM   2385  CG2 ILE A 170       0.750  -9.092  -0.149  1.00 97.23           C  
ATOM   2386 HG21 ILE A 170       0.905  -9.684   0.753  1.00 97.23           H  
ATOM   2387 HG22 ILE A 170       0.567  -9.801  -0.956  1.00 97.23           H  
ATOM   2388 HG23 ILE A 170      -0.136  -8.476   0.002  1.00 97.23           H  
ATOM   2389  CD1 ILE A 170       2.199  -8.667  -2.945  1.00 97.23           C  
ATOM   2390 HD11 ILE A 170       3.172  -9.129  -2.780  1.00 97.23           H  
ATOM   2391 HD12 ILE A 170       1.426  -9.437  -2.927  1.00 97.23           H  
ATOM   2392 HD13 ILE A 170       2.197  -8.195  -3.927  1.00 97.23           H  
ATOM   2393  N   THR A 171       2.680  -8.359   2.598  1.00 96.77           N  
ATOM   2394  H   THR A 171       3.479  -8.664   2.061  1.00 96.77           H  
ATOM   2395  CA  THR A 171       2.527  -8.907   3.952  1.00 96.77           C  
ATOM   2396  HA  THR A 171       1.652  -9.557   3.979  1.00 96.77           H  
ATOM   2397  C   THR A 171       2.325  -7.792   4.975  1.00 96.77           C  
ATOM   2398  CB  THR A 171       3.769  -9.729   4.326  1.00 96.77           C  
ATOM   2399  HB  THR A 171       4.652  -9.094   4.254  1.00 96.77           H  
ATOM   2400  O   THR A 171       1.436  -7.876   5.821  1.00 96.77           O  
ATOM   2401  CG2 THR A 171       3.700 -10.315   5.735  1.00 96.77           C  
ATOM   2402 HG21 THR A 171       3.737  -9.514   6.474  1.00 96.77           H  
ATOM   2403 HG22 THR A 171       4.549 -10.976   5.905  1.00 96.77           H  
ATOM   2404 HG23 THR A 171       2.772 -10.875   5.855  1.00 96.77           H  
ATOM   2405  OG1 THR A 171       3.932 -10.822   3.445  1.00 96.77           O  
ATOM   2406  HG1 THR A 171       4.819 -11.158   3.593  1.00 96.77           H  
ATOM   2407  N   HIS A 172       3.096  -6.709   4.865  1.00 95.68           N  
ATOM   2408  H   HIS A 172       3.825  -6.693   4.167  1.00 95.68           H  
ATOM   2409  CA  HIS A 172       2.948  -5.546   5.729  1.00 95.68           C  
ATOM   2410  HA  HIS A 172       3.075  -5.852   6.767  1.00 95.68           H  
ATOM   2411  C   HIS A 172       1.560  -4.898   5.605  1.00 95.68           C  
ATOM   2412  CB  HIS A 172       4.056  -4.558   5.373  1.00 95.68           C  
ATOM   2413  HB2 HIS A 172       5.021  -5.012   5.598  1.00 95.68           H  
ATOM   2414  HB3 HIS A 172       4.025  -4.329   4.308  1.00 95.68           H  
ATOM   2415  O   HIS A 172       0.900  -4.637   6.611  1.00 95.68           O  
ATOM   2416  CG  HIS A 172       3.935  -3.283   6.144  1.00 95.68           C  
ATOM   2417  CD2 HIS A 172       3.415  -2.105   5.685  1.00 95.68           C  
ATOM   2418  HD2 HIS A 172       3.018  -1.927   4.697  1.00 95.68           H  
ATOM   2419  ND1 HIS A 172       4.324  -3.092   7.446  1.00 95.68           N  
ATOM   2420  HD1 HIS A 172       4.692  -3.769   8.099  1.00 95.68           H  
ATOM   2421  CE1 HIS A 172       4.099  -1.814   7.753  1.00 95.68           C  
ATOM   2422  HE1 HIS A 172       4.342  -1.383   8.713  1.00 95.68           H  
ATOM   2423  NE2 HIS A 172       3.523  -1.171   6.712  1.00 95.68           N  
ATOM   2424  N   CYS A 173       1.072  -4.674   4.381  1.00 95.82           N  
ATOM   2425  H   CYS A 173       1.623  -4.942   3.578  1.00 95.82           H  
ATOM   2426  CA  CYS A 173      -0.253  -4.085   4.174  1.00 95.82           C  
ATOM   2427  HA  CYS A 173      -0.324  -3.183   4.783  1.00 95.82           H  
ATOM   2428  C   CYS A 173      -1.390  -5.007   4.644  1.00 95.82           C  
ATOM   2429  CB  CYS A 173      -0.419  -3.692   2.702  1.00 95.82           C  
ATOM   2430  HB2 CYS A 173      -0.217  -4.551   2.062  1.00 95.82           H  
ATOM   2431  HB3 CYS A 173      -1.443  -3.357   2.536  1.00 95.82           H  
ATOM   2432  O   CYS A 173      -2.423  -4.525   5.108  1.00 95.82           O  
ATOM   2433  SG  CYS A 173       0.717  -2.333   2.308  1.00 95.82           S  
ATOM   2434  HG  CYS A 173       1.824  -3.081   2.317  1.00 95.82           H  
ATOM   2435  N   GLU A 174      -1.209  -6.326   4.558  1.00 95.34           N  
ATOM   2436  H   GLU A 174      -0.360  -6.662   4.127  1.00 95.34           H  
ATOM   2437  CA  GLU A 174      -2.139  -7.324   5.097  1.00 95.34           C  
ATOM   2438  HA  GLU A 174      -3.159  -7.092   4.792  1.00 95.34           H  
ATOM   2439  C   GLU A 174      -2.207  -7.311   6.623  1.00 95.34           C  
ATOM   2440  CB  GLU A 174      -1.797  -8.710   4.537  1.00 95.34           C  
ATOM   2441  HB2 GLU A 174      -2.370  -9.466   5.075  1.00 95.34           H  
ATOM   2442  HB3 GLU A 174      -0.733  -8.910   4.667  1.00 95.34           H  
ATOM   2443  O   GLU A 174      -3.309  -7.386   7.171  1.00 95.34           O  
ATOM   2444  CG  GLU A 174      -2.177  -8.766   3.050  1.00 95.34           C  
ATOM   2445  HG2 GLU A 174      -1.678  -7.964   2.506  1.00 95.34           H  
ATOM   2446  HG3 GLU A 174      -3.249  -8.585   2.969  1.00 95.34           H  
ATOM   2447  CD  GLU A 174      -1.846 -10.094   2.368  1.00 95.34           C  
ATOM   2448  OE1 GLU A 174      -2.452 -10.292   1.287  1.00 95.34           O  
ATOM   2449  OE2 GLU A 174      -1.025 -10.872   2.899  1.00 95.34           O  
ATOM   2450  N   GLN A 175      -1.070  -7.135   7.295  1.00 93.67           N  
ATOM   2451  H   GLN A 175      -0.208  -7.095   6.769  1.00 93.67           H  
ATOM   2452  CA  GLN A 175      -0.983  -7.070   8.754  1.00 93.67           C  
ATOM   2453  HA  GLN A 175      -1.614  -7.850   9.183  1.00 93.67           H  
ATOM   2454  C   GLN A 175      -1.489  -5.735   9.318  1.00 93.67           C  
ATOM   2455  CB  GLN A 175       0.469  -7.338   9.171  1.00 93.67           C  
ATOM   2456  HB2 GLN A 175       1.131  -6.687   8.601  1.00 93.67           H  
ATOM   2457  HB3 GLN A 175       0.590  -7.110  10.230  1.00 93.67           H  
ATOM   2458  O   GLN A 175      -2.270  -5.730  10.266  1.00 93.67           O  
ATOM   2459  CG  GLN A 175       0.856  -8.809   8.942  1.00 93.67           C  
ATOM   2460  HG2 GLN A 175       0.285  -9.433   9.631  1.00 93.67           H  
ATOM   2461  HG3 GLN A 175       0.601  -9.115   7.928  1.00 93.67           H  
ATOM   2462  CD  GLN A 175       2.341  -9.083   9.153  1.00 93.67           C  
ATOM   2463  NE2 GLN A 175       2.750 -10.333   9.142  1.00 93.67           N  
ATOM   2464 HE21 GLN A 175       3.742 -10.455   9.285  1.00 93.67           H  
ATOM   2465 HE22 GLN A 175       2.102 -11.086   8.965  1.00 93.67           H  
ATOM   2466  OE1 GLN A 175       3.171  -8.210   9.324  1.00 93.67           O  
ATOM   2467  N   ALA A 176      -1.125  -4.605   8.703  1.00 88.07           N  
ATOM   2468  H   ALA A 176      -0.449  -4.671   7.956  1.00 88.07           H  
ATOM   2469  CA  ALA A 176      -1.457  -3.265   9.197  1.00 88.07           C  
ATOM   2470  HA  ALA A 176      -1.298  -3.258  10.275  1.00 88.07           H  
ATOM   2471  C   ALA A 176      -2.928  -2.833   8.971  1.00 88.07           C  
ATOM   2472  CB  ALA A 176      -0.458  -2.278   8.583  1.00 88.07           C  
ATOM   2473  HB1 ALA A 176      -0.573  -2.266   7.499  1.00 88.07           H  
ATOM   2474  HB2 ALA A 176       0.560  -2.578   8.833  1.00 88.07           H  
ATOM   2475  HB3 ALA A 176      -0.631  -1.279   8.983  1.00 88.07           H  
ATOM   2476  O   ALA A 176      -3.291  -1.713   9.323  1.00 88.07           O  
ATOM   2477  N   ARG A 177      -3.776  -3.698   8.381  1.00 83.18           N  
ATOM   2478  H   ARG A 177      -3.356  -4.587   8.150  1.00 83.18           H  
ATOM   2479  CA  ARG A 177      -5.234  -3.559   8.115  1.00 83.18           C  
ATOM   2480  HA  ARG A 177      -5.528  -4.426   7.524  1.00 83.18           H  
ATOM   2481  C   ARG A 177      -5.726  -2.355   7.302  1.00 83.18           C  
ATOM   2482  CB  ARG A 177      -6.039  -3.606   9.428  1.00 83.18           C  
ATOM   2483  HB2 ARG A 177      -5.663  -2.841  10.108  1.00 83.18           H  
ATOM   2484  HB3 ARG A 177      -7.077  -3.358   9.205  1.00 83.18           H  
ATOM   2485  O   ARG A 177      -6.760  -2.487   6.660  1.00 83.18           O  
ATOM   2486  CG  ARG A 177      -6.016  -4.969  10.135  1.00 83.18           C  
ATOM   2487  HG2 ARG A 177      -4.986  -5.230  10.378  1.00 83.18           H  
ATOM   2488  HG3 ARG A 177      -6.423  -5.735   9.474  1.00 83.18           H  
ATOM   2489  CD  ARG A 177      -6.828  -4.929  11.440  1.00 83.18           C  
ATOM   2490  HD2 ARG A 177      -6.693  -5.876  11.962  1.00 83.18           H  
ATOM   2491  HD3 ARG A 177      -6.419  -4.136  12.066  1.00 83.18           H  
ATOM   2492  NE  ARG A 177      -8.274  -4.703  11.212  1.00 83.18           N  
ATOM   2493  HE  ARG A 177      -8.638  -4.901  10.291  1.00 83.18           H  
ATOM   2494  NH1 ARG A 177      -8.785  -3.771  13.261  1.00 83.18           N  
ATOM   2495 HH11 ARG A 177      -9.361  -3.131  13.789  1.00 83.18           H  
ATOM   2496 HH12 ARG A 177      -7.817  -3.823  13.543  1.00 83.18           H  
ATOM   2497  NH2 ARG A 177     -10.356  -3.920  11.680  1.00 83.18           N  
ATOM   2498 HH21 ARG A 177     -10.605  -3.982  10.703  1.00 83.18           H  
ATOM   2499 HH22 ARG A 177     -10.901  -3.297  12.260  1.00 83.18           H  
ATOM   2500  CZ  ARG A 177      -9.128  -4.141  12.056  1.00 83.18           C  
ATOM   2501  N   TYR A 178      -5.056  -1.211   7.294  1.00 92.63           N  
ATOM   2502  H   TYR A 178      -4.296  -1.132   7.954  1.00 92.63           H  
ATOM   2503  CA  TYR A 178      -5.544   0.021   6.651  1.00 92.63           C  
ATOM   2504  HA  TYR A 178      -6.425  -0.210   6.052  1.00 92.63           H  
ATOM   2505  C   TYR A 178      -4.534   0.622   5.671  1.00 92.63           C  
ATOM   2506  CB  TYR A 178      -5.980   1.016   7.725  1.00 92.63           C  
ATOM   2507  HB2 TYR A 178      -5.090   1.412   8.214  1.00 92.63           H  
ATOM   2508  HB3 TYR A 178      -6.498   1.848   7.249  1.00 92.63           H  
ATOM   2509  O   TYR A 178      -4.668   1.767   5.246  1.00 92.63           O  
ATOM   2510  CG  TYR A 178      -6.899   0.412   8.767  1.00 92.63           C  
ATOM   2511  CD1 TYR A 178      -8.126  -0.165   8.383  1.00 92.63           C  
ATOM   2512  HD1 TYR A 178      -8.420  -0.187   7.344  1.00 92.63           H  
ATOM   2513  CD2 TYR A 178      -6.518   0.414  10.121  1.00 92.63           C  
ATOM   2514  HD2 TYR A 178      -5.558   0.803  10.429  1.00 92.63           H  
ATOM   2515  CE1 TYR A 178      -8.983  -0.706   9.356  1.00 92.63           C  
ATOM   2516  HE1 TYR A 178      -9.919  -1.160   9.066  1.00 92.63           H  
ATOM   2517  CE2 TYR A 178      -7.413  -0.044  11.099  1.00 92.63           C  
ATOM   2518  HE2 TYR A 178      -7.150   0.020  12.144  1.00 92.63           H  
ATOM   2519  OH  TYR A 178      -9.529  -1.015  11.662  1.00 92.63           O  
ATOM   2520  HH  TYR A 178      -9.292  -0.587  12.488  1.00 92.63           H  
ATOM   2521  CZ  TYR A 178      -8.654  -0.594  10.720  1.00 92.63           C  
ATOM   2522  N   ARG A 179      -3.526  -0.173   5.301  1.00 94.94           N  
ATOM   2523  H   ARG A 179      -3.510  -1.107   5.687  1.00 94.94           H  
ATOM   2524  CA  ARG A 179      -2.507   0.169   4.309  1.00 94.94           C  
ATOM   2525  HA  ARG A 179      -2.561   1.240   4.112  1.00 94.94           H  
ATOM   2526  C   ARG A 179      -2.787  -0.532   2.986  1.00 94.94           C  
ATOM   2527  CB  ARG A 179      -1.104  -0.140   4.862  1.00 94.94           C  
ATOM   2528  HB2 ARG A 179      -0.367  -0.039   4.065  1.00 94.94           H  
ATOM   2529  HB3 ARG A 179      -1.076  -1.161   5.243  1.00 94.94           H  
ATOM   2530  O   ARG A 179      -3.328  -1.642   2.947  1.00 94.94           O  
ATOM   2531  CG  ARG A 179      -0.750   0.843   5.984  1.00 94.94           C  
ATOM   2532  HG2 ARG A 179      -0.733   1.842   5.550  1.00 94.94           H  
ATOM   2533  HG3 ARG A 179      -1.515   0.801   6.760  1.00 94.94           H  
ATOM   2534  CD  ARG A 179       0.613   0.591   6.632  1.00 94.94           C  
ATOM   2535  HD2 ARG A 179       0.686  -0.456   6.926  1.00 94.94           H  
ATOM   2536  HD3 ARG A 179       1.405   0.802   5.913  1.00 94.94           H  
ATOM   2537  NE  ARG A 179       0.775   1.460   7.814  1.00 94.94           N  
ATOM   2538  HE  ARG A 179       0.140   2.241   7.895  1.00 94.94           H  
ATOM   2539  NH1 ARG A 179       2.436   0.295   8.841  1.00 94.94           N  
ATOM   2540 HH11 ARG A 179       2.717  -0.099   9.728  1.00 94.94           H  
ATOM   2541 HH12 ARG A 179       2.559  -0.284   8.022  1.00 94.94           H  
ATOM   2542  NH2 ARG A 179       1.614   2.041   9.865  1.00 94.94           N  
ATOM   2543 HH21 ARG A 179       2.339   1.918  10.557  1.00 94.94           H  
ATOM   2544 HH22 ARG A 179       1.010   2.846   9.953  1.00 94.94           H  
ATOM   2545  CZ  ARG A 179       1.600   1.264   8.828  1.00 94.94           C  
ATOM   2546  N   PHE A 180      -2.394   0.128   1.903  1.00 97.66           N  
ATOM   2547  H   PHE A 180      -2.054   1.071   2.027  1.00 97.66           H  
ATOM   2548  CA  PHE A 180      -2.515  -0.374   0.542  1.00 97.66           C  
ATOM   2549  HA  PHE A 180      -2.757  -1.436   0.573  1.00 97.66           H  
ATOM   2550  C   PHE A 180      -1.187  -0.210  -0.209  1.00 97.66           C  
ATOM   2551  CB  PHE A 180      -3.677   0.359  -0.142  1.00 97.66           C  
ATOM   2552  HB2 PHE A 180      -3.402   1.402  -0.300  1.00 97.66           H  
ATOM   2553  HB3 PHE A 180      -4.540   0.349   0.524  1.00 97.66           H  
ATOM   2554  O   PHE A 180      -0.647   0.895  -0.296  1.00 97.66           O  
ATOM   2555  CG  PHE A 180      -4.085  -0.252  -1.461  1.00 97.66           C  
ATOM   2556  CD1 PHE A 180      -3.378   0.063  -2.636  1.00 97.66           C  
ATOM   2557  HD1 PHE A 180      -2.544   0.748  -2.597  1.00 97.66           H  
ATOM   2558  CD2 PHE A 180      -5.143  -1.177  -1.503  1.00 97.66           C  
ATOM   2559  HD2 PHE A 180      -5.683  -1.417  -0.599  1.00 97.66           H  
ATOM   2560  CE1 PHE A 180      -3.708  -0.574  -3.843  1.00 97.66           C  
ATOM   2561  HE1 PHE A 180      -3.107  -0.381  -4.719  1.00 97.66           H  
ATOM   2562  CE2 PHE A 180      -5.481  -1.803  -2.715  1.00 97.66           C  
ATOM   2563  HE2 PHE A 180      -6.282  -2.526  -2.742  1.00 97.66           H  
ATOM   2564  CZ  PHE A 180      -4.752  -1.515  -3.880  1.00 97.66           C  
ATOM   2565  HZ  PHE A 180      -4.972  -2.049  -4.792  1.00 97.66           H  
ATOM   2566  N   ALA A 181      -0.674  -1.301  -0.780  1.00 98.09           N  
ATOM   2567  H   ALA A 181      -1.172  -2.175  -0.688  1.00 98.09           H  
ATOM   2568  CA  ALA A 181       0.597  -1.310  -1.493  1.00 98.09           C  
ATOM   2569  HA  ALA A 181       1.258  -0.595  -1.003  1.00 98.09           H  
ATOM   2570  C   ALA A 181       0.443  -0.888  -2.964  1.00 98.09           C  
ATOM   2571  CB  ALA A 181       1.266  -2.683  -1.362  1.00 98.09           C  
ATOM   2572  HB1 ALA A 181       1.456  -2.915  -0.314  1.00 98.09           H  
ATOM   2573  HB2 ALA A 181       2.219  -2.677  -1.892  1.00 98.09           H  
ATOM   2574  HB3 ALA A 181       0.623  -3.453  -1.788  1.00 98.09           H  
ATOM   2575  O   ALA A 181      -0.432  -1.371  -3.692  1.00 98.09           O  
ATOM   2576  N   ILE A 182       1.341  -0.023  -3.432  1.00 98.45           N  
ATOM   2577  H   ILE A 182       2.027   0.340  -2.787  1.00 98.45           H  
ATOM   2578  CA  ILE A 182       1.488   0.313  -4.853  1.00 98.45           C  
ATOM   2579  HA  ILE A 182       0.645  -0.085  -5.417  1.00 98.45           H  
ATOM   2580  C   ILE A 182       2.754  -0.375  -5.360  1.00 98.45           C  
ATOM   2581  CB  ILE A 182       1.502   1.841  -5.066  1.00 98.45           C  
ATOM   2582  HB  ILE A 182       2.331   2.262  -4.496  1.00 98.45           H  
ATOM   2583  O   ILE A 182       3.856  -0.071  -4.907  1.00 98.45           O  
ATOM   2584  CG1 ILE A 182       0.183   2.478  -4.566  1.00 98.45           C  
ATOM   2585 HG12 ILE A 182      -0.633   2.191  -5.228  1.00 98.45           H  
ATOM   2586 HG13 ILE A 182      -0.053   2.111  -3.567  1.00 98.45           H  
ATOM   2587  CG2 ILE A 182       1.716   2.171  -6.556  1.00 98.45           C  
ATOM   2588 HG21 ILE A 182       1.818   3.249  -6.686  1.00 98.45           H  
ATOM   2589 HG22 ILE A 182       0.872   1.813  -7.145  1.00 98.45           H  
ATOM   2590 HG23 ILE A 182       2.632   1.710  -6.925  1.00 98.45           H  
ATOM   2591  CD1 ILE A 182       0.236   4.006  -4.466  1.00 98.45           C  
ATOM   2592 HD11 ILE A 182       0.442   4.455  -5.438  1.00 98.45           H  
ATOM   2593 HD12 ILE A 182      -0.726   4.375  -4.110  1.00 98.45           H  
ATOM   2594 HD13 ILE A 182       1.009   4.296  -3.755  1.00 98.45           H  
ATOM   2595  N   LEU A 183       2.586  -1.313  -6.292  1.00 98.44           N  
ATOM   2596  H   LEU A 183       1.656  -1.483  -6.646  1.00 98.44           H  
ATOM   2597  CA  LEU A 183       3.666  -2.138  -6.824  1.00 98.44           C  
ATOM   2598  HA  LEU A 183       4.552  -2.011  -6.203  1.00 98.44           H  
ATOM   2599  C   LEU A 183       4.037  -1.708  -8.243  1.00 98.44           C  
ATOM   2600  CB  LEU A 183       3.275  -3.626  -6.787  1.00 98.44           C  
ATOM   2601  HB2 LEU A 183       4.131  -4.212  -7.124  1.00 98.44           H  
ATOM   2602  HB3 LEU A 183       2.464  -3.785  -7.498  1.00 98.44           H  
ATOM   2603  O   LEU A 183       3.167  -1.437  -9.078  1.00 98.44           O  
ATOM   2604  CG  LEU A 183       2.817  -4.163  -5.420  1.00 98.44           C  
ATOM   2605  HG  LEU A 183       1.910  -3.642  -5.113  1.00 98.44           H  
ATOM   2606  CD1 LEU A 183       2.488  -5.646  -5.562  1.00 98.44           C  
ATOM   2607 HD11 LEU A 183       3.391  -6.214  -5.786  1.00 98.44           H  
ATOM   2608 HD12 LEU A 183       2.063  -6.010  -4.627  1.00 98.44           H  
ATOM   2609 HD13 LEU A 183       1.765  -5.791  -6.365  1.00 98.44           H  
ATOM   2610  CD2 LEU A 183       3.873  -4.001  -4.326  1.00 98.44           C  
ATOM   2611 HD21 LEU A 183       4.049  -2.943  -4.128  1.00 98.44           H  
ATOM   2612 HD22 LEU A 183       3.527  -4.470  -3.405  1.00 98.44           H  
ATOM   2613 HD23 LEU A 183       4.807  -4.472  -4.631  1.00 98.44           H  
ATOM   2614  N   ASP A 184       5.334  -1.729  -8.526  1.00 98.25           N  
ATOM   2615  H   ASP A 184       5.988  -1.937  -7.785  1.00 98.25           H  
ATOM   2616  CA  ASP A 184       5.883  -1.495  -9.857  1.00 98.25           C  
ATOM   2617  HA  ASP A 184       5.209  -0.843 -10.413  1.00 98.25           H  
ATOM   2618  C   ASP A 184       6.018  -2.811 -10.632  1.00 98.25           C  
ATOM   2619  CB  ASP A 184       7.233  -0.772  -9.739  1.00 98.25           C  
ATOM   2620  HB2 ASP A 184       7.913  -1.372  -9.136  1.00 98.25           H  
ATOM   2621  HB3 ASP A 184       7.665  -0.662 -10.734  1.00 98.25           H  
ATOM   2622  O   ASP A 184       6.457  -3.837 -10.100  1.00 98.25           O  
ATOM   2623  CG  ASP A 184       7.083   0.616  -9.119  1.00 98.25           C  
ATOM   2624  OD1 ASP A 184       6.193   1.367  -9.567  1.00 98.25           O  
ATOM   2625  OD2 ASP A 184       7.865   0.970  -8.209  1.00 98.25           O  
ATOM   2626  N   ALA A 185       5.665  -2.795 -11.916  1.00 97.89           N  
ATOM   2627  H   ALA A 185       5.239  -1.964 -12.302  1.00 97.89           H  
ATOM   2628  CA  ALA A 185       6.059  -3.862 -12.828  1.00 97.89           C  
ATOM   2629  HA  ALA A 185       5.759  -4.812 -12.388  1.00 97.89           H  
ATOM   2630  C   ALA A 185       7.586  -3.874 -13.034  1.00 97.89           C  
ATOM   2631  CB  ALA A 185       5.303  -3.688 -14.140  1.00 97.89           C  
ATOM   2632  HB1 ALA A 185       4.235  -3.803 -13.957  1.00 97.89           H  
ATOM   2633  HB2 ALA A 185       5.504  -2.693 -14.535  1.00 97.89           H  
ATOM   2634  HB3 ALA A 185       5.634  -4.441 -14.856  1.00 97.89           H  
ATOM   2635  O   ALA A 185       8.233  -2.845 -12.871  1.00 97.89           O  
ATOM   2636  N   ILE A 186       8.173  -5.008 -13.420  1.00 97.43           N  
ATOM   2637  H   ILE A 186       7.605  -5.842 -13.468  1.00 97.43           H  
ATOM   2638  CA  ILE A 186       9.610  -5.102 -13.742  1.00 97.43           C  
ATOM   2639  HA  ILE A 186      10.183  -4.786 -12.870  1.00 97.43           H  
ATOM   2640  C   ILE A 186       9.955  -4.143 -14.900  1.00 97.43           C  
ATOM   2641  CB  ILE A 186       9.996  -6.569 -14.047  1.00 97.43           C  
ATOM   2642  HB  ILE A 186       9.321  -6.941 -14.818  1.00 97.43           H  
ATOM   2643  O   ILE A 186       9.258  -4.129 -15.920  1.00 97.43           O  
ATOM   2644  CG1 ILE A 186       9.842  -7.460 -12.791  1.00 97.43           C  
ATOM   2645 HG12 ILE A 186      10.678  -7.285 -12.114  1.00 97.43           H  
ATOM   2646 HG13 ILE A 186       8.934  -7.191 -12.252  1.00 97.43           H  
ATOM   2647  CG2 ILE A 186      11.442  -6.680 -14.565  1.00 97.43           C  
ATOM   2648 HG21 ILE A 186      11.546  -6.165 -15.520  1.00 97.43           H  
ATOM   2649 HG22 ILE A 186      11.714  -7.722 -14.732  1.00 97.43           H  
ATOM   2650 HG23 ILE A 186      12.134  -6.244 -13.845  1.00 97.43           H  
ATOM   2651  CD1 ILE A 186       9.756  -8.959 -13.108  1.00 97.43           C  
ATOM   2652 HD11 ILE A 186       8.949  -9.142 -13.818  1.00 97.43           H  
ATOM   2653 HD12 ILE A 186       9.549  -9.507 -12.189  1.00 97.43           H  
ATOM   2654 HD13 ILE A 186      10.697  -9.320 -13.525  1.00 97.43           H  
ATOM   2655  N   ALA A 187      11.026  -3.353 -14.757  1.00 96.02           N  
ATOM   2656  H   ALA A 187      11.560  -3.406 -13.902  1.00 96.02           H  
ATOM   2657  CA  ALA A 187      11.506  -2.439 -15.802  1.00 96.02           C  
ATOM   2658  HA  ALA A 187      10.729  -1.706 -16.016  1.00 96.02           H  
ATOM   2659  C   ALA A 187      11.835  -3.195 -17.098  1.00 96.02           C  
ATOM   2660  CB  ALA A 187      12.753  -1.699 -15.306  1.00 96.02           C  
ATOM   2661  HB1 ALA A 187      13.579  -2.400 -15.187  1.00 96.02           H  
ATOM   2662  HB2 ALA A 187      12.563  -1.216 -14.347  1.00 96.02           H  
ATOM   2663  HB3 ALA A 187      13.035  -0.937 -16.033  1.00 96.02           H  
ATOM   2664  O   ALA A 187      12.413  -4.283 -17.057  1.00 96.02           O  
ATOM   2665  N   GLY A 188      11.465  -2.639 -18.250  1.00 95.41           N  
ATOM   2666  H   GLY A 188      11.117  -1.691 -18.247  1.00 95.41           H  
ATOM   2667  CA  GLY A 188      11.727  -3.239 -19.559  1.00 95.41           C  
ATOM   2668  HA2 GLY A 188      12.795  -3.444 -19.645  1.00 95.41           H  
ATOM   2669  HA3 GLY A 188      11.454  -2.517 -20.328  1.00 95.41           H  
ATOM   2670  C   GLY A 188      10.969  -4.540 -19.838  1.00 95.41           C  
ATOM   2671  O   GLY A 188      11.233  -5.182 -20.856  1.00 95.41           O  
ATOM   2672  N   SER A 189      10.039  -4.944 -18.965  1.00 96.33           N  
ATOM   2673  H   SER A 189       9.875  -4.378 -18.145  1.00 96.33           H  
ATOM   2674  CA  SER A 189       9.310  -6.202 -19.117  1.00 96.33           C  
ATOM   2675  HA  SER A 189      10.063  -6.964 -19.318  1.00 96.33           H  
ATOM   2676  C   SER A 189       8.345  -6.192 -20.305  1.00 96.33           C  
ATOM   2677  CB  SER A 189       8.598  -6.625 -17.828  1.00 96.33           C  
ATOM   2678  HB2 SER A 189       9.348  -6.805 -17.057  1.00 96.33           H  
ATOM   2679  HB3 SER A 189       8.058  -7.555 -18.008  1.00 96.33           H  
ATOM   2680  O   SER A 189       7.633  -5.216 -20.577  1.00 96.33           O  
ATOM   2681  OG  SER A 189       7.676  -5.660 -17.366  1.00 96.33           O  
ATOM   2682  HG  SER A 189       8.177  -5.010 -16.868  1.00 96.33           H  
ATOM   2683  N   ASP A 190       8.289  -7.317 -21.015  1.00 96.13           N  
ATOM   2684  H   ASP A 190       8.934  -8.057 -20.778  1.00 96.13           H  
ATOM   2685  CA  ASP A 190       7.254  -7.583 -22.006  1.00 96.13           C  
ATOM   2686  HA  ASP A 190       7.041  -6.639 -22.508  1.00 96.13           H  
ATOM   2687  C   ASP A 190       5.928  -8.030 -21.358  1.00 96.13           C  
ATOM   2688  CB  ASP A 190       7.781  -8.534 -23.100  1.00 96.13           C  
ATOM   2689  HB2 ASP A 190       8.750  -8.169 -23.440  1.00 96.13           H  
ATOM   2690  HB3 ASP A 190       7.103  -8.474 -23.951  1.00 96.13           H  
ATOM   2691  O   ASP A 190       5.803  -8.194 -20.141  1.00 96.13           O  
ATOM   2692  CG  ASP A 190       7.910 -10.014 -22.712  1.00 96.13           C  
ATOM   2693  OD1 ASP A 190       7.160 -10.474 -21.823  1.00 96.13           O  
ATOM   2694  OD2 ASP A 190       8.657 -10.727 -23.410  1.00 96.13           O  
ATOM   2695  N   ILE A 191       4.911  -8.241 -22.200  1.00 96.66           N  
ATOM   2696  H   ILE A 191       5.091  -8.132 -23.188  1.00 96.66           H  
ATOM   2697  CA  ILE A 191       3.572  -8.655 -21.764  1.00 96.66           C  
ATOM   2698  HA  ILE A 191       3.197  -7.912 -21.061  1.00 96.66           H  
ATOM   2699  C   ILE A 191       3.598  -9.991 -21.010  1.00 96.66           C  
ATOM   2700  CB  ILE A 191       2.613  -8.720 -22.977  1.00 96.66           C  
ATOM   2701  HB  ILE A 191       3.041  -9.416 -23.699  1.00 96.66           H  
ATOM   2702  O   ILE A 191       2.831 -10.155 -20.072  1.00 96.66           O  
ATOM   2703  CG1 ILE A 191       2.474  -7.356 -23.692  1.00 96.66           C  
ATOM   2704 HG12 ILE A 191       3.450  -7.043 -24.064  1.00 96.66           H  
ATOM   2705 HG13 ILE A 191       1.828  -7.483 -24.561  1.00 96.66           H  
ATOM   2706  CG2 ILE A 191       1.217  -9.265 -22.608  1.00 96.66           C  
ATOM   2707 HG21 ILE A 191       0.545  -9.187 -23.463  1.00 96.66           H  
ATOM   2708 HG22 ILE A 191       1.286 -10.315 -22.326  1.00 96.66           H  
ATOM   2709 HG23 ILE A 191       0.796  -8.708 -21.771  1.00 96.66           H  
ATOM   2710  CD1 ILE A 191       1.900  -6.227 -22.829  1.00 96.66           C  
ATOM   2711 HD11 ILE A 191       1.780  -5.330 -23.437  1.00 96.66           H  
ATOM   2712 HD12 ILE A 191       2.566  -5.999 -21.997  1.00 96.66           H  
ATOM   2713 HD13 ILE A 191       0.916  -6.511 -22.456  1.00 96.66           H  
ATOM   2714  N   GLN A 192       4.438 -10.959 -21.380  1.00 96.53           N  
ATOM   2715  H   GLN A 192       5.241 -10.715 -21.943  1.00 96.53           H  
ATOM   2716  CA  GLN A 192       4.476 -12.249 -20.680  1.00 96.53           C  
ATOM   2717  HA  GLN A 192       3.459 -12.560 -20.445  1.00 96.53           H  
ATOM   2718  C   GLN A 192       5.202 -12.137 -19.340  1.00 96.53           C  
ATOM   2719  CB  GLN A 192       5.127 -13.330 -21.556  1.00 96.53           C  
ATOM   2720  HB2 GLN A 192       6.145 -13.032 -21.805  1.00 96.53           H  
ATOM   2721  HB3 GLN A 192       5.178 -14.257 -20.985  1.00 96.53           H  
ATOM   2722  O   GLN A 192       4.764 -12.725 -18.354  1.00 96.53           O  
ATOM   2723  CG  GLN A 192       4.357 -13.599 -22.856  1.00 96.53           C  
ATOM   2724  HG2 GLN A 192       4.413 -12.711 -23.485  1.00 96.53           H  
ATOM   2725  HG3 GLN A 192       4.846 -14.412 -23.394  1.00 96.53           H  
ATOM   2726  CD  GLN A 192       2.890 -13.975 -22.645  1.00 96.53           C  
ATOM   2727  NE2 GLN A 192       2.019 -13.609 -23.560  1.00 96.53           N  
ATOM   2728 HE21 GLN A 192       1.061 -13.904 -23.438  1.00 96.53           H  
ATOM   2729 HE22 GLN A 192       2.339 -13.107 -24.376  1.00 96.53           H  
ATOM   2730  OE1 GLN A 192       2.469 -14.584 -21.674  1.00 96.53           O  
ATOM   2731  N   GLN A 193       6.267 -11.342 -19.282  1.00 97.31           N  
ATOM   2732  H   GLN A 193       6.582 -10.902 -20.134  1.00 97.31           H  
ATOM   2733  CA  GLN A 193       7.042 -11.114 -18.068  1.00 97.31           C  
ATOM   2734  HA  GLN A 193       7.342 -12.075 -17.649  1.00 97.31           H  
ATOM   2735  C   GLN A 193       6.223 -10.389 -16.991  1.00 97.31           C  
ATOM   2736  CB  GLN A 193       8.300 -10.326 -18.438  1.00 97.31           C  
ATOM   2737  HB2 GLN A 193       7.999  -9.464 -19.034  1.00 97.31           H  
ATOM   2738  HB3 GLN A 193       8.787  -9.971 -17.529  1.00 97.31           H  
ATOM   2739  O   GLN A 193       6.221 -10.829 -15.841  1.00 97.31           O  
ATOM   2740  CG  GLN A 193       9.306 -11.168 -19.238  1.00 97.31           C  
ATOM   2741  HG2 GLN A 193       9.700 -11.956 -18.596  1.00 97.31           H  
ATOM   2742  HG3 GLN A 193       8.819 -11.636 -20.093  1.00 97.31           H  
ATOM   2743  CD  GLN A 193      10.456 -10.319 -19.765  1.00 97.31           C  
ATOM   2744  NE2 GLN A 193      11.667 -10.825 -19.798  1.00 97.31           N  
ATOM   2745 HE21 GLN A 193      12.377 -10.207 -20.165  1.00 97.31           H  
ATOM   2746 HE22 GLN A 193      11.844 -11.779 -19.518  1.00 97.31           H  
ATOM   2747  OE1 GLN A 193      10.297  -9.172 -20.141  1.00 97.31           O  
ATOM   2748  N   VAL A 194       5.465  -9.341 -17.345  1.00 97.40           N  
ATOM   2749  H   VAL A 194       5.537  -8.984 -18.287  1.00 97.40           H  
ATOM   2750  CA  VAL A 194       4.606  -8.639 -16.369  1.00 97.40           C  
ATOM   2751  HA  VAL A 194       5.222  -8.415 -15.499  1.00 97.40           H  
ATOM   2752  C   VAL A 194       3.453  -9.521 -15.871  1.00 97.40           C  
ATOM   2753  CB  VAL A 194       4.112  -7.287 -16.920  1.00 97.40           C  
ATOM   2754  HB  VAL A 194       4.978  -6.740 -17.294  1.00 97.40           H  
ATOM   2755  O   VAL A 194       3.091  -9.466 -14.696  1.00 97.40           O  
ATOM   2756  CG1 VAL A 194       3.110  -7.424 -18.070  1.00 97.40           C  
ATOM   2757 HG11 VAL A 194       2.858  -6.434 -18.450  1.00 97.40           H  
ATOM   2758 HG12 VAL A 194       2.205  -7.929 -17.733  1.00 97.40           H  
ATOM   2759 HG13 VAL A 194       3.572  -7.997 -18.874  1.00 97.40           H  
ATOM   2760  CG2 VAL A 194       3.473  -6.437 -15.818  1.00 97.40           C  
ATOM   2761 HG21 VAL A 194       3.240  -5.446 -16.209  1.00 97.40           H  
ATOM   2762 HG22 VAL A 194       4.175  -6.332 -14.991  1.00 97.40           H  
ATOM   2763 HG23 VAL A 194       2.562  -6.903 -15.442  1.00 97.40           H  
ATOM   2764  N   ARG A 195       2.915 -10.403 -16.724  1.00 97.58           N  
ATOM   2765  H   ARG A 195       3.248 -10.401 -17.678  1.00 97.58           H  
ATOM   2766  CA  ARG A 195       1.913 -11.406 -16.323  1.00 97.58           C  
ATOM   2767  HA  ARG A 195       1.093 -10.928 -15.786  1.00 97.58           H  
ATOM   2768  C   ARG A 195       2.501 -12.430 -15.358  1.00 97.58           C  
ATOM   2769  CB  ARG A 195       1.335 -12.104 -17.555  1.00 97.58           C  
ATOM   2770  HB2 ARG A 195       2.149 -12.506 -18.158  1.00 97.58           H  
ATOM   2771  HB3 ARG A 195       0.714 -12.936 -17.222  1.00 97.58           H  
ATOM   2772  O   ARG A 195       1.905 -12.711 -14.323  1.00 97.58           O  
ATOM   2773  CG  ARG A 195       0.479 -11.159 -18.410  1.00 97.58           C  
ATOM   2774  HG2 ARG A 195       1.023 -10.240 -18.628  1.00 97.58           H  
ATOM   2775  HG3 ARG A 195      -0.412 -10.839 -17.871  1.00 97.58           H  
ATOM   2776  CD  ARG A 195       0.074 -11.862 -19.706  1.00 97.58           C  
ATOM   2777  HD2 ARG A 195       0.967 -12.255 -20.192  1.00 97.58           H  
ATOM   2778  HD3 ARG A 195      -0.383 -11.126 -20.367  1.00 97.58           H  
ATOM   2779  NE  ARG A 195      -0.895 -12.929 -19.418  1.00 97.58           N  
ATOM   2780  HE  ARG A 195      -1.485 -12.792 -18.610  1.00 97.58           H  
ATOM   2781  NH1 ARG A 195      -0.287 -14.523 -20.972  1.00 97.58           N  
ATOM   2782 HH11 ARG A 195      -0.392 -15.482 -21.273  1.00 97.58           H  
ATOM   2783 HH12 ARG A 195       0.631 -14.112 -21.056  1.00 97.58           H  
ATOM   2784  NH2 ARG A 195      -2.031 -14.850 -19.618  1.00 97.58           N  
ATOM   2785 HH21 ARG A 195      -2.548 -14.492 -18.827  1.00 97.58           H  
ATOM   2786 HH22 ARG A 195      -2.196 -15.780 -19.978  1.00 97.58           H  
ATOM   2787  CZ  ARG A 195      -1.060 -14.087 -20.016  1.00 97.58           C  
ATOM   2788  N   ALA A 196       3.700 -12.932 -15.652  1.00 97.44           N  
ATOM   2789  H   ALA A 196       4.130 -12.677 -16.530  1.00 97.44           H  
ATOM   2790  CA  ALA A 196       4.410 -13.851 -14.770  1.00 97.44           C  
ATOM   2791  HA  ALA A 196       3.776 -14.719 -14.587  1.00 97.44           H  
ATOM   2792  C   ALA A 196       4.719 -13.217 -13.404  1.00 97.44           C  
ATOM   2793  CB  ALA A 196       5.685 -14.325 -15.475  1.00 97.44           C  
ATOM   2794  HB1 ALA A 196       5.427 -14.796 -16.423  1.00 97.44           H  
ATOM   2795  HB2 ALA A 196       6.350 -13.482 -15.662  1.00 97.44           H  
ATOM   2796  HB3 ALA A 196       6.198 -15.053 -14.847  1.00 97.44           H  
ATOM   2797  O   ALA A 196       4.587 -13.887 -12.385  1.00 97.44           O  
ATOM   2798  N   GLN A 197       5.079 -11.928 -13.360  1.00 97.79           N  
ATOM   2799  H   GLN A 197       5.241 -11.441 -14.231  1.00 97.79           H  
ATOM   2800  CA  GLN A 197       5.233 -11.186 -12.105  1.00 97.79           C  
ATOM   2801  HA  GLN A 197       5.945 -11.709 -11.466  1.00 97.79           H  
ATOM   2802  C   GLN A 197       3.905 -11.096 -11.344  1.00 97.79           C  
ATOM   2803  CB  GLN A 197       5.776  -9.783 -12.405  1.00 97.79           C  
ATOM   2804  HB2 GLN A 197       5.057  -9.254 -13.031  1.00 97.79           H  
ATOM   2805  HB3 GLN A 197       6.711  -9.871 -12.959  1.00 97.79           H  
ATOM   2806  O   GLN A 197       3.852 -11.406 -10.157  1.00 97.79           O  
ATOM   2807  CG  GLN A 197       6.029  -8.961 -11.128  1.00 97.79           C  
ATOM   2808  HG2 GLN A 197       6.859  -9.400 -10.574  1.00 97.79           H  
ATOM   2809  HG3 GLN A 197       5.149  -8.971 -10.485  1.00 97.79           H  
ATOM   2810  CD  GLN A 197       6.347  -7.503 -11.425  1.00 97.79           C  
ATOM   2811  NE2 GLN A 197       6.628  -6.718 -10.409  1.00 97.79           N  
ATOM   2812 HE21 GLN A 197       6.777  -5.734 -10.579  1.00 97.79           H  
ATOM   2813 HE22 GLN A 197       6.660  -7.089  -9.470  1.00 97.79           H  
ATOM   2814  OE1 GLN A 197       6.331  -7.052 -12.562  1.00 97.79           O  
ATOM   2815  N   ARG A 198       2.823 -10.700 -12.023  1.00 96.57           N  
ATOM   2816  H   ARG A 198       2.939 -10.442 -12.992  1.00 96.57           H  
ATOM   2817  CA  ARG A 198       1.496 -10.552 -11.414  1.00 96.57           C  
ATOM   2818  HA  ARG A 198       1.576  -9.835 -10.598  1.00 96.57           H  
ATOM   2819  C   ARG A 198       0.981 -11.854 -10.793  1.00 96.57           C  
ATOM   2820  CB  ARG A 198       0.538 -10.012 -12.486  1.00 96.57           C  
ATOM   2821  HB2 ARG A 198       0.603 -10.641 -13.373  1.00 96.57           H  
ATOM   2822  HB3 ARG A 198       0.850  -9.007 -12.768  1.00 96.57           H  
ATOM   2823  O   ARG A 198       0.347 -11.796  -9.744  1.00 96.57           O  
ATOM   2824  CG  ARG A 198      -0.928  -9.984 -12.050  1.00 96.57           C  
ATOM   2825  HG2 ARG A 198      -1.526  -9.573 -12.863  1.00 96.57           H  
ATOM   2826  HG3 ARG A 198      -1.271 -11.007 -11.896  1.00 96.57           H  
ATOM   2827  CD  ARG A 198      -1.182  -9.162 -10.783  1.00 96.57           C  
ATOM   2828  HD2 ARG A 198      -0.518  -9.463  -9.973  1.00 96.57           H  
ATOM   2829  HD3 ARG A 198      -1.006  -8.109 -10.998  1.00 96.57           H  
ATOM   2830  NE  ARG A 198      -2.577  -9.358 -10.387  1.00 96.57           N  
ATOM   2831  HE  ARG A 198      -3.270  -8.922 -10.978  1.00 96.57           H  
ATOM   2832  NH1 ARG A 198      -2.304 -11.145  -8.978  1.00 96.57           N  
ATOM   2833 HH11 ARG A 198      -2.647 -11.763  -8.257  1.00 96.57           H  
ATOM   2834 HH12 ARG A 198      -1.304 -11.174  -9.117  1.00 96.57           H  
ATOM   2835  NH2 ARG A 198      -4.346 -10.450  -9.500  1.00 96.57           N  
ATOM   2836 HH21 ARG A 198      -4.685 -11.052  -8.763  1.00 96.57           H  
ATOM   2837 HH22 ARG A 198      -4.976  -9.917 -10.083  1.00 96.57           H  
ATOM   2838  CZ  ARG A 198      -3.061 -10.317  -9.623  1.00 96.57           C  
ATOM   2839  N   GLN A 199       1.245 -12.999 -11.420  1.00 96.43           N  
ATOM   2840  H   GLN A 199       1.737 -12.948 -12.300  1.00 96.43           H  
ATOM   2841  CA  GLN A 199       0.788 -14.317 -10.960  1.00 96.43           C  
ATOM   2842  HA  GLN A 199      -0.279 -14.261 -10.743  1.00 96.43           H  
ATOM   2843  C   GLN A 199       1.452 -14.804  -9.662  1.00 96.43           C  
ATOM   2844  CB  GLN A 199       1.002 -15.343 -12.084  1.00 96.43           C  
ATOM   2845  HB2 GLN A 199       2.011 -15.240 -12.483  1.00 96.43           H  
ATOM   2846  HB3 GLN A 199       0.895 -16.351 -11.682  1.00 96.43           H  
ATOM   2847  O   GLN A 199       0.982 -15.782  -9.088  1.00 96.43           O  
ATOM   2848  CG  GLN A 199      -0.027 -15.173 -13.211  1.00 96.43           C  
ATOM   2849  HG2 GLN A 199      -0.019 -14.147 -13.578  1.00 96.43           H  
ATOM   2850  HG3 GLN A 199      -1.022 -15.372 -12.812  1.00 96.43           H  
ATOM   2851  CD  GLN A 199       0.209 -16.112 -14.389  1.00 96.43           C  
ATOM   2852  NE2 GLN A 199      -0.569 -15.986 -15.442  1.00 96.43           N  
ATOM   2853 HE21 GLN A 199      -1.226 -15.221 -15.497  1.00 96.43           H  
ATOM   2854 HE22 GLN A 199      -0.376 -16.622 -16.202  1.00 96.43           H  
ATOM   2855  OE1 GLN A 199       1.075 -16.972 -14.412  1.00 96.43           O  
ATOM   2856  N   ARG A 200       2.509 -14.137  -9.179  1.00 96.77           N  
ATOM   2857  H   ARG A 200       2.861 -13.342  -9.694  1.00 96.77           H  
ATOM   2858  CA  ARG A 200       3.186 -14.494  -7.918  1.00 96.77           C  
ATOM   2859  HA  ARG A 200       3.335 -15.573  -7.872  1.00 96.77           H  
ATOM   2860  C   ARG A 200       2.376 -14.143  -6.672  1.00 96.77           C  
ATOM   2861  CB  ARG A 200       4.551 -13.800  -7.834  1.00 96.77           C  
ATOM   2862  HB2 ARG A 200       4.405 -12.720  -7.858  1.00 96.77           H  
ATOM   2863  HB3 ARG A 200       5.023 -14.057  -6.886  1.00 96.77           H  
ATOM   2864  O   ARG A 200       2.627 -14.702  -5.613  1.00 96.77           O  
ATOM   2865  CG  ARG A 200       5.482 -14.220  -8.973  1.00 96.77           C  
ATOM   2866  HG2 ARG A 200       5.665 -15.294  -8.924  1.00 96.77           H  
ATOM   2867  HG3 ARG A 200       5.015 -13.978  -9.927  1.00 96.77           H  
ATOM   2868  CD  ARG A 200       6.804 -13.466  -8.873  1.00 96.77           C  
ATOM   2869  HD2 ARG A 200       6.588 -12.407  -8.732  1.00 96.77           H  
ATOM   2870  HD3 ARG A 200       7.356 -13.830  -8.006  1.00 96.77           H  
ATOM   2871  NE  ARG A 200       7.602 -13.653 -10.098  1.00 96.77           N  
ATOM   2872  HE  ARG A 200       7.320 -14.414 -10.698  1.00 96.77           H  
ATOM   2873  NH1 ARG A 200       9.098 -11.974  -9.677  1.00 96.77           N  
ATOM   2874 HH11 ARG A 200       9.919 -11.432  -9.906  1.00 96.77           H  
ATOM   2875 HH12 ARG A 200       8.701 -11.901  -8.751  1.00 96.77           H  
ATOM   2876  NH2 ARG A 200       9.278 -13.172 -11.558  1.00 96.77           N  
ATOM   2877 HH21 ARG A 200       8.991 -13.959 -12.122  1.00 96.77           H  
ATOM   2878 HH22 ARG A 200      10.102 -12.632 -11.780  1.00 96.77           H  
ATOM   2879  CZ  ARG A 200       8.656 -12.938 -10.436  1.00 96.77           C  
ATOM   2880  N   TYR A 201       1.419 -13.226  -6.796  1.00 96.57           N  
ATOM   2881  H   TYR A 201       1.225 -12.857  -7.716  1.00 96.57           H  
ATOM   2882  CA  TYR A 201       0.707 -12.649  -5.659  1.00 96.57           C  
ATOM   2883  HA  TYR A 201       0.964 -13.194  -4.751  1.00 96.57           H  
ATOM   2884  C   TYR A 201      -0.805 -12.739  -5.855  1.00 96.57           C  
ATOM   2885  CB  TYR A 201       1.138 -11.189  -5.475  1.00 96.57           C  
ATOM   2886  HB2 TYR A 201       0.795 -10.853  -4.497  1.00 96.57           H  
ATOM   2887  HB3 TYR A 201       0.620 -10.596  -6.228  1.00 96.57           H  
ATOM   2888  O   TYR A 201      -1.300 -12.633  -6.977  1.00 96.57           O  
ATOM   2889  CG  TYR A 201       2.630 -10.928  -5.606  1.00 96.57           C  
ATOM   2890  CD1 TYR A 201       3.546 -11.489  -4.692  1.00 96.57           C  
ATOM   2891  HD1 TYR A 201       3.200 -12.096  -3.869  1.00 96.57           H  
ATOM   2892  CD2 TYR A 201       3.099 -10.158  -6.687  1.00 96.57           C  
ATOM   2893  HD2 TYR A 201       2.402  -9.737  -7.397  1.00 96.57           H  
ATOM   2894  CE1 TYR A 201       4.930 -11.296  -4.874  1.00 96.57           C  
ATOM   2895  HE1 TYR A 201       5.639 -11.743  -4.192  1.00 96.57           H  
ATOM   2896  CE2 TYR A 201       4.476  -9.946  -6.859  1.00 96.57           C  
ATOM   2897  HE2 TYR A 201       4.836  -9.359  -7.691  1.00 96.57           H  
ATOM   2898  OH  TYR A 201       6.712 -10.337  -6.185  1.00 96.57           O  
ATOM   2899  HH  TYR A 201       6.851  -9.589  -6.770  1.00 96.57           H  
ATOM   2900  CZ  TYR A 201       5.391 -10.526  -5.961  1.00 96.57           C  
ATOM   2901  N   ASP A 202      -1.557 -12.856  -4.767  1.00 97.27           N  
ATOM   2902  H   ASP A 202      -1.116 -12.992  -3.869  1.00 97.27           H  
ATOM   2903  CA  ASP A 202      -3.012 -12.712  -4.779  1.00 97.27           C  
ATOM   2904  HA  ASP A 202      -3.309 -12.108  -5.637  1.00 97.27           H  
ATOM   2905  C   ASP A 202      -3.455 -11.981  -3.515  1.00 97.27           C  
ATOM   2906  CB  ASP A 202      -3.697 -14.081  -4.918  1.00 97.27           C  
ATOM   2907  HB2 ASP A 202      -3.298 -14.585  -5.798  1.00 97.27           H  
ATOM   2908  HB3 ASP A 202      -3.475 -14.695  -4.045  1.00 97.27           H  
ATOM   2909  O   ASP A 202      -3.443 -12.540  -2.423  1.00 97.27           O  
ATOM   2910  CG  ASP A 202      -5.216 -13.954  -5.084  1.00 97.27           C  
ATOM   2911  OD1 ASP A 202      -5.725 -12.825  -5.282  1.00 97.27           O  
ATOM   2912  OD2 ASP A 202      -5.901 -14.996  -5.113  1.00 97.27           O  
ATOM   2913  N   THR A 203      -3.795 -10.701  -3.654  1.00 97.63           N  
ATOM   2914  H   THR A 203      -3.840 -10.311  -4.585  1.00 97.63           H  
ATOM   2915  CA  THR A 203      -4.232  -9.892  -2.515  1.00 97.63           C  
ATOM   2916  HA  THR A 203      -4.806 -10.542  -1.855  1.00 97.63           H  
ATOM   2917  C   THR A 203      -5.137  -8.750  -2.944  1.00 97.63           C  
ATOM   2918  CB  THR A 203      -3.047  -9.369  -1.684  1.00 97.63           C  
ATOM   2919  HB  THR A 203      -2.440 -10.216  -1.365  1.00 97.63           H  
ATOM   2920  O   THR A 203      -4.969  -8.123  -3.993  1.00 97.63           O  
ATOM   2921  CG2 THR A 203      -2.146  -8.390  -2.434  1.00 97.63           C  
ATOM   2922 HG21 THR A 203      -1.612  -8.941  -3.208  1.00 97.63           H  
ATOM   2923 HG22 THR A 203      -1.416  -7.964  -1.745  1.00 97.63           H  
ATOM   2924 HG23 THR A 203      -2.723  -7.578  -2.874  1.00 97.63           H  
ATOM   2925  OG1 THR A 203      -3.535  -8.720  -0.530  1.00 97.63           O  
ATOM   2926  HG1 THR A 203      -3.156  -9.244   0.179  1.00 97.63           H  
ATOM   2927  N   LYS A 204      -6.092  -8.421  -2.075  1.00 96.99           N  
ATOM   2928  H   LYS A 204      -6.134  -8.963  -1.224  1.00 96.99           H  
ATOM   2929  CA  LYS A 204      -6.931  -7.228  -2.216  1.00 96.99           C  
ATOM   2930  HA  LYS A 204      -7.168  -7.092  -3.271  1.00 96.99           H  
ATOM   2931  C   LYS A 204      -6.224  -5.938  -1.822  1.00 96.99           C  
ATOM   2932  CB  LYS A 204      -8.256  -7.424  -1.474  1.00 96.99           C  
ATOM   2933  HB2 LYS A 204      -8.853  -6.523  -1.609  1.00 96.99           H  
ATOM   2934  HB3 LYS A 204      -8.773  -8.262  -1.941  1.00 96.99           H  
ATOM   2935  O   LYS A 204      -6.740  -4.876  -2.145  1.00 96.99           O  
ATOM   2936  CG  LYS A 204      -8.137  -7.690   0.035  1.00 96.99           C  
ATOM   2937  HG2 LYS A 204      -7.735  -6.811   0.537  1.00 96.99           H  
ATOM   2938  HG3 LYS A 204      -7.479  -8.540   0.214  1.00 96.99           H  
ATOM   2939  CD  LYS A 204      -9.529  -8.014   0.590  1.00 96.99           C  
ATOM   2940  HD2 LYS A 204      -9.927  -8.862   0.033  1.00 96.99           H  
ATOM   2941  HD3 LYS A 204     -10.185  -7.156   0.445  1.00 96.99           H  
ATOM   2942  CE  LYS A 204      -9.493  -8.378   2.075  1.00 96.99           C  
ATOM   2943  HE2 LYS A 204      -8.709  -9.118   2.232  1.00 96.99           H  
ATOM   2944  HE3 LYS A 204      -9.243  -7.490   2.656  1.00 96.99           H  
ATOM   2945  NZ  LYS A 204     -10.801  -8.937   2.506  1.00 96.99           N  
ATOM   2946  HZ1 LYS A 204     -11.547  -8.272   2.358  1.00 96.99           H  
ATOM   2947  HZ2 LYS A 204     -11.025  -9.760   1.966  1.00 96.99           H  
ATOM   2948  HZ3 LYS A 204     -10.785  -9.196   3.482  1.00 96.99           H  
ATOM   2949  N   ARG A 205      -5.071  -6.006  -1.149  1.00 97.19           N  
ATOM   2950  H   ARG A 205      -4.680  -6.919  -0.967  1.00 97.19           H  
ATOM   2951  CA  ARG A 205      -4.384  -4.842  -0.562  1.00 97.19           C  
ATOM   2952  HA  ARG A 205      -5.079  -4.004  -0.514  1.00 97.19           H  
ATOM   2953  C   ARG A 205      -3.220  -4.302  -1.387  1.00 97.19           C  
ATOM   2954  CB  ARG A 205      -3.955  -5.159   0.873  1.00 97.19           C  
ATOM   2955  HB2 ARG A 205      -3.392  -4.313   1.266  1.00 97.19           H  
ATOM   2956  HB3 ARG A 205      -3.310  -6.038   0.889  1.00 97.19           H  
ATOM   2957  O   ARG A 205      -2.410  -3.543  -0.867  1.00 97.19           O  
ATOM   2958  CG  ARG A 205      -5.170  -5.382   1.774  1.00 97.19           C  
ATOM   2959  HG2 ARG A 205      -5.904  -4.594   1.606  1.00 97.19           H  
ATOM   2960  HG3 ARG A 205      -5.615  -6.356   1.571  1.00 97.19           H  
ATOM   2961  CD  ARG A 205      -4.679  -5.328   3.214  1.00 97.19           C  
ATOM   2962  HD2 ARG A 205      -4.148  -4.391   3.380  1.00 97.19           H  
ATOM   2963  HD3 ARG A 205      -3.968  -6.145   3.335  1.00 97.19           H  
ATOM   2964  NE  ARG A 205      -5.777  -5.450   4.186  1.00 97.19           N  
ATOM   2965  HE  ARG A 205      -5.823  -6.301   4.728  1.00 97.19           H  
ATOM   2966  NH1 ARG A 205      -6.462  -3.273   4.010  1.00 97.19           N  
ATOM   2967 HH11 ARG A 205      -5.628  -3.000   3.510  1.00 97.19           H  
ATOM   2968 HH12 ARG A 205      -7.183  -2.585   4.177  1.00 97.19           H  
ATOM   2969  NH2 ARG A 205      -7.595  -4.673   5.313  1.00 97.19           N  
ATOM   2970 HH21 ARG A 205      -7.670  -5.527   5.847  1.00 97.19           H  
ATOM   2971 HH22 ARG A 205      -8.004  -3.825   5.681  1.00 97.19           H  
ATOM   2972  CZ  ARG A 205      -6.598  -4.468   4.504  1.00 97.19           C  
ATOM   2973  N   ALA A 206      -3.135  -4.668  -2.662  1.00 98.13           N  
ATOM   2974  H   ALA A 206      -3.825  -5.301  -3.041  1.00 98.13           H  
ATOM   2975  CA  ALA A 206      -2.111  -4.144  -3.553  1.00 98.13           C  
ATOM   2976  HA  ALA A 206      -1.805  -3.170  -3.173  1.00 98.13           H  
ATOM   2977  C   ALA A 206      -2.631  -3.923  -4.979  1.00 98.13           C  
ATOM   2978  CB  ALA A 206      -0.895  -5.074  -3.502  1.00 98.13           C  
ATOM   2979  HB1 ALA A 206      -1.169  -6.060  -3.877  1.00 98.13           H  
ATOM   2980  HB2 ALA A 206      -0.083  -4.663  -4.102  1.00 98.13           H  
ATOM   2981  HB3 ALA A 206      -0.557  -5.191  -2.473  1.00 98.13           H  
ATOM   2982  O   ALA A 206      -3.618  -4.528  -5.412  1.00 98.13           O  
ATOM   2983  N   ALA A 207      -1.953  -3.048  -5.720  1.00 98.42           N  
ATOM   2984  H   ALA A 207      -1.192  -2.553  -5.277  1.00 98.42           H  
ATOM   2985  CA  ALA A 207      -2.182  -2.810  -7.142  1.00 98.42           C  
ATOM   2986  HA  ALA A 207      -2.767  -3.628  -7.561  1.00 98.42           H  
ATOM   2987  C   ALA A 207      -0.846  -2.743  -7.892  1.00 98.42           C  
ATOM   2988  CB  ALA A 207      -2.990  -1.520  -7.315  1.00 98.42           C  
ATOM   2989  HB1 ALA A 207      -2.456  -0.692  -6.849  1.00 98.42           H  
ATOM   2990  HB2 ALA A 207      -3.121  -1.302  -8.375  1.00 98.42           H  
ATOM   2991  HB3 ALA A 207      -3.971  -1.638  -6.856  1.00 98.42           H  
ATOM   2992  O   ALA A 207       0.070  -2.051  -7.453  1.00 98.42           O  
ATOM   2993  N   LEU A 208      -0.758  -3.432  -9.033  1.00 98.48           N  
ATOM   2994  H   LEU A 208      -1.557  -3.970  -9.337  1.00 98.48           H  
ATOM   2995  CA  LEU A 208       0.429  -3.454  -9.892  1.00 98.48           C  
ATOM   2996  HA  LEU A 208       1.293  -3.139  -9.308  1.00 98.48           H  
ATOM   2997  C   LEU A 208       0.265  -2.476 -11.060  1.00 98.48           C  
ATOM   2998  CB  LEU A 208       0.665  -4.898 -10.374  1.00 98.48           C  
ATOM   2999  HB2 LEU A 208      -0.186  -5.199 -10.985  1.00 98.48           H  
ATOM   3000  HB3 LEU A 208       0.705  -5.555  -9.506  1.00 98.48           H  
ATOM   3001  O   LEU A 208      -0.762  -2.520 -11.746  1.00 98.48           O  
ATOM   3002  CG  LEU A 208       1.957  -5.094 -11.191  1.00 98.48           C  
ATOM   3003  HG  LEU A 208       1.990  -4.381 -12.015  1.00 98.48           H  
ATOM   3004  CD1 LEU A 208       3.202  -4.929 -10.326  1.00 98.48           C  
ATOM   3005 HD11 LEU A 208       4.090  -5.188 -10.902  1.00 98.48           H  
ATOM   3006 HD12 LEU A 208       3.153  -5.579  -9.452  1.00 98.48           H  
ATOM   3007 HD13 LEU A 208       3.302  -3.893 -10.003  1.00 98.48           H  
ATOM   3008  CD2 LEU A 208       1.987  -6.502 -11.781  1.00 98.48           C  
ATOM   3009 HD21 LEU A 208       2.894  -6.635 -12.371  1.00 98.48           H  
ATOM   3010 HD22 LEU A 208       1.125  -6.641 -12.435  1.00 98.48           H  
ATOM   3011 HD23 LEU A 208       1.971  -7.245 -10.984  1.00 98.48           H  
ATOM   3012  N   TYR A 209       1.271  -1.632 -11.298  1.00 98.46           N  
ATOM   3013  H   TYR A 209       2.058  -1.637 -10.665  1.00 98.46           H  
ATOM   3014  CA  TYR A 209       1.269  -0.612 -12.349  1.00 98.46           C  
ATOM   3015  HA  TYR A 209       0.311  -0.652 -12.866  1.00 98.46           H  
ATOM   3016  C   TYR A 209       2.353  -0.846 -13.404  1.00 98.46           C  
ATOM   3017  CB  TYR A 209       1.376   0.782 -11.724  1.00 98.46           C  
ATOM   3018  HB2 TYR A 209       2.193   0.801 -11.003  1.00 98.46           H  
ATOM   3019  HB3 TYR A 209       1.609   1.507 -12.504  1.00 98.46           H  
ATOM   3020  O   TYR A 209       3.509  -1.118 -13.091  1.00 98.46           O  
ATOM   3021  CG  TYR A 209       0.086   1.198 -11.053  1.00 98.46           C  
ATOM   3022  CD1 TYR A 209      -0.916   1.817 -11.822  1.00 98.46           C  
ATOM   3023  HD1 TYR A 209      -0.741   2.021 -12.868  1.00 98.46           H  
ATOM   3024  CD2 TYR A 209      -0.141   0.901  -9.694  1.00 98.46           C  
ATOM   3025  HD2 TYR A 209       0.629   0.410  -9.117  1.00 98.46           H  
ATOM   3026  CE1 TYR A 209      -2.150   2.133 -11.235  1.00 98.46           C  
ATOM   3027  HE1 TYR A 209      -2.944   2.583 -11.813  1.00 98.46           H  
ATOM   3028  CE2 TYR A 209      -1.376   1.230  -9.100  1.00 98.46           C  
ATOM   3029  HE2 TYR A 209      -1.546   1.020  -8.054  1.00 98.46           H  
ATOM   3030  OH  TYR A 209      -3.597   2.153  -9.380  1.00 98.46           O  
ATOM   3031  HH  TYR A 209      -3.632   2.047  -8.426  1.00 98.46           H  
ATOM   3032  CZ  TYR A 209      -2.381   1.843  -9.882  1.00 98.46           C  
ATOM   3033  N   TYR A 210       1.961  -0.710 -14.671  1.00 98.21           N  
ATOM   3034  H   TYR A 210       0.991  -0.484 -14.838  1.00 98.21           H  
ATOM   3035  CA  TYR A 210       2.793  -0.934 -15.856  1.00 98.21           C  
ATOM   3036  HA  TYR A 210       3.848  -0.850 -15.594  1.00 98.21           H  
ATOM   3037  C   TYR A 210       2.444   0.094 -16.939  1.00 98.21           C  
ATOM   3038  CB  TYR A 210       2.493  -2.349 -16.373  1.00 98.21           C  
ATOM   3039  HB2 TYR A 210       1.418  -2.442 -16.529  1.00 98.21           H  
ATOM   3040  HB3 TYR A 210       2.764  -3.069 -15.601  1.00 98.21           H  
ATOM   3041  O   TYR A 210       1.268   0.429 -17.065  1.00 98.21           O  
ATOM   3042  CG  TYR A 210       3.205  -2.732 -17.657  1.00 98.21           C  
ATOM   3043  CD1 TYR A 210       2.494  -2.838 -18.869  1.00 98.21           C  
ATOM   3044  HD1 TYR A 210       1.434  -2.630 -18.893  1.00 98.21           H  
ATOM   3045  CD2 TYR A 210       4.581  -3.020 -17.627  1.00 98.21           C  
ATOM   3046  HD2 TYR A 210       5.138  -2.948 -16.705  1.00 98.21           H  
ATOM   3047  CE1 TYR A 210       3.160  -3.273 -20.034  1.00 98.21           C  
ATOM   3048  HE1 TYR A 210       2.616  -3.442 -20.952  1.00 98.21           H  
ATOM   3049  CE2 TYR A 210       5.251  -3.431 -18.788  1.00 98.21           C  
ATOM   3050  HE2 TYR A 210       6.298  -3.691 -18.746  1.00 98.21           H  
ATOM   3051  OH  TYR A 210       5.161  -4.109 -21.064  1.00 98.21           O  
ATOM   3052  HH  TYR A 210       6.035  -4.422 -20.821  1.00 98.21           H  
ATOM   3053  CZ  TYR A 210       4.535  -3.584 -19.985  1.00 98.21           C  
ATOM   3054  N   PRO A 211       3.363   0.564 -17.796  1.00 98.13           N  
ATOM   3055  CA  PRO A 211       4.824   0.393 -17.806  1.00 98.13           C  
ATOM   3056  HA  PRO A 211       5.128  -0.605 -17.491  1.00 98.13           H  
ATOM   3057  C   PRO A 211       5.554   1.425 -16.926  1.00 98.13           C  
ATOM   3058  CB  PRO A 211       5.178   0.596 -19.284  1.00 98.13           C  
ATOM   3059  HB2 PRO A 211       6.224   0.854 -19.447  1.00 98.13           H  
ATOM   3060  HB3 PRO A 211       4.912  -0.291 -19.858  1.00 98.13           H  
ATOM   3061  O   PRO A 211       4.911   2.259 -16.284  1.00 98.13           O  
ATOM   3062  CG  PRO A 211       4.242   1.751 -19.635  1.00 98.13           C  
ATOM   3063  HG2 PRO A 211       4.093   1.873 -20.708  1.00 98.13           H  
ATOM   3064  HG3 PRO A 211       4.609   2.682 -19.202  1.00 98.13           H  
ATOM   3065  CD  PRO A 211       2.953   1.335 -18.958  1.00 98.13           C  
ATOM   3066  HD2 PRO A 211       2.369   0.703 -19.627  1.00 98.13           H  
ATOM   3067  HD3 PRO A 211       2.377   2.216 -18.673  1.00 98.13           H  
ATOM   3068  N   TRP A 212       6.893   1.407 -16.941  1.00 98.08           N  
ATOM   3069  H   TRP A 212       7.389   0.721 -17.492  1.00 98.08           H  
ATOM   3070  CA  TRP A 212       7.690   2.507 -16.392  1.00 98.08           C  
ATOM   3071  HA  TRP A 212       7.324   2.733 -15.390  1.00 98.08           H  
ATOM   3072  C   TRP A 212       7.514   3.790 -17.208  1.00 98.08           C  
ATOM   3073  CB  TRP A 212       9.171   2.126 -16.250  1.00 98.08           C  
ATOM   3074  HB2 TRP A 212       9.738   3.036 -16.054  1.00 98.08           H  
ATOM   3075  HB3 TRP A 212       9.543   1.729 -17.195  1.00 98.08           H  
ATOM   3076  O   TRP A 212       7.027   3.800 -18.347  1.00 98.08           O  
ATOM   3077  CG  TRP A 212       9.504   1.174 -15.142  1.00 98.08           C  
ATOM   3078  CD1 TRP A 212       8.803   0.071 -14.801  1.00 98.08           C  
ATOM   3079  HD1 TRP A 212       7.915  -0.292 -15.299  1.00 98.08           H  
ATOM   3080  CD2 TRP A 212      10.635   1.221 -14.211  1.00 98.08           C  
ATOM   3081  CE2 TRP A 212      10.512   0.134 -13.297  1.00 98.08           C  
ATOM   3082  CE3 TRP A 212      11.753   2.064 -14.036  1.00 98.08           C  
ATOM   3083  HE3 TRP A 212      11.886   2.915 -14.687  1.00 98.08           H  
ATOM   3084  NE1 TRP A 212       9.381  -0.522 -13.705  1.00 98.08           N  
ATOM   3085  HE1 TRP A 212       9.018  -1.361 -13.276  1.00 98.08           H  
ATOM   3086  CH2 TRP A 212      12.546   0.739 -12.143  1.00 98.08           C  
ATOM   3087  HH2 TRP A 212      13.279   0.559 -11.371  1.00 98.08           H  
ATOM   3088  CZ2 TRP A 212      11.432  -0.107 -12.269  1.00 98.08           C  
ATOM   3089  HZ2 TRP A 212      11.298  -0.944 -11.600  1.00 98.08           H  
ATOM   3090  CZ3 TRP A 212      12.705   1.819 -13.029  1.00 98.08           C  
ATOM   3091  HZ3 TRP A 212      13.562   2.469 -12.933  1.00 98.08           H  
ATOM   3092  N   LEU A 213       7.887   4.900 -16.586  1.00 97.88           N  
ATOM   3093  H   LEU A 213       8.365   4.813 -15.701  1.00 97.88           H  
ATOM   3094  CA  LEU A 213       7.668   6.247 -17.091  1.00 97.88           C  
ATOM   3095  HA  LEU A 213       7.009   6.226 -17.959  1.00 97.88           H  
ATOM   3096  C   LEU A 213       8.995   6.852 -17.515  1.00 97.88           C  
ATOM   3097  CB  LEU A 213       7.021   7.089 -15.983  1.00 97.88           C  
ATOM   3098  HB2 LEU A 213       6.807   8.083 -16.377  1.00 97.88           H  
ATOM   3099  HB3 LEU A 213       7.745   7.201 -15.176  1.00 97.88           H  
ATOM   3100  O   LEU A 213      10.006   6.614 -16.872  1.00 97.88           O  
ATOM   3101  CG  LEU A 213       5.738   6.479 -15.393  1.00 97.88           C  
ATOM   3102  HG  LEU A 213       5.935   5.473 -15.024  1.00 97.88           H  
ATOM   3103  CD1 LEU A 213       5.257   7.305 -14.207  1.00 97.88           C  
ATOM   3104 HD11 LEU A 213       4.921   8.287 -14.540  1.00 97.88           H  
ATOM   3105 HD12 LEU A 213       4.435   6.786 -13.714  1.00 97.88           H  
ATOM   3106 HD13 LEU A 213       6.072   7.430 -13.494  1.00 97.88           H  
ATOM   3107  CD2 LEU A 213       4.627   6.415 -16.441  1.00 97.88           C  
ATOM   3108 HD21 LEU A 213       4.480   7.397 -16.891  1.00 97.88           H  
ATOM   3109 HD22 LEU A 213       3.702   6.091 -15.965  1.00 97.88           H  
ATOM   3110 HD23 LEU A 213       4.893   5.687 -17.207  1.00 97.88           H  
ATOM   3111  N   GLU A 214       8.995   7.689 -18.541  1.00 97.03           N  
ATOM   3112  H   GLU A 214       8.141   7.848 -19.057  1.00 97.03           H  
ATOM   3113  CA  GLU A 214      10.126   8.565 -18.821  1.00 97.03           C  
ATOM   3114  HA  GLU A 214      10.982   8.264 -18.216  1.00 97.03           H  
ATOM   3115  C   GLU A 214       9.782   9.991 -18.434  1.00 97.03           C  
ATOM   3116  CB  GLU A 214      10.561   8.479 -20.276  1.00 97.03           C  
ATOM   3117  HB2 GLU A 214      11.271   9.285 -20.461  1.00 97.03           H  
ATOM   3118  HB3 GLU A 214       9.700   8.602 -20.933  1.00 97.03           H  
ATOM   3119  O   GLU A 214       8.780  10.545 -18.895  1.00 97.03           O  
ATOM   3120  CG  GLU A 214      11.240   7.131 -20.525  1.00 97.03           C  
ATOM   3121  HG2 GLU A 214      12.017   6.983 -19.775  1.00 97.03           H  
ATOM   3122  HG3 GLU A 214      10.502   6.335 -20.422  1.00 97.03           H  
ATOM   3123  CD  GLU A 214      11.881   7.056 -21.902  1.00 97.03           C  
ATOM   3124  OE1 GLU A 214      12.063   5.918 -22.394  1.00 97.03           O  
ATOM   3125  OE2 GLU A 214      12.143   8.116 -22.530  1.00 97.03           O  
ATOM   3126  N   ILE A 215      10.631  10.583 -17.601  1.00 95.83           N  
ATOM   3127  H   ILE A 215      11.439  10.061 -17.293  1.00 95.83           H  
ATOM   3128  CA  ILE A 215      10.471  11.940 -17.082  1.00 95.83           C  
ATOM   3129  HA  ILE A 215       9.596  12.401 -17.540  1.00 95.83           H  
ATOM   3130  C   ILE A 215      11.674  12.795 -17.454  1.00 95.83           C  
ATOM   3131  CB  ILE A 215      10.229  11.944 -15.557  1.00 95.83           C  
ATOM   3132  HB  ILE A 215      10.040  12.976 -15.264  1.00 95.83           H  
ATOM   3133  O   ILE A 215      12.752  12.275 -17.745  1.00 95.83           O  
ATOM   3134  CG1 ILE A 215      11.451  11.440 -14.754  1.00 95.83           C  
ATOM   3135 HG12 ILE A 215      11.550  10.361 -14.874  1.00 95.83           H  
ATOM   3136 HG13 ILE A 215      12.364  11.903 -15.128  1.00 95.83           H  
ATOM   3137  CG2 ILE A 215       8.960  11.138 -15.234  1.00 95.83           C  
ATOM   3138 HG21 ILE A 215       8.132  11.490 -15.849  1.00 95.83           H  
ATOM   3139 HG22 ILE A 215       8.686  11.286 -14.189  1.00 95.83           H  
ATOM   3140 HG23 ILE A 215       9.117  10.074 -15.413  1.00 95.83           H  
ATOM   3141  CD1 ILE A 215      11.368  11.785 -13.263  1.00 95.83           C  
ATOM   3142 HD11 ILE A 215      11.230  12.859 -13.137  1.00 95.83           H  
ATOM   3143 HD12 ILE A 215      12.299  11.496 -12.775  1.00 95.83           H  
ATOM   3144 HD13 ILE A 215      10.541  11.257 -12.789  1.00 95.83           H  
ATOM   3145  N   LYS A 216      11.496  14.115 -17.397  1.00 92.89           N  
ATOM   3146  H   LYS A 216      10.599  14.449 -17.075  1.00 92.89           H  
ATOM   3147  CA  LYS A 216      12.614  15.054 -17.359  1.00 92.89           C  
ATOM   3148  HA  LYS A 216      13.476  14.618 -17.864  1.00 92.89           H  
ATOM   3149  C   LYS A 216      12.984  15.264 -15.894  1.00 92.89           C  
ATOM   3150  CB  LYS A 216      12.220  16.348 -18.080  1.00 92.89           C  
ATOM   3151  HB2 LYS A 216      11.454  16.878 -17.514  1.00 92.89           H  
ATOM   3152  HB3 LYS A 216      11.820  16.093 -19.061  1.00 92.89           H  
ATOM   3153  O   LYS A 216      12.206  15.859 -15.155  1.00 92.89           O  
ATOM   3154  CG  LYS A 216      13.450  17.240 -18.262  1.00 92.89           C  
ATOM   3155  HG2 LYS A 216      14.224  16.659 -18.763  1.00 92.89           H  
ATOM   3156  HG3 LYS A 216      13.819  17.560 -17.288  1.00 92.89           H  
ATOM   3157  CD  LYS A 216      13.123  18.469 -19.114  1.00 92.89           C  
ATOM   3158  HD2 LYS A 216      12.411  19.099 -18.580  1.00 92.89           H  
ATOM   3159  HD3 LYS A 216      12.692  18.146 -20.062  1.00 92.89           H  
ATOM   3160  CE  LYS A 216      14.424  19.232 -19.369  1.00 92.89           C  
ATOM   3161  HE2 LYS A 216      15.141  18.547 -19.820  1.00 92.89           H  
ATOM   3162  HE3 LYS A 216      14.836  19.543 -18.409  1.00 92.89           H  
ATOM   3163  NZ  LYS A 216      14.223  20.407 -20.246  1.00 92.89           N  
ATOM   3164  HZ1 LYS A 216      15.110  20.870 -20.384  1.00 92.89           H  
ATOM   3165  HZ2 LYS A 216      13.584  21.057 -19.811  1.00 92.89           H  
ATOM   3166  HZ3 LYS A 216      13.864  20.114 -21.144  1.00 92.89           H  
ATOM   3167  N   ALA A 217      14.123  14.733 -15.474  1.00 84.49           N  
ATOM   3168  H   ALA A 217      14.744  14.293 -16.138  1.00 84.49           H  
ATOM   3169  CA  ALA A 217      14.555  14.822 -14.087  1.00 84.49           C  
ATOM   3170  HA  ALA A 217      13.705  14.600 -13.441  1.00 84.49           H  
ATOM   3171  C   ALA A 217      15.044  16.231 -13.719  1.00 84.49           C  
ATOM   3172  CB  ALA A 217      15.596  13.738 -13.856  1.00 84.49           C  
ATOM   3173  HB1 ALA A 217      15.980  13.788 -12.837  1.00 84.49           H  
ATOM   3174  HB2 ALA A 217      15.108  12.774 -13.994  1.00 84.49           H  
ATOM   3175  HB3 ALA A 217      16.414  13.842 -14.569  1.00 84.49           H  
ATOM   3176  O   ALA A 217      15.086  17.135 -14.557  1.00 84.49           O  
ATOM   3177  N   GLY A 218      15.397  16.424 -12.444  1.00 79.09           N  
ATOM   3178  H   GLY A 218      15.383  15.626 -11.825  1.00 79.09           H  
ATOM   3179  CA  GLY A 218      15.820  17.726 -11.913  1.00 79.09           C  
ATOM   3180  HA2 GLY A 218      16.042  17.621 -10.851  1.00 79.09           H  
ATOM   3181  HA3 GLY A 218      15.009  18.444 -12.033  1.00 79.09           H  
ATOM   3182  C   GLY A 218      17.070  18.306 -12.587  1.00 79.09           C  
ATOM   3183  O   GLY A 218      17.195  19.521 -12.680  1.00 79.09           O  
ATOM   3184  N   ASP A 219      17.941  17.446 -13.115  1.00 82.98           N  
ATOM   3185  H   ASP A 219      17.722  16.460 -13.088  1.00 82.98           H  
ATOM   3186  CA  ASP A 219      19.132  17.797 -13.904  1.00 82.98           C  
ATOM   3187  HA  ASP A 219      19.603  18.673 -13.458  1.00 82.98           H  
ATOM   3188  C   ASP A 219      18.810  18.151 -15.372  1.00 82.98           C  
ATOM   3189  CB  ASP A 219      20.133  16.625 -13.826  1.00 82.98           C  
ATOM   3190  HB2 ASP A 219      21.061  16.923 -14.315  1.00 82.98           H  
ATOM   3191  HB3 ASP A 219      20.360  16.423 -12.780  1.00 82.98           H  
ATOM   3192  O   ASP A 219      19.683  18.542 -16.142  1.00 82.98           O  
ATOM   3193  CG  ASP A 219      19.627  15.329 -14.481  1.00 82.98           C  
ATOM   3194  OD1 ASP A 219      18.439  15.257 -14.870  1.00 82.98           O  
ATOM   3195  OD2 ASP A 219      20.383  14.341 -14.592  1.00 82.98           O  
ATOM   3196  N   GLY A 220      17.548  18.005 -15.786  1.00 84.64           N  
ATOM   3197  H   GLY A 220      16.883  17.651 -15.114  1.00 84.64           H  
ATOM   3198  CA  GLY A 220      17.087  18.218 -17.152  1.00 84.64           C  
ATOM   3199  HA2 GLY A 220      17.624  19.065 -17.578  1.00 84.64           H  
ATOM   3200  HA3 GLY A 220      16.024  18.456 -17.105  1.00 84.64           H  
ATOM   3201  C   GLY A 220      17.267  17.020 -18.090  1.00 84.64           C  
ATOM   3202  O   GLY A 220      16.770  17.083 -19.220  1.00 84.64           O  
ATOM   3203  N   ASN A 221      17.904  15.934 -17.647  1.00 89.52           N  
ATOM   3204  H   ASN A 221      18.198  15.905 -16.681  1.00 89.52           H  
ATOM   3205  CA  ASN A 221      18.077  14.721 -18.439  1.00 89.52           C  
ATOM   3206  HA  ASN A 221      18.281  15.013 -19.469  1.00 89.52           H  
ATOM   3207  C   ASN A 221      16.796  13.882 -18.441  1.00 89.52           C  
ATOM   3208  CB  ASN A 221      19.288  13.925 -17.932  1.00 89.52           C  
ATOM   3209  HB2 ASN A 221      19.349  12.967 -18.449  1.00 89.52           H  
ATOM   3210  HB3 ASN A 221      19.170  13.721 -16.868  1.00 89.52           H  
ATOM   3211  O   ASN A 221      16.014  13.880 -17.488  1.00 89.52           O  
ATOM   3212  CG  ASN A 221      20.596  14.653 -18.176  1.00 89.52           C  
ATOM   3213  ND2 ASN A 221      21.493  14.643 -17.221  1.00 89.52           N  
ATOM   3214 HD21 ASN A 221      21.236  14.329 -16.296  1.00 89.52           H  
ATOM   3215 HD22 ASN A 221      22.336  15.180 -17.359  1.00 89.52           H  
ATOM   3216  OD1 ASN A 221      20.817  15.214 -19.240  1.00 89.52           O  
ATOM   3217  N   THR A 222      16.569  13.152 -19.534  1.00 92.82           N  
ATOM   3218  H   THR A 222      17.302  13.089 -20.226  1.00 92.82           H  
ATOM   3219  CA  THR A 222      15.461  12.189 -19.601  1.00 92.82           C  
ATOM   3220  HA  THR A 222      14.637  12.574 -19.000  1.00 92.82           H  
ATOM   3221  C   THR A 222      15.903  10.857 -19.011  1.00 92.82           C  
ATOM   3222  CB  THR A 222      14.926  12.015 -21.025  1.00 92.82           C  
ATOM   3223  HB  THR A 222      15.714  11.619 -21.665  1.00 92.82           H  
ATOM   3224  O   THR A 222      16.969  10.360 -19.368  1.00 92.82           O  
ATOM   3225  CG2 THR A 222      13.701  11.104 -21.097  1.00 92.82           C  
ATOM   3226 HG21 THR A 222      13.309  11.097 -22.115  1.00 92.82           H  
ATOM   3227 HG22 THR A 222      12.926  11.461 -20.418  1.00 92.82           H  
ATOM   3228 HG23 THR A 222      13.971  10.082 -20.832  1.00 92.82           H  
ATOM   3229  OG1 THR A 222      14.534  13.284 -21.503  1.00 92.82           O  
ATOM   3230  HG1 THR A 222      15.174  13.908 -21.154  1.00 92.82           H  
ATOM   3231  N   ARG A 223      15.088  10.274 -18.131  1.00 92.09           N  
ATOM   3232  H   ARG A 223      14.229  10.745 -17.885  1.00 92.09           H  
ATOM   3233  CA  ARG A 223      15.368   8.977 -17.497  1.00 92.09           C  
ATOM   3234  HA  ARG A 223      16.001   8.395 -18.167  1.00 92.09           H  
ATOM   3235  C   ARG A 223      14.096   8.164 -17.283  1.00 92.09           C  
ATOM   3236  CB  ARG A 223      16.147   9.184 -16.185  1.00 92.09           C  
ATOM   3237  HB2 ARG A 223      17.097   9.668 -16.413  1.00 92.09           H  
ATOM   3238  HB3 ARG A 223      16.362   8.213 -15.740  1.00 92.09           H  
ATOM   3239  O   ARG A 223      13.016   8.737 -17.119  1.00 92.09           O  
ATOM   3240  CG  ARG A 223      15.378  10.040 -15.170  1.00 92.09           C  
ATOM   3241  HG2 ARG A 223      14.430   9.555 -14.938  1.00 92.09           H  
ATOM   3242  HG3 ARG A 223      15.161  11.021 -15.592  1.00 92.09           H  
ATOM   3243  CD  ARG A 223      16.136  10.224 -13.858  1.00 92.09           C  
ATOM   3244  HD2 ARG A 223      16.452   9.256 -13.471  1.00 92.09           H  
ATOM   3245  HD3 ARG A 223      15.421  10.654 -13.157  1.00 92.09           H  
ATOM   3246  NE  ARG A 223      17.288  11.146 -13.964  1.00 92.09           N  
ATOM   3247  HE  ARG A 223      17.599  11.444 -14.878  1.00 92.09           H  
ATOM   3248  NH1 ARG A 223      17.554  11.392 -11.702  1.00 92.09           N  
ATOM   3249 HH11 ARG A 223      17.991  11.851 -10.915  1.00 92.09           H  
ATOM   3250 HH12 ARG A 223      16.735  10.824 -11.537  1.00 92.09           H  
ATOM   3251  NH2 ARG A 223      18.869  12.551 -13.071  1.00 92.09           N  
ATOM   3252 HH21 ARG A 223      19.152  12.949 -13.956  1.00 92.09           H  
ATOM   3253 HH22 ARG A 223      19.422  12.852 -12.282  1.00 92.09           H  
ATOM   3254  CZ  ARG A 223      17.901  11.688 -12.925  1.00 92.09           C  
ATOM   3255  N   THR A 224      14.253   6.843 -17.276  1.00 95.49           N  
ATOM   3256  H   THR A 224      15.177   6.466 -17.430  1.00 95.49           H  
ATOM   3257  CA  THR A 224      13.179   5.878 -17.016  1.00 95.49           C  
ATOM   3258  HA  THR A 224      12.250   6.297 -17.401  1.00 95.49           H  
ATOM   3259  C   THR A 224      13.046   5.648 -15.513  1.00 95.49           C  
ATOM   3260  CB  THR A 224      13.419   4.552 -17.754  1.00 95.49           C  
ATOM   3261  HB  THR A 224      14.265   4.026 -17.312  1.00 95.49           H  
ATOM   3262  O   THR A 224      14.032   5.343 -14.848  1.00 95.49           O  
ATOM   3263  CG2 THR A 224      12.193   3.644 -17.756  1.00 95.49           C  
ATOM   3264 HG21 THR A 224      12.374   2.770 -18.382  1.00 95.49           H  
ATOM   3265 HG22 THR A 224      11.995   3.289 -16.744  1.00 95.49           H  
ATOM   3266 HG23 THR A 224      11.323   4.185 -18.126  1.00 95.49           H  
ATOM   3267  OG1 THR A 224      13.702   4.813 -19.108  1.00 95.49           O  
ATOM   3268  HG1 THR A 224      13.562   3.994 -19.590  1.00 95.49           H  
ATOM   3269  N   VAL A 225      11.838   5.806 -14.973  1.00 96.07           N  
ATOM   3270  H   VAL A 225      11.072   6.037 -15.589  1.00 96.07           H  
ATOM   3271  CA  VAL A 225      11.550   5.802 -13.533  1.00 96.07           C  
ATOM   3272  HA  VAL A 225      12.421   5.393 -13.022  1.00 96.07           H  
ATOM   3273  C   VAL A 225      10.351   4.907 -13.206  1.00 96.07           C  
ATOM   3274  CB  VAL A 225      11.329   7.230 -12.985  1.00 96.07           C  
ATOM   3275  HB  VAL A 225      11.197   7.178 -11.905  1.00 96.07           H  
ATOM   3276  O   VAL A 225       9.437   4.772 -14.032  1.00 96.07           O  
ATOM   3277  CG1 VAL A 225      12.557   8.104 -13.258  1.00 96.07           C  
ATOM   3278 HG11 VAL A 225      12.700   8.225 -14.331  1.00 96.07           H  
ATOM   3279 HG12 VAL A 225      13.444   7.645 -12.822  1.00 96.07           H  
ATOM   3280 HG13 VAL A 225      12.421   9.091 -12.815  1.00 96.07           H  
ATOM   3281  CG2 VAL A 225      10.092   7.927 -13.564  1.00 96.07           C  
ATOM   3282 HG21 VAL A 225       9.191   7.382 -13.283  1.00 96.07           H  
ATOM   3283 HG22 VAL A 225      10.022   8.937 -13.160  1.00 96.07           H  
ATOM   3284 HG23 VAL A 225      10.167   7.986 -14.650  1.00 96.07           H  
ATOM   3285  N   PRO A 226      10.325   4.303 -12.005  1.00 97.36           N  
ATOM   3286  CA  PRO A 226       9.191   3.507 -11.558  1.00 97.36           C  
ATOM   3287  HA  PRO A 226       9.027   2.701 -12.273  1.00 97.36           H  
ATOM   3288  C   PRO A 226       7.918   4.365 -11.413  1.00 97.36           C  
ATOM   3289  CB  PRO A 226       9.616   2.904 -10.220  1.00 97.36           C  
ATOM   3290  HB2 PRO A 226      10.058   1.922 -10.388  1.00 97.36           H  
ATOM   3291  HB3 PRO A 226       8.778   2.845  -9.526  1.00 97.36           H  
ATOM   3292  O   PRO A 226       7.989   5.525 -10.982  1.00 97.36           O  
ATOM   3293  CG  PRO A 226      10.674   3.874  -9.697  1.00 97.36           C  
ATOM   3294  HG2 PRO A 226      11.386   3.395  -9.026  1.00 97.36           H  
ATOM   3295  HG3 PRO A 226      10.188   4.716  -9.205  1.00 97.36           H  
ATOM   3296  CD  PRO A 226      11.351   4.358 -10.968  1.00 97.36           C  
ATOM   3297  HD2 PRO A 226      11.734   5.367 -10.812  1.00 97.36           H  
ATOM   3298  HD3 PRO A 226      12.170   3.686 -11.223  1.00 97.36           H  
ATOM   3299  N   PRO A 227       6.731   3.829 -11.756  1.00 97.93           N  
ATOM   3300  CA  PRO A 227       5.486   4.587 -11.686  1.00 97.93           C  
ATOM   3301  HA  PRO A 227       5.640   5.565 -12.141  1.00 97.93           H  
ATOM   3302  C   PRO A 227       4.970   4.824 -10.261  1.00 97.93           C  
ATOM   3303  CB  PRO A 227       4.487   3.794 -12.537  1.00 97.93           C  
ATOM   3304  HB2 PRO A 227       4.538   4.137 -13.570  1.00 97.93           H  
ATOM   3305  HB3 PRO A 227       3.467   3.877 -12.162  1.00 97.93           H  
ATOM   3306  O   PRO A 227       4.256   5.805 -10.052  1.00 97.93           O  
ATOM   3307  CG  PRO A 227       4.995   2.355 -12.464  1.00 97.93           C  
ATOM   3308  HG2 PRO A 227       4.702   1.778 -13.341  1.00 97.93           H  
ATOM   3309  HG3 PRO A 227       4.626   1.881 -11.555  1.00 97.93           H  
ATOM   3310  CD  PRO A 227       6.510   2.535 -12.389  1.00 97.93           C  
ATOM   3311  HD2 PRO A 227       6.971   1.720 -11.831  1.00 97.93           H  
ATOM   3312  HD3 PRO A 227       6.925   2.557 -13.396  1.00 97.93           H  
ATOM   3313  N   SER A 228       5.305   3.981  -9.283  1.00 98.00           N  
ATOM   3314  H   SER A 228       5.866   3.173  -9.514  1.00 98.00           H  
ATOM   3315  CA  SER A 228       4.706   3.970  -7.939  1.00 98.00           C  
ATOM   3316  HA  SER A 228       3.673   3.638  -8.043  1.00 98.00           H  
ATOM   3317  C   SER A 228       4.671   5.328  -7.236  1.00 98.00           C  
ATOM   3318  CB  SER A 228       5.420   2.959  -7.040  1.00 98.00           C  
ATOM   3319  HB2 SER A 228       5.056   3.076  -6.020  1.00 98.00           H  
ATOM   3320  HB3 SER A 228       5.190   1.945  -7.368  1.00 98.00           H  
ATOM   3321  O   SER A 228       3.619   5.694  -6.716  1.00 98.00           O  
ATOM   3322  OG  SER A 228       6.816   3.167  -7.078  1.00 98.00           O  
ATOM   3323  HG  SER A 228       7.196   2.385  -7.485  1.00 98.00           H  
ATOM   3324  N   GLY A 229       5.746   6.123  -7.284  1.00 97.71           N  
ATOM   3325  H   GLY A 229       6.595   5.729  -7.663  1.00 97.71           H  
ATOM   3326  CA  GLY A 229       5.756   7.478  -6.707  1.00 97.71           C  
ATOM   3327  HA2 GLY A 229       6.744   7.917  -6.846  1.00 97.71           H  
ATOM   3328  HA3 GLY A 229       5.550   7.422  -5.638  1.00 97.71           H  
ATOM   3329  C   GLY A 229       4.736   8.423  -7.355  1.00 97.71           C  
ATOM   3330  O   GLY A 229       3.961   9.092  -6.671  1.00 97.71           O  
ATOM   3331  N   HIS A 230       4.655   8.410  -8.689  1.00 98.17           N  
ATOM   3332  H   HIS A 230       5.213   7.732  -9.187  1.00 98.17           H  
ATOM   3333  CA  HIS A 230       3.691   9.211  -9.452  1.00 98.17           C  
ATOM   3334  HA  HIS A 230       3.764  10.253  -9.139  1.00 98.17           H  
ATOM   3335  C   HIS A 230       2.252   8.749  -9.201  1.00 98.17           C  
ATOM   3336  CB  HIS A 230       4.008   9.119 -10.953  1.00 98.17           C  
ATOM   3337  HB2 HIS A 230       3.256   9.693 -11.494  1.00 98.17           H  
ATOM   3338  HB3 HIS A 230       3.943   8.083 -11.286  1.00 98.17           H  
ATOM   3339  O   HIS A 230       1.341   9.568  -9.075  1.00 98.17           O  
ATOM   3340  CG  HIS A 230       5.352   9.670 -11.341  1.00 98.17           C  
ATOM   3341  CD2 HIS A 230       5.576  10.854 -11.989  1.00 98.17           C  
ATOM   3342  HD2 HIS A 230       4.827  11.559 -12.321  1.00 98.17           H  
ATOM   3343  ND1 HIS A 230       6.584   9.085 -11.130  1.00 98.17           N  
ATOM   3344  HD1 HIS A 230       6.777   8.177 -10.731  1.00 98.17           H  
ATOM   3345  CE1 HIS A 230       7.523   9.916 -11.610  1.00 98.17           C  
ATOM   3346  HE1 HIS A 230       8.588   9.745 -11.564  1.00 98.17           H  
ATOM   3347  NE2 HIS A 230       6.950  10.998 -12.156  1.00 98.17           N  
ATOM   3348  N   ILE A 231       2.045   7.433  -9.111  1.00 98.51           N  
ATOM   3349  H   ILE A 231       2.842   6.824  -9.230  1.00 98.51           H  
ATOM   3350  CA  ILE A 231       0.746   6.828  -8.816  1.00 98.51           C  
ATOM   3351  HA  ILE A 231      -0.001   7.269  -9.475  1.00 98.51           H  
ATOM   3352  C   ILE A 231       0.301   7.143  -7.386  1.00 98.51           C  
ATOM   3353  CB  ILE A 231       0.800   5.311  -9.078  1.00 98.51           C  
ATOM   3354  HB  ILE A 231       1.624   4.895  -8.499  1.00 98.51           H  
ATOM   3355  O   ILE A 231      -0.867   7.463  -7.183  1.00 98.51           O  
ATOM   3356  CG1 ILE A 231       1.057   4.967 -10.564  1.00 98.51           C  
ATOM   3357 HG12 ILE A 231       1.173   3.887 -10.656  1.00 98.51           H  
ATOM   3358 HG13 ILE A 231       1.996   5.418 -10.885  1.00 98.51           H  
ATOM   3359  CG2 ILE A 231      -0.489   4.626  -8.604  1.00 98.51           C  
ATOM   3360 HG21 ILE A 231      -1.363   5.090  -9.061  1.00 98.51           H  
ATOM   3361 HG22 ILE A 231      -0.440   3.573  -8.879  1.00 98.51           H  
ATOM   3362 HG23 ILE A 231      -0.582   4.679  -7.520  1.00 98.51           H  
ATOM   3363  CD1 ILE A 231      -0.019   5.427 -11.550  1.00 98.51           C  
ATOM   3364 HD11 ILE A 231       0.276   5.134 -12.558  1.00 98.51           H  
ATOM   3365 HD12 ILE A 231      -0.973   4.952 -11.319  1.00 98.51           H  
ATOM   3366 HD13 ILE A 231      -0.124   6.511 -11.523  1.00 98.51           H  
ATOM   3367  N   ALA A 232       1.203   7.123  -6.406  1.00 98.32           N  
ATOM   3368  H   ALA A 232       2.142   6.808  -6.601  1.00 98.32           H  
ATOM   3369  CA  ALA A 232       0.881   7.503  -5.035  1.00 98.32           C  
ATOM   3370  HA  ALA A 232       0.037   6.904  -4.692  1.00 98.32           H  
ATOM   3371  C   ALA A 232       0.462   8.980  -4.945  1.00 98.32           C  
ATOM   3372  CB  ALA A 232       2.083   7.186  -4.148  1.00 98.32           C  
ATOM   3373  HB1 ALA A 232       2.940   7.803  -4.419  1.00 98.32           H  
ATOM   3374  HB2 ALA A 232       1.798   7.376  -3.113  1.00 98.32           H  
ATOM   3375  HB3 ALA A 232       2.363   6.137  -4.248  1.00 98.32           H  
ATOM   3376  O   ALA A 232      -0.562   9.301  -4.341  1.00 98.32           O  
ATOM   3377  N   GLY A 233       1.179   9.870  -5.641  1.00 98.18           N  
ATOM   3378  H   GLY A 233       2.029   9.559  -6.088  1.00 98.18           H  
ATOM   3379  CA  GLY A 233       0.788  11.278  -5.762  1.00 98.18           C  
ATOM   3380  HA2 GLY A 233       0.754  11.739  -4.775  1.00 98.18           H  
ATOM   3381  HA3 GLY A 233       1.528  11.795  -6.371  1.00 98.18           H  
ATOM   3382  C   GLY A 233      -0.571  11.450  -6.442  1.00 98.18           C  
ATOM   3383  O   GLY A 233      -1.396  12.256  -6.013  1.00 98.18           O  
ATOM   3384  N   LEU A 234      -0.842  10.644  -7.473  1.00 98.22           N  
ATOM   3385  H   LEU A 234      -0.114  10.022  -7.796  1.00 98.22           H  
ATOM   3386  CA  LEU A 234      -2.132  10.623  -8.152  1.00 98.22           C  
ATOM   3387  HA  LEU A 234      -2.356  11.645  -8.457  1.00 98.22           H  
ATOM   3388  C   LEU A 234      -3.265  10.171  -7.223  1.00 98.22           C  
ATOM   3389  CB  LEU A 234      -2.038   9.715  -9.394  1.00 98.22           C  
ATOM   3390  HB2 LEU A 234      -1.717   8.722  -9.080  1.00 98.22           H  
ATOM   3391  HB3 LEU A 234      -1.287  10.108 -10.079  1.00 98.22           H  
ATOM   3392  O   LEU A 234      -4.330  10.784  -7.241  1.00 98.22           O  
ATOM   3393  CG  LEU A 234      -3.381   9.562 -10.123  1.00 98.22           C  
ATOM   3394  HG  LEU A 234      -4.181   9.338  -9.419  1.00 98.22           H  
ATOM   3395  CD1 LEU A 234      -3.725  10.842 -10.870  1.00 98.22           C  
ATOM   3396 HD11 LEU A 234      -3.453  11.707 -10.265  1.00 98.22           H  
ATOM   3397 HD12 LEU A 234      -4.808  10.865 -10.990  1.00 98.22           H  
ATOM   3398 HD13 LEU A 234      -3.207  10.886 -11.829  1.00 98.22           H  
ATOM   3399  CD2 LEU A 234      -3.338   8.406 -11.107  1.00 98.22           C  
ATOM   3400 HD21 LEU A 234      -3.128   7.483 -10.566  1.00 98.22           H  
ATOM   3401 HD22 LEU A 234      -4.302   8.301 -11.604  1.00 98.22           H  
ATOM   3402 HD23 LEU A 234      -2.551   8.589 -11.838  1.00 98.22           H  
ATOM   3403  N   TYR A 235      -3.059   9.114  -6.435  1.00 98.06           N  
ATOM   3404  H   TYR A 235      -2.164   8.648  -6.473  1.00 98.06           H  
ATOM   3405  CA  TYR A 235      -4.042   8.653  -5.453  1.00 98.06           C  
ATOM   3406  HA  TYR A 235      -4.973   8.382  -5.951  1.00 98.06           H  
ATOM   3407  C   TYR A 235      -4.357   9.770  -4.462  1.00 98.06           C  
ATOM   3408  CB  TYR A 235      -3.514   7.440  -4.683  1.00 98.06           C  
ATOM   3409  HB2 TYR A 235      -4.056   7.415  -3.737  1.00 98.06           H  
ATOM   3410  HB3 TYR A 235      -2.460   7.584  -4.444  1.00 98.06           H  
ATOM   3411  O   TYR A 235      -5.522  10.110  -4.282  1.00 98.06           O  
ATOM   3412  CG  TYR A 235      -3.678   6.075  -5.317  1.00 98.06           C  
ATOM   3413  CD1 TYR A 235      -3.557   5.862  -6.703  1.00 98.06           C  
ATOM   3414  HD1 TYR A 235      -3.352   6.687  -7.369  1.00 98.06           H  
ATOM   3415  CD2 TYR A 235      -3.901   4.985  -4.461  1.00 98.06           C  
ATOM   3416  HD2 TYR A 235      -3.973   5.158  -3.398  1.00 98.06           H  
ATOM   3417  CE1 TYR A 235      -3.645   4.555  -7.220  1.00 98.06           C  
ATOM   3418  HE1 TYR A 235      -3.528   4.392  -8.281  1.00 98.06           H  
ATOM   3419  CE2 TYR A 235      -3.986   3.680  -4.964  1.00 98.06           C  
ATOM   3420  HE2 TYR A 235      -4.117   2.851  -4.284  1.00 98.06           H  
ATOM   3421  OH  TYR A 235      -3.907   2.184  -6.790  1.00 98.06           O  
ATOM   3422  HH  TYR A 235      -3.970   1.580  -6.046  1.00 98.06           H  
ATOM   3423  CZ  TYR A 235      -3.848   3.464  -6.344  1.00 98.06           C  
ATOM   3424  N   ALA A 236      -3.322  10.393  -3.892  1.00 96.93           N  
ATOM   3425  H   ALA A 236      -2.388  10.056  -4.078  1.00 96.93           H  
ATOM   3426  CA  ALA A 236      -3.474  11.497  -2.953  1.00 96.93           C  
ATOM   3427  HA  ALA A 236      -4.016  11.127  -2.082  1.00 96.93           H  
ATOM   3428  C   ALA A 236      -4.287  12.662  -3.541  1.00 96.93           C  
ATOM   3429  CB  ALA A 236      -2.069  11.946  -2.534  1.00 96.93           C  
ATOM   3430  HB1 ALA A 236      -2.138  12.818  -1.884  1.00 96.93           H  
ATOM   3431  HB2 ALA A 236      -1.480  12.209  -3.413  1.00 96.93           H  
ATOM   3432  HB3 ALA A 236      -1.566  11.140  -2.001  1.00 96.93           H  
ATOM   3433  O   ALA A 236      -5.174  13.216  -2.882  1.00 96.93           O  
ATOM   3434  N   ARG A 237      -4.035  12.993  -4.813  1.00 97.42           N  
ATOM   3435  H   ARG A 237      -3.253  12.545  -5.269  1.00 97.42           H  
ATOM   3436  CA  ARG A 237      -4.805  14.002  -5.541  1.00 97.42           C  
ATOM   3437  HA  ARG A 237      -4.802  14.920  -4.954  1.00 97.42           H  
ATOM   3438  C   ARG A 237      -6.266  13.606  -5.711  1.00 97.42           C  
ATOM   3439  CB  ARG A 237      -4.134  14.274  -6.888  1.00 97.42           C  
ATOM   3440  HB2 ARG A 237      -4.145  13.380  -7.510  1.00 97.42           H  
ATOM   3441  HB3 ARG A 237      -3.100  14.555  -6.686  1.00 97.42           H  
ATOM   3442  O   ARG A 237      -7.142  14.397  -5.378  1.00 97.42           O  
ATOM   3443  CG  ARG A 237      -4.842  15.424  -7.612  1.00 97.42           C  
ATOM   3444  HG2 ARG A 237      -5.881  15.159  -7.809  1.00 97.42           H  
ATOM   3445  HG3 ARG A 237      -4.829  16.298  -6.961  1.00 97.42           H  
ATOM   3446  CD  ARG A 237      -4.184  15.804  -8.935  1.00 97.42           C  
ATOM   3447  HD2 ARG A 237      -4.623  16.756  -9.233  1.00 97.42           H  
ATOM   3448  HD3 ARG A 237      -3.116  15.960  -8.779  1.00 97.42           H  
ATOM   3449  NE  ARG A 237      -4.464  14.823 -10.000  1.00 97.42           N  
ATOM   3450  HE  ARG A 237      -5.437  14.561 -10.076  1.00 97.42           H  
ATOM   3451  NH1 ARG A 237      -2.365  14.626 -10.908  1.00 97.42           N  
ATOM   3452 HH11 ARG A 237      -2.008  14.831  -9.985  1.00 97.42           H  
ATOM   3453 HH12 ARG A 237      -1.761  14.116 -11.537  1.00 97.42           H  
ATOM   3454  NH2 ARG A 237      -4.114  13.727 -11.945  1.00 97.42           N  
ATOM   3455 HH21 ARG A 237      -3.492  13.378 -12.660  1.00 97.42           H  
ATOM   3456 HH22 ARG A 237      -5.100  13.507 -11.977  1.00 97.42           H  
ATOM   3457  CZ  ARG A 237      -3.644  14.398 -10.939  1.00 97.42           C  
ATOM   3458  N   VAL A 238      -6.534  12.403  -6.221  1.00 97.11           N  
ATOM   3459  H   VAL A 238      -5.756  11.788  -6.409  1.00 97.11           H  
ATOM   3460  CA  VAL A 238      -7.905  11.923  -6.468  1.00 97.11           C  
ATOM   3461  HA  VAL A 238      -8.409  12.632  -7.125  1.00 97.11           H  
ATOM   3462  C   VAL A 238      -8.710  11.877  -5.179  1.00 97.11           C  
ATOM   3463  CB  VAL A 238      -7.904  10.537  -7.136  1.00 97.11           C  
ATOM   3464  HB  VAL A 238      -7.247   9.862  -6.587  1.00 97.11           H  
ATOM   3465  O   VAL A 238      -9.854  12.322  -5.173  1.00 97.11           O  
ATOM   3466  CG1 VAL A 238      -9.304   9.905  -7.220  1.00 97.11           C  
ATOM   3467 HG11 VAL A 238     -10.013  10.613  -7.649  1.00 97.11           H  
ATOM   3468 HG12 VAL A 238      -9.643   9.632  -6.221  1.00 97.11           H  
ATOM   3469 HG13 VAL A 238      -9.268   8.988  -7.808  1.00 97.11           H  
ATOM   3470  CG2 VAL A 238      -7.397  10.664  -8.575  1.00 97.11           C  
ATOM   3471 HG21 VAL A 238      -6.414  11.134  -8.590  1.00 97.11           H  
ATOM   3472 HG22 VAL A 238      -7.305   9.671  -9.015  1.00 97.11           H  
ATOM   3473 HG23 VAL A 238      -8.083  11.279  -9.157  1.00 97.11           H  
ATOM   3474  N   ASP A 239      -8.109  11.391  -4.099  1.00 95.86           N  
ATOM   3475  H   ASP A 239      -7.191  10.978  -4.191  1.00 95.86           H  
ATOM   3476  CA  ASP A 239      -8.743  11.327  -2.790  1.00 95.86           C  
ATOM   3477  HA  ASP A 239      -9.641  10.711  -2.840  1.00 95.86           H  
ATOM   3478  C   ASP A 239      -9.130  12.713  -2.280  1.00 95.86           C  
ATOM   3479  CB  ASP A 239      -7.763  10.716  -1.798  1.00 95.86           C  
ATOM   3480  HB2 ASP A 239      -6.792  11.201  -1.892  1.00 95.86           H  
ATOM   3481  HB3 ASP A 239      -8.133  10.920  -0.793  1.00 95.86           H  
ATOM   3482  O   ASP A 239     -10.234  12.895  -1.775  1.00 95.86           O  
ATOM   3483  CG  ASP A 239      -7.582   9.212  -1.930  1.00 95.86           C  
ATOM   3484  OD1 ASP A 239      -7.967   8.560  -2.926  1.00 95.86           O  
ATOM   3485  OD2 ASP A 239      -7.022   8.663  -0.964  1.00 95.86           O  
ATOM   3486  N   THR A 240      -8.247  13.699  -2.448  1.00 93.95           N  
ATOM   3487  H   THR A 240      -7.356  13.482  -2.871  1.00 93.95           H  
ATOM   3488  CA  THR A 240      -8.520  15.064  -1.989  1.00 93.95           C  
ATOM   3489  HA  THR A 240      -8.929  15.010  -0.980  1.00 93.95           H  
ATOM   3490  C   THR A 240      -9.557  15.772  -2.859  1.00 93.95           C  
ATOM   3491  CB  THR A 240      -7.241  15.906  -1.951  1.00 93.95           C  
ATOM   3492  HB  THR A 240      -6.892  16.097  -2.966  1.00 93.95           H  
ATOM   3493  O   THR A 240     -10.369  16.538  -2.354  1.00 93.95           O  
ATOM   3494  CG2 THR A 240      -7.505  17.240  -1.249  1.00 93.95           C  
ATOM   3495 HG21 THR A 240      -7.803  17.989  -1.983  1.00 93.95           H  
ATOM   3496 HG22 THR A 240      -6.616  17.553  -0.702  1.00 93.95           H  
ATOM   3497 HG23 THR A 240      -8.304  17.128  -0.515  1.00 93.95           H  
ATOM   3498  OG1 THR A 240      -6.201  15.266  -1.244  1.00 93.95           O  
ATOM   3499  HG1 THR A 240      -5.903  14.511  -1.757  1.00 93.95           H  
ATOM   3500  N   GLU A 241      -9.529  15.544  -4.173  1.00 95.08           N  
ATOM   3501  H   GLU A 241      -8.807  14.940  -4.539  1.00 95.08           H  
ATOM   3502  CA  GLU A 241     -10.410  16.232  -5.121  1.00 95.08           C  
ATOM   3503  HA  GLU A 241     -10.576  17.257  -4.788  1.00 95.08           H  
ATOM   3504  C   GLU A 241     -11.797  15.583  -5.235  1.00 95.08           C  
ATOM   3505  CB  GLU A 241      -9.740  16.275  -6.508  1.00 95.08           C  
ATOM   3506  HB2 GLU A 241      -9.441  15.263  -6.780  1.00 95.08           H  
ATOM   3507  HB3 GLU A 241     -10.475  16.616  -7.237  1.00 95.08           H  
ATOM   3508  O   GLU A 241     -12.769  16.274  -5.533  1.00 95.08           O  
ATOM   3509  CG  GLU A 241      -8.522  17.217  -6.588  1.00 95.08           C  
ATOM   3510  HG2 GLU A 241      -8.861  18.234  -6.394  1.00 95.08           H  
ATOM   3511  HG3 GLU A 241      -7.808  16.954  -5.807  1.00 95.08           H  
ATOM   3512  CD  GLU A 241      -7.799  17.178  -7.953  1.00 95.08           C  
ATOM   3513  OE1 GLU A 241      -6.763  17.874  -8.102  1.00 95.08           O  
ATOM   3514  OE2 GLU A 241      -8.227  16.428  -8.863  1.00 95.08           O  
ATOM   3515  N   ARG A 242     -11.899  14.256  -5.078  1.00 94.29           N  
ATOM   3516  H   ARG A 242     -11.056  13.748  -4.854  1.00 94.29           H  
ATOM   3517  CA  ARG A 242     -13.128  13.489  -5.358  1.00 94.29           C  
ATOM   3518  HA  ARG A 242     -13.981  14.161  -5.262  1.00 94.29           H  
ATOM   3519  C   ARG A 242     -13.421  12.361  -4.365  1.00 94.29           C  
ATOM   3520  CB  ARG A 242     -13.096  12.943  -6.795  1.00 94.29           C  
ATOM   3521  HB2 ARG A 242     -12.271  12.236  -6.881  1.00 94.29           H  
ATOM   3522  HB3 ARG A 242     -14.030  12.412  -6.981  1.00 94.29           H  
ATOM   3523  O   ARG A 242     -14.357  11.604  -4.596  1.00 94.29           O  
ATOM   3524  CG  ARG A 242     -12.953  14.047  -7.861  1.00 94.29           C  
ATOM   3525  HG2 ARG A 242     -11.924  14.405  -7.875  1.00 94.29           H  
ATOM   3526  HG3 ARG A 242     -13.608  14.880  -7.606  1.00 94.29           H  
ATOM   3527  CD  ARG A 242     -13.338  13.568  -9.265  1.00 94.29           C  
ATOM   3528  HD2 ARG A 242     -14.413  13.390  -9.291  1.00 94.29           H  
ATOM   3529  HD3 ARG A 242     -13.093  14.358  -9.975  1.00 94.29           H  
ATOM   3530  NE  ARG A 242     -12.625  12.328  -9.579  1.00 94.29           N  
ATOM   3531  HE  ARG A 242     -12.448  11.759  -8.763  1.00 94.29           H  
ATOM   3532  NH1 ARG A 242     -12.129  12.607 -11.813  1.00 94.29           N  
ATOM   3533 HH11 ARG A 242     -11.359  12.436 -12.445  1.00 94.29           H  
ATOM   3534 HH12 ARG A 242     -12.556  13.521 -11.796  1.00 94.29           H  
ATOM   3535  NH2 ARG A 242     -11.303  10.893 -10.669  1.00 94.29           N  
ATOM   3536 HH21 ARG A 242     -10.649  10.900 -11.439  1.00 94.29           H  
ATOM   3537 HH22 ARG A 242     -10.925  10.649  -9.765  1.00 94.29           H  
ATOM   3538  CZ  ARG A 242     -12.046  11.957 -10.692  1.00 94.29           C  
ATOM   3539  N   GLY A 243     -12.644  12.229  -3.293  1.00 93.79           N  
ATOM   3540  H   GLY A 243     -11.891  12.886  -3.149  1.00 93.79           H  
ATOM   3541  CA  GLY A 243     -12.834  11.202  -2.271  1.00 93.79           C  
ATOM   3542  HA2 GLY A 243     -12.361  11.544  -1.351  1.00 93.79           H  
ATOM   3543  HA3 GLY A 243     -13.898  11.086  -2.066  1.00 93.79           H  
ATOM   3544  C   GLY A 243     -12.259   9.828  -2.635  1.00 93.79           C  
ATOM   3545  O   GLY A 243     -12.143   9.445  -3.800  1.00 93.79           O  
ATOM   3546  N   VAL A 244     -11.938   9.050  -1.598  1.00 95.06           N  
ATOM   3547  H   VAL A 244     -12.021   9.454  -0.676  1.00 95.06           H  
ATOM   3548  CA  VAL A 244     -11.287   7.725  -1.691  1.00 95.06           C  
ATOM   3549  HA  VAL A 244     -10.347   7.852  -2.228  1.00 95.06           H  
ATOM   3550  C   VAL A 244     -12.102   6.673  -2.459  1.00 95.06           C  
ATOM   3551  CB  VAL A 244     -10.959   7.239  -0.266  1.00 95.06           C  
ATOM   3552  HB  VAL A 244     -10.421   8.044   0.234  1.00 95.06           H  
ATOM   3553  O   VAL A 244     -11.547   5.745  -3.050  1.00 95.06           O  
ATOM   3554  CG1 VAL A 244     -12.214   6.924   0.563  1.00 95.06           C  
ATOM   3555 HG11 VAL A 244     -12.868   7.794   0.620  1.00 95.06           H  
ATOM   3556 HG12 VAL A 244     -12.757   6.078   0.142  1.00 95.06           H  
ATOM   3557 HG13 VAL A 244     -11.914   6.669   1.580  1.00 95.06           H  
ATOM   3558  CG2 VAL A 244     -10.045   6.013  -0.267  1.00 95.06           C  
ATOM   3559 HG21 VAL A 244      -9.145   6.236  -0.839  1.00 95.06           H  
ATOM   3560 HG22 VAL A 244      -9.759   5.771   0.757  1.00 95.06           H  
ATOM   3561 HG23 VAL A 244     -10.560   5.156  -0.700  1.00 95.06           H  
ATOM   3562  N   HIS A 245     -13.429   6.828  -2.496  1.00 93.16           N  
ATOM   3563  H   HIS A 245     -13.820   7.631  -2.024  1.00 93.16           H  
ATOM   3564  CA  HIS A 245     -14.337   5.943  -3.227  1.00 93.16           C  
ATOM   3565  HA  HIS A 245     -14.144   4.914  -2.924  1.00 93.16           H  
ATOM   3566  C   HIS A 245     -14.124   6.020  -4.747  1.00 93.16           C  
ATOM   3567  CB  HIS A 245     -15.782   6.304  -2.848  1.00 93.16           C  
ATOM   3568  HB2 HIS A 245     -15.904   6.207  -1.769  1.00 93.16           H  
ATOM   3569  HB3 HIS A 245     -16.459   5.595  -3.323  1.00 93.16           H  
ATOM   3570  O   HIS A 245     -14.397   5.063  -5.483  1.00 93.16           O  
ATOM   3571  CG  HIS A 245     -16.192   7.700  -3.243  1.00 93.16           C  
ATOM   3572  CD2 HIS A 245     -16.806   8.050  -4.415  1.00 93.16           C  
ATOM   3573  HD2 HIS A 245     -17.089   7.377  -5.210  1.00 93.16           H  
ATOM   3574  ND1 HIS A 245     -16.055   8.853  -2.497  1.00 93.16           N  
ATOM   3575  HD1 HIS A 245     -15.812   8.924  -1.520  1.00 93.16           H  
ATOM   3576  CE1 HIS A 245     -16.564   9.871  -3.217  1.00 93.16           C  
ATOM   3577  HE1 HIS A 245     -16.649  10.895  -2.885  1.00 93.16           H  
ATOM   3578  NE2 HIS A 245     -17.011   9.425  -4.401  1.00 93.16           N  
ATOM   3579  N   LYS A 246     -13.599   7.144  -5.252  1.00 94.39           N  
ATOM   3580  H   LYS A 246     -13.332   7.885  -4.619  1.00 94.39           H  
ATOM   3581  CA  LYS A 246     -13.326   7.304  -6.672  1.00 94.39           C  
ATOM   3582  HA  LYS A 246     -14.179   6.879  -7.201  1.00 94.39           H  
ATOM   3583  C   LYS A 246     -12.066   6.539  -7.061  1.00 94.39           C  
ATOM   3584  CB  LYS A 246     -13.242   8.791  -7.019  1.00 94.39           C  
ATOM   3585  HB2 LYS A 246     -14.186   9.273  -6.763  1.00 94.39           H  
ATOM   3586  HB3 LYS A 246     -12.457   9.257  -6.424  1.00 94.39           H  
ATOM   3587  O   LYS A 246     -10.949   6.876  -6.693  1.00 94.39           O  
ATOM   3588  CG  LYS A 246     -12.933   9.026  -8.502  1.00 94.39           C  
ATOM   3589  HG2 LYS A 246     -12.932  10.108  -8.631  1.00 94.39           H  
ATOM   3590  HG3 LYS A 246     -11.935   8.652  -8.731  1.00 94.39           H  
ATOM   3591  CD  LYS A 246     -13.961   8.432  -9.484  1.00 94.39           C  
ATOM   3592  HD2 LYS A 246     -14.940   8.846  -9.243  1.00 94.39           H  
ATOM   3593  HD3 LYS A 246     -14.016   7.351  -9.356  1.00 94.39           H  
ATOM   3594  CE  LYS A 246     -13.652   8.730 -10.960  1.00 94.39           C  
ATOM   3595  HE2 LYS A 246     -13.646   9.810 -11.106  1.00 94.39           H  
ATOM   3596  HE3 LYS A 246     -14.465   8.322 -11.560  1.00 94.39           H  
ATOM   3597  NZ  LYS A 246     -12.356   8.147 -11.400  1.00 94.39           N  
ATOM   3598  HZ1 LYS A 246     -11.593   8.630 -10.949  1.00 94.39           H  
ATOM   3599  HZ2 LYS A 246     -12.196   8.230 -12.394  1.00 94.39           H  
ATOM   3600  HZ3 LYS A 246     -12.240   7.185 -11.114  1.00 94.39           H  
ATOM   3601  N   SER A 247     -12.238   5.558  -7.944  1.00 92.46           N  
ATOM   3602  H   SER A 247     -13.188   5.275  -8.134  1.00 92.46           H  
ATOM   3603  CA  SER A 247     -11.108   4.807  -8.502  1.00 92.46           C  
ATOM   3604  HA  SER A 247     -10.624   4.295  -7.671  1.00 92.46           H  
ATOM   3605  C   SER A 247     -10.092   5.726  -9.217  1.00 92.46           C  
ATOM   3606  CB  SER A 247     -11.619   3.750  -9.475  1.00 92.46           C  
ATOM   3607  HB2 SER A 247     -12.290   4.209 -10.201  1.00 92.46           H  
ATOM   3608  HB3 SER A 247     -10.777   3.308 -10.008  1.00 92.46           H  
ATOM   3609  O   SER A 247     -10.520   6.536 -10.055  1.00 92.46           O  
ATOM   3610  OG  SER A 247     -12.299   2.737  -8.764  1.00 92.46           O  
ATOM   3611  HG  SER A 247     -12.847   3.129  -8.080  1.00 92.46           H  
ATOM   3612  N   PRO A 248      -8.774   5.566  -8.976  1.00 93.43           N  
ATOM   3613  CA  PRO A 248      -7.700   6.421  -9.505  1.00 93.43           C  
ATOM   3614  HA  PRO A 248      -8.026   7.460  -9.471  1.00 93.43           H  
ATOM   3615  C   PRO A 248      -7.333   6.108 -10.973  1.00 93.43           C  
ATOM   3616  CB  PRO A 248      -6.540   6.253  -8.514  1.00 93.43           C  
ATOM   3617  HB2 PRO A 248      -5.560   6.436  -8.955  1.00 93.43           H  
ATOM   3618  HB3 PRO A 248      -6.690   6.920  -7.665  1.00 93.43           H  
ATOM   3619  O   PRO A 248      -6.170   6.091 -11.361  1.00 93.43           O  
ATOM   3620  CG  PRO A 248      -6.702   4.807  -8.053  1.00 93.43           C  
ATOM   3621  HG2 PRO A 248      -6.278   4.650  -7.061  1.00 93.43           H  
ATOM   3622  HG3 PRO A 248      -6.264   4.129  -8.785  1.00 93.43           H  
ATOM   3623  CD  PRO A 248      -8.212   4.628  -8.009  1.00 93.43           C  
ATOM   3624  HD2 PRO A 248      -8.473   3.597  -8.248  1.00 93.43           H  
ATOM   3625  HD3 PRO A 248      -8.568   4.886  -7.011  1.00 93.43           H  
ATOM   3626  N   ALA A 249      -8.344   5.861 -11.811  1.00 95.26           N  
ATOM   3627  H   ALA A 249      -9.275   5.983 -11.440  1.00 95.26           H  
ATOM   3628  CA  ALA A 249      -8.217   5.643 -13.252  1.00 95.26           C  
ATOM   3629  HA  ALA A 249      -7.161   5.640 -13.524  1.00 95.26           H  
ATOM   3630  C   ALA A 249      -8.892   6.762 -14.057  1.00 95.26           C  
ATOM   3631  CB  ALA A 249      -8.795   4.272 -13.622  1.00 95.26           C  
ATOM   3632  HB1 ALA A 249      -8.775   4.134 -14.703  1.00 95.26           H  
ATOM   3633  HB2 ALA A 249      -8.174   3.495 -13.175  1.00 95.26           H  
ATOM   3634  HB3 ALA A 249      -9.820   4.181 -13.262  1.00 95.26           H  
ATOM   3635  O   ALA A 249      -9.778   7.465 -13.559  1.00 95.26           O  
ATOM   3636  N   ASN A 250      -8.505   6.859 -15.334  1.00 95.80           N  
ATOM   3637  H   ASN A 250      -7.765   6.235 -15.624  1.00 95.80           H  
ATOM   3638  CA  ASN A 250      -8.861   7.923 -16.277  1.00 95.80           C  
ATOM   3639  HA  ASN A 250      -8.322   7.700 -17.198  1.00 95.80           H  
ATOM   3640  C   ASN A 250      -8.347   9.311 -15.850  1.00 95.80           C  
ATOM   3641  CB  ASN A 250     -10.364   7.842 -16.601  1.00 95.80           C  
ATOM   3642  HB2 ASN A 250     -10.615   6.824 -16.897  1.00 95.80           H  
ATOM   3643  HB3 ASN A 250     -10.926   8.080 -15.698  1.00 95.80           H  
ATOM   3644  O   ASN A 250      -8.876  10.337 -16.271  1.00 95.80           O  
ATOM   3645  CG  ASN A 250     -10.850   8.778 -17.697  1.00 95.80           C  
ATOM   3646  ND2 ASN A 250     -12.124   9.085 -17.691  1.00 95.80           N  
ATOM   3647 HD21 ASN A 250     -12.715   8.737 -16.950  1.00 95.80           H  
ATOM   3648 HD22 ASN A 250     -12.478   9.722 -18.390  1.00 95.80           H  
ATOM   3649  OD1 ASN A 250     -10.143   9.217 -18.598  1.00 95.80           O  
ATOM   3650  N   GLU A 251      -7.278   9.337 -15.061  1.00 97.03           N  
ATOM   3651  H   GLU A 251      -6.862   8.463 -14.773  1.00 97.03           H  
ATOM   3652  CA  GLU A 251      -6.630  10.559 -14.601  1.00 97.03           C  
ATOM   3653  HA  GLU A 251      -7.283  11.415 -14.775  1.00 97.03           H  
ATOM   3654  C   GLU A 251      -5.334  10.827 -15.344  1.00 97.03           C  
ATOM   3655  CB  GLU A 251      -6.334  10.459 -13.110  1.00 97.03           C  
ATOM   3656  HB2 GLU A 251      -5.725  11.323 -12.843  1.00 97.03           H  
ATOM   3657  HB3 GLU A 251      -5.765   9.551 -12.911  1.00 97.03           H  
ATOM   3658  O   GLU A 251      -4.611   9.891 -15.684  1.00 97.03           O  
ATOM   3659  CG  GLU A 251      -7.602  10.464 -12.258  1.00 97.03           C  
ATOM   3660  HG2 GLU A 251      -7.307  10.442 -11.208  1.00 97.03           H  
ATOM   3661  HG3 GLU A 251      -8.184   9.566 -12.461  1.00 97.03           H  
ATOM   3662  CD  GLU A 251      -8.435  11.716 -12.533  1.00 97.03           C  
ATOM   3663  OE1 GLU A 251      -9.679  11.574 -12.606  1.00 97.03           O  
ATOM   3664  OE2 GLU A 251      -7.835  12.789 -12.749  1.00 97.03           O  
ATOM   3665  N   VAL A 252      -5.037  12.107 -15.579  1.00 97.28           N  
ATOM   3666  H   VAL A 252      -5.648  12.816 -15.199  1.00 97.28           H  
ATOM   3667  CA  VAL A 252      -3.791  12.525 -16.229  1.00 97.28           C  
ATOM   3668  HA  VAL A 252      -3.602  11.856 -17.069  1.00 97.28           H  
ATOM   3669  C   VAL A 252      -2.629  12.384 -15.255  1.00 97.28           C  
ATOM   3670  CB  VAL A 252      -3.880  13.957 -16.787  1.00 97.28           C  
ATOM   3671  HB  VAL A 252      -4.100  14.651 -15.976  1.00 97.28           H  
ATOM   3672  O   VAL A 252      -2.662  12.952 -14.161  1.00 97.28           O  
ATOM   3673  CG1 VAL A 252      -2.573  14.387 -17.466  1.00 97.28           C  
ATOM   3674 HG11 VAL A 252      -2.294  13.670 -18.238  1.00 97.28           H  
ATOM   3675 HG12 VAL A 252      -2.690  15.374 -17.913  1.00 97.28           H  
ATOM   3676 HG13 VAL A 252      -1.767  14.446 -16.734  1.00 97.28           H  
ATOM   3677  CG2 VAL A 252      -5.000  14.054 -17.833  1.00 97.28           C  
ATOM   3678 HG21 VAL A 252      -5.965  13.839 -17.373  1.00 97.28           H  
ATOM   3679 HG22 VAL A 252      -5.032  15.063 -18.244  1.00 97.28           H  
ATOM   3680 HG23 VAL A 252      -4.808  13.341 -18.634  1.00 97.28           H  
ATOM   3681  N   LEU A 253      -1.590  11.669 -15.672  1.00 97.14           N  
ATOM   3682  H   LEU A 253      -1.612  11.283 -16.605  1.00 97.14           H  
ATOM   3683  CA  LEU A 253      -0.326  11.608 -14.953  1.00 97.14           C  
ATOM   3684  HA  LEU A 253      -0.535  11.732 -13.891  1.00 97.14           H  
ATOM   3685  C   LEU A 253       0.554  12.782 -15.404  1.00 97.14           C  
ATOM   3686  CB  LEU A 253       0.312  10.226 -15.173  1.00 97.14           C  
ATOM   3687  HB2 LEU A 253       0.855  10.234 -16.118  1.00 97.14           H  
ATOM   3688  HB3 LEU A 253      -0.476   9.477 -15.250  1.00 97.14           H  
ATOM   3689  O   LEU A 253       0.791  12.972 -16.599  1.00 97.14           O  
ATOM   3690  CG  LEU A 253       1.261   9.795 -14.040  1.00 97.14           C  
ATOM   3691  HG  LEU A 253       2.045  10.540 -13.900  1.00 97.14           H  
ATOM   3692  CD1 LEU A 253       0.508   9.572 -12.723  1.00 97.14           C  
ATOM   3693 HD11 LEU A 253       1.160   9.101 -11.988  1.00 97.14           H  
ATOM   3694 HD12 LEU A 253       0.171  10.518 -12.299  1.00 97.14           H  
ATOM   3695 HD13 LEU A 253      -0.349   8.919 -12.884  1.00 97.14           H  
ATOM   3696  CD2 LEU A 253       1.889   8.455 -14.416  1.00 97.14           C  
ATOM   3697 HD21 LEU A 253       2.559   8.138 -13.616  1.00 97.14           H  
ATOM   3698 HD22 LEU A 253       1.115   7.700 -14.547  1.00 97.14           H  
ATOM   3699 HD23 LEU A 253       2.467   8.549 -15.335  1.00 97.14           H  
ATOM   3700  N   ARG A 254       0.967  13.612 -14.448  1.00 96.74           N  
ATOM   3701  H   ARG A 254       0.814  13.325 -13.492  1.00 96.74           H  
ATOM   3702  CA  ARG A 254       1.748  14.841 -14.654  1.00 96.74           C  
ATOM   3703  HA  ARG A 254       1.523  15.247 -15.641  1.00 96.74           H  
ATOM   3704  C   ARG A 254       3.247  14.522 -14.620  1.00 96.74           C  
ATOM   3705  CB  ARG A 254       1.373  15.879 -13.580  1.00 96.74           C  
ATOM   3706  HB2 ARG A 254       1.633  15.474 -12.602  1.00 96.74           H  
ATOM   3707  HB3 ARG A 254       1.969  16.779 -13.732  1.00 96.74           H  
ATOM   3708  O   ARG A 254       3.638  13.523 -14.023  1.00 96.74           O  
ATOM   3709  CG  ARG A 254      -0.118  16.267 -13.584  1.00 96.74           C  
ATOM   3710  HG2 ARG A 254      -0.735  15.373 -13.486  1.00 96.74           H  
ATOM   3711  HG3 ARG A 254      -0.362  16.768 -14.521  1.00 96.74           H  
ATOM   3712  CD  ARG A 254      -0.418  17.196 -12.402  1.00 96.74           C  
ATOM   3713  HD2 ARG A 254      -0.119  16.679 -11.490  1.00 96.74           H  
ATOM   3714  HD3 ARG A 254       0.183  18.101 -12.493  1.00 96.74           H  
ATOM   3715  NE  ARG A 254      -1.850  17.553 -12.301  1.00 96.74           N  
ATOM   3716  HE  ARG A 254      -2.445  17.330 -13.086  1.00 96.74           H  
ATOM   3717  NH1 ARG A 254      -1.737  18.430 -10.181  1.00 96.74           N  
ATOM   3718 HH11 ARG A 254      -2.178  18.876  -9.390  1.00 96.74           H  
ATOM   3719 HH12 ARG A 254      -0.741  18.261 -10.161  1.00 96.74           H  
ATOM   3720  NH2 ARG A 254      -3.710  18.335 -11.221  1.00 96.74           N  
ATOM   3721 HH21 ARG A 254      -4.304  18.095 -12.002  1.00 96.74           H  
ATOM   3722 HH22 ARG A 254      -4.149  18.691 -10.384  1.00 96.74           H  
ATOM   3723  CZ  ARG A 254      -2.424  18.107 -11.242  1.00 96.74           C  
ATOM   3724  N   GLY A 255       4.052  15.365 -15.270  1.00 95.01           N  
ATOM   3725  H   GLY A 255       3.651  16.202 -15.669  1.00 95.01           H  
ATOM   3726  CA  GLY A 255       5.521  15.248 -15.281  1.00 95.01           C  
ATOM   3727  HA2 GLY A 255       5.959  16.224 -15.487  1.00 95.01           H  
ATOM   3728  HA3 GLY A 255       5.862  14.947 -14.291  1.00 95.01           H  
ATOM   3729  C   GLY A 255       6.097  14.245 -16.291  1.00 95.01           C  
ATOM   3730  O   GLY A 255       7.306  14.045 -16.341  1.00 95.01           O  
ATOM   3731  N   ILE A 256       5.257  13.617 -17.125  1.00 97.02           N  
ATOM   3732  H   ILE A 256       4.269  13.811 -17.042  1.00 97.02           H  
ATOM   3733  CA  ILE A 256       5.677  12.489 -17.971  1.00 97.02           C  
ATOM   3734  HA  ILE A 256       6.594  12.076 -17.550  1.00 97.02           H  
ATOM   3735  C   ILE A 256       6.000  12.934 -19.403  1.00 97.02           C  
ATOM   3736  CB  ILE A 256       4.634  11.353 -17.937  1.00 97.02           C  
ATOM   3737  HB  ILE A 256       3.771  11.664 -18.526  1.00 97.02           H  
ATOM   3738  O   ILE A 256       5.161  13.518 -20.093  1.00 97.02           O  
ATOM   3739  CG1 ILE A 256       4.104  11.029 -16.524  1.00 97.02           C  
ATOM   3740 HG12 ILE A 256       3.483  10.136 -16.587  1.00 97.02           H  
ATOM   3741 HG13 ILE A 256       3.454  11.840 -16.195  1.00 97.02           H  
ATOM   3742  CG2 ILE A 256       5.218  10.082 -18.579  1.00 97.02           C  
ATOM   3743 HG21 ILE A 256       4.500   9.264 -18.524  1.00 97.02           H  
ATOM   3744 HG22 ILE A 256       5.457  10.262 -19.627  1.00 97.02           H  
ATOM   3745 HG23 ILE A 256       6.133   9.782 -18.067  1.00 97.02           H  
ATOM   3746  CD1 ILE A 256       5.173  10.808 -15.447  1.00 97.02           C  
ATOM   3747 HD11 ILE A 256       5.881  10.039 -15.756  1.00 97.02           H  
ATOM   3748 HD12 ILE A 256       5.716  11.729 -15.236  1.00 97.02           H  
ATOM   3749 HD13 ILE A 256       4.675  10.498 -14.529  1.00 97.02           H  
ATOM   3750  N   VAL A 257       7.203  12.597 -19.875  1.00 96.56           N  
ATOM   3751  H   VAL A 257       7.810  12.075 -19.260  1.00 96.56           H  
ATOM   3752  CA  VAL A 257       7.670  12.820 -21.253  1.00 96.56           C  
ATOM   3753  HA  VAL A 257       7.295  13.782 -21.602  1.00 96.56           H  
ATOM   3754  C   VAL A 257       7.124  11.743 -22.187  1.00 96.56           C  
ATOM   3755  CB  VAL A 257       9.214  12.852 -21.322  1.00 96.56           C  
ATOM   3756  HB  VAL A 257       9.616  11.918 -20.929  1.00 96.56           H  
ATOM   3757  O   VAL A 257       6.553  12.060 -23.233  1.00 96.56           O  
ATOM   3758  CG1 VAL A 257       9.724  13.013 -22.762  1.00 96.56           C  
ATOM   3759 HG11 VAL A 257      10.811  13.092 -22.752  1.00 96.56           H  
ATOM   3760 HG12 VAL A 257       9.303  13.910 -23.214  1.00 96.56           H  
ATOM   3761 HG13 VAL A 257       9.463  12.140 -23.360  1.00 96.56           H  
ATOM   3762  CG2 VAL A 257       9.778  14.012 -20.495  1.00 96.56           C  
ATOM   3763 HG21 VAL A 257       9.427  14.965 -20.889  1.00 96.56           H  
ATOM   3764 HG22 VAL A 257       9.464  13.919 -19.455  1.00 96.56           H  
ATOM   3765 HG23 VAL A 257      10.868  13.985 -20.523  1.00 96.56           H  
ATOM   3766  N   ARG A 258       7.279  10.465 -21.832  1.00 96.29           N  
ATOM   3767  H   ARG A 258       7.740  10.274 -20.954  1.00 96.29           H  
ATOM   3768  CA  ARG A 258       6.698   9.323 -22.556  1.00 96.29           C  
ATOM   3769  HA  ARG A 258       5.673   9.576 -22.827  1.00 96.29           H  
ATOM   3770  C   ARG A 258       6.602   8.097 -21.653  1.00 96.29           C  
ATOM   3771  CB  ARG A 258       7.487   9.034 -23.854  1.00 96.29           C  
ATOM   3772  HB2 ARG A 258       7.474   9.929 -24.476  1.00 96.29           H  
ATOM   3773  HB3 ARG A 258       6.967   8.254 -24.409  1.00 96.29           H  
ATOM   3774  O   ARG A 258       7.040   8.122 -20.512  1.00 96.29           O  
ATOM   3775  CG  ARG A 258       8.949   8.601 -23.666  1.00 96.29           C  
ATOM   3776  HG2 ARG A 258       8.994   7.680 -23.084  1.00 96.29           H  
ATOM   3777  HG3 ARG A 258       9.504   9.384 -23.151  1.00 96.29           H  
ATOM   3778  CD  ARG A 258       9.578   8.362 -25.046  1.00 96.29           C  
ATOM   3779  HD2 ARG A 258       9.011   7.597 -25.576  1.00 96.29           H  
ATOM   3780  HD3 ARG A 258       9.523   9.286 -25.622  1.00 96.29           H  
ATOM   3781  NE  ARG A 258      10.987   7.967 -24.941  1.00 96.29           N  
ATOM   3782  HE  ARG A 258      11.568   8.550 -24.355  1.00 96.29           H  
ATOM   3783  NH1 ARG A 258      10.757   5.677 -25.128  1.00 96.29           N  
ATOM   3784 HH11 ARG A 258       9.780   5.748 -24.880  1.00 96.29           H  
ATOM   3785 HH12 ARG A 258      11.222   4.801 -24.937  1.00 96.29           H  
ATOM   3786  NH2 ARG A 258      12.763   6.574 -24.839  1.00 96.29           N  
ATOM   3787 HH21 ARG A 258      12.888   5.862 -24.134  1.00 96.29           H  
ATOM   3788 HH22 ARG A 258      13.247   7.404 -24.528  1.00 96.29           H  
ATOM   3789  CZ  ARG A 258      11.489   6.748 -25.011  1.00 96.29           C  
ATOM   3790  N   LEU A 259       5.999   7.036 -22.171  1.00 97.57           N  
ATOM   3791  H   LEU A 259       5.699   7.074 -23.134  1.00 97.57           H  
ATOM   3792  CA  LEU A 259       6.016   5.723 -21.536  1.00 97.57           C  
ATOM   3793  HA  LEU A 259       6.107   5.826 -20.455  1.00 97.57           H  
ATOM   3794  C   LEU A 259       7.239   4.943 -22.023  1.00 97.57           C  
ATOM   3795  CB  LEU A 259       4.699   4.999 -21.858  1.00 97.57           C  
ATOM   3796  HB2 LEU A 259       4.643   4.834 -22.933  1.00 97.57           H  
ATOM   3797  HB3 LEU A 259       4.719   4.023 -21.372  1.00 97.57           H  
ATOM   3798  O   LEU A 259       7.612   5.072 -23.193  1.00 97.57           O  
ATOM   3799  CG  LEU A 259       3.438   5.760 -21.406  1.00 97.57           C  
ATOM   3800  HG  LEU A 259       3.385   6.726 -21.908  1.00 97.57           H  
ATOM   3801  CD1 LEU A 259       2.198   4.966 -21.803  1.00 97.57           C  
ATOM   3802 HD11 LEU A 259       2.248   3.971 -21.362  1.00 97.57           H  
ATOM   3803 HD12 LEU A 259       1.309   5.480 -21.440  1.00 97.57           H  
ATOM   3804 HD13 LEU A 259       2.158   4.877 -22.888  1.00 97.57           H  
ATOM   3805  CD2 LEU A 259       3.415   5.995 -19.896  1.00 97.57           C  
ATOM   3806 HD21 LEU A 259       4.224   6.665 -19.605  1.00 97.57           H  
ATOM   3807 HD22 LEU A 259       2.470   6.452 -19.604  1.00 97.57           H  
ATOM   3808 HD23 LEU A 259       3.529   5.048 -19.368  1.00 97.57           H  
ATOM   3809  N   GLU A 260       7.819   4.113 -21.154  1.00 96.63           N  
ATOM   3810  H   GLU A 260       7.504   4.092 -20.195  1.00 96.63           H  
ATOM   3811  CA  GLU A 260       8.883   3.169 -21.529  1.00 96.63           C  
ATOM   3812  HA  GLU A 260       9.772   3.713 -21.851  1.00 96.63           H  
ATOM   3813  C   GLU A 260       8.416   2.271 -22.685  1.00 96.63           C  
ATOM   3814  CB  GLU A 260       9.235   2.319 -20.298  1.00 96.63           C  
ATOM   3815  HB2 GLU A 260       8.328   1.821 -19.955  1.00 96.63           H  
ATOM   3816  HB3 GLU A 260       9.590   2.974 -19.502  1.00 96.63           H  
ATOM   3817  O   GLU A 260       9.133   2.056 -23.663  1.00 96.63           O  
ATOM   3818  CG  GLU A 260      10.312   1.266 -20.593  1.00 96.63           C  
ATOM   3819  HG2 GLU A 260      10.004   0.649 -21.438  1.00 96.63           H  
ATOM   3820  HG3 GLU A 260      11.234   1.779 -20.866  1.00 96.63           H  
ATOM   3821  CD  GLU A 260      10.553   0.333 -19.404  1.00 96.63           C  
ATOM   3822  OE1 GLU A 260      11.731   0.012 -19.153  1.00 96.63           O  
ATOM   3823  OE2 GLU A 260       9.560  -0.112 -18.782  1.00 96.63           O  
ATOM   3824  N   ARG A 261       7.159   1.814 -22.610  1.00 96.41           N  
ATOM   3825  H   ARG A 261       6.644   2.032 -21.769  1.00 96.41           H  
ATOM   3826  CA  ARG A 261       6.519   0.990 -23.633  1.00 96.41           C  
ATOM   3827  HA  ARG A 261       7.074   1.099 -24.565  1.00 96.41           H  
ATOM   3828  C   ARG A 261       5.077   1.417 -23.863  1.00 96.41           C  
ATOM   3829  CB  ARG A 261       6.604  -0.470 -23.182  1.00 96.41           C  
ATOM   3830  HB2 ARG A 261       7.634  -0.703 -22.910  1.00 96.41           H  
ATOM   3831  HB3 ARG A 261       5.984  -0.601 -22.296  1.00 96.41           H  
ATOM   3832  O   ARG A 261       4.268   1.441 -22.946  1.00 96.41           O  
ATOM   3833  CG  ARG A 261       6.162  -1.442 -24.282  1.00 96.41           C  
ATOM   3834  HG2 ARG A 261       6.909  -1.469 -25.076  1.00 96.41           H  
ATOM   3835  HG3 ARG A 261       5.197  -1.148 -24.694  1.00 96.41           H  
ATOM   3836  CD  ARG A 261       6.026  -2.819 -23.644  1.00 96.41           C  
ATOM   3837  HD2 ARG A 261       6.963  -3.096 -23.160  1.00 96.41           H  
ATOM   3838  HD3 ARG A 261       5.253  -2.719 -22.882  1.00 96.41           H  
ATOM   3839  NE  ARG A 261       5.641  -3.862 -24.606  1.00 96.41           N  
ATOM   3840  HE  ARG A 261       6.395  -4.420 -24.979  1.00 96.41           H  
ATOM   3841  NH1 ARG A 261       3.367  -3.552 -24.530  1.00 96.41           N  
ATOM   3842 HH11 ARG A 261       3.496  -2.861 -23.805  1.00 96.41           H  
ATOM   3843 HH12 ARG A 261       2.506  -3.604 -25.055  1.00 96.41           H  
ATOM   3844  NH2 ARG A 261       4.250  -5.032 -25.938  1.00 96.41           N  
ATOM   3845 HH21 ARG A 261       5.042  -5.476 -26.380  1.00 96.41           H  
ATOM   3846 HH22 ARG A 261       3.354  -5.087 -26.400  1.00 96.41           H  
ATOM   3847  CZ  ARG A 261       4.418  -4.150 -25.004  1.00 96.41           C  
ATOM   3848  N   ASN A 262       4.700   1.670 -25.110  1.00 96.12           N  
ATOM   3849  H   ASN A 262       5.382   1.603 -25.851  1.00 96.12           H  
ATOM   3850  CA  ASN A 262       3.296   1.917 -25.427  1.00 96.12           C  
ATOM   3851  HA  ASN A 262       2.867   2.545 -24.646  1.00 96.12           H  
ATOM   3852  C   ASN A 262       2.509   0.603 -25.438  1.00 96.12           C  
ATOM   3853  CB  ASN A 262       3.192   2.685 -26.749  1.00 96.12           C  
ATOM   3854  HB2 ASN A 262       3.770   2.173 -27.518  1.00 96.12           H  
ATOM   3855  HB3 ASN A 262       2.150   2.720 -27.068  1.00 96.12           H  
ATOM   3856  O   ASN A 262       2.824  -0.300 -26.209  1.00 96.12           O  
ATOM   3857  CG  ASN A 262       3.668   4.116 -26.592  1.00 96.12           C  
ATOM   3858  ND2 ASN A 262       4.386   4.641 -27.556  1.00 96.12           N  
ATOM   3859 HD21 ASN A 262       4.682   5.595 -27.409  1.00 96.12           H  
ATOM   3860 HD22 ASN A 262       4.642   4.103 -28.372  1.00 96.12           H  
ATOM   3861  OD1 ASN A 262       3.390   4.783 -25.612  1.00 96.12           O  
ATOM   3862  N   VAL A 263       1.469   0.520 -24.606  1.00 96.33           N  
ATOM   3863  H   VAL A 263       1.323   1.272 -23.948  1.00 96.33           H  
ATOM   3864  CA  VAL A 263       0.560  -0.631 -24.553  1.00 96.33           C  
ATOM   3865  HA  VAL A 263       1.073  -1.493 -24.980  1.00 96.33           H  
ATOM   3866  C   VAL A 263      -0.681  -0.348 -25.393  1.00 96.33           C  
ATOM   3867  CB  VAL A 263       0.192  -0.999 -23.109  1.00 96.33           C  
ATOM   3868  HB  VAL A 263      -0.370  -0.171 -22.677  1.00 96.33           H  
ATOM   3869  O   VAL A 263      -1.406   0.629 -25.159  1.00 96.33           O  
ATOM   3870  CG1 VAL A 263      -0.659  -2.275 -23.053  1.00 96.33           C  
ATOM   3871 HG11 VAL A 263      -0.876  -2.530 -22.015  1.00 96.33           H  
ATOM   3872 HG12 VAL A 263      -1.604  -2.128 -23.576  1.00 96.33           H  
ATOM   3873 HG13 VAL A 263      -0.113  -3.100 -23.510  1.00 96.33           H  
ATOM   3874  CG2 VAL A 263       1.442  -1.239 -22.257  1.00 96.33           C  
ATOM   3875 HG21 VAL A 263       2.031  -0.326 -22.171  1.00 96.33           H  
ATOM   3876 HG22 VAL A 263       2.054  -2.022 -22.704  1.00 96.33           H  
ATOM   3877 HG23 VAL A 263       1.151  -1.540 -21.251  1.00 96.33           H  
ATOM   3878  N   ASN A 264      -0.934  -1.200 -26.384  1.00 94.34           N  
ATOM   3879  H   ASN A 264      -0.323  -1.998 -26.480  1.00 94.34           H  
ATOM   3880  CA  ASN A 264      -2.110  -1.073 -27.243  1.00 94.34           C  
ATOM   3881  HA  ASN A 264      -2.343  -0.011 -27.326  1.00 94.34           H  
ATOM   3882  C   ASN A 264      -3.358  -1.729 -26.614  1.00 94.34           C  
ATOM   3883  CB  ASN A 264      -1.760  -1.540 -28.669  1.00 94.34           C  
ATOM   3884  HB2 ASN A 264      -2.543  -1.233 -29.362  1.00 94.34           H  
ATOM   3885  HB3 ASN A 264      -0.835  -1.056 -28.982  1.00 94.34           H  
ATOM   3886  O   ASN A 264      -3.302  -2.359 -25.559  1.00 94.34           O  
ATOM   3887  CG  ASN A 264      -1.604  -3.042 -28.794  1.00 94.34           C  
ATOM   3888  ND2 ASN A 264      -0.561  -3.514 -29.427  1.00 94.34           N  
ATOM   3889 HD21 ASN A 264      -0.427  -4.515 -29.401  1.00 94.34           H  
ATOM   3890 HD22 ASN A 264       0.210  -2.911 -29.677  1.00 94.34           H  
ATOM   3891  OD1 ASN A 264      -2.448  -3.800 -28.351  1.00 94.34           O  
ATOM   3892  N   GLN A 265      -4.519  -1.568 -27.256  1.00 93.77           N  
ATOM   3893  H   GLN A 265      -4.522  -1.093 -28.147  1.00 93.77           H  
ATOM   3894  CA  GLN A 265      -5.783  -2.097 -26.732  1.00 93.77           C  
ATOM   3895  HA  GLN A 265      -5.912  -1.731 -25.713  1.00 93.77           H  
ATOM   3896  C   GLN A 265      -5.818  -3.632 -26.661  1.00 93.77           C  
ATOM   3897  CB  GLN A 265      -6.931  -1.556 -27.594  1.00 93.77           C  
ATOM   3898  HB2 GLN A 265      -6.815  -1.916 -28.616  1.00 93.77           H  
ATOM   3899  HB3 GLN A 265      -6.873  -0.467 -27.603  1.00 93.77           H  
ATOM   3900  O   GLN A 265      -6.380  -4.169 -25.709  1.00 93.77           O  
ATOM   3901  CG  GLN A 265      -8.317  -1.970 -27.071  1.00 93.77           C  
ATOM   3902  HG2 GLN A 265      -8.431  -3.052 -27.137  1.00 93.77           H  
ATOM   3903  HG3 GLN A 265      -8.411  -1.677 -26.025  1.00 93.77           H  
ATOM   3904  CD  GLN A 265      -9.454  -1.327 -27.859  1.00 93.77           C  
ATOM   3905  NE2 GLN A 265     -10.688  -1.503 -27.441  1.00 93.77           N  
ATOM   3906 HE21 GLN A 265     -11.405  -1.077 -28.011  1.00 93.77           H  
ATOM   3907 HE22 GLN A 265     -10.895  -2.111 -26.661  1.00 93.77           H  
ATOM   3908  OE1 GLN A 265      -9.258  -0.639 -28.843  1.00 93.77           O  
ATOM   3909  N   ALA A 266      -5.227  -4.335 -27.631  1.00 95.72           N  
ATOM   3910  H   ALA A 266      -4.655  -3.854 -28.311  1.00 95.72           H  
ATOM   3911  CA  ALA A 266      -5.203  -5.797 -27.653  1.00 95.72           C  
ATOM   3912  HA  ALA A 266      -6.212  -6.172 -27.481  1.00 95.72           H  
ATOM   3913  C   ALA A 266      -4.310  -6.359 -26.537  1.00 95.72           C  
ATOM   3914  CB  ALA A 266      -4.744  -6.262 -29.041  1.00 95.72           C  
ATOM   3915  HB1 ALA A 266      -4.768  -7.351 -29.082  1.00 95.72           H  
ATOM   3916  HB2 ALA A 266      -5.412  -5.867 -29.806  1.00 95.72           H  
ATOM   3917  HB3 ALA A 266      -3.726  -5.928 -29.239  1.00 95.72           H  
ATOM   3918  O   ALA A 266      -4.698  -7.293 -25.845  1.00 95.72           O  
ATOM   3919  N   GLU A 267      -3.155  -5.740 -26.303  1.00 96.78           N  
ATOM   3920  H   GLU A 267      -2.874  -4.998 -26.928  1.00 96.78           H  
ATOM   3921  CA  GLU A 267      -2.268  -6.082 -25.189  1.00 96.78           C  
ATOM   3922  HA  GLU A 267      -2.004  -7.139 -25.229  1.00 96.78           H  
ATOM   3923  C   GLU A 267      -2.939  -5.818 -23.841  1.00 96.78           C  
ATOM   3924  CB  GLU A 267      -1.000  -5.240 -25.290  1.00 96.78           C  
ATOM   3925  HB2 GLU A 267      -1.292  -4.192 -25.362  1.00 96.78           H  
ATOM   3926  HB3 GLU A 267      -0.407  -5.380 -24.387  1.00 96.78           H  
ATOM   3927  O   GLU A 267      -2.938  -6.674 -22.958  1.00 96.78           O  
ATOM   3928  CG  GLU A 267      -0.151  -5.625 -26.503  1.00 96.78           C  
ATOM   3929  HG2 GLU A 267      -0.758  -5.618 -27.408  1.00 96.78           H  
ATOM   3930  HG3 GLU A 267       0.218  -6.641 -26.359  1.00 96.78           H  
ATOM   3931  CD  GLU A 267       1.026  -4.671 -26.694  1.00 96.78           C  
ATOM   3932  OE1 GLU A 267       1.982  -5.070 -27.385  1.00 96.78           O  
ATOM   3933  OE2 GLU A 267       1.024  -3.553 -26.130  1.00 96.78           O  
ATOM   3934  N   GLN A 268      -3.592  -4.662 -23.693  1.00 96.03           N  
ATOM   3935  H   GLN A 268      -3.545  -3.976 -24.433  1.00 96.03           H  
ATOM   3936  CA  GLN A 268      -4.335  -4.354 -22.479  1.00 96.03           C  
ATOM   3937  HA  GLN A 268      -3.651  -4.445 -21.635  1.00 96.03           H  
ATOM   3938  C   GLN A 268      -5.494  -5.335 -22.240  1.00 96.03           C  
ATOM   3939  CB  GLN A 268      -4.837  -2.909 -22.539  1.00 96.03           C  
ATOM   3940  HB2 GLN A 268      -5.556  -2.798 -23.351  1.00 96.03           H  
ATOM   3941  HB3 GLN A 268      -3.995  -2.238 -22.709  1.00 96.03           H  
ATOM   3942  O   GLN A 268      -5.782  -5.656 -21.089  1.00 96.03           O  
ATOM   3943  CG  GLN A 268      -5.500  -2.559 -21.203  1.00 96.03           C  
ATOM   3944  HG2 GLN A 268      -6.366  -3.201 -21.036  1.00 96.03           H  
ATOM   3945  HG3 GLN A 268      -4.788  -2.726 -20.395  1.00 96.03           H  
ATOM   3946  CD  GLN A 268      -6.008  -1.140 -21.111  1.00 96.03           C  
ATOM   3947  NE2 GLN A 268      -6.470  -0.803 -19.924  1.00 96.03           N  
ATOM   3948 HE21 GLN A 268      -6.415  -1.460 -19.159  1.00 96.03           H  
ATOM   3949 HE22 GLN A 268      -6.744   0.139 -19.685  1.00 96.03           H  
ATOM   3950  OE1 GLN A 268      -6.024  -0.372 -22.073  1.00 96.03           O  
ATOM   3951  N   ALA A 269      -6.153  -5.830 -23.292  1.00 95.29           N  
ATOM   3952  H   ALA A 269      -5.901  -5.522 -24.220  1.00 95.29           H  
ATOM   3953  CA  ALA A 269      -7.221  -6.819 -23.159  1.00 95.29           C  
ATOM   3954  HA  ALA A 269      -7.982  -6.414 -22.492  1.00 95.29           H  
ATOM   3955  C   ALA A 269      -6.735  -8.139 -22.531  1.00 95.29           C  
ATOM   3956  CB  ALA A 269      -7.867  -7.049 -24.530  1.00 95.29           C  
ATOM   3957  HB1 ALA A 269      -7.151  -7.510 -25.212  1.00 95.29           H  
ATOM   3958  HB2 ALA A 269      -8.208  -6.102 -24.947  1.00 95.29           H  
ATOM   3959  HB3 ALA A 269      -8.721  -7.718 -24.420  1.00 95.29           H  
ATOM   3960  O   ALA A 269      -7.539  -8.838 -21.919  1.00 95.29           O  
ATOM   3961  N   VAL A 270      -5.435  -8.444 -22.629  1.00 96.22           N  
ATOM   3962  H   VAL A 270      -4.843  -7.831 -23.171  1.00 96.22           H  
ATOM   3963  CA  VAL A 270      -4.794  -9.582 -21.951  1.00 96.22           C  
ATOM   3964  HA  VAL A 270      -5.506 -10.405 -21.887  1.00 96.22           H  
ATOM   3965  C   VAL A 270      -4.393  -9.226 -20.516  1.00 96.22           C  
ATOM   3966  CB  VAL A 270      -3.572 -10.075 -22.754  1.00 96.22           C  
ATOM   3967  HB  VAL A 270      -2.827  -9.280 -22.806  1.00 96.22           H  
ATOM   3968  O   VAL A 270      -4.634 -10.007 -19.602  1.00 96.22           O  
ATOM   3969  CG1 VAL A 270      -2.915 -11.297 -22.102  1.00 96.22           C  
ATOM   3970 HG11 VAL A 270      -2.563 -11.048 -21.101  1.00 96.22           H  
ATOM   3971 HG12 VAL A 270      -2.059 -11.621 -22.694  1.00 96.22           H  
ATOM   3972 HG13 VAL A 270      -3.634 -12.113 -22.026  1.00 96.22           H  
ATOM   3973  CG2 VAL A 270      -3.960 -10.470 -24.186  1.00 96.22           C  
ATOM   3974 HG21 VAL A 270      -3.083 -10.838 -24.719  1.00 96.22           H  
ATOM   3975 HG22 VAL A 270      -4.722 -11.249 -24.165  1.00 96.22           H  
ATOM   3976 HG23 VAL A 270      -4.347  -9.607 -24.727  1.00 96.22           H  
ATOM   3977  N   LEU A 271      -3.816  -8.040 -20.302  1.00 96.88           N  
ATOM   3978  H   LEU A 271      -3.623  -7.464 -21.109  1.00 96.88           H  
ATOM   3979  CA  LEU A 271      -3.300  -7.606 -18.995  1.00 96.88           C  
ATOM   3980  HA  LEU A 271      -2.699  -8.404 -18.558  1.00 96.88           H  
ATOM   3981  C   LEU A 271      -4.401  -7.283 -17.973  1.00 96.88           C  
ATOM   3982  CB  LEU A 271      -2.429  -6.355 -19.215  1.00 96.88           C  
ATOM   3983  HB2 LEU A 271      -3.024  -5.606 -19.738  1.00 96.88           H  
ATOM   3984  HB3 LEU A 271      -2.176  -5.934 -18.242  1.00 96.88           H  
ATOM   3985  O   LEU A 271      -4.299  -7.611 -16.792  1.00 96.88           O  
ATOM   3986  CG  LEU A 271      -1.117  -6.568 -19.988  1.00 96.88           C  
ATOM   3987  HG  LEU A 271      -1.324  -6.933 -20.995  1.00 96.88           H  
ATOM   3988  CD1 LEU A 271      -0.400  -5.220 -20.084  1.00 96.88           C  
ATOM   3989 HD11 LEU A 271       0.583  -5.345 -20.538  1.00 96.88           H  
ATOM   3990 HD12 LEU A 271      -0.990  -4.535 -20.692  1.00 96.88           H  
ATOM   3991 HD13 LEU A 271      -0.257  -4.803 -19.087  1.00 96.88           H  
ATOM   3992  CD2 LEU A 271      -0.189  -7.555 -19.294  1.00 96.88           C  
ATOM   3993 HD21 LEU A 271      -0.634  -8.550 -19.280  1.00 96.88           H  
ATOM   3994 HD22 LEU A 271       0.764  -7.608 -19.820  1.00 96.88           H  
ATOM   3995 HD23 LEU A 271       0.001  -7.218 -18.276  1.00 96.88           H  
ATOM   3996  N   ASN A 272      -5.463  -6.615 -18.419  1.00 94.31           N  
ATOM   3997  H   ASN A 272      -5.501  -6.392 -19.403  1.00 94.31           H  
ATOM   3998  CA  ASN A 272      -6.475  -6.060 -17.532  1.00 94.31           C  
ATOM   3999  HA  ASN A 272      -5.957  -5.471 -16.776  1.00 94.31           H  
ATOM   4000  C   ASN A 272      -7.256  -7.145 -16.758  1.00 94.31           C  
ATOM   4001  CB  ASN A 272      -7.348  -5.095 -18.348  1.00 94.31           C  
ATOM   4002  HB2 ASN A 272      -7.838  -5.622 -19.166  1.00 94.31           H  
ATOM   4003  HB3 ASN A 272      -6.704  -4.331 -18.784  1.00 94.31           H  
ATOM   4004  O   ASN A 272      -7.427  -6.969 -15.549  1.00 94.31           O  
ATOM   4005  CG  ASN A 272      -8.375  -4.381 -17.500  1.00 94.31           C  
ATOM   4006  ND2 ASN A 272      -9.613  -4.401 -17.924  1.00 94.31           N  
ATOM   4007 HD21 ASN A 272      -9.844  -4.769 -18.835  1.00 94.31           H  
ATOM   4008 HD22 ASN A 272     -10.265  -3.863 -17.371  1.00 94.31           H  
ATOM   4009  OD1 ASN A 272      -8.079  -3.796 -16.477  1.00 94.31           O  
ATOM   4010  N   PRO A 273      -7.712  -8.270 -17.365  1.00 94.50           N  
ATOM   4011  CA  PRO A 273      -8.301  -9.406 -16.639  1.00 94.50           C  
ATOM   4012  HA  PRO A 273      -9.289  -9.139 -16.263  1.00 94.50           H  
ATOM   4013  C   PRO A 273      -7.472  -9.910 -15.458  1.00 94.50           C  
ATOM   4014  CB  PRO A 273      -8.495 -10.513 -17.675  1.00 94.50           C  
ATOM   4015  HB2 PRO A 273      -9.342 -11.153 -17.431  1.00 94.50           H  
ATOM   4016  HB3 PRO A 273      -7.584 -11.104 -17.774  1.00 94.50           H  
ATOM   4017  O   PRO A 273      -8.054 -10.299 -14.455  1.00 94.50           O  
ATOM   4018  CG  PRO A 273      -8.726  -9.726 -18.958  1.00 94.50           C  
ATOM   4019  HG2 PRO A 273      -8.496 -10.321 -19.842  1.00 94.50           H  
ATOM   4020  HG3 PRO A 273      -9.752  -9.360 -18.993  1.00 94.50           H  
ATOM   4021  CD  PRO A 273      -7.760  -8.555 -18.795  1.00 94.50           C  
ATOM   4022  HD2 PRO A 273      -6.771  -8.857 -19.140  1.00 94.50           H  
ATOM   4023  HD3 PRO A 273      -8.115  -7.706 -19.379  1.00 94.50           H  
ATOM   4024  N   GLU A 274      -6.145  -9.828 -15.545  1.00 95.48           N  
ATOM   4025  H   GLU A 274      -5.721  -9.485 -16.396  1.00 95.48           H  
ATOM   4026  CA  GLU A 274      -5.230 -10.263 -14.488  1.00 95.48           C  
ATOM   4027  HA  GLU A 274      -5.670 -11.117 -13.973  1.00 95.48           H  
ATOM   4028  C   GLU A 274      -5.010  -9.192 -13.406  1.00 95.48           C  
ATOM   4029  CB  GLU A 274      -3.907 -10.738 -15.115  1.00 95.48           C  
ATOM   4030  HB2 GLU A 274      -3.238 -11.058 -14.316  1.00 95.48           H  
ATOM   4031  HB3 GLU A 274      -3.439  -9.913 -15.652  1.00 95.48           H  
ATOM   4032  O   GLU A 274      -4.279  -9.423 -12.455  1.00 95.48           O  
ATOM   4033  CG  GLU A 274      -4.128 -11.922 -16.075  1.00 95.48           C  
ATOM   4034  HG2 GLU A 274      -4.766 -11.603 -16.899  1.00 95.48           H  
ATOM   4035  HG3 GLU A 274      -4.647 -12.714 -15.537  1.00 95.48           H  
ATOM   4036  CD  GLU A 274      -2.832 -12.492 -16.664  1.00 95.48           C  
ATOM   4037  OE1 GLU A 274      -2.917 -13.407 -17.518  1.00 95.48           O  
ATOM   4038  OE2 GLU A 274      -1.731 -12.030 -16.312  1.00 95.48           O  
ATOM   4039  N   GLY A 275      -5.642  -8.018 -13.496  1.00 96.34           N  
ATOM   4040  H   GLY A 275      -6.245  -7.863 -14.291  1.00 96.34           H  
ATOM   4041  CA  GLY A 275      -5.501  -6.949 -12.499  1.00 96.34           C  
ATOM   4042  HA2 GLY A 275      -6.356  -6.279 -12.591  1.00 96.34           H  
ATOM   4043  HA3 GLY A 275      -5.509  -7.371 -11.494  1.00 96.34           H  
ATOM   4044  C   GLY A 275      -4.231  -6.107 -12.659  1.00 96.34           C  
ATOM   4045  O   GLY A 275      -3.800  -5.454 -11.712  1.00 96.34           O  
ATOM   4046  N   ILE A 276      -3.622  -6.115 -13.848  1.00 98.04           N  
ATOM   4047  H   ILE A 276      -4.002  -6.698 -14.579  1.00 98.04           H  
ATOM   4048  CA  ILE A 276      -2.461  -5.277 -14.172  1.00 98.04           C  
ATOM   4049  HA  ILE A 276      -1.874  -5.117 -13.268  1.00 98.04           H  
ATOM   4050  C   ILE A 276      -2.966  -3.919 -14.665  1.00 98.04           C  
ATOM   4051  CB  ILE A 276      -1.550  -5.977 -15.202  1.00 98.04           C  
ATOM   4052  HB  ILE A 276      -2.134  -6.132 -16.110  1.00 98.04           H  
ATOM   4053  O   ILE A 276      -3.630  -3.825 -15.703  1.00 98.04           O  
ATOM   4054  CG1 ILE A 276      -1.109  -7.363 -14.680  1.00 98.04           C  
ATOM   4055 HG12 ILE A 276      -1.987  -7.928 -14.366  1.00 98.04           H  
ATOM   4056 HG13 ILE A 276      -0.466  -7.235 -13.810  1.00 98.04           H  
ATOM   4057  CG2 ILE A 276      -0.336  -5.088 -15.541  1.00 98.04           C  
ATOM   4058 HG21 ILE A 276       0.290  -5.569 -16.293  1.00 98.04           H  
ATOM   4059 HG22 ILE A 276       0.263  -4.915 -14.647  1.00 98.04           H  
ATOM   4060 HG23 ILE A 276      -0.659  -4.129 -15.946  1.00 98.04           H  
ATOM   4061  CD1 ILE A 276      -0.398  -8.245 -15.708  1.00 98.04           C  
ATOM   4062 HD11 ILE A 276      -0.200  -9.219 -15.260  1.00 98.04           H  
ATOM   4063 HD12 ILE A 276       0.551  -7.801 -16.010  1.00 98.04           H  
ATOM   4064 HD13 ILE A 276      -1.043  -8.392 -16.574  1.00 98.04           H  
ATOM   4065  N   ASN A 277      -2.654  -2.853 -13.926  1.00 98.21           N  
ATOM   4066  H   ASN A 277      -2.071  -2.974 -13.110  1.00 98.21           H  
ATOM   4067  CA  ASN A 277      -3.107  -1.504 -14.244  1.00 98.21           C  
ATOM   4068  HA  ASN A 277      -4.092  -1.573 -14.706  1.00 98.21           H  
ATOM   4069  C   ASN A 277      -2.158  -0.841 -15.234  1.00 98.21           C  
ATOM   4070  CB  ASN A 277      -3.258  -0.674 -12.969  1.00 98.21           C  
ATOM   4071  HB2 ASN A 277      -3.622   0.324 -13.213  1.00 98.21           H  
ATOM   4072  HB3 ASN A 277      -2.291  -0.571 -12.478  1.00 98.21           H  
ATOM   4073  O   ASN A 277      -0.999  -0.567 -14.925  1.00 98.21           O  
ATOM   4074  CG  ASN A 277      -4.244  -1.320 -12.033  1.00 98.21           C  
ATOM   4075  ND2 ASN A 277      -3.786  -1.773 -10.897  1.00 98.21           N  
ATOM   4076 HD21 ASN A 277      -2.790  -1.758 -10.732  1.00 98.21           H  
ATOM   4077 HD22 ASN A 277      -4.425  -2.286 -10.306  1.00 98.21           H  
ATOM   4078  OD1 ASN A 277      -5.416  -1.454 -12.356  1.00 98.21           O  
ATOM   4079  N   VAL A 278      -2.668  -0.565 -16.433  1.00 98.03           N  
ATOM   4080  H   VAL A 278      -3.624  -0.829 -16.621  1.00 98.03           H  
ATOM   4081  CA  VAL A 278      -1.861  -0.013 -17.520  1.00 98.03           C  
ATOM   4082  HA  VAL A 278      -0.828  -0.313 -17.343  1.00 98.03           H  
ATOM   4083  C   VAL A 278      -1.931   1.513 -17.534  1.00 98.03           C  
ATOM   4084  CB  VAL A 278      -2.243  -0.629 -18.871  1.00 98.03           C  
ATOM   4085  HB  VAL A 278      -3.278  -0.381 -19.105  1.00 98.03           H  
ATOM   4086  O   VAL A 278      -3.018   2.084 -17.501  1.00 98.03           O  
ATOM   4087  CG1 VAL A 278      -1.347  -0.115 -19.997  1.00 98.03           C  
ATOM   4088 HG11 VAL A 278      -0.310  -0.390 -19.806  1.00 98.03           H  
ATOM   4089 HG12 VAL A 278      -1.687  -0.544 -20.939  1.00 98.03           H  
ATOM   4090 HG13 VAL A 278      -1.405   0.971 -20.073  1.00 98.03           H  
ATOM   4091  CG2 VAL A 278      -2.091  -2.158 -18.850  1.00 98.03           C  
ATOM   4092 HG21 VAL A 278      -2.312  -2.572 -19.834  1.00 98.03           H  
ATOM   4093 HG22 VAL A 278      -2.780  -2.600 -18.130  1.00 98.03           H  
ATOM   4094 HG23 VAL A 278      -1.073  -2.426 -18.567  1.00 98.03           H  
ATOM   4095  N   ILE A 279      -0.791   2.183 -17.656  1.00 98.29           N  
ATOM   4096  H   ILE A 279       0.065   1.648 -17.615  1.00 98.29           H  
ATOM   4097  CA  ILE A 279      -0.678   3.608 -17.974  1.00 98.29           C  
ATOM   4098  HA  ILE A 279      -1.579   4.117 -17.631  1.00 98.29           H  
ATOM   4099  C   ILE A 279      -0.598   3.726 -19.497  1.00 98.29           C  
ATOM   4100  CB  ILE A 279       0.530   4.255 -17.260  1.00 98.29           C  
ATOM   4101  HB  ILE A 279       1.448   3.862 -17.696  1.00 98.29           H  
ATOM   4102  O   ILE A 279       0.189   3.034 -20.141  1.00 98.29           O  
ATOM   4103  CG1 ILE A 279       0.524   3.914 -15.750  1.00 98.29           C  
ATOM   4104 HG12 ILE A 279       0.473   2.834 -15.614  1.00 98.29           H  
ATOM   4105 HG13 ILE A 279      -0.355   4.350 -15.276  1.00 98.29           H  
ATOM   4106  CG2 ILE A 279       0.507   5.779 -17.482  1.00 98.29           C  
ATOM   4107 HG21 ILE A 279       1.424   6.222 -17.092  1.00 98.29           H  
ATOM   4108 HG22 ILE A 279      -0.347   6.222 -16.970  1.00 98.29           H  
ATOM   4109 HG23 ILE A 279       0.451   6.009 -18.546  1.00 98.29           H  
ATOM   4110  CD1 ILE A 279       1.778   4.358 -14.997  1.00 98.29           C  
ATOM   4111 HD11 ILE A 279       1.762   3.931 -13.994  1.00 98.29           H  
ATOM   4112 HD12 ILE A 279       1.803   5.444 -14.911  1.00 98.29           H  
ATOM   4113 HD13 ILE A 279       2.668   3.997 -15.513  1.00 98.29           H  
ATOM   4114  N   ARG A 280      -1.449   4.562 -20.097  1.00 97.44           N  
ATOM   4115  H   ARG A 280      -2.036   5.139 -19.511  1.00 97.44           H  
ATOM   4116  CA  ARG A 280      -1.567   4.690 -21.555  1.00 97.44           C  
ATOM   4117  HA  ARG A 280      -0.750   4.138 -22.019  1.00 97.44           H  
ATOM   4118  C   ARG A 280      -1.411   6.122 -22.017  1.00 97.44           C  
ATOM   4119  CB  ARG A 280      -2.885   4.091 -22.059  1.00 97.44           C  
ATOM   4120  HB2 ARG A 280      -3.002   4.338 -23.114  1.00 97.44           H  
ATOM   4121  HB3 ARG A 280      -3.717   4.519 -21.500  1.00 97.44           H  
ATOM   4122  O   ARG A 280      -1.859   7.063 -21.366  1.00 97.44           O  
ATOM   4123  CG  ARG A 280      -2.891   2.569 -21.886  1.00 97.44           C  
ATOM   4124  HG2 ARG A 280      -1.945   2.153 -22.232  1.00 97.44           H  
ATOM   4125  HG3 ARG A 280      -3.005   2.345 -20.825  1.00 97.44           H  
ATOM   4126  CD  ARG A 280      -4.027   1.884 -22.639  1.00 97.44           C  
ATOM   4127  HD2 ARG A 280      -4.975   2.317 -22.321  1.00 97.44           H  
ATOM   4128  HD3 ARG A 280      -3.996   0.830 -22.362  1.00 97.44           H  
ATOM   4129  NE  ARG A 280      -3.876   1.984 -24.102  1.00 97.44           N  
ATOM   4130  HE  ARG A 280      -2.940   2.120 -24.455  1.00 97.44           H  
ATOM   4131  NH1 ARG A 280      -5.969   1.234 -24.644  1.00 97.44           N  
ATOM   4132 HH11 ARG A 280      -6.031   0.846 -23.713  1.00 97.44           H  
ATOM   4133 HH12 ARG A 280      -6.688   1.051 -25.329  1.00 97.44           H  
ATOM   4134  NH2 ARG A 280      -4.621   2.047 -26.244  1.00 97.44           N  
ATOM   4135 HH21 ARG A 280      -3.758   2.510 -26.491  1.00 97.44           H  
ATOM   4136 HH22 ARG A 280      -5.373   1.985 -26.915  1.00 97.44           H  
ATOM   4137  CZ  ARG A 280      -4.822   1.756 -24.989  1.00 97.44           C  
ATOM   4138  N   ASP A 281      -0.801   6.265 -23.183  1.00 97.30           N  
ATOM   4139  H   ASP A 281      -0.449   5.446 -23.658  1.00 97.30           H  
ATOM   4140  CA  ASP A 281      -0.631   7.544 -23.846  1.00 97.30           C  
ATOM   4141  HA  ASP A 281      -0.572   8.331 -23.094  1.00 97.30           H  
ATOM   4142  C   ASP A 281      -1.833   7.837 -24.752  1.00 97.30           C  
ATOM   4143  CB  ASP A 281       0.703   7.539 -24.601  1.00 97.30           C  
ATOM   4144  HB2 ASP A 281       1.485   7.182 -23.930  1.00 97.30           H  
ATOM   4145  HB3 ASP A 281       0.649   6.861 -25.453  1.00 97.30           H  
ATOM   4146  O   ASP A 281      -2.028   7.182 -25.774  1.00 97.30           O  
ATOM   4147  CG  ASP A 281       1.092   8.935 -25.078  1.00 97.30           C  
ATOM   4148  OD1 ASP A 281       0.266   9.872 -24.994  1.00 97.30           O  
ATOM   4149  OD2 ASP A 281       2.260   9.122 -25.471  1.00 97.30           O  
ATOM   4150  N   PHE A 282      -2.645   8.822 -24.363  1.00 96.67           N  
ATOM   4151  H   PHE A 282      -2.444   9.292 -23.492  1.00 96.67           H  
ATOM   4152  CA  PHE A 282      -3.758   9.346 -25.158  1.00 96.67           C  
ATOM   4153  HA  PHE A 282      -3.875   8.734 -26.052  1.00 96.67           H  
ATOM   4154  C   PHE A 282      -3.476  10.774 -25.648  1.00 96.67           C  
ATOM   4155  CB  PHE A 282      -5.072   9.266 -24.370  1.00 96.67           C  
ATOM   4156  HB2 PHE A 282      -5.865   9.667 -25.002  1.00 96.67           H  
ATOM   4157  HB3 PHE A 282      -5.002   9.895 -23.483  1.00 96.67           H  
ATOM   4158  O   PHE A 282      -4.399  11.569 -25.854  1.00 96.67           O  
ATOM   4159  CG  PHE A 282      -5.514   7.882 -23.964  1.00 96.67           C  
ATOM   4160  CD1 PHE A 282      -6.226   7.084 -24.878  1.00 96.67           C  
ATOM   4161  HD1 PHE A 282      -6.411   7.442 -25.881  1.00 96.67           H  
ATOM   4162  CD2 PHE A 282      -5.263   7.410 -22.663  1.00 96.67           C  
ATOM   4163  HD2 PHE A 282      -4.693   8.013 -21.971  1.00 96.67           H  
ATOM   4164  CE1 PHE A 282      -6.688   5.815 -24.493  1.00 96.67           C  
ATOM   4165  HE1 PHE A 282      -7.221   5.203 -25.205  1.00 96.67           H  
ATOM   4166  CE2 PHE A 282      -5.742   6.149 -22.273  1.00 96.67           C  
ATOM   4167  HE2 PHE A 282      -5.555   5.791 -21.272  1.00 96.67           H  
ATOM   4168  CZ  PHE A 282      -6.446   5.347 -23.190  1.00 96.67           C  
ATOM   4169  HZ  PHE A 282      -6.793   4.368 -22.893  1.00 96.67           H  
ATOM   4170  N   ARG A 283      -2.203  11.162 -25.813  1.00 95.33           N  
ATOM   4171  H   ARG A 283      -1.459  10.521 -25.573  1.00 95.33           H  
ATOM   4172  CA  ARG A 283      -1.849  12.477 -26.371  1.00 95.33           C  
ATOM   4173  HA  ARG A 283      -2.353  13.256 -25.799  1.00 95.33           H  
ATOM   4174  C   ARG A 283      -2.342  12.657 -27.807  1.00 95.33           C  
ATOM   4175  CB  ARG A 283      -0.336  12.710 -26.276  1.00 95.33           C  
ATOM   4176  HB2 ARG A 283       0.195  11.846 -26.674  1.00 95.33           H  
ATOM   4177  HB3 ARG A 283      -0.071  13.577 -26.882  1.00 95.33           H  
ATOM   4178  O   ARG A 283      -2.733  13.772 -28.143  1.00 95.33           O  
ATOM   4179  CG  ARG A 283       0.087  12.993 -24.827  1.00 95.33           C  
ATOM   4180  HG2 ARG A 283      -0.414  13.902 -24.495  1.00 95.33           H  
ATOM   4181  HG3 ARG A 283      -0.214  12.178 -24.168  1.00 95.33           H  
ATOM   4182  CD  ARG A 283       1.594  13.214 -24.708  1.00 95.33           C  
ATOM   4183  HD2 ARG A 283       1.812  13.527 -23.687  1.00 95.33           H  
ATOM   4184  HD3 ARG A 283       1.887  14.015 -25.387  1.00 95.33           H  
ATOM   4185  NE  ARG A 283       2.376  12.004 -25.009  1.00 95.33           N  
ATOM   4186  HE  ARG A 283       1.884  11.139 -25.185  1.00 95.33           H  
ATOM   4187  NH1 ARG A 283       4.426  12.954 -24.663  1.00 95.33           N  
ATOM   4188 HH11 ARG A 283       3.979  13.825 -24.415  1.00 95.33           H  
ATOM   4189 HH12 ARG A 283       5.371  12.781 -24.351  1.00 95.33           H  
ATOM   4190  NH2 ARG A 283       4.307  10.801 -25.148  1.00 95.33           N  
ATOM   4191 HH21 ARG A 283       5.307  10.744 -25.021  1.00 95.33           H  
ATOM   4192 HH22 ARG A 283       3.727   9.997 -25.342  1.00 95.33           H  
ATOM   4193  CZ  ARG A 283       3.691  11.922 -24.950  1.00 95.33           C  
ATOM   4194  N   SER A 284      -2.428  11.582 -28.600  1.00 94.12           N  
ATOM   4195  H   SER A 284      -2.128  10.688 -28.239  1.00 94.12           H  
ATOM   4196  CA  SER A 284      -3.073  11.597 -29.929  1.00 94.12           C  
ATOM   4197  HA  SER A 284      -2.512  12.258 -30.590  1.00 94.12           H  
ATOM   4198  C   SER A 284      -4.514  12.111 -29.877  1.00 94.12           C  
ATOM   4199  CB  SER A 284      -3.082  10.189 -30.539  1.00 94.12           C  
ATOM   4200  HB2 SER A 284      -2.054   9.850 -30.671  1.00 94.12           H  
ATOM   4201  HB3 SER A 284      -3.569  10.213 -31.513  1.00 94.12           H  
ATOM   4202  O   SER A 284      -4.950  12.823 -30.776  1.00 94.12           O  
ATOM   4203  OG  SER A 284      -3.763   9.277 -29.694  1.00 94.12           O  
ATOM   4204  HG  SER A 284      -4.704   9.295 -29.887  1.00 94.12           H  
ATOM   4205  N   ASP A 285      -5.217  11.828 -28.778  1.00 94.09           N  
ATOM   4206  H   ASP A 285      -4.791  11.211 -28.101  1.00 94.09           H  
ATOM   4207  CA  ASP A 285      -6.618  12.193 -28.560  1.00 94.09           C  
ATOM   4208  HA  ASP A 285      -7.078  12.397 -29.527  1.00 94.09           H  
ATOM   4209  C   ASP A 285      -6.750  13.465 -27.701  1.00 94.09           C  
ATOM   4210  CB  ASP A 285      -7.381  11.016 -27.926  1.00 94.09           C  
ATOM   4211  HB2 ASP A 285      -7.036  10.900 -26.899  1.00 94.09           H  
ATOM   4212  HB3 ASP A 285      -8.442  11.264 -27.891  1.00 94.09           H  
ATOM   4213  O   ASP A 285      -7.823  13.752 -27.173  1.00 94.09           O  
ATOM   4214  CG  ASP A 285      -7.231   9.671 -28.645  1.00 94.09           C  
ATOM   4215  OD1 ASP A 285      -6.847   9.650 -29.837  1.00 94.09           O  
ATOM   4216  OD2 ASP A 285      -7.469   8.659 -27.948  1.00 94.09           O  
ATOM   4217  N   LYS A 286      -5.655  14.218 -27.500  1.00 94.91           N  
ATOM   4218  H   LYS A 286      -4.816  13.924 -27.980  1.00 94.91           H  
ATOM   4219  CA  LYS A 286      -5.573  15.414 -26.632  1.00 94.91           C  
ATOM   4220  HA  LYS A 286      -4.527  15.719 -26.608  1.00 94.91           H  
ATOM   4221  C   LYS A 286      -5.961  15.160 -25.169  1.00 94.91           C  
ATOM   4222  CB  LYS A 286      -6.377  16.584 -27.226  1.00 94.91           C  
ATOM   4223  HB2 LYS A 286      -6.212  17.469 -26.612  1.00 94.91           H  
ATOM   4224  HB3 LYS A 286      -7.439  16.344 -27.189  1.00 94.91           H  
ATOM   4225  O   LYS A 286      -6.381  16.069 -24.458  1.00 94.91           O  
ATOM   4226  CG  LYS A 286      -5.987  16.923 -28.668  1.00 94.91           C  
ATOM   4227  HG2 LYS A 286      -4.931  17.192 -28.706  1.00 94.91           H  
ATOM   4228  HG3 LYS A 286      -6.160  16.063 -29.315  1.00 94.91           H  
ATOM   4229  CD  LYS A 286      -6.839  18.093 -29.165  1.00 94.91           C  
ATOM   4230  HD2 LYS A 286      -7.892  17.818 -29.104  1.00 94.91           H  
ATOM   4231  HD3 LYS A 286      -6.657  18.965 -28.536  1.00 94.91           H  
ATOM   4232  CE  LYS A 286      -6.470  18.408 -30.615  1.00 94.91           C  
ATOM   4233  HE2 LYS A 286      -5.411  18.661 -30.658  1.00 94.91           H  
ATOM   4234  HE3 LYS A 286      -6.621  17.508 -31.212  1.00 94.91           H  
ATOM   4235  NZ  LYS A 286      -7.289  19.523 -31.151  1.00 94.91           N  
ATOM   4236  HZ1 LYS A 286      -7.035  19.717 -32.109  1.00 94.91           H  
ATOM   4237  HZ2 LYS A 286      -8.270  19.283 -31.123  1.00 94.91           H  
ATOM   4238  HZ3 LYS A 286      -7.147  20.361 -30.605  1.00 94.91           H  
ATOM   4239  N   ARG A 287      -5.816  13.921 -24.697  1.00 95.28           N  
ATOM   4240  H   ARG A 287      -5.507  13.214 -25.349  1.00 95.28           H  
ATOM   4241  CA  ARG A 287      -6.204  13.508 -23.339  1.00 95.28           C  
ATOM   4242  HA  ARG A 287      -6.813  14.295 -22.894  1.00 95.28           H  
ATOM   4243  C   ARG A 287      -5.022  13.350 -22.385  1.00 95.28           C  
ATOM   4244  CB  ARG A 287      -7.070  12.249 -23.459  1.00 95.28           C  
ATOM   4245  HB2 ARG A 287      -6.618  11.576 -24.188  1.00 95.28           H  
ATOM   4246  HB3 ARG A 287      -7.116  11.726 -22.504  1.00 95.28           H  
ATOM   4247  O   ARG A 287      -5.257  13.237 -21.183  1.00 95.28           O  
ATOM   4248  CG  ARG A 287      -8.492  12.601 -23.924  1.00 95.28           C  
ATOM   4249  HG2 ARG A 287      -8.975  13.244 -23.188  1.00 95.28           H  
ATOM   4250  HG3 ARG A 287      -8.445  13.147 -24.866  1.00 95.28           H  
ATOM   4251  CD  ARG A 287      -9.337  11.347 -24.141  1.00 95.28           C  
ATOM   4252  HD2 ARG A 287      -8.802  10.686 -24.823  1.00 95.28           H  
ATOM   4253  HD3 ARG A 287     -10.273  11.636 -24.618  1.00 95.28           H  
ATOM   4254  NE  ARG A 287      -9.633  10.673 -22.861  1.00 95.28           N  
ATOM   4255  HE  ARG A 287      -9.722  11.256 -22.041  1.00 95.28           H  
ATOM   4256  NH1 ARG A 287      -9.647   8.507 -23.634  1.00 95.28           N  
ATOM   4257 HH11 ARG A 287      -9.642   7.514 -23.447  1.00 95.28           H  
ATOM   4258 HH12 ARG A 287      -9.436   8.827 -24.569  1.00 95.28           H  
ATOM   4259  NH2 ARG A 287      -9.961   8.914 -21.476  1.00 95.28           N  
ATOM   4260 HH21 ARG A 287      -9.903   7.916 -21.331  1.00 95.28           H  
ATOM   4261 HH22 ARG A 287     -10.067   9.514 -20.671  1.00 95.28           H  
ATOM   4262  CZ  ARG A 287      -9.752   9.376 -22.670  1.00 95.28           C  
ATOM   4263  N   GLY A 288      -3.792  13.399 -22.896  1.00 95.92           N  
ATOM   4264  H   GLY A 288      -3.716  13.440 -23.902  1.00 95.92           H  
ATOM   4265  CA  GLY A 288      -2.564  13.240 -22.114  1.00 95.92           C  
ATOM   4266  HA2 GLY A 288      -2.665  13.768 -21.166  1.00 95.92           H  
ATOM   4267  HA3 GLY A 288      -1.727  13.683 -22.653  1.00 95.92           H  
ATOM   4268  C   GLY A 288      -2.232  11.777 -21.813  1.00 95.92           C  
ATOM   4269  O   GLY A 288      -2.924  10.865 -22.263  1.00 95.92           O  
ATOM   4270  N   ILE A 289      -1.172  11.558 -21.039  1.00 97.57           N  
ATOM   4271  H   ILE A 289      -0.661  12.346 -20.667  1.00 97.57           H  
ATOM   4272  CA  ILE A 289      -0.842  10.238 -20.492  1.00 97.57           C  
ATOM   4273  HA  ILE A 289      -1.059   9.475 -21.240  1.00 97.57           H  
ATOM   4274  C   ILE A 289      -1.752   9.989 -19.289  1.00 97.57           C  
ATOM   4275  CB  ILE A 289       0.661  10.152 -20.148  1.00 97.57           C  
ATOM   4276  HB  ILE A 289       0.928  10.995 -19.510  1.00 97.57           H  
ATOM   4277  O   ILE A 289      -1.863  10.851 -18.418  1.00 97.57           O  
ATOM   4278  CG1 ILE A 289       1.479  10.228 -21.460  1.00 97.57           C  
ATOM   4279 HG12 ILE A 289       1.171  11.101 -22.036  1.00 97.57           H  
ATOM   4280 HG13 ILE A 289       1.270   9.344 -22.063  1.00 97.57           H  
ATOM   4281  CG2 ILE A 289       0.969   8.851 -19.389  1.00 97.57           C  
ATOM   4282 HG21 ILE A 289       0.691   7.989 -19.996  1.00 97.57           H  
ATOM   4283 HG22 ILE A 289       2.030   8.798 -19.147  1.00 97.57           H  
ATOM   4284 HG23 ILE A 289       0.433   8.819 -18.440  1.00 97.57           H  
ATOM   4285  CD1 ILE A 289       2.995  10.333 -21.275  1.00 97.57           C  
ATOM   4286 HD11 ILE A 289       3.233  11.210 -20.672  1.00 97.57           H  
ATOM   4287 HD12 ILE A 289       3.466  10.446 -22.251  1.00 97.57           H  
ATOM   4288 HD13 ILE A 289       3.389   9.431 -20.808  1.00 97.57           H  
ATOM   4289  N   ARG A 290      -2.438   8.843 -19.252  1.00 97.89           N  
ATOM   4290  H   ARG A 290      -2.264   8.159 -19.975  1.00 97.89           H  
ATOM   4291  CA  ARG A 290      -3.429   8.528 -18.219  1.00 97.89           C  
ATOM   4292  HA  ARG A 290      -3.299   9.248 -17.411  1.00 97.89           H  
ATOM   4293  C   ARG A 290      -3.222   7.163 -17.599  1.00 97.89           C  
ATOM   4294  CB  ARG A 290      -4.867   8.628 -18.755  1.00 97.89           C  
ATOM   4295  HB2 ARG A 290      -4.996   7.932 -19.584  1.00 97.89           H  
ATOM   4296  HB3 ARG A 290      -5.550   8.337 -17.957  1.00 97.89           H  
ATOM   4297  O   ARG A 290      -2.916   6.199 -18.297  1.00 97.89           O  
ATOM   4298  CG  ARG A 290      -5.229  10.042 -19.208  1.00 97.89           C  
ATOM   4299  HG2 ARG A 290      -4.660  10.298 -20.102  1.00 97.89           H  
ATOM   4300  HG3 ARG A 290      -4.975  10.745 -18.415  1.00 97.89           H  
ATOM   4301  CD  ARG A 290      -6.726  10.163 -19.506  1.00 97.89           C  
ATOM   4302  HD2 ARG A 290      -7.287   9.889 -18.612  1.00 97.89           H  
ATOM   4303  HD3 ARG A 290      -6.986   9.487 -20.320  1.00 97.89           H  
ATOM   4304  NE  ARG A 290      -7.029  11.548 -19.880  1.00 97.89           N  
ATOM   4305  HE  ARG A 290      -6.226  12.120 -20.100  1.00 97.89           H  
ATOM   4306  NH1 ARG A 290      -9.326  11.539 -19.788  1.00 97.89           N  
ATOM   4307 HH11 ARG A 290      -9.268  10.717 -19.205  1.00 97.89           H  
ATOM   4308 HH12 ARG A 290     -10.139  12.118 -19.634  1.00 97.89           H  
ATOM   4309  NH2 ARG A 290      -8.231  13.396 -20.345  1.00 97.89           N  
ATOM   4310 HH21 ARG A 290      -9.088  13.930 -20.348  1.00 97.89           H  
ATOM   4311 HH22 ARG A 290      -7.346  13.868 -20.463  1.00 97.89           H  
ATOM   4312  CZ  ARG A 290      -8.194  12.144 -19.997  1.00 97.89           C  
ATOM   4313  N   VAL A 291      -3.520   7.064 -16.309  1.00 97.60           N  
ATOM   4314  H   VAL A 291      -3.785   7.904 -15.815  1.00 97.60           H  
ATOM   4315  CA  VAL A 291      -3.723   5.765 -15.661  1.00 97.60           C  
ATOM   4316  HA  VAL A 291      -2.895   5.107 -15.924  1.00 97.60           H  
ATOM   4317  C   VAL A 291      -5.012   5.157 -16.198  1.00 97.60           C  
ATOM   4318  CB  VAL A 291      -3.743   5.894 -14.133  1.00 97.60           C  
ATOM   4319  HB  VAL A 291      -4.541   6.571 -13.828  1.00 97.60           H  
ATOM   4320  O   VAL A 291      -6.078   5.773 -16.137  1.00 97.60           O  
ATOM   4321  CG1 VAL A 291      -3.959   4.531 -13.474  1.00 97.60           C  
ATOM   4322 HG11 VAL A 291      -3.910   4.643 -12.391  1.00 97.60           H  
ATOM   4323 HG12 VAL A 291      -3.195   3.824 -13.798  1.00 97.60           H  
ATOM   4324 HG13 VAL A 291      -4.950   4.144 -13.713  1.00 97.60           H  
ATOM   4325  CG2 VAL A 291      -2.400   6.452 -13.666  1.00 97.60           C  
ATOM   4326 HG21 VAL A 291      -2.284   7.490 -13.979  1.00 97.60           H  
ATOM   4327 HG22 VAL A 291      -2.358   6.407 -12.578  1.00 97.60           H  
ATOM   4328 HG23 VAL A 291      -1.578   5.859 -14.067  1.00 97.60           H  
ATOM   4329  N   TRP A 292      -4.916   3.963 -16.771  1.00 96.88           N  
ATOM   4330  H   TRP A 292      -4.014   3.510 -16.802  1.00 96.88           H  
ATOM   4331  CA  TRP A 292      -5.983   3.314 -17.532  1.00 96.88           C  
ATOM   4332  HA  TRP A 292      -6.888   3.911 -17.422  1.00 96.88           H  
ATOM   4333  C   TRP A 292      -6.350   1.934 -16.963  1.00 96.88           C  
ATOM   4334  CB  TRP A 292      -5.627   3.318 -19.028  1.00 96.88           C  
ATOM   4335  HB2 TRP A 292      -5.058   4.219 -19.257  1.00 96.88           H  
ATOM   4336  HB3 TRP A 292      -4.995   2.460 -19.259  1.00 96.88           H  
ATOM   4337  O   TRP A 292      -6.675   1.005 -17.700  1.00 96.88           O  
ATOM   4338  CG  TRP A 292      -6.832   3.318 -19.912  1.00 96.88           C  
ATOM   4339  CD1 TRP A 292      -7.239   2.324 -20.718  1.00 96.88           C  
ATOM   4340  HD1 TRP A 292      -6.683   1.408 -20.855  1.00 96.88           H  
ATOM   4341  CD2 TRP A 292      -7.827   4.358 -20.071  1.00 96.88           C  
ATOM   4342  CE2 TRP A 292      -8.861   3.887 -20.935  1.00 96.88           C  
ATOM   4343  CE3 TRP A 292      -7.945   5.659 -19.565  1.00 96.88           C  
ATOM   4344  HE3 TRP A 292      -7.170   6.043 -18.918  1.00 96.88           H  
ATOM   4345  NE1 TRP A 292      -8.452   2.627 -21.297  1.00 96.88           N  
ATOM   4346  HE1 TRP A 292      -8.982   1.974 -21.856  1.00 96.88           H  
ATOM   4347  CH2 TRP A 292     -10.109   5.929 -20.681  1.00 96.88           C  
ATOM   4348  HH2 TRP A 292     -11.015   6.496 -20.840  1.00 96.88           H  
ATOM   4349  CZ2 TRP A 292      -9.994   4.649 -21.240  1.00 96.88           C  
ATOM   4350  HZ2 TRP A 292     -10.780   4.237 -21.855  1.00 96.88           H  
ATOM   4351  CZ3 TRP A 292      -9.066   6.433 -19.880  1.00 96.88           C  
ATOM   4352  HZ3 TRP A 292      -9.115   7.421 -19.447  1.00 96.88           H  
ATOM   4353  N   GLY A 293      -6.313   1.820 -15.635  1.00 95.25           N  
ATOM   4354  H   GLY A 293      -5.952   2.599 -15.104  1.00 95.25           H  
ATOM   4355  CA  GLY A 293      -6.753   0.670 -14.846  1.00 95.25           C  
ATOM   4356  HA2 GLY A 293      -7.734   0.341 -15.189  1.00 95.25           H  
ATOM   4357  HA3 GLY A 293      -6.049  -0.155 -14.959  1.00 95.25           H  
ATOM   4358  C   GLY A 293      -6.828   1.048 -13.364  1.00 95.25           C  
ATOM   4359  O   GLY A 293      -6.100   1.933 -12.924  1.00 95.25           O  
ATOM   4360  N   ALA A 294      -7.744   0.432 -12.618  1.00 95.60           N  
ATOM   4361  H   ALA A 294      -8.277  -0.310 -13.048  1.00 95.60           H  
ATOM   4362  CA  ALA A 294      -7.876   0.612 -11.165  1.00 95.60           C  
ATOM   4363  HA  ALA A 294      -6.895   0.850 -10.754  1.00 95.60           H  
ATOM   4364  C   ALA A 294      -8.322  -0.689 -10.477  1.00 95.60           C  
ATOM   4365  CB  ALA A 294      -8.816   1.787 -10.867  1.00 95.60           C  
ATOM   4366  HB1 ALA A 294      -8.340   2.720 -11.168  1.00 95.60           H  
ATOM   4367  HB2 ALA A 294      -8.995   1.845  -9.793  1.00 95.60           H  
ATOM   4368  HB3 ALA A 294      -9.765   1.654 -11.388  1.00 95.60           H  
ATOM   4369  O   ALA A 294      -9.194  -0.691  -9.602  1.00 95.60           O  
ATOM   4370  N   ARG A 295      -7.769  -1.814 -10.929  1.00 97.62           N  
ATOM   4371  H   ARG A 295      -6.985  -1.722 -11.560  1.00 97.62           H  
ATOM   4372  CA  ARG A 295      -7.979  -3.133 -10.339  1.00 97.62           C  
ATOM   4373  HA  ARG A 295      -8.949  -3.137  -9.841  1.00 97.62           H  
ATOM   4374  C   ARG A 295      -6.934  -3.411  -9.262  1.00 97.62           C  
ATOM   4375  CB  ARG A 295      -7.992  -4.216 -11.427  1.00 97.62           C  
ATOM   4376  HB2 ARG A 295      -7.092  -4.126 -12.035  1.00 97.62           H  
ATOM   4377  HB3 ARG A 295      -7.993  -5.197 -10.950  1.00 97.62           H  
ATOM   4378  O   ARG A 295      -5.801  -2.942  -9.349  1.00 97.62           O  
ATOM   4379  CG  ARG A 295      -9.242  -4.100 -12.313  1.00 97.62           C  
ATOM   4380  HG2 ARG A 295      -9.261  -3.123 -12.795  1.00 97.62           H  
ATOM   4381  HG3 ARG A 295     -10.130  -4.205 -11.690  1.00 97.62           H  
ATOM   4382  CD  ARG A 295      -9.258  -5.181 -13.395  1.00 97.62           C  
ATOM   4383  HD2 ARG A 295      -8.387  -5.042 -14.036  1.00 97.62           H  
ATOM   4384  HD3 ARG A 295      -9.185  -6.159 -12.919  1.00 97.62           H  
ATOM   4385  NE  ARG A 295     -10.487  -5.107 -14.212  1.00 97.62           N  
ATOM   4386  HE  ARG A 295     -11.003  -4.238 -14.215  1.00 97.62           H  
ATOM   4387  NH1 ARG A 295     -10.107  -6.954 -15.489  1.00 97.62           N  
ATOM   4388 HH11 ARG A 295     -10.400  -7.651 -16.159  1.00 97.62           H  
ATOM   4389 HH12 ARG A 295      -9.168  -6.985 -15.119  1.00 97.62           H  
ATOM   4390  NH2 ARG A 295     -11.985  -5.870 -15.757  1.00 97.62           N  
ATOM   4391 HH21 ARG A 295     -12.046  -6.343 -16.647  1.00 97.62           H  
ATOM   4392 HH22 ARG A 295     -12.319  -4.917 -15.730  1.00 97.62           H  
ATOM   4393  CZ  ARG A 295     -10.844  -5.961 -15.146  1.00 97.62           C  
ATOM   4394  N   THR A 296      -7.328  -4.144  -8.234  1.00 98.03           N  
ATOM   4395  H   THR A 296      -8.254  -4.547  -8.262  1.00 98.03           H  
ATOM   4396  CA  THR A 296      -6.384  -4.744  -7.285  1.00 98.03           C  
ATOM   4397  HA  THR A 296      -5.600  -4.030  -7.035  1.00 98.03           H  
ATOM   4398  C   THR A 296      -5.727  -5.964  -7.929  1.00 98.03           C  
ATOM   4399  CB  THR A 296      -7.090  -5.158  -5.984  1.00 98.03           C  
ATOM   4400  HB  THR A 296      -6.356  -5.541  -5.276  1.00 98.03           H  
ATOM   4401  O   THR A 296      -6.127  -6.411  -9.010  1.00 98.03           O  
ATOM   4402  CG2 THR A 296      -7.840  -3.997  -5.332  1.00 98.03           C  
ATOM   4403 HG21 THR A 296      -7.157  -3.163  -5.173  1.00 98.03           H  
ATOM   4404 HG22 THR A 296      -8.230  -4.319  -4.367  1.00 98.03           H  
ATOM   4405 HG23 THR A 296      -8.673  -3.681  -5.961  1.00 98.03           H  
ATOM   4406  OG1 THR A 296      -8.012  -6.173  -6.290  1.00 98.03           O  
ATOM   4407  HG1 THR A 296      -8.780  -6.090  -5.720  1.00 98.03           H  
ATOM   4408  N   ILE A 297      -4.740  -6.535  -7.245  1.00 97.29           N  
ATOM   4409  H   ILE A 297      -4.424  -6.103  -6.389  1.00 97.29           H  
ATOM   4410  CA  ILE A 297      -4.163  -7.829  -7.609  1.00 97.29           C  
ATOM   4411  HA  ILE A 297      -4.327  -7.954  -8.680  1.00 97.29           H  
ATOM   4412  C   ILE A 297      -4.907  -9.014  -6.962  1.00 97.29           C  
ATOM   4413  CB  ILE A 297      -2.633  -7.835  -7.424  1.00 97.29           C  
ATOM   4414  HB  ILE A 297      -2.245  -8.785  -7.789  1.00 97.29           H  
ATOM   4415  O   ILE A 297      -4.312 -10.067  -6.737  1.00 97.29           O  
ATOM   4416  CG1 ILE A 297      -2.198  -7.764  -5.954  1.00 97.29           C  
ATOM   4417 HG12 ILE A 297      -2.596  -8.630  -5.423  1.00 97.29           H  
ATOM   4418 HG13 ILE A 297      -2.591  -6.863  -5.482  1.00 97.29           H  
ATOM   4419  CG2 ILE A 297      -1.999  -6.733  -8.296  1.00 97.29           C  
ATOM   4420 HG21 ILE A 297      -2.145  -5.764  -7.820  1.00 97.29           H  
ATOM   4421 HG22 ILE A 297      -2.454  -6.720  -9.287  1.00 97.29           H  
ATOM   4422 HG23 ILE A 297      -0.930  -6.919  -8.407  1.00 97.29           H  
ATOM   4423  CD1 ILE A 297      -0.672  -7.795  -5.826  1.00 97.29           C  
ATOM   4424 HD11 ILE A 297      -0.262  -6.828  -6.118  1.00 97.29           H  
ATOM   4425 HD12 ILE A 297      -0.375  -8.001  -4.798  1.00 97.29           H  
ATOM   4426 HD13 ILE A 297      -0.256  -8.569  -6.471  1.00 97.29           H  
ATOM   4427  N   SER A 298      -6.210  -8.873  -6.701  1.00 97.43           N  
ATOM   4428  H   SER A 298      -6.662  -8.000  -6.933  1.00 97.43           H  
ATOM   4429  CA  SER A 298      -7.039  -9.939  -6.134  1.00 97.43           C  
ATOM   4430  HA  SER A 298      -6.398 -10.579  -5.527  1.00 97.43           H  
ATOM   4431  C   SER A 298      -7.707 -10.795  -7.210  1.00 97.43           C  
ATOM   4432  CB  SER A 298      -8.098  -9.356  -5.202  1.00 97.43           C  
ATOM   4433  HB2 SER A 298      -8.864  -8.842  -5.781  1.00 97.43           H  
ATOM   4434  HB3 SER A 298      -7.621  -8.640  -4.533  1.00 97.43           H  
ATOM   4435  O   SER A 298      -8.153 -10.279  -8.237  1.00 97.43           O  
ATOM   4436  OG  SER A 298      -8.689 -10.378  -4.427  1.00 97.43           O  
ATOM   4437  HG  SER A 298      -8.006 -10.974  -4.114  1.00 97.43           H  
ATOM   4438  N   SER A 299      -7.814 -12.097  -6.954  1.00 95.57           N  
ATOM   4439  H   SER A 299      -7.292 -12.474  -6.176  1.00 95.57           H  
ATOM   4440  CA  SER A 299      -8.668 -13.027  -7.698  1.00 95.57           C  
ATOM   4441  HA  SER A 299      -8.620 -12.775  -8.757  1.00 95.57           H  
ATOM   4442  C   SER A 299     -10.147 -12.953  -7.283  1.00 95.57           C  
ATOM   4443  CB  SER A 299      -8.129 -14.452  -7.530  1.00 95.57           C  
ATOM   4444  HB2 SER A 299      -7.079 -14.486  -7.822  1.00 95.57           H  
ATOM   4445  HB3 SER A 299      -8.695 -15.122  -8.178  1.00 95.57           H  
ATOM   4446  O   SER A 299     -11.013 -13.405  -8.036  1.00 95.57           O  
ATOM   4447  OG  SER A 299      -8.260 -14.890  -6.196  1.00 95.57           O  
ATOM   4448  HG  SER A 299      -7.394 -14.930  -5.783  1.00 95.57           H  
ATOM   4449  N   ASP A 300     -10.454 -12.341  -6.133  1.00 95.98           N  
ATOM   4450  H   ASP A 300      -9.698 -11.969  -5.575  1.00 95.98           H  
ATOM   4451  CA  ASP A 300     -11.808 -12.202  -5.598  1.00 95.98           C  
ATOM   4452  HA  ASP A 300     -12.305 -13.166  -5.707  1.00 95.98           H  
ATOM   4453  C   ASP A 300     -12.598 -11.100  -6.343  1.00 95.98           C  
ATOM   4454  CB  ASP A 300     -11.749 -11.939  -4.086  1.00 95.98           C  
ATOM   4455  HB2 ASP A 300     -11.298 -10.963  -3.907  1.00 95.98           H  
ATOM   4456  HB3 ASP A 300     -11.114 -12.696  -3.625  1.00 95.98           H  
ATOM   4457  O   ASP A 300     -12.224  -9.918  -6.296  1.00 95.98           O  
ATOM   4458  CG  ASP A 300     -13.124 -11.974  -3.408  1.00 95.98           C  
ATOM   4459  OD1 ASP A 300     -14.143 -11.792  -4.114  1.00 95.98           O  
ATOM   4460  OD2 ASP A 300     -13.127 -12.106  -2.167  1.00 95.98           O  
ATOM   4461  N   PRO A 301     -13.721 -11.439  -7.011  1.00 92.89           N  
ATOM   4462  CA  PRO A 301     -14.560 -10.466  -7.706  1.00 92.89           C  
ATOM   4463  HA  PRO A 301     -13.964 -10.009  -8.496  1.00 92.89           H  
ATOM   4464  C   PRO A 301     -15.133  -9.357  -6.812  1.00 92.89           C  
ATOM   4465  CB  PRO A 301     -15.696 -11.285  -8.330  1.00 92.89           C  
ATOM   4466  HB2 PRO A 301     -15.991 -10.888  -9.301  1.00 92.89           H  
ATOM   4467  HB3 PRO A 301     -16.552 -11.309  -7.655  1.00 92.89           H  
ATOM   4468  O   PRO A 301     -15.432  -8.271  -7.323  1.00 92.89           O  
ATOM   4469  CG  PRO A 301     -15.122 -12.693  -8.447  1.00 92.89           C  
ATOM   4470  HG2 PRO A 301     -15.902 -13.455  -8.442  1.00 92.89           H  
ATOM   4471  HG3 PRO A 301     -14.508 -12.771  -9.344  1.00 92.89           H  
ATOM   4472  CD  PRO A 301     -14.236 -12.787  -7.214  1.00 92.89           C  
ATOM   4473  HD2 PRO A 301     -13.444 -13.513  -7.396  1.00 92.89           H  
ATOM   4474  HD3 PRO A 301     -14.828 -13.083  -6.347  1.00 92.89           H  
ATOM   4475  N   GLU A 302     -15.302  -9.596  -5.508  1.00 92.15           N  
ATOM   4476  H   GLU A 302     -15.011 -10.483  -5.123  1.00 92.15           H  
ATOM   4477  CA  GLU A 302     -15.777  -8.584  -4.557  1.00 92.15           C  
ATOM   4478  HA  GLU A 302     -16.669  -8.105  -4.960  1.00 92.15           H  
ATOM   4479  C   GLU A 302     -14.733  -7.486  -4.340  1.00 92.15           C  
ATOM   4480  CB  GLU A 302     -16.155  -9.220  -3.211  1.00 92.15           C  
ATOM   4481  HB2 GLU A 302     -16.445  -8.413  -2.537  1.00 92.15           H  
ATOM   4482  HB3 GLU A 302     -15.291  -9.730  -2.784  1.00 92.15           H  
ATOM   4483  O   GLU A 302     -15.073  -6.300  -4.296  1.00 92.15           O  
ATOM   4484  CG  GLU A 302     -17.335 -10.193  -3.343  1.00 92.15           C  
ATOM   4485  HG2 GLU A 302     -18.105  -9.710  -3.944  1.00 92.15           H  
ATOM   4486  HG3 GLU A 302     -17.012 -11.087  -3.876  1.00 92.15           H  
ATOM   4487  CD  GLU A 302     -17.942 -10.591  -1.987  1.00 92.15           C  
ATOM   4488  OE1 GLU A 302     -19.131 -10.986  -2.015  1.00 92.15           O  
ATOM   4489  OE2 GLU A 302     -17.262 -10.428  -0.948  1.00 92.15           O  
ATOM   4490  N   TRP A 303     -13.452  -7.862  -4.315  1.00 95.41           N  
ATOM   4491  H   TRP A 303     -13.261  -8.850  -4.407  1.00 95.41           H  
ATOM   4492  CA  TRP A 303     -12.321  -6.972  -4.041  1.00 95.41           C  
ATOM   4493  HA  TRP A 303     -12.717  -6.059  -3.596  1.00 95.41           H  
ATOM   4494  C   TRP A 303     -11.563  -6.524  -5.286  1.00 95.41           C  
ATOM   4495  CB  TRP A 303     -11.405  -7.609  -3.003  1.00 95.41           C  
ATOM   4496  HB2 TRP A 303     -10.587  -6.915  -2.814  1.00 95.41           H  
ATOM   4497  HB3 TRP A 303     -10.991  -8.537  -3.400  1.00 95.41           H  
ATOM   4498  O   TRP A 303     -10.430  -6.049  -5.206  1.00 95.41           O  
ATOM   4499  CG  TRP A 303     -12.093  -7.870  -1.707  1.00 95.41           C  
ATOM   4500  CD1 TRP A 303     -12.419  -9.085  -1.224  1.00 95.41           C  
ATOM   4501  HD1 TRP A 303     -12.206 -10.021  -1.719  1.00 95.41           H  
ATOM   4502  CD2 TRP A 303     -12.689  -6.903  -0.795  1.00 95.41           C  
ATOM   4503  CE2 TRP A 303     -13.383  -7.621   0.224  1.00 95.41           C  
ATOM   4504  CE3 TRP A 303     -12.750  -5.492  -0.760  1.00 95.41           C  
ATOM   4505  HE3 TRP A 303     -12.269  -4.924  -1.541  1.00 95.41           H  
ATOM   4506  NE1 TRP A 303     -13.205  -8.950  -0.099  1.00 95.41           N  
ATOM   4507  HE1 TRP A 303     -13.807  -9.703   0.199  1.00 95.41           H  
ATOM   4508  CH2 TRP A 303     -14.174  -5.564   1.223  1.00 95.41           C  
ATOM   4509  HH2 TRP A 303     -14.784  -5.051   1.952  1.00 95.41           H  
ATOM   4510  CZ2 TRP A 303     -14.103  -6.968   1.232  1.00 95.41           C  
ATOM   4511  HZ2 TRP A 303     -14.674  -7.538   1.950  1.00 95.41           H  
ATOM   4512  CZ3 TRP A 303     -13.494  -4.830   0.233  1.00 95.41           C  
ATOM   4513  HZ3 TRP A 303     -13.581  -3.754   0.220  1.00 95.41           H  
ATOM   4514  N   LYS A 304     -12.209  -6.619  -6.446  1.00 95.46           N  
ATOM   4515  H   LYS A 304     -13.089  -7.113  -6.412  1.00 95.46           H  
ATOM   4516  CA  LYS A 304     -11.617  -6.336  -7.754  1.00 95.46           C  
ATOM   4517  HA  LYS A 304     -10.773  -7.012  -7.896  1.00 95.46           H  
ATOM   4518  C   LYS A 304     -11.077  -4.912  -7.919  1.00 95.46           C  
ATOM   4519  CB  LYS A 304     -12.695  -6.654  -8.793  1.00 95.46           C  
ATOM   4520  HB2 LYS A 304     -13.561  -6.015  -8.618  1.00 95.46           H  
ATOM   4521  HB3 LYS A 304     -13.002  -7.692  -8.663  1.00 95.46           H  
ATOM   4522  O   LYS A 304     -10.123  -4.723  -8.666  1.00 95.46           O  
ATOM   4523  CG  LYS A 304     -12.207  -6.463 -10.229  1.00 95.46           C  
ATOM   4524  HG2 LYS A 304     -11.340  -7.098 -10.411  1.00 95.46           H  
ATOM   4525  HG3 LYS A 304     -11.936  -5.420 -10.392  1.00 95.46           H  
ATOM   4526  CD  LYS A 304     -13.329  -6.823 -11.197  1.00 95.46           C  
ATOM   4527  HD2 LYS A 304     -13.592  -7.875 -11.085  1.00 95.46           H  
ATOM   4528  HD3 LYS A 304     -14.199  -6.203 -10.978  1.00 95.46           H  
ATOM   4529  CE  LYS A 304     -12.830  -6.548 -12.607  1.00 95.46           C  
ATOM   4530  HE2 LYS A 304     -12.368  -5.561 -12.614  1.00 95.46           H  
ATOM   4531  HE3 LYS A 304     -12.065  -7.284 -12.857  1.00 95.46           H  
ATOM   4532  NZ  LYS A 304     -13.938  -6.575 -13.581  1.00 95.46           N  
ATOM   4533  HZ1 LYS A 304     -14.410  -7.468 -13.557  1.00 95.46           H  
ATOM   4534  HZ2 LYS A 304     -14.592  -5.838 -13.357  1.00 95.46           H  
ATOM   4535  HZ3 LYS A 304     -13.575  -6.391 -14.506  1.00 95.46           H  
ATOM   4536  N   TYR A 305     -11.692  -3.900  -7.303  1.00 96.85           N  
ATOM   4537  H   TYR A 305     -12.401  -4.130  -6.621  1.00 96.85           H  
ATOM   4538  CA  TYR A 305     -11.398  -2.485  -7.578  1.00 96.85           C  
ATOM   4539  HA  TYR A 305     -10.722  -2.424  -8.431  1.00 96.85           H  
ATOM   4540  C   TYR A 305     -10.695  -1.784  -6.413  1.00 96.85           C  
ATOM   4541  CB  TYR A 305     -12.680  -1.737  -7.976  1.00 96.85           C  
ATOM   4542  HB2 TYR A 305     -13.405  -1.831  -7.167  1.00 96.85           H  
ATOM   4543  HB3 TYR A 305     -12.447  -0.678  -8.086  1.00 96.85           H  
ATOM   4544  O   TYR A 305     -11.142  -1.867  -5.270  1.00 96.85           O  
ATOM   4545  CG  TYR A 305     -13.303  -2.214  -9.275  1.00 96.85           C  
ATOM   4546  CD1 TYR A 305     -12.609  -2.028 -10.486  1.00 96.85           C  
ATOM   4547  HD1 TYR A 305     -11.644  -1.543 -10.481  1.00 96.85           H  
ATOM   4548  CD2 TYR A 305     -14.564  -2.845  -9.279  1.00 96.85           C  
ATOM   4549  HD2 TYR A 305     -15.093  -2.992  -8.349  1.00 96.85           H  
ATOM   4550  CE1 TYR A 305     -13.161  -2.485 -11.698  1.00 96.85           C  
ATOM   4551  HE1 TYR A 305     -12.619  -2.349 -12.622  1.00 96.85           H  
ATOM   4552  CE2 TYR A 305     -15.121  -3.301 -10.493  1.00 96.85           C  
ATOM   4553  HE2 TYR A 305     -16.080  -3.798 -10.502  1.00 96.85           H  
ATOM   4554  OH  TYR A 305     -14.893  -3.640 -12.875  1.00 96.85           O  
ATOM   4555  HH  TYR A 305     -14.318  -3.403 -13.606  1.00 96.85           H  
ATOM   4556  CZ  TYR A 305     -14.414  -3.131 -11.705  1.00 96.85           C  
ATOM   4557  N   VAL A 306      -9.654  -1.006  -6.731  1.00 96.92           N  
ATOM   4558  H   VAL A 306      -9.364  -0.978  -7.698  1.00 96.92           H  
ATOM   4559  CA  VAL A 306      -8.863  -0.233  -5.756  1.00 96.92           C  
ATOM   4560  HA  VAL A 306      -8.395  -0.918  -5.048  1.00 96.92           H  
ATOM   4561  C   VAL A 306      -9.745   0.718  -4.950  1.00 96.92           C  
ATOM   4562  CB  VAL A 306      -7.755   0.566  -6.473  1.00 96.92           C  
ATOM   4563  HB  VAL A 306      -8.211   1.156  -7.268  1.00 96.92           H  
ATOM   4564  O   VAL A 306      -9.659   0.732  -3.727  1.00 96.92           O  
ATOM   4565  CG1 VAL A 306      -7.020   1.530  -5.537  1.00 96.92           C  
ATOM   4566 HG11 VAL A 306      -6.511   0.978  -4.747  1.00 96.92           H  
ATOM   4567 HG12 VAL A 306      -6.298   2.106  -6.116  1.00 96.92           H  
ATOM   4568 HG13 VAL A 306      -7.708   2.250  -5.094  1.00 96.92           H  
ATOM   4569  CG2 VAL A 306      -6.716  -0.367  -7.101  1.00 96.92           C  
ATOM   4570 HG21 VAL A 306      -5.952   0.214  -7.617  1.00 96.92           H  
ATOM   4571 HG22 VAL A 306      -6.246  -0.973  -6.326  1.00 96.92           H  
ATOM   4572 HG23 VAL A 306      -7.189  -1.032  -7.824  1.00 96.92           H  
ATOM   4573  N   GLY A 307     -10.614   1.488  -5.618  1.00 94.94           N  
ATOM   4574  H   GLY A 307     -10.650   1.417  -6.625  1.00 94.94           H  
ATOM   4575  CA  GLY A 307     -11.485   2.456  -4.938  1.00 94.94           C  
ATOM   4576  HA2 GLY A 307     -12.075   3.003  -5.673  1.00 94.94           H  
ATOM   4577  HA3 GLY A 307     -10.879   3.172  -4.384  1.00 94.94           H  
ATOM   4578  C   GLY A 307     -12.453   1.795  -3.953  1.00 94.94           C  
ATOM   4579  O   GLY A 307     -12.720   2.350  -2.896  1.00 94.94           O  
ATOM   4580  N   VAL A 308     -12.913   0.573  -4.251  1.00 95.95           N  
ATOM   4581  H   VAL A 308     -12.556   0.109  -5.074  1.00 95.95           H  
ATOM   4582  CA  VAL A 308     -13.780  -0.189  -3.340  1.00 95.95           C  
ATOM   4583  HA  VAL A 308     -14.570   0.470  -2.981  1.00 95.95           H  
ATOM   4584  C   VAL A 308     -12.993  -0.634  -2.112  1.00 95.95           C  
ATOM   4585  CB  VAL A 308     -14.447  -1.386  -4.046  1.00 95.95           C  
ATOM   4586  HB  VAL A 308     -13.680  -2.022  -4.487  1.00 95.95           H  
ATOM   4587  O   VAL A 308     -13.414  -0.343  -1.000  1.00 95.95           O  
ATOM   4588  CG1 VAL A 308     -15.272  -2.234  -3.071  1.00 95.95           C  
ATOM   4589 HG11 VAL A 308     -15.824  -3.005  -3.610  1.00 95.95           H  
ATOM   4590 HG12 VAL A 308     -15.967  -1.597  -2.524  1.00 95.95           H  
ATOM   4591 HG13 VAL A 308     -14.620  -2.736  -2.356  1.00 95.95           H  
ATOM   4592  CG2 VAL A 308     -15.381  -0.907  -5.167  1.00 95.95           C  
ATOM   4593 HG21 VAL A 308     -15.817  -1.771  -5.670  1.00 95.95           H  
ATOM   4594 HG22 VAL A 308     -16.179  -0.293  -4.749  1.00 95.95           H  
ATOM   4595 HG23 VAL A 308     -14.830  -0.314  -5.897  1.00 95.95           H  
ATOM   4596  N   ARG A 309     -11.831  -1.283  -2.279  1.00 96.36           N  
ATOM   4597  H   ARG A 309     -11.501  -1.466  -3.216  1.00 96.36           H  
ATOM   4598  CA  ARG A 309     -11.023  -1.720  -1.127  1.00 96.36           C  
ATOM   4599  HA  ARG A 309     -11.633  -2.367  -0.496  1.00 96.36           H  
ATOM   4600  C   ARG A 309     -10.622  -0.545  -0.235  1.00 96.36           C  
ATOM   4601  CB  ARG A 309      -9.784  -2.498  -1.593  1.00 96.36           C  
ATOM   4602  HB2 ARG A 309      -9.183  -1.862  -2.244  1.00 96.36           H  
ATOM   4603  HB3 ARG A 309     -10.094  -3.371  -2.166  1.00 96.36           H  
ATOM   4604  O   ARG A 309     -10.823  -0.614   0.972  1.00 96.36           O  
ATOM   4605  CG  ARG A 309      -8.903  -2.954  -0.412  1.00 96.36           C  
ATOM   4606  HG2 ARG A 309      -8.551  -2.095   0.158  1.00 96.36           H  
ATOM   4607  HG3 ARG A 309      -8.003  -3.412  -0.822  1.00 96.36           H  
ATOM   4608  CD  ARG A 309      -9.570  -3.977   0.528  1.00 96.36           C  
ATOM   4609  HD2 ARG A 309      -8.837  -4.752   0.748  1.00 96.36           H  
ATOM   4610  HD3 ARG A 309     -10.416  -4.443   0.023  1.00 96.36           H  
ATOM   4611  NE  ARG A 309      -9.990  -3.380   1.813  1.00 96.36           N  
ATOM   4612  HE  ARG A 309      -9.490  -2.558   2.121  1.00 96.36           H  
ATOM   4613  NH1 ARG A 309     -11.569  -4.907   2.527  1.00 96.36           N  
ATOM   4614 HH11 ARG A 309     -12.257  -5.050   3.252  1.00 96.36           H  
ATOM   4615 HH12 ARG A 309     -11.804  -5.156   1.576  1.00 96.36           H  
ATOM   4616  NH2 ARG A 309     -10.981  -3.248   3.858  1.00 96.36           N  
ATOM   4617 HH21 ARG A 309     -10.326  -2.510   4.075  1.00 96.36           H  
ATOM   4618 HH22 ARG A 309     -11.662  -3.467   4.570  1.00 96.36           H  
ATOM   4619  CZ  ARG A 309     -10.841  -3.847   2.714  1.00 96.36           C  
ATOM   4620  N   ARG A 310     -10.121   0.540  -0.832  1.00 96.60           N  
ATOM   4621  H   ARG A 310     -10.005   0.525  -1.835  1.00 96.60           H  
ATOM   4622  CA  ARG A 310      -9.683   1.724  -0.081  1.00 96.60           C  
ATOM   4623  HA  ARG A 310      -9.022   1.401   0.724  1.00 96.60           H  
ATOM   4624  C   ARG A 310     -10.842   2.443   0.613  1.00 96.60           C  
ATOM   4625  CB  ARG A 310      -8.906   2.680  -0.992  1.00 96.60           C  
ATOM   4626  HB2 ARG A 310      -8.690   3.583  -0.421  1.00 96.60           H  
ATOM   4627  HB3 ARG A 310      -9.522   2.950  -1.850  1.00 96.60           H  
ATOM   4628  O   ARG A 310     -10.641   2.981   1.694  1.00 96.60           O  
ATOM   4629  CG  ARG A 310      -7.572   2.085  -1.467  1.00 96.60           C  
ATOM   4630  HG2 ARG A 310      -6.966   1.808  -0.604  1.00 96.60           H  
ATOM   4631  HG3 ARG A 310      -7.753   1.185  -2.055  1.00 96.60           H  
ATOM   4632  CD  ARG A 310      -6.803   3.091  -2.330  1.00 96.60           C  
ATOM   4633  HD2 ARG A 310      -5.958   2.572  -2.784  1.00 96.60           H  
ATOM   4634  HD3 ARG A 310      -7.459   3.449  -3.124  1.00 96.60           H  
ATOM   4635  NE  ARG A 310      -6.284   4.214  -1.528  1.00 96.60           N  
ATOM   4636  HE  ARG A 310      -5.842   3.974  -0.652  1.00 96.60           H  
ATOM   4637  NH1 ARG A 310      -6.895   6.000  -2.860  1.00 96.60           N  
ATOM   4638 HH11 ARG A 310      -7.089   6.991  -2.861  1.00 96.60           H  
ATOM   4639 HH12 ARG A 310      -7.476   5.412  -3.440  1.00 96.60           H  
ATOM   4640  NH2 ARG A 310      -5.765   6.341  -0.993  1.00 96.60           N  
ATOM   4641 HH21 ARG A 310      -5.347   6.092  -0.107  1.00 96.60           H  
ATOM   4642 HH22 ARG A 310      -6.023   7.314  -1.072  1.00 96.60           H  
ATOM   4643  CZ  ARG A 310      -6.321   5.504  -1.802  1.00 96.60           C  
ATOM   4644  N   LEU A 311     -12.052   2.416   0.044  1.00 96.14           N  
ATOM   4645  H   LEU A 311     -12.155   2.019  -0.879  1.00 96.14           H  
ATOM   4646  CA  LEU A 311     -13.250   2.915   0.725  1.00 96.14           C  
ATOM   4647  HA  LEU A 311     -13.058   3.938   1.049  1.00 96.14           H  
ATOM   4648  C   LEU A 311     -13.562   2.102   1.987  1.00 96.14           C  
ATOM   4649  CB  LEU A 311     -14.439   2.919  -0.252  1.00 96.14           C  
ATOM   4650  HB2 LEU A 311     -14.564   1.917  -0.660  1.00 96.14           H  
ATOM   4651  HB3 LEU A 311     -14.207   3.595  -1.075  1.00 96.14           H  
ATOM   4652  O   LEU A 311     -13.834   2.694   3.026  1.00 96.14           O  
ATOM   4653  CG  LEU A 311     -15.777   3.349   0.380  1.00 96.14           C  
ATOM   4654  HG  LEU A 311     -16.041   2.659   1.181  1.00 96.14           H  
ATOM   4655  CD1 LEU A 311     -15.716   4.771   0.940  1.00 96.14           C  
ATOM   4656 HD11 LEU A 311     -15.102   4.782   1.840  1.00 96.14           H  
ATOM   4657 HD12 LEU A 311     -16.716   5.109   1.213  1.00 96.14           H  
ATOM   4658 HD13 LEU A 311     -15.284   5.457   0.210  1.00 96.14           H  
ATOM   4659  CD2 LEU A 311     -16.881   3.270  -0.671  1.00 96.14           C  
ATOM   4660 HD21 LEU A 311     -16.694   3.978  -1.478  1.00 96.14           H  
ATOM   4661 HD22 LEU A 311     -17.842   3.500  -0.209  1.00 96.14           H  
ATOM   4662 HD23 LEU A 311     -16.916   2.261  -1.081  1.00 96.14           H  
ATOM   4663  N   PHE A 312     -13.490   0.769   1.917  1.00 96.54           N  
ATOM   4664  H   PHE A 312     -13.256   0.332   1.038  1.00 96.54           H  
ATOM   4665  CA  PHE A 312     -13.653  -0.068   3.109  1.00 96.54           C  
ATOM   4666  HA  PHE A 312     -14.601   0.176   3.589  1.00 96.54           H  
ATOM   4667  C   PHE A 312     -12.564   0.211   4.149  1.00 96.54           C  
ATOM   4668  CB  PHE A 312     -13.676  -1.553   2.737  1.00 96.54           C  
ATOM   4669  HB2 PHE A 312     -12.975  -1.751   1.927  1.00 96.54           H  
ATOM   4670  HB3 PHE A 312     -13.340  -2.118   3.606  1.00 96.54           H  
ATOM   4671  O   PHE A 312     -12.896   0.391   5.313  1.00 96.54           O  
ATOM   4672  CG  PHE A 312     -15.042  -2.090   2.375  1.00 96.54           C  
ATOM   4673  CD1 PHE A 312     -15.822  -2.731   3.355  1.00 96.54           C  
ATOM   4674  HD1 PHE A 312     -15.461  -2.805   4.370  1.00 96.54           H  
ATOM   4675  CD2 PHE A 312     -15.527  -1.990   1.061  1.00 96.54           C  
ATOM   4676  HD2 PHE A 312     -14.939  -1.494   0.303  1.00 96.54           H  
ATOM   4677  CE1 PHE A 312     -17.072  -3.277   3.015  1.00 96.54           C  
ATOM   4678  HE1 PHE A 312     -17.668  -3.764   3.772  1.00 96.54           H  
ATOM   4679  CE2 PHE A 312     -16.766  -2.551   0.718  1.00 96.54           C  
ATOM   4680  HE2 PHE A 312     -17.116  -2.503  -0.303  1.00 96.54           H  
ATOM   4681  CZ  PHE A 312     -17.543  -3.194   1.694  1.00 96.54           C  
ATOM   4682  HZ  PHE A 312     -18.500  -3.622   1.435  1.00 96.54           H  
ATOM   4683  N   ASP A 313     -11.295   0.323   3.739  1.00 95.37           N  
ATOM   4684  H   ASP A 313     -11.082   0.156   2.766  1.00 95.37           H  
ATOM   4685  CA  ASP A 313     -10.196   0.652   4.662  1.00 95.37           C  
ATOM   4686  HA  ASP A 313     -10.136  -0.120   5.429  1.00 95.37           H  
ATOM   4687  C   ASP A 313     -10.446   1.985   5.387  1.00 95.37           C  
ATOM   4688  CB  ASP A 313      -8.853   0.703   3.908  1.00 95.37           C  
ATOM   4689  HB2 ASP A 313      -8.076   1.015   4.606  1.00 95.37           H  
ATOM   4690  HB3 ASP A 313      -8.911   1.452   3.118  1.00 95.37           H  
ATOM   4691  O   ASP A 313     -10.300   2.068   6.603  1.00 95.37           O  
ATOM   4692  CG  ASP A 313      -8.434  -0.639   3.303  1.00 95.37           C  
ATOM   4693  OD1 ASP A 313      -8.752  -1.704   3.883  1.00 95.37           O  
ATOM   4694  OD2 ASP A 313      -7.805  -0.662   2.225  1.00 95.37           O  
ATOM   4695  N   TYR A 314     -10.892   3.008   4.655  1.00 95.78           N  
ATOM   4696  H   TYR A 314     -10.972   2.880   3.656  1.00 95.78           H  
ATOM   4697  CA  TYR A 314     -11.240   4.313   5.213  1.00 95.78           C  
ATOM   4698  HA  TYR A 314     -10.386   4.702   5.768  1.00 95.78           H  
ATOM   4699  C   TYR A 314     -12.420   4.251   6.192  1.00 95.78           C  
ATOM   4700  CB  TYR A 314     -11.539   5.260   4.050  1.00 95.78           C  
ATOM   4701  HB2 TYR A 314     -10.605   5.486   3.535  1.00 95.78           H  
ATOM   4702  HB3 TYR A 314     -12.186   4.751   3.335  1.00 95.78           H  
ATOM   4703  O   TYR A 314     -12.353   4.852   7.265  1.00 95.78           O  
ATOM   4704  CG  TYR A 314     -12.206   6.555   4.455  1.00 95.78           C  
ATOM   4705  CD1 TYR A 314     -13.568   6.749   4.168  1.00 95.78           C  
ATOM   4706  HD1 TYR A 314     -14.138   5.970   3.683  1.00 95.78           H  
ATOM   4707  CD2 TYR A 314     -11.480   7.557   5.127  1.00 95.78           C  
ATOM   4708  HD2 TYR A 314     -10.444   7.403   5.390  1.00 95.78           H  
ATOM   4709  CE1 TYR A 314     -14.191   7.956   4.517  1.00 95.78           C  
ATOM   4710  HE1 TYR A 314     -15.235   8.111   4.290  1.00 95.78           H  
ATOM   4711  CE2 TYR A 314     -12.100   8.777   5.453  1.00 95.78           C  
ATOM   4712  HE2 TYR A 314     -11.535   9.560   5.936  1.00 95.78           H  
ATOM   4713  OH  TYR A 314     -14.065  10.162   5.412  1.00 95.78           O  
ATOM   4714  HH  TYR A 314     -13.458  10.811   5.776  1.00 95.78           H  
ATOM   4715  CZ  TYR A 314     -13.459   8.980   5.145  1.00 95.78           C  
ATOM   4716  N   ILE A 315     -13.491   3.528   5.848  1.00 96.31           N  
ATOM   4717  H   ILE A 315     -13.476   3.045   4.961  1.00 96.31           H  
ATOM   4718  CA  ILE A 315     -14.680   3.397   6.702  1.00 96.31           C  
ATOM   4719  HA  ILE A 315     -14.995   4.393   7.012  1.00 96.31           H  
ATOM   4720  C   ILE A 315     -14.344   2.630   7.981  1.00 96.31           C  
ATOM   4721  CB  ILE A 315     -15.843   2.739   5.921  1.00 96.31           C  
ATOM   4722  HB  ILE A 315     -15.463   1.857   5.406  1.00 96.31           H  
ATOM   4723  O   ILE A 315     -14.651   3.114   9.067  1.00 96.31           O  
ATOM   4724  CG1 ILE A 315     -16.379   3.742   4.880  1.00 96.31           C  
ATOM   4725 HG12 ILE A 315     -16.872   4.557   5.410  1.00 96.31           H  
ATOM   4726 HG13 ILE A 315     -15.548   4.168   4.317  1.00 96.31           H  
ATOM   4727  CG2 ILE A 315     -16.992   2.297   6.851  1.00 96.31           C  
ATOM   4728 HG21 ILE A 315     -17.367   3.149   7.419  1.00 96.31           H  
ATOM   4729 HG22 ILE A 315     -17.809   1.858   6.280  1.00 96.31           H  
ATOM   4730 HG23 ILE A 315     -16.646   1.529   7.543  1.00 96.31           H  
ATOM   4731  CD1 ILE A 315     -17.357   3.137   3.869  1.00 96.31           C  
ATOM   4732 HD11 ILE A 315     -18.284   2.839   4.358  1.00 96.31           H  
ATOM   4733 HD12 ILE A 315     -17.600   3.880   3.110  1.00 96.31           H  
ATOM   4734 HD13 ILE A 315     -16.890   2.277   3.388  1.00 96.31           H  
ATOM   4735  N   GLU A 316     -13.700   1.467   7.859  1.00 95.53           N  
ATOM   4736  H   GLU A 316     -13.434   1.153   6.937  1.00 95.53           H  
ATOM   4737  CA  GLU A 316     -13.315   0.626   8.998  1.00 95.53           C  
ATOM   4738  HA  GLU A 316     -14.205   0.319   9.546  1.00 95.53           H  
ATOM   4739  C   GLU A 316     -12.428   1.411   9.978  1.00 95.53           C  
ATOM   4740  CB  GLU A 316     -12.576  -0.634   8.499  1.00 95.53           C  
ATOM   4741  HB2 GLU A 316     -11.761  -0.319   7.846  1.00 95.53           H  
ATOM   4742  HB3 GLU A 316     -12.145  -1.129   9.370  1.00 95.53           H  
ATOM   4743  O   GLU A 316     -12.719   1.454  11.173  1.00 95.53           O  
ATOM   4744  CG  GLU A 316     -13.433  -1.681   7.753  1.00 95.53           C  
ATOM   4745  HG2 GLU A 316     -14.124  -2.133   8.464  1.00 95.53           H  
ATOM   4746  HG3 GLU A 316     -14.033  -1.186   6.989  1.00 95.53           H  
ATOM   4747  CD  GLU A 316     -12.576  -2.794   7.096  1.00 95.53           C  
ATOM   4748  OE1 GLU A 316     -12.957  -3.328   6.018  1.00 95.53           O  
ATOM   4749  OE2 GLU A 316     -11.506  -3.145   7.645  1.00 95.53           O  
ATOM   4750  N   HIS A 317     -11.406   2.102   9.463  1.00 94.19           N  
ATOM   4751  H   HIS A 317     -11.213   2.026   8.474  1.00 94.19           H  
ATOM   4752  CA  HIS A 317     -10.487   2.888  10.281  1.00 94.19           C  
ATOM   4753  HA  HIS A 317     -10.090   2.250  11.071  1.00 94.19           H  
ATOM   4754  C   HIS A 317     -11.179   4.089  10.943  1.00 94.19           C  
ATOM   4755  CB  HIS A 317      -9.329   3.339   9.387  1.00 94.19           C  
ATOM   4756  HB2 HIS A 317      -9.003   2.486   8.791  1.00 94.19           H  
ATOM   4757  HB3 HIS A 317      -9.675   4.109   8.698  1.00 94.19           H  
ATOM   4758  O   HIS A 317     -10.989   4.344  12.133  1.00 94.19           O  
ATOM   4759  CG  HIS A 317      -8.126   3.831  10.143  1.00 94.19           C  
ATOM   4760  CD2 HIS A 317      -8.067   4.794  11.109  1.00 94.19           C  
ATOM   4761  HD2 HIS A 317      -8.898   5.365  11.497  1.00 94.19           H  
ATOM   4762  ND1 HIS A 317      -6.867   3.304  10.042  1.00 94.19           N  
ATOM   4763  HD1 HIS A 317      -6.629   2.485   9.502  1.00 94.19           H  
ATOM   4764  CE1 HIS A 317      -6.073   3.915  10.929  1.00 94.19           C  
ATOM   4765  HE1 HIS A 317      -5.035   3.677  11.111  1.00 94.19           H  
ATOM   4766  NE2 HIS A 317      -6.761   4.852  11.587  1.00 94.19           N  
ATOM   4767  N   SER A 318     -12.006   4.827  10.195  1.00 94.66           N  
ATOM   4768  H   SER A 318     -12.148   4.570   9.228  1.00 94.66           H  
ATOM   4769  CA  SER A 318     -12.731   5.982  10.743  1.00 94.66           C  
ATOM   4770  HA  SER A 318     -12.020   6.679  11.186  1.00 94.66           H  
ATOM   4771  C   SER A 318     -13.677   5.552  11.861  1.00 94.66           C  
ATOM   4772  CB  SER A 318     -13.508   6.735   9.660  1.00 94.66           C  
ATOM   4773  HB2 SER A 318     -13.964   7.620  10.104  1.00 94.66           H  
ATOM   4774  HB3 SER A 318     -14.295   6.095   9.261  1.00 94.66           H  
ATOM   4775  O   SER A 318     -13.723   6.201  12.902  1.00 94.66           O  
ATOM   4776  OG  SER A 318     -12.650   7.138   8.607  1.00 94.66           O  
ATOM   4777  HG  SER A 318     -12.489   6.359   8.069  1.00 94.66           H  
ATOM   4778  N   ILE A 319     -14.377   4.425  11.696  1.00 95.03           N  
ATOM   4779  H   ILE A 319     -14.276   3.908  10.834  1.00 95.03           H  
ATOM   4780  CA  ILE A 319     -15.260   3.887  12.734  1.00 95.03           C  
ATOM   4781  HA  ILE A 319     -15.917   4.690  13.069  1.00 95.03           H  
ATOM   4782  C   ILE A 319     -14.462   3.462  13.965  1.00 95.03           C  
ATOM   4783  CB  ILE A 319     -16.142   2.753  12.174  1.00 95.03           C  
ATOM   4784  HB  ILE A 319     -15.505   2.038  11.652  1.00 95.03           H  
ATOM   4785  O   ILE A 319     -14.838   3.849  15.067  1.00 95.03           O  
ATOM   4786  CG1 ILE A 319     -17.154   3.360  11.175  1.00 95.03           C  
ATOM   4787 HG12 ILE A 319     -17.884   3.962  11.716  1.00 95.03           H  
ATOM   4788 HG13 ILE A 319     -16.641   4.015  10.469  1.00 95.03           H  
ATOM   4789  CG2 ILE A 319     -16.885   2.006  13.302  1.00 95.03           C  
ATOM   4790 HG21 ILE A 319     -16.177   1.522  13.975  1.00 95.03           H  
ATOM   4791 HG22 ILE A 319     -17.520   1.219  12.895  1.00 95.03           H  
ATOM   4792 HG23 ILE A 319     -17.495   2.704  13.876  1.00 95.03           H  
ATOM   4793  CD1 ILE A 319     -17.906   2.309  10.363  1.00 95.03           C  
ATOM   4794 HD11 ILE A 319     -18.565   1.757  11.033  1.00 95.03           H  
ATOM   4795 HD12 ILE A 319     -18.511   2.800   9.602  1.00 95.03           H  
ATOM   4796 HD13 ILE A 319     -17.202   1.626   9.888  1.00 95.03           H  
ATOM   4797  N   GLU A 320     -13.360   2.727  13.808  1.00 92.91           N  
ATOM   4798  H   GLU A 320     -13.089   2.436  12.880  1.00 92.91           H  
ATOM   4799  CA  GLU A 320     -12.513   2.316  14.939  1.00 92.91           C  
ATOM   4800  HA  GLU A 320     -13.093   1.680  15.607  1.00 92.91           H  
ATOM   4801  C   GLU A 320     -12.045   3.524  15.761  1.00 92.91           C  
ATOM   4802  CB  GLU A 320     -11.326   1.501  14.403  1.00 92.91           C  
ATOM   4803  HB2 GLU A 320     -10.768   2.110  13.692  1.00 92.91           H  
ATOM   4804  HB3 GLU A 320     -11.722   0.634  13.875  1.00 92.91           H  
ATOM   4805  O   GLU A 320     -12.216   3.552  16.981  1.00 92.91           O  
ATOM   4806  CG  GLU A 320     -10.364   1.008  15.500  1.00 92.91           C  
ATOM   4807  HG2 GLU A 320      -9.862   1.861  15.956  1.00 92.91           H  
ATOM   4808  HG3 GLU A 320     -10.943   0.496  16.269  1.00 92.91           H  
ATOM   4809  CD  GLU A 320      -9.309   0.050  14.926  1.00 92.91           C  
ATOM   4810  OE1 GLU A 320      -8.955  -0.954  15.580  1.00 92.91           O  
ATOM   4811  OE2 GLU A 320      -8.906   0.238  13.760  1.00 92.91           O  
ATOM   4812  N   ARG A 321     -11.549   4.573  15.094  1.00 89.48           N  
ATOM   4813  H   ARG A 321     -11.447   4.490  14.092  1.00 89.48           H  
ATOM   4814  CA  ARG A 321     -11.106   5.802  15.763  1.00 89.48           C  
ATOM   4815  HA  ARG A 321     -10.426   5.526  16.568  1.00 89.48           H  
ATOM   4816  C   ARG A 321     -12.271   6.552  16.411  1.00 89.48           C  
ATOM   4817  CB  ARG A 321     -10.355   6.679  14.751  1.00 89.48           C  
ATOM   4818  HB2 ARG A 321      -9.585   6.085  14.260  1.00 89.48           H  
ATOM   4819  HB3 ARG A 321     -11.051   7.035  13.991  1.00 89.48           H  
ATOM   4820  O   ARG A 321     -12.205   6.910  17.585  1.00 89.48           O  
ATOM   4821  CG  ARG A 321      -9.687   7.874  15.444  1.00 89.48           C  
ATOM   4822  HG2 ARG A 321      -8.904   7.510  16.110  1.00 89.48           H  
ATOM   4823  HG3 ARG A 321     -10.420   8.427  16.031  1.00 89.48           H  
ATOM   4824  CD  ARG A 321      -9.081   8.827  14.415  1.00 89.48           C  
ATOM   4825  HD2 ARG A 321      -9.885   9.208  13.785  1.00 89.48           H  
ATOM   4826  HD3 ARG A 321      -8.376   8.280  13.789  1.00 89.48           H  
ATOM   4827  NE  ARG A 321      -8.395   9.948  15.084  1.00 89.48           N  
ATOM   4828  HE  ARG A 321      -8.208   9.840  16.070  1.00 89.48           H  
ATOM   4829  NH1 ARG A 321      -8.134  11.289  13.242  1.00 89.48           N  
ATOM   4830 HH11 ARG A 321      -7.916  12.203  12.872  1.00 89.48           H  
ATOM   4831 HH12 ARG A 321      -8.660  10.616  12.703  1.00 89.48           H  
ATOM   4832  NH2 ARG A 321      -7.433  12.008  15.235  1.00 89.48           N  
ATOM   4833 HH21 ARG A 321      -7.337  11.898  16.235  1.00 89.48           H  
ATOM   4834 HH22 ARG A 321      -7.112  12.872  14.821  1.00 89.48           H  
ATOM   4835  CZ  ARG A 321      -7.987  11.071  14.520  1.00 89.48           C  
ATOM   4836  N   GLY A 322     -13.342   6.782  15.654  1.00 90.86           N  
ATOM   4837  H   GLY A 322     -13.333   6.432  14.707  1.00 90.86           H  
ATOM   4838  CA  GLY A 322     -14.492   7.581  16.077  1.00 90.86           C  
ATOM   4839  HA2 GLY A 322     -15.064   7.853  15.190  1.00 90.86           H  
ATOM   4840  HA3 GLY A 322     -14.139   8.500  16.543  1.00 90.86           H  
ATOM   4841  C   GLY A 322     -15.423   6.881  17.073  1.00 90.86           C  
ATOM   4842  O   GLY A 322     -16.345   7.510  17.591  1.00 90.86           O  
ATOM   4843  N   THR A 323     -15.189   5.597  17.367  1.00 92.71           N  
ATOM   4844  H   THR A 323     -14.468   5.117  16.850  1.00 92.71           H  
ATOM   4845  CA  THR A 323     -15.935   4.824  18.376  1.00 92.71           C  
ATOM   4846  HA  THR A 323     -16.650   5.492  18.857  1.00 92.71           H  
ATOM   4847  C   THR A 323     -15.065   4.322  19.531  1.00 92.71           C  
ATOM   4848  CB  THR A 323     -16.784   3.699  17.760  1.00 92.71           C  
ATOM   4849  HB  THR A 323     -17.338   3.209  18.561  1.00 92.71           H  
ATOM   4850  O   THR A 323     -15.562   3.596  20.387  1.00 92.71           O  
ATOM   4851  CG2 THR A 323     -17.812   4.227  16.754  1.00 92.71           C  
ATOM   4852 HG21 THR A 323     -17.315   4.675  15.893  1.00 92.71           H  
ATOM   4853 HG22 THR A 323     -18.441   4.976  17.235  1.00 92.71           H  
ATOM   4854 HG23 THR A 323     -18.440   3.403  16.414  1.00 92.71           H  
ATOM   4855  OG1 THR A 323     -15.996   2.728  17.121  1.00 92.71           O  
ATOM   4856  HG1 THR A 323     -15.515   3.155  16.408  1.00 92.71           H  
ATOM   4857  N   GLY A 324     -13.803   4.768  19.631  1.00 89.35           N  
ATOM   4858  H   GLY A 324     -13.424   5.317  18.873  1.00 89.35           H  
ATOM   4859  CA  GLY A 324     -12.896   4.399  20.729  1.00 89.35           C  
ATOM   4860  HA2 GLY A 324     -11.954   4.932  20.597  1.00 89.35           H  
ATOM   4861  HA3 GLY A 324     -12.695   3.329  20.682  1.00 89.35           H  
ATOM   4862  C   GLY A 324     -13.428   4.727  22.131  1.00 89.35           C  
ATOM   4863  O   GLY A 324     -13.145   4.003  23.079  1.00 89.35           O  
ATOM   4864  N   TRP A 325     -14.276   5.750  22.250  1.00 89.41           N  
ATOM   4865  H   TRP A 325     -14.464   6.309  21.430  1.00 89.41           H  
ATOM   4866  CA  TRP A 325     -14.970   6.119  23.489  1.00 89.41           C  
ATOM   4867  HA  TRP A 325     -14.242   6.318  24.274  1.00 89.41           H  
ATOM   4868  C   TRP A 325     -15.923   5.043  24.014  1.00 89.41           C  
ATOM   4869  CB  TRP A 325     -15.777   7.393  23.220  1.00 89.41           C  
ATOM   4870  HB2 TRP A 325     -15.082   8.197  22.979  1.00 89.41           H  
ATOM   4871  HB3 TRP A 325     -16.277   7.688  24.143  1.00 89.41           H  
ATOM   4872  O   TRP A 325     -16.353   5.127  25.154  1.00 89.41           O  
ATOM   4873  CG  TRP A 325     -16.791   7.289  22.110  1.00 89.41           C  
ATOM   4874  CD1 TRP A 325     -16.618   7.809  20.877  1.00 89.41           C  
ATOM   4875  HD1 TRP A 325     -15.737   8.341  20.550  1.00 89.41           H  
ATOM   4876  CD2 TRP A 325     -18.112   6.645  22.078  1.00 89.41           C  
ATOM   4877  CE2 TRP A 325     -18.710   6.904  20.809  1.00 89.41           C  
ATOM   4878  CE3 TRP A 325     -18.896   5.907  22.994  1.00 89.41           C  
ATOM   4879  HE3 TRP A 325     -18.489   5.625  23.954  1.00 89.41           H  
ATOM   4880  NE1 TRP A 325     -17.728   7.558  20.099  1.00 89.41           N  
ATOM   4881  HE1 TRP A 325     -17.733   7.766  19.111  1.00 89.41           H  
ATOM   4882  CH2 TRP A 325     -20.786   5.846  21.471  1.00 89.41           C  
ATOM   4883  HH2 TRP A 325     -21.787   5.510  21.243  1.00 89.41           H  
ATOM   4884  CZ2 TRP A 325     -20.020   6.509  20.498  1.00 89.41           C  
ATOM   4885  HZ2 TRP A 325     -20.431   6.714  19.520  1.00 89.41           H  
ATOM   4886  CZ3 TRP A 325     -20.227   5.569  22.725  1.00 89.41           C  
ATOM   4887  HZ3 TRP A 325     -20.804   5.063  23.484  1.00 89.41           H  
ATOM   4888  N   ALA A 326     -16.340   4.083  23.181  1.00 91.28           N  
ATOM   4889  H   ALA A 326     -15.964   4.050  22.245  1.00 91.28           H  
ATOM   4890  CA  ALA A 326     -17.296   3.047  23.577  1.00 91.28           C  
ATOM   4891  HA  ALA A 326     -18.074   3.490  24.198  1.00 91.28           H  
ATOM   4892  C   ALA A 326     -16.645   1.945  24.422  1.00 91.28           C  
ATOM   4893  CB  ALA A 326     -17.954   2.482  22.313  1.00 91.28           C  
ATOM   4894  HB1 ALA A 326     -17.206   1.979  21.700  1.00 91.28           H  
ATOM   4895  HB2 ALA A 326     -18.410   3.289  21.738  1.00 91.28           H  
ATOM   4896  HB3 ALA A 326     -18.723   1.763  22.593  1.00 91.28           H  
ATOM   4897  O   ALA A 326     -17.343   1.137  25.036  1.00 91.28           O  
ATOM   4898  N   VAL A 327     -15.313   1.885  24.431  1.00 90.34           N  
ATOM   4899  H   VAL A 327     -14.799   2.630  23.984  1.00 90.34           H  
ATOM   4900  CA  VAL A 327     -14.553   0.908  25.205  1.00 90.34           C  
ATOM   4901  HA  VAL A 327     -14.986  -0.077  25.032  1.00 90.34           H  
ATOM   4902  C   VAL A 327     -14.684   1.242  26.696  1.00 90.34           C  
ATOM   4903  CB  VAL A 327     -13.084   0.878  24.737  1.00 90.34           C  
ATOM   4904  HB  VAL A 327     -12.601   1.824  24.981  1.00 90.34           H  
ATOM   4905  O   VAL A 327     -14.550   2.393  27.085  1.00 90.34           O  
ATOM   4906  CG1 VAL A 327     -12.317  -0.264  25.409  1.00 90.34           C  
ATOM   4907 HG11 VAL A 327     -12.738  -1.228  25.121  1.00 90.34           H  
ATOM   4908 HG12 VAL A 327     -11.268  -0.224  25.116  1.00 90.34           H  
ATOM   4909 HG13 VAL A 327     -12.372  -0.166  26.493  1.00 90.34           H  
ATOM   4910  CG2 VAL A 327     -12.970   0.632  23.222  1.00 90.34           C  
ATOM   4911 HG21 VAL A 327     -13.432   1.448  22.666  1.00 90.34           H  
ATOM   4912 HG22 VAL A 327     -11.919   0.589  22.935  1.00 90.34           H  
ATOM   4913 HG23 VAL A 327     -13.461  -0.303  22.952  1.00 90.34           H  
ATOM   4914  N   PHE A 328     -14.951   0.227  27.525  1.00 90.42           N  
ATOM   4915  H   PHE A 328     -15.050  -0.689  27.112  1.00 90.42           H  
ATOM   4916  CA  PHE A 328     -15.200   0.333  28.977  1.00 90.42           C  
ATOM   4917  HA  PHE A 328     -15.367  -0.686  29.325  1.00 90.42           H  
ATOM   4918  C   PHE A 328     -16.478   1.071  29.414  1.00 90.42           C  
ATOM   4919  CB  PHE A 328     -13.954   0.838  29.726  1.00 90.42           C  
ATOM   4920  HB2 PHE A 328     -13.751   1.871  29.447  1.00 90.42           H  
ATOM   4921  HB3 PHE A 328     -14.166   0.840  30.796  1.00 90.42           H  
ATOM   4922  O   PHE A 328     -16.752   1.151  30.610  1.00 90.42           O  
ATOM   4923  CG  PHE A 328     -12.716  -0.006  29.512  1.00 90.42           C  
ATOM   4924  CD1 PHE A 328     -12.678  -1.322  30.007  1.00 90.42           C  
ATOM   4925  HD1 PHE A 328     -13.525  -1.718  30.547  1.00 90.42           H  
ATOM   4926  CD2 PHE A 328     -11.602   0.522  28.834  1.00 90.42           C  
ATOM   4927  HD2 PHE A 328     -11.626   1.537  28.466  1.00 90.42           H  
ATOM   4928  CE1 PHE A 328     -11.536  -2.117  29.809  1.00 90.42           C  
ATOM   4929  HE1 PHE A 328     -11.507  -3.126  30.195  1.00 90.42           H  
ATOM   4930  CE2 PHE A 328     -10.463  -0.277  28.628  1.00 90.42           C  
ATOM   4931  HE2 PHE A 328      -9.611   0.133  28.105  1.00 90.42           H  
ATOM   4932  CZ  PHE A 328     -10.430  -1.596  29.115  1.00 90.42           C  
ATOM   4933  HZ  PHE A 328      -9.550  -2.202  28.964  1.00 90.42           H  
ATOM   4934  N   GLU A 329     -17.315   1.517  28.479  1.00 90.43           N  
ATOM   4935  H   GLU A 329     -17.027   1.489  27.511  1.00 90.43           H  
ATOM   4936  CA  GLU A 329     -18.657   2.016  28.788  1.00 90.43           C  
ATOM   4937  HA  GLU A 329     -18.585   2.744  29.597  1.00 90.43           H  
ATOM   4938  C   GLU A 329     -19.593   0.881  29.253  1.00 90.43           C
[truncated: 104,094 more chars]
