# Supplementary material for: Evolution of Phage Tail Sheath Protein
Source: Viruses. 2022 May 26;14(6):1148. doi: 10.3390/v14061148 (PMC9230969; doi:10.3390/v14061148)
Supplement: Supplementary file 1 [file viruses-14-01148-s001.zip › Supplementary_File_S2/AF_models/CHR-Candidatus__Bathyarchaeota__archaeon__isolate__Bin-L-2.pdb]

ATOM      1  N   SER A   1      -6.994  12.069 -31.542  1.00 46.98           N  
ATOM      2  H   SER A   1      -7.382  12.971 -31.306  1.00 46.98           H  
ATOM      3  H2  SER A   1      -7.692  11.353 -31.399  1.00 46.98           H  
ATOM      4  H3  SER A   1      -6.732  12.060 -32.518  1.00 46.98           H  
ATOM      5  CA  SER A   1      -5.821  11.764 -30.698  1.00 46.98           C  
ATOM      6  HA  SER A   1      -5.022  12.481 -30.891  1.00 46.98           H  
ATOM      7  C   SER A   1      -5.332  10.369 -31.053  1.00 46.98           C  
ATOM      8  CB  SER A   1      -6.200  11.826 -29.212  1.00 46.98           C  
ATOM      9  HB2 SER A   1      -6.444  12.853 -28.940  1.00 46.98           H  
ATOM     10  HB3 SER A   1      -7.066  11.191 -29.023  1.00 46.98           H  
ATOM     11  O   SER A   1      -6.169   9.481 -31.123  1.00 46.98           O  
ATOM     12  OG  SER A   1      -5.121  11.374 -28.426  1.00 46.98           O  
ATOM     13  HG  SER A   1      -5.298  11.572 -27.504  1.00 46.98           H  
ATOM     14  N   ASN A   2      -4.029  10.145 -31.266  1.00 46.59           N  
ATOM     15  H   ASN A   2      -3.365  10.905 -31.218  1.00 46.59           H  
ATOM     16  CA  ASN A   2      -3.488   8.784 -31.453  1.00 46.59           C  
ATOM     17  HA  ASN A   2      -4.085   8.264 -32.202  1.00 46.59           H  
ATOM     18  C   ASN A   2      -3.580   7.923 -30.174  1.00 46.59           C  
ATOM     19  CB  ASN A   2      -2.034   8.861 -31.968  1.00 46.59           C  
ATOM     20  HB2 ASN A   2      -1.446   9.524 -31.334  1.00 46.59           H  
ATOM     21  HB3 ASN A   2      -1.585   7.869 -31.910  1.00 46.59           H  
ATOM     22  O   ASN A   2      -3.315   6.729 -30.224  1.00 46.59           O  
ATOM     23  CG  ASN A   2      -1.917   9.305 -33.416  1.00 46.59           C  
ATOM     24  ND2 ASN A   2      -0.729   9.644 -33.856  1.00 46.59           N  
ATOM     25 HD21 ASN A   2      -0.660   9.897 -34.831  1.00 46.59           H  
ATOM     26 HD22 ASN A   2       0.086   9.546 -33.267  1.00 46.59           H  
ATOM     27  OD1 ASN A   2      -2.884   9.377 -34.156  1.00 46.59           O  
ATOM     28  N   LEU A   3      -3.962   8.522 -29.038  1.00 44.15           N  
ATOM     29  H   LEU A   3      -4.124   9.518 -29.056  1.00 44.15           H  
ATOM     30  CA  LEU A   3      -4.057   7.861 -27.734  1.00 44.15           C  
ATOM     31  HA  LEU A   3      -3.524   6.910 -27.765  1.00 44.15           H  
ATOM     32  C   LEU A   3      -5.498   7.521 -27.322  1.00 44.15           C  
ATOM     33  CB  LEU A   3      -3.383   8.766 -26.683  1.00 44.15           C  
ATOM     34  HB2 LEU A   3      -3.476   8.292 -25.706  1.00 44.15           H  
ATOM     35  HB3 LEU A   3      -3.926   9.710 -26.639  1.00 44.15           H  
ATOM     36  O   LEU A   3      -5.695   6.710 -26.425  1.00 44.15           O  
ATOM     37  CG  LEU A   3      -1.892   9.059 -26.945  1.00 44.15           C  
ATOM     38  HG  LEU A   3      -1.764   9.462 -27.950  1.00 44.15           H  
ATOM     39  CD1 LEU A   3      -1.392  10.112 -25.959  1.00 44.15           C  
ATOM     40 HD11 LEU A   3      -1.969  11.031 -26.069  1.00 44.15           H  
ATOM     41 HD12 LEU A   3      -0.344  10.334 -26.158  1.00 44.15           H  
ATOM     42 HD13 LEU A   3      -1.490   9.746 -24.937  1.00 44.15           H  
ATOM     43  CD2 LEU A   3      -1.029   7.804 -26.802  1.00 44.15           C  
ATOM     44 HD21 LEU A   3       0.020   8.063 -26.944  1.00 44.15           H  
ATOM     45 HD22 LEU A   3      -1.160   7.367 -25.812  1.00 44.15           H  
ATOM     46 HD23 LEU A   3      -1.302   7.072 -27.561  1.00 44.15           H  
ATOM     47  N   ILE A   4      -6.508   8.134 -27.954  1.00 51.10           N  
ATOM     48  H   ILE A   4      -6.288   8.706 -28.756  1.00 51.10           H  
ATOM     49  CA  ILE A   4      -7.926   7.935 -27.617  1.00 51.10           C  
ATOM     50  HA  ILE A   4      -8.033   6.993 -27.078  1.00 51.10           H  
ATOM     51  C   ILE A   4      -8.726   7.828 -28.916  1.00 51.10           C  
ATOM     52  CB  ILE A   4      -8.468   9.061 -26.695  1.00 51.10           C  
ATOM     53  HB  ILE A   4      -8.442  10.001 -27.246  1.00 51.10           H  
ATOM     54  O   ILE A   4      -8.839   8.805 -29.661  1.00 51.10           O  
ATOM     55  CG1 ILE A   4      -7.604   9.231 -25.420  1.00 51.10           C  
ATOM     56 HG12 ILE A   4      -7.600   8.297 -24.858  1.00 51.10           H  
ATOM     57 HG13 ILE A   4      -6.577   9.455 -25.709  1.00 51.10           H  
ATOM     58  CG2 ILE A   4      -9.934   8.764 -26.317  1.00 51.10           C  
ATOM     59 HG21 ILE A   4     -10.552   8.645 -27.207  1.00 51.10           H  
ATOM     60 HG22 ILE A   4     -10.355   9.591 -25.745  1.00 51.10           H  
ATOM     61 HG23 ILE A   4      -9.991   7.856 -25.717  1.00 51.10           H  
ATOM     62  CD1 ILE A   4      -8.045  10.367 -24.489  1.00 51.10           C  
ATOM     63 HD11 ILE A   4      -8.997  10.126 -24.016  1.00 51.10           H  
ATOM     64 HD12 ILE A   4      -7.298  10.500 -23.707  1.00 51.10           H  
ATOM     65 HD13 ILE A   4      -8.139  11.295 -25.052  1.00 51.10           H  
ATOM     66  N   GLN A   5      -9.292   6.646 -29.171  1.00 55.62           N  
ATOM     67  H   GLN A   5      -9.154   5.900 -28.504  1.00 55.62           H  
ATOM     68  CA  GLN A   5     -10.292   6.422 -30.214  1.00 55.62           C  
ATOM     69  HA  GLN A   5     -10.316   7.277 -30.890  1.00 55.62           H  
ATOM     70  C   GLN A   5     -11.674   6.299 -29.576  1.00 55.62           C  
ATOM     71  CB  GLN A   5      -9.971   5.167 -31.044  1.00 55.62           C  
ATOM     72  HB2 GLN A   5      -9.592   4.377 -30.396  1.00 55.62           H  
ATOM     73  HB3 GLN A   5     -10.895   4.815 -31.504  1.00 55.62           H  
ATOM     74  O   GLN A   5     -11.904   5.427 -28.742  1.00 55.62           O  
ATOM     75  CG  GLN A   5      -8.970   5.449 -32.173  1.00 55.62           C  
ATOM     76  HG2 GLN A   5      -9.337   6.278 -32.777  1.00 55.62           H  
ATOM     77  HG3 GLN A   5      -8.009   5.734 -31.744  1.00 55.62           H  
ATOM     78  CD  GLN A   5      -8.759   4.242 -33.087  1.00 55.62           C  
ATOM     79  NE2 GLN A   5      -8.196   4.435 -34.259  1.00 55.62           N  
ATOM     80 HE21 GLN A   5      -8.041   3.605 -34.813  1.00 55.62           H  
ATOM     81 HE22 GLN A   5      -7.865   5.349 -34.533  1.00 55.62           H  
ATOM     82  OE1 GLN A   5      -9.098   3.111 -32.785  1.00 55.62           O  
ATOM     83  N   ILE A   6     -12.602   7.153 -30.002  1.00 63.29           N  
ATOM     84  H   ILE A   6     -12.353   7.836 -30.703  1.00 63.29           H  
ATOM     85  CA  ILE A   6     -14.014   7.060 -29.633  1.00 63.29           C  
ATOM     86  HA  ILE A   6     -14.118   6.439 -28.743  1.00 63.29           H  
ATOM     87  C   ILE A   6     -14.733   6.373 -30.792  1.00 63.29           C  
ATOM     88  CB  ILE A   6     -14.603   8.449 -29.298  1.00 63.29           C  
ATOM     89  HB  ILE A   6     -14.543   9.077 -30.187  1.00 63.29           H  
ATOM     90  O   ILE A   6     -14.673   6.842 -31.928  1.00 63.29           O  
ATOM     91  CG1 ILE A   6     -13.789   9.125 -28.166  1.00 63.29           C  
ATOM     92 HG12 ILE A   6     -13.844   8.514 -27.264  1.00 63.29           H  
ATOM     93 HG13 ILE A   6     -12.742   9.194 -28.462  1.00 63.29           H  
ATOM     94  CG2 ILE A   6     -16.085   8.304 -28.902  1.00 63.29           C  
ATOM     95 HG21 ILE A   6     -16.523   9.284 -28.713  1.00 63.29           H  
ATOM     96 HG22 ILE A   6     -16.659   7.852 -29.711  1.00 63.29           H  
ATOM     97 HG23 ILE A   6     -16.181   7.696 -28.003  1.00 63.29           H  
ATOM     98  CD1 ILE A   6     -14.242  10.550 -27.826  1.00 63.29           C  
ATOM     99 HD11 ILE A   6     -13.530  10.997 -27.132  1.00 63.29           H  
ATOM    100 HD12 ILE A   6     -15.223  10.538 -27.350  1.00 63.29           H  
ATOM    101 HD13 ILE A   6     -14.281  11.155 -28.732  1.00 63.29           H  
ATOM    102  N   LYS A   7     -15.403   5.250 -30.518  1.00 63.68           N  
ATOM    103  H   LYS A   7     -15.414   4.921 -29.563  1.00 63.68           H  
ATOM    104  CA  LYS A   7     -16.209   4.528 -31.507  1.00 63.68           C  
ATOM    105  HA  LYS A   7     -16.201   5.086 -32.443  1.00 63.68           H  
ATOM    106  C   LYS A   7     -17.653   4.453 -31.025  1.00 63.68           C  
ATOM    107  CB  LYS A   7     -15.590   3.148 -31.777  1.00 63.68           C  
ATOM    108  HB2 LYS A   7     -15.671   2.530 -30.883  1.00 63.68           H  
ATOM    109  HB3 LYS A   7     -14.534   3.280 -32.013  1.00 63.68           H  
ATOM    110  O   LYS A   7     -17.912   3.959 -29.932  1.00 63.68           O  
ATOM    111  CG  LYS A   7     -16.276   2.444 -32.958  1.00 63.68           C  
ATOM    112  HG2 LYS A   7     -16.231   3.089 -33.836  1.00 63.68           H  
ATOM    113  HG3 LYS A   7     -17.321   2.257 -32.711  1.00 63.68           H  
ATOM    114  CD  LYS A   7     -15.594   1.109 -33.281  1.00 63.68           C  
ATOM    115  HD2 LYS A   7     -15.642   0.464 -32.404  1.00 63.68           H  
ATOM    116  HD3 LYS A   7     -14.550   1.294 -33.533  1.00 63.68           H  
ATOM    117  CE  LYS A   7     -16.305   0.438 -34.463  1.00 63.68           C  
ATOM    118  HE2 LYS A   7     -17.352   0.290 -34.196  1.00 63.68           H  
ATOM    119  HE3 LYS A   7     -16.274   1.116 -35.315  1.00 63.68           H  
ATOM    120  NZ  LYS A   7     -15.674  -0.858 -34.815  1.00 63.68           N  
ATOM    121  HZ1 LYS A   7     -14.707  -0.721 -35.071  1.00 63.68           H  
ATOM    122  HZ2 LYS A   7     -15.711  -1.492 -34.029  1.00 63.68           H  
ATOM    123  HZ3 LYS A   7     -16.156  -1.285 -35.594  1.00 63.68           H  
ATOM    124  N   LYS A   8     -18.590   4.913 -31.859  1.00 68.55           N  
ATOM    125  H   LYS A   8     -18.291   5.332 -32.728  1.00 68.55           H  
ATOM    126  CA  LYS A   8     -20.030   4.790 -31.602  1.00 68.55           C  
ATOM    127  HA  LYS A   8     -20.237   5.194 -30.610  1.00 68.55           H  
ATOM    128  C   LYS A   8     -20.428   3.310 -31.607  1.00 68.55           C  
ATOM    129  CB  LYS A   8     -20.813   5.623 -32.637  1.00 68.55           C  
ATOM    130  HB2 LYS A   8     -20.421   6.640 -32.642  1.00 68.55           H  
ATOM    131  HB3 LYS A   8     -20.668   5.194 -33.629  1.00 68.55           H  
ATOM    132  O   LYS A   8     -20.144   2.596 -32.571  1.00 68.55           O  
ATOM    133  CG  LYS A   8     -22.318   5.685 -32.326  1.00 68.55           C  
ATOM    134  HG2 LYS A   8     -22.724   4.673 -32.317  1.00 68.55           H  
ATOM    135  HG3 LYS A   8     -22.457   6.126 -31.339  1.00 68.55           H  
ATOM    136  CD  LYS A   8     -23.101   6.511 -33.361  1.00 68.55           C  
ATOM    137  HD2 LYS A   8     -22.994   6.058 -34.346  1.00 68.55           H  
ATOM    138  HD3 LYS A   8     -22.707   7.527 -33.386  1.00 68.55           H  
ATOM    139  CE  LYS A   8     -24.583   6.544 -32.960  1.00 68.55           C  
ATOM    140  HE2 LYS A   8     -24.657   6.964 -31.956  1.00 68.55           H  
ATOM    141  HE3 LYS A   8     -24.962   5.524 -32.894  1.00 68.55           H  
ATOM    142  NZ  LYS A   8     -25.434   7.342 -33.881  1.00 68.55           N  
ATOM    143  HZ1 LYS A   8     -25.472   6.947 -34.810  1.00 68.55           H  
ATOM    144  HZ2 LYS A   8     -25.117   8.298 -33.945  1.00 68.55           H  
ATOM    145  HZ3 LYS A   8     -26.373   7.374 -33.510  1.00 68.55           H  
ATOM    146  N   LEU A   9     -21.076   2.852 -30.537  1.00 73.69           N  
ATOM    147  H   LEU A   9     -21.270   3.496 -29.783  1.00 73.69           H  
ATOM    148  CA  LEU A   9     -21.669   1.515 -30.465  1.00 73.69           C  
ATOM    149  HA  LEU A   9     -21.032   0.818 -31.010  1.00 73.69           H  
ATOM    150  C   LEU A   9     -23.036   1.506 -31.168  1.00 73.69           C  
ATOM    151  CB  LEU A   9     -21.754   1.051 -28.998  1.00 73.69           C  
ATOM    152  HB2 LEU A   9     -22.317   1.795 -28.435  1.00 73.69           H  
ATOM    153  HB3 LEU A   9     -22.316   0.118 -28.955  1.00 73.69           H  
ATOM    154  O   LEU A   9     -23.747   2.512 -31.179  1.00 73.69           O  
ATOM    155  CG  LEU A   9     -20.388   0.832 -28.312  1.00 73.69           C  
ATOM    156  HG  LEU A   9     -19.789   1.739 -28.392  1.00 73.69           H  
ATOM    157  CD1 LEU A   9     -20.596   0.527 -26.830  1.00 73.69           C  
ATOM    158 HD11 LEU A   9     -19.631   0.406 -26.336  1.00 73.69           H  
ATOM    159 HD12 LEU A   9     -21.181  -0.384 -26.708  1.00 73.69           H  
ATOM    160 HD13 LEU A   9     -21.122   1.354 -26.353  1.00 73.69           H  
ATOM    161  CD2 LEU A   9     -19.608  -0.333 -28.931  1.00 73.69           C  
ATOM    162 HD21 LEU A   9     -18.690  -0.493 -28.365  1.00 73.69           H  
ATOM    163 HD22 LEU A   9     -20.207  -1.243 -28.901  1.00 73.69           H  
ATOM    164 HD23 LEU A   9     -19.336  -0.098 -29.960  1.00 73.69           H  
ATOM    165  N   ALA A  10     -23.403   0.376 -31.778  1.00 79.06           N  
ATOM    166  H   ALA A  10     -22.820  -0.443 -31.686  1.00 79.06           H  
ATOM    167  CA  ALA A  10     -24.684   0.235 -32.468  1.00 79.06           C  
ATOM    168  HA  ALA A  10     -24.744   1.001 -33.242  1.00 79.06           H  
ATOM    169  C   ALA A  10     -25.856   0.443 -31.490  1.00 79.06           C  
ATOM    170  CB  ALA A  10     -24.737  -1.140 -33.146  1.00 79.06           C  
ATOM    171  HB1 ALA A  10     -24.676  -1.927 -32.395  1.00 79.06           H  
ATOM    172  HB2 ALA A  10     -25.678  -1.244 -33.687  1.00 79.06           H  
ATOM    173  HB3 ALA A  10     -23.912  -1.242 -33.850  1.00 79.06           H  
ATOM    174  O   ALA A  10     -25.866  -0.138 -30.409  1.00 79.06           O  
ATOM    175  N   GLY A  11     -26.827   1.280 -31.867  1.00 76.21           N  
ATOM    176  H   GLY A  11     -26.757   1.730 -32.768  1.00 76.21           H  
ATOM    177  CA  GLY A  11     -27.986   1.618 -31.028  1.00 76.21           C  
ATOM    178  HA2 GLY A  11     -28.290   0.739 -30.461  1.00 76.21           H  
ATOM    179  HA3 GLY A  11     -28.818   1.904 -31.672  1.00 76.21           H  
ATOM    180  C   GLY A  11     -27.764   2.759 -30.026  1.00 76.21           C  
ATOM    181  O   GLY A  11     -28.716   3.163 -29.368  1.00 76.21           O  
ATOM    182  N   ALA A  12     -26.551   3.313 -29.923  1.00 73.65           N  
ATOM    183  H   ALA A  12     -25.781   2.937 -30.457  1.00 73.65           H  
ATOM    184  CA  ALA A  12     -26.320   4.519 -29.132  1.00 73.65           C  
ATOM    185  HA  ALA A  12     -26.841   4.411 -28.181  1.00 73.65           H  
ATOM    186  C   ALA A  12     -26.887   5.765 -29.840  1.00 73.65           C  
ATOM    187  CB  ALA A  12     -24.822   4.649 -28.829  1.00 73.65           C  
ATOM    188  HB1 ALA A  12     -24.466   3.749 -28.327  1.00 73.65           H  
ATOM    189  HB2 ALA A  12     -24.653   5.509 -28.182  1.00 73.65           H  
ATOM    190  HB3 ALA A  12     -24.268   4.792 -29.757  1.00 73.65           H  
ATOM    191  O   ALA A  12     -26.841   5.859 -31.075  1.00 73.65           O  
ATOM    192  N   ALA A  13     -27.376   6.728 -29.049  1.00 69.85           N  
ATOM    193  H   ALA A  13     -27.379   6.579 -28.050  1.00 69.85           H  
ATOM    194  CA  ALA A  13     -27.760   8.057 -29.527  1.00 69.85           C  
ATOM    195  HA  ALA A  13     -28.598   7.948 -30.215  1.00 69.85           H  
ATOM    196  C   ALA A  13     -26.604   8.729 -30.300  1.00 69.85           C  
ATOM    197  CB  ALA A  13     -28.230   8.895 -28.329  1.00 69.85           C  
ATOM    198  HB1 ALA A  13     -29.059   8.397 -27.824  1.00 69.85           H  
ATOM    199  HB2 ALA A  13     -28.567   9.873 -28.672  1.00 69.85           H  
ATOM    200  HB3 ALA A  13     -27.408   9.036 -27.628  1.00 69.85           H  
ATOM    201  O   ALA A  13     -25.456   8.272 -30.253  1.00 69.85           O  
ATOM    202  N   GLU A  14     -26.905   9.765 -31.086  1.00 69.02           N  
ATOM    203  H   GLU A  14     -27.830  10.170 -31.049  1.00 69.02           H  
ATOM    204  CA  GLU A  14     -25.876  10.507 -31.823  1.00 69.02           C  
ATOM    205  HA  GLU A  14     -25.416   9.826 -32.539  1.00 69.02           H  
ATOM    206  C   GLU A  14     -24.739  10.962 -30.901  1.00 69.02           C  
ATOM    207  CB  GLU A  14     -26.490  11.665 -32.624  1.00 69.02           C  
ATOM    208  HB2 GLU A  14     -27.210  12.198 -32.004  1.00 69.02           H  
ATOM    209  HB3 GLU A  14     -25.698  12.349 -32.930  1.00 69.02           H  
ATOM    210  O   GLU A  14     -24.950  11.296 -29.735  1.00 69.02           O  
ATOM    211  CG  GLU A  14     -27.161  11.096 -33.884  1.00 69.02           C  
ATOM    212  HG2 GLU A  14     -27.919  10.373 -33.584  1.00 69.02           H  
ATOM    213  HG3 GLU A  14     -26.408  10.553 -34.455  1.00 69.02           H  
ATOM    214  CD  GLU A  14     -27.816  12.155 -34.777  1.00 69.02           C  
ATOM    215  OE1 GLU A  14     -27.978  11.816 -35.971  1.00 69.02           O  
ATOM    216  OE2 GLU A  14     -28.217  13.203 -34.237  1.00 69.02           O  
ATOM    217  N   VAL A  15     -23.507  10.892 -31.421  1.00 65.01           N  
ATOM    218  H   VAL A  15     -23.431  10.787 -32.423  1.00 65.01           H  
ATOM    219  CA  VAL A  15     -22.353  11.481 -30.734  1.00 65.01           C  
ATOM    220  HA  VAL A  15     -22.260  11.030 -29.746  1.00 65.01           H  
ATOM    221  C   VAL A  15     -22.668  12.972 -30.622  1.00 65.01           C  
ATOM    222  CB  VAL A  15     -21.048  11.261 -31.526  1.00 65.01           C  
ATOM    223  HB  VAL A  15     -21.141  11.712 -32.514  1.00 65.01           H  
ATOM    224  O   VAL A  15     -23.059  13.528 -31.647  1.00 65.01           O  
ATOM    225  CG1 VAL A  15     -19.835  11.877 -30.820  1.00 65.01           C  
ATOM    226 HG11 VAL A  15     -19.726  11.462 -29.818  1.00 65.01           H  
ATOM    227 HG12 VAL A  15     -19.959  12.958 -30.749  1.00 65.01           H  
ATOM    228 HG13 VAL A  15     -18.930  11.687 -31.396  1.00 65.01           H  
ATOM    229  CG2 VAL A  15     -20.763   9.762 -31.713  1.00 65.01           C  
ATOM    230 HG21 VAL A  15     -19.825   9.633 -32.253  1.00 65.01           H  
ATOM    231 HG22 VAL A  15     -21.564   9.303 -32.293  1.00 65.01           H  
ATOM    232 HG23 VAL A  15     -20.694   9.275 -30.740  1.00 65.01           H  
ATOM    233  N   PRO A  16     -22.548  13.607 -29.441  1.00 66.50           N  
ATOM    234  CA  PRO A  16     -22.860  15.024 -29.300  1.00 66.50           C  
ATOM    235  HA  PRO A  16     -23.938  15.161 -29.386  1.00 66.50           H  
ATOM    236  C   PRO A  16     -22.141  15.820 -30.394  1.00 66.50           C  
ATOM    237  CB  PRO A  16     -22.397  15.411 -27.889  1.00 66.50           C  
ATOM    238  HB2 PRO A  16     -23.053  16.159 -27.443  1.00 66.50           H  
ATOM    239  HB3 PRO A  16     -21.371  15.778 -27.910  1.00 66.50           H  
ATOM    240  O   PRO A  16     -20.919  15.723 -30.504  1.00 66.50           O  
ATOM    241  CG  PRO A  16     -22.441  14.091 -27.120  1.00 66.50           C  
ATOM    242  HG2 PRO A  16     -23.453  13.920 -26.752  1.00 66.50           H  
ATOM    243  HG3 PRO A  16     -21.728  14.078 -26.295  1.00 66.50           H  
ATOM    244  CD  PRO A  16     -22.105  13.043 -28.177  1.00 66.50           C  
ATOM    245  HD2 PRO A  16     -21.027  12.886 -28.210  1.00 66.50           H  
ATOM    246  HD3 PRO A  16     -22.626  12.113 -27.949  1.00 66.50           H  
ATOM    247  N   GLU A  17     -22.889  16.543 -31.233  1.00 61.92           N  
ATOM    248  H   GLU A  17     -23.896  16.493 -31.181  1.00 61.92           H  
ATOM    249  CA  GLU A  17     -22.305  17.310 -32.345  1.00 61.92           C  
ATOM    250  HA  GLU A  17     -21.681  16.646 -32.943  1.00 61.92           H  
ATOM    251  C   GLU A  17     -21.372  18.422 -31.829  1.00 61.92           C  
ATOM    252  CB  GLU A  17     -23.413  17.865 -33.263  1.00 61.92           C  
ATOM    253  HB2 GLU A  17     -24.144  18.405 -32.662  1.00 61.92           H  
ATOM    254  HB3 GLU A  17     -22.956  18.563 -33.965  1.00 61.92           H  
ATOM    255  O   GLU A  17     -20.383  18.750 -32.481  1.00 61.92           O  
ATOM    256  CG  GLU A  17     -24.112  16.757 -34.076  1.00 61.92           C  
ATOM    257  HG2 GLU A  17     -24.662  16.112 -33.391  1.00 61.92           H  
ATOM    258  HG3 GLU A  17     -23.345  16.152 -34.560  1.00 61.92           H  
ATOM    259  CD  GLU A  17     -25.078  17.301 -35.147  1.00 61.92           C  
ATOM    260  OE1 GLU A  17     -25.201  16.632 -36.200  1.00 61.92           O  
ATOM    261  OE2 GLU A  17     -25.671  18.380 -34.923  1.00 61.92           O  
ATOM    262  N   ASP A  18     -21.601  18.890 -30.597  1.00 59.78           N  
ATOM    263  H   ASP A  18     -22.458  18.593 -30.153  1.00 59.78           H  
ATOM    264  CA  ASP A  18     -20.810  19.913 -29.909  1.00 59.78           C  
ATOM    265  HA  ASP A  18     -20.154  20.393 -30.635  1.00 59.78           H  
ATOM    266  C   ASP A  18     -19.891  19.328 -28.822  1.00 59.78           C  
ATOM    267  CB  ASP A  18     -21.743  20.999 -29.350  1.00 59.78           C  
ATOM    268  HB2 ASP A  18     -22.538  20.530 -28.771  1.00 59.78           H  
ATOM    269  HB3 ASP A  18     -21.176  21.646 -28.681  1.00 59.78           H  
ATOM    270  O   ASP A  18     -19.951  19.701 -27.646  1.00 59.78           O  
ATOM    271  CG  ASP A  18     -22.341  21.907 -30.424  1.00 59.78           C  
ATOM    272  OD1 ASP A  18     -21.625  22.201 -31.407  1.00 59.78           O  
ATOM    273  OD2 ASP A  18     -23.478  22.373 -30.193  1.00 59.78           O  
ATOM    274  N   ILE A  19     -18.988  18.411 -29.185  1.00 63.66           N  
ATOM    275  H   ILE A  19     -18.988  18.102 -30.146  1.00 63.66           H  
ATOM    276  CA  ILE A  19     -17.839  18.136 -28.308  1.00 63.66           C  
ATOM    277  HA  ILE A  19     -18.195  18.077 -27.279  1.00 63.66           H  
ATOM    278  C   ILE A  19     -16.900  19.342 -28.404  1.00 63.66           C  
ATOM    279  CB  ILE A  19     -17.142  16.788 -28.607  1.00 63.66           C  
ATOM    280  HB  ILE A  19     -16.810  16.785 -29.645  1.00 63.66           H  
ATOM    281  O   ILE A  19     -16.072  19.430 -29.311  1.00 63.66           O  
ATOM    282  CG1 ILE A  19     -18.126  15.619 -28.384  1.00 63.66           C  
ATOM    283 HG12 ILE A  19     -19.036  15.812 -28.953  1.00 63.66           H  
ATOM    284 HG13 ILE A  19     -18.403  15.569 -27.331  1.00 63.66           H  
ATOM    285  CG2 ILE A  19     -15.917  16.604 -27.681  1.00 63.66           C  
ATOM    286 HG21 ILE A  19     -15.390  15.682 -27.925  1.00 63.66           H  
ATOM    287 HG22 ILE A  19     -15.211  17.424 -27.810  1.00 63.66           H  
ATOM    288 HG23 ILE A  19     -16.236  16.577 -26.639  1.00 63.66           H  
ATOM    289  CD1 ILE A  19     -17.601  14.248 -28.828  1.00 63.66           C  
ATOM    290 HD11 ILE A  19     -16.769  13.931 -28.199  1.00 63.66           H  
ATOM    291 HD12 ILE A  19     -17.282  14.292 -29.869  1.00 63.66           H  
ATOM    292 HD13 ILE A  19     -18.402  13.514 -28.733  1.00 63.66           H  
ATOM    293  N   GLN A  20     -17.013  20.272 -27.452  1.00 59.80           N  
ATOM    294  H   GLN A  20     -17.805  20.216 -26.827  1.00 59.80           H  
ATOM    295  CA  GLN A  20     -16.008  21.313 -27.249  1.00 59.80           C  
ATOM    296  HA  GLN A  20     -15.839  21.832 -28.192  1.00 59.80           H  
ATOM    297  C   GLN A  20     -14.690  20.650 -26.839  1.00 59.80           C  
ATOM    298  CB  GLN A  20     -16.471  22.352 -26.214  1.00 59.80           C  
ATOM    299  HB2 GLN A  20     -16.846  21.845 -25.325  1.00 59.80           H  
ATOM    300  HB3 GLN A  20     -15.598  22.933 -25.918  1.00 59.80           H  
ATOM    301  O   GLN A  20     -14.456  20.321 -25.676  1.00 59.80           O  
ATOM    302  CG  GLN A  20     -17.559  23.295 -26.768  1.00 59.80           C  
ATOM    303  HG2 GLN A  20     -18.481  23.147 -26.207  1.00 59.80           H  
ATOM    304  HG3 GLN A  20     -17.772  23.042 -27.806  1.00 59.80           H  
ATOM    305  CD  GLN A  20     -17.186  24.779 -26.697  1.00 59.80           C  
ATOM    306  NE2 GLN A  20     -17.645  25.583 -27.630  1.00 59.80           N  
ATOM    307 HE21 GLN A  20     -18.260  25.235 -28.351  1.00 59.80           H  
ATOM    308 HE22 GLN A  20     -17.389  26.556 -27.540  1.00 59.80           H  
ATOM    309  OE1 GLN A  20     -16.491  25.253 -25.814  1.00 59.80           O  
ATOM    310  N   ILE A  21     -13.823  20.414 -27.823  1.00 60.20           N  
ATOM    311  H   ILE A  21     -14.131  20.583 -28.770  1.00 60.20           H  
ATOM    312  CA  ILE A  21     -12.446  19.997 -27.584  1.00 60.20           C  
ATOM    313  HA  ILE A  21     -12.435  19.254 -26.787  1.00 60.20           H  
ATOM    314  C   ILE A  21     -11.698  21.232 -27.092  1.00 60.20           C  
ATOM    315  CB  ILE A  21     -11.799  19.358 -28.837  1.00 60.20           C  
ATOM    316  HB  ILE A  21     -11.770  20.102 -29.634  1.00 60.20           H  
ATOM    317  O   ILE A  21     -11.128  21.986 -27.879  1.00 60.20           O  
ATOM    318  CG1 ILE A  21     -12.626  18.148 -29.331  1.00 60.20           C  
ATOM    319 HG12 ILE A  21     -13.649  18.470 -29.528  1.00 60.20           H  
ATOM    320 HG13 ILE A  21     -12.658  17.386 -28.552  1.00 60.20           H  
ATOM    321  CG2 ILE A  21     -10.354  18.919 -28.515  1.00 60.20           C  
ATOM    322 HG21 ILE A  21     -10.361  18.144 -27.748  1.00 60.20           H  
ATOM    323 HG22 ILE A  21      -9.768  19.766 -28.157  1.00 60.20           H  
ATOM    324 HG23 ILE A  21      -9.862  18.547 -29.414  1.00 60.20           H  
ATOM    325  CD1 ILE A  21     -12.108  17.516 -30.628  1.00 60.20           C  
ATOM    326 HD11 ILE A  21     -12.826  16.771 -30.973  1.00 60.20           H  
ATOM    327 HD12 ILE A  21     -11.999  18.281 -31.396  1.00 60.20           H  
ATOM    328 HD13 ILE A  21     -11.152  17.021 -30.461  1.00 60.20           H  
ATOM    329  N   THR A  22     -11.685  21.434 -25.778  1.00 61.61           N  
ATOM    330  H   THR A  22     -12.336  20.931 -25.192  1.00 61.61           H  
ATOM    331  CA  THR A  22     -10.733  22.349 -25.157  1.00 61.61           C  
ATOM    332  HA  THR A  22     -10.740  23.294 -25.701  1.00 61.61           H  
ATOM    333  C   THR A  22      -9.361  21.706 -25.288  1.00 61.61           C  
ATOM    334  CB  THR A  22     -11.087  22.651 -23.695  1.00 61.61           C  
ATOM    335  HB  THR A  22     -10.924  21.768 -23.076  1.00 61.61           H  
ATOM    336  O   THR A  22      -9.007  20.796 -24.533  1.00 61.61           O  
ATOM    337  CG2 THR A  22     -10.277  23.824 -23.143  1.00 61.61           C  
ATOM    338 HG21 THR A  22      -9.218  23.568 -23.130  1.00 61.61           H  
ATOM    339 HG22 THR A  22     -10.423  24.707 -23.765  1.00 61.61           H  
ATOM    340 HG23 THR A  22     -10.591  24.045 -22.123  1.00 61.61           H  
ATOM    341  OG1 THR A  22     -12.443  23.014 -23.615  1.00 61.61           O  
ATOM    342  HG1 THR A  22     -12.604  23.409 -22.755  1.00 61.61           H  
ATOM    343  N   ALA A  23      -8.590  22.126 -26.293  1.00 56.36           N  
ATOM    344  H   ALA A  23      -8.954  22.829 -26.919  1.00 56.36           H  
ATOM    345  CA  ALA A  23      -7.165  21.841 -26.294  1.00 56.36           C  
ATOM    346  HA  ALA A  23      -7.019  20.762 -26.348  1.00 56.36           H  
ATOM    347  C   ALA A  23      -6.605  22.357 -24.965  1.00 56.36           C  
ATOM    348  CB  ALA A  23      -6.497  22.504 -27.504  1.00 56.36           C  
ATOM    349  HB1 ALA A  23      -5.428  22.292 -27.495  1.00 56.36           H  
ATOM    350  HB2 ALA A  23      -6.642  23.584 -27.458  1.00 56.36           H  
ATOM    351  HB3 ALA A  23      -6.936  22.122 -28.425  1.00 56.36           H  
ATOM    352  O   ALA A  23      -6.982  23.440 -24.522  1.00 56.36           O  
ATOM    353  N   LEU A  24      -5.741  21.581 -24.311  1.00 52.88           N  
ATOM    354  H   LEU A  24      -5.492  20.680 -24.694  1.00 52.88           H  
ATOM    355  CA  LEU A  24      -5.003  22.096 -23.165  1.00 52.88           C  
ATOM    356  HA  LEU A  24      -5.705  22.441 -22.406  1.00 52.88           H  
ATOM    357  C   LEU A  24      -4.207  23.316 -23.648  1.00 52.88           C  
ATOM    358  CB  LEU A  24      -4.104  20.993 -22.575  1.00 52.88           C  
ATOM    359  HB2 LEU A  24      -3.404  21.453 -21.878  1.00 52.88           H  
ATOM    360  HB3 LEU A  24      -3.520  20.557 -23.385  1.00 52.88           H  
ATOM    361  O   LEU A  24      -3.207  23.177 -24.352  1.00 52.88           O  
ATOM    362  CG  LEU A  24      -4.864  19.873 -21.840  1.00 52.88           C  
ATOM    363  HG  LEU A  24      -5.621  19.450 -22.500  1.00 52.88           H  
ATOM    364  CD1 LEU A  24      -3.888  18.760 -21.456  1.00 52.88           C  
ATOM    365 HD11 LEU A  24      -3.399  18.370 -22.349  1.00 52.88           H  
ATOM    366 HD12 LEU A  24      -4.426  17.951 -20.963  1.00 52.88           H  
ATOM    367 HD13 LEU A  24      -3.131  19.152 -20.777  1.00 52.88           H  
ATOM    368  CD2 LEU A  24      -5.536  20.370 -20.557  1.00 52.88           C  
ATOM    369 HD21 LEU A  24      -4.795  20.818 -19.894  1.00 52.88           H  
ATOM    370 HD22 LEU A  24      -6.024  19.539 -20.048  1.00 52.88           H  
ATOM    371 HD23 LEU A  24      -6.299  21.111 -20.796  1.00 52.88           H  
ATOM    372  N   GLU A  25      -4.708  24.509 -23.340  1.00 43.72           N  
ATOM    373  H   GLU A  25      -5.629  24.555 -22.926  1.00 43.72           H  
ATOM    374  CA  GLU A  25      -4.030  25.761 -23.631  1.00 43.72           C  
ATOM    375  HA  GLU A  25      -3.581  25.685 -24.621  1.00 43.72           H  
ATOM    376  C   GLU A  25      -2.912  25.947 -22.608  1.00 43.72           C  
ATOM    377  CB  GLU A  25      -4.992  26.953 -23.655  1.00 43.72           C  
ATOM    378  HB2 GLU A  25      -5.588  26.965 -22.742  1.00 43.72           H  
ATOM    379  HB3 GLU A  25      -4.387  27.860 -23.692  1.00 43.72           H  
ATOM    380  O   GLU A  25      -3.097  25.807 -21.400  1.00 43.72           O  
ATOM    381  CG  GLU A  25      -5.911  26.930 -24.887  1.00 43.72           C  
ATOM    382  HG2 GLU A  25      -5.298  26.762 -25.772  1.00 43.72           H  
ATOM    383  HG3 GLU A  25      -6.608  26.096 -24.795  1.00 43.72           H  
ATOM    384  CD  GLU A  25      -6.704  28.233 -25.072  1.00 43.72           C  
ATOM    385  OE1 GLU A  25      -7.313  28.374 -26.156  1.00 43.72           O  
ATOM    386  OE2 GLU A  25      -6.665  29.090 -24.160  1.00 43.72           O  
ATOM    387  N   GLY A  26      -1.717  26.201 -23.125  1.00 46.84           N  
ATOM    388  H   GLY A  26      -1.665  26.282 -24.130  1.00 46.84           H  
ATOM    389  CA  GLY A  26      -0.478  26.053 -22.381  1.00 46.84           C  
ATOM    390  HA2 GLY A  26      -0.006  27.026 -22.242  1.00 46.84           H  
ATOM    391  HA3 GLY A  26      -0.660  25.608 -21.402  1.00 46.84           H  
ATOM    392  C   GLY A  26       0.439  25.133 -23.159  1.00 46.84           C  
ATOM    393  O   GLY A  26       0.470  23.922 -22.957  1.00 46.84           O  
ATOM    394  N   LYS A  27       1.223  25.722 -24.064  1.00 42.21           N  
ATOM    395  H   LYS A  27       1.144  26.723 -24.173  1.00 42.21           H  
ATOM    396  CA  LYS A  27       2.470  25.083 -24.464  1.00 42.21           C  
ATOM    397  HA  LYS A  27       2.276  24.115 -24.925  1.00 42.21           H  
ATOM    398  C   LYS A  27       3.258  24.855 -23.170  1.00 42.21           C  
ATOM    399  CB  LYS A  27       3.253  25.993 -25.433  1.00 42.21           C  
ATOM    400  HB2 LYS A  27       4.315  25.759 -25.352  1.00 42.21           H  
ATOM    401  HB3 LYS A  27       3.136  27.034 -25.129  1.00 42.21           H  
ATOM    402  O   LYS A  27       3.857  25.790 -22.658  1.00 42.21           O  
ATOM    403  CG  LYS A  27       2.868  25.836 -26.909  1.00 42.21           C  
ATOM    404  HG2 LYS A  27       1.825  26.119 -27.052  1.00 42.21           H  
ATOM    405  HG3 LYS A  27       3.007  24.798 -27.212  1.00 42.21           H  
ATOM    406  CD  LYS A  27       3.776  26.743 -27.753  1.00 42.21           C  
ATOM    407  HD2 LYS A  27       4.816  26.489 -27.549  1.00 42.21           H  
ATOM    408  HD3 LYS A  27       3.611  27.779 -27.455  1.00 42.21           H  
ATOM    409  CE  LYS A  27       3.510  26.595 -29.253  1.00 42.21           C  
ATOM    410  HE2 LYS A  27       2.468  26.848 -29.450  1.00 42.21           H  
ATOM    411  HE3 LYS A  27       3.665  25.553 -29.532  1.00 42.21           H  
ATOM    412  NZ  LYS A  27       4.416  27.479 -30.029  1.00 42.21           N  
ATOM    413  HZ1 LYS A  27       4.265  27.379 -31.022  1.00 42.21           H  
ATOM    414  HZ2 LYS A  27       5.380  27.260 -29.822  1.00 42.21           H  
ATOM    415  HZ3 LYS A  27       4.269  28.445 -29.771  1.00 42.21           H  
ATOM    416  N   ILE A  28       3.344  23.611 -22.703  1.00 46.40           N  
ATOM    417  H   ILE A  28       2.680  22.930 -23.042  1.00 46.40           H  
ATOM    418  CA  ILE A  28       4.655  23.142 -22.263  1.00 46.40           C  
ATOM    419  HA  ILE A  28       5.142  23.920 -21.674  1.00 46.40           H  
ATOM    420  C   ILE A  28       5.431  22.979 -23.569  1.00 46.40           C  
ATOM    421  CB  ILE A  28       4.613  21.862 -21.395  1.00 46.40           C  
ATOM    422  HB  ILE A  28       4.258  21.032 -22.006  1.00 46.40           H  
ATOM    423  O   ILE A  28       5.581  21.884 -24.104  1.00 46.40           O  
ATOM    424  CG1 ILE A  28       3.655  22.024 -20.193  1.00 46.40           C  
ATOM    425 HG12 ILE A  28       2.664  22.294 -20.558  1.00 46.40           H  
ATOM    426 HG13 ILE A  28       4.010  22.830 -19.551  1.00 46.40           H  
ATOM    427  CG2 ILE A  28       6.044  21.550 -20.904  1.00 46.40           C  
ATOM    428 HG21 ILE A  28       6.066  20.607 -20.358  1.00 46.40           H  
ATOM    429 HG22 ILE A  28       6.402  22.349 -20.256  1.00 46.40           H  
ATOM    430 HG23 ILE A  28       6.727  21.450 -21.747  1.00 46.40           H  
ATOM    431  CD1 ILE A  28       3.492  20.750 -19.353  1.00 46.40           C  
ATOM    432 HD11 ILE A  28       2.704  20.907 -18.616  1.00 46.40           H  
ATOM    433 HD12 ILE A  28       3.216  19.913 -19.994  1.00 46.40           H  
ATOM    434 HD13 ILE A  28       4.416  20.520 -18.822  1.00 46.40           H  
ATOM    435  N   SER A  29       5.859  24.097 -24.162  1.00 45.27           N  
ATOM    436  H   SER A  29       5.699  24.970 -23.681  1.00 45.27           H  
ATOM    437  CA  SER A  29       7.109  24.021 -24.885  1.00 45.27           C  
ATOM    438  HA  SER A  29       7.061  23.227 -25.631  1.00 45.27           H  
ATOM    439  C   SER A  29       8.092  23.625 -23.795  1.00 45.27           C  
ATOM    440  CB  SER A  29       7.473  25.336 -25.598  1.00 45.27           C  
ATOM    441  HB2 SER A  29       8.478  25.248 -26.010  1.00 45.27           H  
ATOM    442  HB3 SER A  29       6.785  25.493 -26.428  1.00 45.27           H  
ATOM    443  O   SER A  29       8.131  24.239 -22.728  1.00 45.27           O  
ATOM    444  OG  SER A  29       7.404  26.455 -24.740  1.00 45.27           O  
ATOM    445  HG  SER A  29       7.954  27.167 -25.073  1.00 45.27           H  
ATOM    446  N   CYS A  30       8.835  22.547 -24.007  1.00 49.70           N  
ATOM    447  H   CYS A  30       8.653  21.982 -24.825  1.00 49.70           H  
ATOM    448  CA  CYS A  30       9.934  22.141 -23.137  1.00 49.70           C  
ATOM    449  HA  CYS A  30       9.564  22.057 -22.115  1.00 49.70           H  
ATOM    450  C   CYS A  30      11.072  23.190 -23.127  1.00 49.70           C  
ATOM    451  CB  CYS A  30      10.447  20.769 -23.606  1.00 49.70           C  
ATOM    452  HB2 CYS A  30      11.262  20.463 -22.951  1.00 49.70           H  
ATOM    453  HB3 CYS A  30      10.844  20.861 -24.617  1.00 49.70           H  
ATOM    454  O   CYS A  30      12.240  22.825 -23.063  1.00 49.70           O  
ATOM    455  SG  CYS A  30       9.149  19.499 -23.563  1.00 49.70           S  
ATOM    456  HG  CYS A  30       9.912  18.471 -23.946  1.00 49.70           H  
ATOM    457  N   GLU A  31      10.759  24.479 -23.279  1.00 53.14           N  
ATOM    458  H   GLU A  31       9.783  24.733 -23.220  1.00 53.14           H  
ATOM    459  CA  GLU A  31      11.706  25.585 -23.306  1.00 53.14           C  
ATOM    460  HA  GLU A  31      12.566  25.317 -23.920  1.00 53.14           H  
ATOM    461  C   GLU A  31      12.249  25.863 -21.902  1.00 53.14           C  
ATOM    462  CB  GLU A  31      11.025  26.818 -23.928  1.00 53.14           C  
ATOM    463  HB2 GLU A  31      10.024  26.926 -23.511  1.00 53.14           H  
ATOM    464  HB3 GLU A  31      11.604  27.709 -23.682  1.00 53.14           H  
ATOM    465  O   GLU A  31      13.410  26.241 -21.770  1.00 53.14           O  
ATOM    466  CG  GLU A  31      10.954  26.691 -25.462  1.00 53.14           C  
ATOM    467  HG2 GLU A  31      11.967  26.756 -25.860  1.00 53.14           H  
ATOM    468  HG3 GLU A  31      10.572  25.703 -25.717  1.00 53.14           H  
ATOM    469  CD  GLU A  31      10.079  27.759 -26.140  1.00 53.14           C  
ATOM    470  OE1 GLU A  31       9.624  27.493 -27.277  1.00 53.14           O  
ATOM    471  OE2 GLU A  31       9.766  28.784 -25.501  1.00 53.14           O  
ATOM    472  N   SER A  32      11.469  25.582 -20.852  1.00 64.91           N  
ATOM    473  H   SER A  32      10.512  25.305 -21.019  1.00 64.91           H  
ATOM    474  CA  SER A  32      11.918  25.632 -19.459  1.00 64.91           C  
ATOM    475  HA  SER A  32      13.004  25.719 -19.442  1.00 64.91           H  
ATOM    476  C   SER A  32      11.550  24.352 -18.711  1.00 64.91           C  
ATOM    477  CB  SER A  32      11.361  26.875 -18.760  1.00 64.91           C  
ATOM    478  HB2 SER A  32      11.778  27.763 -19.236  1.00 64.91           H  
ATOM    479  HB3 SER A  32      11.657  26.871 -17.711  1.00 64.91           H  
ATOM    480  O   SER A  32      10.434  23.843 -18.830  1.00 64.91           O  
ATOM    481  OG  SER A  32       9.953  26.931 -18.857  1.00 64.91           O  
ATOM    482  HG  SER A  32       9.579  26.178 -18.393  1.00 64.91           H  
ATOM    483  N   ALA A  33      12.497  23.824 -17.932  1.00 74.58           N  
ATOM    484  H   ALA A  33      13.376  24.314 -17.840  1.00 74.58           H  
ATOM    485  CA  ALA A  33      12.233  22.715 -17.021  1.00 74.58           C  
ATOM    486  HA  ALA A  33      11.850  21.882 -17.611  1.00 74.58           H  
ATOM    487  C   ALA A  33      11.170  23.133 -15.984  1.00 74.58           C  
ATOM    488  CB  ALA A  33      13.548  22.291 -16.354  1.00 74.58           C  
ATOM    489  HB1 ALA A  33      13.947  23.118 -15.767  1.00 74.58           H  
ATOM    490  HB2 ALA A  33      13.363  21.448 -15.688  1.00 74.58           H  
ATOM    491  HB3 ALA A  33      14.273  21.998 -17.112  1.00 74.58           H  
ATOM    492  O   ALA A  33      11.216  24.277 -15.529  1.00 74.58           O  
ATOM    493  N   PRO A  34      10.234  22.241 -15.609  1.00 81.60           N  
ATOM    494  CA  PRO A  34       9.196  22.571 -14.641  1.00 81.60           C  
ATOM    495  HA  PRO A  34       8.633  23.440 -14.981  1.00 81.60           H  
ATOM    496  C   PRO A  34       9.814  22.892 -13.276  1.00 81.60           C  
ATOM    497  CB  PRO A  34       8.271  21.352 -14.609  1.00 81.60           C  
ATOM    498  HB2 PRO A  34       7.505  21.464 -15.376  1.00 81.60           H  
ATOM    499  HB3 PRO A  34       7.801  21.217 -13.634  1.00 81.60           H  
ATOM    500  O   PRO A  34      10.762  22.237 -12.835  1.00 81.60           O  
ATOM    501  CG  PRO A  34       9.199  20.196 -14.982  1.00 81.60           C  
ATOM    502  HG2 PRO A  34       9.762  19.878 -14.105  1.00 81.60           H  
ATOM    503  HG3 PRO A  34       8.650  19.358 -15.412  1.00 81.60           H  
ATOM    504  CD  PRO A  34      10.141  20.842 -15.998  1.00 81.60           C  
ATOM    505  HD2 PRO A  34      11.115  20.352 -15.966  1.00 81.60           H  
ATOM    506  HD3 PRO A  34       9.711  20.775 -16.997  1.00 81.60           H  
ATOM    507  N   GLU A  35       9.262  23.893 -12.601  1.00 86.63           N  
ATOM    508  H   GLU A  35       8.466  24.360 -13.012  1.00 86.63           H  
ATOM    509  CA  GLU A  35       9.674  24.309 -11.263  1.00 86.63           C  
ATOM    510  HA  GLU A  35      10.609  23.806 -11.017  1.00 86.63           H  
ATOM    511  C   GLU A  35       8.657  23.879 -10.201  1.00 86.63           C  
ATOM    512  CB  GLU A  35       9.978  25.814 -11.226  1.00 86.63           C  
ATOM    513  HB2 GLU A  35      10.813  26.011 -11.898  1.00 86.63           H  
ATOM    514  HB3 GLU A  35      10.298  26.067 -10.215  1.00 86.63           H  
ATOM    515  O   GLU A  35       7.536  23.481 -10.504  1.00 86.63           O  
ATOM    516  CG  GLU A  35       8.799  26.723 -11.615  1.00 86.63           C  
ATOM    517  HG2 GLU A  35       7.917  26.409 -11.056  1.00 86.63           H  
ATOM    518  HG3 GLU A  35       8.597  26.614 -12.680  1.00 86.63           H  
ATOM    519  CD  GLU A  35       9.095  28.199 -11.307  1.00 86.63           C  
ATOM    520  OE1 GLU A  35       8.142  28.913 -10.913  1.00 86.63           O  
ATOM    521  OE2 GLU A  35      10.285  28.589 -11.331  1.00 86.63           O  
ATOM    522  N   LEU A  36       9.031  23.955  -8.921  1.00 87.70           N  
ATOM    523  H   LEU A  36       9.954  24.307  -8.709  1.00 87.70           H  
ATOM    524  CA  LEU A  36       8.173  23.511  -7.815  1.00 87.70           C  
ATOM    525  HA  LEU A  36       8.033  22.434  -7.903  1.00 87.70           H  
ATOM    526  C   LEU A  36       6.778  24.164  -7.847  1.00 87.70           C  
ATOM    527  CB  LEU A  36       8.901  23.823  -6.497  1.00 87.70           C  
ATOM    528  HB2 LEU A  36       9.085  24.897  -6.450  1.00 87.70           H  
ATOM    529  HB3 LEU A  36       9.865  23.314  -6.499  1.00 87.70           H  
ATOM    530  O   LEU A  36       5.775  23.500  -7.578  1.00 87.70           O  
ATOM    531  CG  LEU A  36       8.125  23.411  -5.233  1.00 87.70           C  
ATOM    532  HG  LEU A  36       7.155  23.908  -5.217  1.00 87.70           H  
ATOM    533  CD1 LEU A  36       7.916  21.899  -5.156  1.00 87.70           C  
ATOM    534 HD11 LEU A  36       7.257  21.574  -5.962  1.00 87.70           H  
ATOM    535 HD12 LEU A  36       8.877  21.389  -5.233  1.00 87.70           H  
ATOM    536 HD13 LEU A  36       7.442  21.641  -4.209  1.00 87.70           H  
ATOM    537  CD2 LEU A  36       8.905  23.867  -4.004  1.00 87.70           C  
ATOM    538 HD21 LEU A  36       8.953  24.956  -3.991  1.00 87.70           H  
ATOM    539 HD22 LEU A  36       8.398  23.530  -3.100  1.00 87.70           H  
ATOM    540 HD23 LEU A  36       9.915  23.458  -4.045  1.00 87.70           H  
ATOM    541  N   ASN A  37       6.707  25.444  -8.220  1.00 86.65           N  
ATOM    542  H   ASN A  37       7.558  25.912  -8.497  1.00 86.65           H  
ATOM    543  CA  ASN A  37       5.455  26.196  -8.291  1.00 86.65           C  
ATOM    544  HA  ASN A  37       4.949  26.133  -7.328  1.00 86.65           H  
ATOM    545  C   ASN A  37       4.488  25.652  -9.352  1.00 86.65           C  
ATOM    546  CB  ASN A  37       5.770  27.665  -8.587  1.00 86.65           C  
ATOM    547  HB2 ASN A  37       6.314  27.732  -9.529  1.00 86.65           H  
ATOM    548  HB3 ASN A  37       4.838  28.218  -8.708  1.00 86.65           H  
ATOM    549  O   ASN A  37       3.276  25.800  -9.191  1.00 86.65           O  
ATOM    550  CG  ASN A  37       6.562  28.349  -7.494  1.00 86.65           C  
ATOM    551  ND2 ASN A  37       7.438  29.243  -7.882  1.00 86.65           N  
ATOM    552 HD21 ASN A  37       7.626  29.349  -8.869  1.00 86.65           H  
ATOM    553 HD22 ASN A  37       7.998  29.702  -7.178  1.00 86.65           H  
ATOM    554  OD1 ASN A  37       6.413  28.083  -6.311  1.00 86.65           O  
ATOM    555  N   ASP A  38       4.984  24.978 -10.393  1.00 84.61           N  
ATOM    556  H   ASP A  38       5.984  24.871 -10.492  1.00 84.61           H  
ATOM    557  CA  ASP A  38       4.133  24.343 -11.402  1.00 84.61           C  
ATOM    558  HA  ASP A  38       3.413  25.075 -11.766  1.00 84.61           H  
ATOM    559  C   ASP A  38       3.350  23.156 -10.830  1.00 84.61           C  
ATOM    560  CB  ASP A  38       4.973  23.863 -12.592  1.00 84.61           C  
ATOM    561  HB2 ASP A  38       5.734  23.160 -12.253  1.00 84.61           H  
ATOM    562  HB3 ASP A  38       4.321  23.326 -13.281  1.00 84.61           H  
ATOM    563  O   ASP A  38       2.237  22.872 -11.288  1.00 84.61           O  
ATOM    564  CG  ASP A  38       5.612  25.014 -13.362  1.00 84.61           C  
ATOM    565  OD1 ASP A  38       4.859  25.972 -13.653  1.00 84.61           O  
ATOM    566  OD2 ASP A  38       6.809  24.878 -13.698  1.00 84.61           O  
ATOM    567  N   TYR A  39       3.916  22.491  -9.815  1.00 87.71           N  
ATOM    568  H   TYR A  39       4.826  22.805  -9.512  1.00 87.71           H  
ATOM    569  CA  TYR A  39       3.321  21.338  -9.136  1.00 87.71           C  
ATOM    570  HA  TYR A  39       2.688  20.796  -9.839  1.00 87.71           H  
ATOM    571  C   TYR A  39       2.454  21.743  -7.955  1.00 87.71           C  
ATOM    572  CB  TYR A  39       4.411  20.384  -8.639  1.00 87.71           C  
ATOM    573  HB2 TYR A  39       5.078  20.914  -7.959  1.00 87.71           H  
ATOM    574  HB3 TYR A  39       3.942  19.580  -8.072  1.00 87.71           H  
ATOM    575  O   TYR A  39       1.352  21.221  -7.806  1.00 87.71           O  
ATOM    576  CG  TYR A  39       5.222  19.770  -9.750  1.00 87.71           C  
ATOM    577  CD1 TYR A  39       4.796  18.579 -10.364  1.00 87.71           C  
ATOM    578  HD1 TYR A  39       3.890  18.095 -10.030  1.00 87.71           H  
ATOM    579  CD2 TYR A  39       6.386  20.417 -10.192  1.00 87.71           C  
ATOM    580  HD2 TYR A  39       6.695  21.345  -9.733  1.00 87.71           H  
ATOM    581  CE1 TYR A  39       5.554  18.021 -11.411  1.00 87.71           C  
ATOM    582  HE1 TYR A  39       5.231  17.106 -11.885  1.00 87.71           H  
ATOM    583  CE2 TYR A  39       7.131  19.877 -11.249  1.00 87.71           C  
ATOM    584  HE2 TYR A  39       8.004  20.401 -11.607  1.00 87.71           H  
ATOM    585  OH  TYR A  39       7.478  18.112 -12.838  1.00 87.71           O  
ATOM    586  HH  TYR A  39       7.127  17.260 -13.110  1.00 87.71           H  
ATOM    587  CZ  TYR A  39       6.732  18.665 -11.847  1.00 87.71           C  
ATOM    588  N   LEU A  40       2.933  22.661  -7.111  1.00 83.90           N  
ATOM    589  H   LEU A  40       3.863  23.024  -7.263  1.00 83.90           H  
ATOM    590  CA  LEU A  40       2.153  23.133  -5.968  1.00 83.90           C  
ATOM    591  HA  LEU A  40       1.752  22.278  -5.423  1.00 83.90           H  
ATOM    592  C   LEU A  40       0.946  23.945  -6.436  1.00 83.90           C  
ATOM    593  CB  LEU A  40       3.041  23.957  -5.020  1.00 83.90           C  
ATOM    594  HB2 LEU A  40       2.408  24.353  -4.226  1.00 83.90           H  
ATOM    595  HB3 LEU A  40       3.456  24.804  -5.566  1.00 83.90           H  
ATOM    596  O   LEU A  40      -0.152  23.737  -5.924  1.00 83.90           O  
ATOM    597  CG  LEU A  40       4.196  23.171  -4.374  1.00 83.90           C  
ATOM    598  HG  LEU A  40       4.897  22.853  -5.147  1.00 83.90           H  
ATOM    599  CD1 LEU A  40       4.937  24.076  -3.391  1.00 83.90           C  
ATOM    600 HD11 LEU A  40       5.778  23.538  -2.954  1.00 83.90           H  
ATOM    601 HD12 LEU A  40       4.266  24.383  -2.590  1.00 83.90           H  
ATOM    602 HD13 LEU A  40       5.309  24.960  -3.909  1.00 83.90           H  
ATOM    603  CD2 LEU A  40       3.718  21.928  -3.624  1.00 83.90           C  
ATOM    604 HD21 LEU A  40       3.339  21.183  -4.324  1.00 83.90           H  
ATOM    605 HD22 LEU A  40       4.556  21.490  -3.081  1.00 83.90           H  
ATOM    606 HD23 LEU A  40       2.940  22.196  -2.909  1.00 83.90           H  
ATOM    607  N   ARG A  41       1.169  24.797  -7.452  1.00 77.46           N  
ATOM    608  H   ARG A  41       2.110  24.807  -7.820  1.00 77.46           H  
ATOM    609  CA  ARG A  41       0.288  25.874  -7.922  1.00 77.46           C  
ATOM    610  HA  ARG A  41       0.879  26.488  -8.601  1.00 77.46           H  
ATOM    611  C   ARG A  41      -0.119  26.826  -6.791  1.00 77.46           C  
ATOM    612  CB  ARG A  41      -0.903  25.297  -8.703  1.00 77.46           C  
ATOM    613  HB2 ARG A  41      -1.568  26.113  -8.988  1.00 77.46           H  
ATOM    614  HB3 ARG A  41      -1.455  24.635  -8.036  1.00 77.46           H  
ATOM    615  O   ARG A  41       0.103  26.579  -5.612  1.00 77.46           O  
ATOM    616  CG  ARG A  41      -0.519  24.517  -9.972  1.00 77.46           C  
ATOM    617  HG2 ARG A  41      -1.405  24.002 -10.342  1.00 77.46           H  
ATOM    618  HG3 ARG A  41       0.234  23.764  -9.736  1.00 77.46           H  
ATOM    619  CD  ARG A  41      -0.002  25.454 -11.070  1.00 77.46           C  
ATOM    620  HD2 ARG A  41      -0.749  26.228 -11.247  1.00 77.46           H  
ATOM    621  HD3 ARG A  41       0.922  25.922 -10.732  1.00 77.46           H  
ATOM    622  NE  ARG A  41       0.274  24.720 -12.314  1.00 77.46           N  
ATOM    623  HE  ARG A  41       0.698  23.812 -12.185  1.00 77.46           H  
ATOM    624  NH1 ARG A  41       0.040  26.468 -13.790  1.00 77.46           N  
ATOM    625 HH11 ARG A  41       0.215  26.826 -14.717  1.00 77.46           H  
ATOM    626 HH12 ARG A  41       0.031  27.100 -13.002  1.00 77.46           H  
ATOM    627  NH2 ARG A  41       0.557  24.438 -14.552  1.00 77.46           N  
ATOM    628 HH21 ARG A  41       0.681  24.831 -15.475  1.00 77.46           H  
ATOM    629 HH22 ARG A  41       0.880  23.500 -14.363  1.00 77.46           H  
ATOM    630  CZ  ARG A  41       0.281  25.210 -13.541  1.00 77.46           C  
ATOM    631  N   THR A  42      -0.633  27.995  -7.162  1.00 67.48           N  
ATOM    632  H   THR A  42      -0.757  28.207  -8.142  1.00 67.48           H  
ATOM    633  CA  THR A  42      -0.989  29.031  -6.189  1.00 67.48           C  
ATOM    634  HA  THR A  42      -0.130  29.199  -5.539  1.00 67.48           H  
ATOM    635  C   THR A  42      -2.156  28.550  -5.331  1.00 67.48           C  
ATOM    636  CB  THR A  42      -1.349  30.355  -6.882  1.00 67.48           C  
ATOM    637  HB  THR A  42      -2.402  30.351  -7.161  1.00 67.48           H  
ATOM    638  O   THR A  42      -3.236  28.288  -5.861  1.00 67.48           O  
ATOM    639  CG2 THR A  42      -1.063  31.555  -5.981  1.00 67.48           C  
ATOM    640 HG21 THR A  42      -1.325  32.474  -6.504  1.00 67.48           H  
ATOM    641 HG22 THR A  42      -0.010  31.581  -5.701  1.00 67.48           H  
ATOM    642 HG23 THR A  42      -1.671  31.483  -5.079  1.00 67.48           H  
ATOM    643  OG1 THR A  42      -0.586  30.532  -8.060  1.00 67.48           O  
ATOM    644  HG1 THR A  42       0.284  30.836  -7.791  1.00 67.48           H  
ATOM    645  N   ASP A  43      -1.932  28.452  -4.020  1.00 65.40           N  
ATOM    646  H   ASP A  43      -0.996  28.571  -3.662  1.00 65.40           H  
ATOM    647  CA  ASP A  43      -2.994  28.203  -3.050  1.00 65.40           C  
ATOM    648  HA  ASP A  43      -3.528  27.298  -3.342  1.00 65.40           H  
ATOM    649  C   ASP A  43      -3.960  29.390  -3.083  1.00 65.40           C  
ATOM    650  CB  ASP A  43      -2.396  27.967  -1.652  1.00 65.40           C  
ATOM    651  HB2 ASP A  43      -1.637  27.188  -1.725  1.00 65.40           H  
ATOM    652  HB3 ASP A  43      -1.910  28.881  -1.311  1.00 65.40           H  
ATOM    653  O   ASP A  43      -3.582  30.542  -2.843  1.00 65.40           O  
ATOM    654  CG  ASP A  43      -3.438  27.523  -0.614  1.00 65.40           C  
ATOM    655  OD1 ASP A  43      -4.530  27.063  -1.021  1.00 65.40           O  
ATOM    656  OD2 ASP A  43      -3.137  27.654   0.592  1.00 65.40           O  
ATOM    657  N   THR A  44      -5.204  29.126  -3.466  1.00 70.67           N  
ATOM    658  H   THR A  44      -5.468  28.154  -3.542  1.00 70.67           H  
ATOM    659  CA  THR A  44      -6.260  30.132  -3.439  1.00 70.67           C  
ATOM    660  HA  THR A  44      -5.801  31.115  -3.334  1.00 70.67           H  
ATOM    661  C   THR A  44      -7.092  29.879  -2.195  1.00 70.67           C  
ATOM    662  CB  THR A  44      -7.111  30.205  -4.724  1.00 70.67           C  
ATOM    663  HB  THR A  44      -7.282  31.262  -4.928  1.00 70.67           H  
ATOM    664  O   THR A  44      -7.452  28.742  -1.900  1.00 70.67           O  
ATOM    665  CG2 THR A  44      -6.476  29.603  -5.977  1.00 70.67           C  
ATOM    666 HG21 THR A  44      -5.522  30.091  -6.177  1.00 70.67           H  
ATOM    667 HG22 THR A  44      -6.309  28.534  -5.841  1.00 70.67           H  
ATOM    668 HG23 THR A  44      -7.141  29.751  -6.827  1.00 70.67           H  
ATOM    669  OG1 THR A  44      -8.378  29.629  -4.549  1.00 70.67           O  
ATOM    670  HG1 THR A  44      -8.277  28.701  -4.323  1.00 70.67           H  
ATOM    671  N   LYS A  45      -7.476  30.947  -1.495  1.00 74.60           N  
ATOM    672  H   LYS A  45      -7.141  31.857  -1.779  1.00 74.60           H  
ATOM    673  CA  LYS A  45      -8.418  30.840  -0.371  1.00 74.60           C  
ATOM    674  HA  LYS A  45      -8.154  29.959   0.213  1.00 74.60           H  
ATOM    675  C   LYS A  45      -9.864  30.590  -0.818  1.00 74.60           C  
ATOM    676  CB  LYS A  45      -8.314  32.072   0.537  1.00 74.60           C  
ATOM    677  HB2 LYS A  45      -9.071  31.993   1.318  1.00 74.60           H  
ATOM    678  HB3 LYS A  45      -8.511  32.974  -0.043  1.00 74.60           H  
ATOM    679  O   LYS A  45     -10.751  30.570   0.028  1.00 74.60           O  
ATOM    680  CG  LYS A  45      -6.940  32.170   1.209  1.00 74.60           C  
ATOM    681  HG2 LYS A  45      -6.175  32.383   0.462  1.00 74.60           H  
ATOM    682  HG3 LYS A  45      -6.709  31.222   1.694  1.00 74.60           H  
ATOM    683  CD  LYS A  45      -6.951  33.282   2.262  1.00 74.60           C  
ATOM    684  HD2 LYS A  45      -7.163  34.236   1.779  1.00 74.60           H  
ATOM    685  HD3 LYS A  45      -7.729  33.066   2.995  1.00 74.60           H  
ATOM    686  CE  LYS A  45      -5.590  33.335   2.956  1.00 74.60           C  
ATOM    687  HE2 LYS A  45      -5.363  32.341   3.343  1.00 74.60           H  
ATOM    688  HE3 LYS A  45      -4.828  33.578   2.216  1.00 74.60           H  
ATOM    689  NZ  LYS A  45      -5.585  34.325   4.059  1.00 74.60           N  
ATOM    690  HZ1 LYS A  45      -5.787  35.250   3.707  1.00 74.60           H  
ATOM    691  HZ2 LYS A  45      -4.682  34.335   4.511  1.00 74.60           H  
ATOM    692  HZ3 LYS A  45      -6.280  34.076   4.748  1.00 74.60           H  
ATOM    693  N   VAL A  46     -10.114  30.459  -2.122  1.00 77.45           N  
ATOM    694  H   VAL A  46      -9.335  30.350  -2.755  1.00 77.45           H  
ATOM    695  CA  VAL A  46     -11.443  30.195  -2.672  1.00 77.45           C  
ATOM    696  HA  VAL A  46     -12.186  30.652  -2.018  1.00 77.45           H  
ATOM    697  C   VAL A  46     -11.650  28.674  -2.722  1.00 77.45           C  
ATOM    698  CB  VAL A  46     -11.621  30.850  -4.055  1.00 77.45           C  
ATOM    699  HB  VAL A  46     -10.948  30.390  -4.778  1.00 77.45           H  
ATOM    700  O   VAL A  46     -10.904  28.002  -3.441  1.00 77.45           O  
ATOM    701  CG1 VAL A  46     -13.064  30.679  -4.544  1.00 77.45           C  
ATOM    702 HG11 VAL A  46     -13.295  29.621  -4.669  1.00 77.45           H  
ATOM    703 HG12 VAL A  46     -13.761  31.114  -3.828  1.00 77.45           H  
ATOM    704 HG13 VAL A  46     -13.187  31.171  -5.509  1.00 77.45           H  
ATOM    705  CG2 VAL A  46     -11.311  32.355  -4.016  1.00 77.45           C  
ATOM    706 HG21 VAL A  46     -11.497  32.788  -4.999  1.00 77.45           H  
ATOM    707 HG22 VAL A  46     -10.261  32.514  -3.772  1.00 77.45           H  
ATOM    708 HG23 VAL A  46     -11.940  32.849  -3.276  1.00 77.45           H  
ATOM    709  N   PRO A  47     -12.631  28.120  -1.978  1.00 75.84           N  
ATOM    710  CA  PRO A  47     -12.933  26.687  -2.010  1.00 75.84           C  
ATOM    711  HA  PRO A  47     -12.091  26.138  -1.588  1.00 75.84           H  
ATOM    712  C   PRO A  47     -13.199  26.193  -3.438  1.00 75.84           C  
ATOM    713  CB  PRO A  47     -14.164  26.501  -1.115  1.00 75.84           C  
ATOM    714  HB2 PRO A  47     -14.137  25.547  -0.589  1.00 75.84           H  
ATOM    715  HB3 PRO A  47     -15.077  26.582  -1.706  1.00 75.84           H  
ATOM    716  O   PRO A  47     -13.867  26.884  -4.213  1.00 75.84           O  
ATOM    717  CG  PRO A  47     -14.086  27.681  -0.149  1.00 75.84           C  
ATOM    718  HG2 PRO A  47     -13.392  27.447   0.659  1.00 75.84           H  
ATOM    719  HG3 PRO A  47     -15.066  27.948   0.248  1.00 75.84           H  
ATOM    720  CD  PRO A  47     -13.505  28.789  -1.020  1.00 75.84           C  
ATOM    721  HD2 PRO A  47     -14.306  29.297  -1.557  1.00 75.84           H  
ATOM    722  HD3 PRO A  47     -12.961  29.494  -0.391  1.00 75.84           H  
ATOM    723  N   GLY A  48     -12.666  25.024  -3.804  1.00 75.90           N  
ATOM    724  H   GLY A  48     -12.116  24.485  -3.152  1.00 75.90           H  
ATOM    725  CA  GLY A  48     -12.833  24.437  -5.138  1.00 75.90           C  
ATOM    726  HA2 GLY A  48     -13.882  24.494  -5.428  1.00 75.90           H  
ATOM    727  HA3 GLY A  48     -12.551  23.386  -5.083  1.00 75.90           H  
ATOM    728  C   GLY A  48     -11.992  25.086  -6.243  1.00 75.90           C  
ATOM    729  O   GLY A  48     -12.106  24.700  -7.406  1.00 75.90           O  
ATOM    730  N   GLN A  49     -11.150  26.075  -5.920  1.00 79.39           N  
ATOM    731  H   GLN A  49     -11.151  26.403  -4.964  1.00 79.39           H  
ATOM    732  CA  GLN A  49     -10.238  26.708  -6.883  1.00 79.39           C  
ATOM    733  HA  GLN A  49     -10.417  26.285  -7.872  1.00 79.39           H  
ATOM    734  C   GLN A  49      -8.759  26.436  -6.604  1.00 79.39           C  
ATOM    735  CB  GLN A  49     -10.502  28.213  -6.985  1.00 79.39           C  
ATOM    736  HB2 GLN A  49      -9.781  28.639  -7.682  1.00 79.39           H  
ATOM    737  HB3 GLN A  49     -10.353  28.673  -6.008  1.00 79.39           H  
ATOM    738  O   GLN A  49      -7.898  26.955  -7.323  1.00 79.39           O  
ATOM    739  CG  GLN A  49     -11.910  28.530  -7.495  1.00 79.39           C  
ATOM    740  HG2 GLN A  49     -12.137  27.886  -8.344  1.00 79.39           H  
ATOM    741  HG3 GLN A  49     -12.637  28.324  -6.709  1.00 79.39           H  
ATOM    742  CD  GLN A  49     -12.060  29.978  -7.952  1.00 79.39           C  
ATOM    743  NE2 GLN A  49     -13.230  30.353  -8.417  1.00 79.39           N  
ATOM    744 HE21 GLN A  49     -13.308  31.317  -8.707  1.00 79.39           H  
ATOM    745 HE22 GLN A  49     -14.005  29.705  -8.410  1.00 79.39           H  
ATOM    746  OE1 GLN A  49     -11.152  30.795  -7.940  1.00 79.39           O  
ATOM    747  N   LYS A  50      -8.443  25.623  -5.590  1.00 78.79           N  
ATOM    748  H   LYS A  50      -9.189  25.187  -5.068  1.00 78.79           H  
ATOM    749  CA  LYS A  50      -7.073  25.158  -5.366  1.00 78.79           C  
ATOM    750  HA  LYS A  50      -6.416  26.027  -5.306  1.00 78.79           H  
ATOM    751  C   LYS A  50      -6.601  24.315  -6.545  1.00 78.79           C  
ATOM    752  CB  LYS A  50      -6.964  24.384  -4.054  1.00 78.79           C  
ATOM    753  HB2 LYS A  50      -7.699  23.579  -4.041  1.00 78.79           H  
ATOM    754  HB3 LYS A  50      -5.965  23.955  -3.982  1.00 78.79           H  
ATOM    755  O   LYS A  50      -7.375  23.631  -7.211  1.00 78.79           O  
ATOM    756  CG  LYS A  50      -7.193  25.299  -2.852  1.00 78.79           C  
ATOM    757  HG2 LYS A  50      -8.235  25.620  -2.831  1.00 78.79           H  
ATOM    758  HG3 LYS A  50      -6.544  26.173  -2.915  1.00 78.79           H  
ATOM    759  CD  LYS A  50      -6.866  24.517  -1.585  1.00 78.79           C  
ATOM    760  HD2 LYS A  50      -5.794  24.325  -1.535  1.00 78.79           H  
ATOM    761  HD3 LYS A  50      -7.397  23.566  -1.608  1.00 78.79           H  
ATOM    762  CE  LYS A  50      -7.303  25.328  -0.374  1.00 78.79           C  
ATOM    763  HE2 LYS A  50      -6.600  26.148  -0.226  1.00 78.79           H  
ATOM    764  HE3 LYS A  50      -8.292  25.737  -0.581  1.00 78.79           H  
ATOM    765  NZ  LYS A  50      -7.374  24.438   0.801  1.00 78.79           N  
ATOM    766  HZ1 LYS A  50      -8.060  23.725   0.597  1.00 78.79           H  
ATOM    767  HZ2 LYS A  50      -6.478  23.999   0.954  1.00 78.79           H  
ATOM    768  HZ3 LYS A  50      -7.666  24.948   1.622  1.00 78.79           H  
ATOM    769  N   LYS A  51      -5.308  24.401  -6.840  1.00 80.97           N  
ATOM    770  H   LYS A  51      -4.708  24.876  -6.181  1.00 80.97           H  
ATOM    771  CA  LYS A  51      -4.692  23.763  -8.010  1.00 80.97           C  
ATOM    772  HA  LYS A  51      -5.390  23.044  -8.437  1.00 80.97           H  
ATOM    773  C   LYS A  51      -3.468  22.970  -7.581  1.00 80.97           C  
ATOM    774  CB  LYS A  51      -4.362  24.829  -9.070  1.00 80.97           C  
ATOM    775  HB2 LYS A  51      -3.772  25.618  -8.605  1.00 80.97           H  
ATOM    776  HB3 LYS A  51      -3.780  24.372  -9.871  1.00 80.97           H  
ATOM    777  O   LYS A  51      -2.948  23.166  -6.489  1.00 80.97           O  
ATOM    778  CG  LYS A  51      -5.624  25.450  -9.681  1.00 80.97           C  
ATOM    779  HG2 LYS A  51      -6.246  24.660 -10.103  1.00 80.97           H  
ATOM    780  HG3 LYS A  51      -6.186  25.957  -8.897  1.00 80.97           H  
ATOM    781  CD  LYS A  51      -5.288  26.470 -10.774  1.00 80.97           C  
ATOM    782  HD2 LYS A  51      -4.777  25.966 -11.595  1.00 80.97           H  
ATOM    783  HD3 LYS A  51      -4.644  27.243 -10.356  1.00 80.97           H  
ATOM    784  CE  LYS A  51      -6.597  27.095 -11.266  1.00 80.97           C  
ATOM    785  HE2 LYS A  51      -7.091  27.560 -10.414  1.00 80.97           H  
ATOM    786  HE3 LYS A  51      -7.251  26.297 -11.619  1.00 80.97           H  
ATOM    787  NZ  LYS A  51      -6.374  28.092 -12.342  1.00 80.97           N  
ATOM    788  HZ1 LYS A  51      -7.260  28.487 -12.624  1.00 80.97           H  
ATOM    789  HZ2 LYS A  51      -5.791  28.844 -12.003  1.00 80.97           H  
ATOM    790  HZ3 LYS A  51      -5.944  27.661 -13.147  1.00 80.97           H  
ATOM    791  N   GLY A  52      -2.987  22.100  -8.465  1.00 84.59           N  
ATOM    792  H   GLY A  52      -3.524  21.903  -9.297  1.00 84.59           H  
ATOM    793  CA  GLY A  52      -1.780  21.320  -8.203  1.00 84.59           C  
ATOM    794  HA2 GLY A  52      -0.961  22.014  -8.009  1.00 84.59           H  
ATOM    795  HA3 GLY A  52      -1.522  20.712  -9.070  1.00 84.59           H  
ATOM    796  C   GLY A  52      -1.938  20.401  -6.992  1.00 84.59           C  
ATOM    797  O   GLY A  52      -3.031  19.906  -6.721  1.00 84.59           O  
ATOM    798  N   LEU A  53      -0.848  20.196  -6.255  1.00 85.37           N  
ATOM    799  H   LEU A  53       0.014  20.625  -6.559  1.00 85.37           H  
ATOM    800  CA  LEU A  53      -0.827  19.326  -5.079  1.00 85.37           C  
ATOM    801  HA  LEU A  53      -1.170  18.340  -5.392  1.00 85.37           H  
ATOM    802  C   LEU A  53      -1.789  19.807  -3.977  1.00 85.37           C  
ATOM    803  CB  LEU A  53       0.628  19.228  -4.584  1.00 85.37           C  
ATOM    804  HB2 LEU A  53       0.922  20.198  -4.183  1.00 85.37           H  
ATOM    805  HB3 LEU A  53       1.272  19.008  -5.436  1.00 85.37           H  
ATOM    806  O   LEU A  53      -2.429  18.987  -3.330  1.00 85.37           O  
ATOM    807  CG  LEU A  53       0.872  18.155  -3.505  1.00 85.37           C  
ATOM    808  HG  LEU A  53       0.255  18.373  -2.633  1.00 85.37           H  
ATOM    809  CD1 LEU A  53       0.567  16.741  -4.011  1.00 85.37           C  
ATOM    810 HD11 LEU A  53      -0.506  16.635  -4.168  1.00 85.37           H  
ATOM    811 HD12 LEU A  53       0.860  16.016  -3.253  1.00 85.37           H  
ATOM    812 HD13 LEU A  53       1.106  16.541  -4.937  1.00 85.37           H  
ATOM    813  CD2 LEU A  53       2.342  18.201  -3.084  1.00 85.37           C  
ATOM    814 HD21 LEU A  53       2.570  19.179  -2.660  1.00 85.37           H  
ATOM    815 HD22 LEU A  53       2.991  18.006  -3.937  1.00 85.37           H  
ATOM    816 HD23 LEU A  53       2.525  17.450  -2.315  1.00 85.37           H  
ATOM    817  N   THR A  54      -1.962  21.125  -3.815  1.00 81.42           N  
ATOM    818  H   THR A  54      -1.453  21.759  -4.414  1.00 81.42           H  
ATOM    819  CA  THR A  54      -2.904  21.682  -2.822  1.00 81.42           C  
ATOM    820  HA  THR A  54      -2.724  21.192  -1.865  1.00 81.42           H  
ATOM    821  C   THR A  54      -4.365  21.414  -3.176  1.00 81.42           C  
ATOM    822  CB  THR A  54      -2.712  23.191  -2.612  1.00 81.42           C  
ATOM    823  HB  THR A  54      -3.411  23.516  -1.842  1.00 81.42           H  
ATOM    824  O   THR A  54      -5.182  21.219  -2.282  1.00 81.42           O  
ATOM    825  CG2 THR A  54      -1.301  23.539  -2.142  1.00 81.42           C  
ATOM    826 HG21 THR A  54      -1.255  24.604  -1.914  1.00 81.42           H  
ATOM    827 HG22 THR A  54      -0.569  23.310  -2.916  1.00 81.42           H  
ATOM    828 HG23 THR A  54      -1.066  22.977  -1.238  1.00 81.42           H  
ATOM    829  OG1 THR A  54      -2.982  23.928  -3.785  1.00 81.42           O  
ATOM    830  HG1 THR A  54      -2.301  23.769  -4.444  1.00 81.42           H  
ATOM    831  N   GLY A  55      -4.695  21.339  -4.470  1.00 85.75           N  
ATOM    832  H   GLY A  55      -3.973  21.509  -5.156  1.00 85.75           H  
ATOM    833  CA  GLY A  55      -6.030  20.952  -4.932  1.00 85.75           C  
ATOM    834  HA2 GLY A  55      -6.090  21.080  -6.013  1.00 85.75           H  
ATOM    835  HA3 GLY A  55      -6.783  21.584  -4.462  1.00 85.75           H  
ATOM    836  C   GLY A  55      -6.376  19.500  -4.603  1.00 85.75           C  
ATOM    837  O   GLY A  55      -7.527  19.192  -4.325  1.00 85.75           O  
ATOM    838  N   PHE A  56      -5.380  18.609  -4.547  1.00 88.08           N  
ATOM    839  H   PHE A  56      -4.439  18.910  -4.758  1.00 88.08           H  
ATOM    840  CA  PHE A  56      -5.602  17.214  -4.152  1.00 88.08           C  
ATOM    841  HA  PHE A  56      -6.453  16.815  -4.703  1.00 88.08           H  
ATOM    842  C   PHE A  56      -5.976  17.052  -2.680  1.00 88.08           C  
ATOM    843  CB  PHE A  56      -4.359  16.372  -4.477  1.00 88.08           C  
ATOM    844  HB2 PHE A  56      -3.493  16.811  -3.981  1.00 88.08           H  
ATOM    845  HB3 PHE A  56      -4.494  15.381  -4.044  1.00 88.08           H  
ATOM    846  O   PHE A  56      -6.482  15.997  -2.317  1.00 88.08           O  
ATOM    847  CG  PHE A  56      -4.028  16.169  -5.944  1.00 88.08           C  
ATOM    848  CD1 PHE A  56      -4.923  16.531  -6.974  1.00 88.08           C  
ATOM    849  HD1 PHE A  56      -5.875  16.991  -6.754  1.00 88.08           H  
ATOM    850  CD2 PHE A  56      -2.809  15.549  -6.276  1.00 88.08           C  
ATOM    851  HD2 PHE A  56      -2.127  15.257  -5.491  1.00 88.08           H  
ATOM    852  CE1 PHE A  56      -4.596  16.281  -8.316  1.00 88.08           C  
ATOM    853  HE1 PHE A  56      -5.293  16.553  -9.095  1.00 88.08           H  
ATOM    854  CE2 PHE A  56      -2.483  15.296  -7.620  1.00 88.08           C  
ATOM    855  HE2 PHE A  56      -1.549  14.813  -7.866  1.00 88.08           H  
ATOM    856  CZ  PHE A  56      -3.377  15.663  -8.640  1.00 88.08           C  
ATOM    857  HZ  PHE A  56      -3.133  15.462  -9.673  1.00 88.08           H  
ATOM    858  N   ALA A  57      -5.738  18.058  -1.836  1.00 85.85           N  
ATOM    859  H   ALA A  57      -5.357  18.924  -2.188  1.00 85.85           H  
ATOM    860  CA  ALA A  57      -6.179  18.024  -0.444  1.00 85.85           C  
ATOM    861  HA  ALA A  57      -5.928  17.054  -0.015  1.00 85.85           H  
ATOM    862  C   ALA A  57      -7.702  18.189  -0.291  1.00 85.85           C  
ATOM    863  CB  ALA A  57      -5.422  19.107   0.333  1.00 85.85           C  
ATOM    864  HB1 ALA A  57      -4.347  18.991   0.196  1.00 85.85           H  
ATOM    865  HB2 ALA A  57      -5.733  20.095  -0.005  1.00 85.85           H  
ATOM    866  HB3 ALA A  57      -5.656  19.011   1.394  1.00 85.85           H  
ATOM    867  O   ALA A  57      -8.214  17.932   0.786  1.00 85.85           O  
ATOM    868  N   GLU A  58      -8.413  18.635  -1.334  1.00 85.16           N  
ATOM    869  H   GLU A  58      -7.942  18.840  -2.203  1.00 85.16           H  
ATOM    870  CA  GLU A  58      -9.883  18.763  -1.332  1.00 85.16           C  
ATOM    871  HA  GLU A  58     -10.239  18.831  -0.304  1.00 85.16           H  
ATOM    872  C   GLU A  58     -10.584  17.530  -1.928  1.00 85.16           C  
ATOM    873  CB  GLU A  58     -10.309  20.052  -2.073  1.00 85.16           C  
ATOM    874  HB2 GLU A  58      -9.999  19.989  -3.116  1.00 85.16           H  
ATOM    875  HB3 GLU A  58     -11.395  20.134  -2.039  1.00 85.16           H  
ATOM    876  O   GLU A  58     -11.796  17.547  -2.126  1.00 85.16           O  
ATOM    877  CG  GLU A  58      -9.718  21.328  -1.447  1.00 85.16           C  
ATOM    878  HG2 GLU A  58      -8.635  21.315  -1.573  1.00 85.16           H  
ATOM    879  HG3 GLU A  58      -9.921  21.311  -0.376  1.00 85.16           H  
ATOM    880  CD  GLU A  58     -10.253  22.656  -2.022  1.00 85.16           C  
ATOM    881  OE1 GLU A  58      -9.958  23.700  -1.385  1.00 85.16           O  
ATOM    882  OE2 GLU A  58     -10.891  22.696  -3.099  1.00 85.16           O  
ATOM    883  N   ILE A  59      -9.822  16.492  -2.282  1.00 87.35           N  
ATOM    884  H   ILE A  59      -8.855  16.494  -1.989  1.00 87.35           H  
ATOM    885  CA  ILE A  59     -10.339  15.251  -2.859  1.00 87.35           C  
ATOM    886  HA  ILE A  59     -11.427  15.294  -2.897  1.00 87.35           H  
ATOM    887  C   ILE A  59      -9.943  14.108  -1.926  1.00 87.35           C  
ATOM    888  CB  ILE A  59      -9.817  15.032  -4.296  1.00 87.35           C  
ATOM    889  HB  ILE A  59      -8.741  14.867  -4.236  1.00 87.35           H  
ATOM    890  O   ILE A  59      -8.756  13.767  -1.829  1.00 87.35           O  
ATOM    891  CG1 ILE A  59     -10.054  16.257  -5.212  1.00 87.35           C  
ATOM    892 HG12 ILE A  59     -11.125  16.424  -5.322  1.00 87.35           H  
ATOM    893 HG13 ILE A  59      -9.625  17.146  -4.748  1.00 87.35           H  
ATOM    894  CG2 ILE A  59     -10.483  13.775  -4.894  1.00 87.35           C  
ATOM    895 HG21 ILE A  59     -11.551  13.948  -5.027  1.00 87.35           H  
ATOM    896 HG22 ILE A  59     -10.032  13.514  -5.852  1.00 87.35           H  
ATOM    897 HG23 ILE A  59     -10.363  12.920  -4.229  1.00 87.35           H  
ATOM    898  CD1 ILE A  59      -9.415  16.137  -6.603  1.00 87.35           C  
ATOM    899 HD11 ILE A  59      -9.546  17.078  -7.137  1.00 87.35           H  
ATOM    900 HD12 ILE A  59      -8.349  15.933  -6.505  1.00 87.35           H  
ATOM    901 HD13 ILE A  59      -9.893  15.344  -7.178  1.00 87.35           H  
ATOM    902  N   ASP A  60     -10.949  13.529  -1.280  1.00 84.52           N  
ATOM    903  H   ASP A  60     -11.864  13.955  -1.327  1.00 84.52           H  
ATOM    904  CA  ASP A  60     -10.782  12.511  -0.238  1.00 84.52           C  
ATOM    905  HA  ASP A  60      -9.934  12.781   0.392  1.00 84.52           H  
ATOM    906  C   ASP A  60     -10.457  11.131  -0.845  1.00 84.52           C  
ATOM    907  CB  ASP A  60     -12.030  12.525   0.667  1.00 84.52           C  
ATOM    908  HB2 ASP A  60     -11.906  11.773   1.446  1.00 84.52           H  
ATOM    909  HB3 ASP A  60     -12.901  12.254   0.070  1.00 84.52           H  
ATOM    910  O   ASP A  60      -9.555  10.441  -0.386  1.00 84.52           O  
ATOM    911  CG  ASP A  60     -12.274  13.894   1.338  1.00 84.52           C  
ATOM    912  OD1 ASP A  60     -11.297  14.662   1.509  1.00 84.52           O  
ATOM    913  OD2 ASP A  60     -13.457  14.232   1.578  1.00 84.52           O  
ATOM    914  N   ASP A  61     -11.022  10.798  -2.012  1.00 87.97           N  
ATOM    915  H   ASP A  61     -11.890  11.275  -2.212  1.00 87.97           H  
ATOM    916  CA  ASP A  61     -10.835   9.503  -2.698  1.00 87.97           C  
ATOM    917  HA  ASP A  61     -11.147   8.718  -2.010  1.00 87.97           H  
ATOM    918  C   ASP A  61      -9.382   9.188  -3.154  1.00 87.97           C  
ATOM    919  CB  ASP A  61     -11.749   9.456  -3.941  1.00 87.97           C  
ATOM    920  HB2 ASP A  61     -11.433  10.242  -4.627  1.00 87.97           H  
ATOM    921  HB3 ASP A  61     -11.592   8.503  -4.447  1.00 87.97           H  
ATOM    922  O   ASP A  61      -9.099   8.138  -3.752  1.00 87.97           O  
ATOM    923  CG  ASP A  61     -13.257   9.601  -3.703  1.00 87.97           C  
ATOM    924  OD1 ASP A  61     -13.677   9.849  -2.561  1.00 87.97           O  
ATOM    925  OD2 ASP A  61     -13.981   9.519  -4.725  1.00 87.97           O  
ATOM    926  N   ILE A  62      -8.426  10.102  -2.955  1.00 93.04           N  
ATOM    927  H   ILE A  62      -8.653  10.833  -2.296  1.00 93.04           H  
ATOM    928  CA  ILE A  62      -7.043   9.933  -3.414  1.00 93.04           C  
ATOM    929  HA  ILE A  62      -7.070   9.410  -4.370  1.00 93.04           H  
ATOM    930  C   ILE A  62      -6.258   9.061  -2.433  1.00 93.04           C  
ATOM    931  CB  ILE A  62      -6.343  11.288  -3.665  1.00 93.04           C  
ATOM    932  HB  ILE A  62      -6.357  11.864  -2.740  1.00 93.04           H  
ATOM    933  O   ILE A  62      -5.708   9.549  -1.457  1.00 93.04           O  
ATOM    934  CG1 ILE A  62      -7.094  12.084  -4.754  1.00 93.04           C  
ATOM    935 HG12 ILE A  62      -8.123  12.235  -4.427  1.00 93.04           H  
ATOM    936 HG13 ILE A  62      -7.117  11.506  -5.678  1.00 93.04           H  
ATOM    937  CG2 ILE A  62      -4.872  11.066  -4.098  1.00 93.04           C  
ATOM    938 HG21 ILE A  62      -4.368  12.022  -4.243  1.00 93.04           H  
ATOM    939 HG22 ILE A  62      -4.316  10.531  -3.328  1.00 93.04           H  
ATOM    940 HG23 ILE A  62      -4.838  10.495  -5.026  1.00 93.04           H  
ATOM    941  CD1 ILE A  62      -6.505  13.468  -5.051  1.00 93.04           C  
ATOM    942 HD11 ILE A  62      -7.160  13.991  -5.747  1.00 93.04           H  
ATOM    943 HD12 ILE A  62      -6.437  14.039  -4.125  1.00 93.04           H  
ATOM    944 HD13 ILE A  62      -5.523  13.385  -5.516  1.00 93.04           H  
ATOM    945  N   SER A  63      -6.047   7.791  -2.784  1.00 93.94           N  
ATOM    946  H   SER A  63      -6.659   7.424  -3.499  1.00 93.94           H  
ATOM    947  CA  SER A  63      -5.234   6.858  -1.977  1.00 93.94           C  
ATOM    948  HA  SER A  63      -5.263   7.182  -0.937  1.00 93.94           H  
ATOM    949  C   SER A  63      -3.753   6.763  -2.381  1.00 93.94           C  
ATOM    950  CB  SER A  63      -5.871   5.471  -2.025  1.00 93.94           C  
ATOM    951  HB2 SER A  63      -5.279   4.785  -1.419  1.00 93.94           H  
ATOM    952  HB3 SER A  63      -6.875   5.523  -1.604  1.00 93.94           H  
ATOM    953  O   SER A  63      -2.904   6.315  -1.602  1.00 93.94           O  
ATOM    954  OG  SER A  63      -5.939   4.989  -3.361  1.00 93.94           O  
ATOM    955  HG  SER A  63      -6.846   5.132  -3.642  1.00 93.94           H  
ATOM    956  N   ILE A  64      -3.403   7.150  -3.611  1.00 95.65           N  
ATOM    957  H   ILE A  64      -4.127   7.547  -4.194  1.00 95.65           H  
ATOM    958  CA  ILE A  64      -2.036   7.073  -4.146  1.00 95.65           C  
ATOM    959  HA  ILE A  64      -1.339   6.919  -3.322  1.00 95.65           H  
ATOM    960  C   ILE A  64      -1.689   8.399  -4.811  1.00 95.65           C  
ATOM    961  CB  ILE A  64      -1.861   5.899  -5.141  1.00 95.65           C  
ATOM    962  HB  ILE A  64      -2.554   6.056  -5.967  1.00 95.65           H  
ATOM    963  O   ILE A  64      -2.427   8.878  -5.669  1.00 95.65           O  
ATOM    964  CG1 ILE A  64      -2.174   4.527  -4.497  1.00 95.65           C  
ATOM    965 HG12 ILE A  64      -3.110   4.584  -3.941  1.00 95.65           H  
ATOM    966 HG13 ILE A  64      -1.383   4.257  -3.797  1.00 95.65           H  
ATOM    967  CG2 ILE A  64      -0.422   5.881  -5.708  1.00 95.65           C  
ATOM    968 HG21 ILE A  64      -0.218   6.800  -6.258  1.00 95.65           H  
ATOM    969 HG22 ILE A  64      -0.292   5.059  -6.411  1.00 95.65           H  
ATOM    970 HG23 ILE A  64       0.299   5.787  -4.895  1.00 95.65           H  
ATOM    971  CD1 ILE A  64      -2.354   3.413  -5.538  1.00 95.65           C  
ATOM    972 HD11 ILE A  64      -3.139   3.693  -6.240  1.00 95.65           H  
ATOM    973 HD12 ILE A  64      -1.433   3.231  -6.092  1.00 95.65           H  
ATOM    974 HD13 ILE A  64      -2.654   2.491  -5.041  1.00 95.65           H  
ATOM    975  N   VAL A  65      -0.522   8.950  -4.474  1.00 95.51           N  
ATOM    976  H   VAL A  65       0.045   8.484  -3.780  1.00 95.51           H  
ATOM    977  CA  VAL A  65       0.018  10.146  -5.127  1.00 95.51           C  
ATOM    978  HA  VAL A  65      -0.682  10.456  -5.902  1.00 95.51           H  
ATOM    979  C   VAL A  65       1.335   9.805  -5.808  1.00 95.51           C  
ATOM    980  CB  VAL A  65       0.165  11.341  -4.167  1.00 95.51           C  
ATOM    981  HB  VAL A  65       1.060  11.215  -3.558  1.00 95.51           H  
ATOM    982  O   VAL A  65       2.199   9.119  -5.257  1.00 95.51           O  
ATOM    983  CG1 VAL A  65       0.271  12.647  -4.969  1.00 95.51           C  
ATOM    984 HG11 VAL A  65      -0.654  12.823  -5.518  1.00 95.51           H  
ATOM    985 HG12 VAL A  65       0.435  13.483  -4.289  1.00 95.51           H  
ATOM    986 HG13 VAL A  65       1.097  12.608  -5.679  1.00 95.51           H  
ATOM    987  CG2 VAL A  65      -1.042  11.504  -3.238  1.00 95.51           C  
ATOM    988 HG21 VAL A  65      -1.962  11.552  -3.820  1.00 95.51           H  
ATOM    989 HG22 VAL A  65      -0.931  12.416  -2.652  1.00 95.51           H  
ATOM    990 HG23 VAL A  65      -1.094  10.662  -2.547  1.00 95.51           H  
ATOM    991  N   TYR A  66       1.498  10.284  -7.035  1.00 95.84           N  
ATOM    992  H   TYR A  66       0.764  10.839  -7.450  1.00 95.84           H  
ATOM    993  CA  TYR A  66       2.710  10.077  -7.808  1.00 95.84           C  
ATOM    994  HA  TYR A  66       3.543   9.904  -7.127  1.00 95.84           H  
ATOM    995  C   TYR A  66       3.032  11.314  -8.635  1.00 95.84           C  
ATOM    996  CB  TYR A  66       2.544   8.839  -8.699  1.00 95.84           C  
ATOM    997  HB2 TYR A  66       1.619   8.938  -9.268  1.00 95.84           H  
ATOM    998  HB3 TYR A  66       2.455   7.955  -8.068  1.00 95.84           H  
ATOM    999  O   TYR A  66       2.169  11.849  -9.330  1.00 95.84           O  
ATOM   1000  CG  TYR A  66       3.697   8.641  -9.659  1.00 95.84           C  
ATOM   1001  CD1 TYR A  66       3.469   8.552 -11.046  1.00 95.84           C  
ATOM   1002  HD1 TYR A  66       2.460   8.599 -11.429  1.00 95.84           H  
ATOM   1003  CD2 TYR A  66       5.009   8.611  -9.160  1.00 95.84           C  
ATOM   1004  HD2 TYR A  66       5.188   8.692  -8.098  1.00 95.84           H  
ATOM   1005  CE1 TYR A  66       4.558   8.408 -11.926  1.00 95.84           C  
ATOM   1006  HE1 TYR A  66       4.396   8.321 -12.990  1.00 95.84           H  
ATOM   1007  CE2 TYR A  66       6.096   8.504 -10.034  1.00 95.84           C  
ATOM   1008  HE2 TYR A  66       7.100   8.499  -9.634  1.00 95.84           H  
ATOM   1009  OH  TYR A  66       6.925   8.189 -12.244  1.00 95.84           O  
ATOM   1010  HH  TYR A  66       7.741   8.280 -11.746  1.00 95.84           H  
ATOM   1011  CZ  TYR A  66       5.872   8.378 -11.416  1.00 95.84           C  
ATOM   1012  N   VAL A  67       4.297  11.729  -8.587  1.00 94.02           N  
ATOM   1013  H   VAL A  67       4.952  11.225  -8.006  1.00 94.02           H  
ATOM   1014  CA  VAL A  67       4.844  12.750  -9.474  1.00 94.02           C  
ATOM   1015  HA  VAL A  67       4.096  12.989 -10.230  1.00 94.02           H  
ATOM   1016  C   VAL A  67       6.099  12.182 -10.139  1.00 94.02           C  
ATOM   1017  CB  VAL A  67       5.132  14.062  -8.730  1.00 94.02           C  
ATOM   1018  HB  VAL A  67       5.921  13.912  -7.993  1.00 94.02           H  
ATOM   1019  O   VAL A  67       7.030  11.802  -9.429  1.00 94.02           O  
ATOM   1020  CG1 VAL A  67       5.574  15.115  -9.746  1.00 94.02           C  
ATOM   1021 HG11 VAL A  67       5.547  16.097  -9.274  1.00 94.02           H  
ATOM   1022 HG12 VAL A  67       4.888  15.129 -10.593  1.00 94.02           H  
ATOM   1023 HG13 VAL A  67       6.586  14.907 -10.095  1.00 94.02           H  
ATOM   1024  CG2 VAL A  67       3.889  14.601  -8.009  1.00 94.02           C  
ATOM   1025 HG21 VAL A  67       3.570  13.902  -7.236  1.00 94.02           H  
ATOM   1026 HG22 VAL A  67       4.118  15.551  -7.528  1.00 94.02           H  
ATOM   1027 HG23 VAL A  67       3.073  14.741  -8.718  1.00 94.02           H  
ATOM   1028  N   PRO A  68       6.154  12.095 -11.480  1.00 93.74           N  
ATOM   1029  CA  PRO A  68       7.312  11.529 -12.159  1.00 93.74           C  
ATOM   1030  HA  PRO A  68       7.460  10.515 -11.787  1.00 93.74           H  
ATOM   1031  C   PRO A  68       8.590  12.324 -11.900  1.00 93.74           C  
ATOM   1032  CB  PRO A  68       6.952  11.486 -13.649  1.00 93.74           C  
ATOM   1033  HB2 PRO A  68       7.298  10.566 -14.120  1.00 93.74           H  
ATOM   1034  HB3 PRO A  68       7.358  12.357 -14.163  1.00 93.74           H  
ATOM   1035  O   PRO A  68       8.605  13.541 -12.072  1.00 93.74           O  
ATOM   1036  CG  PRO A  68       5.429  11.554 -13.676  1.00 93.74           C  
ATOM   1037  HG2 PRO A  68       5.062  12.043 -14.579  1.00 93.74           H  
ATOM   1038  HG3 PRO A  68       5.017  10.548 -13.597  1.00 93.74           H  
ATOM   1039  CD  PRO A  68       5.078  12.350 -12.426  1.00 93.74           C  
ATOM   1040  HD2 PRO A  68       5.045  13.415 -12.657  1.00 93.74           H  
ATOM   1041  HD3 PRO A  68       4.114  12.009 -12.048  1.00 93.74           H  
ATOM   1042  N   ASN A  69       9.679  11.621 -11.567  1.00 92.16           N  
ATOM   1043  H   ASN A  69       9.553  10.639 -11.366  1.00 92.16           H  
ATOM   1044  CA  ASN A  69      11.010  12.210 -11.377  1.00 92.16           C  
ATOM   1045  HA  ASN A  69      11.648  11.429 -10.966  1.00 92.16           H  
ATOM   1046  C   ASN A  69      11.032  13.360 -10.346  1.00 92.16           C  
ATOM   1047  CB  ASN A  69      11.587  12.607 -12.752  1.00 92.16           C  
ATOM   1048  HB2 ASN A  69      11.539  11.752 -13.426  1.00 92.16           H  
ATOM   1049  HB3 ASN A  69      10.980  13.410 -13.170  1.00 92.16           H  
ATOM   1050  O   ASN A  69      11.533  14.450 -10.629  1.00 92.16           O  
ATOM   1051  CG  ASN A  69      13.031  13.078 -12.677  1.00 92.16           C  
ATOM   1052  ND2 ASN A  69      13.414  14.025 -13.500  1.00 92.16           N  
ATOM   1053 HD21 ASN A  69      14.341  14.389 -13.333  1.00 92.16           H  
ATOM   1054 HD22 ASN A  69      12.711  14.546 -14.005  1.00 92.16           H  
ATOM   1055  OD1 ASN A  69      13.843  12.588 -11.911  1.00 92.16           O  
ATOM   1056  N   THR A  70      10.529  13.114  -9.132  1.00 92.96           N  
ATOM   1057  H   THR A  70      10.090  12.221  -8.957  1.00 92.96           H  
ATOM   1058  CA  THR A  70      10.510  14.103  -8.034  1.00 92.96           C  
ATOM   1059  HA  THR A  70       9.822  14.906  -8.299  1.00 92.96           H  
ATOM   1060  C   THR A  70      11.868  14.746  -7.753  1.00 92.96           C  
ATOM   1061  CB  THR A  70      10.034  13.472  -6.717  1.00 92.96           C  
ATOM   1062  HB  THR A  70      10.194  14.178  -5.902  1.00 92.96           H  
ATOM   1063  O   THR A  70      11.923  15.907  -7.370  1.00 92.96           O  
ATOM   1064  CG2 THR A  70       8.557  13.114  -6.749  1.00 92.96           C  
ATOM   1065 HG21 THR A  70       7.974  13.986  -7.046  1.00 92.96           H  
ATOM   1066 HG22 THR A  70       8.246  12.802  -5.752  1.00 92.96           H  
ATOM   1067 HG23 THR A  70       8.387  12.290  -7.442  1.00 92.96           H  
ATOM   1068  OG1 THR A  70      10.746  12.279  -6.454  1.00 92.96           O  
ATOM   1069  HG1 THR A  70      11.425  12.460  -5.801  1.00 92.96           H  
ATOM   1070  N   PHE A  71      12.971  14.023  -7.963  1.00 93.90           N  
ATOM   1071  H   PHE A  71      12.859  13.059  -8.241  1.00 93.90           H  
ATOM   1072  CA  PHE A  71      14.331  14.539  -7.763  1.00 93.90           C  
ATOM   1073  HA  PHE A  71      14.348  15.120  -6.841  1.00 93.90           H  
ATOM   1074  C   PHE A  71      14.815  15.489  -8.865  1.00 93.90           C  
ATOM   1075  CB  PHE A  71      15.291  13.356  -7.607  1.00 93.90           C  
ATOM   1076  HB2 PHE A  71      16.309  13.736  -7.518  1.00 93.90           H  
ATOM   1077  HB3 PHE A  71      15.247  12.736  -8.502  1.00 93.90           H  
ATOM   1078  O   PHE A  71      15.823  16.168  -8.685  1.00 93.90           O  
ATOM   1079  CG  PHE A  71      15.002  12.516  -6.383  1.00 93.90           C  
ATOM   1080  CD1 PHE A  71      15.124  13.094  -5.105  1.00 93.90           C  
ATOM   1081  HD1 PHE A  71      15.427  14.125  -4.999  1.00 93.90           H  
ATOM   1082  CD2 PHE A  71      14.617  11.168  -6.511  1.00 93.90           C  
ATOM   1083  HD2 PHE A  71      14.521  10.706  -7.483  1.00 93.90           H  
ATOM   1084  CE1 PHE A  71      14.846  12.336  -3.957  1.00 93.90           C  
ATOM   1085  HE1 PHE A  71      14.921  12.784  -2.977  1.00 93.90           H  
ATOM   1086  CE2 PHE A  71      14.374  10.407  -5.356  1.00 93.90           C  
ATOM   1087  HE2 PHE A  71      14.111   9.362  -5.425  1.00 93.90           H  
ATOM   1088  CZ  PHE A  71      14.472  10.992  -4.089  1.00 93.90           C  
ATOM   1089  HZ  PHE A  71      14.261  10.398  -3.212  1.00 93.90           H  
ATOM   1090  N   GLY A  72      14.110  15.564  -9.996  1.00 91.00           N  
ATOM   1091  H   GLY A  72      13.273  15.005 -10.084  1.00 91.00           H  
ATOM   1092  CA  GLY A  72      14.399  16.527 -11.058  1.00 91.00           C  
ATOM   1093  HA2 GLY A  72      15.466  16.517 -11.281  1.00 91.00           H  
ATOM   1094  HA3 GLY A  72      13.845  16.239 -11.952  1.00 91.00           H  
ATOM   1095  C   GLY A  72      13.994  17.961 -10.715  1.00 91.00           C  
ATOM   1096  O   GLY A  72      14.430  18.885 -11.396  1.00 91.00           O  
ATOM   1097  N   VAL A  73      13.184  18.153  -9.671  1.00 91.79           N  
ATOM   1098  H   VAL A  73      12.893  17.351  -9.131  1.00 91.79           H  
ATOM   1099  CA  VAL A  73      12.652  19.456  -9.260  1.00 91.79           C  
ATOM   1100  HA  VAL A  73      13.124  20.243  -9.848  1.00 91.79           H  
ATOM   1101  C   VAL A  73      12.980  19.675  -7.790  1.00 91.79           C  
ATOM   1102  CB  VAL A  73      11.139  19.536  -9.513  1.00 91.79           C  
ATOM   1103  HB  VAL A  73      10.649  18.792  -8.885  1.00 91.79           H  
ATOM   1104  O   VAL A  73      12.631  18.872  -6.923  1.00 91.79           O  
ATOM   1105  CG1 VAL A  73      10.579  20.921  -9.168  1.00 91.79           C  
ATOM   1106 HG11 VAL A  73      11.050  21.679  -9.795  1.00 91.79           H  
ATOM   1107 HG12 VAL A  73      10.742  21.155  -8.116  1.00 91.79           H  
ATOM   1108 HG13 VAL A  73       9.505  20.931  -9.356  1.00 91.79           H  
ATOM   1109  CG2 VAL A  73      10.808  19.223 -10.977  1.00 91.79           C  
ATOM   1110 HG21 VAL A  73       9.728  19.259 -11.124  1.00 91.79           H  
ATOM   1111 HG22 VAL A  73      11.129  18.216 -11.242  1.00 91.79           H  
ATOM   1112 HG23 VAL A  73      11.290  19.944 -11.636  1.00 91.79           H  
ATOM   1113  N   LYS A  74      13.672  20.776  -7.493  1.00 91.58           N  
ATOM   1114  H   LYS A  74      13.900  21.407  -8.247  1.00 91.58           H  
ATOM   1115  CA  LYS A  74      14.132  21.083  -6.135  1.00 91.58           C  
ATOM   1116  HA  LYS A  74      14.803  20.282  -5.825  1.00 91.58           H  
ATOM   1117  C   LYS A  74      12.953  21.114  -5.147  1.00 91.58           C  
ATOM   1118  CB  LYS A  74      14.915  22.402  -6.170  1.00 91.58           C  
ATOM   1119  HB2 LYS A  74      14.241  23.213  -6.447  1.00 91.58           H  
ATOM   1120  HB3 LYS A  74      15.697  22.326  -6.925  1.00 91.58           H  
ATOM   1121  O   LYS A  74      11.952  21.775  -5.404  1.00 91.58           O  
ATOM   1122  CG  LYS A  74      15.562  22.715  -4.817  1.00 91.58           C  
ATOM   1123  HG2 LYS A  74      16.203  21.886  -4.519  1.00 91.58           H  
ATOM   1124  HG3 LYS A  74      14.779  22.849  -4.070  1.00 91.58           H  
ATOM   1125  CD  LYS A  74      16.389  24.000  -4.888  1.00 91.58           C  
ATOM   1126  HD2 LYS A  74      15.745  24.822  -5.200  1.00 91.58           H  
ATOM   1127  HD3 LYS A  74      17.193  23.874  -5.613  1.00 91.58           H  
ATOM   1128  CE  LYS A  74      16.971  24.292  -3.502  1.00 91.58           C  
ATOM   1129  HE2 LYS A  74      16.149  24.338  -2.788  1.00 91.58           H  
ATOM   1130  HE3 LYS A  74      17.609  23.458  -3.209  1.00 91.58           H  
ATOM   1131  NZ  LYS A  74      17.736  25.563  -3.492  1.00 91.58           N  
ATOM   1132  HZ1 LYS A  74      18.505  25.515  -4.145  1.00 91.58           H  
ATOM   1133  HZ2 LYS A  74      17.137  26.333  -3.752  1.00 91.58           H  
ATOM   1134  HZ3 LYS A  74      18.105  25.740  -2.569  1.00 91.58           H  
ATOM   1135  N   ASN A  75      13.108  20.428  -4.010  1.00 92.93           N  
ATOM   1136  H   ASN A  75      13.982  19.938  -3.881  1.00 92.93           H  
ATOM   1137  CA  ASN A  75      12.140  20.303  -2.906  1.00 92.93           C  
ATOM   1138  HA  ASN A  75      12.599  19.662  -2.153  1.00 92.93           H  
ATOM   1139  C   ASN A  75      10.798  19.619  -3.252  1.00 92.93           C  
ATOM   1140  CB  ASN A  75      11.909  21.670  -2.234  1.00 92.93           C  
ATOM   1141  HB2 ASN A  75      11.293  21.524  -1.347  1.00 92.93           H  
ATOM   1142  HB3 ASN A  75      11.354  22.310  -2.921  1.00 92.93           H  
ATOM   1143  O   ASN A  75       9.910  19.566  -2.401  1.00 92.93           O  
ATOM   1144  CG  ASN A  75      13.155  22.408  -1.788  1.00 92.93           C  
ATOM   1145  ND2 ASN A  75      13.049  23.701  -1.595  1.00 92.93           N  
ATOM   1146 HD21 ASN A  75      12.136  24.128  -1.665  1.00 92.93           H  
ATOM   1147 HD22 ASN A  75      13.812  24.129  -1.091  1.00 92.93           H  
ATOM   1148  OD1 ASN A  75      14.241  21.881  -1.627  1.00 92.93           O  
ATOM   1149  N   LEU A  76      10.611  19.087  -4.465  1.00 93.93           N  
ATOM   1150  H   LEU A  76      11.337  19.162  -5.163  1.00 93.93           H  
ATOM   1151  CA  LEU A  76       9.345  18.451  -4.846  1.00 93.93           C  
ATOM   1152  HA  LEU A  76       8.528  19.117  -4.569  1.00 93.93           H  
ATOM   1153  C   LEU A  76       9.112  17.129  -4.103  1.00 93.93           C  
ATOM   1154  CB  LEU A  76       9.337  18.279  -6.368  1.00 93.93           C  
ATOM   1155  HB2 LEU A  76       9.438  19.265  -6.821  1.00 93.93           H  
ATOM   1156  HB3 LEU A  76      10.206  17.687  -6.653  1.00 93.93           H  
ATOM   1157  O   LEU A  76       7.986  16.851  -3.700  1.00 93.93           O  
ATOM   1158  CG  LEU A  76       8.084  17.599  -6.945  1.00 93.93           C  
ATOM   1159  HG  LEU A  76       8.003  16.584  -6.558  1.00 93.93           H  
ATOM   1160  CD1 LEU A  76       6.798  18.366  -6.633  1.00 93.93           C  
ATOM   1161 HD11 LEU A  76       6.604  18.361  -5.560  1.00 93.93           H  
ATOM   1162 HD12 LEU A  76       6.882  19.394  -6.986  1.00 93.93           H  
ATOM   1163 HD13 LEU A  76       5.956  17.886  -7.132  1.00 93.93           H  
ATOM   1164  CD2 LEU A  76       8.247  17.525  -8.460  1.00 93.93           C  
ATOM   1165 HD21 LEU A  76       7.410  16.987  -8.905  1.00 93.93           H  
ATOM   1166 HD22 LEU A  76       8.269  18.530  -8.883  1.00 93.93           H  
ATOM   1167 HD23 LEU A  76       9.169  17.005  -8.719  1.00 93.93           H  
ATOM   1168  N   TYR A  77      10.174  16.346  -3.880  1.00 95.36           N  
ATOM   1169  H   TYR A  77      11.065  16.642  -4.250  1.00 95.36           H  
ATOM   1170  CA  TYR A  77      10.121  15.136  -3.049  1.00 95.36           C  
ATOM   1171  HA  TYR A  77       9.430  14.424  -3.499  1.00 95.36           H  
ATOM   1172  C   TYR A  77       9.581  15.441  -1.643  1.00 95.36           C  
ATOM   1173  CB  TYR A  77      11.516  14.488  -2.983  1.00 95.36           C  
ATOM   1174  HB2 TYR A  77      12.261  15.264  -2.810  1.00 95.36           H  
ATOM   1175  HB3 TYR A  77      11.742  14.023  -3.943  1.00 95.36           H  
ATOM   1176  O   TYR A  77       8.611  14.814  -1.221  1.00 95.36           O  
ATOM   1177  CG  TYR A  77      11.648  13.452  -1.880  1.00 95.36           C  
ATOM   1178  CD1 TYR A  77      12.160  13.839  -0.627  1.00 95.36           C  
ATOM   1179  HD1 TYR A  77      12.519  14.845  -0.467  1.00 95.36           H  
ATOM   1180  CD2 TYR A  77      11.182  12.137  -2.066  1.00 95.36           C  
ATOM   1181  HD2 TYR A  77      10.786  11.837  -3.025  1.00 95.36           H  
ATOM   1182  CE1 TYR A  77      12.146  12.949   0.457  1.00 95.36           C  
ATOM   1183  HE1 TYR A  77      12.495  13.291   1.420  1.00 95.36           H  
ATOM   1184  CE2 TYR A  77      11.192  11.230  -0.986  1.00 95.36           C  
ATOM   1185  HE2 TYR A  77      10.812  10.225  -1.097  1.00 95.36           H  
ATOM   1186  OH  TYR A  77      11.589  10.795   1.341  1.00 95.36           O  
ATOM   1187  HH  TYR A  77      11.807  11.265   2.150  1.00 95.36           H  
ATOM   1188  CZ  TYR A  77      11.645  11.645   0.283  1.00 95.36           C  
ATOM   1189  N   ASP A  78      10.162  16.429  -0.954  1.00 95.35           N  
ATOM   1190  H   ASP A  78      10.980  16.887  -1.330  1.00 95.35           H  
ATOM   1191  CA  ASP A  78       9.779  16.756   0.422  1.00 95.35           C  
ATOM   1192  HA  ASP A  78       9.872  15.861   1.038  1.00 95.35           H  
ATOM   1193  C   ASP A  78       8.323  17.220   0.491  1.00 95.35           C  
ATOM   1194  CB  ASP A  78      10.710  17.832   0.999  1.00 95.35           C  
ATOM   1195  HB2 ASP A  78      10.600  18.748   0.418  1.00 95.35           H  
ATOM   1196  HB3 ASP A  78      10.412  18.045   2.025  1.00 95.35           H  
ATOM   1197  O   ASP A  78       7.566  16.743   1.327  1.00 95.35           O  
ATOM   1198  CG  ASP A  78      12.173  17.392   0.993  1.00 95.35           C  
ATOM   1199  OD1 ASP A  78      12.461  16.296   1.519  1.00 95.35           O  
ATOM   1200  OD2 ASP A  78      12.979  18.124   0.375  1.00 95.35           O  
ATOM   1201  N   ASN A  79       7.890  18.070  -0.448  1.00 94.52           N  
ATOM   1202  H   ASN A  79       8.552  18.397  -1.137  1.00 94.52           H  
ATOM   1203  CA  ASN A  79       6.499  18.530  -0.506  1.00 94.52           C  
ATOM   1204  HA  ASN A  79       6.229  18.962   0.458  1.00 94.52           H  
ATOM   1205  C   ASN A  79       5.511  17.382  -0.755  1.00 94.52           C  
ATOM   1206  CB  ASN A  79       6.352  19.606  -1.591  1.00 94.52           C  
ATOM   1207  HB2 ASN A  79       5.297  19.686  -1.854  1.00 94.52           H  
ATOM   1208  HB3 ASN A  79       6.908  19.331  -2.487  1.00 94.52           H  
ATOM   1209  O   ASN A  79       4.446  17.347  -0.143  1.00 94.52           O  
ATOM   1210  CG  ASN A  79       6.788  20.969  -1.099  1.00 94.52           C  
ATOM   1211  ND2 ASN A  79       8.043  21.319  -1.233  1.00 94.52           N  
ATOM   1212 HD21 ASN A  79       8.713  20.662  -1.606  1.00 94.52           H  
ATOM   1213 HD22 ASN A  79       8.294  22.198  -0.805  1.00 94.52           H  
ATOM   1214  OD1 ASN A  79       6.011  21.746  -0.581  1.00 94.52           O  
ATOM   1215  N   LEU A  80       5.859  16.431  -1.626  1.00 95.51           N  
ATOM   1216  H   LEU A  80       6.750  16.503  -2.096  1.00 95.51           H  
ATOM   1217  CA  LEU A  80       5.016  15.269  -1.899  1.00 95.51           C  
ATOM   1218  HA  LEU A  80       4.018  15.626  -2.156  1.00 95.51           H  
ATOM   1219  C   LEU A  80       4.879  14.363  -0.667  1.00 95.51           C  
ATOM   1220  CB  LEU A  80       5.608  14.507  -3.096  1.00 95.51           C  
ATOM   1221  HB2 LEU A  80       6.613  14.176  -2.837  1.00 95.51           H  
ATOM   1222  HB3 LEU A  80       5.685  15.187  -3.945  1.00 95.51           H  
ATOM   1223  O   LEU A  80       3.785  13.881  -0.370  1.00 95.51           O  
ATOM   1224  CG  LEU A  80       4.781  13.280  -3.512  1.00 95.51           C  
ATOM   1225  HG  LEU A  80       4.678  12.595  -2.670  1.00 95.51           H  
ATOM   1226  CD1 LEU A  80       3.396  13.671  -4.013  1.00 95.51           C  
ATOM   1227 HD11 LEU A  80       3.468  14.418  -4.803  1.00 95.51           H  
ATOM   1228 HD12 LEU A  80       2.906  12.773  -4.390  1.00 95.51           H  
ATOM   1229 HD13 LEU A  80       2.799  14.064  -3.190  1.00 95.51           H  
ATOM   1230  CD2 LEU A  80       5.488  12.527  -4.637  1.00 95.51           C  
ATOM   1231 HD21 LEU A  80       6.486  12.246  -4.301  1.00 95.51           H  
ATOM   1232 HD22 LEU A  80       4.934  11.622  -4.884  1.00 95.51           H  
ATOM   1233 HD23 LEU A  80       5.570  13.162  -5.519  1.00 95.51           H  
ATOM   1234  N   VAL A  81       5.978  14.137   0.057  1.00 96.44           N  
ATOM   1235  H   VAL A  81       6.845  14.566  -0.232  1.00 96.44           H  
ATOM   1236  CA  VAL A  81       5.964  13.340   1.291  1.00 96.44           C  
ATOM   1237  HA  VAL A  81       5.422  12.414   1.103  1.00 96.44           H  
ATOM   1238  C   VAL A  81       5.198  14.065   2.392  1.00 96.44           C  
ATOM   1239  CB  VAL A  81       7.390  12.973   1.735  1.00 96.44           C  
ATOM   1240  HB  VAL A  81       8.012  13.867   1.757  1.00 96.44           H  
ATOM   1241  O   VAL A  81       4.307  13.463   2.986  1.00 96.44           O  
ATOM   1242  CG1 VAL A  81       7.411  12.330   3.126  1.00 96.44           C  
ATOM   1243 HG11 VAL A  81       8.414  11.976   3.364  1.00 96.44           H  
ATOM   1244 HG12 VAL A  81       7.146  13.067   3.884  1.00 96.44           H  
ATOM   1245 HG13 VAL A  81       6.703  11.503   3.178  1.00 96.44           H  
ATOM   1246  CG2 VAL A  81       7.992  11.970   0.741  1.00 96.44           C  
ATOM   1247 HG21 VAL A  81       8.992  11.691   1.073  1.00 96.44           H  
ATOM   1248 HG22 VAL A  81       7.367  11.078   0.685  1.00 96.44           H  
ATOM   1249 HG23 VAL A  81       8.069  12.423  -0.247  1.00 96.44           H  
ATOM   1250  N   SER A  82       5.461  15.357   2.609  1.00 95.53           N  
ATOM   1251  H   SER A  82       6.219  15.795   2.107  1.00 95.53           H  
ATOM   1252  CA  SER A  82       4.739  16.164   3.598  1.00 95.53           C  
ATOM   1253  HA  SER A  82       4.881  15.718   4.582  1.00 95.53           H  
ATOM   1254  C   SER A  82       3.235  16.213   3.321  1.00 95.53           C  
ATOM   1255  CB  SER A  82       5.287  17.592   3.640  1.00 95.53           C  
ATOM   1256  HB2 SER A  82       5.233  18.043   2.649  1.00 95.53           H  
ATOM   1257  HB3 SER A  82       4.684  18.182   4.330  1.00 95.53           H  
ATOM   1258  O   SER A  82       2.446  16.149   4.262  1.00 95.53           O  
ATOM   1259  OG  SER A  82       6.624  17.598   4.094  1.00 95.53           O  
ATOM   1260  HG  SER A  82       6.772  16.810   4.622  1.00 95.53           H  
ATOM   1261  N   HIS A  83       2.818  16.260   2.050  1.00 94.24           N  
ATOM   1262  H   HIS A  83       3.505  16.391   1.322  1.00 94.24           H  
ATOM   1263  CA  HIS A  83       1.406  16.158   1.660  1.00 94.24           C  
ATOM   1264  HA  HIS A  83       0.845  16.978   2.107  1.00 94.24           H  
ATOM   1265  C   HIS A  83       0.769  14.857   2.163  1.00 94.24           C  
ATOM   1266  CB  HIS A  83       1.300  16.281   0.133  1.00 94.24           C  
ATOM   1267  HB2 HIS A  83       1.883  15.499  -0.353  1.00 94.24           H  
ATOM   1268  HB3 HIS A  83       1.717  17.245  -0.158  1.00 94.24           H  
ATOM   1269  O   HIS A  83      -0.284  14.883   2.798  1.00 94.24           O  
ATOM   1270  CG  HIS A  83      -0.109  16.214  -0.388  1.00 94.24           C  
ATOM   1271  CD2 HIS A  83      -0.752  15.106  -0.859  1.00 94.24           C  
ATOM   1272  HD2 HIS A  83      -0.345  14.106  -0.900  1.00 94.24           H  
ATOM   1273  ND1 HIS A  83      -0.973  17.301  -0.451  1.00 94.24           N  
ATOM   1274  CE1 HIS A  83      -2.123  16.832  -0.951  1.00 94.24           C  
ATOM   1275  HE1 HIS A  83      -3.015  17.424  -1.092  1.00 94.24           H  
ATOM   1276  NE2 HIS A  83      -2.027  15.515  -1.198  1.00 94.24           N  
ATOM   1277  HE2 HIS A  83      -2.822  14.934  -1.422  1.00 94.24           H  
ATOM   1278  N   CYS A  84       1.440  13.722   1.952  1.00 96.47           N  
ATOM   1279  H   CYS A  84       2.340  13.771   1.496  1.00 96.47           H  
ATOM   1280  CA  CYS A  84       0.946  12.418   2.399  1.00 96.47           C  
ATOM   1281  HA  CYS A  84      -0.101  12.322   2.111  1.00 96.47           H  
ATOM   1282  C   CYS A  84       0.990  12.267   3.930  1.00 96.47           C  
ATOM   1283  CB  CYS A  84       1.749  11.308   1.708  1.00 96.47           C  
ATOM   1284  HB2 CYS A  84       1.336  10.345   2.011  1.00 96.47           H  
ATOM   1285  HB3 CYS A  84       2.792  11.358   2.020  1.00 96.47           H  
ATOM   1286  O   CYS A  84       0.083  11.692   4.523  1.00 96.47           O  
ATOM   1287  SG  CYS A  84       1.640  11.453  -0.102  1.00 96.47           S  
ATOM   1288  HG  CYS A  84       2.392  12.552  -0.210  1.00 96.47           H  
ATOM   1289  N   GLU A  85       2.015  12.808   4.589  1.00 96.18           N  
ATOM   1290  H   GLU A  85       2.762  13.227   4.054  1.00 96.18           H  
ATOM   1291  CA  GLU A  85       2.139  12.791   6.053  1.00 96.18           C  
ATOM   1292  HA  GLU A  85       1.988  11.774   6.416  1.00 96.18           H  
ATOM   1293  C   GLU A  85       1.106  13.668   6.763  1.00 96.18           C  
ATOM   1294  CB  GLU A  85       3.544  13.261   6.448  1.00 96.18           C  
ATOM   1295  HB2 GLU A  85       3.561  13.479   7.516  1.00 96.18           H  
ATOM   1296  HB3 GLU A  85       3.794  14.166   5.895  1.00 96.18           H  
ATOM   1297  O   GLU A  85       0.686  13.338   7.876  1.00 96.18           O  
ATOM   1298  CG  GLU A  85       4.566  12.163   6.166  1.00 96.18           C  
ATOM   1299  HG2 GLU A  85       4.305  11.319   6.804  1.00 96.18           H  
ATOM   1300  HG3 GLU A  85       4.499  11.840   5.128  1.00 96.18           H  
ATOM   1301  CD  GLU A  85       6.010  12.550   6.479  1.00 96.18           C  
ATOM   1302  OE1 GLU A  85       6.791  11.577   6.614  1.00 96.18           O  
ATOM   1303  OE2 GLU A  85       6.324  13.757   6.565  1.00 96.18           O  
ATOM   1304  N   THR A  86       0.705  14.772   6.129  1.00 94.92           N  
ATOM   1305  H   THR A  86       1.134  14.991   5.241  1.00 94.92           H  
ATOM   1306  CA  THR A  86      -0.293  15.701   6.670  1.00 94.92           C  
ATOM   1307  HA  THR A  86      -0.076  15.879   7.723  1.00 94.92           H  
ATOM   1308  C   THR A  86      -1.691  15.107   6.581  1.00 94.92           C  
ATOM   1309  CB  THR A  86      -0.246  17.058   5.955  1.00 94.92           C  
ATOM   1310  HB  THR A  86      -0.469  16.927   4.896  1.00 94.92           H  
ATOM   1311  O   THR A  86      -2.405  15.106   7.582  1.00 94.92           O  
ATOM   1312  CG2 THR A  86      -1.217  18.076   6.557  1.00 94.92           C  
ATOM   1313 HG21 THR A  86      -2.249  17.790   6.356  1.00 94.92           H  
ATOM   1314 HG22 THR A  86      -1.065  18.138   7.635  1.00 94.92           H  
ATOM   1315 HG23 THR A  86      -1.036  19.054   6.112  1.00 94.92           H  
ATOM   1316  OG1 THR A  86       1.045  17.605   6.094  1.00 94.92           O  
ATOM   1317  HG1 THR A  86       1.620  17.097   5.516  1.00 94.92           H  
ATOM   1318  N   LEU A  87      -2.062  14.584   5.407  1.00 93.63           N  
ATOM   1319  H   LEU A  87      -1.422  14.622   4.626  1.00 93.63           H  
ATOM   1320  CA  LEU A  87      -3.415  14.082   5.154  1.00 93.63           C  
ATOM   1321  HA  LEU A  87      -4.126  14.699   5.704  1.00 93.63           H  
ATOM   1322  C   LEU A  87      -3.635  12.661   5.690  1.00 93.63           C  
ATOM   1323  CB  LEU A  87      -3.735  14.217   3.657  1.00 93.63           C  
ATOM   1324  HB2 LEU A  87      -4.731  13.811   3.478  1.00 93.63           H  
ATOM   1325  HB3 LEU A  87      -3.020  13.627   3.084  1.00 93.63           H  
ATOM   1326  O   LEU A  87      -4.733  12.342   6.117  1.00 93.63           O  
ATOM   1327  CG  LEU A  87      -3.719  15.675   3.161  1.00 93.63           C  
ATOM   1328  HG  LEU A  87      -2.769  16.143   3.420  1.00 93.63           H  
ATOM   1329  CD1 LEU A  87      -3.857  15.728   1.650  1.00 93.63           C  
ATOM   1330 HD11 LEU A  87      -3.710  16.754   1.314  1.00 93.63           H  
ATOM   1331 HD12 LEU A  87      -4.859  15.399   1.377  1.00 93.63           H  
ATOM   1332 HD13 LEU A  87      -3.099  15.081   1.208  1.00 93.63           H  
ATOM   1333  CD2 LEU A  87      -4.854  16.515   3.747  1.00 93.63           C  
ATOM   1334 HD21 LEU A  87      -5.813  16.045   3.530  1.00 93.63           H  
ATOM   1335 HD22 LEU A  87      -4.845  17.515   3.313  1.00 93.63           H  
ATOM   1336 HD23 LEU A  87      -4.745  16.604   4.828  1.00 93.63           H  
ATOM   1337  N   LYS A  88      -2.573  11.845   5.791  1.00 93.88           N  
ATOM   1338  H   LYS A  88      -1.709  12.173   5.384  1.00 93.88           H  
ATOM   1339  CA  LYS A  88      -2.559  10.506   6.423  1.00 93.88           C  
ATOM   1340  HA  LYS A  88      -1.554  10.108   6.284  1.00 93.88           H  
ATOM   1341  C   LYS A  88      -3.480   9.445   5.808  1.00 93.88           C  
ATOM   1342  CB  LYS A  88      -2.826  10.598   7.933  1.00 93.88           C  
ATOM   1343  HB2 LYS A  88      -2.752   9.601   8.368  1.00 93.88           H  
ATOM   1344  HB3 LYS A  88      -3.846  10.948   8.091  1.00 93.88           H  
ATOM   1345  O   LYS A  88      -3.483   8.329   6.310  1.00 93.88           O  
ATOM   1346  CG  LYS A  88      -1.853  11.511   8.674  1.00 93.88           C  
ATOM   1347  HG2 LYS A  88      -1.905  12.520   8.264  1.00 93.88           H  
ATOM   1348  HG3 LYS A  88      -0.837  11.128   8.574  1.00 93.88           H  
ATOM   1349  CD  LYS A  88      -2.262  11.551  10.143  1.00 93.88           C  
ATOM   1350  HD2 LYS A  88      -3.297  11.887  10.201  1.00 93.88           H  
ATOM   1351  HD3 LYS A  88      -2.184  10.554  10.577  1.00 93.88           H  
ATOM   1352  CE  LYS A  88      -1.365  12.533  10.888  1.00 93.88           C  
ATOM   1353  HE2 LYS A  88      -1.359  13.466  10.325  1.00 93.88           H  
ATOM   1354  HE3 LYS A  88      -0.344  12.151  10.908  1.00 93.88           H  
ATOM   1355  NZ  LYS A  88      -1.895  12.761  12.251  1.00 93.88           N  
ATOM   1356  HZ1 LYS A  88      -2.831  13.132  12.165  1.00 93.88           H  
ATOM   1357  HZ2 LYS A  88      -1.334  13.441  12.744  1.00 93.88           H  
ATOM   1358  HZ3 LYS A  88      -1.954  11.895  12.768  1.00 93.88           H  
ATOM   1359  N   ASP A  89      -4.147   9.750   4.711  1.00 93.16           N  
ATOM   1360  H   ASP A  89      -4.160  10.723   4.440  1.00 93.16           H  
ATOM   1361  CA  ASP A  89      -5.065   8.916   3.917  1.00 93.16           C  
ATOM   1362  HA  ASP A  89      -5.420   8.075   4.512  1.00 93.16           H  
ATOM   1363  C   ASP A  89      -4.407   8.358   2.632  1.00 93.16           C  
ATOM   1364  CB  ASP A  89      -6.286   9.792   3.572  1.00 93.16           C  
ATOM   1365  HB2 ASP A  89      -6.800  10.056   4.496  1.00 93.16           H  
ATOM   1366  HB3 ASP A  89      -6.972   9.211   2.955  1.00 93.16           H  
ATOM   1367  O   ASP A  89      -4.887   7.413   2.006  1.00 93.16           O  
ATOM   1368  CG  ASP A  89      -5.917  11.090   2.827  1.00 93.16           C  
ATOM   1369  OD1 ASP A  89      -4.702  11.386   2.665  1.00 93.16           O  
ATOM   1370  OD2 ASP A  89      -6.783  11.845   2.354  1.00 93.16           O  
ATOM   1371  N   ARG A  90      -3.239   8.889   2.252  1.00 94.99           N  
ATOM   1372  H   ARG A  90      -2.976   9.717   2.767  1.00 94.99           H  
ATOM   1373  CA  ARG A  90      -2.608   8.634   0.947  1.00 94.99           C  
ATOM   1374  HA  ARG A  90      -3.142   7.804   0.486  1.00 94.99           H  
ATOM   1375  C   ARG A  90      -1.146   8.213   1.021  1.00 94.99           C  
ATOM   1376  CB  ARG A  90      -2.863   9.852   0.055  1.00 94.99           C  
ATOM   1377  HB2 ARG A  90      -3.938  10.030   0.081  1.00 94.99           H  
ATOM   1378  HB3 ARG A  90      -2.579   9.631  -0.974  1.00 94.99           H  
ATOM   1379  O   ARG A  90      -0.429   8.482   1.984  1.00 94.99           O  
ATOM   1380  CG  ARG A  90      -2.159  11.129   0.531  1.00 94.99           C  
ATOM   1381  HG2 ARG A  90      -1.102  11.060   0.275  1.00 94.99           H  
ATOM   1382  HG3 ARG A  90      -2.246  11.237   1.612  1.00 94.99           H  
ATOM   1383  CD  ARG A  90      -2.756  12.377  -0.124  1.00 94.99           C  
ATOM   1384  HD2 ARG A  90      -2.699  12.277  -1.207  1.00 94.99           H  
ATOM   1385  HD3 ARG A  90      -2.160  13.229   0.205  1.00 94.99           H  
ATOM   1386  NE  ARG A  90      -4.152  12.613   0.285  1.00 94.99           N  
ATOM   1387  HE  ARG A  90      -4.464  12.180   1.142  1.00 94.99           H  
ATOM   1388  NH1 ARG A  90      -4.859  13.914  -1.450  1.00 94.99           N  
ATOM   1389 HH11 ARG A  90      -5.652  14.451  -1.771  1.00 94.99           H  
ATOM   1390 HH12 ARG A  90      -4.348  13.343  -2.108  1.00 94.99           H  
ATOM   1391  NH2 ARG A  90      -6.255  13.493   0.228  1.00 94.99           N  
ATOM   1392 HH21 ARG A  90      -7.055  13.837  -0.283  1.00 94.99           H  
ATOM   1393 HH22 ARG A  90      -6.496  12.956   1.049  1.00 94.99           H  
ATOM   1394  CZ  ARG A  90      -5.082  13.339  -0.302  1.00 94.99           C  
ATOM   1395  N   PHE A  91      -0.691   7.529  -0.030  1.00 97.91           N  
ATOM   1396  H   PHE A  91      -1.363   7.298  -0.747  1.00 97.91           H  
ATOM   1397  CA  PHE A  91       0.655   6.959  -0.118  1.00 97.91           C  
ATOM   1398  HA  PHE A  91       1.227   7.262   0.759  1.00 97.91           H  
ATOM   1399  C   PHE A  91       1.415   7.451  -1.357  1.00 97.91           C  
ATOM   1400  CB  PHE A  91       0.538   5.429  -0.093  1.00 97.91           C  
ATOM   1401  HB2 PHE A  91      -0.171   5.145   0.684  1.00 97.91           H  
ATOM   1402  HB3 PHE A  91       0.127   5.084  -1.041  1.00 97.91           H  
ATOM   1403  O   PHE A  91       0.920   7.351  -2.481  1.00 97.91           O  
ATOM   1404  CG  PHE A  91       1.847   4.720   0.182  1.00 97.91           C  
ATOM   1405  CD1 PHE A  91       2.710   4.390  -0.878  1.00 97.91           C  
ATOM   1406  HD1 PHE A  91       2.451   4.670  -1.888  1.00 97.91           H  
ATOM   1407  CD2 PHE A  91       2.214   4.416   1.505  1.00 97.91           C  
ATOM   1408  HD2 PHE A  91       1.561   4.688   2.321  1.00 97.91           H  
ATOM   1409  CE1 PHE A  91       3.939   3.763  -0.613  1.00 97.91           C  
ATOM   1410  HE1 PHE A  91       4.625   3.576  -1.426  1.00 97.91           H  
ATOM   1411  CE2 PHE A  91       3.436   3.772   1.765  1.00 97.91           C  
ATOM   1412  HE2 PHE A  91       3.717   3.536   2.781  1.00 97.91           H  
ATOM   1413  CZ  PHE A  91       4.302   3.455   0.709  1.00 97.91           C  
ATOM   1414  HZ  PHE A  91       5.263   3.009   0.921  1.00 97.91           H  
ATOM   1415  N   ALA A  92       2.648   7.921  -1.170  1.00 97.97           N  
ATOM   1416  H   ALA A  92       3.005   7.968  -0.226  1.00 97.97           H  
ATOM   1417  CA  ALA A  92       3.509   8.411  -2.240  1.00 97.97           C  
ATOM   1418  HA  ALA A  92       2.867   8.849  -3.005  1.00 97.97           H  
ATOM   1419  C   ALA A  92       4.342   7.297  -2.894  1.00 97.97           C  
ATOM   1420  CB  ALA A  92       4.400   9.542  -1.721  1.00 97.97           C  
ATOM   1421  HB1 ALA A  92       5.065   9.881  -2.516  1.00 97.97           H  
ATOM   1422  HB2 ALA A  92       4.995   9.193  -0.877  1.00 97.97           H  
ATOM   1423  HB3 ALA A  92       3.789  10.386  -1.402  1.00 97.97           H  
ATOM   1424  O   ALA A  92       4.983   6.474  -2.232  1.00 97.97           O  
ATOM   1425  N   ILE A  93       4.405   7.315  -4.223  1.00 98.23           N  
ATOM   1426  H   ILE A  93       3.844   8.001  -4.709  1.00 98.23           H  
ATOM   1427  CA  ILE A  93       5.364   6.521  -4.999  1.00 98.23           C  
ATOM   1428  HA  ILE A  93       5.776   5.728  -4.374  1.00 98.23           H  
ATOM   1429  C   ILE A  93       6.516   7.433  -5.414  1.00 98.23           C  
ATOM   1430  CB  ILE A  93       4.675   5.851  -6.202  1.00 98.23           C  
ATOM   1431  HB  ILE A  93       4.212   6.627  -6.811  1.00 98.23           H  
ATOM   1432  O   ILE A  93       6.288   8.483  -6.010  1.00 98.23           O  
ATOM   1433  CG1 ILE A  93       3.578   4.872  -5.721  1.00 98.23           C  
ATOM   1434 HG12 ILE A  93       2.931   5.368  -4.998  1.00 98.23           H  
ATOM   1435 HG13 ILE A  93       4.041   4.018  -5.225  1.00 98.23           H  
ATOM   1436  CG2 ILE A  93       5.712   5.105  -7.061  1.00 98.23           C  
ATOM   1437 HG21 ILE A  93       6.188   4.315  -6.481  1.00 98.23           H  
ATOM   1438 HG22 ILE A  93       6.470   5.792  -7.436  1.00 98.23           H  
ATOM   1439 HG23 ILE A  93       5.212   4.672  -7.928  1.00 98.23           H  
ATOM   1440  CD1 ILE A  93       2.671   4.368  -6.848  1.00 98.23           C  
ATOM   1441 HD11 ILE A  93       3.240   3.787  -7.574  1.00 98.23           H  
ATOM   1442 HD12 ILE A  93       1.894   3.730  -6.427  1.00 98.23           H  
ATOM   1443 HD13 ILE A  93       2.203   5.216  -7.347  1.00 98.23           H  
ATOM   1444  N   ILE A  94       7.749   7.023  -5.120  1.00 97.81           N  
ATOM   1445  H   ILE A  94       7.864   6.153  -4.621  1.00 97.81           H  
ATOM   1446  CA  ILE A  94       8.959   7.800  -5.397  1.00 97.81           C  
ATOM   1447  HA  ILE A  94       8.679   8.742  -5.868  1.00 97.81           H  
ATOM   1448  C   ILE A  94       9.839   7.042  -6.393  1.00 97.81           C  
ATOM   1449  CB  ILE A  94       9.692   8.146  -4.082  1.00 97.81           C  
ATOM   1450  HB  ILE A  94      10.040   7.216  -3.633  1.00 97.81           H  
ATOM   1451  O   ILE A  94      10.099   5.846  -6.245  1.00 97.81           O  
ATOM   1452  CG1 ILE A  94       8.766   8.820  -3.041  1.00 97.81           C  
ATOM   1453 HG12 ILE A  94       9.336   8.987  -2.127  1.00 97.81           H  
ATOM   1454 HG13 ILE A  94       7.963   8.132  -2.778  1.00 97.81           H  
ATOM   1455  CG2 ILE A  94      10.932   9.017  -4.347  1.00 97.81           C  
ATOM   1456 HG21 ILE A  94      10.663   9.907  -4.915  1.00 97.81           H  
ATOM   1457 HG22 ILE A  94      11.673   8.453  -4.915  1.00 97.81           H  
ATOM   1458 HG23 ILE A  94      11.390   9.317  -3.404  1.00 97.81           H  
ATOM   1459  CD1 ILE A  94       8.130  10.151  -3.466  1.00 97.81           C  
ATOM   1460 HD11 ILE A  94       7.560  10.556  -2.630  1.00 97.81           H  
ATOM   1461 HD12 ILE A  94       7.453  10.000  -4.307  1.00 97.81           H  
ATOM   1462 HD13 ILE A  94       8.894  10.875  -3.750  1.00 97.81           H  
ATOM   1463  N   ASP A  95      10.308   7.744  -7.417  1.00 96.76           N  
ATOM   1464  H   ASP A  95      10.090   8.729  -7.463  1.00 96.76           H  
ATOM   1465  CA  ASP A  95      11.273   7.216  -8.380  1.00 96.76           C  
ATOM   1466  HA  ASP A  95      11.056   6.167  -8.583  1.00 96.76           H  
ATOM   1467  C   ASP A  95      12.696   7.325  -7.839  1.00 96.76           C  
ATOM   1468  CB  ASP A  95      11.176   8.002  -9.690  1.00 96.76           C  
ATOM   1469  HB2 ASP A  95      11.314   9.064  -9.490  1.00 96.76           H  
ATOM   1470  HB3 ASP A  95      11.974   7.678 -10.358  1.00 96.76           H  
ATOM   1471  O   ASP A  95      13.033   8.305  -7.185  1.00 96.76           O  
ATOM   1472  CG  ASP A  95       9.849   7.779 -10.395  1.00 96.76           C  
ATOM   1473  OD1 ASP A  95       9.532   6.602 -10.659  1.00 96.76           O  
ATOM   1474  OD2 ASP A  95       9.194   8.770 -10.792  1.00 96.76           O  
ATOM   1475  N   ALA A  96      13.564   6.372  -8.166  1.00 96.17           N  
ATOM   1476  H   ALA A  96      13.225   5.535  -8.619  1.00 96.17           H  
ATOM   1477  CA  ALA A  96      15.001   6.523  -7.957  1.00 96.17           C  
ATOM   1478  HA  ALA A  96      15.183   6.694  -6.896  1.00 96.17           H  
ATOM   1479  C   ALA A  96      15.574   7.726  -8.727  1.00 96.17           C  
ATOM   1480  CB  ALA A  96      15.677   5.216  -8.370  1.00 96.17           C  
ATOM   1481  HB1 ALA A  96      15.474   5.008  -9.421  1.00 96.17           H  
ATOM   1482  HB2 ALA A  96      15.286   4.410  -7.749  1.00 96.17           H  
ATOM   1483  HB3 ALA A  96      16.755   5.289  -8.221  1.00 96.17           H  
ATOM   1484  O   ALA A  96      15.034   8.143  -9.757  1.00 96.17           O  
ATOM   1485  N   VAL A  97      16.713   8.252  -8.271  1.00 95.57           N  
ATOM   1486  H   VAL A  97      17.169   7.829  -7.475  1.00 95.57           H  
ATOM   1487  CA  VAL A  97      17.405   9.336  -8.979  1.00 95.57           C  
ATOM   1488  HA  VAL A  97      16.694  10.146  -9.138  1.00 95.57           H  
ATOM   1489  C   VAL A  97      17.872   8.819 -10.342  1.00 95.57           C  
ATOM   1490  CB  VAL A  97      18.587   9.895  -8.165  1.00 95.57           C  
ATOM   1491  HB  VAL A  97      19.345   9.121  -8.049  1.00 95.57           H  
ATOM   1492  O   VAL A  97      18.532   7.782 -10.424  1.00 95.57           O  
ATOM   1493  CG1 VAL A  97      19.209  11.103  -8.877  1.00 95.57           C  
ATOM   1494 HG11 VAL A  97      20.027  11.502  -8.277  1.00 95.57           H  
ATOM   1495 HG12 VAL A  97      19.616  10.811  -9.846  1.00 95.57           H  
ATOM   1496 HG13 VAL A  97      18.463  11.885  -9.018  1.00 95.57           H  
ATOM   1497  CG2 VAL A  97      18.150  10.361  -6.771  1.00 95.57           C  
ATOM   1498 HG21 VAL A  97      19.011  10.749  -6.227  1.00 95.57           H  
ATOM   1499 HG22 VAL A  97      17.400  11.148  -6.853  1.00 95.57           H  
ATOM   1500 HG23 VAL A  97      17.739   9.529  -6.198  1.00 95.57           H  
ATOM   1501  N   LYS A  98      17.516   9.527 -11.418  1.00 92.63           N  
ATOM   1502  H   LYS A  98      16.967  10.363 -11.273  1.00 92.63           H  
ATOM   1503  CA  LYS A  98      17.878   9.152 -12.792  1.00 92.63           C  
ATOM   1504  HA  LYS A  98      17.444   8.177 -13.015  1.00 92.63           H  
ATOM   1505  C   LYS A  98      19.394   9.059 -12.964  1.00 92.63           C  
ATOM   1506  CB  LYS A  98      17.331  10.204 -13.763  1.00 92.63           C  
ATOM   1507  HB2 LYS A  98      17.951  11.100 -13.707  1.00 92.63           H  
ATOM   1508  HB3 LYS A  98      16.322  10.489 -13.467  1.00 92.63           H  
ATOM   1509  O   LYS A  98      20.107   9.911 -12.441  1.00 92.63           O  
ATOM   1510  CG  LYS A  98      17.315   9.678 -15.203  1.00 92.63           C  
ATOM   1511  HG2 LYS A  98      16.653   8.814 -15.263  1.00 92.63           H  
ATOM   1512  HG3 LYS A  98      18.316   9.373 -15.506  1.00 92.63           H  
ATOM   1513  CD  LYS A  98      16.835  10.764 -16.166  1.00 92.63           C  
ATOM   1514  HD2 LYS A  98      15.870  11.147 -15.835  1.00 92.63           H  
ATOM   1515  HD3 LYS A  98      17.558  11.580 -16.170  1.00 92.63           H  
ATOM   1516  CE  LYS A  98      16.710  10.164 -17.566  1.00 92.63           C  
ATOM   1517  HE2 LYS A  98      17.680   9.765 -17.863  1.00 92.63           H  
ATOM   1518  HE3 LYS A  98      16.006   9.334 -17.512  1.00 92.63           H  
ATOM   1519  NZ  LYS A  98      16.235  11.172 -18.543  1.00 92.63           N  
ATOM   1520  HZ1 LYS A  98      15.335  11.531 -18.258  1.00 92.63           H  
ATOM   1521  HZ2 LYS A  98      16.886  11.942 -18.598  1.00 92.63           H  
ATOM   1522  HZ3 LYS A  98      16.137  10.758 -19.459  1.00 92.63           H  
ATOM   1523  N   ALA A  99      19.875   8.100 -13.758  1.00 90.91           N  
ATOM   1524  H   ALA A  99      19.249   7.413 -14.154  1.00 90.91           H  
ATOM   1525  CA  ALA A  99      21.285   7.953 -14.129  1.00 90.91           C  
ATOM   1526  HA  ALA A  99      21.353   7.025 -14.697  1.00 90.91           H  
ATOM   1527  C   ALA A  99      22.258   7.764 -12.950  1.00 90.91           C  
ATOM   1528  CB  ALA A  99      21.687   9.083 -15.090  1.00 90.91           C  
ATOM   1529  HB1 ALA A  99      21.706  10.036 -14.562  1.00 90.91           H  
ATOM   1530  HB2 ALA A  99      22.683   8.884 -15.487  1.00 90.91           H  
ATOM   1531  HB3 ALA A  99      20.981   9.133 -15.918  1.00 90.91           H  
ATOM   1532  O   ALA A  99      23.472   7.820 -13.139  1.00 90.91           O  
ATOM   1533  N   VAL A 100      21.746   7.495 -11.747  1.00 94.25           N  
ATOM   1534  H   VAL A 100      20.741   7.480 -11.644  1.00 94.25           H  
ATOM   1535  CA  VAL A 100      22.552   7.122 -10.586  1.00 94.25           C  
ATOM   1536  HA  VAL A 100      23.571   7.480 -10.738  1.00 94.25           H  
ATOM   1537  C   VAL A 100      22.554   5.594 -10.483  1.00 94.25           C  
ATOM   1538  CB  VAL A 100      22.053   7.826  -9.314  1.00 94.25           C  
ATOM   1539  HB  VAL A 100      20.976   7.685  -9.215  1.00 94.25           H  
ATOM   1540  O   VAL A 100      21.474   4.993 -10.390  1.00 94.25           O  
ATOM   1541  CG1 VAL A 100      22.747   7.310  -8.048  1.00 94.25           C  
ATOM   1542 HG11 VAL A 100      23.827   7.433  -8.135  1.00 94.25           H  
ATOM   1543 HG12 VAL A 100      22.513   6.258  -7.886  1.00 94.25           H  
ATOM   1544 HG13 VAL A 100      22.396   7.866  -7.179  1.00 94.25           H  
ATOM   1545  CG2 VAL A 100      22.300   9.334  -9.410  1.00 94.25           C  
ATOM   1546 HG21 VAL A 100      21.935   9.826  -8.509  1.00 94.25           H  
ATOM   1547 HG22 VAL A 100      23.366   9.533  -9.517  1.00 94.25           H  
ATOM   1548 HG23 VAL A 100      21.774   9.748 -10.271  1.00 94.25           H  
ATOM   1549  N   PRO A 101      23.731   4.939 -10.512  1.00 93.12           N  
ATOM   1550  CA  PRO A 101      23.822   3.492 -10.391  1.00 93.12           C  
ATOM   1551  HA  PRO A 101      23.384   3.066 -11.293  1.00 93.12           H  
ATOM   1552  C   PRO A 101      23.111   2.994  -9.129  1.00 93.12           C  
ATOM   1553  CB  PRO A 101      25.313   3.155 -10.345  1.00 93.12           C  
ATOM   1554  HB2 PRO A 101      25.529   2.202 -10.826  1.00 93.12           H  
ATOM   1555  HB3 PRO A 101      25.668   3.151  -9.314  1.00 93.12           H  
ATOM   1556  O   PRO A 101      23.160   3.670  -8.100  1.00 93.12           O  
ATOM   1557  CG  PRO A 101      25.951   4.324 -11.088  1.00 93.12           C  
ATOM   1558  HG2 PRO A 101      25.891   4.153 -12.163  1.00 93.12           H  
ATOM   1559  HG3 PRO A 101      26.984   4.484 -10.778  1.00 93.12           H  
ATOM   1560  CD  PRO A 101      25.060   5.501 -10.706  1.00 93.12           C  
ATOM   1561  HD2 PRO A 101      25.078   6.242 -11.505  1.00 93.12           H  
ATOM   1562  HD3 PRO A 101      25.410   5.939  -9.770  1.00 93.12           H  
ATOM   1563  N   PRO A 102      22.484   1.804  -9.154  1.00 93.05           N  
ATOM   1564  CA  PRO A 102      21.673   1.342  -8.037  1.00 93.05           C  
ATOM   1565  HA  PRO A 102      20.812   2.005  -7.949  1.00 93.05           H  
ATOM   1566  C   PRO A 102      22.425   1.355  -6.702  1.00 93.05           C  
ATOM   1567  CB  PRO A 102      21.174  -0.043  -8.440  1.00 93.05           C  
ATOM   1568  HB2 PRO A 102      21.903  -0.797  -8.146  1.00 93.05           H  
ATOM   1569  HB3 PRO A 102      20.192  -0.261  -8.019  1.00 93.05           H  
ATOM   1570  O   PRO A 102      21.872   1.846  -5.737  1.00 93.05           O  
ATOM   1571  CG  PRO A 102      21.123   0.041  -9.963  1.00 93.05           C  
ATOM   1572  HG2 PRO A 102      21.213  -0.937 -10.435  1.00 93.05           H  
ATOM   1573  HG3 PRO A 102      20.204   0.540 -10.272  1.00 93.05           H  
ATOM   1574  CD  PRO A 102      22.322   0.921 -10.296  1.00 93.05           C  
ATOM   1575  HD2 PRO A 102      22.115   1.477 -11.211  1.00 93.05           H  
ATOM   1576  HD3 PRO A 102      23.216   0.309 -10.415  1.00 93.05           H  
ATOM   1577  N   GLN A 103      23.692   0.929  -6.648  1.00 90.49           N  
ATOM   1578  H   GLN A 103      24.126   0.593  -7.495  1.00 90.49           H  
ATOM   1579  CA  GLN A 103      24.503   0.937  -5.416  1.00 90.49           C  
ATOM   1580  HA  GLN A 103      23.988   0.339  -4.664  1.00 90.49           H  
ATOM   1581  C   GLN A 103      24.731   2.326  -4.783  1.00 90.49           C  
ATOM   1582  CB  GLN A 103      25.854   0.269  -5.716  1.00 90.49           C  
ATOM   1583  HB2 GLN A 103      26.412   0.182  -4.784  1.00 90.49           H  
ATOM   1584  HB3 GLN A 103      25.662  -0.745  -6.065  1.00 90.49           H  
ATOM   1585  O   GLN A 103      25.027   2.416  -3.592  1.00 90.49           O  
ATOM   1586  CG  GLN A 103      26.717   1.059  -6.728  1.00 90.49           C  
ATOM   1587  HG2 GLN A 103      27.597   1.437  -6.207  1.00 90.49           H  
ATOM   1588  HG3 GLN A 103      26.181   1.932  -7.101  1.00 90.49           H  
ATOM   1589  CD  GLN A 103      27.180   0.274  -7.948  1.00 90.49           C  
ATOM   1590  NE2 GLN A 103      28.029   0.874  -8.750  1.00 90.49           N  
ATOM   1591 HE21 GLN A 103      28.347   0.372  -9.567  1.00 90.49           H  
ATOM   1592 HE22 GLN A 103      28.305   1.822  -8.538  1.00 90.49           H  
ATOM   1593  OE1 GLN A 103      26.770  -0.844  -8.234  1.00 90.49           O  
ATOM   1594  N   ASP A 104      24.584   3.390  -5.572  1.00 93.84           N  
ATOM   1595  H   ASP A 104      24.296   3.254  -6.531  1.00 93.84           H  
ATOM   1596  CA  ASP A 104      24.812   4.773  -5.156  1.00 93.84           C  
ATOM   1597  HA  ASP A 104      25.424   4.781  -4.254  1.00 93.84           H  
ATOM   1598  C   ASP A 104      23.499   5.489  -4.818  1.00 93.84           C  
ATOM   1599  CB  ASP A 104      25.600   5.508  -6.251  1.00 93.84           C  
ATOM   1600  HB2 ASP A 104      25.785   6.533  -5.932  1.00 93.84           H  
ATOM   1601  HB3 ASP A 104      25.000   5.537  -7.161  1.00 93.84           H  
ATOM   1602  O   ASP A 104      23.516   6.598  -4.283  1.00 93.84           O  
ATOM   1603  CG  ASP A 104      26.944   4.836  -6.550  1.00 93.84           C  
ATOM   1604  OD1 ASP A 104      27.636   4.446  -5.584  1.00 93.84           O  
ATOM   1605  OD2 ASP A 104      27.257   4.668  -7.751  1.00 93.84           O  
ATOM   1606  N   GLN A 105      22.353   4.851  -5.083  1.00 94.26           N  
ATOM   1607  H   GLN A 105      22.406   3.915  -5.458  1.00 94.26           H  
ATOM   1608  CA  GLN A 105      21.053   5.345  -4.642  1.00 94.26           C  
ATOM   1609  HA  GLN A 105      20.914   6.354  -5.031  1.00 94.26           H  
ATOM   1610  C   GLN A 105      21.017   5.403  -3.114  1.00 94.26           C  
ATOM   1611  CB  GLN A 105      19.917   4.454  -5.158  1.00 94.26           C  
ATOM   1612  HB2 GLN A 105      18.969   4.807  -4.750  1.00 94.26           H  
ATOM   1613  HB3 GLN A 105      20.072   3.438  -4.794  1.00 94.26           H  
ATOM   1614  O   GLN A 105      21.470   4.488  -2.423  1.00 94.26           O  
ATOM   1615  CG  GLN A 105      19.821   4.428  -6.687  1.00 94.26           C  
ATOM   1616  HG2 GLN A 105      20.801   4.222  -7.117  1.00 94.26           H  
ATOM   1617  HG3 GLN A 105      19.162   3.606  -6.968  1.00 94.26           H  
ATOM   1618  CD  GLN A 105      19.261   5.700  -7.310  1.00 94.26           C  
ATOM   1619  NE2 GLN A 105      19.437   5.851  -8.599  1.00 94.26           N  
ATOM   1620 HE21 GLN A 105      20.080   5.268  -9.115  1.00 94.26           H  
ATOM   1621 HE22 GLN A 105      19.059   6.671  -9.052  1.00 94.26           H  
ATOM   1622  OE1 GLN A 105      18.589   6.516  -6.694  1.00 94.26           O  
ATOM   1623  N   LYS A 106      20.450   6.485  -2.582  1.00 92.23           N  
ATOM   1624  H   LYS A 106      20.058   7.177  -3.205  1.00 92.23           H  
ATOM   1625  CA  LYS A 106      20.308   6.707  -1.143  1.00 92.23           C  
ATOM   1626  HA  LYS A 106      20.643   5.819  -0.606  1.00 92.23           H  
ATOM   1627  C   LYS A 106      18.849   6.880  -0.775  1.00 92.23           C  
ATOM   1628  CB  LYS A 106      21.146   7.916  -0.687  1.00 92.23           C  
ATOM   1629  HB2 LYS A 106      20.806   8.802  -1.222  1.00 92.23           H  
ATOM   1630  HB3 LYS A 106      20.971   8.086   0.376  1.00 92.23           H  
ATOM   1631  O   LYS A 106      18.069   7.446  -1.539  1.00 92.23           O  
ATOM   1632  CG  LYS A 106      22.659   7.763  -0.912  1.00 92.23           C  
ATOM   1633  HG2 LYS A 106      22.856   7.655  -1.979  1.00 92.23           H  
ATOM   1634  HG3 LYS A 106      23.151   8.674  -0.572  1.00 92.23           H  
ATOM   1635  CD  LYS A 106      23.258   6.568  -0.158  1.00 92.23           C  
ATOM   1636  HD2 LYS A 106      23.098   6.691   0.913  1.00 92.23           H  
ATOM   1637  HD3 LYS A 106      22.770   5.650  -0.487  1.00 92.23           H  
ATOM   1638  CE  LYS A 106      24.751   6.447  -0.458  1.00 92.23           C  
ATOM   1639  HE2 LYS A 106      24.885   6.513  -1.538  1.00 92.23           H  
ATOM   1640  HE3 LYS A 106      25.277   7.284   0.001  1.00 92.23           H  
ATOM   1641  NZ  LYS A 106      25.277   5.150   0.030  1.00 92.23           N  
ATOM   1642  HZ1 LYS A 106      24.794   4.402  -0.447  1.00 92.23           H  
ATOM   1643  HZ2 LYS A 106      25.124   5.047   1.023  1.00 92.23           H  
ATOM   1644  HZ3 LYS A 106      26.260   5.061  -0.184  1.00 92.23           H  
ATOM   1645  N   LYS A 107      18.506   6.411   0.423  1.00 93.10           N  
ATOM   1646  H   LYS A 107      19.210   5.952   0.983  1.00 93.10           H  
ATOM   1647  CA  LYS A 107      17.233   6.710   1.064  1.00 93.10           C  
ATOM   1648  HA  LYS A 107      16.429   6.356   0.419  1.00 93.10           H  
ATOM   1649  C   LYS A 107      17.136   8.235   1.272  1.00 93.10           C  
ATOM   1650  CB  LYS A 107      17.173   5.925   2.378  1.00 93.10           C  
ATOM   1651  HB2 LYS A 107      18.034   6.175   2.998  1.00 93.10           H  
ATOM   1652  HB3 LYS A 107      17.213   4.859   2.154  1.00 93.10           H  
ATOM   1653  O   LYS A 107      17.993   8.789   1.958  1.00 93.10           O  
ATOM   1654  CG  LYS A 107      15.895   6.227   3.159  1.00 93.10           C  
ATOM   1655  HG2 LYS A 107      15.028   6.056   2.519  1.00 93.10           H  
ATOM   1656  HG3 LYS A 107      15.907   7.270   3.473  1.00 93.10           H  
ATOM   1657  CD  LYS A 107      15.794   5.335   4.398  1.00 93.10           C  
ATOM   1658  HD2 LYS A 107      16.698   5.434   4.999  1.00 93.10           H  
ATOM   1659  HD3 LYS A 107      15.671   4.295   4.096  1.00 93.10           H  
ATOM   1660  CE  LYS A 107      14.584   5.794   5.201  1.00 93.10           C  
ATOM   1661  HE2 LYS A 107      13.719   5.813   4.538  1.00 93.10           H  
ATOM   1662  HE3 LYS A 107      14.751   6.821   5.526  1.00 93.10           H  
ATOM   1663  NZ  LYS A 107      14.303   4.943   6.377  1.00 93.10           N  
ATOM   1664  HZ1 LYS A 107      15.064   4.961   7.041  1.00 93.10           H  
ATOM   1665  HZ2 LYS A 107      14.082   3.998   6.098  1.00 93.10           H  
ATOM   1666  HZ3 LYS A 107      13.486   5.309   6.846  1.00 93.10           H  
ATOM   1667  N   PRO A 108      16.140   8.918   0.681  1.00 92.93           N  
ATOM   1668  CA  PRO A 108      16.053  10.383   0.715  1.00 92.93           C  
ATOM   1669  HA  PRO A 108      17.030  10.822   0.511  1.00 92.93           H  
ATOM   1670  C   PRO A 108      15.555  10.944   2.056  1.00 92.93           C  
ATOM   1671  CB  PRO A 108      15.097  10.733  -0.428  1.00 92.93           C  
ATOM   1672  HB2 PRO A 108      15.664  10.807  -1.356  1.00 92.93           H  
ATOM   1673  HB3 PRO A 108      14.550  11.658  -0.244  1.00 92.93           H  
ATOM   1674  O   PRO A 108      15.839  12.088   2.386  1.00 92.93           O  
ATOM   1675  CG  PRO A 108      14.176   9.513  -0.481  1.00 92.93           C  
ATOM   1676  HG2 PRO A 108      13.458   9.552   0.339  1.00 92.93           H  
ATOM   1677  HG3 PRO A 108      13.655   9.399  -1.432  1.00 92.93           H  
ATOM   1678  CD  PRO A 108      15.128   8.365  -0.207  1.00 92.93           C  
ATOM   1679  HD2 PRO A 108      15.593   8.046  -1.140  1.00 92.93           H  
ATOM   1680  HD3 PRO A 108      14.589   7.539   0.258  1.00 92.93           H  
ATOM   1681  N   GLY A 109      14.818  10.152   2.833  1.00 93.91           N  
ATOM   1682  H   GLY A 109      14.608   9.217   2.514  1.00 93.91           H  
ATOM   1683  CA  GLY A 109      14.256  10.542   4.123  1.00 93.91           C  
ATOM   1684  HA2 GLY A 109      13.532  11.345   3.984  1.00 93.91           H  
ATOM   1685  HA3 GLY A 109      15.053  10.905   4.772  1.00 93.91           H  
ATOM   1686  C   GLY A 109      13.569   9.359   4.795  1.00 93.91           C  
ATOM   1687  O   GLY A 109      13.501   8.275   4.211  1.00 93.91           O  
ATOM   1688  N   ASP A 110      13.084   9.553   6.021  1.00 95.94           N  
ATOM   1689  H   ASP A 110      13.109  10.479   6.424  1.00 95.94           H  
ATOM   1690  CA  ASP A 110      12.421   8.507   6.800  1.00 95.94           C  
ATOM   1691  HA  ASP A 110      12.568   7.557   6.285  1.00 95.94           H  
ATOM   1692  C   ASP A 110      10.915   8.748   6.884  1.00 95.94           C  
ATOM   1693  CB  ASP A 110      13.063   8.383   8.193  1.00 95.94           C  
ATOM   1694  HB2 ASP A 110      14.147   8.388   8.084  1.00 95.94           H  
ATOM   1695  HB3 ASP A 110      12.779   9.231   8.816  1.00 95.94           H  
ATOM   1696  O   ASP A 110      10.473   9.687   7.534  1.00 95.94           O  
ATOM   1697  CG  ASP A 110      12.668   7.072   8.872  1.00 95.94           C  
ATOM   1698  OD1 ASP A 110      12.536   6.064   8.146  1.00 95.94           O  
ATOM   1699  OD2 ASP A 110      12.621   6.975  10.111  1.00 95.94           O  
ATOM   1700  N   THR A 111      10.121   7.908   6.219  1.00 97.24           N  
ATOM   1701  H   THR A 111      10.538   7.132   5.726  1.00 97.24           H  
ATOM   1702  CA  THR A 111       8.661   8.044   6.236  1.00 97.24           C  
ATOM   1703  HA  THR A 111       8.371   8.397   7.226  1.00 97.24           H  
ATOM   1704  C   THR A 111       7.961   6.718   5.988  1.00 97.24           C  
ATOM   1705  CB  THR A 111       8.165   9.105   5.241  1.00 97.24           C  
ATOM   1706  HB  THR A 111       8.648  10.056   5.466  1.00 97.24           H  
ATOM   1707  O   THR A 111       8.384   5.894   5.174  1.00 97.24           O  
ATOM   1708  CG2 THR A 111       8.445   8.761   3.777  1.00 97.24           C  
ATOM   1709 HG21 THR A 111       9.520   8.685   3.616  1.00 97.24           H  
ATOM   1710 HG22 THR A 111       8.055   9.555   3.140  1.00 97.24           H  
ATOM   1711 HG23 THR A 111       7.959   7.823   3.506  1.00 97.24           H  
ATOM   1712  OG1 THR A 111       6.774   9.259   5.410  1.00 97.24           O  
ATOM   1713  HG1 THR A 111       6.708  10.127   5.814  1.00 97.24           H  
ATOM   1714  N   LYS A 112       6.834   6.514   6.669  1.00 96.98           N  
ATOM   1715  H   LYS A 112       6.520   7.263   7.269  1.00 96.98           H  
ATOM   1716  CA  LYS A 112       5.952   5.371   6.414  1.00 96.98           C  
ATOM   1717  HA  LYS A 112       6.565   4.528   6.095  1.00 96.98           H  
ATOM   1718  C   LYS A 112       4.995   5.592   5.249  1.00 96.98           C  
ATOM   1719  CB  LYS A 112       5.239   4.938   7.701  1.00 96.98           C  
ATOM   1720  HB2 LYS A 112       4.651   4.048   7.477  1.00 96.98           H  
ATOM   1721  HB3 LYS A 112       5.991   4.679   8.446  1.00 96.98           H  
ATOM   1722  O   LYS A 112       4.404   4.614   4.816  1.00 96.98           O  
ATOM   1723  CG  LYS A 112       4.294   5.998   8.281  1.00 96.98           C  
ATOM   1724  HG2 LYS A 112       3.493   6.197   7.570  1.00 96.98           H  
ATOM   1725  HG3 LYS A 112       4.841   6.922   8.471  1.00 96.98           H  
ATOM   1726  CD  LYS A 112       3.690   5.496   9.597  1.00 96.98           C  
ATOM   1727  HD2 LYS A 112       3.158   4.562   9.418  1.00 96.98           H  
ATOM   1728  HD3 LYS A 112       4.491   5.321  10.315  1.00 96.98           H  
ATOM   1729  CE  LYS A 112       2.717   6.539  10.151  1.00 96.98           C  
ATOM   1730  HE2 LYS A 112       3.246   7.485  10.269  1.00 96.98           H  
ATOM   1731  HE3 LYS A 112       1.922   6.694   9.422  1.00 96.98           H  
ATOM   1732  NZ  LYS A 112       2.137   6.109  11.446  1.00 96.98           N  
ATOM   1733  HZ1 LYS A 112       2.858   6.013  12.147  1.00 96.98           H  
ATOM   1734  HZ2 LYS A 112       1.456   6.785  11.761  1.00 96.98           H  
ATOM   1735  HZ3 LYS A 112       1.661   5.225  11.340  1.00 96.98           H  
ATOM   1736  N   TYR A 113       4.855   6.813   4.731  1.00 97.90           N  
ATOM   1737  H   TYR A 113       5.411   7.569   5.105  1.00 97.90           H  
ATOM   1738  CA  TYR A 113       3.877   7.158   3.689  1.00 97.90           C  
ATOM   1739  HA  TYR A 113       3.096   6.399   3.676  1.00 97.90           H  
ATOM   1740  C   TYR A 113       4.460   7.178   2.275  1.00 97.90           C  
ATOM   1741  CB  TYR A 113       3.192   8.485   4.030  1.00 97.90           C  
ATOM   1742  HB2 TYR A 113       2.495   8.745   3.233  1.00 97.90           H  
ATOM   1743  HB3 TYR A 113       3.938   9.278   4.080  1.00 97.90           H  
ATOM   1744  O   TYR A 113       3.802   7.651   1.355  1.00 97.90           O  
ATOM   1745  CG  TYR A 113       2.407   8.438   5.320  1.00 97.90           C  
ATOM   1746  CD1 TYR A 113       1.075   7.979   5.325  1.00 97.90           C  
ATOM   1747  HD1 TYR A 113       0.590   7.703   4.400  1.00 97.90           H  
ATOM   1748  CD2 TYR A 113       3.007   8.885   6.509  1.00 97.90           C  
ATOM   1749  HD2 TYR A 113       4.027   9.241   6.487  1.00 97.90           H  
ATOM   1750  CE1 TYR A 113       0.345   7.966   6.529  1.00 97.90           C  
ATOM   1751  HE1 TYR A 113      -0.699   7.688   6.546  1.00 97.90           H  
ATOM   1752  CE2 TYR A 113       2.263   8.931   7.699  1.00 97.90           C  
ATOM   1753  HE2 TYR A 113       2.704   9.350   8.591  1.00 97.90           H  
ATOM   1754  OH  TYR A 113       0.227   8.496   8.865  1.00 97.90           O  
ATOM   1755  HH  TYR A 113       0.406   9.317   9.329  1.00 97.90           H  
ATOM   1756  CZ  TYR A 113       0.933   8.461   7.708  1.00 97.90           C  
ATOM   1757  N   ALA A 114       5.677   6.668   2.078  1.00 98.04           N  
ATOM   1758  H   ALA A 114       6.194   6.300   2.863  1.00 98.04           H  
ATOM   1759  CA  ALA A 114       6.287   6.606   0.758  1.00 98.04           C  
ATOM   1760  HA  ALA A 114       5.484   6.611   0.021  1.00 98.04           H  
ATOM   1761  C   ALA A 114       7.091   5.322   0.535  1.00 98.04           C  
ATOM   1762  CB  ALA A 114       7.139   7.859   0.539  1.00 98.04           C  
ATOM   1763  HB1 ALA A 114       6.557   8.751   0.768  1.00 98.04           H  
ATOM   1764  HB2 ALA A 114       7.468   7.906  -0.499  1.00 98.04           H  
ATOM   1765  HB3 ALA A 114       8.012   7.829   1.191  1.00 98.04           H  
ATOM   1766  O   ALA A 114       7.588   4.699   1.479  1.00 98.04           O  
ATOM   1767  N   ALA A 115       7.245   4.941  -0.733  1.00 98.07           N  
ATOM   1768  H   ALA A 115       6.767   5.476  -1.444  1.00 98.07           H  
ATOM   1769  CA  ALA A 115       8.144   3.874  -1.165  1.00 98.07           C  
ATOM   1770  HA  ALA A 115       8.863   3.666  -0.374  1.00 98.07           H  
ATOM   1771  C   ALA A 115       8.929   4.295  -2.410  1.00 98.07           C  
ATOM   1772  CB  ALA A 115       7.341   2.596  -1.419  1.00 98.07           C  
ATOM   1773  HB1 ALA A 115       6.885   2.268  -0.485  1.00 98.07           H  
ATOM   1774  HB2 ALA A 115       6.571   2.780  -2.168  1.00 98.07           H  
ATOM   1775  HB3 ALA A 115       8.002   1.808  -1.780  1.00 98.07           H  
ATOM   1776  O   ALA A 115       8.352   4.830  -3.358  1.00 98.07           O  
ATOM   1777  N   LEU A 116      10.236   4.019  -2.409  1.00 97.83           N  
ATOM   1778  H   LEU A 116      10.635   3.555  -1.605  1.00 97.83           H  
ATOM   1779  CA  LEU A 116      11.134   4.333  -3.519  1.00 97.83           C  
ATOM   1780  HA  LEU A 116      10.649   5.092  -4.133  1.00 97.83           H  
ATOM   1781  C   LEU A 116      11.366   3.105  -4.398  1.00 97.83           C  
ATOM   1782  CB  LEU A 116      12.419   4.973  -2.972  1.00 97.83           C  
ATOM   1783  HB2 LEU A 116      12.950   4.262  -2.339  1.00 97.83           H  
ATOM   1784  HB3 LEU A 116      12.094   5.808  -2.352  1.00 97.83           H  
ATOM   1785  O   LEU A 116      11.601   2.012  -3.880  1.00 97.83           O  
ATOM   1786  CG  LEU A 116      13.382   5.544  -4.034  1.00 97.83           C  
ATOM   1787  HG  LEU A 116      12.811   5.994  -4.846  1.00 97.83           H  
ATOM   1788  CD1 LEU A 116      14.251   6.625  -3.391  1.00 97.83           C  
ATOM   1789 HD11 LEU A 116      14.926   7.053  -4.132  1.00 97.83           H  
ATOM   1790 HD12 LEU A 116      13.619   7.428  -3.010  1.00 97.83           H  
ATOM   1791 HD13 LEU A 116      14.838   6.205  -2.574  1.00 97.83           H  
ATOM   1792  CD2 LEU A 116      14.349   4.504  -4.606  1.00 97.83           C  
ATOM   1793 HD21 LEU A 116      13.821   3.724  -5.155  1.00 97.83           H  
ATOM   1794 HD22 LEU A 116      14.921   4.060  -3.791  1.00 97.83           H  
ATOM   1795 HD23 LEU A 116      15.044   4.991  -5.290  1.00 97.83           H  
ATOM   1796  N   TYR A 117      11.324   3.294  -5.718  1.00 97.71           N  
ATOM   1797  H   TYR A 117      11.074   4.214  -6.054  1.00 97.71           H  
ATOM   1798  CA  TYR A 117      11.517   2.240  -6.713  1.00 97.71           C  
ATOM   1799  HA  TYR A 117      11.742   1.309  -6.192  1.00 97.71           H  
ATOM   1800  C   TYR A 117      12.691   2.529  -7.652  1.00 97.71           C  
ATOM   1801  CB  TYR A 117      10.213   2.012  -7.479  1.00 97.71           C  
ATOM   1802  HB2 TYR A 117      10.409   1.349  -8.322  1.00 97.71           H  
ATOM   1803  HB3 TYR A 117       9.854   2.960  -7.880  1.00 97.71           H  
ATOM   1804  O   TYR A 117      12.766   3.583  -8.280  1.00 97.71           O  
ATOM   1805  CG  TYR A 117       9.144   1.388  -6.607  1.00 97.71           C  
ATOM   1806  CD1 TYR A 117       9.036  -0.014  -6.543  1.00 97.71           C  
ATOM   1807  HD1 TYR A 117       9.703  -0.630  -7.127  1.00 97.71           H  
ATOM   1808  CD2 TYR A 117       8.296   2.202  -5.830  1.00 97.71           C  
ATOM   1809  HD2 TYR A 117       8.391   3.277  -5.869  1.00 97.71           H  
ATOM   1810  CE1 TYR A 117       8.085  -0.607  -5.696  1.00 97.71           C  
ATOM   1811  HE1 TYR A 117       8.015  -1.682  -5.620  1.00 97.71           H  
ATOM   1812  CE2 TYR A 117       7.344   1.610  -4.979  1.00 97.71           C  
ATOM   1813  HE2 TYR A 117       6.687   2.222  -4.380  1.00 97.71           H  
ATOM   1814  OH  TYR A 117       6.362  -0.401  -4.082  1.00 97.71           O  
ATOM   1815  HH  TYR A 117       6.431  -1.357  -4.133  1.00 97.71           H  
ATOM   1816  CZ  TYR A 117       7.242   0.205  -4.913  1.00 97.71           C  
ATOM   1817  N   CYS A 118      13.600   1.561  -7.763  1.00 96.60           N  
ATOM   1818  H   CYS A 118      13.438   0.710  -7.243  1.00 96.60           H  
ATOM   1819  CA  CYS A 118      14.815   1.613  -8.577  1.00 96.60           C  
ATOM   1820  HA  CYS A 118      14.804   2.520  -9.181  1.00 96.60           H  
ATOM   1821  C   CYS A 118      14.886   0.381  -9.498  1.00 96.60           C  
ATOM   1822  CB  CYS A 118      16.017   1.640  -7.616  1.00 96.60           C  
ATOM   1823  HB2 CYS A 118      15.928   2.475  -6.921  1.00 96.60           H  
ATOM   1824  HB3 CYS A 118      16.020   0.719  -7.033  1.00 96.60           H  
ATOM   1825  O   CYS A 118      14.550  -0.710  -9.041  1.00 96.60           O  
ATOM   1826  SG  CYS A 118      17.591   1.761  -8.516  1.00 96.60           S  
ATOM   1827  HG  CYS A 118      17.540   3.069  -8.782  1.00 96.60           H  
ATOM   1828  N   PRO A 119      15.363   0.468 -10.750  1.00 96.86           N  
ATOM   1829  CA  PRO A 119      15.821   1.653 -11.473  1.00 96.86           C  
ATOM   1830  HA  PRO A 119      16.138   2.460 -10.812  1.00 96.86           H  
ATOM   1831  C   PRO A 119      14.730   2.187 -12.419  1.00 96.86           C  
ATOM   1832  CB  PRO A 119      17.041   1.116 -12.220  1.00 96.86           C  
ATOM   1833  HB2 PRO A 119      17.332   1.748 -13.059  1.00 96.86           H  
ATOM   1834  HB3 PRO A 119      17.876   1.020 -11.526  1.00 96.86           H  
ATOM   1835  O   PRO A 119      13.584   1.734 -12.370  1.00 96.86           O  
ATOM   1836  CG  PRO A 119      16.587  -0.272 -12.664  1.00 96.86           C  
ATOM   1837  HG2 PRO A 119      17.433  -0.956 -12.731  1.00 96.86           H  
ATOM   1838  HG3 PRO A 119      16.064  -0.197 -13.617  1.00 96.86           H  
ATOM   1839  CD  PRO A 119      15.609  -0.708 -11.576  1.00 96.86           C  
ATOM   1840  HD2 PRO A 119      16.038  -1.520 -10.988  1.00 96.86           H  
ATOM   1841  HD3 PRO A 119      14.680  -1.039 -12.039  1.00 96.86           H  
ATOM   1842  N   TRP A 120      15.083   3.121 -13.308  1.00 97.55           N  
ATOM   1843  H   TRP A 120      16.032   3.467 -13.336  1.00 97.55           H  
ATOM   1844  CA  TRP A 120      14.186   3.553 -14.380  1.00 97.55           C  
ATOM   1845  HA  TRP A 120      13.210   3.778 -13.951  1.00 97.55           H  
ATOM   1846  C   TRP A 120      13.980   2.440 -15.417  1.00 97.55           C  
ATOM   1847  CB  TRP A 120      14.708   4.838 -15.031  1.00 97.55           C  
ATOM   1848  HB2 TRP A 120      14.120   5.022 -15.930  1.00 97.55           H  
ATOM   1849  HB3 TRP A 120      15.738   4.690 -15.354  1.00 97.55           H  
ATOM   1850  O   TRP A 120      14.741   1.467 -15.505  1.00 97.55           O  
ATOM   1851  CG  TRP A 120      14.632   6.085 -14.205  1.00 97.55           C  
ATOM   1852  CD1 TRP A 120      14.953   6.211 -12.896  1.00 97.55           C  
ATOM   1853  HD1 TRP A 120      15.333   5.425 -12.261  1.00 97.55           H  
ATOM   1854  CD2 TRP A 120      14.228   7.418 -14.640  1.00 97.55           C  
ATOM   1855  CE2 TRP A 120      14.278   8.290 -13.515  1.00 97.55           C  
ATOM   1856  CE3 TRP A 120      13.818   7.983 -15.869  1.00 97.55           C  
ATOM   1857  HE3 TRP A 120      13.722   7.343 -16.733  1.00 97.55           H  
ATOM   1858  NE1 TRP A 120      14.711   7.501 -12.479  1.00 97.55           N  
ATOM   1859  HE1 TRP A 120      14.837   7.808 -11.525  1.00 97.55           H  
ATOM   1860  CH2 TRP A 120      13.578  10.183 -14.846  1.00 97.55           C  
ATOM   1861  HH2 TRP A 120      13.323  11.230 -14.924  1.00 97.55           H  
ATOM   1862  CZ2 TRP A 120      13.937   9.642 -13.601  1.00 97.55           C  
ATOM   1863  HZ2 TRP A 120      13.975  10.255 -12.713  1.00 97.55           H  
ATOM   1864  CZ3 TRP A 120      13.506   9.351 -15.977  1.00 97.55           C  
ATOM   1865  HZ3 TRP A 120      13.172   9.752 -16.922  1.00 97.55           H  
ATOM   1866  N   ILE A 121      12.924   2.579 -16.216  1.00 97.77           N  
ATOM   1867  H   ILE A 121      12.390   3.435 -16.163  1.00 97.77           H  
ATOM   1868  CA  ILE A 121      12.445   1.541 -17.128  1.00 97.77           C  
ATOM   1869  HA  ILE A 121      13.088   0.664 -17.052  1.00 97.77           H  
ATOM   1870  C   ILE A 121      12.528   2.051 -18.561  1.00 97.77           C  
ATOM   1871  CB  ILE A 121      11.020   1.100 -16.735  1.00 97.77           C  
ATOM   1872  HB  ILE A 121      10.368   1.973 -16.772  1.00 97.77           H  
ATOM   1873  O   ILE A 121      12.098   3.157 -18.876  1.00 97.77           O  
ATOM   1874  CG1 ILE A 121      11.010   0.529 -15.295  1.00 97.77           C  
ATOM   1875 HG12 ILE A 121      11.511   1.214 -14.611  1.00 97.77           H  
ATOM   1876 HG13 ILE A 121      11.544  -0.421 -15.271  1.00 97.77           H  
ATOM   1877  CG2 ILE A 121      10.490   0.049 -17.730  1.00 97.77           C  
ATOM   1878 HG21 ILE A 121      10.444   0.466 -18.736  1.00 97.77           H  
ATOM   1879 HG22 ILE A 121       9.469  -0.232 -17.472  1.00 97.77           H  
ATOM   1880 HG23 ILE A 121      11.135  -0.830 -17.727  1.00 97.77           H  
ATOM   1881  CD1 ILE A 121       9.599   0.327 -14.742  1.00 97.77           C  
ATOM   1882 HD11 ILE A 121       9.654  -0.040 -13.718  1.00 97.77           H  
ATOM   1883 HD12 ILE A 121       9.045  -0.386 -15.353  1.00 97.77           H  
ATOM   1884 HD13 ILE A 121       9.068   1.279 -14.753  1.00 97.77           H  
ATOM   1885  N   HIS A 122      13.062   1.224 -19.453  1.00 97.31           N  
ATOM   1886  H   HIS A 122      13.339   0.302 -19.149  1.00 97.31           H  
ATOM   1887  CA  HIS A 122      12.996   1.479 -20.880  1.00 97.31           C  
ATOM   1888  HA  HIS A 122      13.061   2.555 -21.041  1.00 97.31           H  
ATOM   1889  C   HIS A 122      11.678   0.976 -21.465  1.00 97.31           C  
ATOM   1890  CB  HIS A 122      14.169   0.832 -21.600  1.00 97.31           C  
ATOM   1891  HB2 HIS A 122      13.964   0.907 -22.668  1.00 97.31           H  
ATOM   1892  HB3 HIS A 122      14.219  -0.226 -21.343  1.00 97.31           H  
ATOM   1893  O   HIS A 122      11.276  -0.166 -21.222  1.00 97.31           O  
ATOM   1894  CG  HIS A 122      15.498   1.489 -21.339  1.00 97.31           C  
ATOM   1895  CD2 HIS A 122      16.013   2.542 -22.047  1.00 97.31           C  
ATOM   1896  HD2 HIS A 122      15.509   3.098 -22.824  1.00 97.31           H  
ATOM   1897  ND1 HIS A 122      16.474   1.076 -20.457  1.00 97.31           N  
ATOM   1898  HD1 HIS A 122      16.383   0.409 -19.704  1.00 97.31           H  
ATOM   1899  CE1 HIS A 122      17.561   1.840 -20.657  1.00 97.31           C  
ATOM   1900  HE1 HIS A 122      18.493   1.762 -20.118  1.00 97.31           H  
ATOM   1901  NE2 HIS A 122      17.331   2.725 -21.636  1.00 97.31           N  
ATOM   1902  N   VAL A 123      11.057   1.803 -22.299  1.00 96.53           N  
ATOM   1903  H   VAL A 123      11.476   2.707 -22.467  1.00 96.53           H  
ATOM   1904  CA  VAL A 123       9.801   1.525 -23.007  1.00 96.53           C  
ATOM   1905  HA  VAL A 123       9.578   0.460 -22.950  1.00 96.53           H  
ATOM   1906  C   VAL A 123       9.941   1.892 -24.480  1.00 96.53           C  
ATOM   1907  CB  VAL A 123       8.615   2.276 -22.372  1.00 96.53           C  
ATOM   1908  HB  VAL A 123       7.702   1.982 -22.890  1.00 96.53           H  
ATOM   1909  O   VAL A 123      10.867   2.613 -24.852  1.00 96.53           O  
ATOM   1910  CG1 VAL A 123       8.455   1.907 -20.900  1.00 96.53           C  
ATOM   1911 HG11 VAL A 123       8.175   0.858 -20.806  1.00 96.53           H  
ATOM   1912 HG12 VAL A 123       7.677   2.551 -20.488  1.00 96.53           H  
ATOM   1913 HG13 VAL A 123       9.368   2.099 -20.337  1.00 96.53           H  
ATOM   1914  CG2 VAL A 123       8.739   3.799 -22.460  1.00 96.53           C  
ATOM   1915 HG21 VAL A 123       9.638   4.132 -21.942  1.00 96.53           H  
ATOM   1916 HG22 VAL A 123       8.775   4.110 -23.504  1.00 96.53           H  
ATOM   1917 HG23 VAL A 123       7.869   4.273 -22.004  1.00 96.53           H  
ATOM   1918  N   ILE A 124       9.031   1.403 -25.320  1.00 95.94           N  
ATOM   1919  H   ILE A 124       8.259   0.869 -24.947  1.00 95.94           H  
ATOM   1920  CA  ILE A 124       8.894   1.899 -26.693  1.00 95.94           C  
ATOM   1921  HA  ILE A 124       9.851   2.283 -27.045  1.00 95.94           H  
ATOM   1922  C   ILE A 124       7.910   3.065 -26.675  1.00 95.94           C  
ATOM   1923  CB  ILE A 124       8.451   0.782 -27.662  1.00 95.94           C  
ATOM   1924  HB  ILE A 124       7.460   0.438 -27.367  1.00 95.94           H  
ATOM   1925  O   ILE A 124       6.769   2.897 -26.247  1.00 95.94           O  
ATOM   1926  CG1 ILE A 124       9.389  -0.445 -27.652  1.00 95.94           C  
ATOM   1927 HG12 ILE A 124       9.228  -0.986 -26.720  1.00 95.94           H  
ATOM   1928 HG13 ILE A 124       9.087  -1.122 -28.452  1.00 95.94           H  
ATOM   1929  CG2 ILE A 124       8.346   1.327 -29.094  1.00 95.94           C  
ATOM   1930 HG21 ILE A 124       7.562   2.083 -29.154  1.00 95.94           H  
ATOM   1931 HG22 ILE A 124       9.290   1.779 -29.395  1.00 95.94           H  
ATOM   1932 HG23 ILE A 124       8.093   0.527 -29.790  1.00 95.94           H  
ATOM   1933  CD1 ILE A 124      10.889  -0.145 -27.818  1.00 95.94           C  
ATOM   1934 HD11 ILE A 124      11.258   0.448 -26.981  1.00 95.94           H  
ATOM   1935 HD12 ILE A 124      11.068   0.393 -28.750  1.00 95.94           H  
ATOM   1936 HD13 ILE A 124      11.440  -1.085 -27.846  1.00 95.94           H  
ATOM   1937  N   ASP A 125       8.352   4.234 -27.128  1.00 91.25           N  
ATOM   1938  H   ASP A 125       9.300   4.304 -27.471  1.00 91.25           H  
ATOM   1939  CA  ASP A 125       7.472   5.378 -27.343  1.00 91.25           C  
ATOM   1940  HA  ASP A 125       6.934   5.580 -26.416  1.00 91.25           H  
ATOM   1941  C   ASP A 125       6.489   5.052 -28.481  1.00 91.25           C  
ATOM   1942  CB  ASP A 125       8.320   6.610 -27.665  1.00 91.25           C  
ATOM   1943  HB2 ASP A 125       8.977   6.356 -28.496  1.00 91.25           H  
ATOM   1944  HB3 ASP A 125       8.953   6.831 -26.806  1.00 91.25           H  
ATOM   1945  O   ASP A 125       6.930   4.785 -29.603  1.00 91.25           O  
ATOM   1946  CG  ASP A 125       7.523   7.873 -28.027  1.00 91.25           C  
ATOM   1947  OD1 ASP A 125       6.269   7.861 -28.033  1.00 91.25           O  
ATOM   1948  OD2 ASP A 125       8.191   8.859 -28.393  1.00 91.25           O  
ATOM   1949  N   PRO A 126       5.167   5.069 -28.235  1.00 87.24           N  
ATOM   1950  CA  PRO A 126       4.182   4.748 -29.261  1.00 87.24           C  
ATOM   1951  HA  PRO A 126       4.394   3.763 -29.679  1.00 87.24           H  
ATOM   1952  C   PRO A 126       4.158   5.756 -30.420  1.00 87.24           C  
ATOM   1953  CB  PRO A 126       2.842   4.706 -28.520  1.00 87.24           C  
ATOM   1954  HB2 PRO A 126       2.669   3.698 -28.143  1.00 87.24           H  
ATOM   1955  HB3 PRO A 126       2.009   5.020 -29.150  1.00 87.24           H  
ATOM   1956  O   PRO A 126       3.682   5.410 -31.497  1.00 87.24           O  
ATOM   1957  CG  PRO A 126       3.051   5.658 -27.343  1.00 87.24           C  
ATOM   1958  HG2 PRO A 126       2.918   6.688 -27.674  1.00 87.24           H  
ATOM   1959  HG3 PRO A 126       2.384   5.431 -26.511  1.00 87.24           H  
ATOM   1960  CD  PRO A 126       4.511   5.418 -26.981  1.00 87.24           C  
ATOM   1961  HD2 PRO A 126       4.590   4.581 -26.287  1.00 87.24           H  
ATOM   1962  HD3 PRO A 126       4.930   6.320 -26.536  1.00 87.24           H  
ATOM   1963  N   ASN A 127       4.658   6.983 -30.230  1.00 87.88           N  
ATOM   1964  H   ASN A 127       5.075   7.209 -29.338  1.00 87.88           H  
ATOM   1965  CA  ASN A 127       4.657   8.011 -31.273  1.00 87.88           C  
ATOM   1966  HA  ASN A 127       3.758   7.907 -31.881  1.00 87.88           H  
ATOM   1967  C   ASN A 127       5.857   7.890 -32.212  1.00 87.88           C  
ATOM   1968  CB  ASN A 127       4.648   9.400 -30.625  1.00 87.88           C  
ATOM   1969  HB2 ASN A 127       5.570   9.544 -30.061  1.00 87.88           H  
ATOM   1970  HB3 ASN A 127       4.610  10.162 -31.404  1.00 87.88           H  
ATOM   1971  O   ASN A 127       5.728   8.108 -33.414  1.00 87.88           O  
ATOM   1972  CG  ASN A 127       3.460   9.609 -29.714  1.00 87.88           C  
ATOM   1973  ND2 ASN A 127       3.714   9.829 -28.447  1.00 87.88           N  
ATOM   1974 HD21 ASN A 127       2.926   9.944 -27.825  1.00 87.88           H  
ATOM   1975 HD22 ASN A 127       4.656   9.676 -28.116  1.00 87.88           H  
ATOM   1976  OD1 ASN A 127       2.309   9.561 -30.120  1.00 87.88           O  
ATOM   1977  N   THR A 128       7.030   7.570 -31.662  1.00 92.23           N  
ATOM   1978  H   THR A 128       7.065   7.444 -30.661  1.00 92.23           H  
ATOM   1979  CA  THR A 128       8.295   7.561 -32.412  1.00 92.23           C  
ATOM   1980  HA  THR A 128       8.141   8.024 -33.387  1.00 92.23           H  
ATOM   1981  C   THR A 128       8.822   6.155 -32.694  1.00 92.23           C  
ATOM   1982  CB  THR A 128       9.371   8.386 -31.690  1.00 92.23           C  
ATOM   1983  HB  THR A 128      10.277   8.378 -32.295  1.00 92.23           H  
ATOM   1984  O   THR A 128       9.769   6.003 -33.464  1.00 92.23           O  
ATOM   1985  CG2 THR A 128       8.960   9.840 -31.462  1.00 92.23           C  
ATOM   1986 HG21 THR A 128       8.086   9.899 -30.813  1.00 92.23           H  
ATOM   1987 HG22 THR A 128       9.783  10.380 -30.995  1.00 92.23           H  
ATOM   1988 HG23 THR A 128       8.726  10.308 -32.418  1.00 92.23           H  
ATOM   1989  OG1 THR A 128       9.667   7.816 -30.439  1.00 92.23           O  
ATOM   1990  HG1 THR A 128       9.211   8.330 -29.768  1.00 92.23           H  
ATOM   1991  N   GLY A 129       8.275   5.121 -32.046  1.00 91.24           N  
ATOM   1992  H   GLY A 129       7.528   5.305 -31.391  1.00 91.24           H  
ATOM   1993  CA  GLY A 129       8.797   3.750 -32.080  1.00 91.24           C  
ATOM   1994  HA2 GLY A 129       8.880   3.425 -33.117  1.00 91.24           H  
ATOM   1995  HA3 GLY A 129       8.096   3.097 -31.562  1.00 91.24           H  
ATOM   1996  C   GLY A 129      10.172   3.595 -31.419  1.00 91.24           C  
ATOM   1997  O   GLY A 129      10.754   2.510 -31.441  1.00 91.24           O  
ATOM   1998  N   SER A 130      10.710   4.667 -30.836  1.00 94.07           N  
ATOM   1999  H   SER A 130      10.159   5.512 -30.785  1.00 94.07           H  
ATOM   2000  CA  SER A 130      12.050   4.686 -30.262  1.00 94.07           C  
ATOM   2001  HA  SER A 130      12.682   4.013 -30.841  1.00 94.07           H  
ATOM   2002  C   SER A 130      12.043   4.193 -28.821  1.00 94.07           C  
ATOM   2003  CB  SER A 130      12.658   6.083 -30.371  1.00 94.07           C  
ATOM   2004  HB2 SER A 130      13.619   6.105 -29.857  1.00 94.07           H  
ATOM   2005  HB3 SER A 130      11.996   6.819 -29.915  1.00 94.07           H  
ATOM   2006  O   SER A 130      11.076   4.362 -28.077  1.00 94.07           O  
ATOM   2007  OG  SER A 130      12.861   6.384 -31.737  1.00 94.07           O  
ATOM   2008  HG  SER A 130      12.014   6.357 -32.188  1.00 94.07           H  
ATOM   2009  N   LYS A 131      13.157   3.589 -28.407  1.00 95.72           N  
ATOM   2010  H   LYS A 131      13.925   3.510 -29.059  1.00 95.72           H  
ATOM   2011  CA  LYS A 131      13.361   3.175 -27.021  1.00 95.72           C  
ATOM   2012  HA  LYS A 131      12.434   2.732 -26.656  1.00 95.72           H  
ATOM   2013  C   LYS A 131      13.676   4.404 -26.165  1.00 95.72           C  
ATOM   2014  CB  LYS A 131      14.460   2.108 -26.975  1.00 95.72           C  
ATOM   2015  HB2 LYS A 131      15.406   2.551 -27.286  1.00 95.72           H  
ATOM   2016  HB3 LYS A 131      14.203   1.313 -27.676  1.00 95.72           H  
ATOM   2017  O   LYS A 131      14.738   4.999 -26.324  1.00 95.72           O  
ATOM   2018  CG  LYS A 131      14.611   1.498 -25.577  1.00 95.72           C  
ATOM   2019  HG2 LYS A 131      13.673   1.028 -25.284  1.00 95.72           H  
ATOM   2020  HG3 LYS A 131      14.858   2.282 -24.861  1.00 95.72           H  
ATOM   2021  CD  LYS A 131      15.733   0.454 -25.591  1.00 95.72           C  
ATOM   2022  HD2 LYS A 131      16.665   0.937 -25.882  1.00 95.72           H  
ATOM   2023  HD3 LYS A 131      15.491  -0.328 -26.311  1.00 95.72           H  
ATOM   2024  CE  LYS A 131      15.879  -0.154 -24.199  1.00 95.72           C  
ATOM   2025  HE2 LYS A 131      14.940  -0.634 -23.924  1.00 95.72           H  
ATOM   2026  HE3 LYS A 131      16.068   0.657 -23.496  1.00 95.72           H  
ATOM   2027  NZ  LYS A 131      16.989  -1.125 -24.116  1.00 95.72           N  
ATOM   2028  HZ1 LYS A 131      16.968  -1.551 -23.201  1.00 95.72           H  
ATOM   2029  HZ2 LYS A 131      16.890  -1.848 -24.814  1.00 95.72           H  
ATOM   2030  HZ3 LYS A 131      17.875  -0.654 -24.233  1.00 95.72           H  
ATOM   2031  N   ILE A 132      12.780   4.751 -25.247  1.00 95.64           N  
ATOM   2032  H   ILE A 132      11.941   4.193 -25.175  1.00 95.64           H  
ATOM   2033  CA  ILE A 132      12.946   5.867 -24.307  1.00 95.64           C  
ATOM   2034  HA  ILE A 132      13.891   6.366 -24.521  1.00 95.64           H  
ATOM   2035  C   ILE A 132      13.049   5.355 -22.871  1.00 95.64           C  
ATOM   2036  CB  ILE A 132      11.840   6.935 -24.473  1.00 95.64           C  
ATOM   2037  HB  ILE A 132      12.059   7.741 -23.773  1.00 95.64           H  
ATOM   2038  O   ILE A 132      12.591   4.254 -22.561  1.00 95.64           O  
ATOM   2039  CG1 ILE A 132      10.439   6.383 -24.140  1.00 95.64           C  
ATOM   2040 HG12 ILE A 132      10.490   5.848 -23.192  1.00 95.64           H  
ATOM   2041 HG13 ILE A 132      10.126   5.682 -24.914  1.00 95.64           H  
ATOM   2042  CG2 ILE A 132      11.893   7.528 -25.892  1.00 95.64           C  
ATOM   2043 HG21 ILE A 132      12.908   7.846 -26.131  1.00 95.64           H  
ATOM   2044 HG22 ILE A 132      11.238   8.396 -25.966  1.00 95.64           H  
ATOM   2045 HG23 ILE A 132      11.570   6.792 -26.628  1.00 95.64           H  
ATOM   2046  CD1 ILE A 132       9.367   7.467 -23.976  1.00 95.64           C  
ATOM   2047 HD11 ILE A 132       9.646   8.141 -23.166  1.00 95.64           H  
ATOM   2048 HD12 ILE A 132       9.247   8.042 -24.894  1.00 95.64           H  
ATOM   2049 HD13 ILE A 132       8.415   6.995 -23.731  1.00 95.64           H  
ATOM   2050  N   LEU A 133      13.655   6.154 -21.994  1.00 95.49           N  
ATOM   2051  H   LEU A 133      13.969   7.061 -22.308  1.00 95.49           H  
ATOM   2052  CA  LEU A 133      13.759   5.864 -20.567  1.00 95.49           C  
ATOM   2053  HA  LEU A 133      13.535   4.810 -20.404  1.00 95.49           H  
ATOM   2054  C   LEU A 133      12.729   6.687 -19.791  1.00 95.49           C  
ATOM   2055  CB  LEU A 133      15.199   6.141 -20.097  1.00 95.49           C  
ATOM   2056  HB2 LEU A 133      15.375   7.216 -20.140  1.00 95.49           H  
ATOM   2057  HB3 LEU A 133      15.905   5.653 -20.769  1.00 95.49           H  
ATOM   2058  O   LEU A 133      12.717   7.914 -19.894  1.00 95.49           O  
ATOM   2059  CG  LEU A 133      15.454   5.642 -18.666  1.00 95.49           C  
ATOM   2060  HG  LEU A 133      14.612   5.924 -18.034  1.00 95.49           H  
ATOM   2061  CD1 LEU A 133      15.600   4.123 -18.622  1.00 95.49           C  
ATOM   2062 HD11 LEU A 133      14.804   3.634 -19.183  1.00 95.49           H  
ATOM   2063 HD12 LEU A 133      15.533   3.791 -17.586  1.00 95.49           H  
ATOM   2064 HD13 LEU A 133      16.564   3.833 -19.040  1.00 95.49           H  
ATOM   2065  CD2 LEU A 133      16.719   6.277 -18.092  1.00 95.49           C  
ATOM   2066 HD21 LEU A 133      16.626   7.363 -18.090  1.00 95.49           H  
ATOM   2067 HD22 LEU A 133      16.864   5.947 -17.064  1.00 95.49           H  
ATOM   2068 HD23 LEU A 133      17.592   5.988 -18.678  1.00 95.49           H  
ATOM   2069  N   VAL A 134      11.906   6.014 -18.991  1.00 95.41           N  
ATOM   2070  H   VAL A 134      11.996   5.009 -18.933  1.00 95.41           H  
ATOM   2071  CA  VAL A 134      10.855   6.628 -18.176  1.00 95.41           C  
ATOM   2072  HA  VAL A 134      10.967   7.709 -18.251  1.00 95.41           H  
ATOM   2073  C   VAL A 134      11.004   6.241 -16.701  1.00 95.41           C  
ATOM   2074  CB  VAL A 134       9.446   6.289 -18.699  1.00 95.41           C  
ATOM   2075  HB  VAL A 134       8.713   6.768 -18.049  1.00 95.41           H  
ATOM   2076  O   VAL A 134      11.546   5.169 -16.401  1.00 95.41           O  
ATOM   2077  CG1 VAL A 134       9.236   6.838 -20.115  1.00 95.41           C  
ATOM   2078 HG11 VAL A 134       9.431   7.911 -20.127  1.00 95.41           H  
ATOM   2079 HG12 VAL A 134       9.906   6.347 -20.820  1.00 95.41           H  
ATOM   2080 HG13 VAL A 134       8.205   6.668 -20.427  1.00 95.41           H  
ATOM   2081  CG2 VAL A 134       9.154   4.788 -18.713  1.00 95.41           C  
ATOM   2082 HG21 VAL A 134       8.122   4.628 -19.025  1.00 95.41           H  
ATOM   2083 HG22 VAL A 134       9.820   4.281 -19.411  1.00 95.41           H  
ATOM   2084 HG23 VAL A 134       9.295   4.375 -17.714  1.00 95.41           H  
ATOM   2085  N   PRO A 135      10.538   7.089 -15.770  1.00 96.31           N  
ATOM   2086  CA  PRO A 135      10.543   6.745 -14.357  1.00 96.31           C  
ATOM   2087  HA  PRO A 135      11.561   6.493 -14.059  1.00 96.31           H  
ATOM   2088  C   PRO A 135       9.627   5.546 -14.063  1.00 96.31           C  
ATOM   2089  CB  PRO A 135      10.117   8.008 -13.618  1.00 96.31           C  
ATOM   2090  HB2 PRO A 135      10.813   8.231 -12.809  1.00 96.31           H  
ATOM   2091  HB3 PRO A 135       9.100   7.878 -13.248  1.00 96.31           H  
ATOM   2092  O   PRO A 135       8.709   5.231 -14.827  1.00 96.31           O  
ATOM   2093  CG  PRO A 135      10.133   9.132 -14.643  1.00 96.31           C  
ATOM   2094  HG2 PRO A 135       9.335   9.854 -14.468  1.00 96.31           H  
ATOM   2095  HG3 PRO A 135      11.099   9.637 -14.610  1.00 96.31           H  
ATOM   2096  CD  PRO A 135       9.970   8.415 -15.973  1.00 96.31           C  
ATOM   2097  HD2 PRO A 135      10.488   8.982 -16.746  1.00 96.31           H  
ATOM   2098  HD3 PRO A 135       8.910   8.323 -16.211  1.00 96.31           H  
ATOM   2099  N   ALA A 136       9.888   4.846 -12.961  1.00 96.75           N  
ATOM   2100  H   ALA A 136      10.493   5.252 -12.262  1.00 96.75           H  
ATOM   2101  CA  ALA A 136       9.221   3.586 -12.651  1.00 96.75           C  
ATOM   2102  HA  ALA A 136       9.093   3.030 -13.580  1.00 96.75           H  
ATOM   2103  C   ALA A 136       7.825   3.762 -12.040  1.00 96.75           C  
ATOM   2104  CB  ALA A 136      10.128   2.777 -11.725  1.00 96.75           C  
ATOM   2105  HB1 ALA A 136       9.626   1.842 -11.476  1.00 96.75           H  
ATOM   2106  HB2 ALA A 136      10.321   3.333 -10.808  1.00 96.75           H  
ATOM   2107  HB3 ALA A 136      11.073   2.561 -12.224  1.00 96.75           H  
ATOM   2108  O   ALA A 136       6.975   2.883 -12.186  1.00 96.75           O  
ATOM   2109  N   GLY A 137       7.573   4.876 -11.359  1.00 96.81           N  
ATOM   2110  H   GLY A 137       8.317   5.552 -11.270  1.00 96.81           H  
ATOM   2111  CA  GLY A 137       6.428   5.052 -10.479  1.00 96.81           C  
ATOM   2112  HA2 GLY A 137       6.473   4.284  -9.708  1.00 96.81           H  
ATOM   2113  HA3 GLY A 137       6.502   6.024  -9.991  1.00 96.81           H  
ATOM   2114  C   GLY A 137       5.081   4.950 -11.186  1.00 96.81           C  
ATOM   2115  O   GLY A 137       4.149   4.390 -10.616  1.00 96.81           O  
ATOM   2116  N   GLY A 138       4.993   5.339 -12.462  1.00 95.83           N  
ATOM   2117  H   GLY A 138       5.781   5.827 -12.862  1.00 95.83           H  
ATOM   2118  CA  GLY A 138       3.781   5.132 -13.263  1.00 95.83           C  
ATOM   2119  HA2 GLY A 138       3.932   5.558 -14.255  1.00 95.83           H  
ATOM   2120  HA3 GLY A 138       2.943   5.642 -12.787  1.00 95.83           H  
ATOM   2121  C   GLY A 138       3.421   3.649 -13.422  1.00 95.83           C  
ATOM   2122  O   GLY A 138       2.257   3.265 -13.300  1.00 95.83           O  
ATOM   2123  N   PHE A 139       4.423   2.782 -13.604  1.00 97.38           N  
ATOM   2124  H   PHE A 139       5.371   3.130 -13.584  1.00 97.38           H  
ATOM   2125  CA  PHE A 139       4.212   1.332 -13.622  1.00 97.38           C  
ATOM   2126  HA  PHE A 139       3.406   1.099 -14.317  1.00 97.38           H  
ATOM   2127  C   PHE A 139       3.806   0.805 -12.253  1.00 97.38           C  
ATOM   2128  CB  PHE A 139       5.477   0.595 -14.069  1.00 97.38           C  
ATOM   2129  HB2 PHE A 139       5.306  -0.472 -13.923  1.00 97.38           H  
ATOM   2130  HB3 PHE A 139       6.326   0.866 -13.442  1.00 97.38           H  
ATOM   2131  O   PHE A 139       2.943  -0.068 -12.165  1.00 97.38           O  
ATOM   2132  CG  PHE A 139       5.821   0.826 -15.515  1.00 97.38           C  
ATOM   2133  CD1 PHE A 139       5.245   0.002 -16.497  1.00 97.38           C  
ATOM   2134  HD1 PHE A 139       4.580  -0.803 -16.219  1.00 97.38           H  
ATOM   2135  CD2 PHE A 139       6.659   1.894 -15.885  1.00 97.38           C  
ATOM   2136  HD2 PHE A 139       7.084   2.545 -15.135  1.00 97.38           H  
ATOM   2137  CE1 PHE A 139       5.494   0.255 -17.851  1.00 97.38           C  
ATOM   2138  HE1 PHE A 139       5.018  -0.335 -18.621  1.00 97.38           H  
ATOM   2139  CE2 PHE A 139       6.912   2.137 -17.242  1.00 97.38           C  
ATOM   2140  HE2 PHE A 139       7.529   2.975 -17.531  1.00 97.38           H  
ATOM   2141  CZ  PHE A 139       6.313   1.325 -18.219  1.00 97.38           C  
ATOM   2142  HZ  PHE A 139       6.425   1.538 -19.272  1.00 97.38           H  
ATOM   2143  N   ILE A 140       4.422   1.325 -11.192  1.00 98.26           N  
ATOM   2144  H   ILE A 140       5.112   2.047 -11.344  1.00 98.26           H  
ATOM   2145  CA  ILE A 140       4.116   0.920  -9.821  1.00 98.26           C  
ATOM   2146  HA  ILE A 140       4.192  -0.165  -9.751  1.00 98.26           H  
ATOM   2147  C   ILE A 140       2.679   1.282  -9.454  1.00 98.26           C  
ATOM   2148  CB  ILE A 140       5.123   1.534  -8.836  1.00 98.26           C  
ATOM   2149  HB  ILE A 140       5.048   2.619  -8.906  1.00 98.26           H  
ATOM   2150  O   ILE A 140       1.983   0.431  -8.910  1.00 98.26           O  
ATOM   2151  CG1 ILE A 140       6.582   1.147  -9.159  1.00 98.26           C  
ATOM   2152 HG12 ILE A 140       7.225   1.578  -8.392  1.00 98.26           H  
ATOM   2153 HG13 ILE A 140       6.877   1.611 -10.101  1.00 98.26           H  
ATOM   2154  CG2 ILE A 140       4.777   1.147  -7.391  1.00 98.26           C  
ATOM   2155 HG21 ILE A 140       3.782   1.497  -7.116  1.00 98.26           H  
ATOM   2156 HG22 ILE A 140       5.477   1.637  -6.714  1.00 98.26           H  
ATOM   2157 HG23 ILE A 140       4.820   0.067  -7.249  1.00 98.26           H  
ATOM   2158  CD1 ILE A 140       6.870  -0.356  -9.268  1.00 98.26           C  
ATOM   2159 HD11 ILE A 140       6.572  -0.870  -8.354  1.00 98.26           H  
ATOM   2160 HD12 ILE A 140       7.940  -0.501  -9.413  1.00 98.26           H  
ATOM   2161 HD13 ILE A 140       6.343  -0.781 -10.122  1.00 98.26           H  
ATOM   2162  N   ALA A 141       2.199   2.472  -9.820  1.00 97.37           N  
ATOM   2163  H   ALA A 141       2.829   3.146 -10.230  1.00 97.37           H  
ATOM   2164  CA  ALA A 141       0.813   2.876  -9.600  1.00 97.37           C  
ATOM   2165  HA  ALA A 141       0.607   2.866  -8.529  1.00 97.37           H  
ATOM   2166  C   ALA A 141      -0.168   1.900 -10.274  1.00 97.37           C  
ATOM   2167  CB  ALA A 141       0.643   4.310 -10.116  1.00 97.37           C  
ATOM   2168  HB1 ALA A 141       0.830   4.354 -11.189  1.00 97.37           H  
ATOM   2169  HB2 ALA A 141       1.341   4.976  -9.609  1.00 97.37           H  
ATOM   2170  HB3 ALA A 141      -0.373   4.650  -9.916  1.00 97.37           H  
ATOM   2171  O   ALA A 141      -1.102   1.410  -9.641  1.00 97.37           O  
ATOM   2172  N   GLY A 142       0.101   1.520 -11.530  1.00 96.71           N  
ATOM   2173  H   GLY A 142       0.861   1.975 -12.015  1.00 96.71           H  
ATOM   2174  CA  GLY A 142      -0.692   0.503 -12.227  1.00 96.71           C  
ATOM   2175  HA2 GLY A 142      -1.739   0.807 -12.233  1.00 96.71           H  
ATOM   2176  HA3 GLY A 142      -0.343   0.437 -13.258  1.00 96.71           H  
ATOM   2177  C   GLY A 142      -0.598  -0.893 -11.594  1.00 96.71           C  
ATOM   2178  O   GLY A 142      -1.568  -1.651 -11.604  1.00 96.71           O  
ATOM   2179  N   ILE A 143       0.557  -1.252 -11.025  1.00 97.92           N  
ATOM   2180  H   ILE A 143       1.321  -0.592 -11.052  1.00 97.92           H  
ATOM   2181  CA  ILE A 143       0.744  -2.510 -10.291  1.00 97.92           C  
ATOM   2182  HA  ILE A 143       0.305  -3.319 -10.877  1.00 97.92           H  
ATOM   2183  C   ILE A 143      -0.015  -2.500  -8.966  1.00 97.92           C  
ATOM   2184  CB  ILE A 143       2.245  -2.820 -10.100  1.00 97.92           C  
ATOM   2185  HB  ILE A 143       2.759  -1.914  -9.780  1.00 97.92           H  
ATOM   2186  O   ILE A 143      -0.607  -3.524  -8.636  1.00 97.92           O  
ATOM   2187  CG1 ILE A 143       2.821  -3.280 -11.456  1.00 97.92           C  
ATOM   2188 HG12 ILE A 143       2.545  -2.567 -12.233  1.00 97.92           H  
ATOM   2189 HG13 ILE A 143       2.383  -4.241 -11.726  1.00 97.92           H  
ATOM   2190  CG2 ILE A 143       2.483  -3.904  -9.032  1.00 97.92           C  
ATOM   2191 HG21 ILE A 143       2.158  -3.551  -8.053  1.00 97.92           H  
ATOM   2192 HG22 ILE A 143       1.922  -4.801  -9.294  1.00 97.92           H  
ATOM   2193 HG23 ILE A 143       3.544  -4.136  -8.940  1.00 97.92           H  
ATOM   2194  CD1 ILE A 143       4.343  -3.416 -11.475  1.00 97.92           C  
ATOM   2195 HD11 ILE A 143       4.803  -2.504 -11.096  1.00 97.92           H  
ATOM   2196 HD12 ILE A 143       4.650  -4.276 -10.879  1.00 97.92           H  
ATOM   2197 HD13 ILE A 143       4.669  -3.576 -12.503  1.00 97.92           H  
ATOM   2198  N   TYR A 144      -0.027  -1.386  -8.232  1.00 97.82           N  
ATOM   2199  H   TYR A 144       0.498  -0.584  -8.553  1.00 97.82           H  
ATOM   2200  CA  TYR A 144      -0.817  -1.237  -7.011  1.00 97.82           C  
ATOM   2201  HA  TYR A 144      -0.531  -2.001  -6.288  1.00 97.82           H  
ATOM   2202  C   TYR A 144      -2.292  -1.465  -7.332  1.00 97.82           C  
ATOM   2203  CB  TYR A 144      -0.591   0.142  -6.374  1.00 97.82           C  
ATOM   2204  HB2 TYR A 144      -0.645   0.912  -7.144  1.00 97.82           H  
ATOM   2205  HB3 TYR A 144      -1.420   0.320  -5.690  1.00 97.82           H  
ATOM   2206  O   TYR A 144      -2.860  -2.433  -6.838  1.00 97.82           O  
ATOM   2207  CG  TYR A 144       0.688   0.350  -5.580  1.00 97.82           C  
ATOM   2208  CD1 TYR A 144       1.798  -0.518  -5.676  1.00 97.82           C  
ATOM   2209  HD1 TYR A 144       1.784  -1.358  -6.355  1.00 97.82           H  
ATOM   2210  CD2 TYR A 144       0.753   1.463  -4.722  1.00 97.82           C  
ATOM   2211  HD2 TYR A 144      -0.091   2.132  -4.644  1.00 97.82           H  
ATOM   2212  CE1 TYR A 144       2.954  -0.269  -4.911  1.00 97.82           C  
ATOM   2213  HE1 TYR A 144       3.824  -0.904  -4.995  1.00 97.82           H  
ATOM   2214  CE2 TYR A 144       1.905   1.721  -3.965  1.00 97.82           C  
ATOM   2215  HE2 TYR A 144       1.942   2.588  -3.323  1.00 97.82           H  
ATOM   2216  OH  TYR A 144       4.108   1.124  -3.324  1.00 97.82           O  
ATOM   2217  HH  TYR A 144       4.012   1.944  -2.834  1.00 97.82           H  
ATOM   2218  CZ  TYR A 144       3.006   0.855  -4.060  1.00 97.82           C  
ATOM   2219  N   ALA A 145      -2.853  -0.697  -8.272  1.00 96.37           N  
ATOM   2220  H   ALA A 145      -2.319   0.070  -8.654  1.00 96.37           H  
ATOM   2221  CA  ALA A 145      -4.256  -0.821  -8.670  1.00 96.37           C  
ATOM   2222  HA  ALA A 145      -4.885  -0.558  -7.820  1.00 96.37           H  
ATOM   2223  C   ALA A 145      -4.630  -2.252  -9.100  1.00 96.37           C  
ATOM   2224  CB  ALA A 145      -4.510   0.180  -9.803  1.00 96.37           C  
ATOM   2225  HB1 ALA A 145      -4.301   1.191  -9.453  1.00 96.37           H  
ATOM   2226  HB2 ALA A 145      -3.873  -0.042 -10.659  1.00 96.37           H  
ATOM   2227  HB3 ALA A 145      -5.555   0.127 -10.107  1.00 96.37           H  
ATOM   2228  O   ALA A 145      -5.639  -2.808  -8.658  1.00 96.37           O  
ATOM   2229  N   ARG A 146      -3.785  -2.890  -9.924  1.00 96.65           N  
ATOM   2230  H   ARG A 146      -2.989  -2.377 -10.275  1.00 96.65           H  
ATOM   2231  CA  ARG A 146      -3.989  -4.287 -10.335  1.00 96.65           C  
ATOM   2232  HA  ARG A 146      -4.990  -4.382 -10.756  1.00 96.65           H  
ATOM   2233  C   ARG A 146      -3.943  -5.241  -9.143  1.00 96.65           C  
ATOM   2234  CB  ARG A 146      -2.950  -4.676 -11.395  1.00 96.65           C  
ATOM   2235  HB2 ARG A 146      -3.041  -4.000 -12.245  1.00 96.65           H  
ATOM   2236  HB3 ARG A 146      -1.948  -4.582 -10.977  1.00 96.65           H  
ATOM   2237  O   ARG A 146      -4.814  -6.093  -9.007  1.00 96.65           O  
ATOM   2238  CG  ARG A 146      -3.184  -6.119 -11.867  1.00 96.65           C  
ATOM   2239  HG2 ARG A 146      -4.197  -6.197 -12.260  1.00 96.65           H  
ATOM   2240  HG3 ARG A 146      -3.086  -6.812 -11.032  1.00 96.65           H  
ATOM   2241  CD  ARG A 146      -2.206  -6.551 -12.956  1.00 96.65           C  
ATOM   2242  HD2 ARG A 146      -2.559  -7.510 -13.334  1.00 96.65           H  
ATOM   2243  HD3 ARG A 146      -2.242  -5.823 -13.767  1.00 96.65           H  
ATOM   2244  NE  ARG A 146      -0.835  -6.734 -12.436  1.00 96.65           N  
ATOM   2245  HE  ARG A 146      -0.750  -7.369 -11.655  1.00 96.65           H  
ATOM   2246  NH1 ARG A 146       0.327  -5.383 -13.888  1.00 96.65           N  
ATOM   2247 HH11 ARG A 146       1.224  -4.953 -14.065  1.00 96.65           H  
ATOM   2248 HH12 ARG A 146      -0.515  -4.839 -14.009  1.00 96.65           H  
ATOM   2249  NH2 ARG A 146       1.425  -6.665 -12.441  1.00 96.65           N  
ATOM   2250 HH21 ARG A 146       1.400  -7.303 -11.658  1.00 96.65           H  
ATOM   2251 HH22 ARG A 146       2.312  -6.373 -12.825  1.00 96.65           H  
ATOM   2252  CZ  ARG A 146       0.292  -6.257 -12.921  1.00 96.65           C  
ATOM   2253  N   SER A 147      -2.917  -5.122  -8.306  1.00 96.07           N  
ATOM   2254  H   SER A 147      -2.288  -4.342  -8.435  1.00 96.07           H  
ATOM   2255  CA  SER A 147      -2.704  -6.001  -7.159  1.00 96.07           C  
ATOM   2256  HA  SER A 147      -2.660  -7.032  -7.511  1.00 96.07           H  
ATOM   2257  C   SER A 147      -3.849  -5.899  -6.157  1.00 96.07           C  
ATOM   2258  CB  SER A 147      -1.380  -5.639  -6.487  1.00 96.07           C  
ATOM   2259  HB2 SER A 147      -0.578  -5.705  -7.222  1.00 96.07           H  
ATOM   2260  HB3 SER A 147      -1.422  -4.620  -6.104  1.00 96.07           H  
ATOM   2261  O   SER A 147      -4.301  -6.925  -5.656  1.00 96.07           O  
ATOM   2262  OG  SER A 147      -1.102  -6.534  -5.432  1.00 96.07           O  
ATOM   2263  HG  SER A 147      -1.613  -6.231  -4.678  1.00 96.07           H  
ATOM   2264  N   ASP A 148      -4.332  -4.687  -5.901  1.00 95.56           N  
ATOM   2265  H   ASP A 148      -3.885  -3.877  -6.306  1.00 95.56           H  
ATOM   2266  CA  ASP A 148      -5.437  -4.450  -4.980  1.00 95.56           C  
ATOM   2267  HA  ASP A 148      -5.209  -4.923  -4.025  1.00 95.56           H  
ATOM   2268  C   ASP A 148      -6.735  -5.056  -5.520  1.00 95.56           C  
ATOM   2269  CB  ASP A 148      -5.612  -2.948  -4.741  1.00 95.56           C  
ATOM   2270  HB2 ASP A 148      -6.409  -2.804  -4.011  1.00 95.56           H  
ATOM   2271  HB3 ASP A 148      -5.920  -2.478  -5.674  1.00 95.56           H  
ATOM   2272  O   ASP A 148      -7.444  -5.729  -4.780  1.00 95.56           O  
ATOM   2273  CG  ASP A 148      -4.356  -2.245  -4.228  1.00 95.56           C  
ATOM   2274  OD1 ASP A 148      -3.465  -2.856  -3.590  1.00 95.56           O  
ATOM   2275  OD2 ASP A 148      -4.238  -1.035  -4.493  1.00 95.56           O  
ATOM   2276  N   THR A 149      -6.996  -4.911  -6.823  1.00 95.18           N  
ATOM   2277  H   THR A 149      -6.379  -4.325  -7.367  1.00 95.18           H  
ATOM   2278  CA  THR A 149      -8.187  -5.484  -7.471  1.00 95.18           C  
ATOM   2279  HA  THR A 149      -9.073  -5.175  -6.916  1.00 95.18           H  
ATOM   2280  C   THR A 149      -8.157  -7.015  -7.483  1.00 95.18           C  
ATOM   2281  CB  THR A 149      -8.319  -4.974  -8.915  1.00 95.18           C  
ATOM   2282  HB  THR A 149      -7.477  -5.336  -9.504  1.00 95.18           H  
ATOM   2283  O   THR A 149      -9.161  -7.665  -7.212  1.00 95.18           O  
ATOM   2284  CG2 THR A 149      -9.616  -5.431  -9.582  1.00 95.18           C  
ATOM   2285 HG21 THR A 149      -9.700  -4.966 -10.565  1.00 95.18           H  
ATOM   2286 HG22 THR A 149     -10.469  -5.133  -8.973  1.00 95.18           H  
ATOM   2287 HG23 THR A 149      -9.621  -6.514  -9.706  1.00 95.18           H  
ATOM   2288  OG1 THR A 149      -8.321  -3.566  -8.961  1.00 95.18           O  
ATOM   2289  HG1 THR A 149      -7.448  -3.244  -8.724  1.00 95.18           H  
ATOM   2290  N   GLU A 150      -7.012  -7.618  -7.812  1.00 95.71           N  
ATOM   2291  H   GLU A 150      -6.225  -7.039  -8.070  1.00 95.71           H  
ATOM   2292  CA  GLU A 150      -6.902  -9.072  -7.993  1.00 95.71           C  
ATOM   2293  HA  GLU A 150      -7.815  -9.453  -8.452  1.00 95.71           H  
ATOM   2294  C   GLU A 150      -6.715  -9.837  -6.675  1.00 95.71           C  
ATOM   2295  CB  GLU A 150      -5.714  -9.383  -8.923  1.00 95.71           C  
ATOM   2296  HB2 GLU A 150      -4.829  -8.887  -8.525  1.00 95.71           H  
ATOM   2297  HB3 GLU A 150      -5.531 -10.458  -8.905  1.00 95.71           H  
ATOM   2298  O   GLU A 150      -7.035 -11.024  -6.592  1.00 95.71           O  
ATOM   2299  CG  GLU A 150      -5.922  -8.967 -10.392  1.00 95.71           C  
ATOM   2300  HG2 GLU A 150      -6.751  -9.546 -10.800  1.00 95.71           H  
ATOM   2301  HG3 GLU A 150      -6.199  -7.914 -10.435  1.00 95.71           H  
ATOM   2302  CD  GLU A 150      -4.671  -9.188 -11.272  1.00 95.71           C  
ATOM   2303  OE1 GLU A 150      -4.720  -8.865 -12.486  1.00 95.71           O  
ATOM   2304  OE2 GLU A 150      -3.621  -9.640 -10.753  1.00 95.71           O  
ATOM   2305  N   ARG A 151      -6.099  -9.208  -5.667  1.00 94.70           N  
ATOM   2306  H   ARG A 151      -5.845  -8.241  -5.811  1.00 94.70           H  
ATOM   2307  CA  ARG A 151      -5.604  -9.892  -4.460  1.00 94.70           C  
ATOM   2308  HA  ARG A 151      -6.154 -10.823  -4.326  1.00 94.70           H  
ATOM   2309  C   ARG A 151      -5.844  -9.127  -3.161  1.00 94.70           C  
ATOM   2310  CB  ARG A 151      -4.100 -10.177  -4.632  1.00 94.70           C  
ATOM   2311  HB2 ARG A 151      -3.688 -10.536  -3.688  1.00 94.70           H  
ATOM   2312  HB3 ARG A 151      -3.601  -9.234  -4.854  1.00 94.70           H  
ATOM   2313  O   ARG A 151      -5.534  -9.679  -2.111  1.00 94.70           O  
ATOM   2314  CG  ARG A 151      -3.746 -11.182  -5.743  1.00 94.70           C  
ATOM   2315  HG2 ARG A 151      -2.661 -11.219  -5.842  1.00 94.70           H  
ATOM   2316  HG3 ARG A 151      -4.148 -10.841  -6.697  1.00 94.70           H  
ATOM   2317  CD  ARG A 151      -4.257 -12.599  -5.455  1.00 94.70           C  
ATOM   2318  HD2 ARG A 151      -5.343 -12.573  -5.368  1.00 94.70           H  
ATOM   2319  HD3 ARG A 151      -4.024 -13.243  -6.303  1.00 94.70           H  
ATOM   2320  NE  ARG A 151      -3.684 -13.128  -4.200  1.00 94.70           N  
ATOM   2321  HE  ARG A 151      -4.164 -12.838  -3.360  1.00 94.70           H  
ATOM   2322  NH1 ARG A 151      -1.974 -14.378  -5.083  1.00 94.70           N  
ATOM   2323 HH11 ARG A 151      -2.348 -14.172  -5.998  1.00 94.70           H  
ATOM   2324 HH12 ARG A 151      -1.225 -15.043  -4.956  1.00 94.70           H  
ATOM   2325  NH2 ARG A 151      -2.220 -14.236  -2.862  1.00 94.70           N  
ATOM   2326 HH21 ARG A 151      -1.461 -14.889  -2.727  1.00 94.70           H  
ATOM   2327 HH22 ARG A 151      -2.742 -13.907  -2.063  1.00 94.70           H  
ATOM   2328  CZ  ARG A 151      -2.631 -13.910  -4.056  1.00 94.70           C  
ATOM   2329  N   GLY A 152      -6.366  -7.905  -3.216  1.00 94.53           N  
ATOM   2330  H   GLY A 152      -6.646  -7.530  -4.111  1.00 94.53           H  
ATOM   2331  CA  GLY A 152      -6.541  -7.033  -2.060  1.00 94.53           C  
ATOM   2332  HA2 GLY A 152      -6.893  -7.617  -1.210  1.00 94.53           H  
ATOM   2333  HA3 GLY A 152      -7.312  -6.299  -2.296  1.00 94.53           H  
ATOM   2334  C   GLY A 152      -5.267  -6.288  -1.647  1.00 94.53           C  
ATOM   2335  O   GLY A 152      -4.140  -6.736  -1.875  1.00 94.53           O  
ATOM   2336  N   VAL A 153      -5.461  -5.151  -0.972  1.00 95.62           N  
ATOM   2337  H   VAL A 153      -6.412  -4.826  -0.873  1.00 95.62           H  
ATOM   2338  CA  VAL A 153      -4.393  -4.240  -0.507  1.00 95.62           C  
ATOM   2339  HA  VAL A 153      -3.820  -3.921  -1.377  1.00 95.62           H  
ATOM   2340  C   VAL A 153      -3.401  -4.893   0.467  1.00 95.62           C  
ATOM   2341  CB  VAL A 153      -5.043  -2.987   0.118  1.00 95.62           C  
ATOM   2342  HB  VAL A 153      -5.764  -2.597  -0.600  1.00 95.62           H  
ATOM   2343  O   VAL A 153      -2.242  -4.489   0.573  1.00 95.62           O  
ATOM   2344  CG1 VAL A 153      -5.796  -3.290   1.423  1.00 95.62           C  
ATOM   2345 HG11 VAL A 153      -6.558  -4.054   1.264  1.00 95.62           H  
ATOM   2346 HG12 VAL A 153      -5.104  -3.609   2.202  1.00 95.62           H  
ATOM   2347 HG13 VAL A 153      -6.300  -2.385   1.760  1.00 95.62           H  
ATOM   2348  CG2 VAL A 153      -4.021  -1.880   0.383  1.00 95.62           C  
ATOM   2349 HG21 VAL A 153      -3.321  -2.181   1.162  1.00 95.62           H  
ATOM   2350 HG22 VAL A 153      -4.544  -0.979   0.704  1.00 95.62           H  
ATOM   2351 HG23 VAL A 153      -3.480  -1.662  -0.538  1.00 95.62           H  
ATOM   2352  N   HIS A 154      -3.838  -5.946   1.160  1.00 94.50           N  
ATOM   2353  H   HIS A 154      -4.789  -6.246   1.003  1.00 94.50           H  
ATOM   2354  CA  HIS A 154      -3.033  -6.689   2.126  1.00 94.50           C  
ATOM   2355  HA  HIS A 154      -2.569  -5.977   2.808  1.00 94.50           H  
ATOM   2356  C   HIS A 154      -1.910  -7.503   1.472  1.00 94.50           C  
ATOM   2357  CB  HIS A 154      -3.963  -7.597   2.935  1.00 94.50           C  
ATOM   2358  HB2 HIS A 154      -4.742  -6.977   3.378  1.00 94.50           H  
ATOM   2359  HB3 HIS A 154      -3.395  -8.050   3.747  1.00 94.50           H  
ATOM   2360  O   HIS A 154      -0.937  -7.860   2.140  1.00 94.50           O  
ATOM   2361  CG  HIS A 154      -4.608  -8.692   2.117  1.00 94.50           C  
ATOM   2362  CD2 HIS A 154      -4.120  -9.958   1.939  1.00 94.50           C  
ATOM   2363  HD2 HIS A 154      -3.211 -10.353   2.369  1.00 94.50           H  
ATOM   2364  ND1 HIS A 154      -5.803  -8.621   1.433  1.00 94.50           N  
ATOM   2365  HD1 HIS A 154      -6.504  -7.897   1.507  1.00 94.50           H  
ATOM   2366  CE1 HIS A 154      -6.017  -9.816   0.853  1.00 94.50           C  
ATOM   2367  HE1 HIS A 154      -6.899 -10.088   0.292  1.00 94.50           H  
ATOM   2368  NE2 HIS A 154      -4.998 -10.652   1.108  1.00 94.50           N  
ATOM   2369  N   LYS A 155      -1.998  -7.793   0.170  1.00 94.97           N  
ATOM   2370  H   LYS A 155      -2.791  -7.443  -0.347  1.00 94.97           H  
ATOM   2371  CA  LYS A 155      -0.943  -8.493  -0.559  1.00 94.97           C  
ATOM   2372  HA  LYS A 155      -0.477  -9.202   0.124  1.00 94.97           H  
ATOM   2373  C   LYS A 155       0.135  -7.502  -0.997  1.00 94.97           C  
ATOM   2374  CB  LYS A 155      -1.593  -9.315  -1.680  1.00 94.97           C  
ATOM   2375  HB2 LYS A 155      -2.313  -8.696  -2.215  1.00 94.97           H  
ATOM   2376  HB3 LYS A 155      -2.162 -10.115  -1.207  1.00 94.97           H  
ATOM   2377  O   LYS A 155      -0.132  -6.494  -1.644  1.00 94.97           O  
ATOM   2378  CG  LYS A 155      -0.596  -9.951  -2.663  1.00 94.97           C  
ATOM   2379  HG2 LYS A 155      -1.002 -10.907  -2.994  1.00 94.97           H  
ATOM   2380  HG3 LYS A 155       0.369 -10.125  -2.189  1.00 94.97           H  
ATOM   2381  CD  LYS A 155      -0.452  -9.044  -3.881  1.00 94.97           C  
ATOM   2382  HD2 LYS A 155      -0.009  -8.088  -3.601  1.00 94.97           H  
ATOM   2383  HD3 LYS A 155      -1.458  -8.840  -4.248  1.00 94.97           H  
ATOM   2384  CE  LYS A 155       0.373  -9.657  -5.002  1.00 94.97           C  
ATOM   2385  HE2 LYS A 155       0.318 -10.745  -4.957  1.00 94.97           H  
ATOM   2386  HE3 LYS A 155       1.412  -9.347  -4.892  1.00 94.97           H  
ATOM   2387  NZ  LYS A 155      -0.186  -9.174  -6.275  1.00 94.97           N  
ATOM   2388  HZ1 LYS A 155       0.394  -9.438  -7.059  1.00 94.97           H  
ATOM   2389  HZ2 LYS A 155      -1.121  -9.513  -6.448  1.00 94.97           H  
ATOM   2390  HZ3 LYS A 155      -0.247  -8.166  -6.252  1.00 94.97           H  
ATOM   2391  N   ALA A 156       1.391  -7.825  -0.686  1.00 95.65           N  
ATOM   2392  H   ALA A 156       1.545  -8.644  -0.116  1.00 95.65           H  
ATOM   2393  CA  ALA A 156       2.544  -7.040  -1.121  1.00 95.65           C  
ATOM   2394  HA  ALA A 156       2.486  -6.050  -0.669  1.00 95.65           H  
ATOM   2395  C   ALA A 156       2.572  -6.886  -2.656  1.00 95.65           C  
ATOM   2396  CB  ALA A 156       3.821  -7.687  -0.580  1.00 95.65           C  
ATOM   2397  HB1 ALA A 156       4.689  -7.124  -0.921  1.00 95.65           H  
ATOM   2398  HB2 ALA A 156       3.901  -8.715  -0.935  1.00 95.65           H  
ATOM   2399  HB3 ALA A 156       3.801  -7.674   0.510  1.00 95.65           H  
ATOM   2400  O   ALA A 156       2.563  -7.907  -3.352  1.00 95.65           O  
ATOM   2401  N   PRO A 157       2.679  -5.656  -3.201  1.00 95.83           N  
ATOM   2402  CA  PRO A 157       2.782  -5.403  -4.642  1.00 95.83           C  
ATOM   2403  HA  PRO A 157       2.072  -6.039  -5.171  1.00 95.83           H  
ATOM   2404  C   PRO A 157       4.191  -5.726  -5.190  1.00 95.83           C  
ATOM   2405  CB  PRO A 157       2.345  -3.944  -4.816  1.00 95.83           C  
ATOM   2406  HB2 PRO A 157       2.781  -3.466  -5.694  1.00 95.83           H  
ATOM   2407  HB3 PRO A 157       1.257  -3.895  -4.868  1.00 95.83           H  
ATOM   2408  O   PRO A 157       4.752  -5.000  -6.007  1.00 95.83           O  
ATOM   2409  CG  PRO A 157       2.817  -3.291  -3.519  1.00 95.83           C  
ATOM   2410  HG2 PRO A 157       2.234  -2.402  -3.278  1.00 95.83           H  
ATOM   2411  HG3 PRO A 157       3.878  -3.052  -3.589  1.00 95.83           H  
ATOM   2412  CD  PRO A 157       2.601  -4.387  -2.481  1.00 95.83           C  
ATOM   2413  HD2 PRO A 157       1.609  -4.283  -2.044  1.00 95.83           H  
ATOM   2414  HD3 PRO A 157       3.365  -4.317  -1.706  1.00 95.83           H  
ATOM   2415  N   ALA A 158       4.779  -6.827  -4.720  1.00 95.48           N  
ATOM   2416  H   ALA A 158       4.200  -7.433  -4.156  1.00 95.48           H  
ATOM   2417  CA  ALA A 158       6.060  -7.375  -5.147  1.00 95.48           C  
ATOM   2418  HA  ALA A 158       6.533  -6.687  -5.847  1.00 95.48           H  
ATOM   2419  C   ALA A 158       5.858  -8.711  -5.869  1.00 95.48           C  
ATOM   2420  CB  ALA A 158       6.980  -7.523  -3.929  1.00 95.48           C  
ATOM   2421  HB1 ALA A 158       7.182  -6.538  -3.509  1.00 95.48           H  
ATOM   2422  HB2 ALA A 158       7.930  -7.968  -4.226  1.00 95.48           H  
ATOM   2423  HB3 ALA A 158       6.507  -8.152  -3.175  1.00 95.48           H  
ATOM   2424  O   ALA A 158       4.792  -9.320  -5.813  1.00 95.48           O  
ATOM   2425  N   ASN A 159       6.906  -9.174  -6.553  1.00 95.29           N  
ATOM   2426  H   ASN A 159       7.728  -8.589  -6.592  1.00 95.29           H  
ATOM   2427  CA  ASN A 159       6.868 -10.311  -7.473  1.00 95.29           C  
ATOM   2428  HA  ASN A 159       7.849 -10.352  -7.947  1.00 95.29           H  
ATOM   2429  C   ASN A 159       5.861 -10.119  -8.631  1.00 95.29           C  
ATOM   2430  CB  ASN A 159       6.698 -11.600  -6.651  1.00 95.29           C  
ATOM   2431  HB2 ASN A 159       5.698 -11.614  -6.218  1.00 95.29           H  
ATOM   2432  HB3 ASN A 159       7.420 -11.608  -5.834  1.00 95.29           H  
ATOM   2433  O   ASN A 159       5.453 -11.080  -9.285  1.00 95.29           O  
ATOM   2434  CG  ASN A 159       6.880 -12.877  -7.440  1.00 95.29           C  
ATOM   2435  ND2 ASN A 159       6.337 -13.964  -6.946  1.00 95.29           N  
ATOM   2436 HD21 ASN A 159       5.806 -13.893  -6.090  1.00 95.29           H  
ATOM   2437 HD22 ASN A 159       6.416 -14.836  -7.449  1.00 95.29           H  
ATOM   2438  OD1 ASN A 159       7.520 -12.944  -8.482  1.00 95.29           O  
ATOM   2439  N   GLU A 160       5.502  -8.871  -8.921  1.00 96.58           N  
ATOM   2440  H   GLU A 160       5.886  -8.129  -8.352  1.00 96.58           H  
ATOM   2441  CA  GLU A 160       4.547  -8.478  -9.953  1.00 96.58           C  
ATOM   2442  HA  GLU A 160       3.844  -9.294 -10.120  1.00 96.58           H  
ATOM   2443  C   GLU A 160       5.242  -8.196 -11.279  1.00 96.58           C  
ATOM   2444  CB  GLU A 160       3.785  -7.230  -9.477  1.00 96.58           C  
ATOM   2445  HB2 GLU A 160       3.330  -6.730 -10.332  1.00 96.58           H  
ATOM   2446  HB3 GLU A 160       4.481  -6.528  -9.018  1.00 96.58           H  
ATOM   2447  O   GLU A 160       6.280  -7.539 -11.303  1.00 96.58           O  
ATOM   2448  CG  GLU A 160       2.694  -7.597  -8.466  1.00 96.58           C  
ATOM   2449  HG2 GLU A 160       2.178  -6.697  -8.132  1.00 96.58           H  
ATOM   2450  HG3 GLU A 160       3.155  -8.053  -7.590  1.00 96.58           H  
ATOM   2451  CD  GLU A 160       1.686  -8.560  -9.095  1.00 96.58           C  
ATOM   2452  OE1 GLU A 160       1.306  -9.525  -8.404  1.00 96.58           O  
ATOM   2453  OE2 GLU A 160       1.360  -8.379 -10.294  1.00 96.58           O  
ATOM   2454  N   ILE A 161       4.662  -8.662 -12.390  1.00 97.11           N  
ATOM   2455  H   ILE A 161       3.772  -9.131 -12.302  1.00 97.11           H  
ATOM   2456  CA  ILE A 161       5.172  -8.347 -13.731  1.00 97.11           C  
ATOM   2457  HA  ILE A 161       6.253  -8.485 -13.721  1.00 97.11           H  
ATOM   2458  C   ILE A 161       4.942  -6.869 -14.051  1.00 97.11           C  
ATOM   2459  CB  ILE A 161       4.591  -9.307 -14.801  1.00 97.11           C  
ATOM   2460  HB  ILE A 161       3.569  -9.561 -14.519  1.00 97.11           H  
ATOM   2461  O   ILE A 161       3.835  -6.339 -13.894  1.00 97.11           O  
ATOM   2462  CG1 ILE A 161       5.445 -10.596 -14.808  1.00 97.11           C  
ATOM   2463 HG12 ILE A 161       5.518 -10.962 -13.784  1.00 97.11           H  
ATOM   2464 HG13 ILE A 161       6.452 -10.362 -15.154  1.00 97.11           H  
ATOM   2465  CG2 ILE A 161       4.538  -8.688 -16.214  1.00 97.11           C  
ATOM   2466 HG21 ILE A 161       4.119  -9.396 -16.929  1.00 97.11           H  
ATOM   2467 HG22 ILE A 161       3.889  -7.812 -16.226  1.00 97.11           H  
ATOM   2468 HG23 ILE A 161       5.537  -8.402 -16.542  1.00 97.11           H  
ATOM   2469  CD1 ILE A 161       4.881 -11.736 -15.666  1.00 97.11           C  
ATOM   2470 HD11 ILE A 161       3.865 -11.973 -15.349  1.00 97.11           H  
ATOM   2471 HD12 ILE A 161       4.881 -11.462 -16.721  1.00 97.11           H  
ATOM   2472 HD13 ILE A 161       5.509 -12.619 -15.553  1.00 97.11           H  
ATOM   2473  N   VAL A 162       5.985  -6.232 -14.577  1.00 97.53           N  
ATOM   2474  H   VAL A 162       6.856  -6.736 -14.666  1.00 97.53           H  
ATOM   2475  CA  VAL A 162       5.931  -4.884 -15.138  1.00 97.53           C  
ATOM   2476  HA  VAL A 162       5.180  -4.300 -14.606  1.00 97.53           H  
ATOM   2477  C   VAL A 162       5.521  -4.983 -16.608  1.00 97.53           C  
ATOM   2478  CB  VAL A 162       7.279  -4.169 -14.961  1.00 97.53           C  
ATOM   2479  HB  VAL A 162       8.038  -4.651 -15.578  1.00 97.53           H  
ATOM   2480  O   VAL A 162       6.337  -5.260 -17.486  1.00 97.53           O  
ATOM   2481  CG1 VAL A 162       7.139  -2.711 -15.381  1.00 97.53           C  
ATOM   2482 HG11 VAL A 162       6.738  -2.624 -16.391  1.00 97.53           H  
ATOM   2483 HG12 VAL A 162       6.486  -2.180 -14.688  1.00 97.53           H  
ATOM   2484 HG13 VAL A 162       8.131  -2.258 -15.363  1.00 97.53           H  
ATOM   2485  CG2 VAL A 162       7.763  -4.178 -13.503  1.00 97.53           C  
ATOM   2486 HG21 VAL A 162       8.679  -3.594 -13.421  1.00 97.53           H  
ATOM   2487 HG22 VAL A 162       7.969  -5.197 -13.175  1.00 97.53           H  
ATOM   2488 HG23 VAL A 162       7.008  -3.733 -12.856  1.00 97.53           H  
ATOM   2489  N   LYS A 163       4.223  -4.813 -16.879  1.00 95.33           N  
ATOM   2490  H   LYS A 163       3.617  -4.543 -16.117  1.00 95.33           H  
ATOM   2491  CA  LYS A 163       3.666  -4.877 -18.241  1.00 95.33           C  
ATOM   2492  HA  LYS A 163       4.035  -5.779 -18.728  1.00 95.33           H  
ATOM   2493  C   LYS A 163       4.155  -3.674 -19.058  1.00 95.33           C  
ATOM   2494  CB  LYS A 163       2.126  -4.921 -18.200  1.00 95.33           C  
ATOM   2495  HB2 LYS A 163       1.754  -4.916 -19.225  1.00 95.33           H  
ATOM   2496  HB3 LYS A 163       1.759  -4.020 -17.708  1.00 95.33           H  
ATOM   2497  O   LYS A 163       4.130  -2.564 -18.550  1.00 95.33           O  
ATOM   2498  CG  LYS A 163       1.556  -6.158 -17.478  1.00 95.33           C  
ATOM   2499  HG2 LYS A 163       1.929  -7.060 -17.964  1.00 95.33           H  
ATOM   2500  HG3 LYS A 163       1.889  -6.157 -16.440  1.00 95.33           H  
ATOM   2501  CD  LYS A 163       0.015  -6.170 -17.505  1.00 95.33           C  
ATOM   2502  HD2 LYS A 163      -0.322  -6.219 -18.540  1.00 95.33           H  
ATOM   2503  HD3 LYS A 163      -0.353  -5.244 -17.063  1.00 95.33           H  
ATOM   2504  CE  LYS A 163      -0.550  -7.369 -16.721  1.00 95.33           C  
ATOM   2505  HE2 LYS A 163      -0.167  -8.288 -17.165  1.00 95.33           H  
ATOM   2506  HE3 LYS A 163      -0.178  -7.317 -15.698  1.00 95.33           H  
ATOM   2507  NZ  LYS A 163      -2.041  -7.401 -16.707  1.00 95.33           N  
ATOM   2508  HZ1 LYS A 163      -2.416  -7.526 -17.636  1.00 95.33           H  
ATOM   2509  HZ2 LYS A 163      -2.433  -6.550 -16.329  1.00 95.33           H  
ATOM   2510  HZ3 LYS A 163      -2.386  -8.161 -16.138  1.00 95.33           H  
ATOM   2511  N   GLY A 164       4.574  -3.891 -20.307  1.00 93.28           N  
ATOM   2512  H   GLY A 164       4.585  -4.840 -20.653  1.00 93.28           H  
ATOM   2513  CA  GLY A 164       5.037  -2.829 -21.217  1.00 93.28           C  
ATOM   2514  HA2 GLY A 164       4.891  -3.155 -22.247  1.00 93.28           H  
ATOM   2515  HA3 GLY A 164       4.431  -1.935 -21.063  1.00 93.28           H  
ATOM   2516  C   GLY A 164       6.509  -2.418 -21.066  1.00 93.28           C  
ATOM   2517  O   GLY A 164       7.014  -1.663 -21.893  1.00 93.28           O  
ATOM   2518  N   ALA A 165       7.219  -2.934 -20.060  1.00 95.88           N  
ATOM   2519  H   ALA A 165       6.773  -3.561 -19.406  1.00 95.88           H  
ATOM   2520  CA  ALA A 165       8.653  -2.705 -19.914  1.00 95.88           C  
ATOM   2521  HA  ALA A 165       8.855  -1.647 -20.079  1.00 95.88           H  
ATOM   2522  C   ALA A 165       9.457  -3.515 -20.944  1.00 95.88           C  
ATOM   2523  CB  ALA A 165       9.064  -3.045 -18.480  1.00 95.88           C  
ATOM   2524  HB1 ALA A 165       8.543  -2.380 -17.791  1.00 95.88           H  
ATOM   2525  HB2 ALA A 165       8.813  -4.081 -18.252  1.00 95.88           H  
ATOM   2526  HB3 ALA A 165      10.138  -2.900 -18.363  1.00 95.88           H  
ATOM   2527  O   ALA A 165       9.250  -4.718 -21.099  1.00 95.88           O  
ATOM   2528  N   VAL A 166      10.412  -2.859 -21.607  1.00 95.79           N  
ATOM   2529  H   VAL A 166      10.505  -1.868 -21.436  1.00 95.79           H  
ATOM   2530  CA  VAL A 166      11.317  -3.475 -22.592  1.00 95.79           C  
ATOM   2531  HA  VAL A 166      10.836  -4.345 -23.040  1.00 95.79           H  
ATOM   2532  C   VAL A 166      12.600  -3.947 -21.918  1.00 95.79           C  
ATOM   2533  CB  VAL A 166      11.657  -2.473 -23.711  1.00 95.79           C  
ATOM   2534  HB  VAL A 166      12.118  -1.590 -23.269  1.00 95.79           H  
ATOM   2535  O   VAL A 166      13.029  -5.085 -22.082  1.00 95.79           O  
ATOM   2536  CG1 VAL A 166      12.644  -3.044 -24.739  1.00 95.79           C  
ATOM   2537 HG11 VAL A 166      12.243  -3.963 -25.166  1.00 95.79           H  
ATOM   2538 HG12 VAL A 166      12.800  -2.321 -25.540  1.00 95.79           H  
ATOM   2539 HG13 VAL A 166      13.606  -3.257 -24.272  1.00 95.79           H  
ATOM   2540  CG2 VAL A 166      10.405  -2.026 -24.464  1.00 95.79           C  
ATOM   2541 HG21 VAL A 166       9.991  -2.853 -25.039  1.00 95.79           H  
ATOM   2542 HG22 VAL A 166      10.684  -1.209 -25.130  1.00 95.79           H  
ATOM   2543 HG23 VAL A 166       9.644  -1.658 -23.776  1.00 95.79           H  
ATOM   2544  N   SER A 167      13.235  -3.059 -21.157  1.00 96.46           N  
ATOM   2545  H   SER A 167      12.801  -2.159 -21.014  1.00 96.46           H  
ATOM   2546  CA  SER A 167      14.430  -3.360 -20.369  1.00 96.46           C  
ATOM   2547  HA  SER A 167      14.339  -4.370 -19.969  1.00 96.46           H  
ATOM   2548  C   SER A 167      14.525  -2.404 -19.184  1.00 96.46           C  
ATOM   2549  CB  SER A 167      15.696  -3.342 -21.241  1.00 96.46           C  
ATOM   2550  HB2 SER A 167      16.497  -3.850 -20.704  1.00 96.46           H  
ATOM   2551  HB3 SER A 167      15.505  -3.903 -22.156  1.00 96.46           H  
ATOM   2552  O   SER A 167      13.754  -1.458 -19.073  1.00 96.46           O  
ATOM   2553  OG  SER A 167      16.142  -2.039 -21.576  1.00 96.46           O  
ATOM   2554  HG  SER A 167      16.531  -1.650 -20.789  1.00 96.46           H  
ATOM   2555  N   LEU A 168      15.487  -2.631 -18.299  1.00 97.00           N  
ATOM   2556  H   LEU A 168      16.122  -3.403 -18.445  1.00 97.00           H  
ATOM   2557  CA  LEU A 168      15.793  -1.718 -17.197  1.00 97.00           C  
ATOM   2558  HA  LEU A 168      14.933  -1.086 -16.974  1.00 97.00           H  
ATOM   2559  C   LEU A 168      16.927  -0.767 -17.593  1.00 97.00           C  
ATOM   2560  CB  LEU A 168      16.109  -2.559 -15.953  1.00 97.00           C  
ATOM   2561  HB2 LEU A 168      16.960  -3.204 -16.171  1.00 97.00           H  
ATOM   2562  HB3 LEU A 168      16.399  -1.892 -15.141  1.00 97.00           H  
ATOM   2563  O   LEU A 168      17.650  -1.053 -18.549  1.00 97.00           O  
ATOM   2564  CG  LEU A 168      14.921  -3.423 -15.489  1.00 97.00           C  
ATOM   2565  HG  LEU A 168      14.599  -4.083 -16.294  1.00 97.00           H  
ATOM   2566  CD1 LEU A 168      15.364  -4.306 -14.330  1.00 97.00           C  
ATOM   2567 HD11 LEU A 168      14.514  -4.877 -13.956  1.00 97.00           H  
ATOM   2568 HD12 LEU A 168      16.150  -4.984 -14.663  1.00 97.00           H  
ATOM   2569 HD13 LEU A 168      15.757  -3.676 -13.532  1.00 97.00           H  
ATOM   2570  CD2 LEU A 168      13.730  -2.567 -15.056  1.00 97.00           C  
ATOM   2571 HD21 LEU A 168      13.295  -2.058 -15.916  1.00 97.00           H  
ATOM   2572 HD22 LEU A 168      12.959  -3.192 -14.606  1.00 97.00           H  
ATOM   2573 HD23 LEU A 168      14.047  -1.823 -14.324  1.00 97.00           H  
ATOM   2574  N   GLU A 169      17.045   0.370 -16.910  1.00 96.31           N  
ATOM   2575  H   GLU A 169      16.330   0.618 -16.240  1.00 96.31           H  
ATOM   2576  CA  GLU A 169      18.211   1.266 -17.002  1.00 96.31           C  
ATOM   2577  HA  GLU A 169      18.354   1.611 -18.027  1.00 96.31           H  
ATOM   2578  C   GLU A 169      19.484   0.546 -16.553  1.00 96.31           C  
ATOM   2579  CB  GLU A 169      17.962   2.481 -16.104  1.00 96.31           C  
ATOM   2580  HB2 GLU A 169      16.970   2.880 -16.315  1.00 96.31           H  
ATOM   2581  HB3 GLU A 169      17.968   2.139 -15.069  1.00 96.31           H  
ATOM   2582  O   GLU A 169      20.487   0.528 -17.260  1.00 96.31           O  
ATOM   2583  CG  GLU A 169      18.989   3.611 -16.267  1.00 96.31           C  
ATOM   2584  HG2 GLU A 169      19.992   3.215 -16.112  1.00 96.31           H  
ATOM   2585  HG3 GLU A 169      18.927   3.984 -17.289  1.00 96.31           H  
ATOM   2586  CD  GLU A 169      18.734   4.764 -15.278  1.00 96.31           C  
ATOM   2587  OE1 GLU A 169      19.300   5.859 -15.491  1.00 96.31           O  
ATOM   2588  OE2 GLU A 169      17.955   4.565 -14.316  1.00 96.31           O  
ATOM   2589  N   PHE A 170      19.390  -0.131 -15.408  1.00 95.60           N  
ATOM   2590  H   PHE A 170      18.519  -0.073 -14.900  1.00 95.60           H  
ATOM   2591  CA  PHE A 170      20.467  -0.900 -14.807  1.00 95.60           C  
ATOM   2592  HA  PHE A 170      21.299  -0.960 -15.509  1.00 95.60           H  
ATOM   2593  C   PHE A 170      19.994  -2.319 -14.500  1.00 95.60           C  
ATOM   2594  CB  PHE A 170      20.962  -0.187 -13.545  1.00 95.60           C  
ATOM   2595  HB2 PHE A 170      20.150  -0.158 -12.817  1.00 95.60           H  
ATOM   2596  HB3 PHE A 170      21.774  -0.768 -13.109  1.00 95.60           H  
ATOM   2597  O   PHE A 170      18.865  -2.542 -14.058  1.00 95.60           O  
ATOM   2598  CG  PHE A 170      21.462   1.226 -13.788  1.00 95.60           C  
ATOM   2599  CD1 PHE A 170      22.685   1.436 -14.455  1.00 95.60           C  
ATOM   2600  HD1 PHE A 170      23.263   0.596 -14.809  1.00 95.60           H  
ATOM   2601  CD2 PHE A 170      20.715   2.333 -13.342  1.00 95.60           C  
ATOM   2602  HD2 PHE A 170      19.773   2.198 -12.831  1.00 95.60           H  
ATOM   2603  CE1 PHE A 170      23.155   2.743 -14.674  1.00 95.60           C  
ATOM   2604  HE1 PHE A 170      24.087   2.907 -15.193  1.00 95.60           H  
ATOM   2605  CE2 PHE A 170      21.194   3.637 -13.548  1.00 95.60           C  
ATOM   2606  HE2 PHE A 170      20.622   4.483 -13.197  1.00 95.60           H  
ATOM   2607  CZ  PHE A 170      22.409   3.844 -14.220  1.00 95.60           C  
ATOM   2608  HZ  PHE A 170      22.767   4.850 -14.384  1.00 95.60           H  
ATOM   2609  N   SER A 171      20.870  -3.300 -14.705  1.00 94.43           N  
ATOM   2610  H   SER A 171      21.800  -3.058 -15.016  1.00 94.43           H  
ATOM   2611  CA  SER A 171      20.624  -4.655 -14.216  1.00 94.43           C  
ATOM   2612  HA  SER A 171      19.566  -4.891 -14.327  1.00 94.43           H  
ATOM   2613  C   SER A 171      20.998  -4.732 -12.739  1.00 94.43           C  
ATOM   2614  CB  SER A 171      21.410  -5.679 -15.030  1.00 94.43           C  
ATOM   2615  HB2 SER A 171      21.212  -5.529 -16.091  1.00 94.43           H  
ATOM   2616  HB3 SER A 171      22.477  -5.559 -14.845  1.00 94.43           H  
ATOM   2617  O   SER A 171      22.144  -4.474 -12.375  1.00 94.43           O  
ATOM   2618  OG  SER A 171      20.999  -6.981 -14.660  1.00 94.43           O  
ATOM   2619  HG  SER A 171      21.578  -7.609 -15.098  1.00 94.43           H  
ATOM   2620  N   ILE A 172      20.041  -5.091 -11.884  1.00 95.42           N  
ATOM   2621  H   ILE A 172      19.108  -5.232 -12.242  1.00 95.42           H  
ATOM   2622  CA  ILE A 172      20.269  -5.228 -10.442  1.00 95.42           C  
ATOM   2623  HA  ILE A 172      21.158  -4.658 -10.173  1.00 95.42           H  
ATOM   2624  C   ILE A 172      20.551  -6.697 -10.110  1.00 95.42           C  
ATOM   2625  CB  ILE A 172      19.109  -4.608  -9.633  1.00 95.42           C  
ATOM   2626  HB  ILE A 172      18.177  -5.086  -9.934  1.00 95.42           H  
ATOM   2627  O   ILE A 172      19.685  -7.576 -10.238  1.00 95.42           O  
ATOM   2628  CG1 ILE A 172      19.000  -3.097  -9.939  1.00 95.42           C  
ATOM   2629 HG12 ILE A 172      19.941  -2.619  -9.667  1.00 95.42           H  
ATOM   2630 HG13 ILE A 172      18.838  -2.951 -11.007  1.00 95.42           H  
ATOM   2631  CG2 ILE A 172      19.326  -4.849  -8.128  1.00 95.42           C  
ATOM   2632 HG21 ILE A 172      19.360  -5.916  -7.907  1.00 95.42           H  
ATOM   2633 HG22 ILE A 172      18.502  -4.433  -7.550  1.00 95.42           H  
ATOM   2634 HG23 ILE A 172      20.254  -4.380  -7.799  1.00 95.42           H  
ATOM   2635  CD1 ILE A 172      17.865  -2.372  -9.207  1.00 95.42           C  
ATOM   2636 HD11 ILE A 172      18.073  -2.316  -8.139  1.00 95.42           H  
ATOM   2637 HD12 ILE A 172      17.794  -1.351  -9.582  1.00 95.42           H  
ATOM   2638 HD13 ILE A 172      16.919  -2.889  -9.372  1.00 95.42           H  
ATOM   2639  N   SER A 173      21.782  -6.965  -9.671  1.00 93.48           N  
ATOM   2640  H   SER A 173      22.432  -6.198  -9.574  1.00 93.48           H  
ATOM   2641  CA  SER A 173      22.195  -8.269  -9.152  1.00 93.48           C  
ATOM   2642  HA  SER A 173      21.799  -9.042  -9.811  1.00 93.48           H  
ATOM   2643  C   SER A 173      21.642  -8.505  -7.742  1.00 93.48           C  
ATOM   2644  CB  SER A 173      23.725  -8.387  -9.163  1.00 93.48           C  
ATOM   2645  HB2 SER A 173      24.012  -9.428  -9.017  1.00 93.48           H  
ATOM   2646  HB3 SER A 173      24.120  -8.039 -10.118  1.00 93.48           H  
ATOM   2647  O   SER A 173      21.141  -7.596  -7.082  1.00 93.48           O  
ATOM   2648  OG  SER A 173      24.246  -7.612  -8.109  1.00 93.48           O  
ATOM   2649  HG  SER A 173      25.195  -7.735  -8.031  1.00 93.48           H  
ATOM   2650  N   LYS A 174      21.750  -9.747  -7.255  1.00 92.41           N  
ATOM   2651  H   LYS A 174      22.228 -10.443  -7.809  1.00 92.41           H  
ATOM   2652  CA  LYS A 174      21.358 -10.075  -5.878  1.00 92.41           C  
ATOM   2653  HA  LYS A 174      20.333  -9.743  -5.712  1.00 92.41           H  
ATOM   2654  C   LYS A 174      22.197  -9.301  -4.851  1.00 92.41           C  
ATOM   2655  CB  LYS A 174      21.436 -11.593  -5.660  1.00 92.41           C  
ATOM   2656  HB2 LYS A 174      20.840 -12.100  -6.419  1.00 92.41           H  
ATOM   2657  HB3 LYS A 174      22.472 -11.920  -5.747  1.00 92.41           H  
ATOM   2658  O   LYS A 174      21.626  -8.738  -3.934  1.00 92.41           O  
ATOM   2659  CG  LYS A 174      20.899 -11.969  -4.272  1.00 92.41           C  
ATOM   2660  HG2 LYS A 174      21.476 -11.442  -3.512  1.00 92.41           H  
ATOM   2661  HG3 LYS A 174      19.856 -11.663  -4.191  1.00 92.41           H  
ATOM   2662  CD  LYS A 174      21.015 -13.469  -3.992  1.00 92.41           C  
ATOM   2663  HD2 LYS A 174      22.052 -13.777  -4.123  1.00 92.41           H  
ATOM   2664  HD3 LYS A 174      20.370 -14.029  -4.670  1.00 92.41           H  
ATOM   2665  CE  LYS A 174      20.593 -13.694  -2.537  1.00 92.41           C  
ATOM   2666  HE2 LYS A 174      19.547 -13.409  -2.419  1.00 92.41           H  
ATOM   2667  HE3 LYS A 174      21.168 -13.014  -1.909  1.00 92.41           H  
ATOM   2668  NZ  LYS A 174      20.812 -15.094  -2.101  1.00 92.41           N  
ATOM   2669  HZ1 LYS A 174      21.794 -15.321  -2.162  1.00 92.41           H  
ATOM   2670  HZ2 LYS A 174      20.271 -15.747  -2.650  1.00 92.41           H  
ATOM   2671  HZ3 LYS A 174      20.549 -15.180  -1.129  1.00 92.41           H  
ATOM   2672  N   SER A 175      23.514  -9.211  -5.044  1.00 93.90           N  
ATOM   2673  H   SER A 175      23.932  -9.610  -5.873  1.00 93.90           H  
ATOM   2674  CA  SER A 175      24.403  -8.508  -4.109  1.00 93.90           C  
ATOM   2675  HA  SER A 175      24.278  -8.935  -3.115  1.00 93.90           H  
ATOM   2676  C   SER A 175      24.081  -7.018  -3.995  1.00 93.90           C  
ATOM   2677  CB  SER A 175      25.866  -8.684  -4.526  1.00 93.90           C  
ATOM   2678  HB2 SER A 175      26.494  -8.066  -3.885  1.00 93.90           H  
ATOM   2679  HB3 SER A 175      26.153  -9.726  -4.385  1.00 93.90           H  
ATOM   2680  O   SER A 175      24.089  -6.477  -2.898  1.00 93.90           O  
ATOM   2681  OG  SER A 175      26.078  -8.326  -5.886  1.00 93.90           O  
ATOM   2682  HG  SER A 175      26.987  -8.024  -5.951  1.00 93.90           H  
ATOM   2683  N   VAL A 176      23.744  -6.364  -5.110  1.00 94.75           N  
ATOM   2684  H   VAL A 176      23.798  -6.853  -5.992  1.00 94.75           H  
ATOM   2685  CA  VAL A 176      23.332  -4.952  -5.107  1.00 94.75           C  
ATOM   2686  HA  VAL A 176      24.054  -4.367  -4.539  1.00 94.75           H  
ATOM   2687  C   VAL A 176      21.981  -4.789  -4.409  1.00 94.75           C  
ATOM   2688  CB  VAL A 176      23.291  -4.411  -6.546  1.00 94.75           C  
ATOM   2689  HB  VAL A 176      22.649  -5.054  -7.148  1.00 94.75           H  
ATOM   2690  O   VAL A 176      21.808  -3.888  -3.595  1.00 94.75           O  
ATOM   2691  CG1 VAL A 176      22.756  -2.982  -6.620  1.00 94.75           C  
ATOM   2692 HG11 VAL A 176      22.871  -2.624  -7.643  1.00 94.75           H  
ATOM   2693 HG12 VAL A 176      23.318  -2.333  -5.949  1.00 94.75           H  
ATOM   2694 HG13 VAL A 176      21.701  -2.948  -6.347  1.00 94.75           H  
ATOM   2695  CG2 VAL A 176      24.691  -4.397  -7.177  1.00 94.75           C  
ATOM   2696 HG21 VAL A 176      25.307  -3.634  -6.701  1.00 94.75           H  
ATOM   2697 HG22 VAL A 176      25.187  -5.361  -7.060  1.00 94.75           H  
ATOM   2698 HG23 VAL A 176      24.615  -4.170  -8.240  1.00 94.75           H  
ATOM   2699  N   GLN A 177      21.034  -5.694  -4.670  1.00 93.99           N  
ATOM   2700  H   GLN A 177      21.228  -6.430  -5.333  1.00 93.99           H  
ATOM   2701  CA  GLN A 177      19.747  -5.695  -3.977  1.00 93.99           C  
ATOM   2702  HA  GLN A 177      19.262  -4.733  -4.142  1.00 93.99           H  
ATOM   2703  C   GLN A 177      19.907  -5.880  -2.458  1.00 93.99           C  
ATOM   2704  CB  GLN A 177      18.862  -6.801  -4.565  1.00 93.99           C  
ATOM   2705  HB2 GLN A 177      19.302  -7.773  -4.343  1.00 93.99           H  
ATOM   2706  HB3 GLN A 177      18.792  -6.684  -5.646  1.00 93.99           H  
ATOM   2707  O   GLN A 177      19.214  -5.215  -1.693  1.00 93.99           O  
ATOM   2708  CG  GLN A 177      17.455  -6.744  -3.965  1.00 93.99           C  
ATOM   2709  HG2 GLN A 177      17.512  -6.629  -2.883  1.00 93.99           H  
ATOM   2710  HG3 GLN A 177      16.914  -5.883  -4.358  1.00 93.99           H  
ATOM   2711  CD  GLN A 177      16.643  -7.994  -4.225  1.00 93.99           C  
ATOM   2712  NE2 GLN A 177      15.758  -8.305  -3.306  1.00 93.99           N  
ATOM   2713 HE21 GLN A 177      15.179  -9.126  -3.410  1.00 93.99           H  
ATOM   2714 HE22 GLN A 177      15.721  -7.719  -2.484  1.00 93.99           H  
ATOM   2715  OE1 GLN A 177      16.765  -8.694  -5.229  1.00 93.99           O  
ATOM   2716  N   ASP A 178      20.806  -6.760  -2.015  1.00 92.00           N  
ATOM   2717  H   ASP A 178      21.300  -7.332  -2.685  1.00 92.00           H  
ATOM   2718  CA  ASP A 178      21.024  -7.040  -0.591  1.00 92.00           C  
ATOM   2719  HA  ASP A 178      20.068  -7.307  -0.141  1.00 92.00           H  
ATOM   2720  C   ASP A 178      21.531  -5.796   0.174  1.00 92.00           C  
ATOM   2721  CB  ASP A 178      21.970  -8.251  -0.432  1.00 92.00           C  
ATOM   2722  HB2 ASP A 178      22.886  -8.064  -0.992  1.00 92.00           H  
ATOM   2723  HB3 ASP A 178      22.240  -8.338   0.621  1.00 92.00           H  
ATOM   2724  O   ASP A 178      21.278  -5.677   1.371  1.00 92.00           O  
ATOM   2725  CG  ASP A 178      21.371  -9.606  -0.872  1.00 92.00           C  
ATOM   2726  OD1 ASP A 178      20.126  -9.749  -0.915  1.00 92.00           O  
ATOM   2727  OD2 ASP A 178      22.156 -10.545  -1.159  1.00 92.00           O  
ATOM   2728  N   VAL A 179      22.161  -4.836  -0.521  1.00 93.14           N  
ATOM   2729  H   VAL A 179      22.353  -5.018  -1.496  1.00 93.14           H  
ATOM   2730  CA  VAL A 179      22.544  -3.516   0.020  1.00 93.14           C  
ATOM   2731  HA  VAL A 179      22.838  -3.632   1.063  1.00 93.14           H  
ATOM   2732  C   VAL A 179      21.376  -2.522  -0.003  1.00 93.14           C  
ATOM   2733  CB  VAL A 179      23.750  -2.945  -0.757  1.00 93.14           C  
ATOM   2734  HB  VAL A 179      23.494  -2.870  -1.814  1.00 93.14           H  
ATOM   2735  O   VAL A 179      21.200  -1.756   0.939  1.00 93.14           O  
ATOM   2736  CG1 VAL A 179      24.166  -1.551  -0.268  1.00 93.14           C  
ATOM   2737 HG11 VAL A 179      23.377  -0.827  -0.469  1.00 93.14           H  
ATOM   2738 HG12 VAL A 179      25.062  -1.222  -0.795  1.00 93.14           H  
ATOM   2739 HG13 VAL A 179      24.363  -1.572   0.803  1.00 93.14           H  
ATOM   2740  CG2 VAL A 179      24.976  -3.859  -0.621  1.00 93.14           C  
ATOM   2741 HG21 VAL A 179      25.261  -3.942   0.428  1.00 93.14           H  
ATOM   2742 HG22 VAL A 179      24.756  -4.853  -1.009  1.00 93.14           H  
ATOM   2743 HG23 VAL A 179      25.810  -3.446  -1.190  1.00 93.14           H  
ATOM   2744  N   LEU A 180      20.552  -2.542  -1.053  1.00 94.04           N  
ATOM   2745  H   LEU A 180      20.760  -3.188  -1.800  1.00 94.04           H  
ATOM   2746  CA  LEU A 180      19.448  -1.591  -1.237  1.00 94.04           C  
ATOM   2747  HA  LEU A 180      19.770  -0.606  -0.899  1.00 94.04           H  
ATOM   2748  C   LEU A 180      18.211  -1.890  -0.398  1.00 94.04           C  
ATOM   2749  CB  LEU A 180      19.074  -1.570  -2.727  1.00 94.04           C  
ATOM   2750  HB2 LEU A 180      18.944  -2.595  -3.074  1.00 94.04           H  
ATOM   2751  HB3 LEU A 180      18.118  -1.061  -2.853  1.00 94.04           H  
ATOM   2752  O   LEU A 180      17.526  -0.978   0.065  1.00 94.04           O  
ATOM   2753  CG  LEU A 180      20.118  -0.869  -3.603  1.00 94.04           C  
ATOM   2754  HG  LEU A 180      21.083  -1.366  -3.508  1.00 94.04           H  
ATOM   2755  CD1 LEU A 180      19.668  -0.941  -5.063  1.00 94.04           C  
ATOM   2756 HD11 LEU A 180      19.589  -1.983  -5.373  1.00 94.04           H  
ATOM   2757 HD12 LEU A 180      20.411  -0.435  -5.680  1.00 94.04           H  
ATOM   2758 HD13 LEU A 180      18.705  -0.445  -5.184  1.00 94.04           H  
ATOM   2759  CD2 LEU A 180      20.277   0.594  -3.198  1.00 94.04           C  
ATOM   2760 HD21 LEU A 180      19.349   1.140  -3.368  1.00 94.04           H  
ATOM   2761 HD22 LEU A 180      20.591   0.705  -2.160  1.00 94.04           H  
ATOM   2762 HD23 LEU A 180      21.084   1.053  -3.769  1.00 94.04           H  
ATOM   2763  N   ASN A 181      17.922  -3.168  -0.183  1.00 90.95           N  
ATOM   2764  H   ASN A 181      18.507  -3.864  -0.622  1.00 90.95           H  
ATOM   2765  CA  ASN A 181      16.753  -3.590   0.566  1.00 90.95           C  
ATOM   2766  HA  ASN A 181      15.877  -3.173   0.069  1.00 90.95           H  
ATOM   2767  C   ASN A 181      16.744  -2.999   1.993  1.00 90.95           C  
ATOM   2768  CB  ASN A 181      16.659  -5.133   0.528  1.00 90.95           C  
ATOM   2769  HB2 ASN A 181      16.214  -5.494   1.455  1.00 90.95           H  
ATOM   2770  HB3 ASN A 181      17.651  -5.577   0.446  1.00 90.95           H  
ATOM   2771  O   ASN A 181      15.689  -2.497   2.398  1.00 90.95           O  
ATOM   2772  CG  ASN A 181      15.809  -5.669  -0.611  1.00 90.95           C  
ATOM   2773  ND2 ASN A 181      15.349  -6.895  -0.511  1.00 90.95           N  
ATOM   2774 HD21 ASN A 181      15.458  -7.392   0.361  1.00 90.95           H  
ATOM   2775 HD22 ASN A 181      14.515  -7.065  -1.056  1.00 90.95           H  
ATOM   2776  OD1 ASN A 181      15.474  -5.015  -1.580  1.00 90.95           O  
ATOM   2777  N   PRO A 182      17.831  -3.072   2.794  1.00 90.93           N  
ATOM   2778  CA  PRO A 182      17.898  -2.440   4.117  1.00 90.93           C  
ATOM   2779  HA  PRO A 182      17.201  -2.944   4.787  1.00 90.93           H  
ATOM   2780  C   PRO A 182      17.564  -0.942   4.122  1.00 90.93           C  
ATOM   2781  CB  PRO A 182      19.324  -2.684   4.617  1.00 90.93           C  
ATOM   2782  HB2 PRO A 182      19.365  -2.764   5.703  1.00 90.93           H  
ATOM   2783  HB3 PRO A 182      19.986  -1.890   4.270  1.00 90.93           H  
ATOM   2784  O   PRO A 182      16.910  -0.487   5.052  1.00 90.93           O  
ATOM   2785  CG  PRO A 182      19.713  -3.991   3.935  1.00 90.93           C  
ATOM   2786  HG2 PRO A 182      19.298  -4.835   4.486  1.00 90.93           H  
ATOM   2787  HG3 PRO A 182      20.794  -4.089   3.834  1.00 90.93           H  
ATOM   2788  CD  PRO A 182      19.030  -3.874   2.577  1.00 90.93           C  
ATOM   2789  HD2 PRO A 182      19.693  -3.360   1.881  1.00 90.93           H  
ATOM   2790  HD3 PRO A 182      18.798  -4.870   2.200  1.00 90.93           H  
ATOM   2791  N   GLU A 183      17.909  -0.222   3.053  1.00 92.94           N  
ATOM   2792  H   GLU A 183      18.465  -0.659   2.332  1.00 92.94           H  
ATOM   2793  CA  GLU A 183      17.617   1.209   2.871  1.00 92.94           C  
ATOM   2794  HA  GLU A 183      17.758   1.722   3.822  1.00 92.94           H  
ATOM   2795  C   GLU A 183      16.163   1.495   2.438  1.00 92.94           C  
ATOM   2796  CB  GLU A 183      18.616   1.799   1.856  1.00 92.94           C  
ATOM   2797  HB2 GLU A 183      18.533   1.260   0.912  1.00 92.94           H  
ATOM   2798  HB3 GLU A 183      18.360   2.840   1.654  1.00 92.94           H  
ATOM   2799  O   GLU A 183      15.794   2.641   2.193  1.00 92.94           O  
ATOM   2800  CG  GLU A 183      20.077   1.741   2.328  1.00 92.94           C  
ATOM   2801  HG2 GLU A 183      20.706   2.178   1.553  1.00 92.94           H  
ATOM   2802  HG3 GLU A 183      20.375   0.699   2.444  1.00 92.94           H  
ATOM   2803  CD  GLU A 183      20.294   2.506   3.641  1.00 92.94           C  
ATOM   2804  OE1 GLU A 183      20.972   1.948   4.531  1.00 92.94           O  
ATOM   2805  OE2 GLU A 183      19.773   3.641   3.739  1.00 92.94           O  
ATOM   2806  N   GLY A 184      15.312   0.472   2.312  1.00 94.49           N  
ATOM   2807  H   GLY A 184      15.655  -0.455   2.519  1.00 94.49           H  
ATOM   2808  CA  GLY A 184      13.925   0.635   1.858  1.00 94.49           C  
ATOM   2809  HA2 GLY A 184      13.369  -0.275   2.087  1.00 94.49           H  
ATOM   2810  HA3 GLY A 184      13.462   1.461   2.398  1.00 94.49           H  
ATOM   2811  C   GLY A 184      13.791   0.913   0.356  1.00 94.49           C  
ATOM   2812  O   GLY A 184      12.725   1.318  -0.106  1.00 94.49           O  
ATOM   2813  N   ILE A 185      14.854   0.684  -0.423  1.00 96.51           N  
ATOM   2814  H   ILE A 185      15.702   0.347   0.010  1.00 96.51           H  
ATOM   2815  CA  ILE A 185      14.866   0.902  -1.871  1.00 96.51           C  
ATOM   2816  HA  ILE A 185      14.169   1.706  -2.107  1.00 96.51           H  
ATOM   2817  C   ILE A 185      14.370  -0.363  -2.576  1.00 96.51           C  
ATOM   2818  CB  ILE A 185      16.263   1.363  -2.343  1.00 96.51           C  
ATOM   2819  HB  ILE A 185      17.000   0.633  -2.007  1.00 96.51           H  
ATOM   2820  O   ILE A 185      15.027  -1.407  -2.582  1.00 96.51           O  
ATOM   2821  CG1 ILE A 185      16.618   2.715  -1.676  1.00 96.51           C  
ATOM   2822 HG12 ILE A 185      16.528   2.618  -0.594  1.00 96.51           H  
ATOM   2823 HG13 ILE A 185      15.908   3.482  -1.985  1.00 96.51           H  
ATOM   2824  CG2 ILE A 185      16.300   1.410  -3.887  1.00 96.51           C  
ATOM   2825 HG21 ILE A 185      15.440   1.955  -4.276  1.00 96.51           H  
ATOM   2826 HG22 ILE A 185      16.283   0.395  -4.285  1.00 96.51           H  
ATOM   2827 HG23 ILE A 185      17.217   1.880  -4.241  1.00 96.51           H  
ATOM   2828  CD1 ILE A 185      18.040   3.219  -1.941  1.00 96.51           C  
ATOM   2829 HD11 ILE A 185      18.185   4.160  -1.412  1.00 96.51           H  
ATOM   2830 HD12 ILE A 185      18.764   2.497  -1.562  1.00 96.51           H  
ATOM   2831 HD13 ILE A 185      18.202   3.395  -3.004  1.00 96.51           H  
ATOM   2832  N   ASN A 186      13.195  -0.275  -3.198  1.00 97.20           N  
ATOM   2833  H   ASN A 186      12.705   0.608  -3.185  1.00 97.20           H  
ATOM   2834  CA  ASN A 186      12.562  -1.407  -3.864  1.00 97.20           C  
ATOM   2835  HA  ASN A 186      12.769  -2.303  -3.280  1.00 97.20           H  
ATOM   2836  C   ASN A 186      13.129  -1.604  -5.263  1.00 97.20           C  
ATOM   2837  CB  ASN A 186      11.047  -1.218  -3.910  1.00 97.20           C  
ATOM   2838  HB2 ASN A 186      10.804  -0.325  -4.485  1.00 97.20           H  
ATOM   2839  HB3 ASN A 186      10.578  -2.075  -4.393  1.00 97.20           H  
ATOM   2840  O   ASN A 186      12.969  -0.762  -6.147  1.00 97.20           O  
ATOM   2841  CG  ASN A 186      10.498  -1.096  -2.518  1.00 97.20           C  
ATOM   2842  ND2 ASN A 186      10.008   0.061  -2.164  1.00 97.20           N  
ATOM   2843 HD21 ASN A 186       9.746   0.191  -1.197  1.00 97.20           H  
ATOM   2844 HD22 ASN A 186      10.149   0.854  -2.773  1.00 97.20           H  
ATOM   2845  OD1 ASN A 186      10.546  -2.048  -1.755  1.00 97.20           O  
ATOM   2846  N   CYS A 187      13.757  -2.753  -5.481  1.00 97.28           N  
ATOM   2847  H   CYS A 187      13.885  -3.392  -4.710  1.00 97.28           H  
ATOM   2848  CA  CYS A 187      14.368  -3.067  -6.763  1.00 97.28           C  
ATOM   2849  HA  CYS A 187      14.803  -2.156  -7.173  1.00 97.28           H  
ATOM   2850  C   CYS A 187      13.338  -3.603  -7.765  1.00 97.28           C  
ATOM   2851  CB  CYS A 187      15.510  -4.057  -6.534  1.00 97.28           C  
ATOM   2852  HB2 CYS A 187      15.132  -4.940  -6.020  1.00 97.28           H  
ATOM   2853  HB3 CYS A 187      15.933  -4.349  -7.496  1.00 97.28           H  
ATOM   2854  O   CYS A 187      12.503  -4.440  -7.431  1.00 97.28           O  
ATOM   2855  SG  CYS A 187      16.808  -3.267  -5.537  1.00 97.28           S  
ATOM   2856  HG  CYS A 187      16.070  -2.875  -4.494  1.00 97.28           H  
ATOM   2857  N   ILE A 188      13.453  -3.202  -9.024  1.00 97.80           N  
ATOM   2858  H   ILE A 188      14.091  -2.440  -9.206  1.00 97.80           H  
ATOM   2859  CA  ILE A 188      12.802  -3.814 -10.178  1.00 97.80           C  
ATOM   2860  HA  ILE A 188      12.025  -4.496  -9.831  1.00 97.80           H  
ATOM   2861  C   ILE A 188      13.877  -4.619 -10.901  1.00 97.80           C  
ATOM   2862  CB  ILE A 188      12.136  -2.757 -11.082  1.00 97.80           C  
ATOM   2863  HB  ILE A 188      12.914  -2.135 -11.522  1.00 97.80           H  
ATOM   2864  O   ILE A 188      14.966  -4.117 -11.173  1.00 97.80           O  
ATOM   2865  CG1 ILE A 188      11.197  -1.852 -10.254  1.00 97.80           C  
ATOM   2866 HG12 ILE A 188      11.767  -1.358  -9.468  1.00 97.80           H  
ATOM   2867 HG13 ILE A 188      10.423  -2.457  -9.780  1.00 97.80           H  
ATOM   2868  CG2 ILE A 188      11.367  -3.454 -12.218  1.00 97.80           C  
ATOM   2869 HG21 ILE A 188      12.014  -4.162 -12.737  1.00 97.80           H  
ATOM   2870 HG22 ILE A 188      10.505  -3.984 -11.813  1.00 97.80           H  
ATOM   2871 HG23 ILE A 188      11.028  -2.713 -12.942  1.00 97.80           H  
ATOM   2872  CD1 ILE A 188      10.535  -0.742 -11.065  1.00 97.80           C  
ATOM   2873 HD11 ILE A 188      10.048  -0.055 -10.373  1.00 97.80           H  
ATOM   2874 HD12 ILE A 188       9.777  -1.162 -11.727  1.00 97.80           H  
ATOM   2875 HD13 ILE A 188      11.283  -0.199 -11.642  1.00 97.80           H  
ATOM   2876  N   ARG A 189      13.607  -5.899 -11.162  1.00 97.09           N  
ATOM   2877  H   ARG A 189      12.680  -6.236 -10.947  1.00 97.09           H  
ATOM   2878  CA  ARG A 189      14.611  -6.853 -11.647  1.00 97.09           C  
ATOM   2879  HA  ARG A 189      15.496  -6.300 -11.961  1.00 97.09           H  
ATOM   2880  C   ARG A 189      14.116  -7.614 -12.863  1.00 97.09           C  
ATOM   2881  CB  ARG A 189      15.028  -7.808 -10.517  1.00 97.09           C  
ATOM   2882  HB2 ARG A 189      14.150  -8.335 -10.145  1.00 97.09           H  
ATOM   2883  HB3 ARG A 189      15.727  -8.539 -10.923  1.00 97.09           H  
ATOM   2884  O   ARG A 189      12.953  -8.004 -12.937  1.00 97.09           O  
ATOM   2885  CG  ARG A 189      15.691  -7.057  -9.349  1.00 97.09           C  
ATOM   2886  HG2 ARG A 189      14.945  -6.437  -8.851  1.00 97.09           H  
ATOM   2887  HG3 ARG A 189      16.470  -6.403  -9.740  1.00 97.09           H  
ATOM   2888  CD  ARG A 189      16.305  -7.993  -8.306  1.00 97.09           C  
ATOM   2889  HD2 ARG A 189      15.538  -8.680  -7.950  1.00 97.09           H  
ATOM   2890  HD3 ARG A 189      16.645  -7.389  -7.465  1.00 97.09           H  
ATOM   2891  NE  ARG A 189      17.454  -8.735  -8.854  1.00 97.09           N  
ATOM   2892  HE  ARG A 189      17.976  -8.287  -9.594  1.00 97.09           H  
ATOM   2893  NH1 ARG A 189      17.582 -10.380  -7.258  1.00 97.09           N  
ATOM   2894 HH11 ARG A 189      17.066  -9.773  -6.637  1.00 97.09           H  
ATOM   2895 HH12 ARG A 189      18.067 -11.169  -6.854  1.00 97.09           H  
ATOM   2896  NH2 ARG A 189      18.890 -10.459  -9.073  1.00 97.09           N  
ATOM   2897 HH21 ARG A 189      19.209 -10.000  -9.914  1.00 97.09           H  
ATOM   2898 HH22 ARG A 189      19.260 -11.349  -8.771  1.00 97.09           H  
ATOM   2899  CZ  ARG A 189      17.962  -9.855  -8.387  1.00 97.09           C  
ATOM   2900  N   ALA A 190      15.021  -7.858 -13.803  1.00 95.98           N  
ATOM   2901  H   ALA A 190      15.963  -7.522 -13.663  1.00 95.98           H  
ATOM   2902  CA  ALA A 190      14.786  -8.760 -14.919  1.00 95.98           C  
ATOM   2903  HA  ALA A 190      13.728  -8.750 -15.180  1.00 95.98           H  
ATOM   2904  C   ALA A 190      15.166 -10.190 -14.515  1.00 95.98           C  
ATOM   2905  CB  ALA A 190      15.568  -8.261 -16.138  1.00 95.98           C  
ATOM   2906  HB1 ALA A 190      15.359  -8.901 -16.995  1.00 95.98           H  
ATOM   2907  HB2 ALA A 190      15.275  -7.239 -16.378  1.00 95.98           H  
ATOM   2908  HB3 ALA A 190      16.638  -8.286 -15.931  1.00 95.98           H  
ATOM   2909  O   ALA A 190      16.268 -10.432 -14.023  1.00 95.98           O  
ATOM   2910  N   PHE A 191      14.262 -11.138 -14.745  1.00 94.94           N  
ATOM   2911  H   PHE A 191      13.356 -10.869 -15.102  1.00 94.94           H  
ATOM   2912  CA  PHE A 191      14.494 -12.559 -14.512  1.00 94.94           C  
ATOM   2913  HA  PHE A 191      15.508 -12.719 -14.144  1.00 94.94           H  
ATOM   2914  C   PHE A 191      14.331 -13.330 -15.824  1.00 94.94           C  
ATOM   2915  CB  PHE A 191      13.515 -13.062 -13.448  1.00 94.94           C  
ATOM   2916  HB2 PHE A 191      12.509 -12.790 -13.767  1.00 94.94           H  
ATOM   2917  HB3 PHE A 191      13.576 -14.149 -13.399  1.00 94.94           H  
ATOM   2918  O   PHE A 191      13.299 -13.216 -16.492  1.00 94.94           O  
ATOM   2919  CG  PHE A 191      13.734 -12.506 -12.056  1.00 94.94           C  
ATOM   2920  CD1 PHE A 191      14.702 -13.077 -11.208  1.00 94.94           C  
ATOM   2921  HD1 PHE A 191      15.307 -13.901 -11.555  1.00 94.94           H  
ATOM   2922  CD2 PHE A 191      12.958 -11.422 -11.603  1.00 94.94           C  
ATOM   2923  HD2 PHE A 191      12.234 -10.960 -12.258  1.00 94.94           H  
ATOM   2924  CE1 PHE A 191      14.890 -12.568  -9.910  1.00 94.94           C  
ATOM   2925  HE1 PHE A 191      15.635 -13.002  -9.259  1.00 94.94           H  
ATOM   2926  CE2 PHE A 191      13.141 -10.921 -10.304  1.00 94.94           C  
ATOM   2927  HE2 PHE A 191      12.550 -10.086  -9.959  1.00 94.94           H  
ATOM   2928  CZ  PHE A 191      14.109 -11.491  -9.458  1.00 94.94           C  
ATOM   2929  HZ  PHE A 191      14.254 -11.095  -8.464  1.00 94.94           H  
ATOM   2930  N   GLY A 192      15.324 -14.156 -16.172  1.00 92.18           N  
ATOM   2931  H   GLY A 192      16.145 -14.210 -15.587  1.00 92.18           H  
ATOM   2932  CA  GLY A 192      15.247 -15.042 -17.336  1.00 92.18           C  
ATOM   2933  HA2 GLY A 192      16.118 -15.696 -17.365  1.00 92.18           H  
ATOM   2934  HA3 GLY A 192      15.236 -14.442 -18.246  1.00 92.18           H  
ATOM   2935  C   GLY A 192      13.988 -15.915 -17.281  1.00 92.18           C  
ATOM   2936  O   GLY A 192      13.720 -16.553 -16.266  1.00 92.18           O  
ATOM   2937  N   GLY A 193      13.169 -15.874 -18.336  1.00 93.12           N  
ATOM   2938  H   GLY A 193      13.449 -15.322 -19.134  1.00 93.12           H  
ATOM   2939  CA  GLY A 193      11.908 -16.625 -18.439  1.00 93.12           C  
ATOM   2940  HA2 GLY A 193      12.094 -17.659 -18.152  1.00 93.12           H  
ATOM   2941  HA3 GLY A 193      11.583 -16.624 -19.479  1.00 93.12           H  
ATOM   2942  C   GLY A 193      10.737 -16.115 -17.584  1.00 93.12           C  
ATOM   2943  O   GLY A 193       9.617 -16.583 -17.760  1.00 93.12           O  
ATOM   2944  N   ARG A 194      10.945 -15.148 -16.677  1.00 93.84           N  
ATOM   2945  H   ARG A 194      11.893 -14.818 -16.564  1.00 93.84           H  
ATOM   2946  CA  ARG A 194       9.888 -14.607 -15.791  1.00 93.84           C  
ATOM   2947  HA  ARG A 194       8.952 -15.121 -16.009  1.00 93.84           H  
ATOM   2948  C   ARG A 194       9.575 -13.127 -16.023  1.00 93.84           C  
ATOM   2949  CB  ARG A 194      10.244 -14.884 -14.324  1.00 93.84           C  
ATOM   2950  HB2 ARG A 194       9.510 -14.397 -13.683  1.00 93.84           H  
ATOM   2951  HB3 ARG A 194      11.224 -14.452 -14.116  1.00 93.84           H  
ATOM   2952  O   ARG A 194       8.654 -12.607 -15.383  1.00 93.84           O  
ATOM   2953  CG  ARG A 194      10.291 -16.379 -13.975  1.00 93.84           C  
ATOM   2954  HG2 ARG A 194       9.316 -16.831 -14.156  1.00 93.84           H  
ATOM   2955  HG3 ARG A 194      11.026 -16.878 -14.606  1.00 93.84           H  
ATOM   2956  CD  ARG A 194      10.697 -16.588 -12.510  1.00 93.84           C  
ATOM   2957  HD2 ARG A 194      11.665 -16.112 -12.352  1.00 93.84           H  
ATOM   2958  HD3 ARG A 194      10.809 -17.658 -12.333  1.00 93.84           H  
ATOM   2959  NE  ARG A 194       9.687 -16.048 -11.575  1.00 93.84           N  
ATOM   2960  HE  ARG A 194       8.725 -16.117 -11.874  1.00 93.84           H  
ATOM   2961  NH1 ARG A 194      11.081 -15.477  -9.833  1.00 93.84           N  
ATOM   2962 HH11 ARG A 194      11.860 -15.903 -10.315  1.00 93.84           H  
ATOM   2963 HH12 ARG A 194      11.221 -15.019  -8.944  1.00 93.84           H  
ATOM   2964  NH2 ARG A 194       8.904 -14.999  -9.730  1.00 93.84           N  
ATOM   2965 HH21 ARG A 194       9.045 -14.484  -8.873  1.00 93.84           H  
ATOM   2966 HH22 ARG A 194       7.980 -14.952 -10.135  1.00 93.84           H  
ATOM   2967  CZ  ARG A 194       9.900 -15.518 -10.384  1.00 93.84           C  
ATOM   2968  N   GLY A 195      10.319 -12.483 -16.922  1.00 94.97           N  
ATOM   2969  H   GLY A 195      11.108 -12.982 -17.308  1.00 94.97           H  
ATOM   2970  CA  GLY A 195      10.159 -11.083 -17.302  1.00 94.97           C  
ATOM   2971  HA2 GLY A 195      10.652 -10.912 -18.259  1.00 94.97           H  
ATOM   2972  HA3 GLY A 195       9.098 -10.865 -17.428  1.00 94.97           H  
ATOM   2973  C   GLY A 195      10.739 -10.103 -16.283  1.00 94.97           C  
ATOM   2974  O   GLY A 195      11.456 -10.482 -15.353  1.00 94.97           O  
ATOM   2975  N   ILE A 196      10.420  -8.824 -16.477  1.00 97.70           N  
ATOM   2976  H   ILE A 196       9.817  -8.589 -17.252  1.00 97.70           H  
ATOM   2977  CA  ILE A 196      10.759  -7.744 -15.548  1.00 97.70           C  
ATOM   2978  HA  ILE A 196      11.726  -7.959 -15.092  1.00 97.70           H  
ATOM   2979  C   ILE A 196       9.710  -7.711 -14.440  1.00 97.70           C  
ATOM   2980  CB  ILE A 196      10.880  -6.395 -16.287  1.00 97.70           C  
ATOM   2981  HB  ILE A 196       9.941  -6.193 -16.802  1.00 97.70           H  
ATOM   2982  O   ILE A 196       8.506  -7.695 -14.716  1.00 97.70           O  
ATOM   2983  CG1 ILE A 196      12.022  -6.470 -17.325  1.00 97.70           C  
ATOM   2984 HG12 ILE A 196      11.895  -7.354 -17.950  1.00 97.70           H  
ATOM   2985 HG13 ILE A 196      12.979  -6.557 -16.811  1.00 97.70           H  
ATOM   2986  CG2 ILE A 196      11.151  -5.256 -15.291  1.00 97.70           C  
ATOM   2987 HG21 ILE A 196      12.090  -5.434 -14.767  1.00 97.70           H  
ATOM   2988 HG22 ILE A 196      10.342  -5.171 -14.566  1.00 97.70           H  
ATOM   2989 HG23 ILE A 196      11.203  -4.303 -15.817  1.00 97.70           H  
ATOM   2990  CD1 ILE A 196      12.074  -5.273 -18.275  1.00 97.70           C  
ATOM   2991 HD11 ILE A 196      11.097  -5.121 -18.734  1.00 97.70           H  
ATOM   2992 HD12 ILE A 196      12.789  -5.497 -19.067  1.00 97.70           H  
ATOM   2993 HD13 ILE A 196      12.388  -4.370 -17.753  1.00 97.70           H  
ATOM   2994  N   ARG A 197      10.164  -7.720 -13.187  1.00 97.61           N  
ATOM   2995  H   ARG A 197      11.163  -7.725 -13.039  1.00 97.61           H  
ATOM   2996  CA  ARG A 197       9.301  -7.773 -12.010  1.00 97.61           C  
ATOM   2997  HA  ARG A 197       8.292  -7.508 -12.327  1.00 97.61           H  
ATOM   2998  C   ARG A 197       9.697  -6.762 -10.952  1.00 97.61           C  
ATOM   2999  CB  ARG A 197       9.283  -9.185 -11.405  1.00 97.61           C  
ATOM   3000  HB2 ARG A 197      10.301  -9.494 -11.168  1.00 97.61           H  
ATOM   3001  HB3 ARG A 197       8.707  -9.158 -10.480  1.00 97.61           H  
ATOM   3002  O   ARG A 197      10.883  -6.549 -10.712  1.00 97.61           O  
ATOM   3003  CG  ARG A 197       8.640 -10.202 -12.352  1.00 97.61           C  
ATOM   3004  HG2 ARG A 197       7.650  -9.843 -12.632  1.00 97.61           H  
ATOM   3005  HG3 ARG A 197       9.246 -10.313 -13.252  1.00 97.61           H  
ATOM   3006  CD  ARG A 197       8.495 -11.563 -11.674  1.00 97.61           C  
ATOM   3007  HD2 ARG A 197       9.486 -11.970 -11.473  1.00 97.61           H  
ATOM   3008  HD3 ARG A 197       7.981 -11.425 -10.723  1.00 97.61           H  
ATOM   3009  NE  ARG A 197       7.748 -12.484 -12.548  1.00 97.61           N  
ATOM   3010  HE  ARG A 197       8.039 -12.506 -13.515  1.00 97.61           H  
ATOM   3011  NH1 ARG A 197       6.097 -13.147 -11.064  1.00 97.61           N  
ATOM   3012 HH11 ARG A 197       6.413 -12.499 -10.357  1.00 97.61           H  
ATOM   3013 HH12 ARG A 197       5.159 -13.499 -10.930  1.00 97.61           H  
ATOM   3014  NH2 ARG A 197       6.078 -13.882 -13.156  1.00 97.61           N  
ATOM   3015 HH21 ARG A 197       6.428 -13.846 -14.103  1.00 97.61           H  
ATOM   3016 HH22 ARG A 197       5.197 -14.338 -12.966  1.00 97.61           H  
ATOM   3017  CZ  ARG A 197       6.649 -13.152 -12.245  1.00 97.61           C  
ATOM   3018  N   VAL A 198       8.698  -6.221 -10.264  1.00 97.53           N  
ATOM   3019  H   VAL A 198       7.755  -6.481 -10.518  1.00 97.53           H  
ATOM   3020  CA  VAL A 198       8.908  -5.514  -8.997  1.00 97.53           C  
ATOM   3021  HA  VAL A 198       9.696  -4.772  -9.128  1.00 97.53           H  
ATOM   3022  C   VAL A 198       9.364  -6.535  -7.963  1.00 97.53           C  
ATOM   3023  CB  VAL A 198       7.637  -4.786  -8.532  1.00 97.53           C  
ATOM   3024  HB  VAL A 198       6.836  -5.510  -8.386  1.00 97.53           H  
ATOM   3025  O   VAL A 198       8.751  -7.590  -7.808  1.00 97.53           O  
ATOM   3026  CG1 VAL A 198       7.876  -4.032  -7.221  1.00 97.53           C  
ATOM   3027 HG11 VAL A 198       8.085  -4.727  -6.408  1.00 97.53           H  
ATOM   3028 HG12 VAL A 198       6.976  -3.479  -6.953  1.00 97.53           H  
ATOM   3029 HG13 VAL A 198       8.705  -3.332  -7.330  1.00 97.53           H  
ATOM   3030  CG2 VAL A 198       7.199  -3.769  -9.587  1.00 97.53           C  
ATOM   3031 HG21 VAL A 198       6.308  -3.249  -9.236  1.00 97.53           H  
ATOM   3032 HG22 VAL A 198       7.991  -3.042  -9.765  1.00 97.53           H  
ATOM   3033 HG23 VAL A 198       6.958  -4.274 -10.523  1.00 97.53           H  
ATOM   3034  N   TRP A 199      10.462  -6.252  -7.277  1.00 95.85           N  
ATOM   3035  H   TRP A 199      10.940  -5.382  -7.462  1.00 95.85           H  
ATOM   3036  CA  TRP A 199      11.149  -7.180  -6.384  1.00 95.85           C  
ATOM   3037  HA  TRP A 199      10.464  -7.991  -6.136  1.00 95.85           H  
ATOM   3038  C   TRP A 199      11.499  -6.519  -5.042  1.00 95.85           C  
ATOM   3039  CB  TRP A 199      12.342  -7.804  -7.116  1.00 95.85           C  
ATOM   3040  HB2 TRP A 199      13.198  -7.130  -7.072  1.00 95.85           H  
ATOM   3041  HB3 TRP A 199      12.086  -7.944  -8.166  1.00 95.85           H  
ATOM   3042  O   TRP A 199      12.601  -6.651  -4.517  1.00 95.85           O  
ATOM   3043  CG  TRP A 199      12.709  -9.140  -6.565  1.00 95.85           C  
ATOM   3044  CD1 TRP A 199      13.673  -9.372  -5.657  1.00 95.85           C  
ATOM   3045  HD1 TRP A 199      14.282  -8.581  -5.247  1.00 95.85           H  
ATOM   3046  CD2 TRP A 199      12.055 -10.418  -6.782  1.00 95.85           C  
ATOM   3047  CE2 TRP A 199      12.688 -11.400  -5.963  1.00 95.85           C  
ATOM   3048  CE3 TRP A 199      10.980 -10.836  -7.589  1.00 95.85           C  
ATOM   3049  HE3 TRP A 199      10.482 -10.110  -8.213  1.00 95.85           H  
ATOM   3050  NE1 TRP A 199      13.681 -10.709  -5.304  1.00 95.85           N  
ATOM   3051  HE1 TRP A 199      14.278 -11.093  -4.586  1.00 95.85           H  
ATOM   3052  CH2 TRP A 199      11.188 -13.125  -6.748  1.00 95.85           C  
ATOM   3053  HH2 TRP A 199      10.833 -14.144  -6.711  1.00 95.85           H  
ATOM   3054  CZ2 TRP A 199      12.260 -12.734  -5.930  1.00 95.85           C  
ATOM   3055  HZ2 TRP A 199      12.737 -13.441  -5.267  1.00 95.85           H  
ATOM   3056  CZ3 TRP A 199      10.574 -12.181  -7.592  1.00 95.85           C  
ATOM   3057  HZ3 TRP A 199       9.775 -12.480  -8.254  1.00 95.85           H  
ATOM   3058  N   GLY A 200      10.525  -5.796  -4.492  1.00 94.90           N  
ATOM   3059  H   GLY A 200       9.679  -5.651  -5.025  1.00 94.90           H  
ATOM   3060  CA  GLY A 200      10.570  -5.157  -3.183  1.00 94.90           C  
ATOM   3061  HA2 GLY A 200      11.316  -4.362  -3.177  1.00 94.90           H  
ATOM   3062  HA3 GLY A 200      10.840  -5.893  -2.425  1.00 94.90           H  
ATOM   3063  C   GLY A 200       9.205  -4.554  -2.847  1.00 94.90           C  
ATOM   3064  O   GLY A 200       8.454  -4.184  -3.750  1.00 94.90           O  
ATOM   3065  N   ALA A 201       8.869  -4.505  -1.561  1.00 95.87           N  
ATOM   3066  H   ALA A 201       9.558  -4.796  -0.883  1.00 95.87           H  
ATOM   3067  CA  ALA A 201       7.648  -3.872  -1.054  1.00 95.87           C  
ATOM   3068  HA  ALA A 201       7.365  -3.066  -1.731  1.00 95.87           H  
ATOM   3069  C   ALA A 201       7.890  -3.215   0.314  1.00 95.87           C  
ATOM   3070  CB  ALA A 201       6.508  -4.902  -1.025  1.00 95.87           C  
ATOM   3071  HB1 ALA A 201       6.262  -5.207  -2.042  1.00 95.87           H  
ATOM   3072  HB2 ALA A 201       5.615  -4.453  -0.590  1.00 95.87           H  
ATOM   3073  HB3 ALA A 201       6.798  -5.768  -0.431  1.00 95.87           H  
ATOM   3074  O   ALA A 201       7.072  -3.340   1.225  1.00 95.87           O  
ATOM   3075  N   ARG A 202       9.044  -2.568   0.484  1.00 96.56           N  
ATOM   3076  H   ARG A 202       9.630  -2.435  -0.328  1.00 96.56           H  
ATOM   3077  CA  ARG A 202       9.412  -1.816   1.681  1.00 96.56           C  
ATOM   3078  HA  ARG A 202       8.829  -2.208   2.515  1.00 96.56           H  
ATOM   3079  C   ARG A 202       9.035  -0.344   1.544  1.00 96.56           C  
ATOM   3080  CB  ARG A 202      10.900  -2.002   2.013  1.00 96.56           C  
ATOM   3081  HB2 ARG A 202      11.505  -1.753   1.141  1.00 96.56           H  
ATOM   3082  HB3 ARG A 202      11.168  -1.325   2.825  1.00 96.56           H  
ATOM   3083  O   ARG A 202       9.087   0.216   0.452  1.00 96.56           O  
ATOM   3084  CG  ARG A 202      11.182  -3.444   2.460  1.00 96.56           C  
ATOM   3085  HG2 ARG A 202      10.565  -3.672   3.329  1.00 96.56           H  
ATOM   3086  HG3 ARG A 202      10.924  -4.134   1.657  1.00 96.56           H  
ATOM   3087  CD  ARG A 202      12.653  -3.644   2.826  1.00 96.56           C  
ATOM   3088  HD2 ARG A 202      13.259  -3.444   1.942  1.00 96.56           H  
ATOM   3089  HD3 ARG A 202      12.925  -2.926   3.600  1.00 96.56           H  
ATOM   3090  NE  ARG A 202      12.903  -5.022   3.301  1.00 96.56           N  
ATOM   3091  HE  ARG A 202      12.182  -5.717   3.170  1.00 96.56           H  
ATOM   3092  NH1 ARG A 202      15.143  -4.812   3.694  1.00 96.56           N  
ATOM   3093 HH11 ARG A 202      15.093  -3.866   3.344  1.00 96.56           H  
ATOM   3094 HH12 ARG A 202      16.029  -5.174   4.017  1.00 96.56           H  
ATOM   3095  NH2 ARG A 202      14.158  -6.702   4.183  1.00 96.56           N  
ATOM   3096 HH21 ARG A 202      13.379  -7.273   3.887  1.00 96.56           H  
ATOM   3097 HH22 ARG A 202      15.063  -7.147   4.135  1.00 96.56           H  
ATOM   3098  CZ  ARG A 202      14.060  -5.508   3.697  1.00 96.56           C  
ATOM   3099  N   THR A 203       8.618   0.264   2.643  1.00 97.55           N  
ATOM   3100  H   THR A 203       8.669  -0.242   3.516  1.00 97.55           H  
ATOM   3101  CA  THR A 203       8.455   1.718   2.731  1.00 97.55           C  
ATOM   3102  HA  THR A 203       8.053   2.107   1.796  1.00 97.55           H  
ATOM   3103  C   THR A 203       9.817   2.371   2.962  1.00 97.55           C  
ATOM   3104  CB  THR A 203       7.488   2.106   3.861  1.00 97.55           C  
ATOM   3105  HB  THR A 203       7.326   3.184   3.846  1.00 97.55           H  
ATOM   3106  O   THR A 203      10.823   1.692   3.187  1.00 97.55           O  
ATOM   3107  CG2 THR A 203       6.134   1.410   3.747  1.00 97.55           C  
ATOM   3108 HG21 THR A 203       5.722   1.571   2.751  1.00 97.55           H  
ATOM   3109 HG22 THR A 203       6.242   0.342   3.935  1.00 97.55           H  
ATOM   3110 HG23 THR A 203       5.449   1.835   4.482  1.00 97.55           H  
ATOM   3111  OG1 THR A 203       8.068   1.745   5.089  1.00 97.55           O  
ATOM   3112  HG1 THR A 203       7.386   1.396   5.668  1.00 97.55           H  
ATOM   3113  N   LEU A 204       9.841   3.699   2.965  1.00 97.29           N  
ATOM   3114  H   LEU A 204       8.994   4.201   2.737  1.00 97.29           H  
ATOM   3115  CA  LEU A 204      10.977   4.479   3.436  1.00 97.29           C  
ATOM   3116  HA  LEU A 204      11.897   3.984   3.124  1.00 97.29           H  
ATOM   3117  C   LEU A 204      11.050   4.549   4.969  1.00 97.29           C  
ATOM   3118  CB  LEU A 204      10.931   5.882   2.799  1.00 97.29           C  
ATOM   3119  HB2 LEU A 204      11.730   6.491   3.221  1.00 97.29           H  
ATOM   3120  HB3 LEU A 204       9.984   6.353   3.064  1.00 97.29           H  
ATOM   3121  O   LEU A 204      11.756   5.405   5.477  1.00 97.29           O  
ATOM   3122  CG  LEU A 204      11.081   5.913   1.271  1.00 97.29           C  
ATOM   3123  HG  LEU A 204      10.242   5.401   0.801  1.00 97.29           H  
ATOM   3124  CD1 LEU A 204      11.096   7.363   0.789  1.00 97.29           C  
ATOM   3125 HD11 LEU A 204      10.209   7.889   1.142  1.00 97.29           H  
ATOM   3126 HD12 LEU A 204      11.119   7.400  -0.300  1.00 97.29           H  
ATOM   3127 HD13 LEU A 204      11.969   7.878   1.189  1.00 97.29           H  
ATOM   3128  CD2 LEU A 204      12.384   5.253   0.818  1.00 97.29           C  
ATOM   3129 HD21 LEU A 204      12.328   4.173   0.951  1.00 97.29           H  
ATOM   3130 HD22 LEU A 204      12.568   5.464  -0.236  1.00 97.29           H  
ATOM   3131 HD23 LEU A 204      13.217   5.647   1.400  1.00 97.29           H  
ATOM   3132  N   SER A 205      10.349   3.707   5.732  1.00 96.85           N  
ATOM   3133  H   SER A 205       9.788   2.991   5.293  1.00 96.85           H  
ATOM   3134  CA  SER A 205      10.356   3.787   7.196  1.00 96.85           C  
ATOM   3135  HA  SER A 205      10.509   4.828   7.480  1.00 96.85           H  
ATOM   3136  C   SER A 205      11.478   2.951   7.812  1.00 96.85           C  
ATOM   3137  CB  SER A 205       9.007   3.372   7.774  1.00 96.85           C  
ATOM   3138  HB2 SER A 205       8.877   2.295   7.673  1.00 96.85           H  
ATOM   3139  HB3 SER A 205       8.212   3.880   7.227  1.00 96.85           H  
ATOM   3140  O   SER A 205      11.737   1.823   7.394  1.00 96.85           O  
ATOM   3141  OG  SER A 205       8.932   3.736   9.138  1.00 96.85           O  
ATOM   3142  HG  SER A 205       9.091   4.680   9.222  1.00 96.85           H  
ATOM   3143  N   SER A 206      12.129   3.502   8.832  1.00 94.73           N  
ATOM   3144  H   SER A 206      11.986   4.487   9.001  1.00 94.73           H  
ATOM   3145  CA  SER A 206      13.052   2.807   9.728  1.00 94.73           C  
ATOM   3146  HA  SER A 206      13.647   2.101   9.148  1.00 94.73           H  
ATOM   3147  C   SER A 206      12.318   2.002  10.808  1.00 94.73           C  
ATOM   3148  CB  SER A 206      14.005   3.828  10.362  1.00 94.73           C  
ATOM   3149  HB2 SER A 206      14.504   4.403   9.582  1.00 94.73           H  
ATOM   3150  HB3 SER A 206      14.758   3.288  10.935  1.00 94.73           H  
ATOM   3151  O   SER A 206      12.886   1.065  11.372  1.00 94.73           O  
ATOM   3152  OG  SER A 206      13.320   4.708  11.231  1.00 94.73           O  
ATOM   3153  HG  SER A 206      13.089   5.532  10.796  1.00 94.73           H  
ATOM   3154  N   ASP A 207      11.040   2.308  11.058  1.00 94.81           N  
ATOM   3155  H   ASP A 207      10.615   3.060  10.536  1.00 94.81           H  
ATOM   3156  CA  ASP A 207      10.207   1.578  12.006  1.00 94.81           C  
ATOM   3157  HA  ASP A 207      10.785   1.444  12.920  1.00 94.81           H  
ATOM   3158  C   ASP A 207       9.846   0.192  11.453  1.00 94.81           C  
ATOM   3159  CB  ASP A 207       8.959   2.393  12.385  1.00 94.81           C  
ATOM   3160  HB2 ASP A 207       9.275   3.374  12.740  1.00 94.81           H  
ATOM   3161  HB3 ASP A 207       8.345   2.534  11.495  1.00 94.81           H  
ATOM   3162  O   ASP A 207       9.194   0.032  10.416  1.00 94.81           O  
ATOM   3163  CG  ASP A 207       8.097   1.731  13.472  1.00 94.81           C  
ATOM   3164  OD1 ASP A 207       8.358   0.555  13.829  1.00 94.81           O  
ATOM   3165  OD2 ASP A 207       7.113   2.377  13.889  1.00 94.81           O  
ATOM   3166  N   SER A 208      10.235  -0.838  12.204  1.00 91.69           N  
ATOM   3167  H   SER A 208      10.732  -0.608  13.052  1.00 91.69           H  
ATOM   3168  CA  SER A 208       9.945  -2.238  11.898  1.00 91.69           C  
ATOM   3169  HA  SER A 208      10.429  -2.478  10.951  1.00 91.69           H  
ATOM   3170  C   SER A 208       8.449  -2.554  11.748  1.00 91.69           C  
ATOM   3171  CB  SER A 208      10.557  -3.118  12.988  1.00 91.69           C  
ATOM   3172  HB2 SER A 208      11.603  -2.846  13.131  1.00 91.69           H  
ATOM   3173  HB3 SER A 208      10.511  -4.160  12.672  1.00 91.69           H  
ATOM   3174  O   SER A 208       8.101  -3.492  11.022  1.00 91.69           O  
ATOM   3175  OG  SER A 208       9.862  -2.983  14.213  1.00 91.69           O  
ATOM   3176  HG  SER A 208       9.742  -2.054  14.421  1.00 91.69           H  
ATOM   3177  N   LEU A 209       7.563  -1.783  12.392  1.00 92.02           N  
ATOM   3178  H   LEU A 209       7.911  -1.013  12.946  1.00 92.02           H  
ATOM   3179  CA  LEU A 209       6.111  -1.928  12.276  1.00 92.02           C  
ATOM   3180  HA  LEU A 209       5.843  -2.980  12.375  1.00 92.02           H  
ATOM   3181  C   LEU A 209       5.601  -1.473  10.907  1.00 92.02           C  
ATOM   3182  CB  LEU A 209       5.421  -1.120  13.391  1.00 92.02           C  
ATOM   3183  HB2 LEU A 209       5.739  -0.080  13.318  1.00 92.02           H  
ATOM   3184  HB3 LEU A 209       4.345  -1.142  13.220  1.00 92.02           H  
ATOM   3185  O   LEU A 209       4.726  -2.120  10.331  1.00 92.02           O  
ATOM   3186  CG  LEU A 209       5.696  -1.620  14.821  1.00 92.02           C  
ATOM   3187  HG  LEU A 209       6.767  -1.599  15.023  1.00 92.02           H  
ATOM   3188  CD1 LEU A 209       4.994  -0.708  15.825  1.00 92.02           C  
ATOM   3189 HD11 LEU A 209       3.916  -0.716  15.665  1.00 92.02           H  
ATOM   3190 HD12 LEU A 209       5.217  -1.032  16.842  1.00 92.02           H  
ATOM   3191 HD13 LEU A 209       5.370   0.307  15.702  1.00 92.02           H  
ATOM   3192  CD2 LEU A 209       5.184  -3.051  15.032  1.00 92.02           C  
ATOM   3193 HD21 LEU A 209       5.786  -3.745  14.445  1.00 92.02           H  
ATOM   3194 HD22 LEU A 209       4.134  -3.115  14.748  1.00 92.02           H  
ATOM   3195 HD23 LEU A 209       5.287  -3.315  16.085  1.00 92.02           H  
ATOM   3196  N   TRP A 210       6.194  -0.413  10.356  1.00 95.18           N  
ATOM   3197  H   TRP A 210       6.940   0.030  10.872  1.00 95.18           H  
ATOM   3198  CA  TRP A 210       5.780   0.210   9.096  1.00 95.18           C  
ATOM   3199  HA  TRP A 210       4.788  -0.162   8.838  1.00 95.18           H  
ATOM   3200  C   TRP A 210       6.674  -0.146   7.915  1.00 95.18           C  
ATOM   3201  CB  TRP A 210       5.657   1.718   9.287  1.00 95.18           C  
ATOM   3202  HB2 TRP A 210       6.639   2.133   9.514  1.00 95.18           H  
ATOM   3203  HB3 TRP A 210       5.309   2.154   8.351  1.00 95.18           H  
ATOM   3204  O   TRP A 210       6.578   0.467   6.854  1.00 95.18           O  
ATOM   3205  CG  TRP A 210       4.696   2.097  10.363  1.00 95.18           C  
ATOM   3206  CD1 TRP A 210       5.026   2.672  11.537  1.00 95.18           C  
ATOM   3207  HD1 TRP A 210       6.029   2.944  11.833  1.00 95.18           H  
ATOM   3208  CD2 TRP A 210       3.266   1.824  10.436  1.00 95.18           C  
ATOM   3209  CE2 TRP A 210       2.794   2.261  11.711  1.00 95.18           C  
ATOM   3210  CE3 TRP A 210       2.330   1.219   9.568  1.00 95.18           C  
ATOM   3211  HE3 TRP A 210       2.662   0.846   8.610  1.00 95.18           H  
ATOM   3212  NE1 TRP A 210       3.914   2.759  12.344  1.00 95.18           N  
ATOM   3213  HE1 TRP A 210       3.998   2.969  13.329  1.00 95.18           H  
ATOM   3214  CH2 TRP A 210       0.553   1.491  11.220  1.00 95.18           C  
ATOM   3215  HH2 TRP A 210      -0.470   1.324  11.525  1.00 95.18           H  
ATOM   3216  CZ2 TRP A 210       1.456   2.111  12.101  1.00 95.18           C  
ATOM   3217  HZ2 TRP A 210       1.134   2.414  13.086  1.00 95.18           H  
ATOM   3218  CZ3 TRP A 210       0.988   1.051   9.957  1.00 95.18           C  
ATOM   3219  HZ3 TRP A 210       0.293   0.546   9.303  1.00 95.18           H  
ATOM   3220  N   LYS A 211       7.512  -1.169   8.075  1.00 94.72           N  
ATOM   3221  H   LYS A 211       7.596  -1.525   9.017  1.00 94.72           H  
ATOM   3222  CA  LYS A 211       8.503  -1.593   7.087  1.00 94.72           C  
ATOM   3223  HA  LYS A 211       9.207  -0.774   6.941  1.00 94.72           H  
ATOM   3224  C   LYS A 211       7.916  -1.923   5.716  1.00 94.72           C  
ATOM   3225  CB  LYS A 211       9.248  -2.797   7.677  1.00 94.72           C  
ATOM   3226  HB2 LYS A 211       9.651  -2.509   8.648  1.00 94.72           H  
ATOM   3227  HB3 LYS A 211       8.551  -3.623   7.822  1.00 94.72           H  
ATOM   3228  O   LYS A 211       8.604  -1.736   4.720  1.00 94.72           O  
ATOM   3229  CG  LYS A 211      10.404  -3.254   6.782  1.00 94.72           C  
ATOM   3230  HG2 LYS A 211      10.015  -3.621   5.832  1.00 94.72           H  
ATOM   3231  HG3 LYS A 211      11.070  -2.411   6.596  1.00 94.72           H  
ATOM   3232  CD  LYS A 211      11.184  -4.383   7.450  1.00 94.72           C  
ATOM   3233  HD2 LYS A 211      10.522  -5.236   7.602  1.00 94.72           H  
ATOM   3234  HD3 LYS A 211      11.572  -4.040   8.410  1.00 94.72           H  
ATOM   3235  CE  LYS A 211      12.336  -4.767   6.526  1.00 94.72           C  
ATOM   3236  HE2 LYS A 211      11.912  -5.023   5.554  1.00 94.72           H  
ATOM   3237  HE3 LYS A 211      12.982  -3.899   6.396  1.00 94.72           H  
ATOM   3238  NZ  LYS A 211      13.105  -5.913   7.058  1.00 94.72           N  
ATOM   3239  HZ1 LYS A 211      13.544  -5.666   7.934  1.00 94.72           H  
ATOM   3240  HZ2 LYS A 211      12.489  -6.701   7.198  1.00 94.72           H  
ATOM   3241  HZ3 LYS A 211      13.812  -6.187   6.391  1.00 94.72           H  
ATOM   3242  N   TYR A 212       6.691  -2.447   5.641  1.00 96.30           N  
ATOM   3243  H   TYR A 212       6.139  -2.480   6.487  1.00 96.30           H  
ATOM   3244  CA  TYR A 212       6.115  -2.968   4.398  1.00 96.30           C  
ATOM   3245  HA  TYR A 212       6.898  -2.989   3.640  1.00 96.30           H  
ATOM   3246  C   TYR A 212       4.984  -2.102   3.842  1.00 96.30           C  
ATOM   3247  CB  TYR A 212       5.649  -4.415   4.576  1.00 96.30           C  
ATOM   3248  HB2 TYR A 212       4.849  -4.439   5.317  1.00 96.30           H  
ATOM   3249  HB3 TYR A 212       5.234  -4.753   3.626  1.00 96.30           H  
ATOM   3250  O   TYR A 212       4.083  -1.682   4.569  1.00 96.30           O  
ATOM   3251  CG  TYR A 212       6.736  -5.395   4.964  1.00 96.30           C  
ATOM   3252  CD1 TYR A 212       7.754  -5.716   4.045  1.00 96.30           C  
ATOM   3253  HD1 TYR A 212       7.766  -5.247   3.072  1.00 96.30           H  
ATOM   3254  CD2 TYR A 212       6.711  -6.005   6.233  1.00 96.30           C  
ATOM   3255  HD2 TYR A 212       5.931  -5.750   6.935  1.00 96.30           H  
ATOM   3256  CE1 TYR A 212       8.749  -6.649   4.395  1.00 96.30           C  
ATOM   3257  HE1 TYR A 212       9.530  -6.913   3.697  1.00 96.30           H  
ATOM   3258  CE2 TYR A 212       7.692  -6.953   6.578  1.00 96.30           C  
ATOM   3259  HE2 TYR A 212       7.665  -7.428   7.547  1.00 96.30           H  
ATOM   3260  OH  TYR A 212       9.664  -8.182   6.002  1.00 96.30           O  
ATOM   3261  HH  TYR A 212       9.405  -8.685   6.778  1.00 96.30           H  
ATOM   3262  CZ  TYR A 212       8.713  -7.275   5.658  1.00 96.30           C  
ATOM   3263  N   VAL A 213       4.996  -1.918   2.521  1.00 97.25           N  
ATOM   3264  H   VAL A 213       5.767  -2.322   2.008  1.00 97.25           H  
ATOM   3265  CA  VAL A 213       4.013  -1.136   1.760  1.00 97.25           C  
ATOM   3266  HA  VAL A 213       4.028  -0.102   2.104  1.00 97.25           H  
ATOM   3267  C   VAL A 213       2.597  -1.655   1.973  1.00 97.25           C  
ATOM   3268  CB  VAL A 213       4.369  -1.160   0.260  1.00 97.25           C  
ATOM   3269  HB  VAL A 213       4.553  -2.191  -0.042  1.00 97.25           H  
ATOM   3270  O   VAL A 213       1.712  -0.872   2.288  1.00 97.25           O  
ATOM   3271  CG1 VAL A 213       3.261  -0.603  -0.636  1.00 97.25           C  
ATOM   3272 HG11 VAL A 213       3.064   0.440  -0.386  1.00 97.25           H  
ATOM   3273 HG12 VAL A 213       3.581  -0.678  -1.676  1.00 97.25           H  
ATOM   3274 HG13 VAL A 213       2.348  -1.189  -0.541  1.00 97.25           H  
ATOM   3275  CG2 VAL A 213       5.634  -0.342  -0.001  1.00 97.25           C  
ATOM   3276 HG21 VAL A 213       6.468  -0.727   0.587  1.00 97.25           H  
ATOM   3277 HG22 VAL A 213       5.455   0.696   0.281  1.00 97.25           H  
ATOM   3278 HG23 VAL A 213       5.899  -0.382  -1.057  1.00 97.25           H  
ATOM   3279  N   ASN A 214       2.364  -2.964   1.841  1.00 95.79           N  
ATOM   3280  H   ASN A 214       3.139  -3.593   1.685  1.00 95.79           H  
ATOM   3281  CA  ASN A 214       1.026  -3.537   2.017  1.00 95.79           C  
ATOM   3282  HA  ASN A 214       0.326  -3.024   1.357  1.00 95.79           H  
ATOM   3283  C   ASN A 214       0.494  -3.358   3.438  1.00 95.79           C  
ATOM   3284  CB  ASN A 214       1.023  -5.022   1.644  1.00 95.79           C  
ATOM   3285  HB2 ASN A 214       0.005  -5.391   1.769  1.00 95.79           H  
ATOM   3286  HB3 ASN A 214       1.261  -5.115   0.584  1.00 95.79           H  
ATOM   3287  O   ASN A 214      -0.703  -3.184   3.610  1.00 95.79           O  
ATOM   3288  CG  ASN A 214       1.966  -5.870   2.485  1.00 95.79           C  
ATOM   3289  ND2 ASN A 214       1.468  -6.884   3.149  1.00 95.79           N  
ATOM   3290 HD21 ASN A 214       0.492  -7.122   3.046  1.00 95.79           H  
ATOM   3291 HD22 ASN A 214       2.035  -7.368   3.830  1.00 95.79           H  
ATOM   3292  OD1 ASN A 214       3.159  -5.621   2.562  1.00 95.79           O  
ATOM   3293  N   VAL A 215       1.370  -3.360   4.447  1.00 96.41           N  
ATOM   3294  H   VAL A 215       2.354  -3.445   4.237  1.00 96.41           H  
ATOM   3295  CA  VAL A 215       0.955  -3.123   5.832  1.00 96.41           C  
ATOM   3296  HA  VAL A 215       0.080  -3.738   6.041  1.00 96.41           H  
ATOM   3297  C   VAL A 215       0.514  -1.674   5.998  1.00 96.41           C  
ATOM   3298  CB  VAL A 215       2.051  -3.509   6.839  1.00 96.41           C  
ATOM   3299  HB  VAL A 215       2.968  -2.966   6.609  1.00 96.41           H  
ATOM   3300  O   VAL A 215      -0.594  -1.444   6.468  1.00 96.41           O  
ATOM   3301  CG1 VAL A 215       1.635  -3.169   8.274  1.00 96.41           C  
ATOM   3302 HG11 VAL A 215       0.660  -3.606   8.492  1.00 96.41           H  
ATOM   3303 HG12 VAL A 215       1.573  -2.089   8.406  1.00 96.41           H  
ATOM   3304 HG13 VAL A 215       2.375  -3.545   8.982  1.00 96.41           H  
ATOM   3305  CG2 VAL A 215       2.347  -5.016   6.768  1.00 96.41           C  
ATOM   3306 HG21 VAL A 215       1.451  -5.584   7.016  1.00 96.41           H  
ATOM   3307 HG22 VAL A 215       3.139  -5.267   7.474  1.00 96.41           H  
ATOM   3308 HG23 VAL A 215       2.669  -5.293   5.764  1.00 96.41           H  
ATOM   3309  N   ARG A 216       1.312  -0.685   5.564  1.00 96.86           N  
ATOM   3310  H   ARG A 216       2.206  -0.909   5.152  1.00 96.86           H  
ATOM   3311  CA  ARG A 216       0.872   0.718   5.661  1.00 96.86           C  
ATOM   3312  HA  ARG A 216       0.571   0.900   6.692  1.00 96.86           H  
ATOM   3313  C   ARG A 216      -0.385   0.969   4.832  1.00 96.86           C  
ATOM   3314  CB  ARG A 216       1.984   1.710   5.281  1.00 96.86           C  
ATOM   3315  HB2 ARG A 216       2.273   1.550   4.242  1.00 96.86           H  
ATOM   3316  HB3 ARG A 216       2.859   1.548   5.911  1.00 96.86           H  
ATOM   3317  O   ARG A 216      -1.316   1.573   5.345  1.00 96.86           O  
ATOM   3318  CG  ARG A 216       1.494   3.166   5.447  1.00 96.86           C  
ATOM   3319  HG2 ARG A 216       2.231   3.846   5.022  1.00 96.86           H  
ATOM   3320  HG3 ARG A 216       0.599   3.333   4.847  1.00 96.86           H  
ATOM   3321  CD  ARG A 216       1.230   3.582   6.909  1.00 96.86           C  
ATOM   3322  HD2 ARG A 216       1.360   2.721   7.565  1.00 96.86           H  
ATOM   3323  HD3 ARG A 216       1.968   4.333   7.189  1.00 96.86           H  
ATOM   3324  NE  ARG A 216      -0.125   4.151   7.098  1.00 96.86           N  
ATOM   3325  HE  ARG A 216      -0.579   4.551   6.289  1.00 96.86           H  
ATOM   3326  NH1 ARG A 216      -0.470   3.740   9.350  1.00 96.86           N  
ATOM   3327 HH11 ARG A 216       0.274   3.058   9.382  1.00 96.86           H  
ATOM   3328 HH12 ARG A 216      -1.200   3.747  10.047  1.00 96.86           H  
ATOM   3329  NH2 ARG A 216      -2.030   4.786   8.205  1.00 96.86           N  
ATOM   3330 HH21 ARG A 216      -2.691   4.787   8.969  1.00 96.86           H  
ATOM   3331 HH22 ARG A 216      -2.436   5.271   7.418  1.00 96.86           H  
ATOM   3332  CZ  ARG A 216      -0.856   4.225   8.205  1.00 96.86           C  
ATOM   3333  N   ARG A 217      -0.427   0.493   3.586  1.00 97.28           N  
ATOM   3334  H   ARG A 217       0.382   0.002   3.234  1.00 97.28           H  
ATOM   3335  CA  ARG A 217      -1.586   0.679   2.701  1.00 97.28           C  
ATOM   3336  HA  ARG A 217      -1.844   1.737   2.666  1.00 97.28           H  
ATOM   3337  C   ARG A 217      -2.843  -0.007   3.232  1.00 97.28           C  
ATOM   3338  CB  ARG A 217      -1.265   0.208   1.279  1.00 97.28           C  
ATOM   3339  HB2 ARG A 217      -2.188   0.246   0.701  1.00 97.28           H  
ATOM   3340  HB3 ARG A 217      -0.919  -0.825   1.303  1.00 97.28           H  
ATOM   3341  O   ARG A 217      -3.922   0.539   3.062  1.00 97.28           O  
ATOM   3342  CG  ARG A 217      -0.223   1.097   0.577  1.00 97.28           C  
ATOM   3343  HG2 ARG A 217      -0.567   2.131   0.572  1.00 97.28           H  
ATOM   3344  HG3 ARG A 217       0.726   1.066   1.111  1.00 97.28           H  
ATOM   3345  CD  ARG A 217      -0.001   0.628  -0.866  1.00 97.28           C  
ATOM   3346  HD2 ARG A 217       0.178  -0.447  -0.872  1.00 97.28           H  
ATOM   3347  HD3 ARG A 217       0.878   1.135  -1.264  1.00 97.28           H  
ATOM   3348  NE  ARG A 217      -1.160   0.974  -1.700  1.00 97.28           N  
ATOM   3349  HE  ARG A 217      -1.567   1.884  -1.537  1.00 97.28           H  
ATOM   3350  NH1 ARG A 217      -1.464  -0.971  -2.928  1.00 97.28           N  
ATOM   3351 HH11 ARG A 217      -2.179  -1.520  -3.383  1.00 97.28           H  
ATOM   3352 HH12 ARG A 217      -0.708  -1.441  -2.450  1.00 97.28           H  
ATOM   3353  NH2 ARG A 217      -2.874   0.735  -3.101  1.00 97.28           N  
ATOM   3354 HH21 ARG A 217      -3.431   0.149  -3.707  1.00 97.28           H  
ATOM   3355 HH22 ARG A 217      -3.263   1.626  -2.825  1.00 97.28           H  
ATOM   3356  CZ  ARG A 217      -1.808   0.235  -2.576  1.00 97.28           C  
ATOM   3357  N   LEU A 218      -2.715  -1.148   3.914  1.00 96.27           N  
ATOM   3358  H   LEU A 218      -1.813  -1.598   3.966  1.00 96.27           H  
ATOM   3359  CA  LEU A 218      -3.842  -1.773   4.606  1.00 96.27           C  
ATOM   3360  HA  LEU A 218      -4.652  -1.902   3.888  1.00 96.27           H  
ATOM   3361  C   LEU A 218      -4.378  -0.870   5.720  1.00 96.27           C  
ATOM   3362  CB  LEU A 218      -3.425  -3.156   5.136  1.00 96.27           C  
ATOM   3363  HB2 LEU A 218      -2.539  -3.038   5.760  1.00 96.27           H  
ATOM   3364  HB3 LEU A 218      -3.163  -3.788   4.287  1.00 96.27           H  
ATOM   3365  O   LEU A 218      -5.584  -0.711   5.815  1.00 96.27           O  
ATOM   3366  CG  LEU A 218      -4.504  -3.876   5.968  1.00 96.27           C  
ATOM   3367  HG  LEU A 218      -4.768  -3.270   6.835  1.00 96.27           H  
ATOM   3368  CD1 LEU A 218      -5.764  -4.177   5.158  1.00 96.27           C  
ATOM   3369 HD11 LEU A 218      -6.226  -3.243   4.836  1.00 96.27           H  
ATOM   3370 HD12 LEU A 218      -6.484  -4.704   5.784  1.00 96.27           H  
ATOM   3371 HD13 LEU A 218      -5.525  -4.785   4.286  1.00 96.27           H  
ATOM   3372  CD2 LEU A 218      -3.940  -5.202   6.475  1.00 96.27           C  
ATOM   3373 HD21 LEU A 218      -3.718  -5.866   5.639  1.00 96.27           H  
ATOM   3374 HD22 LEU A 218      -3.026  -5.013   7.039  1.00 96.27           H  
ATOM   3375 HD23 LEU A 218      -4.668  -5.682   7.128  1.00 96.27           H  
ATOM   3376  N   PHE A 219      -3.511  -0.253   6.527  1.00 96.66           N  
ATOM   3377  H   PHE A 219      -2.521  -0.403   6.401  1.00 96.66           H  
ATOM   3378  CA  PHE A 219      -3.966   0.698   7.548  1.00 96.66           C  
ATOM   3379  HA  PHE A 219      -4.722   0.214   8.166  1.00 96.66           H  
ATOM   3380  C   PHE A 219      -4.659   1.919   6.939  1.00 96.66           C  
ATOM   3381  CB  PHE A 219      -2.813   1.117   8.462  1.00 96.66           C  
ATOM   3382  HB2 PHE A 219      -1.882   1.173   7.898  1.00 96.66           H  
ATOM   3383  HB3 PHE A 219      -3.023   2.117   8.841  1.00 96.66           H  
ATOM   3384  O   PHE A 219      -5.712   2.282   7.437  1.00 96.66           O  
ATOM   3385  CG  PHE A 219      -2.634   0.203   9.655  1.00 96.66           C  
ATOM   3386  CD1 PHE A 219      -3.127   0.592  10.914  1.00 96.66           C  
ATOM   3387  HD1 PHE A 219      -3.651   1.529  11.024  1.00 96.66           H  
ATOM   3388  CD2 PHE A 219      -2.002  -1.044   9.512  1.00 96.66           C  
ATOM   3389  HD2 PHE A 219      -1.671  -1.373   8.538  1.00 96.66           H  
ATOM   3390  CE1 PHE A 219      -2.952  -0.250  12.027  1.00 96.66           C  
ATOM   3391  HE1 PHE A 219      -3.346   0.049  12.988  1.00 96.66           H  
ATOM   3392  CE2 PHE A 219      -1.823  -1.881  10.624  1.00 96.66           C  
ATOM   3393  HE2 PHE A 219      -1.349  -2.844  10.505  1.00 96.66           H  
ATOM   3394  CZ  PHE A 219      -2.290  -1.481  11.886  1.00 96.66           C  
ATOM   3395  HZ  PHE A 219      -2.173  -2.131  12.741  1.00 96.66           H  
ATOM   3396  N   LEU A 220      -4.136   2.479   5.841  1.00 96.39           N  
ATOM   3397  H   LEU A 220      -3.258   2.127   5.488  1.00 96.39           H  
ATOM   3398  CA  LEU A 220      -4.810   3.571   5.119  1.00 96.39           C  
ATOM   3399  HA  LEU A 220      -4.956   4.417   5.791  1.00 96.39           H  
ATOM   3400  C   LEU A 220      -6.213   3.154   4.662  1.00 96.39           C  
ATOM   3401  CB  LEU A 220      -3.977   4.012   3.900  1.00 96.39           C  
ATOM   3402  HB2 LEU A 220      -4.541   4.777   3.367  1.00 96.39           H  
ATOM   3403  HB3 LEU A 220      -3.859   3.164   3.224  1.00 96.39           H  
ATOM   3404  O   LEU A 220      -7.186   3.832   4.948  1.00 96.39           O  
ATOM   3405  CG  LEU A 220      -2.590   4.580   4.225  1.00 96.39           C  
ATOM   3406  HG  LEU A 220      -2.017   3.860   4.809  1.00 96.39           H  
ATOM   3407  CD1 LEU A 220      -1.809   4.882   2.947  1.00 96.39           C  
ATOM   3408 HD11 LEU A 220      -1.688   3.973   2.358  1.00 96.39           H  
ATOM   3409 HD12 LEU A 220      -0.835   5.306   3.191  1.00 96.39           H  
ATOM   3410 HD13 LEU A 220      -2.368   5.608   2.357  1.00 96.39           H  
ATOM   3411  CD2 LEU A 220      -2.666   5.866   5.018  1.00 96.39           C  
ATOM   3412 HD21 LEU A 220      -3.252   5.740   5.928  1.00 96.39           H  
ATOM   3413 HD22 LEU A 220      -3.184   6.615   4.419  1.00 96.39           H  
ATOM   3414 HD23 LEU A 220      -1.668   6.240   5.247  1.00 96.39           H  
ATOM   3415  N   TYR A 221      -6.325   1.984   4.028  1.00 96.10           N  
ATOM   3416  H   TYR A 221      -5.484   1.469   3.813  1.00 96.10           H  
ATOM   3417  CA  TYR A 221      -7.612   1.437   3.597  1.00 96.10           C  
ATOM   3418  HA  TYR A 221      -8.080   2.134   2.901  1.00 96.10           H  
ATOM   3419  C   TYR A 221      -8.596   1.243   4.761  1.00 96.10           C  
ATOM   3420  CB  TYR A 221      -7.351   0.106   2.880  1.00 96.10           C  
ATOM   3421  HB2 TYR A 221      -6.885   0.313   1.917  1.00 96.10           H  
ATOM   3422  HB3 TYR A 221      -6.646  -0.485   3.465  1.00 96.10           H  
ATOM   3423  O   TYR A 221      -9.784   1.517   4.612  1.00 96.10           O  
ATOM   3424  CG  TYR A 221      -8.600  -0.722   2.657  1.00 96.10           C  
ATOM   3425  CD1 TYR A 221      -8.852  -1.862   3.448  1.00 96.10           C  
ATOM   3426  HD1 TYR A 221      -8.148  -2.152   4.213  1.00 96.10           H  
ATOM   3427  CD2 TYR A 221      -9.553  -0.291   1.718  1.00 96.10           C  
ATOM   3428  HD2 TYR A 221      -9.393   0.620   1.159  1.00 96.10           H  
ATOM   3429  CE1 TYR A 221     -10.053  -2.581   3.286  1.00 96.10           C  
ATOM   3430  HE1 TYR A 221     -10.276  -3.437   3.905  1.00 96.10           H  
ATOM   3431  CE2 TYR A 221     -10.760  -0.995   1.565  1.00 96.10           C  
ATOM   3432  HE2 TYR A 221     -11.512  -0.619   0.887  1.00 96.10           H  
ATOM   3433  OH  TYR A 221     -12.193  -2.797   2.221  1.00 96.10           O  
ATOM   3434  HH  TYR A 221     -12.782  -2.280   1.667  1.00 96.10           H  
ATOM   3435  CZ  TYR A 221     -11.013  -2.138   2.351  1.00 96.10           C  
ATOM   3436  N   LEU A 222      -8.114   0.745   5.904  1.00 96.32           N  
ATOM   3437  H   LEU A 222      -7.122   0.567   5.963  1.00 96.32           H  
ATOM   3438  CA  LEU A 222      -8.938   0.530   7.091  1.00 96.32           C  
ATOM   3439  HA  LEU A 222      -9.842  -0.008   6.806  1.00 96.32           H  
ATOM   3440  C   LEU A 222      -9.403   1.846   7.712  1.00 96.32           C  
ATOM   3441  CB  LEU A 222      -8.148  -0.278   8.133  1.00 96.32           C  
ATOM   3442  HB2 LEU A 222      -8.684  -0.229   9.081  1.00 96.32           H  
ATOM   3443  HB3 LEU A 222      -7.181   0.200   8.283  1.00 96.32           H  
ATOM   3444  O   LEU A 222     -10.573   1.945   8.056  1.00 96.32           O  
ATOM   3445  CG  LEU A 222      -7.928  -1.756   7.782  1.00 96.32           C  
ATOM   3446  HG  LEU A 222      -7.435  -1.864   6.816  1.00 96.32           H  
ATOM   3447  CD1 LEU A 222      -7.050  -2.402   8.855  1.00 96.32           C  
ATOM   3448 HD11 LEU A 222      -6.867  -3.447   8.606  1.00 96.32           H  
ATOM   3449 HD12 LEU A 222      -7.548  -2.331   9.822  1.00 96.32           H  
ATOM   3450 HD13 LEU A 222      -6.097  -1.875   8.902  1.00 96.32           H  
ATOM   3451  CD2 LEU A 222      -9.245  -2.519   7.708  1.00 96.32           C  
ATOM   3452 HD21 LEU A 222      -9.051  -3.591   7.717  1.00 96.32           H  
ATOM   3453 HD22 LEU A 222      -9.773  -2.254   6.792  1.00 96.32           H  
ATOM   3454 HD23 LEU A 222      -9.864  -2.267   8.569  1.00 96.32           H  
ATOM   3455  N   GLU A 223      -8.496   2.810   7.872  1.00 95.12           N  
ATOM   3456  H   GLU A 223      -7.562   2.662   7.517  1.00 95.12           H  
ATOM   3457  CA  GLU A 223      -8.783   4.138   8.423  1.00 95.12           C  
ATOM   3458  HA  GLU A 223      -9.211   4.035   9.420  1.00 95.12           H  
ATOM   3459  C   GLU A 223      -9.861   4.828   7.568  1.00 95.12           C  
ATOM   3460  CB  GLU A 223      -7.457   4.938   8.545  1.00 95.12           C  
ATOM   3461  HB2 GLU A 223      -7.689   5.987   8.728  1.00 95.12           H  
ATOM   3462  HB3 GLU A 223      -6.923   4.868   7.597  1.00 95.12           H  
ATOM   3463  O   GLU A 223     -10.931   5.131   8.094  1.00 95.12           O  
ATOM   3464  CG  GLU A 223      -6.539   4.434   9.694  1.00 95.12           C  
ATOM   3465  HG2 GLU A 223      -6.952   4.784  10.640  1.00 95.12           H  
ATOM   3466  HG3 GLU A 223      -6.576   3.345   9.724  1.00 95.12           H  
ATOM   3467  CD  GLU A 223      -5.043   4.852   9.612  1.00 95.12           C  
ATOM   3468  OE1 GLU A 223      -4.182   4.284  10.342  1.00 95.12           O  
ATOM   3469  OE2 GLU A 223      -4.631   5.683   8.780  1.00 95.12           O  
ATOM   3470  N   GLU A 224      -9.651   4.903   6.249  1.00 94.95           N  
ATOM   3471  H   GLU A 224      -8.742   4.654   5.886  1.00 94.95           H  
ATOM   3472  CA  GLU A 224     -10.578   5.541   5.303  1.00 94.95           C  
ATOM   3473  HA  GLU A 224     -10.735   6.575   5.612  1.00 94.95           H  
ATOM   3474  C   GLU A 224     -11.948   4.848   5.263  1.00 94.95           C  
ATOM   3475  CB  GLU A 224      -9.932   5.519   3.903  1.00 94.95           C  
ATOM   3476  HB2 GLU A 224      -9.967   4.507   3.501  1.00 94.95           H  
ATOM   3477  HB3 GLU A 224      -8.880   5.792   3.982  1.00 94.95           H  
ATOM   3478  O   GLU A 224     -12.993   5.465   5.448  1.00 94.95           O  
ATOM   3479  CG  GLU A 224     -10.621   6.475   2.920  1.00 94.95           C  
ATOM   3480  HG2 GLU A 224     -10.122   6.392   1.954  1.00 94.95           H  
ATOM   3481  HG3 GLU A 224     -11.657   6.161   2.791  1.00 94.95           H  
ATOM   3482  CD  GLU A 224     -10.551   7.928   3.413  1.00 94.95           C  
ATOM   3483  OE1 GLU A 224     -11.546   8.653   3.232  1.00 94.95           O  
ATOM   3484  OE2 GLU A 224      -9.504   8.254   4.021  1.00 94.95           O  
ATOM   3485  N   SER A 225     -11.964   3.516   5.118  1.00 95.66           N  
ATOM   3486  H   SER A 225     -11.078   3.043   5.010  1.00 95.66           H  
ATOM   3487  CA  SER A 225     -13.227   2.763   5.028  1.00 95.66           C  
ATOM   3488  HA  SER A 225     -13.821   3.166   4.208  1.00 95.66           H  
ATOM   3489  C   SER A 225     -14.061   2.859   6.309  1.00 95.66           C  
ATOM   3490  CB  SER A 225     -12.972   1.274   4.786  1.00 95.66           C  
ATOM   3491  HB2 SER A 225     -13.930   0.757   4.740  1.00 95.66           H  
ATOM   3492  HB3 SER A 225     -12.403   0.873   5.625  1.00 95.66           H  
ATOM   3493  O   SER A 225     -15.290   2.758   6.267  1.00 95.66           O  
ATOM   3494  OG  SER A 225     -12.264   1.016   3.592  1.00 95.66           O  
ATOM   3495  HG  SER A 225     -11.397   1.411   3.707  1.00 95.66           H  
ATOM   3496  N   ILE A 226     -13.404   2.975   7.468  1.00 96.46           N  
ATOM   3497  H   ILE A 226     -12.405   3.119   7.437  1.00 96.46           H  
ATOM   3498  CA  ILE A 226     -14.089   3.122   8.753  1.00 96.46           C  
ATOM   3499  HA  ILE A 226     -14.957   2.462   8.765  1.00 96.46           H  
ATOM   3500  C   ILE A 226     -14.631   4.540   8.888  1.00 96.46           C  
ATOM   3501  CB  ILE A 226     -13.168   2.721   9.924  1.00 96.46           C  
ATOM   3502  HB  ILE A 226     -12.211   3.230   9.802  1.00 96.46           H  
ATOM   3503  O   ILE A 226     -15.776   4.684   9.311  1.00 96.46           O  
ATOM   3504  CG1 ILE A 226     -12.947   1.192   9.883  1.00 96.46           C  
ATOM   3505 HG12 ILE A 226     -12.689   0.894   8.867  1.00 96.46           H  
ATOM   3506 HG13 ILE A 226     -13.874   0.678  10.139  1.00 96.46           H  
ATOM   3507  CG2 ILE A 226     -13.758   3.128  11.288  1.00 96.46           C  
ATOM   3508 HG21 ILE A 226     -13.136   2.756  12.102  1.00 96.46           H  
ATOM   3509 HG22 ILE A 226     -14.774   2.746  11.387  1.00 96.46           H  
ATOM   3510 HG23 ILE A 226     -13.783   4.215  11.368  1.00 96.46           H  
ATOM   3511  CD1 ILE A 226     -11.827   0.699  10.807  1.00 96.46           C  
ATOM   3512 HD11 ILE A 226     -11.404  -0.221  10.405  1.00 96.46           H  
ATOM   3513 HD12 ILE A 226     -12.242   0.494  11.794  1.00 96.46           H  
ATOM   3514 HD13 ILE A 226     -11.037   1.446  10.884  1.00 96.46           H  
ATOM   3515  N   GLU A 227     -13.861   5.559   8.515  1.00 94.34           N  
ATOM   3516  H   GLU A 227     -12.938   5.387   8.143  1.00 94.34           H  
ATOM   3517  CA  GLU A 227     -14.316   6.949   8.518  1.00 94.34           C  
ATOM   3518  HA  GLU A 227     -14.618   7.218   9.530  1.00 94.34           H  
ATOM   3519  C   GLU A 227     -15.547   7.132   7.621  1.00 94.34           C  
ATOM   3520  CB  GLU A 227     -13.145   7.862   8.129  1.00 94.34           C  
ATOM   3521  HB2 GLU A 227     -12.771   7.598   7.140  1.00 94.34           H  
ATOM   3522  HB3 GLU A 227     -12.354   7.697   8.860  1.00 94.34           H  
ATOM   3523  O   GLU A 227     -16.614   7.495   8.124  1.00 94.34           O  
ATOM   3524  CG  GLU A 227     -13.556   9.341   8.147  1.00 94.34           C  
ATOM   3525  HG2 GLU A 227     -14.168   9.513   9.033  1.00 94.34           H  
ATOM   3526  HG3 GLU A 227     -14.178   9.552   7.277  1.00 94.34           H  
ATOM   3527  CD  GLU A 227     -12.368  10.316   8.189  1.00 94.34           C  
ATOM   3528  OE1 GLU A 227     -12.654  11.515   8.420  1.00 94.34           O  
ATOM   3529  OE2 GLU A 227     -11.204   9.861   8.165  1.00 94.34           O  
ATOM   3530  N   GLU A 228     -15.459   6.757   6.342  1.00 93.74           N  
ATOM   3531  H   GLU A 228     -14.553   6.500   5.978  1.00 93.74           H  
ATOM   3532  CA  GLU A 228     -16.585   6.808   5.401  1.00 93.74           C  
ATOM   3533  HA  GLU A 228     -16.898   7.842   5.255  1.00 93.74           H  
ATOM   3534  C   GLU A 228     -17.792   5.999   5.908  1.00 93.74           C  
ATOM   3535  CB  GLU A 228     -16.166   6.222   4.046  1.00 93.74           C  
ATOM   3536  HB2 GLU A 228     -17.071   6.105   3.450  1.00 93.74           H  
ATOM   3537  HB3 GLU A 228     -15.745   5.230   4.217  1.00 93.74           H  
ATOM   3538  O   GLU A 228     -18.931   6.476   5.936  1.00 93.74           O  
ATOM   3539  CG  GLU A 228     -15.170   7.057   3.226  1.00 93.74           C  
ATOM   3540  HG2 GLU A 228     -14.241   7.164   3.787  1.00 93.74           H  
ATOM   3541  HG3 GLU A 228     -15.600   8.046   3.070  1.00 93.74           H  
ATOM   3542  CD  GLU A 228     -14.886   6.393   1.861  1.00 93.74           C  
ATOM   3543  OE1 GLU A 228     -14.262   7.030   0.992  1.00 93.74           O  
ATOM   3544  OE2 GLU A 228     -15.350   5.240   1.647  1.00 93.74           O  
ATOM   3545  N   GLY A 229     -17.554   4.763   6.363  1.00 95.16           N  
ATOM   3546  H   GLY A 229     -16.601   4.430   6.322  1.00 95.16           H  
ATOM   3547  CA  GLY A 229     -18.604   3.844   6.805  1.00 95.16           C  
ATOM   3548  HA2 GLY A 229     -19.366   3.785   6.027  1.00 95.16           H  
ATOM   3549  HA3 GLY A 229     -18.158   2.858   6.936  1.00 95.16           H  
ATOM   3550  C   GLY A 229     -19.289   4.234   8.120  1.00 95.16           C  
ATOM   3551  O   GLY A 229     -20.326   3.654   8.470  1.00 95.16           O  
ATOM   3552  N   THR A 230     -18.732   5.192   8.867  1.00 96.18           N  
ATOM   3553  H   THR A 230     -17.888   5.629   8.523  1.00 96.18           H  
ATOM   3554  CA  THR A 230     -19.245   5.621  10.177  1.00 96.18           C  
ATOM   3555  HA  THR A 230     -20.162   5.067  10.380  1.00 96.18           H  
ATOM   3556  C   THR A 230     -19.699   7.078  10.220  1.00 96.18           C  
ATOM   3557  CB  THR A 230     -18.300   5.267  11.335  1.00 96.18           C  
ATOM   3558  HB  THR A 230     -18.771   5.576  12.268  1.00 96.18           H  
ATOM   3559  O   THR A 230     -20.129   7.538  11.275  1.00 96.18           O  
ATOM   3560  CG2 THR A 230     -18.042   3.758  11.428  1.00 96.18           C  
ATOM   3561 HG21 THR A 230     -17.640   3.375  10.490  1.00 96.18           H  
ATOM   3562 HG22 THR A 230     -17.315   3.567  12.217  1.00 96.18           H  
ATOM   3563 HG23 THR A 230     -18.976   3.245  11.655  1.00 96.18           H  
ATOM   3564  OG1 THR A 230     -17.063   5.916  11.249  1.00 96.18           O  
ATOM   3565  HG1 THR A 230     -16.604   5.594  10.470  1.00 96.18           H  
ATOM   3566  N   GLN A 231     -19.761   7.768   9.075  1.00 94.87           N  
ATOM   3567  H   GLN A 231     -19.317   7.375   8.257  1.00 94.87           H  
ATOM   3568  CA  GLN A 231     -20.270   9.146   8.974  1.00 94.87           C  
ATOM   3569  HA  GLN A 231     -19.606   9.803   9.535  1.00 94.87           H  
ATOM   3570  C   GLN A 231     -21.679   9.348   9.563  1.00 94.87           C  
ATOM   3571  CB  GLN A 231     -20.269   9.573   7.495  1.00 94.87           C  
ATOM   3572  HB2 GLN A 231     -20.916  10.442   7.370  1.00 94.87           H  
ATOM   3573  HB3 GLN A 231     -20.675   8.769   6.881  1.00 94.87           H  
ATOM   3574  O   GLN A 231     -21.990  10.415  10.082  1.00 94.87           O  
ATOM   3575  CG  GLN A 231     -18.869   9.946   6.985  1.00 94.87           C  
ATOM   3576  HG2 GLN A 231     -18.204   9.088   7.090  1.00 94.87           H  
ATOM   3577  HG3 GLN A 231     -18.926  10.184   5.922  1.00 94.87           H  
ATOM   3578  CD  GLN A 231     -18.276  11.153   7.710  1.00 94.87           C  
ATOM   3579  NE2 GLN A 231     -16.983  11.171   7.942  1.00 94.87           N  
ATOM   3580 HE21 GLN A 231     -16.580  12.007   8.342  1.00 94.87           H  
ATOM   3581 HE22 GLN A 231     -16.384  10.429   7.611  1.00 94.87           H  
ATOM   3582  OE1 GLN A 231     -18.973  12.085   8.086  1.00 94.87           O  
ATOM   3583  N   TRP A 232     -22.533   8.320   9.563  1.00 95.86           N  
ATOM   3584  H   TRP A 232     -22.214   7.447   9.169  1.00 95.86           H  
ATOM   3585  CA  TRP A 232     -23.879   8.383  10.157  1.00 95.86           C  
ATOM   3586  HA  TRP A 232     -24.409   9.233   9.727  1.00 95.86           H  
ATOM   3587  C   TRP A 232     -23.891   8.600  11.680  1.00 95.86           C  
ATOM   3588  CB  TRP A 232     -24.641   7.098   9.810  1.00 95.86           C  
ATOM   3589  HB2 TRP A 232     -24.698   7.005   8.725  1.00 95.86           H  
ATOM   3590  HB3 TRP A 232     -25.662   7.188  10.182  1.00 95.86           H  
ATOM   3591  O   TRP A 232     -24.948   8.866  12.238  1.00 95.86           O  
ATOM   3592  CG  TRP A 232     -24.038   5.845  10.375  1.00 95.86           C  
ATOM   3593  CD1 TRP A 232     -23.146   5.054   9.740  1.00 95.86           C  
ATOM   3594  HD1 TRP A 232     -22.771   5.216   8.741  1.00 95.86           H  
ATOM   3595  CD2 TRP A 232     -24.205   5.270  11.710  1.00 95.86           C  
ATOM   3596  CE2 TRP A 232     -23.353   4.127  11.816  1.00 95.86           C  
ATOM   3597  CE3 TRP A 232     -24.964   5.613  12.851  1.00 95.86           C  
ATOM   3598  HE3 TRP A 232     -25.587   6.495  12.820  1.00 95.86           H  
ATOM   3599  NE1 TRP A 232     -22.737   4.042  10.582  1.00 95.86           N  
ATOM   3600  HE1 TRP A 232     -21.998   3.408  10.314  1.00 95.86           H  
ATOM   3601  CH2 TRP A 232     -24.001   3.765  14.124  1.00 95.86           C  
ATOM   3602  HH2 TRP A 232     -23.881   3.245  15.063  1.00 95.86           H  
ATOM   3603  CZ2 TRP A 232     -23.251   3.376  12.999  1.00 95.86           C  
ATOM   3604  HZ2 TRP A 232     -22.567   2.542  13.054  1.00 95.86           H  
ATOM   3605  CZ3 TRP A 232     -24.864   4.872  14.043  1.00 95.86           C  
ATOM   3606  HZ3 TRP A 232     -25.416   5.199  14.912  1.00 95.86           H  
ATOM   3607  N   VAL A 233     -22.754   8.443  12.364  1.00 95.67           N  
ATOM   3608  H   VAL A 233     -21.917   8.215  11.847  1.00 95.67           H  
ATOM   3609  CA  VAL A 233     -22.613   8.680  13.812  1.00 95.67           C  
ATOM   3610  HA  VAL A 233     -23.463   8.247  14.340  1.00 95.67           H  
ATOM   3611  C   VAL A 233     -22.587  10.175  14.134  1.00 95.67           C  
ATOM   3612  CB  VAL A 233     -21.311   8.017  14.302  1.00 95.67           C  
ATOM   3613  HB  VAL A 233     -20.483   8.403  13.708  1.00 95.67           H  
ATOM   3614  O   VAL A 233     -22.918  10.581  15.248  1.00 95.67           O  
ATOM   3615  CG1 VAL A 233     -20.961   8.256  15.775  1.00 95.67           C  
ATOM   3616 HG11 VAL A 233     -21.728   7.826  16.419  1.00 95.67           H  
ATOM   3617 HG12 VAL A 233     -19.999   7.797  16.000  1.00 95.67           H  
ATOM   3618 HG13 VAL A 233     -20.862   9.322  15.982  1.00 95.67           H  
ATOM   3619  CG2 VAL A 233     -21.377   6.496  14.125  1.00 95.67           C  
ATOM   3620 HG21 VAL A 233     -20.404   6.092  14.403  1.00 95.67           H  
ATOM   3621 HG22 VAL A 233     -22.159   6.074  14.756  1.00 95.67           H  
ATOM   3622 HG23 VAL A 233     -21.570   6.236  13.084  1.00 95.67           H  
ATOM   3623  N   VAL A 234     -22.168  11.004  13.178  1.00 93.52           N  
ATOM   3624  H   VAL A 234     -22.009  10.642  12.249  1.00 93.52           H  
ATOM   3625  CA  VAL A 234     -21.986  12.437  13.394  1.00 93.52           C  
ATOM   3626  HA  VAL A 234     -21.347  12.565  14.267  1.00 93.52           H  
ATOM   3627  C   VAL A 234     -23.344  13.085  13.691  1.00 93.52           C  
ATOM   3628  CB  VAL A 234     -21.274  13.085  12.190  1.00 93.52           C  
ATOM   3629  HB  VAL A 234     -21.923  13.041  11.315  1.00 93.52           H  
ATOM   3630  O   VAL A 234     -24.305  12.896  12.953  1.00 93.52           O  
ATOM   3631  CG1 VAL A 234     -20.929  14.548  12.484  1.00 93.52           C  
ATOM   3632 HG11 VAL A 234     -21.830  15.104  12.744  1.00 93.52           H  
ATOM   3633 HG12 VAL A 234     -20.485  15.003  11.598  1.00 93.52           H  
ATOM   3634 HG13 VAL A 234     -20.223  14.611  13.312  1.00 93.52           H  
ATOM   3635  CG2 VAL A 234     -19.941  12.391  11.867  1.00 93.52           C  
ATOM   3636 HG21 VAL A 234     -19.470  12.877  11.013  1.00 93.52           H  
ATOM   3637 HG22 VAL A 234     -19.268  12.435  12.723  1.00 93.52           H  
ATOM   3638 HG23 VAL A 234     -20.102  11.347  11.597  1.00 93.52           H  
ATOM   3639  N   PHE A 235     -23.409  13.865  14.774  1.00 92.94           N  
ATOM   3640  H   PHE A 235     -22.568  13.944  15.327  1.00 92.94           H  
ATOM   3641  CA  PHE A 235     -24.620  14.518  15.304  1.00 92.94           C  
ATOM   3642  HA  PHE A 235     -24.286  15.094  16.167  1.00 92.94           H  
ATOM   3643  C   PHE A 235     -25.706  13.597  15.888  1.00 92.94           C  
ATOM   3644  CB  PHE A 235     -25.200  15.536  14.305  1.00 92.94           C  
ATOM   3645  HB2 PHE A 235     -26.026  16.062  14.783  1.00 92.94           H  
ATOM   3646  HB3 PHE A 235     -25.620  15.008  13.449  1.00 92.94           H  
ATOM   3647  O   PHE A 235     -26.782  14.082  16.242  1.00 92.94           O  
ATOM   3648  CG  PHE A 235     -24.219  16.584  13.830  1.00 92.94           C  
ATOM   3649  CD1 PHE A 235     -23.690  17.508  14.750  1.00 92.94           C  
ATOM   3650  HD1 PHE A 235     -23.986  17.466  15.787  1.00 92.94           H  
ATOM   3651  CD2 PHE A 235     -23.840  16.645  12.477  1.00 92.94           C  
ATOM   3652  HD2 PHE A 235     -24.236  15.927  11.773  1.00 92.94           H  
ATOM   3653  CE1 PHE A 235     -22.770  18.480  14.322  1.00 92.94           C  
ATOM   3654  HE1 PHE A 235     -22.353  19.179  15.032  1.00 92.94           H  
ATOM   3655  CE2 PHE A 235     -22.912  17.612  12.050  1.00 92.94           C  
ATOM   3656  HE2 PHE A 235     -22.600  17.638  11.017  1.00 92.94           H  
ATOM   3657  CZ  PHE A 235     -22.377  18.528  12.973  1.00 92.94           C  
ATOM   3658  HZ  PHE A 235     -21.656  19.262  12.646  1.00 92.94           H  
ATOM   3659  N   GLU A 236     -25.429  12.308  16.076  1.00 95.23           N  
ATOM   3660  H   GLU A 236     -24.553  11.930  15.745  1.00 95.23           H  
ATOM   3661  CA  GLU A 236     -26.315  11.428  16.842  1.00 95.23           C  
ATOM   3662  HA  GLU A 236     -27.342  11.667  16.566  1.00 95.23           H  
ATOM   3663  C   GLU A 236     -26.161  11.649  18.364  1.00 95.23           C  
ATOM   3664  CB  GLU A 236     -26.061   9.963  16.460  1.00 95.23           C  
ATOM   3665  HB2 GLU A 236     -24.998   9.746  16.565  1.00 95.23           H  
ATOM   3666  HB3 GLU A 236     -26.591   9.308  17.151  1.00 95.23           H  
ATOM   3667  O   GLU A 236     -25.116  12.121  18.828  1.00 95.23           O  
ATOM   3668  CG  GLU A 236     -26.501   9.635  15.023  1.00 95.23           C  
ATOM   3669  HG2 GLU A 236     -25.991  10.304  14.329  1.00 95.23           H  
ATOM   3670  HG3 GLU A 236     -26.180   8.617  14.802  1.00 95.23           H  
ATOM   3671  CD  GLU A 236     -28.025   9.719  14.820  1.00 95.23           C  
ATOM   3672  OE1 GLU A 236     -28.474  10.191  13.753  1.00 95.23           O  
ATOM   3673  OE2 GLU A 236     -28.762   9.241  15.719  1.00 95.23           O  
ATOM   3674  N   PRO A 237     -27.172  11.299  19.183  1.00 94.52           N  
ATOM   3675  CA  PRO A 237     -27.053  11.346  20.639  1.00 94.52           C  
ATOM   3676  HA  PRO A 237     -26.899  12.383  20.938  1.00 94.52           H  
ATOM   3677  C   PRO A 237     -25.886  10.483  21.142  1.00 94.52           C  
ATOM   3678  CB  PRO A 237     -28.405  10.859  21.180  1.00 94.52           C  
ATOM   3679  HB2 PRO A 237     -28.689  11.389  22.089  1.00 94.52           H  
ATOM   3680  HB3 PRO A 237     -28.381   9.784  21.363  1.00 94.52           H  
ATOM   3681  O   PRO A 237     -25.872   9.272  20.923  1.00 94.52           O  
ATOM   3682  CG  PRO A 237     -29.374  11.146  20.033  1.00 94.52           C  
ATOM   3683  HG2 PRO A 237     -29.680  12.191  20.063  1.00 94.52           H  
ATOM   3684  HG3 PRO A 237     -30.242  10.487  20.059  1.00 94.52           H  
ATOM   3685  CD  PRO A 237     -28.517  10.900  18.794  1.00 94.52           C  
ATOM   3686  HD2 PRO A 237     -28.897  11.491  17.960  1.00 94.52           H  
ATOM   3687  HD3 PRO A 237     -28.523   9.841  18.538  1.00 94.52           H  
ATOM   3688  N   ASN A 238     -24.922  11.098  21.838  1.00 93.21           N  
ATOM   3689  H   ASN A 238     -24.967  12.103  21.922  1.00 93.21           H  
ATOM   3690  CA  ASN A 238     -23.728  10.424  22.361  1.00 93.21           C  
ATOM   3691  HA  ASN A 238     -23.364   9.748  21.588  1.00 93.21           H  
ATOM   3692  C   ASN A 238     -24.063   9.553  23.590  1.00 93.21           C  
ATOM   3693  CB  ASN A 238     -22.621  11.470  22.627  1.00 93.21           C  
ATOM   3694  HB2 ASN A 238     -22.890  12.082  23.488  1.00 93.21           H  
ATOM   3695  HB3 ASN A 238     -22.522  12.120  21.757  1.00 93.21           H  
ATOM   3696  O   ASN A 238     -23.783   9.931  24.726  1.00 93.21           O  
ATOM   3697  CG  ASN A 238     -21.257  10.838  22.877  1.00 93.21           C  
ATOM   3698  ND2 ASN A 238     -20.283  11.603  23.317  1.00 93.21           N  
ATOM   3699 HD21 ASN A 238     -20.462  12.559  23.590  1.00 93.21           H  
ATOM   3700 HD22 ASN A 238     -19.371  11.186  23.436  1.00 93.21           H  
ATOM   3701  OD1 ASN A 238     -21.035   9.663  22.635  1.00 93.21           O  
ATOM   3702  N   ASP A 239     -24.718   8.414  23.357  1.00 93.07           N  
ATOM   3703  H   ASP A 239     -24.982   8.211  22.403  1.00 93.07           H  
ATOM   3704  CA  ASP A 239     -25.151   7.465  24.383  1.00 93.07           C  
ATOM   3705  HA  ASP A 239     -24.741   7.798  25.336  1.00 93.07           H  
ATOM   3706  C   ASP A 239     -24.593   6.044  24.165  1.00 93.07           C  
ATOM   3707  CB  ASP A 239     -26.692   7.512  24.532  1.00 93.07           C  
ATOM   3708  HB2 ASP A 239     -26.942   7.063  25.493  1.00 93.07           H  
ATOM   3709  HB3 ASP A 239     -27.008   8.554  24.578  1.00 93.07           H  
ATOM   3710  O   ASP A 239     -24.055   5.690  23.113  1.00 93.07           O  
ATOM   3711  CG  ASP A 239     -27.526   6.789  23.457  1.00 93.07           C  
ATOM   3712  OD1 ASP A 239     -26.951   6.114  22.576  1.00 93.07           O  
ATOM   3713  OD2 ASP A 239     -28.773   6.772  23.599  1.00 93.07           O  
ATOM   3714  N   GLU A 240     -24.755   5.179  25.170  1.00 94.94           N  
ATOM   3715  H   GLU A 240     -25.131   5.519  26.043  1.00 94.94           H  
ATOM   3716  CA  GLU A 240     -24.262   3.795  25.112  1.00 94.94           C  
ATOM   3717  HA  GLU A 240     -23.186   3.816  24.940  1.00 94.94           H  
ATOM   3718  C   GLU A 240     -24.890   2.976  23.968  1.00 94.94           C  
ATOM   3719  CB  GLU A 240     -24.531   3.088  26.450  1.00 94.94           C  
ATOM   3720  HB2 GLU A 240     -25.601   3.116  26.659  1.00 94.94           H  
ATOM   3721  HB3 GLU A 240     -24.224   2.047  26.351  1.00 94.94           H  
ATOM   3722  O   GLU A 240     -24.288   2.009  23.486  1.00 94.94           O  
ATOM   3723  CG  GLU A 240     -23.759   3.713  27.623  1.00 94.94           C  
ATOM   3724  HG2 GLU A 240     -22.702   3.739  27.359  1.00 94.94           H  
ATOM   3725  HG3 GLU A 240     -24.100   4.739  27.768  1.00 94.94           H  
ATOM   3726  CD  GLU A 240     -23.917   2.944  28.944  1.00 94.94           C  
ATOM   3727  OE1 GLU A 240     -23.185   3.305  29.897  1.00 94.94           O  
ATOM   3728  OE2 GLU A 240     -24.748   2.006  29.001  1.00 94.94           O  
ATOM   3729  N   LYS A 241     -26.086   3.352  23.490  1.00 96.63           N  
ATOM   3730  H   LYS A 241     -26.427   4.264  23.760  1.00 96.63           H  
ATOM   3731  CA  LYS A 241     -26.734   2.674  22.359  1.00 96.63           C  
ATOM   3732  HA  LYS A 241     -26.644   1.596  22.496  1.00 96.63           H  
ATOM   3733  C   LYS A 241     -26.021   3.011  21.055  1.00 96.63           C  
ATOM   3734  CB  LYS A 241     -28.215   3.050  22.250  1.00 96.63           C  
ATOM   3735  HB2 LYS A 241     -28.309   4.128  22.114  1.00 96.63           H  
ATOM   3736  HB3 LYS A 241     -28.624   2.572  21.360  1.00 96.63           H  
ATOM   3737  O   LYS A 241     -25.799   2.104  20.247  1.00 96.63           O  
ATOM   3738  CG  LYS A 241     -29.048   2.617  23.459  1.00 96.63           C  
ATOM   3739  HG2 LYS A 241     -29.053   1.530  23.532  1.00 96.63           H  
ATOM   3740  HG3 LYS A 241     -28.630   3.042  24.371  1.00 96.63           H  
ATOM   3741  CD  LYS A 241     -30.474   3.138  23.271  1.00 96.63           C  
ATOM   3742  HD2 LYS A 241     -30.429   4.225  23.198  1.00 96.63           H  
ATOM   3743  HD3 LYS A 241     -30.894   2.737  22.348  1.00 96.63           H  
ATOM   3744  CE  LYS A 241     -31.346   2.743  24.459  1.00 96.63           C  
ATOM   3745  HE2 LYS A 241     -30.823   3.033  25.370  1.00 96.63           H  
ATOM   3746  HE3 LYS A 241     -31.473   1.660  24.468  1.00 96.63           H  
ATOM   3747  NZ  LYS A 241     -32.651   3.439  24.384  1.00 96.63           N  
ATOM   3748  HZ1 LYS A 241     -32.480   4.434  24.369  1.00 96.63           H  
ATOM   3749  HZ2 LYS A 241     -33.139   3.193  23.535  1.00 96.63           H  
ATOM   3750  HZ3 LYS A 241     -33.219   3.227  25.192  1.00 96.63           H  
ATOM   3751  N   LEU A 242     -25.645   4.275  20.852  1.00 95.95           N  
ATOM   3752  H   LEU A 242     -25.899   4.969  21.540  1.00 95.95           H  
ATOM   3753  CA  LEU A 242     -24.826   4.701  19.720  1.00 95.95           C  
ATOM   3754  HA  LEU A 242     -25.350   4.445  18.799  1.00 95.95           H  
ATOM   3755  C   LEU A 242     -23.486   3.963  19.725  1.00 95.95           C  
ATOM   3756  CB  LEU A 242     -24.633   6.228  19.775  1.00 95.95           C  
ATOM   3757  HB2 LEU A 242     -24.139   6.492  20.710  1.00 95.95           H  
ATOM   3758  HB3 LEU A 242     -25.610   6.710  19.776  1.00 95.95           H  
ATOM   3759  O   LEU A 242     -23.101   3.385  18.707  1.00 95.95           O  
ATOM   3760  CG  LEU A 242     -23.793   6.796  18.614  1.00 95.95           C  
ATOM   3761  HG  LEU A 242     -22.819   6.306  18.591  1.00 95.95           H  
ATOM   3762  CD1 LEU A 242     -24.486   6.574  17.268  1.00 95.95           C  
ATOM   3763 HD11 LEU A 242     -24.495   5.510  17.028  1.00 95.95           H  
ATOM   3764 HD12 LEU A 242     -23.944   7.102  16.484  1.00 95.95           H  
ATOM   3765 HD13 LEU A 242     -25.501   6.968  17.306  1.00 95.95           H  
ATOM   3766  CD2 LEU A 242     -23.558   8.286  18.827  1.00 95.95           C  
ATOM   3767 HD21 LEU A 242     -24.511   8.815  18.848  1.00 95.95           H  
ATOM   3768 HD22 LEU A 242     -23.036   8.448  19.770  1.00 95.95           H  
ATOM   3769 HD23 LEU A 242     -22.958   8.708  18.020  1.00 95.95           H  
ATOM   3770  N   TRP A 243     -22.824   3.892  20.882  1.00 96.70           N  
ATOM   3771  H   TRP A 243     -23.182   4.418  21.667  1.00 96.70           H  
ATOM   3772  CA  TRP A 243     -21.534   3.212  21.032  1.00 96.70           C  
ATOM   3773  HA  TRP A 243     -20.801   3.680  20.374  1.00 96.70           H  
ATOM   3774  C   TRP A 243     -21.618   1.730  20.666  1.00 96.70           C  
ATOM   3775  CB  TRP A 243     -21.054   3.350  22.477  1.00 96.70           C  
ATOM   3776  HB2 TRP A 243     -20.091   2.849  22.572  1.00 96.70           H  
ATOM   3777  HB3 TRP A 243     -21.750   2.823  23.128  1.00 96.70           H  
ATOM   3778  O   TRP A 243     -20.782   1.219  19.917  1.00 96.70           O  
ATOM   3779  CG  TRP A 243     -20.909   4.736  23.015  1.00 96.70           C  
ATOM   3780  CD1 TRP A 243     -21.014   5.901  22.334  1.00 96.70           C  
ATOM   3781  HD1 TRP A 243     -21.220   6.005  21.279  1.00 96.70           H  
ATOM   3782  CD2 TRP A 243     -20.666   5.112  24.401  1.00 96.70           C  
ATOM   3783  CE2 TRP A 243     -20.682   6.533  24.495  1.00 96.70           C  
ATOM   3784  CE3 TRP A 243     -20.440   4.384  25.587  1.00 96.70           C  
ATOM   3785  HE3 TRP A 243     -20.432   3.304  25.552  1.00 96.70           H  
ATOM   3786  NE1 TRP A 243     -20.882   6.958  23.206  1.00 96.70           N  
ATOM   3787  HE1 TRP A 243     -20.950   7.928  22.933  1.00 96.70           H  
ATOM   3788  CH2 TRP A 243     -20.278   6.454  26.870  1.00 96.70           C  
ATOM   3789  HH2 TRP A 243     -20.137   6.948  27.820  1.00 96.70           H  
ATOM   3790  CZ2 TRP A 243     -20.504   7.207  25.706  1.00 96.70           C  
ATOM   3791  HZ2 TRP A 243     -20.538   8.286  25.737  1.00 96.70           H  
ATOM   3792  CZ3 TRP A 243     -20.238   5.051  26.809  1.00 96.70           C  
ATOM   3793  HZ3 TRP A 243     -20.068   4.487  27.715  1.00 96.70           H  
ATOM   3794  N   ALA A 244     -22.660   1.037  21.135  1.00 97.08           N  
ATOM   3795  H   ALA A 244     -23.284   1.495  21.784  1.00 97.08           H  
ATOM   3796  CA  ALA A 244     -22.895  -0.364  20.806  1.00 97.08           C  
ATOM   3797  HA  ALA A 244     -22.008  -0.934  21.083  1.00 97.08           H  
ATOM   3798  C   ALA A 244     -23.129  -0.574  19.299  1.00 97.08           C  
ATOM   3799  CB  ALA A 244     -24.074  -0.871  21.644  1.00 97.08           C  
ATOM   3800  HB1 ALA A 244     -24.246  -1.927  21.438  1.00 97.08           H  
ATOM   3801  HB2 ALA A 244     -23.852  -0.745  22.703  1.00 97.08           H  
ATOM   3802  HB3 ALA A 244     -24.974  -0.305  21.405  1.00 97.08           H  
ATOM   3803  O   ALA A 244     -22.553  -1.495  18.712  1.00 97.08           O  
ATOM   3804  N   ARG A 245     -23.925   0.295  18.655  1.00 97.12           N  
ATOM   3805  H   ARG A 245     -24.340   1.041  19.195  1.00 97.12           H  
ATOM   3806  CA  ARG A 245     -24.172   0.246  17.201  1.00 97.12           C  
ATOM   3807  HA  ARG A 245     -24.503  -0.755  16.925  1.00 97.12           H  
ATOM   3808  C   ARG A 245     -22.897   0.502  16.399  1.00 97.12           C  
ATOM   3809  CB  ARG A 245     -25.249   1.267  16.805  1.00 97.12           C  
ATOM   3810  HB2 ARG A 245     -25.014   2.236  17.243  1.00 97.12           H  
ATOM   3811  HB3 ARG A 245     -25.233   1.372  15.720  1.00 97.12           H  
ATOM   3812  O   ARG A 245     -22.615  -0.235  15.454  1.00 97.12           O  
ATOM   3813  CG  ARG A 245     -26.664   0.844  17.224  1.00 97.12           C  
ATOM   3814  HG2 ARG A 245     -26.696   0.689  18.302  1.00 97.12           H  
ATOM   3815  HG3 ARG A 245     -26.924  -0.096  16.737  1.00 97.12           H  
ATOM   3816  CD  ARG A 245     -27.695   1.918  16.848  1.00 97.12           C  
ATOM   3817  HD2 ARG A 245     -28.662   1.631  17.262  1.00 97.12           H  
ATOM   3818  HD3 ARG A 245     -27.392   2.860  17.305  1.00 97.12           H  
ATOM   3819  NE  ARG A 245     -27.821   2.081  15.383  1.00 97.12           N  
ATOM   3820  HE  ARG A 245     -27.332   1.413  14.806  1.00 97.12           H  
ATOM   3821  NH1 ARG A 245     -29.060   4.022  15.381  1.00 97.12           N  
ATOM   3822 HH11 ARG A 245     -29.370   4.847  14.888  1.00 97.12           H  
ATOM   3823 HH12 ARG A 245     -28.997   4.071  16.388  1.00 97.12           H  
ATOM   3824  NH2 ARG A 245     -28.394   3.139  13.449  1.00 97.12           N  
ATOM   3825 HH21 ARG A 245     -28.756   3.968  12.999  1.00 97.12           H  
ATOM   3826 HH22 ARG A 245     -27.782   2.533  12.921  1.00 97.12           H  
ATOM   3827  CZ  ARG A 245     -28.429   3.072  14.749  1.00 97.12           C  
ATOM   3828  N   LEU A 246     -22.110   1.501  16.792  1.00 96.98           N  
ATOM   3829  H   LEU A 246     -22.419   2.083  17.558  1.00 96.98           H  
ATOM   3830  CA  LEU A 246     -20.843   1.830  16.146  1.00 96.98           C  
ATOM   3831  HA  LEU A 246     -21.027   1.998  15.085  1.00 96.98           H  
ATOM   3832  C   LEU A 246     -19.839   0.680  16.268  1.00 96.98           C  
ATOM   3833  CB  LEU A 246     -20.312   3.130  16.765  1.00 96.98           C  
ATOM   3834  HB2 LEU A 246     -20.229   3.011  17.845  1.00 96.98           H  
ATOM   3835  HB3 LEU A 246     -21.036   3.922  16.572  1.00 96.98           H  
ATOM   3836  O   LEU A 246     -19.311   0.202  15.262  1.00 96.98           O  
ATOM   3837  CG  LEU A 246     -18.943   3.561  16.214  1.00 96.98           C  
ATOM   3838  HG  LEU A 246     -18.180   2.851  16.534  1.00 96.98           H  
ATOM   3839  CD1 LEU A 246     -18.931   3.639  14.690  1.00 96.98           C  
ATOM   3840 HD11 LEU A 246     -18.801   2.642  14.268  1.00 96.98           H  
ATOM   3841 HD12 LEU A 246     -18.104   4.266  14.359  1.00 96.98           H  
ATOM   3842 HD13 LEU A 246     -19.867   4.053  14.316  1.00 96.98           H  
ATOM   3843  CD2 LEU A 246     -18.604   4.916  16.810  1.00 96.98           C  
ATOM   3844 HD21 LEU A 246     -17.630   5.257  16.458  1.00 96.98           H  
ATOM   3845 HD22 LEU A 246     -18.587   4.816  17.895  1.00 96.98           H  
ATOM   3846 HD23 LEU A 246     -19.357   5.653  16.531  1.00 96.98           H  
ATOM   3847  N   LYS A 247     -19.648   0.158  17.486  1.00 97.20           N  
ATOM   3848  H   LYS A 247     -20.103   0.610  18.267  1.00 97.20           H  
ATOM   3849  CA  LYS A 247     -18.800  -1.011  17.743  1.00 97.20           C  
ATOM   3850  HA  LYS A 247     -17.777  -0.763  17.462  1.00 97.20           H  
ATOM   3851  C   LYS A 247     -19.223  -2.207  16.893  1.00 97.20           C  
ATOM   3852  CB  LYS A 247     -18.846  -1.333  19.244  1.00 97.20           C  
ATOM   3853  HB2 LYS A 247     -18.474  -0.468  19.792  1.00 97.20           H  
ATOM   3854  HB3 LYS A 247     -19.878  -1.509  19.545  1.00 97.20           H  
ATOM   3855  O   LYS A 247     -18.362  -2.884  16.329  1.00 97.20           O  
ATOM   3856  CG  LYS A 247     -17.999  -2.561  19.613  1.00 97.20           C  
ATOM   3857  HG2 LYS A 247     -16.978  -2.421  19.260  1.00 97.20           H  
ATOM   3858  HG3 LYS A 247     -18.419  -3.452  19.148  1.00 97.20           H  
ATOM   3859  CD  LYS A 247     -17.986  -2.752  21.132  1.00 97.20           C  
ATOM   3860  HD2 LYS A 247     -17.503  -1.887  21.588  1.00 97.20           H  
ATOM   3861  HD3 LYS A 247     -19.011  -2.815  21.499  1.00 97.20           H  
ATOM   3862  CE  LYS A 247     -17.226  -4.027  21.504  1.00 97.20           C  
ATOM   3863  HE2 LYS A 247     -16.253  -4.007  21.015  1.00 97.20           H  
ATOM   3864  HE3 LYS A 247     -17.773  -4.888  21.119  1.00 97.20           H  
ATOM   3865  NZ  LYS A 247     -17.056  -4.131  22.974  1.00 97.20           N  
ATOM   3866  HZ1 LYS A 247     -16.541  -4.965  23.219  1.00 97.20           H  
ATOM   3867  HZ2 LYS A 247     -16.540  -3.336  23.323  1.00 97.20           H  
ATOM   3868  HZ3 LYS A 247     -17.950  -4.136  23.444  1.00 97.20           H  
ATOM   3869  N   GLN A 248     -20.526  -2.465  16.776  1.00 97.34           N  
ATOM   3870  H   GLN A 248     -21.178  -1.887  17.286  1.00 97.34           H  
ATOM   3871  CA  GLN A 248     -21.051  -3.551  15.951  1.00 97.34           C  
ATOM   3872  HA  GLN A 248     -20.569  -4.477  16.265  1.00 97.34           H  
ATOM   3873  C   GLN A 248     -20.729  -3.349  14.463  1.00 97.34           C  
ATOM   3874  CB  GLN A 248     -22.561  -3.689  16.195  1.00 97.34           C  
ATOM   3875  HB2 GLN A 248     -22.741  -3.798  17.264  1.00 97.34           H  
ATOM   3876  HB3 GLN A 248     -23.071  -2.792  15.846  1.00 97.34           H  
ATOM   3877  O   GLN A 248     -20.265  -4.294  13.826  1.00 97.34           O  
ATOM   3878  CG  GLN A 248     -23.140  -4.916  15.477  1.00 97.34           C  
ATOM   3879  HG2 GLN A 248     -22.622  -5.809  15.827  1.00 97.34           H  
ATOM   3880  HG3 GLN A 248     -22.978  -4.817  14.404  1.00 97.34           H  
ATOM   3881  CD  GLN A 248     -24.638  -5.086  15.706  1.00 97.34           C  
ATOM   3882  NE2 GLN A 248     -25.155  -6.294  15.623  1.00 97.34           N  
ATOM   3883 HE21 GLN A 248     -24.571  -7.112  15.527  1.00 97.34           H  
ATOM   3884 HE22 GLN A 248     -26.148  -6.339  15.800  1.00 97.34           H  
ATOM   3885  OE1 GLN A 248     -25.385  -4.156  15.945  1.00 97.34           O  
ATOM   3886  N   SER A 249     -20.924  -2.141  13.925  1.00 97.70           N  
ATOM   3887  H   SER A 249     -21.316  -1.413  14.505  1.00 97.70           H  
ATOM   3888  CA  SER A 249     -20.628  -1.820  12.520  1.00 97.70           C  
ATOM   3889  HA  SER A 249     -21.225  -2.466  11.875  1.00 97.70           H  
ATOM   3890  C   SER A 249     -19.151  -2.055  12.180  1.00 97.70           C  
ATOM   3891  CB  SER A 249     -21.014  -0.366  12.223  1.00 97.70           C  
ATOM   3892  HB2 SER A 249     -20.351   0.314  12.759  1.00 97.70           H  
ATOM   3893  HB3 SER A 249     -22.041  -0.186  12.539  1.00 97.70           H  
ATOM   3894  O   SER A 249     -18.825  -2.824  11.272  1.00 97.70           O  
ATOM   3895  OG  SER A 249     -20.909  -0.145  10.834  1.00 97.70           O  
ATOM   3896  HG  SER A 249     -20.786   0.789  10.653  1.00 97.70           H  
ATOM   3897  N   ILE A 250     -18.244  -1.495  12.989  1.00 98.20           N  
ATOM   3898  H   ILE A 250     -18.571  -0.881  13.722  1.00 98.20           H  
ATOM   3899  CA  ILE A 250     -16.793  -1.646  12.800  1.00 98.20           C  
ATOM   3900  HA  ILE A 250     -16.536  -1.328  11.790  1.00 98.20           H  
ATOM   3901  C   ILE A 250     -16.382  -3.118  12.933  1.00 98.20           C  
ATOM   3902  CB  ILE A 250     -16.032  -0.744  13.798  1.00 98.20           C  
ATOM   3903  HB  ILE A 250     -16.354  -1.001  14.807  1.00 98.20           H  
ATOM   3904  O   ILE A 250     -15.615  -3.633  12.120  1.00 98.20           O  
ATOM   3905  CG1 ILE A 250     -16.355   0.745  13.533  1.00 98.20           C  
ATOM   3906 HG12 ILE A 250     -17.434   0.887  13.470  1.00 98.20           H  
ATOM   3907 HG13 ILE A 250     -15.932   1.043  12.574  1.00 98.20           H  
ATOM   3908  CG2 ILE A 250     -14.511  -0.968  13.697  1.00 98.20           C  
ATOM   3909 HG21 ILE A 250     -14.246  -2.017  13.836  1.00 98.20           H  
ATOM   3910 HG22 ILE A 250     -13.996  -0.401  14.473  1.00 98.20           H  
ATOM   3911 HG23 ILE A 250     -14.152  -0.645  12.720  1.00 98.20           H  
ATOM   3912  CD1 ILE A 250     -15.842   1.693  14.622  1.00 98.20           C  
ATOM   3913 HD11 ILE A 250     -16.160   2.710  14.395  1.00 98.20           H  
ATOM   3914 HD12 ILE A 250     -14.752   1.683  14.657  1.00 98.20           H  
ATOM   3915 HD13 ILE A 250     -16.248   1.400  15.590  1.00 98.20           H  
ATOM   3916  N   THR A 251     -16.936  -3.836  13.915  1.00 97.82           N  
ATOM   3917  H   THR A 251     -17.564  -3.365  14.550  1.00 97.82           H  
ATOM   3918  CA  THR A 251     -16.665  -5.271  14.106  1.00 97.82           C  
ATOM   3919  HA  THR A 251     -15.593  -5.412  14.241  1.00 97.82           H  
ATOM   3920  C   THR A 251     -17.088  -6.091  12.885  1.00 97.82           C  
ATOM   3921  CB  THR A 251     -17.380  -5.798  15.360  1.00 97.82           C  
ATOM   3922  HB  THR A 251     -18.450  -5.611  15.268  1.00 97.82           H  
ATOM   3923  O   THR A 251     -16.352  -6.982  12.459  1.00 97.82           O  
ATOM   3924  CG2 THR A 251     -17.175  -7.292  15.611  1.00 97.82           C  
ATOM   3925 HG21 THR A 251     -16.111  -7.529  15.652  1.00 97.82           H  
ATOM   3926 HG22 THR A 251     -17.631  -7.564  16.563  1.00 97.82           H  
ATOM   3927 HG23 THR A 251     -17.645  -7.882  14.824  1.00 97.82           H  
ATOM   3928  OG1 THR A 251     -16.904  -5.124  16.501  1.00 97.82           O  
ATOM   3929  HG1 THR A 251     -17.297  -4.248  16.483  1.00 97.82           H  
ATOM   3930  N   GLN A 252     -18.247  -5.800  12.286  1.00 97.96           N  
ATOM   3931  H   GLN A 252     -18.804  -5.039  12.648  1.00 97.96           H  
ATOM   3932  CA  GLN A 252     -18.716  -6.493  11.081  1.00 97.96           C  
ATOM   3933  HA  GLN A 252     -18.715  -7.568  11.262  1.00 97.96           H  
ATOM   3934  C   GLN A 252     -17.802  -6.235   9.880  1.00 97.96           C  
ATOM   3935  CB  GLN A 252     -20.144  -6.049  10.738  1.00 97.96           C  
ATOM   3936  HB2 GLN A 252     -20.381  -6.380   9.727  1.00 97.96           H  
ATOM   3937  HB3 GLN A 252     -20.200  -4.961  10.758  1.00 97.96           H  
ATOM   3938  O   GLN A 252     -17.494  -7.171   9.137  1.00 97.96           O  
ATOM   3939  CG  GLN A 252     -21.198  -6.632  11.687  1.00 97.96           C  
ATOM   3940  HG2 GLN A 252     -21.230  -7.715  11.567  1.00 97.96           H  
ATOM   3941  HG3 GLN A 252     -20.930  -6.419  12.722  1.00 97.96           H  
ATOM   3942  CD  GLN A 252     -22.590  -6.070  11.412  1.00 97.96           C  
ATOM   3943  NE2 GLN A 252     -23.556  -6.342  12.260  1.00 97.96           N  
ATOM   3944 HE21 GLN A 252     -23.371  -6.863  13.105  1.00 97.96           H  
ATOM   3945 HE22 GLN A 252     -24.448  -5.922  12.041  1.00 97.96           H  
ATOM   3946  OE1 GLN A 252     -22.859  -5.418  10.420  1.00 97.96           O  
ATOM   3947  N   PHE A 253     -17.341  -4.994   9.707  1.00 98.09           N  
ATOM   3948  H   PHE A 253     -17.656  -4.264  10.331  1.00 98.09           H  
ATOM   3949  CA  PHE A 253     -16.373  -4.644   8.671  1.00 98.09           C  
ATOM   3950  HA  PHE A 253     -16.773  -4.937   7.701  1.00 98.09           H  
ATOM   3951  C   PHE A 253     -15.051  -5.402   8.855  1.00 98.09           C  
ATOM   3952  CB  PHE A 253     -16.161  -3.126   8.655  1.00 98.09           C  
ATOM   3953  HB2 PHE A 253     -15.990  -2.773   9.672  1.00 98.09           H  
ATOM   3954  HB3 PHE A 253     -17.068  -2.642   8.291  1.00 98.09           H  
ATOM   3955  O   PHE A 253     -14.646  -6.145   7.960  1.00 98.09           O  
ATOM   3956  CG  PHE A 253     -14.995  -2.700   7.787  1.00 98.09           C  
ATOM   3957  CD1 PHE A 253     -13.861  -2.104   8.371  1.00 98.09           C  
ATOM   3958  HD1 PHE A 253     -13.828  -1.910   9.433  1.00 98.09           H  
ATOM   3959  CD2 PHE A 253     -15.029  -2.926   6.397  1.00 98.09           C  
ATOM   3960  HD2 PHE A 253     -15.900  -3.373   5.940  1.00 98.09           H  
ATOM   3961  CE1 PHE A 253     -12.777  -1.718   7.564  1.00 98.09           C  
ATOM   3962  HE1 PHE A 253     -11.930  -1.209   8.000  1.00 98.09           H  
ATOM   3963  CE2 PHE A 253     -13.939  -2.548   5.594  1.00 98.09           C  
ATOM   3964  HE2 PHE A 253     -13.966  -2.691   4.524  1.00 98.09           H  
ATOM   3965  CZ  PHE A 253     -12.816  -1.939   6.177  1.00 98.09           C  
ATOM   3966  HZ  PHE A 253     -11.999  -1.608   5.553  1.00 98.09           H  
ATOM   3967  N   LEU A 254     -14.428  -5.312  10.033  1.00 98.05           N  
ATOM   3968  H   LEU A 254     -14.811  -4.693  10.733  1.00 98.05           H  
ATOM   3969  CA  LEU A 254     -13.154  -5.985  10.313  1.00 98.05           C  
ATOM   3970  HA  LEU A 254     -12.428  -5.688   9.556  1.00 98.05           H  
ATOM   3971  C   LEU A 254     -13.262  -7.512  10.228  1.00 98.05           C  
ATOM   3972  CB  LEU A 254     -12.641  -5.561  11.697  1.00 98.05           C  
ATOM   3973  HB2 LEU A 254     -13.422  -5.757  12.431  1.00 98.05           H  
ATOM   3974  HB3 LEU A 254     -11.780  -6.180  11.950  1.00 98.05           H  
ATOM   3975  O   LEU A 254     -12.331  -8.172   9.771  1.00 98.05           O  
ATOM   3976  CG  LEU A 254     -12.215  -4.086  11.797  1.00 98.05           C  
ATOM   3977  HG  LEU A 254     -13.050  -3.440  11.525  1.00 98.05           H  
ATOM   3978  CD1 LEU A 254     -11.818  -3.778  13.238  1.00 98.05           C  
ATOM   3979 HD11 LEU A 254     -10.928  -4.343  13.514  1.00 98.05           H  
ATOM   3980 HD12 LEU A 254     -11.614  -2.711  13.331  1.00 98.05           H  
ATOM   3981 HD13 LEU A 254     -12.639  -4.037  13.907  1.00 98.05           H  
ATOM   3982  CD2 LEU A 254     -11.027  -3.759  10.890  1.00 98.05           C  
ATOM   3983 HD21 LEU A 254     -11.324  -3.831   9.844  1.00 98.05           H  
ATOM   3984 HD22 LEU A 254     -10.700  -2.736  11.074  1.00 98.05           H  
ATOM   3985 HD23 LEU A 254     -10.201  -4.442  11.088  1.00 98.05           H  
ATOM   3986  N   THR A 255     -14.421  -8.083  10.570  1.00 97.80           N  
ATOM   3987  H   THR A 255     -15.128  -7.496  10.989  1.00 97.80           H  
ATOM   3988  CA  THR A 255     -14.689  -9.516  10.372  1.00 97.80           C  
ATOM   3989  HA  THR A 255     -13.925 -10.091  10.894  1.00 97.80           H  
ATOM   3990  C   THR A 255     -14.634  -9.902   8.894  1.00 97.80           C  
ATOM   3991  CB  THR A 255     -16.062  -9.917  10.930  1.00 97.80           C  
ATOM   3992  HB  THR A 255     -16.845  -9.362  10.414  1.00 97.80           H  
ATOM   3993  O   THR A 255     -14.135 -10.977   8.565  1.00 97.80           O  
ATOM   3994  CG2 THR A 255     -16.343 -11.416  10.793  1.00 97.80           C  
ATOM   3995 HG21 THR A 255     -17.260 -11.659  11.328  1.00 97.80           H  
ATOM   3996 HG22 THR A 255     -15.517 -11.983  11.222  1.00 97.80           H  
ATOM   3997 HG23 THR A 255     -16.466 -11.680   9.742  1.00 97.80           H  
ATOM   3998  OG1 THR A 255     -16.147  -9.646  12.303  1.00 97.80           O  
ATOM   3999  HG1 THR A 255     -16.131  -8.693  12.417  1.00 97.80           H  
ATOM   4000  N   ARG A 256     -15.141  -9.053   7.989  1.00 97.19           N  
ATOM   4001  H   ARG A 256     -15.481  -8.157   8.311  1.00 97.19           H  
ATOM   4002  CA  ARG A 256     -15.056  -9.286   6.539  1.00 97.19           C  
ATOM   4003  HA  ARG A 256     -15.398 -10.295   6.312  1.00 97.19           H  
ATOM   4004  C   ARG A 256     -13.608  -9.214   6.070  1.00 97.19           C  
ATOM   4005  CB  ARG A 256     -15.938  -8.275   5.800  1.00 97.19           C  
ATOM   4006  HB2 ARG A 256     -16.903  -8.230   6.306  1.00 97.19           H  
ATOM   4007  HB3 ARG A 256     -15.481  -7.286   5.844  1.00 97.19           H  
ATOM   4008  O   ARG A 256     -13.131 -10.158   5.458  1.00 97.19           O  
ATOM   4009  CG  ARG A 256     -16.157  -8.655   4.325  1.00 97.19           C  
ATOM   4010  HG2 ARG A 256     -15.199  -8.829   3.836  1.00 97.19           H  
ATOM   4011  HG3 ARG A 256     -16.742  -9.574   4.273  1.00 97.19           H  
ATOM   4012  CD  ARG A 256     -16.890  -7.538   3.570  1.00 97.19           C  
ATOM   4013  HD2 ARG A 256     -16.192  -6.709   3.461  1.00 97.19           H  
ATOM   4014  HD3 ARG A 256     -17.145  -7.899   2.574  1.00 97.19           H  
ATOM   4015  NE  ARG A 256     -18.113  -7.093   4.279  1.00 97.19           N  
ATOM   4016  HE  ARG A 256     -18.587  -7.789   4.837  1.00 97.19           H  
ATOM   4017  NH1 ARG A 256     -18.071  -4.885   3.642  1.00 97.19           N  
ATOM   4018 HH11 ARG A 256     -18.416  -3.939   3.719  1.00 97.19           H  
ATOM   4019 HH12 ARG A 256     -17.294  -5.079   3.027  1.00 97.19           H  
ATOM   4020  NH2 ARG A 256     -19.577  -5.567   5.135  1.00 97.19           N  
ATOM   4021 HH21 ARG A 256     -19.905  -4.613   5.186  1.00 97.19           H  
ATOM   4022 HH22 ARG A 256     -19.977  -6.265   5.745  1.00 97.19           H  
ATOM   4023  CZ  ARG A 256     -18.580  -5.857   4.345  1.00 97.19           C  
ATOM   4024  N   VAL A 257     -12.891  -8.165   6.472  1.00 96.86           N  
ATOM   4025  H   VAL A 257     -13.366  -7.439   6.988  1.00 96.86           H  
ATOM   4026  CA  VAL A 257     -11.469  -7.982   6.147  1.00 96.86           C  
ATOM   4027  HA  VAL A 257     -11.366  -7.950   5.062  1.00 96.86           H  
ATOM   4028  C   VAL A 257     -10.613  -9.159   6.645  1.00 96.86           C  
ATOM   4029  CB  VAL A 257     -10.975  -6.639   6.722  1.00 96.86           C  
ATOM   4030  HB  VAL A 257     -11.115  -6.632   7.803  1.00 96.86           H  
ATOM   4031  O   VAL A 257      -9.718  -9.627   5.941  1.00 96.86           O  
ATOM   4032  CG1 VAL A 257      -9.493  -6.427   6.425  1.00 96.86           C  
ATOM   4033 HG11 VAL A 257      -8.902  -7.135   7.007  1.00 96.86           H  
ATOM   4034 HG12 VAL A 257      -9.309  -6.553   5.358  1.00 96.86           H  
ATOM   4035 HG13 VAL A 257      -9.185  -5.423   6.715  1.00 96.86           H  
ATOM   4036  CG2 VAL A 257     -11.728  -5.446   6.121  1.00 96.86           C  
ATOM   4037 HG21 VAL A 257     -11.346  -4.514   6.538  1.00 96.86           H  
ATOM   4038 HG22 VAL A 257     -12.791  -5.498   6.352  1.00 96.86           H  
ATOM   4039 HG23 VAL A 257     -11.605  -5.428   5.038  1.00 96.86           H  
ATOM   4040  N   TRP A 258     -10.905  -9.691   7.836  1.00 96.62           N  
ATOM   4041  H   TRP A 258     -11.592  -9.226   8.413  1.00 96.62           H  
ATOM   4042  CA  TRP A 258     -10.265 -10.901   8.359  1.00 96.62           C  
ATOM   4043  HA  TRP A 258      -9.183 -10.776   8.318  1.00 96.62           H  
ATOM   4044  C   TRP A 258     -10.590 -12.143   7.522  1.00 96.62           C  
ATOM   4045  CB  TRP A 258     -10.669 -11.108   9.823  1.00 96.62           C  
ATOM   4046  HB2 TRP A 258     -11.755 -11.047   9.901  1.00 96.62           H  
ATOM   4047  HB3 TRP A 258     -10.254 -10.304  10.429  1.00 96.62           H  
ATOM   4048  O   TRP A 258      -9.678 -12.878   7.148  1.00 96.62           O  
ATOM   4049  CG  TRP A 258     -10.235 -12.415  10.410  1.00 96.62           C  
ATOM   4050  CD1 TRP A 258      -8.957 -12.828  10.581  1.00 96.62           C  
ATOM   4051  HD1 TRP A 258      -8.073 -12.263  10.325  1.00 96.62           H  
ATOM   4052  CD2 TRP A 258     -11.071 -13.528  10.849  1.00 96.62           C  
ATOM   4053  CE2 TRP A 258     -10.218 -14.581  11.293  1.00 96.62           C  
ATOM   4054  CE3 TRP A 258     -12.463 -13.765  10.895  1.00 96.62           C  
ATOM   4055  HE3 TRP A 258     -13.132 -12.985  10.563  1.00 96.62           H  
ATOM   4056  NE1 TRP A 258      -8.943 -14.098  11.121  1.00 96.62           N  
ATOM   4057  HE1 TRP A 258      -8.100 -14.608  11.342  1.00 96.62           H  
ATOM   4058  CH2 TRP A 258     -12.101 -16.006  11.804  1.00 96.62           C  
ATOM   4059  HH2 TRP A 258     -12.491 -16.945  12.170  1.00 96.62           H  
ATOM   4060  CZ2 TRP A 258     -10.714 -15.801  11.761  1.00 96.62           C  
ATOM   4061  HZ2 TRP A 258     -10.026 -16.576  12.066  1.00 96.62           H  
ATOM   4062  CZ3 TRP A 258     -12.973 -14.992  11.367  1.00 96.62           C  
ATOM   4063  HZ3 TRP A 258     -14.040 -15.153  11.409  1.00 96.62           H  
ATOM   4064  N   LYS A 259     -11.865 -12.357   7.170  1.00 95.78           N  
ATOM   4065  H   LYS A 259     -12.560 -11.692   7.476  1.00 95.78           H  
ATOM   4066  CA  LYS A 259     -12.286 -13.479   6.309  1.00 95.78           C  
ATOM   4067  HA  LYS A 259     -11.939 -14.413   6.751  1.00 95.78           H  
ATOM   4068  C   LYS A 259     -11.655 -13.430   4.918  1.00 95.78           C  
ATOM   4069  CB  LYS A 259     -13.812 -13.504   6.184  1.00 95.78           C  
ATOM   4070  HB2 LYS A 259     -14.085 -14.141   5.342  1.00 95.78           H  
ATOM   4071  HB3 LYS A 259     -14.181 -12.499   5.981  1.00 95.78           H  
ATOM   4072  O   LYS A 259     -11.364 -14.485   4.360  1.00 95.78           O  
ATOM   4073  CG  LYS A 259     -14.470 -14.067   7.447  1.00 95.78           C  
ATOM   4074  HG2 LYS A 259     -14.167 -13.493   8.323  1.00 95.78           H  
ATOM   4075  HG3 LYS A 259     -14.152 -15.101   7.583  1.00 95.78           H  
ATOM   4076  CD  LYS A 259     -15.991 -14.018   7.300  1.00 95.78           C  
ATOM   4077  HD2 LYS A 259     -16.281 -14.578   6.411  1.00 95.78           H  
ATOM   4078  HD3 LYS A 259     -16.303 -12.979   7.192  1.00 95.78           H  
ATOM   4079  CE  LYS A 259     -16.638 -14.632   8.541  1.00 95.78           C  
ATOM   4080  HE2 LYS A 259     -16.334 -14.050   9.411  1.00 95.78           H  
ATOM   4081  HE3 LYS A 259     -16.250 -15.643   8.668  1.00 95.78           H  
ATOM   4082  NZ  LYS A 259     -18.115 -14.656   8.418  1.00 95.78           N  
ATOM   4083  HZ1 LYS A 259     -18.529 -15.062   9.246  1.00 95.78           H  
ATOM   4084  HZ2 LYS A 259     -18.388 -15.198   7.612  1.00 95.78           H  
ATOM   4085  HZ3 LYS A 259     -18.465 -13.714   8.310  1.00 95.78           H  
ATOM   4086  N   ASP A 260     -11.387 -12.233   4.405  1.00 93.79           N  
ATOM   4087  H   ASP A 260     -11.779 -11.425   4.866  1.00 93.79           H  
ATOM   4088  CA  ASP A 260     -10.692 -12.018   3.132  1.00 93.79           C  
ATOM   4089  HA  ASP A 260     -11.075 -12.736   2.407  1.00 93.79           H  
ATOM   4090  C   ASP A 260      -9.171 -12.264   3.231  1.00 93.79           C  
ATOM   4091  CB  ASP A 260     -11.021 -10.610   2.604  1.00 93.79           C  
ATOM   4092  HB2 ASP A 260     -10.449 -10.434   1.693  1.00 93.79           H  
ATOM   4093  HB3 ASP A 260     -10.707  -9.871   3.342  1.00 93.79           H  
ATOM   4094  O   ASP A 260      -8.452 -12.171   2.236  1.00 93.79           O  
ATOM   4095  CG  ASP A 260     -12.508 -10.400   2.273  1.00 93.79           C  
ATOM   4096  OD1 ASP A 260     -13.236 -11.403   2.082  1.00 93.79           O  
ATOM   4097  OD2 ASP A 260     -12.915  -9.218   2.200  1.00 93.79           O  
ATOM   4098  N   GLY A 261      -8.662 -12.607   4.421  1.00 93.62           N  
ATOM   4099  H   GLY A 261      -9.297 -12.674   5.204  1.00 93.62           H  
ATOM   4100  CA  GLY A 261      -7.269 -12.989   4.652  1.00 93.62           C  
ATOM   4101  HA2 GLY A 261      -6.911 -13.575   3.806  1.00 93.62           H  
ATOM   4102  HA3 GLY A 261      -7.229 -13.609   5.547  1.00 93.62           H  
ATOM   4103  C   GLY A 261      -6.315 -11.814   4.855  1.00 93.62           C  
ATOM   4104  O   GLY A 261      -5.102 -12.005   4.804  1.00 93.62           O  
ATOM   4105  N   ALA A 262      -6.824 -10.602   5.089  1.00 95.42           N  
ATOM   4106  H   ALA A 262      -7.829 -10.493   5.096  1.00 95.42           H  
ATOM   4107  CA  ALA A 262      -5.985  -9.423   5.299  1.00 95.42           C  
ATOM   4108  HA  ALA A 262      -5.120  -9.492   4.640  1.00 95.42           H  
ATOM   4109  C   ALA A 262      -5.442  -9.298   6.733  1.00 95.42           C  
ATOM   4110  CB  ALA A 262      -6.801  -8.196   4.907  1.00 95.42           C  
ATOM   4111  HB1 ALA A 262      -6.213  -7.289   5.050  1.00 95.42           H  
ATOM   4112  HB2 ALA A 262      -7.680  -8.153   5.550  1.00 95.42           H  
ATOM   4113  HB3 ALA A 262      -7.128  -8.276   3.870  1.00 95.42           H  
ATOM   4114  O   ALA A 262      -4.417  -8.641   6.949  1.00 95.42           O  
ATOM   4115  N   LEU A 263      -6.104  -9.941   7.701  1.00 95.90           N  
ATOM   4116  H   LEU A 263      -6.887 -10.517   7.426  1.00 95.90           H  
ATOM   4117  CA  LEU A 263      -5.707  -9.970   9.109  1.00 95.90           C  
ATOM   4118  HA  LEU A 263      -4.843  -9.319   9.240  1.00 95.90           H  
ATOM   4119  C   LEU A 263      -5.264 -11.382   9.522  1.00 95.90           C  
ATOM   4120  CB  LEU A 263      -6.835  -9.421  10.006  1.00 95.90           C  
ATOM   4121  HB2 LEU A 263      -7.675 -10.115   9.976  1.00 95.90           H  
ATOM   4122  HB3 LEU A 263      -6.464  -9.388  11.031  1.00 95.90           H  
ATOM   4123  O   LEU A 263      -5.835 -12.380   9.089  1.00 95.90           O  
ATOM   4124  CG  LEU A 263      -7.361  -8.022   9.632  1.00 95.90           C  
ATOM   4125  HG  LEU A 263      -7.796  -8.063   8.633  1.00 95.90           H  
ATOM   4126  CD1 LEU A 263      -8.454  -7.585  10.607  1.00 95.90           C  
ATOM   4127 HD11 LEU A 263      -9.293  -8.279  10.564  1.00 95.90           H  
ATOM   4128 HD12 LEU A 263      -8.820  -6.594  10.337  1.00 95.90           H  
ATOM   4129 HD13 LEU A 263      -8.058  -7.559  11.622  1.00 95.90           H  
ATOM   4130  CD2 LEU A 263      -6.257  -6.964   9.646  1.00 95.90           C  
ATOM   4131 HD21 LEU A 263      -5.548  -7.158   8.841  1.00 95.90           H  
ATOM   4132 HD22 LEU A 263      -6.688  -5.975   9.494  1.00 95.90           H  
ATOM   4133 HD23 LEU A 263      -5.733  -6.996  10.601  1.00 95.90           H  
ATOM   4134  N   MET A 264      -4.234 -11.457  10.361  1.00 91.65           N  
ATOM   4135  H   MET A 264      -3.902 -10.584  10.745  1.00 91.65           H  
ATOM   4136  CA  MET A 264      -3.716 -12.691  10.957  1.00 91.65           C  
ATOM   4137  HA  MET A 264      -3.714 -13.486  10.212  1.00 91.65           H  
ATOM   4138  C   MET A 264      -4.584 -13.119  12.137  1.00 91.65           C  
ATOM   4139  CB  MET A 264      -2.290 -12.456  11.480  1.00 91.65           C  
ATOM   4140  HB2 MET A 264      -2.299 -11.585  12.135  1.00 91.65           H  
ATOM   4141  HB3 MET A 264      -1.974 -13.311  12.077  1.00 91.65           H  
ATOM   4142  O   MET A 264      -5.126 -12.270  12.822  1.00 91.65           O  
ATOM   4143  CG  MET A 264      -1.264 -12.215  10.373  1.00 91.65           C  
ATOM   4144  HG2 MET A 264      -1.652 -11.422   9.733  1.00 91.65           H  
ATOM   4145  HG3 MET A 264      -0.350 -11.842  10.834  1.00 91.65           H  
ATOM   4146  SD  MET A 264      -0.831 -13.649   9.338  1.00 91.65           S  
ATOM   4147  CE  MET A 264      -0.056 -14.748  10.546  1.00 91.65           C  
ATOM   4148  HE1 MET A 264       0.342 -15.623  10.031  1.00 91.65           H  
ATOM   4149  HE2 MET A 264      -0.793 -15.074  11.279  1.00 91.65           H  
ATOM   4150  HE3 MET A 264       0.756 -14.225  11.052  1.00 91.65           H  
ATOM   4151  N   GLY A 265      -4.635 -14.414  12.435  1.00 92.10           N  
ATOM   4152  H   GLY A 265      -4.243 -15.074  11.778  1.00 92.10           H  
ATOM   4153  CA  GLY A 265      -5.348 -14.944  13.602  1.00 92.10           C  
ATOM   4154  HA2 GLY A 265      -5.915 -14.163  14.108  1.00 92.10           H  
ATOM   4155  HA3 GLY A 265      -4.628 -15.343  14.317  1.00 92.10           H  
ATOM   4156  C   GLY A 265      -6.325 -16.042  13.208  1.00 92.10           C  
ATOM   4157  O   GLY A 265      -6.897 -16.022  12.117  1.00 92.10           O  
ATOM   4158  N   ARG A 266      -6.484 -17.036  14.083  1.00 93.01           N  
ATOM   4159  H   ARG A 266      -6.023 -16.949  14.978  1.00 93.01           H  
ATOM   4160  CA  ARG A 266      -7.417 -18.157  13.896  1.00 93.01           C  
ATOM   4161  HA  ARG A 266      -7.446 -18.445  12.845  1.00 93.01           H  
ATOM   4162  C   ARG A 266      -8.843 -17.782  14.273  1.00 93.01           C  
ATOM   4163  CB  ARG A 266      -6.976 -19.346  14.751  1.00 93.01           C  
ATOM   4164  HB2 ARG A 266      -7.707 -20.147  14.641  1.00 93.01           H  
ATOM   4165  HB3 ARG A 266      -6.957 -19.043  15.798  1.00 93.01           H  
ATOM   4166  O   ARG A 266      -9.777 -18.412  13.783  1.00 93.01           O  
ATOM   4167  CG  ARG A 266      -5.597 -19.875  14.351  1.00 93.01           C  
ATOM   4168  HG2 ARG A 266      -4.847 -19.096  14.486  1.00 93.01           H  
ATOM   4169  HG3 ARG A 266      -5.612 -20.192  13.308  1.00 93.01           H  
ATOM   4170  CD  ARG A 266      -5.254 -21.060  15.250  1.00 93.01           C  
ATOM   4171  HD2 ARG A 266      -5.988 -21.850  15.090  1.00 93.01           H  
ATOM   4172  HD3 ARG A 266      -5.311 -20.727  16.286  1.00 93.01           H  
ATOM   4173  NE  ARG A 266      -3.899 -21.566  14.975  1.00 93.01           N  
ATOM   4174  HE  ARG A 266      -3.363 -21.057  14.287  1.00 93.01           H  
ATOM   4175  NH1 ARG A 266      -3.906 -23.205  16.574  1.00 93.01           N  
ATOM   4176 HH11 ARG A 266      -4.826 -22.892  16.849  1.00 93.01           H  
ATOM   4177 HH12 ARG A 266      -3.431 -23.919  17.108  1.00 93.01           H  
ATOM   4178  NH2 ARG A 266      -2.073 -22.875  15.341  1.00 93.01           N  
ATOM   4179 HH21 ARG A 266      -1.568 -22.357  14.636  1.00 93.01           H  
ATOM   4180 HH22 ARG A 266      -1.613 -23.604  15.868  1.00 93.01           H  
ATOM   4181  CZ  ARG A 266      -3.301 -22.544  15.627  1.00 93.01           C  
ATOM   4182  N   THR A 267      -9.002 -16.774  15.125  1.00 94.99           N  
ATOM   4183  H   THR A 267      -8.181 -16.322  15.500  1.00 94.99           H  
ATOM   4184  CA  THR A 267     -10.296 -16.215  15.516  1.00 94.99           C  
ATOM   4185  HA  THR A 267     -11.059 -16.635  14.860  1.00 94.99           H  
ATOM   4186  C   THR A 267     -10.297 -14.696  15.319  1.00 94.99           C  
ATOM   4187  CB  THR A 267     -10.683 -16.590  16.959  1.00 94.99           C  
ATOM   4188  HB  THR A 267     -11.756 -16.432  17.063  1.00 94.99           H  
ATOM   4189  O   THR A 267      -9.219 -14.090  15.283  1.00 94.99           O  
ATOM   4190  CG2 THR A 267     -10.404 -18.052  17.316  1.00 94.99           C  
ATOM   4191 HG21 THR A 267      -9.330 -18.229  17.363  1.00 94.99           H  
ATOM   4192 HG22 THR A 267     -10.837 -18.264  18.293  1.00 94.99           H  
ATOM   4193 HG23 THR A 267     -10.858 -18.707  16.572  1.00 94.99           H  
ATOM   4194  OG1 THR A 267     -10.032 -15.780  17.901  1.00 94.99           O  
ATOM   4195  HG1 THR A 267     -10.745 -15.340  18.369  1.00 94.99           H  
ATOM   4196  N   PRO A 268     -11.476 -14.056  15.199  1.00 95.00           N  
ATOM   4197  CA  PRO A 268     -11.575 -12.600  15.120  1.00 95.00           C  
ATOM   4198  HA  PRO A 268     -11.145 -12.267  14.176  1.00 95.00           H  
ATOM   4199  C   PRO A 268     -10.866 -11.881  16.274  1.00 95.00           C  
ATOM   4200  CB  PRO A 268     -13.076 -12.293  15.137  1.00 95.00           C  
ATOM   4201  HB2 PRO A 268     -13.316 -11.415  14.537  1.00 95.00           H  
ATOM   4202  HB3 PRO A 268     -13.424 -12.157  16.161  1.00 95.00           H  
ATOM   4203  O   PRO A 268     -10.247 -10.851  16.051  1.00 95.00           O  
ATOM   4204  CG  PRO A 268     -13.707 -13.555  14.562  1.00 95.00           C  
ATOM   4205  HG2 PRO A 268     -14.736 -13.680  14.897  1.00 95.00           H  
ATOM   4206  HG3 PRO A 268     -13.656 -13.517  13.473  1.00 95.00           H  
ATOM   4207  CD  PRO A 268     -12.800 -14.657  15.100  1.00 95.00           C  
ATOM   4208  HD2 PRO A 268     -13.140 -14.949  16.093  1.00 95.00           H  
ATOM   4209  HD3 PRO A 268     -12.816 -15.512  14.425  1.00 95.00           H  
ATOM   4210  N   GLU A 269     -10.898 -12.444  17.483  1.00 93.90           N  
ATOM   4211  H   GLU A 269     -11.420 -13.300  17.598  1.00 93.90           H  
ATOM   4212  CA  GLU A 269     -10.327 -11.842  18.696  1.00 93.90           C  
ATOM   4213  HA  GLU A 269     -10.630 -10.796  18.745  1.00 93.90           H  
ATOM   4214  C   GLU A 269      -8.791 -11.861  18.710  1.00 93.90           C  
ATOM   4215  CB  GLU A 269     -10.845 -12.568  19.954  1.00 93.90           C  
ATOM   4216  HB2 GLU A 269     -10.461 -12.033  20.823  1.00 93.90           H  
ATOM   4217  HB3 GLU A 269     -10.427 -13.574  19.992  1.00 93.90           H  
ATOM   4218  O   GLU A 269      -8.170 -11.011  19.346  1.00 93.90           O  
ATOM   4219  CG  GLU A 269     -12.377 -12.643  20.101  1.00 93.90           C  
ATOM   4220  HG2 GLU A 269     -12.602 -12.967  21.117  1.00 93.90           H  
ATOM   4221  HG3 GLU A 269     -12.787 -11.641  19.977  1.00 93.90           H  
ATOM   4222  CD  GLU A 269     -13.057 -13.615  19.121  1.00 93.90           C  
ATOM   4223  OE1 GLU A 269     -14.250 -13.400  18.816  1.00 93.90           O  
ATOM   4224  OE2 GLU A 269     -12.371 -14.547  18.629  1.00 93.90           O  
ATOM   4225  N   GLU A 270      -8.166 -12.810  18.003  1.00 93.77           N  
ATOM   4226  H   GLU A 270      -8.729 -13.500  17.527  1.00 93.77           H  
ATOM   4227  CA  GLU A 270      -6.720 -12.789  17.740  1.00 93.77           C  
ATOM   4228  HA  GLU A 270      -6.186 -12.503  18.646  1.00 93.77           H  
ATOM   4229  C   GLU A 270      -6.359 -11.766  16.650  1.00 93.77           C  
ATOM   4230  CB  GLU A 270      -6.236 -14.179  17.290  1.00 93.77           C  
ATOM   4231  HB2 GLU A 270      -6.829 -14.495  16.431  1.00 93.77           H  
ATOM   4232  HB3 GLU A 270      -5.199 -14.088  16.966  1.00 93.77           H  
ATOM   4233  O   GLU A 270      -5.238 -11.254  16.625  1.00 93.77           O  
ATOM   4234  CG  GLU A 270      -6.296 -15.270  18.372  1.00 93.77           C  
ATOM   4235  HG2 GLU A 270      -5.685 -14.953  19.217  1.00 93.77           H  
ATOM   4236  HG3 GLU A 270      -7.325 -15.376  18.717  1.00 93.77           H  
ATOM   4237  CD  GLU A 270      -5.792 -16.638  17.865  1.00 93.77           C  
ATOM   4238  OE1 GLU A 270      -5.689 -17.580  18.683  1.00 93.77           O  
ATOM   4239  OE2 GLU A 270      -5.497 -16.777  16.649  1.00 93.77           O  
ATOM   4240  N   ALA A 271      -7.298 -11.490  15.741  1.00 95.46           N  
ATOM   4241  H   ALA A 271      -8.203 -11.925  15.850  1.00 95.46           H  
ATOM   4242  CA  ALA A 271      -7.077 -10.672  14.558  1.00 95.46           C  
ATOM   4243  HA  ALA A 271      -6.030 -10.763  14.269  1.00 95.46           H  
ATOM   4244  C   ALA A 271      -7.305  -9.182  14.789  1.00 95.46           C  
ATOM   4245  CB  ALA A 271      -7.967 -11.212  13.432  1.00 95.46           C  
ATOM   4246  HB1 ALA A 271      -7.761 -10.670  12.509  1.00 95.46           H  
ATOM   4247  HB2 ALA A 271      -7.764 -12.272  13.277  1.00 95.46           H  
ATOM   4248  HB3 ALA A 271      -9.019 -11.091  13.691  1.00 95.46           H  
ATOM   4249  O   ALA A 271      -6.581  -8.354  14.230  1.00 95.46           O  
ATOM   4250  N   PHE A 272      -8.311  -8.823  15.581  1.00 97.46           N  
ATOM   4251  H   PHE A 272      -8.900  -9.537  15.986  1.00 97.46           H  
ATOM   4252  CA  PHE A 272      -8.633  -7.439  15.877  1.00 97.46           C  
ATOM   4253  HA  PHE A 272      -7.690  -6.909  16.014  1.00 97.46           H  
ATOM   4254  C   PHE A 272      -9.434  -7.286  17.172  1.00 97.46           C  
ATOM   4255  CB  PHE A 272      -9.386  -6.816  14.686  1.00 97.46           C  
ATOM   4256  HB2 PHE A 272      -8.783  -6.917  13.783  1.00 97.46           H  
ATOM   4257  HB3 PHE A 272      -9.502  -5.747  14.866  1.00 97.46           H  
ATOM   4258  O   PHE A 272     -10.032  -8.226  17.691  1.00 97.46           O  
ATOM   4259  CG  PHE A 272     -10.759  -7.396  14.428  1.00 97.46           C  
ATOM   4260  CD1 PHE A 272     -10.923  -8.494  13.564  1.00 97.46           C  
ATOM   4261  HD1 PHE A 272     -10.064  -8.931  13.078  1.00 97.46           H  
ATOM   4262  CD2 PHE A 272     -11.878  -6.833  15.066  1.00 97.46           C  
ATOM   4263  HD2 PHE A 272     -11.754  -5.987  15.726  1.00 97.46           H  
ATOM   4264  CE1 PHE A 272     -12.201  -9.038  13.354  1.00 97.46           C  
ATOM   4265  HE1 PHE A 272     -12.320  -9.894  12.706  1.00 97.46           H  
ATOM   4266  CE2 PHE A 272     -13.154  -7.378  14.861  1.00 97.46           C  
ATOM   4267  HE2 PHE A 272     -14.004  -6.950  15.373  1.00 97.46           H  
ATOM   4268  CZ  PHE A 272     -13.315  -8.485  14.011  1.00 97.46           C  
ATOM   4269  HZ  PHE A 272     -14.294  -8.921  13.878  1.00 97.46           H  
ATOM   4270  N   PHE A 273      -9.495  -6.055  17.673  1.00 95.96           N  
ATOM   4271  H   PHE A 273      -8.987  -5.324  17.198  1.00 95.96           H  
ATOM   4272  CA  PHE A 273     -10.429  -5.671  18.723  1.00 95.96           C  
ATOM   4273  HA  PHE A 273     -11.261  -6.375  18.715  1.00 95.96           H  
ATOM   4274  C   PHE A 273     -11.006  -4.280  18.457  1.00 95.96           C  
ATOM   4275  CB  PHE A 273      -9.756  -5.764  20.100  1.00 95.96           C  
ATOM   4276  HB2 PHE A 273      -9.320  -6.757  20.212  1.00 95.96           H  
ATOM   4277  HB3 PHE A 273     -10.526  -5.667  20.865  1.00 95.96           H  
ATOM   4278  O   PHE A 273     -10.361  -3.435  17.838  1.00 95.96           O  
ATOM   4279  CG  PHE A 273      -8.690  -4.719  20.362  1.00 95.96           C  
ATOM   4280  CD1 PHE A 273      -7.329  -5.013  20.154  1.00 95.96           C  
ATOM   4281  HD1 PHE A 273      -7.039  -5.989  19.793  1.00 95.96           H  
ATOM   4282  CD2 PHE A 273      -9.064  -3.443  20.820  1.00 95.96           C  
ATOM   4283  HD2 PHE A 273     -10.107  -3.197  20.954  1.00 95.96           H  
ATOM   4284  CE1 PHE A 273      -6.349  -4.037  20.412  1.00 95.96           C  
ATOM   4285  HE1 PHE A 273      -5.306  -4.265  20.249  1.00 95.96           H  
ATOM   4286  CE2 PHE A 273      -8.088  -2.471  21.071  1.00 95.96           C  
ATOM   4287  HE2 PHE A 273      -8.399  -1.497  21.417  1.00 95.96           H  
ATOM   4288  CZ  PHE A 273      -6.729  -2.759  20.860  1.00 95.96           C  
ATOM   4289  HZ  PHE A 273      -5.981  -2.000  21.036  1.00 95.96           H  
ATOM   4290  N   VAL A 274     -12.214  -4.045  18.973  1.00 97.21           N  
ATOM   4291  H   VAL A 274     -12.682  -4.799  19.455  1.00 97.21           H  
ATOM   4292  CA  VAL A 274     -12.899  -2.747  18.936  1.00 97.21           C  
ATOM   4293  HA  VAL A 274     -12.189  -1.970  18.653  1.00 97.21           H  
ATOM   4294  C   VAL A 274     -13.429  -2.444  20.334  1.00 97.21           C  
ATOM   4295  CB  VAL A 274     -14.050  -2.735  17.907  1.00 97.21           C  
ATOM   4296  HB  VAL A 274     -14.838  -3.408  18.246  1.00 97.21           H  
ATOM   4297  O   VAL A 274     -14.201  -3.229  20.895  1.00 97.21           O  
ATOM   4298  CG1 VAL A 274     -14.642  -1.326  17.761  1.00 97.21           C  
ATOM   4299 HG11 VAL A 274     -13.876  -0.634  17.412  1.00 97.21           H  
ATOM   4300 HG12 VAL A 274     -15.036  -0.969  18.713  1.00 97.21           H  
ATOM   4301 HG13 VAL A 274     -15.455  -1.342  17.037  1.00 97.21           H  
ATOM   4302  CG2 VAL A 274     -13.603  -3.197  16.516  1.00 97.21           C  
ATOM   4303 HG21 VAL A 274     -12.805  -2.554  16.144  1.00 97.21           H  
ATOM   4304 HG22 VAL A 274     -14.452  -3.161  15.832  1.00 97.21           H  
ATOM   4305 HG23 VAL A 274     -13.252  -4.228  16.551  1.00 97.21           H  
ATOM   4306  N   LYS A 275     -13.026  -1.311  20.908  1.00 95.22           N  
ATOM   4307  H   LYS A 275     -12.374  -0.729  20.402  1.00 95.22           H  
ATOM   4308  CA  LYS A 275     -13.539  -0.798  22.185  1.00 95.22           C  
ATOM   4309  HA  LYS A 275     -14.323  -1.455  22.562  1.00 95.22           H  
ATOM   4310  C   LYS A 275     -14.162   0.575  21.975  1.00 95.22           C  
ATOM   4311  CB  LYS A 275     -12.437  -0.733  23.244  1.00 95.22           C  
ATOM   4312  HB2 LYS A 275     -12.853  -0.270  24.139  1.00 95.22           H  
ATOM   4313  HB3 LYS A 275     -11.626  -0.101  22.879  1.00 95.22           H  
ATOM   4314  O   LYS A 275     -13.574   1.418  21.309  1.00 95.22           O  
ATOM   4315  CG  LYS A 275     -11.876  -2.108  23.621  1.00 95.22           C  
ATOM   4316  HG2 LYS A 275     -11.396  -2.566  22.757  1.00 95.22           H  
ATOM   4317  HG3 LYS A 275     -12.687  -2.749  23.966  1.00 95.22           H  
ATOM   4318  CD  LYS A 275     -10.852  -1.930  24.745  1.00 95.22           C  
ATOM   4319  HD2 LYS A 275     -11.343  -1.447  25.590  1.00 95.22           H  
ATOM   4320  HD3 LYS A 275     -10.045  -1.286  24.396  1.00 95.22           H  
ATOM   4321  CE  LYS A 275     -10.283  -3.278  25.186  1.00 95.22           C  
ATOM   4322  HE2 LYS A 275     -11.113  -3.927  25.463  1.00 95.22           H  
ATOM   4323  HE3 LYS A 275      -9.755  -3.732  24.348  1.00 95.22           H  
ATOM   4324  NZ  LYS A 275      -9.376  -3.089  26.343  1.00 95.22           N  
ATOM   4325  HZ1 LYS A 275      -9.877  -2.629  27.090  1.00 95.22           H  
ATOM   4326  HZ2 LYS A 275      -9.022  -3.973  26.679  1.00 95.22           H  
ATOM   4327  HZ3 LYS A 275      -8.602  -2.493  26.088  1.00 95.22           H  
ATOM   4328  N   CYS A 276     -15.355   0.758  22.522  1.00 94.95           N  
ATOM   4329  H   CYS A 276     -15.702   0.047  23.150  1.00 94.95           H  
ATOM   4330  CA  CYS A 276     -16.120   1.999  22.485  1.00 94.95           C  
ATOM   4331  HA  CYS A 276     -15.458   2.862  22.556  1.00 94.95           H  
ATOM   4332  C   CYS A 276     -17.032   1.969  23.710  1.00 94.95           C  
ATOM   4333  CB  CYS A 276     -16.915   2.074  21.175  1.00 94.95           C  
ATOM   4334  HB2 CYS A 276     -17.662   1.281  21.140  1.00 94.95           H  
ATOM   4335  HB3 CYS A 276     -16.239   1.982  20.326  1.00 94.95           H  
ATOM   4336  O   CYS A 276     -18.148   1.454  23.647  1.00 94.95           O  
ATOM   4337  SG  CYS A 276     -17.746   3.680  21.080  1.00 94.95           S  
ATOM   4338  HG  CYS A 276     -18.443   3.608  22.217  1.00 94.95           H  
ATOM   4339  N   ASP A 277     -16.481   2.368  24.849  1.00 93.46           N  
ATOM   4340  H   ASP A 277     -15.582   2.827  24.830  1.00 93.46           H  
ATOM   4341  CA  ASP A 277     -17.126   2.299  26.159  1.00 93.46           C  
ATOM   4342  HA  ASP A 277     -18.156   2.645  26.069  1.00 93.46           H  
ATOM   4343  C   ASP A 277     -16.419   3.253  27.139  1.00 93.46           C  
ATOM   4344  CB  ASP A 277     -17.149   0.832  26.657  1.00 93.46           C  
ATOM   4345  HB2 ASP A 277     -17.570   0.794  27.662  1.00 93.46           H  
ATOM   4346  HB3 ASP A 277     -17.823   0.261  26.018  1.00 93.46           H  
ATOM   4347  O   ASP A 277     -15.487   3.969  26.771  1.00 93.46           O  
ATOM   4348  CG  ASP A 277     -15.784   0.136  26.666  1.00 93.46           C  
ATOM   4349  OD1 ASP A 277     -14.819   0.752  27.167  1.00 93.46           O  
ATOM   4350  OD2 ASP A 277     -15.689  -1.017  26.177  1.00 93.46           O  
ATOM   4351  N   HIS A 278     -16.830   3.247  28.408  1.00 94.33           N  
ATOM   4352  H   HIS A 278     -17.642   2.695  28.647  1.00 94.33           H  
ATOM   4353  CA  HIS A 278     -16.227   4.067  29.469  1.00 94.33           C  
ATOM   4354  HA  HIS A 278     -16.260   5.115  29.170  1.00 94.33           H  
ATOM   4355  C   HIS A 278     -14.743   3.754  29.751  1.00 94.33           C  
ATOM   4356  CB  HIS A 278     -17.067   3.920  30.748  1.00 94.33           C  
ATOM   4357  HB2 HIS A 278     -16.586   4.479  31.551  1.00 94.33           H  
ATOM   4358  HB3 HIS A 278     -17.101   2.871  31.043  1.00 94.33           H  
ATOM   4359  O   HIS A 278     -14.122   4.423  30.569  1.00 94.33           O  
ATOM   4360  CG  HIS A 278     -18.475   4.449  30.615  1.00 94.33           C  
ATOM   4361  CD2 HIS A 278     -19.615   3.705  30.513  1.00 94.33           C  
ATOM   4362  HD2 HIS A 278     -19.691   2.628  30.508  1.00 94.33           H  
ATOM   4363  ND1 HIS A 278     -18.818   5.797  30.591  1.00 94.33           N  
ATOM   4364  CE1 HIS A 278     -20.155   5.840  30.476  1.00 94.33           C  
ATOM   4365  HE1 HIS A 278     -20.735   6.749  30.418  1.00 94.33           H  
ATOM   4366  NE2 HIS A 278     -20.663   4.594  30.423  1.00 94.33           N  
ATOM   4367  HE2 HIS A 278     -21.634   4.343  30.307  1.00 94.33           H  
ATOM   4368  N   THR A 279     -14.142   2.741  29.112  1.00 94.07           N  
ATOM   4369  H   THR A 279     -14.669   2.209  28.434  1.00 94.07           H  
ATOM   4370  CA  THR A 279     -12.685   2.515  29.176  1.00 94.07           C  
ATOM   4371  HA  THR A 279     -12.324   2.886  30.135  1.00 94.07           H  
ATOM   4372  C   THR A 279     -11.914   3.295  28.114  1.00 94.07           C  
ATOM   4373  CB  THR A 279     -12.294   1.028  29.112  1.00 94.07           C  
ATOM   4374  HB  THR A 279     -11.253   0.955  29.424  1.00 94.07           H  
ATOM   4375  O   THR A 279     -10.700   3.447  28.244  1.00 94.07           O  
ATOM   4376  CG2 THR A 279     -13.116   0.150  30.056  1.00 94.07           C  
ATOM   4377 HG21 THR A 279     -13.073   0.561  31.065  1.00 94.07           H  
ATOM   4378 HG22 THR A 279     -12.708  -0.860  30.061  1.00 94.07           H  
ATOM   4379 HG23 THR A 279     -14.155   0.111  29.728  1.00 94.07           H  
ATOM   4380  OG1 THR A 279     -12.383   0.466  27.820  1.00 94.07           O  
ATOM   4381  HG1 THR A 279     -13.298   0.566  27.546  1.00 94.07           H  
ATOM   4382  N   THR A 280     -12.591   3.785  27.069  1.00 93.37           N  
ATOM   4383  H   THR A 280     -13.586   3.621  27.010  1.00 93.37           H  
ATOM   4384  CA  THR A 280     -11.990   4.608  26.008  1.00 93.37           C  
ATOM   4385  HA  THR A 280     -10.905   4.558  26.097  1.00 93.37           H  
ATOM   4386  C   THR A 280     -12.331   6.089  26.131  1.00 93.37           C  
ATOM   4387  CB  THR A 280     -12.346   4.098  24.600  1.00 93.37           C  
ATOM   4388  HB  THR A 280     -11.854   4.735  23.865  1.00 93.37           H  
ATOM   4389  O   THR A 280     -11.676   6.896  25.479  1.00 93.37           O  
ATOM   4390  CG2 THR A 280     -11.864   2.664  24.385  1.00 93.37           C  
ATOM   4391 HG21 THR A 280     -10.795   2.604  24.590  1.00 93.37           H  
ATOM   4392 HG22 THR A 280     -12.401   1.988  25.050  1.00 93.37           H  
ATOM   4393 HG23 THR A 280     -12.048   2.380  23.349  1.00 93.37           H  
ATOM   4394  OG1 THR A 280     -13.730   4.091  24.332  1.00 93.37           O  
ATOM   4395  HG1 THR A 280     -13.868   4.663  23.573  1.00 93.37           H  
ATOM   4396  N   MET A 281     -13.316   6.448  26.959  1.00 93.85           N  
ATOM   4397  H   MET A 281     -13.811   5.723  27.459  1.00 93.85           H  
ATOM   4398  CA  MET A 281     -13.812   7.815  27.132  1.00 93.85           C  
ATOM   4399  HA  MET A 281     -13.120   8.525  26.678  1.00 93.85           H  
ATOM   4400  C   MET A 281     -13.946   8.173  28.610  1.00 93.85           C  
ATOM   4401  CB  MET A 281     -15.179   7.958  26.449  1.00 93.85           C  
ATOM   4402  HB2 MET A 281     -15.606   8.933  26.686  1.00 93.85           H  
ATOM   4403  HB3 MET A 281     -15.850   7.189  26.831  1.00 93.85           H  
ATOM   4404  O   MET A 281     -14.350   7.349  29.429  1.00 93.85           O  
ATOM   4405  CG  MET A 281     -15.068   7.838  24.927  1.00 93.85           C  
ATOM   4406  HG2 MET A 281     -14.491   6.950  24.670  1.00 93.85           H  
ATOM   4407  HG3 MET A 281     -14.532   8.713  24.559  1.00 93.85           H  
ATOM   4408  SD  MET A 281     -16.651   7.731  24.057  1.00 93.85           S  
ATOM   4409  CE  MET A 281     -17.151   6.047  24.496  1.00 93.85           C  
ATOM   4410  HE1 MET A 281     -18.022   5.767  23.903  1.00 93.85           H  
ATOM   4411  HE2 MET A 281     -17.409   6.003  25.554  1.00 93.85           H  
ATOM   4412  HE3 MET A 281     -16.335   5.355  24.291  1.00 93.85           H  
ATOM   4413  N   THR A 282     -13.643   9.423  28.936  1.00 94.01           N  
ATOM   4414  H   THR A 282     -13.286  10.032  28.214  1.00 94.01           H  
ATOM   4415  CA  THR A 282     -13.951  10.037  30.230  1.00 94.01           C  
ATOM   4416  HA  THR A 282     -14.040   9.254  30.983  1.00 94.01           H  
ATOM   4417  C   THR A 282     -15.288  10.780  30.175  1.00 94.01           C  
ATOM   4418  CB  THR A 282     -12.826  10.986  30.666  1.00 94.01           C  
ATOM   4419  HB  THR A 282     -13.052  11.336  31.673  1.00 94.01           H  
ATOM   4420  O   THR A 282     -15.813  11.053  29.096  1.00 94.01           O  
ATOM   4421  CG2 THR A 282     -11.453  10.316  30.700  1.00 94.01           C  
ATOM   4422 HG21 THR A 282     -10.726  11.010  31.120  1.00 94.01           H  
ATOM   4423 HG22 THR A 282     -11.496   9.418  31.317  1.00 94.01           H  
ATOM   4424 HG23 THR A 282     -11.141  10.048  29.690  1.00 94.01           H  
ATOM   4425  OG1 THR A 282     -12.749  12.106  29.823  1.00 94.01           O  
ATOM   4426  HG1 THR A 282     -12.473  11.817  28.950  1.00 94.01           H  
ATOM   4427  N   GLN A 283     -15.839  11.162  31.334  1.00 92.67           N  
ATOM   4428  H   GLN A 283     -15.418  10.887  32.209  1.00 92.67           H  
ATOM   4429  CA  GLN A 283     -17.037  12.011  31.358  1.00 92.67           C  
ATOM   4430  HA  GLN A 283     -17.818  11.499  30.796  1.00 92.67           H  
ATOM   4431  C   GLN A 283     -16.794  13.362  30.661  1.00 92.67           C  
ATOM   4432  CB  GLN A 283     -17.517  12.198  32.808  1.00 92.67           C  
ATOM   4433  HB2 GLN A 283     -17.585  11.224  33.291  1.00 92.67           H  
ATOM   4434  HB3 GLN A 283     -16.789  12.799  33.353  1.00 92.67           H  
ATOM   4435  O   GLN A 283     -17.673  13.840  29.956  1.00 92.67           O  
ATOM   4436  CG  GLN A 283     -18.892  12.884  32.888  1.00 92.67           C  
ATOM   4437  HG2 GLN A 283     -19.169  13.012  33.934  1.00 92.67           H  
ATOM   4438  HG3 GLN A 283     -18.833  13.877  32.442  1.00 92.67           H  
ATOM   4439  CD  GLN A 283     -19.992  12.078  32.201  1.00 92.67           C  
ATOM   4440  NE2 GLN A 283     -20.776  12.671  31.331  1.00 92.67           N  
ATOM   4441 HE21 GLN A 283     -21.451  12.105  30.838  1.00 92.67           H  
ATOM   4442 HE22 GLN A 283     -20.643  13.639  31.075  1.00 92.67           H  
ATOM   4443  OE1 GLN A 283     -20.155  10.890  32.444  1.00 92.67           O  
ATOM   4444  N   ASP A 284     -15.586  13.929  30.775  1.00 95.71           N  
ATOM   4445  H   ASP A 284     -14.866  13.455  31.300  1.00 95.71           H  
ATOM   4446  CA  ASP A 284     -15.210  15.162  30.067  1.00 95.71           C  
ATOM   4447  HA  ASP A 284     -15.931  15.943  30.307  1.00 95.71           H  
ATOM   4448  C   ASP A 284     -15.217  14.979  28.542  1.00 95.71           C  
ATOM   4449  CB  ASP A 284     -13.822  15.621  30.543  1.00 95.71           C  
ATOM   4450  HB2 ASP A 284     -13.841  15.747  31.626  1.00 95.71           H  
ATOM   4451  HB3 ASP A 284     -13.085  14.854  30.307  1.00 95.71           H  
ATOM   4452  O   ASP A 284     -15.637  15.876  27.813  1.00 95.71           O  
ATOM   4453  CG  ASP A 284     -13.404  16.949  29.895  1.00 95.71           C  
ATOM   4454  OD1 ASP A 284     -13.960  17.995  30.295  1.00 95.71           O  
ATOM   4455  OD2 ASP A 284     -12.532  16.934  28.995  1.00 95.71           O  
ATOM   4456  N   ASP A 285     -14.811  13.811  28.036  1.00 93.60           N  
ATOM   4457  H   ASP A 285     -14.473  13.096  28.664  1.00 93.60           H  
ATOM   4458  CA  ASP A 285     -14.909  13.517  26.603  1.00 93.60           C  
ATOM   4459  HA  ASP A 285     -14.373  14.291  26.054  1.00 93.60           H  
ATOM   4460  C   ASP A 285     -16.372  13.559  26.146  1.00 93.60           C  
ATOM   4461  CB  ASP A 285     -14.268  12.164  26.262  1.00 93.60           C  
ATOM   4462  HB2 ASP A 285     -14.743  11.370  26.838  1.00 93.60           H  
ATOM   4463  HB3 ASP A 285     -14.442  11.944  25.208  1.00 93.60           H  
ATOM   4464  O   ASP A 285     -16.689  14.242  25.172  1.00 93.60           O  
ATOM   4465  CG  ASP A 285     -12.762  12.160  26.506  1.00 93.60           C  
ATOM   4466  OD1 ASP A 285     -12.066  12.996  25.886  1.00 93.60           O  
ATOM   4467  OD2 ASP A 285     -12.318  11.303  27.310  1.00 93.60           O  
ATOM   4468  N   ILE A 286     -17.269  12.908  26.892  1.00 92.72           N  
ATOM   4469  H   ILE A 286     -16.932  12.430  27.715  1.00 92.72           H  
ATOM   4470  CA  ILE A 286     -18.702  12.840  26.576  1.00 92.72           C  
ATOM   4471  HA  ILE A 286     -18.810  12.477  25.554  1.00 92.72           H  
ATOM   4472  C   ILE A 286     -19.343  14.229  26.639  1.00 92.72           C  
ATOM   4473  CB  ILE A 286     -19.421  11.854  27.524  1.00 92.72           C  
ATOM   4474  HB  ILE A 286     -19.276  12.196  28.549  1.00 92.72           H  
ATOM   4475  O   ILE A 286     -20.049  14.614  25.704  1.00 92.72           O  
ATOM   4476  CG1 ILE A 286     -18.822  10.435  27.388  1.00 92.72           C  
ATOM   4477 HG12 ILE A 286     -19.093  10.013  26.420  1.00 92.72           H  
ATOM   4478 HG13 ILE A 286     -17.734  10.480  27.429  1.00 92.72           H  
ATOM   4479  CG2 ILE A 286     -20.937  11.817  27.238  1.00 92.72           C  
ATOM   4480 HG21 ILE A 286     -21.437  11.130  27.920  1.00 92.72           H  
ATOM   4481 HG22 ILE A 286     -21.121  11.498  26.212  1.00 92.72           H  
ATOM   4482 HG23 ILE A 286     -21.379  12.801  27.394  1.00 92.72           H  
ATOM   4483  CD1 ILE A 286     -19.264   9.485  28.505  1.00 92.72           C  
ATOM   4484 HD11 ILE A 286     -18.674   8.570  28.445  1.00 92.72           H  
ATOM   4485 HD12 ILE A 286     -20.321   9.238  28.407  1.00 92.72           H  
ATOM   4486 HD13 ILE A 286     -19.087   9.944  29.478  1.00 92.72           H  
ATOM   4487  N   ASP A 287     -19.060  14.990  27.697  1.00 93.22           N  
ATOM   4488  H   ASP A 287     -18.504  14.589  28.439  1.00 93.22           H  
ATOM   4489  CA  ASP A 287     -19.607  16.333  27.916  1.00 93.22           C  
ATOM   4490  HA  ASP A 287     -20.695  16.282  27.879  1.00 93.22           H  
ATOM   4491  C   ASP A 287     -19.152  17.317  26.824  1.00 93.22           C  
ATOM   4492  CB  ASP A 287     -19.193  16.840  29.311  1.00 93.22           C  
ATOM   4493  HB2 ASP A 287     -18.107  16.797  29.396  1.00 93.22           H  
ATOM   4494  HB3 ASP A 287     -19.488  17.886  29.395  1.00 93.22           H  
ATOM   4495  O   ASP A 287     -19.890  18.230  26.453  1.00 93.22           O  
ATOM   4496  CG  ASP A 287     -19.824  16.083  30.493  1.00 93.22           C  
ATOM   4497  OD1 ASP A 287     -20.772  15.287  30.288  1.00 93.22           O  
ATOM   4498  OD2 ASP A 287     -19.380  16.320  31.638  1.00 93.22           O  
ATOM   4499  N   ASN A 288     -17.965  17.094  26.250  1.00 94.68           N  
ATOM   4500  H   ASN A 288     -17.404  16.344  26.629  1.00 94.68           H  
ATOM   4501  CA  ASN A 288     -17.438  17.848  25.111  1.00 94.68           C  
ATOM   4502  HA  ASN A 288     -17.891  18.839  25.116  1.00 94.68           H  
ATOM   4503  C   ASN A 288     -17.796  17.231  23.742  1.00 94.68           C  
ATOM   4504  CB  ASN A 288     -15.924  18.025  25.293  1.00 94.68           C  
ATOM   4505  HB2 ASN A 288     -15.498  18.463  24.390  1.00 94.68           H  
ATOM   4506  HB3 ASN A 288     -15.471  17.046  25.450  1.00 94.68           H  
ATOM   4507  O   ASN A 288     -17.231  17.633  22.723  1.00 94.68           O  
ATOM   4508  CG  ASN A 288     -15.573  18.960  26.435  1.00 94.68           C  
ATOM   4509  ND2 ASN A 288     -14.800  18.482  27.379  1.00 94.68           N  
ATOM   4510 HD21 ASN A 288     -14.638  19.038  28.206  1.00 94.68           H  
ATOM   4511 HD22 ASN A 288     -14.802  17.484  27.537  1.00 94.68           H  
ATOM   4512  OD1 ASN A 288     -15.900  20.135  26.428  1.00 94.68           O  
ATOM   4513  N   GLY A 289     -18.701  16.248  23.692  1.00 91.87           N  
ATOM   4514  H   GLY A 289     -19.106  15.930  24.561  1.00 91.87           H  
ATOM   4515  CA  GLY A 289     -19.175  15.632  22.448  1.00 91.87           C  
ATOM   4516  HA2 GLY A 289     -20.035  15.005  22.681  1.00 91.87           H  
ATOM   4517  HA3 GLY A 289     -19.494  16.416  21.761  1.00 91.87           H  
ATOM   4518  C   GLY A 289     -18.141  14.761  21.727  1.00 91.87           C  
ATOM   4519  O   GLY A 289     -18.281  14.506  20.532  1.00 91.87           O  
ATOM   4520  N   ARG A 290     -17.094  14.304  22.422  1.00 93.21           N  
ATOM   4521  H   ARG A 290     -17.073  14.493  23.414  1.00 93.21           H  
ATOM   4522  CA  ARG A 290     -16.084  13.391  21.881  1.00 93.21           C  
ATOM   4523  HA  ARG A 290     -15.998  13.573  20.809  1.00 93.21           H  
ATOM   4524  C   ARG A 290     -16.533  11.946  22.066  1.00 93.21           C  
ATOM   4525  CB  ARG A 290     -14.711  13.645  22.522  1.00 93.21           C  
ATOM   4526  HB2 ARG A 290     -14.012  12.886  22.171  1.00 93.21           H  
ATOM   4527  HB3 ARG A 290     -14.789  13.559  23.606  1.00 93.21           H  
ATOM   4528  O   ARG A 290     -16.907  11.526  23.159  1.00 93.21           O  
ATOM   4529  CG  ARG A 290     -14.159  15.030  22.161  1.00 93.21           C  
ATOM   4530  HG2 ARG A 290     -14.046  15.086  21.079  1.00 93.21           H  
ATOM   4531  HG3 ARG A 290     -14.860  15.806  22.468  1.00 93.21           H  
ATOM   4532  CD  ARG A 290     -12.791  15.275  22.813  1.00 93.21           C  
ATOM   4533  HD2 ARG A 290     -12.398  14.341  23.215  1.00 93.21           H  
ATOM   4534  HD3 ARG A 290     -12.114  15.630  22.036  1.00 93.21           H  
ATOM   4535  NE  ARG A 290     -12.871  16.274  23.894  1.00 93.21           N  
ATOM   4536  HE  ARG A 290     -13.753  16.343  24.381  1.00 93.21           H  
ATOM   4537  NH1 ARG A 290     -10.667  16.893  23.882  1.00 93.21           N  
ATOM   4538 HH11 ARG A 290      -9.909  17.388  24.329  1.00 93.21           H  
ATOM   4539 HH12 ARG A 290     -10.506  16.144  23.224  1.00 93.21           H  
ATOM   4540  NH2 ARG A 290     -12.061  17.814  25.370  1.00 93.21           N  
ATOM   4541 HH21 ARG A 290     -11.278  18.201  25.877  1.00 93.21           H  
ATOM   4542 HH22 ARG A 290     -12.934  17.797  25.877  1.00 93.21           H  
ATOM   4543  CZ  ARG A 290     -11.873  16.992  24.374  1.00 93.21           C  
ATOM   4544  N   LEU A 291     -16.443  11.181  20.984  1.00 94.31           N  
ATOM   4545  H   LEU A 291     -16.155  11.612  20.118  1.00 94.31           H  
ATOM   4546  CA  LEU A 291     -16.626   9.736  20.976  1.00 94.31           C  
ATOM   4547  HA  LEU A 291     -16.856   9.401  21.988  1.00 94.31           H  
ATOM   4548  C   LEU A 291     -15.306   9.100  20.538  1.00 94.31           C  
ATOM   4549  CB  LEU A 291     -17.836   9.393  20.089  1.00 94.31           C  
ATOM   4550  HB2 LEU A 291     -18.673  10.002  20.431  1.00 94.31           H  
ATOM   4551  HB3 LEU A 291     -17.626   9.667  19.056  1.00 94.31           H  
ATOM   4552  O   LEU A 291     -14.820   9.372  19.442  1.00 94.31           O  
ATOM   4553  CG  LEU A 291     -18.274   7.919  20.153  1.00 94.31           C  
ATOM   4554  HG  LEU A 291     -18.310   7.592  21.192  1.00 94.31           H  
ATOM   4555  CD1 LEU A 291     -19.673   7.774  19.551  1.00 94.31           C  
ATOM   4556 HD11 LEU A 291     -20.387   8.333  20.156  1.00 94.31           H  
ATOM   4557 HD12 LEU A 291     -19.968   6.725  19.529  1.00 94.31           H  
ATOM   4558 HD13 LEU A 291     -19.684   8.171  18.536  1.00 94.31           H  
ATOM   4559  CD2 LEU A 291     -17.356   6.984  19.366  1.00 94.31           C  
ATOM   4560 HD21 LEU A 291     -17.294   7.299  18.325  1.00 94.31           H  
ATOM   4561 HD22 LEU A 291     -17.755   5.972  19.435  1.00 94.31           H  
ATOM   4562 HD23 LEU A 291     -16.358   6.943  19.801  1.00 94.31           H  
ATOM   4563  N   ILE A 292     -14.718   8.259  21.392  1.00 94.87           N  
ATOM   4564  H   ILE A 292     -15.181   8.067  22.268  1.00 94.87           H  
ATOM   4565  CA  ILE A 292     -13.406   7.647  21.149  1.00 94.87           C  
ATOM   4566  HA  ILE A 292     -13.004   8.035  20.212  1.00 94.87           H  
ATOM   4567  C   ILE A 292     -13.557   6.135  20.992  1.00 94.87           C  
ATOM   4568  CB  ILE A 292     -12.390   8.027  22.250  1.00 94.87           C  
ATOM   4569  HB  ILE A 292     -12.740   7.611  23.195  1.00 94.87           H  
ATOM   4570  O   ILE A 292     -13.911   5.426  21.938  1.00 94.87           O  
ATOM   4571  CG1 ILE A 292     -12.296   9.564  22.406  1.00 94.87           C  
ATOM   4572 HG12 ILE A 292     -13.280   9.958  22.662  1.00 94.87           H  
ATOM   4573 HG13 ILE A 292     -11.989  10.014  21.462  1.00 94.87           H  
ATOM   4574  CG2 ILE A 292     -11.012   7.411  21.933  1.00 94.87           C  
ATOM   4575 HG21 ILE A 292     -10.304   7.666  22.722  1.00 94.87           H  
ATOM   4576 HG22 ILE A 292     -11.077   6.323  21.900  1.00 94.87           H  
ATOM   4577 HG23 ILE A 292     -10.641   7.786  20.980  1.00 94.87           H  
ATOM   4578  CD1 ILE A 292     -11.343  10.026  23.514  1.00 94.87           C  
ATOM   4579 HD11 ILE A 292     -11.574  11.056  23.783  1.00 94.87           H  
ATOM   4580 HD12 ILE A 292     -11.462   9.400  24.398  1.00 94.87           H  
ATOM   4581 HD13 ILE A 292     -10.311   9.978  23.166  1.00 94.87           H  
ATOM   4582  N   VAL A 293     -13.226   5.638  19.798  1.00 95.79           N  
ATOM   4583  H   VAL A 293     -12.954   6.287  19.074  1.00 95.79           H  
ATOM   4584  CA  VAL A 293     -13.147   4.205  19.497  1.00 95.79           C  
ATOM   4585  HA  VAL A 293     -13.640   3.654  20.298  1.00 95.79           H  
ATOM   4586  C   VAL A 293     -11.684   3.782  19.439  1.00 95.79           C  
ATOM   4587  CB  VAL A 293     -13.861   3.839  18.182  1.00 95.79           C  
ATOM   4588  HB  VAL A 293     -13.303   4.245  17.338  1.00 95.79           H  
ATOM   4589  O   VAL A 293     -10.899   4.333  18.671  1.00 95.79           O  
ATOM   4590  CG1 VAL A 293     -13.953   2.315  18.021  1.00 95.79           C  
ATOM   4591 HG11 VAL A 293     -12.959   1.869  18.045  1.00 95.79           H  
ATOM   4592 HG12 VAL A 293     -14.556   1.888  18.821  1.00 95.79           H  
ATOM   4593 HG13 VAL A 293     -14.409   2.079  17.059  1.00 95.79           H  
ATOM   4594  CG2 VAL A 293     -15.286   4.393  18.124  1.00 95.79           C  
ATOM   4595 HG21 VAL A 293     -15.845   4.094  19.011  1.00 95.79           H  
ATOM   4596 HG22 VAL A 293     -15.788   4.022  17.230  1.00 95.79           H  
ATOM   4597 HG23 VAL A 293     -15.258   5.481  18.066  1.00 95.79           H  
ATOM   4598  N   LEU A 294     -11.314   2.767  20.218  1.00 96.61           N  
ATOM   4599  H   LEU A 294     -12.025   2.336  20.792  1.00 96.61           H  
ATOM   4600  CA  LEU A 294      -9.998   2.143  20.135  1.00 96.61           C  
ATOM   4601  HA  LEU A 294      -9.318   2.836  19.639  1.00 96.61           H  
ATOM   4602  C   LEU A 294     -10.081   0.871  19.289  1.00 96.61           C  
ATOM   4603  CB  LEU A 294      -9.449   1.893  21.546  1.00 96.61           C  
ATOM   4604  HB2 LEU A 294      -9.456   2.829  22.104  1.00 96.61           H  
ATOM   4605  HB3 LEU A 294     -10.115   1.193  22.051  1.00 96.61           H  
ATOM   4606  O   LEU A 294     -10.778  -0.081  19.649  1.00 96.61           O  
ATOM   4607  CG  LEU A 294      -8.023   1.315  21.547  1.00 96.61           C  
ATOM   4608  HG  LEU A 294      -7.973   0.463  20.869  1.00 96.61           H  
ATOM   4609  CD1 LEU A 294      -6.973   2.321  21.084  1.00 96.61           C  
ATOM   4610 HD11 LEU A 294      -5.979   1.881  21.153  1.00 96.61           H  
ATOM   4611 HD12 LEU A 294      -7.015   3.217  21.704  1.00 96.61           H  
ATOM   4612 HD13 LEU A 294      -7.148   2.600  20.045  1.00 96.61           H  
ATOM   4613  CD2 LEU A 294      -7.664   0.841  22.957  1.00 96.61           C  
ATOM   4614 HD21 LEU A 294      -6.669   0.396  22.952  1.00 96.61           H  
ATOM   4615 HD22 LEU A 294      -8.389   0.099  23.293  1.00 96.61           H  
ATOM   4616 HD23 LEU A 294      -7.676   1.689  23.641  1.00 96.61           H  
ATOM   4617  N   ILE A 295      -9.328   0.852  18.191  1.00 96.78           N  
ATOM   4618  H   ILE A 295      -8.795   1.678  17.961  1.00 96.78           H  
ATOM   4619  CA  ILE A 295      -9.266  -0.263  17.245  1.00 96.78           C  
ATOM   4620  HA  ILE A 295      -9.917  -1.063  17.595  1.00 96.78           H  
ATOM   4621  C   ILE A 295      -7.834  -0.790  17.203  1.00 96.78           C  
ATOM   4622  CB  ILE A 295      -9.759   0.161  15.843  1.00 96.78           C  
ATOM   4623  HB  ILE A 295      -9.054   0.886  15.435  1.00 96.78           H  
ATOM   4624  O   ILE A 295      -6.887  -0.027  17.016  1.00 96.78           O  
ATOM   4625  CG1 ILE A 295     -11.150   0.834  15.920  1.00 96.78           C  
ATOM   4626 HG12 ILE A 295     -11.109   1.676  16.610  1.00 96.78           H  
ATOM   4627 HG13 ILE A 295     -11.885   0.119  16.289  1.00 96.78           H  
ATOM   4628  CG2 ILE A 295      -9.788  -1.066  14.910  1.00 96.78           C  
ATOM   4629 HG21 ILE A 295     -10.102  -0.772  13.908  1.00 96.78           H  
ATOM   4630 HG22 ILE A 295      -8.792  -1.499  14.820  1.00 96.78           H  
ATOM   4631 HG23 ILE A 295     -10.473  -1.819  15.302  1.00 96.78           H  
ATOM   4632  CD1 ILE A 295     -11.630   1.409  14.588  1.00 96.78           C  
ATOM   4633 HD11 ILE A 295     -12.504   2.038  14.758  1.00 96.78           H  
ATOM   4634 HD12 ILE A 295     -10.846   2.016  14.135  1.00 96.78           H  
ATOM   4635 HD13 ILE A 295     -11.904   0.595  13.916  1.00 96.78           H  
ATOM   4636  N   GLY A 296      -7.670  -2.100  17.356  1.00 95.01           N  
ATOM   4637  H   GLY A 296      -8.493  -2.668  17.499  1.00 95.01           H  
ATOM   4638  CA  GLY A 296      -6.401  -2.781  17.107  1.00 95.01           C  
ATOM   4639  HA2 GLY A 296      -5.647  -2.076  16.760  1.00 95.01           H  
ATOM   4640  HA3 GLY A 296      -6.037  -3.244  18.024  1.00 95.01           H  
ATOM   4641  C   GLY A 296      -6.582  -3.863  16.058  1.00 95.01           C  
ATOM   4642  O   GLY A 296      -7.593  -4.558  16.074  1.00 95.01           O  
ATOM   4643  N   VAL A 297      -5.611  -4.012  15.157  1.00 95.76           N  
ATOM   4644  H   VAL A 297      -4.803  -3.407  15.209  1.00 95.76           H  
ATOM   4645  CA  VAL A 297      -5.626  -5.013  14.080  1.00 95.76           C  
ATOM   4646  HA  VAL A 297      -6.336  -5.798  14.340  1.00 95.76           H  
ATOM   4647  C   VAL A 297      -4.257  -5.680  13.933  1.00 95.76           C  
ATOM   4648  CB  VAL A 297      -6.085  -4.415  12.731  1.00 95.76           C  
ATOM   4649  HB  VAL A 297      -6.090  -5.222  11.998  1.00 95.76           H  
ATOM   4650  O   VAL A 297      -3.220  -5.038  14.111  1.00 95.76           O  
ATOM   4651  CG1 VAL A 297      -7.510  -3.856  12.799  1.00 95.76           C  
ATOM   4652 HG11 VAL A 297      -7.544  -2.975  13.440  1.00 95.76           H  
ATOM   4653 HG12 VAL A 297      -8.188  -4.613  13.193  1.00 95.76           H  
ATOM   4654 HG13 VAL A 297      -7.847  -3.578  11.800  1.00 95.76           H  
ATOM   4655  CG2 VAL A 297      -5.159  -3.311  12.204  1.00 95.76           C  
ATOM   4656 HG21 VAL A 297      -4.157  -3.706  12.032  1.00 95.76           H  
ATOM   4657 HG22 VAL A 297      -5.110  -2.484  12.912  1.00 95.76           H  
ATOM   4658 HG23 VAL A 297      -5.539  -2.933  11.256  1.00 95.76           H  
ATOM   4659  N   ALA A 298      -4.246  -6.962  13.574  1.00 94.59           N  
ATOM   4660  H   ALA A 298      -5.129  -7.452  13.556  1.00 94.59           H  
ATOM   4661  CA  ALA A 298      -3.050  -7.755  13.317  1.00 94.59           C  
ATOM   4662  HA  ALA A 298      -2.175  -7.225  13.694  1.00 94.59           H  
ATOM   4663  C   ALA A 298      -2.891  -7.995  11.802  1.00 94.59           C  
ATOM   4664  CB  ALA A 298      -3.157  -9.059  14.118  1.00 94.59           C  
ATOM   4665  HB1 ALA A 298      -2.259  -9.660  13.973  1.00 94.59           H  
ATOM   4666  HB2 ALA A 298      -4.023  -9.634  13.790  1.00 94.59           H  
ATOM   4667  HB3 ALA A 298      -3.270  -8.837  15.179  1.00 94.59           H  
ATOM   4668  O   ALA A 298      -3.485  -8.928  11.264  1.00 94.59           O  
ATOM   4669  N   PRO A 299      -2.110  -7.180  11.070  1.00 93.95           N  
ATOM   4670  CA  PRO A 299      -1.987  -7.307   9.618  1.00 93.95           C  
ATOM   4671  HA  PRO A 299      -2.974  -7.374   9.161  1.00 93.95           H  
ATOM   4672  C   PRO A 299      -1.160  -8.535   9.206  1.00 93.95           C  
ATOM   4673  CB  PRO A 299      -1.310  -6.007   9.175  1.00 93.95           C  
ATOM   4674  HB2 PRO A 299      -0.741  -6.124   8.252  1.00 93.95           H  
ATOM   4675  HB3 PRO A 299      -2.059  -5.222   9.071  1.00 93.95           H  
ATOM   4676  O   PRO A 299      -0.182  -8.899   9.869  1.00 93.95           O  
ATOM   4677  CG  PRO A 299      -0.414  -5.682  10.370  1.00 93.95           C  
ATOM   4678  HG2 PRO A 299       0.474  -6.314  10.353  1.00 93.95           H  
ATOM   4679  HG3 PRO A 299      -0.125  -4.632  10.407  1.00 93.95           H  
ATOM   4680  CD  PRO A 299      -1.303  -6.067  11.549  1.00 93.95           C  
ATOM   4681  HD2 PRO A 299      -0.689  -6.350  12.404  1.00 93.95           H  
ATOM   4682  HD3 PRO A 299      -1.954  -5.232  11.808  1.00 93.95           H  
ATOM   4683  N   VAL A 300      -1.477  -9.120   8.047  1.00 88.84           N  
ATOM   4684  H   VAL A 300      -2.313  -8.826   7.563  1.00 88.84           H  
ATOM   4685  CA  VAL A 300      -0.610 -10.132   7.419  1.00 88.84           C  
ATOM   4686  HA  VAL A 300      -0.340 -10.868   8.176  1.00 88.84           H  
ATOM   4687  C   VAL A 300       0.688  -9.488   6.924  1.00 88.84           C  
ATOM   4688  CB  VAL A 300      -1.329 -10.895   6.291  1.00 88.84           C  
ATOM   4689  HB  VAL A 300      -1.630 -10.194   5.512  1.00 88.84           H  
ATOM   4690  O   VAL A 300       0.684  -8.556   6.118  1.00 88.84           O  
ATOM   4691  CG1 VAL A 300      -0.414 -11.962   5.670  1.00 88.84           C  
ATOM   4692 HG11 VAL A 300      -0.967 -12.515   4.911  1.00 88.84           H  
ATOM   4693 HG12 VAL A 300       0.445 -11.496   5.187  1.00 88.84           H  
ATOM   4694 HG13 VAL A 300      -0.074 -12.658   6.437  1.00 88.84           H  
ATOM   4695  CG2 VAL A 300      -2.573 -11.617   6.813  1.00 88.84           C  
ATOM   4696 HG21 VAL A 300      -3.316 -10.902   7.166  1.00 88.84           H  
ATOM   4697 HG22 VAL A 300      -2.328 -12.292   7.634  1.00 88.84           H  
ATOM   4698 HG23 VAL A 300      -3.015 -12.212   6.013  1.00 88.84           H  
ATOM   4699  N   LYS A 301       1.832 -10.007   7.386  1.00 82.39           N  
ATOM   4700  H   LYS A 301       1.763 -10.788   8.023  1.00 82.39           H  
ATOM   4701  CA  LYS A 301       3.166  -9.578   6.932  1.00 82.39           C  
ATOM   4702  HA  LYS A 301       3.069  -8.565   6.542  1.00 82.39           H  
ATOM   4703  C   LYS A 301       3.664 -10.480   5.792  1.00 82.39           C  
ATOM   4704  CB  LYS A 301       4.161  -9.530   8.104  1.00 82.39           C  
ATOM   4705  HB2 LYS A 301       4.210 -10.512   8.575  1.00 82.39           H  
ATOM   4706  HB3 LYS A 301       5.149  -9.286   7.713  1.00 82.39           H  
ATOM   4707  O   LYS A 301       3.465 -11.693   5.853  1.00 82.39           O  
ATOM   4708  CG  LYS A 301       3.765  -8.474   9.149  1.00 82.39           C  
ATOM   4709  HG2 LYS A 301       3.670  -7.505   8.660  1.00 82.39           H  
ATOM   4710  HG3 LYS A 301       2.801  -8.739   9.583  1.00 82.39           H  
ATOM   4711  CD  LYS A 301       4.802  -8.365  10.278  1.00 82.39           C  
ATOM   4712  HD2 LYS A 301       4.923  -9.341  10.748  1.00 82.39           H  
ATOM   4713  HD3 LYS A 301       5.755  -8.041   9.861  1.00 82.39           H  
ATOM   4714  CE  LYS A 301       4.313  -7.347  11.319  1.00 82.39           C  
ATOM   4715  HE2 LYS A 301       3.350  -7.685  11.702  1.00 82.39           H  
ATOM   4716  HE3 LYS A 301       4.144  -6.392  10.822  1.00 82.39           H  
ATOM   4717  NZ  LYS A 301       5.269  -7.168  12.444  1.00 82.39           N  
ATOM   4718  HZ1 LYS A 301       5.435  -8.041  12.923  1.00 82.39           H  
ATOM   4719  HZ2 LYS A 301       4.889  -6.515  13.114  1.00 82.39           H  
ATOM   4720  HZ3 LYS A 301       6.145  -6.785  12.119  1.00 82.39           H  
ATOM   4721  N   PRO A 302       4.329  -9.930   4.760  1.00 78.14           N  
ATOM   4722  CA  PRO A 302       4.824 -10.724   3.639  1.00 78.14           C  
ATOM   4723  HA  PRO A 302       4.027 -11.371   3.272  1.00 78.14           H  
ATOM   4724  C   PRO A 302       6.028 -11.599   4.028  1.00 78.14           C  
ATOM   4725  CB  PRO A 302       5.178  -9.702   2.556  1.00 78.14           C  
ATOM   4726  HB2 PRO A 302       4.287  -9.484   1.966  1.00 78.14           H  
ATOM   4727  HB3 PRO A 302       5.988 -10.043   1.911  1.00 78.14           H  
ATOM   4728  O   PRO A 302       6.889 -11.189   4.808  1.00 78.14           O  
ATOM   4729  CG  PRO A 302       5.574  -8.461   3.357  1.00 78.14           C  
ATOM   4730  HG2 PRO A 302       5.430  -7.544   2.785  1.00 78.14           H  
ATOM   4731  HG3 PRO A 302       6.610  -8.553   3.682  1.00 78.14           H  
ATOM   4732  CD  PRO A 302       4.649  -8.521   4.572  1.00 78.14           C  
ATOM   4733  HD2 PRO A 302       5.153  -8.110   5.447  1.00 78.14           H  
ATOM   4734  HD3 PRO A 302       3.737  -7.961   4.366  1.00 78.14           H  
ATOM   4735  N   ALA A 303       6.130 -12.782   3.416  1.00 73.14           N  
ATOM   4736  H   ALA A 303       5.383 -13.080   2.806  1.00 73.14           H  
ATOM   4737  CA  ALA A 303       7.313 -13.638   3.502  1.00 73.14           C  
ATOM   4738  HA  ALA A 303       7.730 -13.568   4.507  1.00 73.14           H  
ATOM   4739  C   ALA A 303       8.386 -13.167   2.502  1.00 73.14           C  
ATOM   4740  CB  ALA A 303       6.889 -15.096   3.279  1.00 73.14           C  
ATOM   4741  HB1 ALA A 303       6.448 -15.214   2.289  1.00 73.14           H  
ATOM   4742  HB2 ALA A 303       6.162 -15.390   4.036  1.00 73.14           H  
ATOM   4743  HB3 ALA A 303       7.762 -15.745   3.356  1.00 73.14           H  
ATOM   4744  O   ALA A 303       8.354 -13.526   1.327  1.00 73.14           O  
ATOM   4745  N   GLU A 304       9.324 -12.332   2.956  1.00 73.10           N  
ATOM   4746  H   GLU A 304       9.220 -11.968   3.892  1.00 73.10           H  
ATOM   4747  CA  GLU A 304      10.385 -11.776   2.096  1.00 73.10           C  
ATOM   4748  HA  GLU A 304       9.966 -11.575   1.110  1.00 73.10           H  
ATOM   4749  C   GLU A 304      11.567 -12.740   1.886  1.00 73.10           C  
ATOM   4750  CB  GLU A 304      10.855 -10.436   2.690  1.00 73.10           C  
ATOM   4751  HB2 GLU A 304       9.980  -9.818   2.895  1.00 73.10           H  
ATOM   4752  HB3 GLU A 304      11.375 -10.622   3.629  1.00 73.10           H  
ATOM   4753  O   GLU A 304      12.163 -12.770   0.809  1.00 73.10           O  
ATOM   4754  CG  GLU A 304      11.780  -9.669   1.731  1.00 73.10           C  
ATOM   4755  HG2 GLU A 304      11.234  -9.458   0.811  1.00 73.10           H  
ATOM   4756  HG3 GLU A 304      12.637 -10.295   1.481  1.00 73.10           H  
ATOM   4757  CD  GLU A 304      12.317  -8.353   2.306  1.00 73.10           C  
ATOM   4758  OE1 GLU A 304      13.280  -7.794   1.738  1.00 73.10           O  
ATOM   4759  OE2 GLU A 304      11.848  -7.858   3.359  1.00 73.10           O  
ATOM   4760  N   PHE A 305      11.899 -13.551   2.894  1.00 76.40           N  
ATOM   4761  H   PHE A 305      11.328 -13.541   3.728  1.00 76.40           H  
ATOM   4762  CA  PHE A 305      13.048 -14.455   2.863  1.00 76.40           C  
ATOM   4763  HA  PHE A 305      13.546 -14.370   1.897  1.00 76.40           H  
ATOM   4764  C   PHE A 305      12.602 -15.905   3.033  1.00 76.40           C  
ATOM   4765  CB  PHE A 305      14.073 -14.055   3.934  1.00 76.40           C  
ATOM   4766  HB2 PHE A 305      14.933 -14.721   3.863  1.00 76.40           H  
ATOM   4767  HB3 PHE A 305      13.630 -14.197   4.920  1.00 76.40           H  
ATOM   4768  O   PHE A 305      11.915 -16.244   3.993  1.00 76.40           O  
ATOM   4769  CG  PHE A 305      14.558 -12.624   3.809  1.00 76.40           C  
ATOM   4770  CD1 PHE A 305      15.502 -12.282   2.822  1.00 76.40           C  
ATOM   4771  HD1 PHE A 305      15.900 -13.042   2.166  1.00 76.40           H  
ATOM   4772  CD2 PHE A 305      14.035 -11.626   4.652  1.00 76.40           C  
ATOM   4773  HD2 PHE A 305      13.301 -11.881   5.401  1.00 76.40           H  
ATOM   4774  CE1 PHE A 305      15.921 -10.949   2.679  1.00 76.40           C  
ATOM   4775  HE1 PHE A 305      16.642 -10.687   1.919  1.00 76.40           H  
ATOM   4776  CE2 PHE A 305      14.448 -10.290   4.504  1.00 76.40           C  
ATOM   4777  HE2 PHE A 305      14.024  -9.526   5.138  1.00 76.40           H  
ATOM   4778  CZ  PHE A 305      15.392  -9.954   3.517  1.00 76.40           C  
ATOM   4779  HZ  PHE A 305      15.711  -8.931   3.381  1.00 76.40           H  
ATOM   4780  N   MET A 306      13.044 -16.769   2.119  1.00 72.00           N  
ATOM   4781  H   MET A 306      13.599 -16.415   1.353  1.00 72.00           H  
ATOM   4782  CA  MET A 306      12.953 -18.220   2.266  1.00 72.00           C  
ATOM   4783  HA  MET A 306      12.303 -18.474   3.103  1.00 72.00           H  
ATOM   4784  C   MET A 306      14.349 -18.763   2.563  1.00 72.00           C  
ATOM   4785  CB  MET A 306      12.366 -18.862   1.005  1.00 72.00           C  
ATOM   4786  HB2 MET A 306      12.937 -18.547   0.131  1.00 72.00           H  
ATOM   4787  HB3 MET A 306      12.457 -19.943   1.102  1.00 72.00           H  
ATOM   4788  O   MET A 306      15.248 -18.654   1.729  1.00 72.00           O  
ATOM   4789  CG  MET A 306      10.890 -18.504   0.801  1.00 72.00           C  
ATOM   4790  HG2 MET A 306      10.324 -18.794   1.687  1.00 72.00           H  
ATOM   4791  HG3 MET A 306      10.803 -17.423   0.684  1.00 72.00           H  
ATOM   4792  SD  MET A 306      10.139 -19.288  -0.653  1.00 72.00           S  
ATOM   4793  CE  MET A 306      10.093 -21.018  -0.108  1.00 72.00           C  
ATOM   4794  HE1 MET A 306       9.513 -21.098   0.811  1.00 72.00           H  
ATOM   4795  HE2 MET A 306      11.103 -21.385   0.070  1.00 72.00           H  
ATOM   4796  HE3 MET A 306       9.622 -21.627  -0.880  1.00 72.00           H  
ATOM   4797  N   ILE A 307      14.533 -19.330   3.754  1.00 75.01           N  
ATOM   4798  H   ILE A 307      13.749 -19.392   4.388  1.00 75.01           H  
ATOM   4799  CA  ILE A 307      15.797 -19.935   4.180  1.00 75.01           C  
ATOM   4800  HA  ILE A 307      16.590 -19.650   3.488  1.00 75.01           H  
ATOM   4801  C   ILE A 307      15.631 -21.453   4.110  1.00 75.01           C  
ATOM   4802  CB  ILE A 307      16.216 -19.432   5.584  1.00 75.01           C  
ATOM   4803  HB  ILE A 307      15.447 -19.723   6.300  1.00 75.01           H  
ATOM   4804  O   ILE A 307      14.938 -22.041   4.936  1.00 75.01           O  
ATOM   4805  CG1 ILE A 307      16.347 -17.889   5.603  1.00 75.01           C  
ATOM   4806 HG12 ILE A 307      17.151 -17.583   4.933  1.00 75.01           H  
ATOM   4807 HG13 ILE A 307      15.423 -17.440   5.238  1.00 75.01           H  
ATOM   4808  CG2 ILE A 307      17.545 -20.093   6.000  1.00 75.01           C  
ATOM   4809 HG21 ILE A 307      17.819 -19.796   7.013  1.00 75.01           H  
ATOM   4810 HG22 ILE A 307      17.453 -21.179   5.996  1.00 75.01           H  
ATOM   4811 HG23 ILE A 307      18.343 -19.802   5.316  1.00 75.01           H  
ATOM   4812  CD1 ILE A 307      16.605 -17.295   6.994  1.00 75.01           C  
ATOM   4813 HD11 ILE A 307      16.560 -16.208   6.933  1.00 75.01           H  
ATOM   4814 HD12 ILE A 307      15.846 -17.642   7.694  1.00 75.01           H  
ATOM   4815 HD13 ILE A 307      17.594 -17.577   7.355  1.00 75.01           H  
ATOM   4816  N   PHE A 308      16.270 -22.087   3.126  1.00 76.75           N  
ATOM   4817  H   PHE A 308      16.814 -21.545   2.471  1.00 76.75           H  
ATOM   4818  CA  PHE A 308      16.382 -23.544   3.064  1.00 76.75           C  
ATOM   4819  HA  PHE A 308      15.493 -23.999   3.501  1.00 76.75           H  
ATOM   4820  C   PHE A 308      17.601 -23.981   3.878  1.00 76.75           C  
ATOM   4821  CB  PHE A 308      16.481 -24.017   1.607  1.00 76.75           C  
ATOM   4822  HB2 PHE A 308      17.338 -23.541   1.130  1.00 76.75           H  
ATOM   4823  HB3 PHE A 308      16.668 -25.091   1.605  1.00 76.75           H  
ATOM   4824  O   PHE A 308      18.733 -23.665   3.515  1.00 76.75           O  
ATOM   4825  CG  PHE A 308      15.236 -23.751   0.783  1.00 76.75           C  
ATOM   4826  CD1 PHE A 308      14.133 -24.620   0.876  1.00 76.75           C  
ATOM   4827  HD1 PHE A 308      14.169 -25.475   1.535  1.00 76.75           H  
ATOM   4828  CD2 PHE A 308      15.178 -22.638  -0.077  1.00 76.75           C  
ATOM   4829  HD2 PHE A 308      16.019 -21.964  -0.148  1.00 76.75           H  
ATOM   4830  CE1 PHE A 308      12.982 -24.384   0.104  1.00 76.75           C  
ATOM   4831  HE1 PHE A 308      12.141 -25.058   0.172  1.00 76.75           H  
ATOM   4832  CE2 PHE A 308      14.027 -22.402  -0.849  1.00 76.75           C  
ATOM   4833  HE2 PHE A 308      13.985 -21.551  -1.512  1.00 76.75           H  
ATOM   4834  CZ  PHE A 308      12.932 -23.280  -0.764  1.00 76.75           C  
ATOM   4835  HZ  PHE A 308      12.053 -23.110  -1.368  1.00 76.75           H  
ATOM   4836  N   ARG A 309      17.378 -24.704   4.978  1.00 77.71           N  
ATOM   4837  H   ARG A 309      16.424 -24.919   5.228  1.00 77.71           H  
ATOM   4838  CA  ARG A 309      18.448 -25.372   5.728  1.00 77.71           C  
ATOM   4839  HA  ARG A 309      19.399 -24.865   5.559  1.00 77.71           H  
ATOM   4840  C   ARG A 309      18.583 -26.792   5.190  1.00 77.71           C  
ATOM   4841  CB  ARG A 309      18.156 -25.342   7.237  1.00 77.71           C  
ATOM   4842  HB2 ARG A 309      17.179 -25.785   7.429  1.00 77.71           H  
ATOM   4843  HB3 ARG A 309      18.909 -25.943   7.748  1.00 77.71           H  
ATOM   4844  O   ARG A 309      17.709 -27.620   5.423  1.00 77.71           O  
ATOM   4845  CG  ARG A 309      18.194 -23.916   7.804  1.00 77.71           C  
ATOM   4846  HG2 ARG A 309      19.172 -23.475   7.610  1.00 77.71           H  
ATOM   4847  HG3 ARG A 309      17.427 -23.309   7.322  1.00 77.71           H  
ATOM   4848  CD  ARG A 309      17.939 -23.932   9.315  1.00 77.71           C  
ATOM   4849  HD2 ARG A 309      18.679 -24.573   9.794  1.00 77.71           H  
ATOM   4850  HD3 ARG A 309      16.958 -24.370   9.502  1.00 77.71           H  
ATOM   4851  NE  ARG A 309      17.967 -22.568   9.881  1.00 77.71           N  
ATOM   4852  HE  ARG A 309      17.203 -21.961   9.623  1.00 77.71           H  
ATOM   4853  NH1 ARG A 309      19.827 -22.789  11.236  1.00 77.71           N  
ATOM   4854 HH11 ARG A 309      19.893 -23.774  11.024  1.00 77.71           H  
ATOM   4855 HH12 ARG A 309      20.411 -22.447  11.985  1.00 77.71           H  
ATOM   4856  NH2 ARG A 309      18.706 -20.866  11.200  1.00 77.71           N  
ATOM   4857 HH21 ARG A 309      17.912 -20.302  10.932  1.00 77.71           H  
ATOM   4858 HH22 ARG A 309      19.331 -20.550  11.927  1.00 77.71           H  
ATOM   4859  CZ  ARG A 309      18.833 -22.088  10.762  1.00 77.71           C  
ATOM   4860  N   ILE A 310      19.640 -27.043   4.423  1.00 77.49           N  
ATOM   4861  H   ILE A 310      20.318 -26.308   4.282  1.00 77.49           H  
ATOM   4862  CA  ILE A 310      19.954 -28.367   3.879  1.00 77.49           C  
ATOM   4863  HA  ILE A 310      19.093 -29.026   3.994  1.00 77.49           H  
ATOM   4864  C   ILE A 310      21.099 -28.928   4.716  1.00 77.49           C  
ATOM   4865  CB  ILE A 310      20.287 -28.301   2.370  1.00 77.49           C  
ATOM   4866  HB  ILE A 310      21.168 -27.673   2.235  1.00 77.49           H  
ATOM   4867  O   ILE A 310      22.199 -28.383   4.696  1.00 77.49           O  
ATOM   4868  CG1 ILE A 310      19.112 -27.676   1.579  1.00 77.49           C  
ATOM   4869 HG12 ILE A 310      18.230 -28.309   1.678  1.00 77.49           H  
ATOM   4870 HG13 ILE A 310      18.871 -26.699   1.998  1.00 77.49           H  
ATOM   4871  CG2 ILE A 310      20.608 -29.714   1.844  1.00 77.49           C  
ATOM   4872 HG21 ILE A 310      19.738 -30.364   1.943  1.00 77.49           H  
ATOM   4873 HG22 ILE A 310      21.440 -30.149   2.397  1.00 77.49           H  
ATOM   4874 HG23 ILE A 310      20.908 -29.673   0.797  1.00 77.49           H  
ATOM   4875  CD1 ILE A 310      19.400 -27.454   0.088  1.00 77.49           C  
ATOM   4876 HD11 ILE A 310      19.489 -28.408  -0.431  1.00 77.49           H  
ATOM   4877 HD12 ILE A 310      20.320 -26.882  -0.031  1.00 77.49           H  
ATOM   4878 HD13 ILE A 310      18.575 -26.896  -0.356  1.00 77.49           H  
ATOM   4879  N   ALA A 311      20.821 -29.992   5.464  1.00 76.38           N  
ATOM   4880  H   ALA A 311      19.893 -30.387   5.429  1.00 76.38           H  
ATOM   4881  CA  ALA A 311      21.815 -30.713   6.247  1.00 76.38           C  
ATOM   4882  HA  ALA A 311      22.739 -30.137   6.285  1.00 76.38           H  
ATOM   4883  C   ALA A 311      22.123 -32.056   5.579  1.00 76.38           C  
ATOM   4884  CB  ALA A 311      21.314 -30.870   7.687  1.00 76.38           C  
ATOM   4885  HB1 ALA A 311      22.065 -31.388   8.284  1.00 76.38           H  
ATOM   4886  HB2 ALA A 311      20.390 -31.449   7.703  1.00 76.38           H  
ATOM   4887  HB3 ALA A 311      21.133 -29.890   8.127  1.00 76.38           H  
ATOM   4888  O   ALA A 311      21.223 -32.732   5.072  1.00 76.38           O  
ATOM   4889  N   GLN A 312      23.396 -32.450   5.590  1.00 69.18           N  
ATOM   4890  H   GLN A 312      24.087 -31.871   6.046  1.00 69.18           H  
ATOM   4891  CA  GLN A 312      23.783 -33.803   5.215  1.00 69.18           C  
ATOM   4892  HA  GLN A 312      23.202 -34.107   4.345  1.00 69.18           H  
ATOM   4893  C   GLN A 312      23.446 -34.731   6.381  1.00 69.18           C  
ATOM   4894  CB  GLN A 312      25.266 -33.845   4.826  1.00 69.18           C  
ATOM   4895  HB2 GLN A 312      25.882 -33.589   5.688  1.00 69.18           H  
ATOM   4896  HB3 GLN A 312      25.443 -33.110   4.041  1.00 69.18           H  
ATOM   4897  O   GLN A 312      24.075 -34.686   7.434  1.00 69.18           O  
ATOM   4898  CG  GLN A 312      25.666 -35.235   4.304  1.00 69.18           C  
ATOM   4899  HG2 GLN A 312      25.537 -35.974   5.094  1.00 69.18           H  
ATOM   4900  HG3 GLN A 312      25.019 -35.506   3.470  1.00 69.18           H  
ATOM   4901  CD  GLN A 312      27.115 -35.296   3.830  1.00 69.18           C  
ATOM   4902  NE2 GLN A 312      27.544 -36.411   3.282  1.00 69.18           N  
ATOM   4903 HE21 GLN A 312      28.517 -36.416   3.013  1.00 69.18           H  
ATOM   4904 HE22 GLN A 312      26.943 -37.220   3.213  1.00 69.18           H  
ATOM   4905  OE1 GLN A 312      27.887 -34.359   3.926  1.00 69.18           O  
ATOM   4906  N   TRP A 313      22.432 -35.567   6.190  1.00 68.89           N  
ATOM   4907  H   TRP A 313      21.909 -35.513   5.327  1.00 68.89           H  
ATOM   4908  CA  TRP A 313      22.081 -36.605   7.147  1.00 68.89           C  
ATOM   4909  HA  TRP A 313      22.209 -36.219   8.158  1.00 68.89           H  
ATOM   4910  C   TRP A 313      23.022 -37.800   6.960  1.00 68.89           C  
ATOM   4911  CB  TRP A 313      20.607 -36.967   6.957  1.00 68.89           C  
ATOM   4912  HB2 TRP A 313      20.461 -37.320   5.936  1.00 68.89           H  
ATOM   4913  HB3 TRP A 313      20.009 -36.064   7.080  1.00 68.89           H  
ATOM   4914  O   TRP A 313      23.050 -38.409   5.893  1.00 68.89           O  
ATOM   4915  CG  TRP A 313      20.071 -37.999   7.898  1.00 68.89           C  
ATOM   4916  CD1 TRP A 313      20.093 -37.929   9.249  1.00 68.89           C  
ATOM   4917  HD1 TRP A 313      20.509 -37.115   9.824  1.00 68.89           H  
ATOM   4918  CD2 TRP A 313      19.403 -39.255   7.573  1.00 68.89           C  
ATOM   4919  CE2 TRP A 313      19.019 -39.887   8.794  1.00 68.89           C  
ATOM   4920  CE3 TRP A 313      19.080 -39.920   6.369  1.00 68.89           C  
ATOM   4921  HE3 TRP A 313      19.366 -39.475   5.428  1.00 68.89           H  
ATOM   4922  NE1 TRP A 313      19.493 -39.052   9.785  1.00 68.89           N  
ATOM   4923  HE1 TRP A 313      19.422 -39.220  10.778  1.00 68.89           H  
ATOM   4924  CH2 TRP A 313      18.016 -41.740   7.603  1.00 68.89           C  
ATOM   4925  HH2 TRP A 313      17.483 -42.679   7.603  1.00 68.89           H  
ATOM   4926  CZ2 TRP A 313      18.331 -41.108   8.819  1.00 68.89           C  
ATOM   4927  HZ2 TRP A 313      18.037 -41.549   9.760  1.00 68.89           H  
ATOM   4928  CZ3 TRP A 313      18.395 -41.150   6.384  1.00 68.89           C  
ATOM   4929  HZ3 TRP A 313      18.155 -41.643   5.453  1.00 68.89           H  
ATOM   4930  N   THR A 314      23.805 -38.134   7.985  1.00 63.07           N  
ATOM   4931  H   THR A 314      23.822 -37.556   8.814  1.00 63.07           H  
ATOM   4932  CA  THR A 314      24.745 -39.270   7.968  1.00 63.07           C  
ATOM   4933  HA  THR A 314      25.111 -39.392   6.949  1.00 63.07           H  
ATOM   4934  C   THR A 314      24.102 -40.616   8.314  1.00 63.07           C  
ATOM   4935  CB  THR A 314      25.971 -38.991   8.857  1.00 63.07           C  
ATOM   4936  HB  THR A 314      26.475 -39.923   9.113  1.00 63.07           H  
ATOM   4937  O   THR A 314      24.804 -41.620   8.363  1.00 63.07           O  
ATOM   4938  CG2 THR A 314      26.970 -38.084   8.137  1.00 63.07           C
[truncated: 7,380 more chars]
