# Supplementary material for: Evolution of Phage Tail Sheath Protein
Source: Viruses. 2022 May 26;14(6):1148. doi: 10.3390/v14061148 (PMC9230969; doi:10.3390/v14061148)
Supplement: Supplementary file 1 [file viruses-14-01148-s001.zip › Supplementary_File_S2/AF_models/CHR-Candidatus__Lokiarchaeota__archaeon__isolate__TEKIR_9.pdb]

ATOM      1  N   MET A   1     -35.564  21.583  18.128  1.00 36.58           N  
ATOM      2  H   MET A   1     -35.755  20.771  17.559  1.00 36.58           H  
ATOM      3  H2  MET A   1     -35.016  22.233  17.583  1.00 36.58           H  
ATOM      4  H3  MET A   1     -36.441  22.021  18.374  1.00 36.58           H  
ATOM      5  CA  MET A   1     -34.828  21.167  19.348  1.00 36.58           C  
ATOM      6  HA  MET A   1     -34.486  22.044  19.897  1.00 36.58           H  
ATOM      7  C   MET A   1     -33.613  20.348  18.935  1.00 36.58           C  
ATOM      8  CB  MET A   1     -35.710  20.317  20.277  1.00 36.58           C  
ATOM      9  HB2 MET A   1     -36.255  19.576  19.693  1.00 36.58           H  
ATOM     10  HB3 MET A   1     -35.067  19.787  20.980  1.00 36.58           H  
ATOM     11  O   MET A   1     -33.800  19.313  18.306  1.00 36.58           O  
ATOM     12  CG  MET A   1     -36.701  21.145  21.094  1.00 36.58           C  
ATOM     13  HG2 MET A   1     -37.383  21.657  20.416  1.00 36.58           H  
ATOM     14  HG3 MET A   1     -36.162  21.892  21.678  1.00 36.58           H  
ATOM     15  SD  MET A   1     -37.660  20.110  22.225  1.00 36.58           S  
ATOM     16  CE  MET A   1     -39.299  20.869  22.051  1.00 36.58           C  
ATOM     17  HE1 MET A   1     -40.002  20.372  22.720  1.00 36.58           H  
ATOM     18  HE2 MET A   1     -39.652  20.760  21.025  1.00 36.58           H  
ATOM     19  HE3 MET A   1     -39.250  21.926  22.310  1.00 36.58           H  
ATOM     20  N   SER A   2     -32.386  20.804  19.214  1.00 36.04           N  
ATOM     21  H   SER A   2     -32.253  21.623  19.790  1.00 36.04           H  
ATOM     22  CA  SER A   2     -31.177  20.050  18.856  1.00 36.04           C  
ATOM     23  HA  SER A   2     -31.326  19.643  17.856  1.00 36.04           H  
ATOM     24  C   SER A   2     -30.979  18.865  19.811  1.00 36.04           C  
ATOM     25  CB  SER A   2     -29.936  20.956  18.762  1.00 36.04           C  
ATOM     26  HB2 SER A   2     -29.151  20.412  18.235  1.00 36.04           H  
ATOM     27  HB3 SER A   2     -30.181  21.844  18.180  1.00 36.04           H  
ATOM     28  O   SER A   2     -31.023  19.007  21.035  1.00 36.04           O  
ATOM     29  OG  SER A   2     -29.437  21.342  20.024  1.00 36.04           O  
ATOM     30  HG  SER A   2     -28.692  21.932  19.886  1.00 36.04           H  
ATOM     31  N   LYS A   3     -30.796  17.661  19.256  1.00 37.17           N  
ATOM     32  H   LYS A   3     -30.783  17.594  18.249  1.00 37.17           H  
ATOM     33  CA  LYS A   3     -30.432  16.471  20.034  1.00 37.17           C  
ATOM     34  HA  LYS A   3     -31.026  16.439  20.948  1.00 37.17           H  
ATOM     35  C   LYS A   3     -28.962  16.603  20.441  1.00 37.17           C  
ATOM     36  CB  LYS A   3     -30.704  15.182  19.230  1.00 37.17           C  
ATOM     37  HB2 LYS A   3     -30.120  14.373  19.670  1.00 37.17           H  
ATOM     38  HB3 LYS A   3     -30.367  15.314  18.201  1.00 37.17           H  
ATOM     39  O   LYS A   3     -28.070  16.415  19.621  1.00 37.17           O  
ATOM     40  CG  LYS A   3     -32.185  14.760  19.248  1.00 37.17           C  
ATOM     41  HG2 LYS A   3     -32.496  14.607  20.282  1.00 37.17           H  
ATOM     42  HG3 LYS A   3     -32.793  15.554  18.813  1.00 37.17           H  
ATOM     43  CD  LYS A   3     -32.411  13.458  18.457  1.00 37.17           C  
ATOM     44  HD2 LYS A   3     -32.153  13.633  17.412  1.00 37.17           H  
ATOM     45  HD3 LYS A   3     -31.759  12.680  18.854  1.00 37.17           H  
ATOM     46  CE  LYS A   3     -33.875  12.993  18.557  1.00 37.17           C  
ATOM     47  HE2 LYS A   3     -34.518  13.807  18.222  1.00 37.17           H  
ATOM     48  HE3 LYS A   3     -34.109  12.797  19.603  1.00 37.17           H  
ATOM     49  NZ  LYS A   3     -34.138  11.778  17.738  1.00 37.17           N  
ATOM     50  HZ1 LYS A   3     -35.106  11.498  17.818  1.00 37.17           H  
ATOM     51  HZ2 LYS A   3     -33.953  11.954  16.761  1.00 37.17           H  
ATOM     52  HZ3 LYS A   3     -33.564  11.003  18.038  1.00 37.17           H  
ATOM     53  N   LYS A   4     -28.709  16.940  21.709  1.00 33.20           N  
ATOM     54  H   LYS A   4     -29.498  17.187  22.289  1.00 33.20           H  
ATOM     55  CA  LYS A   4     -27.367  16.892  22.310  1.00 33.20           C  
ATOM     56  HA  LYS A   4     -26.688  17.510  21.723  1.00 33.20           H  
ATOM     57  C   LYS A   4     -26.848  15.451  22.264  1.00 33.20           C  
ATOM     58  CB  LYS A   4     -27.399  17.413  23.763  1.00 33.20           C  
ATOM     59  HB2 LYS A   4     -26.480  17.097  24.257  1.00 33.20           H  
ATOM     60  HB3 LYS A   4     -28.237  16.962  24.294  1.00 33.20           H  
ATOM     61  O   LYS A   4     -27.383  14.582  22.950  1.00 33.20           O  
ATOM     62  CG  LYS A   4     -27.484  18.946  23.867  1.00 33.20           C  
ATOM     63  HG2 LYS A   4     -28.404  19.291  23.394  1.00 33.20           H  
ATOM     64  HG3 LYS A   4     -26.636  19.383  23.340  1.00 33.20           H  
ATOM     65  CD  LYS A   4     -27.460  19.413  25.335  1.00 33.20           C  
ATOM     66  HD2 LYS A   4     -26.572  19.012  25.823  1.00 33.20           H  
ATOM     67  HD3 LYS A   4     -28.348  19.035  25.842  1.00 33.20           H  
ATOM     68  CE  LYS A   4     -27.433  20.949  25.415  1.00 33.20           C  
ATOM     69  HE2 LYS A   4     -28.297  21.338  24.877  1.00 33.20           H  
ATOM     70  HE3 LYS A   4     -26.541  21.308  24.901  1.00 33.20           H  
ATOM     71  NZ  LYS A   4     -27.445  21.450  26.818  1.00 33.20           N  
ATOM     72  HZ1 LYS A   4     -27.427  22.460  26.827  1.00 33.20           H  
ATOM     73  HZ2 LYS A   4     -28.283  21.158  27.300  1.00 33.20           H  
ATOM     74  HZ3 LYS A   4     -26.639  21.125  27.331  1.00 33.20           H  
ATOM     75  N   PHE A   5     -25.797  15.201  21.486  1.00 31.90           N  
ATOM     76  H   PHE A   5     -25.464  15.928  20.870  1.00 31.90           H  
ATOM     77  CA  PHE A   5     -25.031  13.959  21.567  1.00 31.90           C  
ATOM     78  HA  PHE A   5     -25.696  13.112  21.396  1.00 31.90           H  
ATOM     79  C   PHE A   5     -24.434  13.842  22.976  1.00 31.90           C  
ATOM     80  CB  PHE A   5     -23.938  13.942  20.483  1.00 31.90           C  
ATOM     81  HB2 PHE A   5     -23.386  14.882  20.508  1.00 31.90           H  
ATOM     82  HB3 PHE A   5     -23.229  13.150  20.723  1.00 31.90           H  
ATOM     83  O   PHE A   5     -23.592  14.649  23.374  1.00 31.90           O  
ATOM     84  CG  PHE A   5     -24.456  13.697  19.076  1.00 31.90           C  
ATOM     85  CD1 PHE A   5     -24.564  12.379  18.591  1.00 31.90           C  
ATOM     86  HD1 PHE A   5     -24.282  11.545  19.217  1.00 31.90           H  
ATOM     87  CD2 PHE A   5     -24.823  14.775  18.247  1.00 31.90           C  
ATOM     88  HD2 PHE A   5     -24.735  15.792  18.598  1.00 31.90           H  
ATOM     89  CE1 PHE A   5     -25.036  12.140  17.288  1.00 31.90           C  
ATOM     90  HE1 PHE A   5     -25.117  11.130  16.912  1.00 31.90           H  
ATOM     91  CE2 PHE A   5     -25.296  14.534  16.944  1.00 31.90           C  
ATOM     92  HE2 PHE A   5     -25.564  15.362  16.304  1.00 31.90           H  
ATOM     93  CZ  PHE A   5     -25.400  13.218  16.464  1.00 31.90           C  
ATOM     94  HZ  PHE A   5     -25.750  13.039  15.458  1.00 31.90           H  
ATOM     95  N   LYS A   6     -24.880  12.856  23.764  1.00 32.69           N  
ATOM     96  H   LYS A   6     -25.604  12.246  23.410  1.00 32.69           H  
ATOM     97  CA  LYS A   6     -24.217  12.514  25.029  1.00 32.69           C  
ATOM     98  HA  LYS A   6     -24.106  13.418  25.629  1.00 32.69           H  
ATOM     99  C   LYS A   6     -22.813  12.000  24.700  1.00 32.69           C  
ATOM    100  CB  LYS A   6     -25.024  11.472  25.833  1.00 32.69           C  
ATOM    101  HB2 LYS A   6     -25.519  10.780  25.151  1.00 32.69           H  
ATOM    102  HB3 LYS A   6     -24.327  10.894  26.438  1.00 32.69           H  
ATOM    103  O   LYS A   6     -22.672  11.006  23.993  1.00 32.69           O  
ATOM    104  CG  LYS A   6     -26.055  12.103  26.787  1.00 32.69           C  
ATOM    105  HG2 LYS A   6     -25.540  12.786  27.463  1.00 32.69           H  
ATOM    106  HG3 LYS A   6     -26.789  12.666  26.210  1.00 32.69           H  
ATOM    107  CD  LYS A   6     -26.774  11.024  27.619  1.00 32.69           C  
ATOM    108  HD2 LYS A   6     -26.028  10.406  28.118  1.00 32.69           H  
ATOM    109  HD3 LYS A   6     -27.355  10.392  26.947  1.00 32.69           H  
ATOM    110  CE  LYS A   6     -27.703  11.642  28.679  1.00 32.69           C  
ATOM    111  HE2 LYS A   6     -27.105  12.268  29.341  1.00 32.69           H  
ATOM    112  HE3 LYS A   6     -28.426  12.284  28.175  1.00 32.69           H  
ATOM    113  NZ  LYS A   6     -28.416  10.602  29.472  1.00 32.69           N  
ATOM    114  HZ1 LYS A   6     -28.992  10.024  28.877  1.00 32.69           H  
ATOM    115  HZ2 LYS A   6     -27.763   9.998  29.951  1.00 32.69           H  
ATOM    116  HZ3 LYS A   6     -29.015  11.022  30.167  1.00 32.69           H  
ATOM    117  N   LYS A   7     -21.779  12.667  25.228  1.00 30.84           N  
ATOM    118  H   LYS A   7     -21.982  13.520  25.730  1.00 30.84           H  
ATOM    119  CA  LYS A   7     -20.417  12.119  25.292  1.00 30.84           C  
ATOM    120  HA  LYS A   7     -20.037  11.959  24.283  1.00 30.84           H  
ATOM    121  C   LYS A   7     -20.491  10.760  25.994  1.00 30.84           C  
ATOM    122  CB  LYS A   7     -19.471  13.071  26.061  1.00 30.84           C  
ATOM    123  HB2 LYS A   7     -18.662  12.477  26.486  1.00 30.84           H  
ATOM    124  HB3 LYS A   7     -20.008  13.533  26.889  1.00 30.84           H  
ATOM    125  O   LYS A   7     -20.899  10.698  27.152  1.00 30.84           O  
ATOM    126  CG  LYS A   7     -18.826  14.158  25.182  1.00 30.84           C  
ATOM    127  HG2 LYS A   7     -18.257  13.673  24.388  1.00 30.84           H  
ATOM    128  HG3 LYS A   7     -19.608  14.768  24.728  1.00 30.84           H  
ATOM    129  CD  LYS A   7     -17.881  15.064  25.997  1.00 30.84           C  
ATOM    130  HD2 LYS A   7     -18.469  15.631  26.720  1.00 30.84           H  
ATOM    131  HD3 LYS A   7     -17.165  14.442  26.534  1.00 30.84           H  
ATOM    132  CE  LYS A   7     -17.114  16.033  25.079  1.00 30.84           C  
ATOM    133  HE2 LYS A   7     -16.534  15.447  24.366  1.00 30.84           H  
ATOM    134  HE3 LYS A   7     -17.835  16.618  24.508  1.00 30.84           H  
ATOM    135  NZ  LYS A   7     -16.206  16.947  25.829  1.00 30.84           N  
ATOM    136  HZ1 LYS A   7     -16.717  17.536  26.470  1.00 30.84           H  
ATOM    137  HZ2 LYS A   7     -15.710  17.551  25.189  1.00 30.84           H  
ATOM    138  HZ3 LYS A   7     -15.509  16.429  26.345  1.00 30.84           H  
ATOM    139  N   VAL A   8     -20.104   9.692  25.299  1.00 32.94           N  
ATOM    140  H   VAL A   8     -19.881   9.804  24.320  1.00 32.94           H  
ATOM    141  CA  VAL A   8     -19.915   8.365  25.897  1.00 32.94           C  
ATOM    142  HA  VAL A   8     -20.799   8.100  26.478  1.00 32.94           H  
ATOM    143  C   VAL A   8     -18.720   8.469  26.848  1.00 32.94           C  
ATOM    144  CB  VAL A   8     -19.726   7.275  24.816  1.00 32.94           C  
ATOM    145  HB  VAL A   8     -18.838   7.505  24.226  1.00 32.94           H  
ATOM    146  O   VAL A   8     -17.562   8.472  26.413  1.00 32.94           O  
ATOM    147  CG1 VAL A   8     -19.557   5.884  25.437  1.00 32.94           C  
ATOM    148 HG11 VAL A   8     -20.429   5.623  26.037  1.00 32.94           H  
ATOM    149 HG12 VAL A   8     -18.668   5.844  26.066  1.00 32.94           H  
ATOM    150 HG13 VAL A   8     -19.441   5.137  24.652  1.00 32.94           H  
ATOM    151  CG2 VAL A   8     -20.933   7.223  23.868  1.00 32.94           C  
ATOM    152 HG21 VAL A   8     -20.782   6.434  23.132  1.00 32.94           H  
ATOM    153 HG22 VAL A   8     -21.841   7.002  24.430  1.00 32.94           H  
ATOM    154 HG23 VAL A   8     -21.055   8.167  23.337  1.00 32.94           H  
ATOM    155  N   LYS A   9     -19.013   8.652  28.144  1.00 34.84           N  
ATOM    156  H   LYS A   9     -19.992   8.717  28.382  1.00 34.84           H  
ATOM    157  CA  LYS A   9     -18.062   8.427  29.241  1.00 34.84           C  
ATOM    158  HA  LYS A   9     -17.213   9.104  29.144  1.00 34.84           H  
ATOM    159  C   LYS A   9     -17.549   6.994  29.096  1.00 34.84           C  
ATOM    160  CB  LYS A   9     -18.750   8.619  30.614  1.00 34.84           C  
ATOM    161  HB2 LYS A   9     -18.409   7.828  31.283  1.00 34.84           H  
ATOM    162  HB3 LYS A   9     -19.829   8.505  30.510  1.00 34.84           H  
ATOM    163  O   LYS A   9     -18.349   6.097  28.847  1.00 34.84           O  
ATOM    164  CG  LYS A   9     -18.430   9.965  31.290  1.00 34.84           C  
ATOM    165  HG2 LYS A   9     -17.350  10.048  31.410  1.00 34.84           H  
ATOM    166  HG3 LYS A   9     -18.782  10.784  30.662  1.00 34.84           H  
ATOM    167  CD  LYS A   9     -19.099  10.048  32.675  1.00 34.84           C  
ATOM    168  HD2 LYS A   9     -18.845   9.146  33.233  1.00 34.84           H  
ATOM    169  HD3 LYS A   9     -20.181  10.083  32.551  1.00 34.84           H  
ATOM    170  CE  LYS A   9     -18.626  11.270  33.480  1.00 34.84           C  
ATOM    171  HE2 LYS A   9     -17.536  11.264  33.495  1.00 34.84           H  
ATOM    172  HE3 LYS A   9     -18.953  12.180  32.977  1.00 34.84           H  
ATOM    173  NZ  LYS A   9     -19.136  11.231  34.878  1.00 34.84           N  
ATOM    174  HZ1 LYS A   9     -18.819  10.389  35.338  1.00 34.84           H  
ATOM    175  HZ2 LYS A   9     -18.787  12.008  35.421  1.00 34.84           H  
ATOM    176  HZ3 LYS A   9     -20.145  11.231  34.912  1.00 34.84           H  
ATOM    177  N   GLY A  10     -16.231   6.805  29.197  1.00 41.08           N  
ATOM    178  H   GLY A  10     -15.644   7.590  29.441  1.00 41.08           H  
ATOM    179  CA  GLY A  10     -15.638   5.468  29.204  1.00 41.08           C  
ATOM    180  HA2 GLY A  10     -15.735   5.021  28.214  1.00 41.08           H  
ATOM    181  HA3 GLY A  10     -14.582   5.518  29.470  1.00 41.08           H  
ATOM    182  C   GLY A  10     -16.351   4.585  30.224  1.00 41.08           C  
ATOM    183  O   GLY A  10     -16.740   5.073  31.285  1.00 41.08           O  
ATOM    184  N   ILE A  11     -16.573   3.325  29.861  1.00 43.47           N  
ATOM    185  H   ILE A  11     -16.225   3.001  28.970  1.00 43.47           H  
ATOM    186  CA  ILE A  11     -17.206   2.332  30.727  1.00 43.47           C  
ATOM    187  HA  ILE A  11     -18.194   2.685  31.020  1.00 43.47           H  
ATOM    188  C   ILE A  11     -16.336   2.208  31.985  1.00 43.47           C  
ATOM    189  CB  ILE A  11     -17.365   0.999  29.953  1.00 43.47           C  
ATOM    190  HB  ILE A  11     -16.380   0.685  29.606  1.00 43.47           H  
ATOM    191  O   ILE A  11     -15.185   1.781  31.908  1.00 43.47           O  
ATOM    192  CG1 ILE A  11     -18.283   1.196  28.719  1.00 43.47           C  
ATOM    193 HG12 ILE A  11     -17.947   2.057  28.142  1.00 43.47           H  
ATOM    194 HG13 ILE A  11     -19.301   1.398  29.052  1.00 43.47           H  
ATOM    195  CG2 ILE A  11     -17.922  -0.107  30.867  1.00 43.47           C  
ATOM    196 HG21 ILE A  11     -18.914   0.162  31.229  1.00 43.47           H  
ATOM    197 HG22 ILE A  11     -17.980  -1.053  30.328  1.00 43.47           H  
ATOM    198 HG23 ILE A  11     -17.265  -0.262  31.722  1.00 43.47           H  
ATOM    199  CD1 ILE A  11     -18.301   0.009  27.750  1.00 43.47           C  
ATOM    200 HD11 ILE A  11     -18.855   0.299  26.857  1.00 43.47           H  
ATOM    201 HD12 ILE A  11     -17.284  -0.257  27.463  1.00 43.47           H  
ATOM    202 HD13 ILE A  11     -18.793  -0.852  28.204  1.00 43.47           H  
ATOM    203  N   GLU A  12     -16.861   2.648  33.128  1.00 30.11           N  
ATOM    204  H   GLU A  12     -17.795   3.031  33.119  1.00 30.11           H  
ATOM    205  CA  GLU A  12     -16.271   2.381  34.440  1.00 30.11           C  
ATOM    206  HA  GLU A  12     -15.187   2.323  34.350  1.00 30.11           H  
ATOM    207  C   GLU A  12     -16.769   1.014  34.905  1.00 30.11           C  
ATOM    208  CB  GLU A  12     -16.604   3.499  35.447  1.00 30.11           C  
ATOM    209  HB2 GLU A  12     -16.409   3.136  36.456  1.00 30.11           H  
ATOM    210  HB3 GLU A  12     -17.657   3.766  35.363  1.00 30.11           H  
ATOM    211  O   GLU A  12     -17.974   0.774  34.989  1.00 30.11           O  
ATOM    212  CG  GLU A  12     -15.718   4.728  35.196  1.00 30.11           C  
ATOM    213  HG2 GLU A  12     -15.860   5.064  34.169  1.00 30.11           H  
ATOM    214  HG3 GLU A  12     -14.674   4.428  35.294  1.00 30.11           H  
ATOM    215  CD  GLU A  12     -15.986   5.916  36.131  1.00 30.11           C  
ATOM    216  OE1 GLU A  12     -15.071   6.773  36.189  1.00 30.11           O  
ATOM    217  OE2 GLU A  12     -17.106   6.064  36.661  1.00 30.11           O  
ATOM    218  N   ILE A  13     -15.829   0.100  35.134  1.00 47.62           N  
ATOM    219  H   ILE A  13     -14.858   0.361  35.042  1.00 47.62           H  
ATOM    220  CA  ILE A  13     -16.096  -1.274  35.559  1.00 47.62           C  
ATOM    221  HA  ILE A  13     -17.091  -1.558  35.217  1.00 47.62           H  
ATOM    222  C   ILE A  13     -16.094  -1.314  37.087  1.00 47.62           C  
ATOM    223  CB  ILE A  13     -15.076  -2.245  34.913  1.00 47.62           C  
ATOM    224  HB  ILE A  13     -14.076  -1.973  35.251  1.00 47.62           H  
ATOM    225  O   ILE A  13     -15.329  -0.599  37.732  1.00 47.62           O  
ATOM    226  CG1 ILE A  13     -15.142  -2.098  33.372  1.00 47.62           C  
ATOM    227 HG12 ILE A  13     -16.159  -2.295  33.034  1.00 47.62           H  
ATOM    228 HG13 ILE A  13     -14.888  -1.075  33.095  1.00 47.62           H  
ATOM    229  CG2 ILE A  13     -15.338  -3.706  35.327  1.00 47.62           C  
ATOM    230 HG21 ILE A  13     -14.561  -4.350  34.915  1.00 47.62           H  
ATOM    231 HG22 ILE A  13     -16.318  -4.038  34.986  1.00 47.62           H  
ATOM    232 HG23 ILE A  13     -15.255  -3.821  36.408  1.00 47.62           H  
ATOM    233  CD1 ILE A  13     -14.187  -3.003  32.593  1.00 47.62           C  
ATOM    234 HD11 ILE A  13     -14.210  -2.699  31.547  1.00 47.62           H  
ATOM    235 HD12 ILE A  13     -13.173  -2.905  32.981  1.00 47.62           H  
ATOM    236 HD13 ILE A  13     -14.505  -4.044  32.660  1.00 47.62           H  
ATOM    237  N   GLY A  14     -16.932  -2.176  37.666  1.00 45.03           N  
ATOM    238  H   GLY A  14     -17.523  -2.729  37.063  1.00 45.03           H  
ATOM    239  CA  GLY A  14     -17.034  -2.409  39.112  1.00 45.03           C  
ATOM    240  HA2 GLY A  14     -17.837  -3.122  39.301  1.00 45.03           H  
ATOM    241  HA3 GLY A  14     -17.294  -1.468  39.597  1.00 45.03           H  
ATOM    242  C   GLY A  14     -15.768  -2.942  39.804  1.00 45.03           C  
ATOM    243  O   GLY A  14     -15.837  -3.238  40.990  1.00 45.03           O  
ATOM    244  N   ASP A  15     -14.633  -3.050  39.107  1.00 50.49           N  
ATOM    245  H   ASP A  15     -14.638  -2.797  38.129  1.00 50.49           H  
ATOM    246  CA  ASP A  15     -13.306  -3.318  39.683  1.00 50.49           C  
ATOM    247  HA  ASP A  15     -13.420  -3.482  40.755  1.00 50.49           H  
ATOM    248  C   ASP A  15     -12.324  -2.131  39.553  1.00 50.49           C  
ATOM    249  CB  ASP A  15     -12.736  -4.621  39.101  1.00 50.49           C  
ATOM    250  HB2 ASP A  15     -13.461  -5.418  39.264  1.00 50.49           H  
ATOM    251  HB3 ASP A  15     -11.833  -4.883  39.652  1.00 50.49           H  
ATOM    252  O   ASP A  15     -11.157  -2.241  39.921  1.00 50.49           O  
ATOM    253  CG  ASP A  15     -12.390  -4.560  37.607  1.00 50.49           C  
ATOM    254  OD1 ASP A  15     -12.292  -3.446  37.033  1.00 50.49           O  
ATOM    255  OD2 ASP A  15     -12.274  -5.649  37.013  1.00 50.49           O  
ATOM    256  N   GLY A  16     -12.785  -0.979  39.049  1.00 44.90           N  
ATOM    257  H   GLY A  16     -13.747  -0.950  38.742  1.00 44.90           H  
ATOM    258  CA  GLY A  16     -11.979   0.233  38.884  1.00 44.90           C  
ATOM    259  HA2 GLY A  16     -12.649   1.091  38.828  1.00 44.90           H  
ATOM    260  HA3 GLY A  16     -11.340   0.352  39.759  1.00 44.90           H  
ATOM    261  C   GLY A  16     -11.078   0.254  37.642  1.00 44.90           C  
ATOM    262  O   GLY A  16     -10.482   1.296  37.355  1.00 44.90           O  
ATOM    263  N   SER A  17     -10.996  -0.826  36.857  1.00 53.17           N  
ATOM    264  H   SER A  17     -11.500  -1.664  37.111  1.00 53.17           H  
ATOM    265  CA  SER A  17     -10.212  -0.840  35.620  1.00 53.17           C  
ATOM    266  HA  SER A  17      -9.341  -0.204  35.776  1.00 53.17           H  
ATOM    267  C   SER A  17     -11.013  -0.247  34.448  1.00 53.17           C  
ATOM    268  CB  SER A  17      -9.642  -2.239  35.346  1.00 53.17           C  
ATOM    269  HB2 SER A  17      -9.144  -2.611  36.241  1.00 53.17           H  
ATOM    270  HB3 SER A  17      -8.904  -2.167  34.547  1.00 53.17           H  
ATOM    271  O   SER A  17     -12.077  -0.725  34.057  1.00 53.17           O  
ATOM    272  OG  SER A  17     -10.630  -3.160  34.947  1.00 53.17           O  
ATOM    273  HG  SER A  17     -11.210  -3.351  35.688  1.00 53.17           H  
ATOM    274  N   ARG A  18     -10.530   0.860  33.870  1.00 66.04           N  
ATOM    275  H   ARG A  18      -9.675   1.246  34.245  1.00 66.04           H  
ATOM    276  CA  ARG A  18     -11.089   1.419  32.628  1.00 66.04           C  
ATOM    277  HA  ARG A  18     -12.158   1.213  32.579  1.00 66.04           H  
ATOM    278  C   ARG A  18     -10.436   0.718  31.442  1.00 66.04           C  
ATOM    279  CB  ARG A  18     -10.885   2.941  32.556  1.00 66.04           C  
ATOM    280  HB2 ARG A  18      -9.850   3.177  32.804  1.00 66.04           H  
ATOM    281  HB3 ARG A  18     -11.066   3.259  31.529  1.00 66.04           H  
ATOM    282  O   ARG A  18      -9.266   0.975  31.154  1.00 66.04           O  
ATOM    283  CG  ARG A  18     -11.831   3.734  33.473  1.00 66.04           C  
ATOM    284  HG2 ARG A  18     -12.866   3.517  33.209  1.00 66.04           H  
ATOM    285  HG3 ARG A  18     -11.658   3.455  34.512  1.00 66.04           H  
ATOM    286  CD  ARG A  18     -11.550   5.232  33.283  1.00 66.04           C  
ATOM    287  HD2 ARG A  18     -11.693   5.481  32.232  1.00 66.04           H  
ATOM    288  HD3 ARG A  18     -10.507   5.408  33.548  1.00 66.04           H  
ATOM    289  NE  ARG A  18     -12.415   6.103  34.107  1.00 66.04           N  
ATOM    290  HE  ARG A  18     -13.193   5.682  34.594  1.00 66.04           H  
ATOM    291  NH1 ARG A  18     -11.216   8.038  33.797  1.00 66.04           N  
ATOM    292 HH11 ARG A  18     -10.547   7.508  33.257  1.00 66.04           H  
ATOM    293 HH12 ARG A  18     -11.025   8.990  34.076  1.00 66.04           H  
ATOM    294  NH2 ARG A  18     -12.985   8.061  35.131  1.00 66.04           N  
ATOM    295 HH21 ARG A  18     -12.756   8.991  35.451  1.00 66.04           H  
ATOM    296 HH22 ARG A  18     -13.738   7.574  35.596  1.00 66.04           H  
ATOM    297  CZ  ARG A  18     -12.210   7.387  34.342  1.00 66.04           C  
ATOM    298  N   ILE A  19     -11.184  -0.121  30.727  1.00 70.11           N  
ATOM    299  H   ILE A  19     -12.114  -0.346  31.051  1.00 70.11           H  
ATOM    300  CA  ILE A  19     -10.708  -0.665  29.448  1.00 70.11           C  
ATOM    301  HA  ILE A  19      -9.725  -1.103  29.619  1.00 70.11           H  
ATOM    302  C   ILE A  19     -10.545   0.501  28.466  1.00 70.11           C  
ATOM    303  CB  ILE A  19     -11.616  -1.786  28.896  1.00 70.11           C  
ATOM    304  HB  ILE A  19     -12.618  -1.386  28.736  1.00 70.11           H  
ATOM    305  O   ILE A  19     -11.457   1.315  28.282  1.00 70.11           O  
ATOM    306  CG1 ILE A  19     -11.695  -2.961  29.896  1.00 70.11           C  
ATOM    307 HG12 ILE A  19     -11.939  -2.579  30.887  1.00 70.11           H  
ATOM    308 HG13 ILE A  19     -10.722  -3.447  29.965  1.00 70.11           H  
ATOM    309  CG2 ILE A  19     -11.052  -2.286  27.554  1.00 70.11           C  
ATOM    310 HG21 ILE A  19      -9.998  -2.545  27.654  1.00 70.11           H  
ATOM    311 HG22 ILE A  19     -11.576  -3.183  27.222  1.00 70.11           H  
ATOM    312 HG23 ILE A  19     -11.168  -1.527  26.780  1.00 70.11           H  
ATOM    313  CD1 ILE A  19     -12.751  -4.013  29.537  1.00 70.11           C  
ATOM    314 HD11 ILE A  19     -12.854  -4.704  30.373  1.00 70.11           H  
ATOM    315 HD12 ILE A  19     -12.443  -4.583  28.660  1.00 70.11           H  
ATOM    316 HD13 ILE A  19     -13.712  -3.535  29.343  1.00 70.11           H  
ATOM    317  N   LYS A  20      -9.356   0.612  27.866  1.00 84.49           N  
ATOM    318  H   LYS A  20      -8.671  -0.110  28.037  1.00 84.49           H  
ATOM    319  CA  LYS A  20      -9.065   1.646  26.869  1.00 84.49           C  
ATOM    320  HA  LYS A  20      -9.368   2.610  27.278  1.00 84.49           H  
ATOM    321  C   LYS A  20      -9.903   1.403  25.614  1.00 84.49           C  
ATOM    322  CB  LYS A  20      -7.563   1.698  26.542  1.00 84.49           C  
ATOM    323  HB2 LYS A  20      -7.221   0.702  26.259  1.00 84.49           H  
ATOM    324  HB3 LYS A  20      -7.417   2.359  25.688  1.00 84.49           H  
ATOM    325  O   LYS A  20     -10.138   0.263  25.220  1.00 84.49           O  
ATOM    326  CG  LYS A  20      -6.722   2.224  27.718  1.00 84.49           C  
ATOM    327  HG2 LYS A  20      -6.819   1.547  28.567  1.00 84.49           H  
ATOM    328  HG3 LYS A  20      -7.087   3.209  28.010  1.00 84.49           H  
ATOM    329  CD  LYS A  20      -5.242   2.330  27.322  1.00 84.49           C  
ATOM    330  HD2 LYS A  20      -4.891   1.347  27.008  1.00 84.49           H  
ATOM    331  HD3 LYS A  20      -5.145   3.021  26.485  1.00 84.49           H  
ATOM    332  CE  LYS A  20      -4.388   2.824  28.500  1.00 84.49           C  
ATOM    333  HE2 LYS A  20      -4.528   2.140  29.337  1.00 84.49           H  
ATOM    334  HE3 LYS A  20      -4.749   3.806  28.806  1.00 84.49           H  
ATOM    335  NZ  LYS A  20      -2.947   2.896  28.139  1.00 84.49           N  
ATOM    336  HZ1 LYS A  20      -2.798   3.529  27.366  1.00 84.49           H  
ATOM    337  HZ2 LYS A  20      -2.393   3.213  28.922  1.00 84.49           H  
ATOM    338  HZ3 LYS A  20      -2.604   1.986  27.867  1.00 84.49           H  
ATOM    339  N   LYS A  21     -10.345   2.489  24.980  1.00 92.92           N  
ATOM    340  H   LYS A  21     -10.028   3.389  25.312  1.00 92.92           H  
ATOM    341  CA  LYS A  21     -10.985   2.420  23.662  1.00 92.92           C  
ATOM    342  HA  LYS A  21     -11.827   1.729  23.712  1.00 92.92           H  
ATOM    343  C   LYS A  21      -9.997   1.851  22.641  1.00 92.92           C  
ATOM    344  CB  LYS A  21     -11.489   3.805  23.232  1.00 92.92           C  
ATOM    345  HB2 LYS A  21     -11.866   3.740  22.211  1.00 92.92           H  
ATOM    346  HB3 LYS A  21     -10.662   4.515  23.245  1.00 92.92           H  
ATOM    347  O   LYS A  21      -8.787   1.997  22.806  1.00 92.92           O  
ATOM    348  CG  LYS A  21     -12.618   4.290  24.151  1.00 92.92           C  
ATOM    349  HG2 LYS A  21     -12.243   4.401  25.169  1.00 92.92           H  
ATOM    350  HG3 LYS A  21     -13.420   3.551  24.149  1.00 92.92           H  
ATOM    351  CD  LYS A  21     -13.172   5.634  23.674  1.00 92.92           C  
ATOM    352  HD2 LYS A  21     -12.377   6.380  23.688  1.00 92.92           H  
ATOM    353  HD3 LYS A  21     -13.544   5.522  22.656  1.00 92.92           H  
ATOM    354  CE  LYS A  21     -14.313   6.049  24.608  1.00 92.92           C  
ATOM    355  HE2 LYS A  21     -13.914   6.162  25.616  1.00 92.92           H  
ATOM    356  HE3 LYS A  21     -15.046   5.242  24.624  1.00 92.92           H  
ATOM    357  NZ  LYS A  21     -14.953   7.303  24.151  1.00 92.92           N  
ATOM    358  HZ1 LYS A  21     -15.354   7.144  23.238  1.00 92.92           H  
ATOM    359  HZ2 LYS A  21     -14.265   8.039  24.085  1.00 92.92           H  
ATOM    360  HZ3 LYS A  21     -15.693   7.566  24.786  1.00 92.92           H  
ATOM    361  N   ILE A  22     -10.524   1.221  21.595  1.00 96.78           N  
ATOM    362  H   ILE A  22     -11.528   1.155  21.513  1.00 96.78           H  
ATOM    363  CA  ILE A  22      -9.714   0.812  20.448  1.00 96.78           C  
ATOM    364  HA  ILE A  22      -8.815   0.310  20.806  1.00 96.78           H  
ATOM    365  C   ILE A  22      -9.296   2.081  19.705  1.00 96.78           C  
ATOM    366  CB  ILE A  22     -10.482  -0.172  19.542  1.00 96.78           C  
ATOM    367  HB  ILE A  22     -11.425   0.299  19.262  1.00 96.78           H  
ATOM    368  O   ILE A  22     -10.145   2.863  19.275  1.00 96.78           O  
ATOM    369  CG1 ILE A  22     -10.801  -1.470  20.319  1.00 96.78           C  
ATOM    370 HG12 ILE A  22     -11.289  -1.215  21.259  1.00 96.78           H  
ATOM    371 HG13 ILE A  22      -9.876  -1.991  20.566  1.00 96.78           H  
ATOM    372  CG2 ILE A  22      -9.688  -0.476  18.259  1.00 96.78           C  
ATOM    373 HG21 ILE A  22      -8.736  -0.943  18.511  1.00 96.78           H  
ATOM    374 HG22 ILE A  22      -9.490   0.435  17.695  1.00 96.78           H  
ATOM    375 HG23 ILE A  22     -10.256  -1.136  17.603  1.00 96.78           H  
ATOM    376  CD1 ILE A  22     -11.725  -2.437  19.572  1.00 96.78           C  
ATOM    377 HD11 ILE A  22     -12.611  -1.909  19.220  1.00 96.78           H  
ATOM    378 HD12 ILE A  22     -12.028  -3.241  20.244  1.00 96.78           H  
ATOM    379 HD13 ILE A  22     -11.208  -2.882  18.722  1.00 96.78           H  
ATOM    380  N   GLU A  23      -7.989   2.266  19.570  1.00 95.11           N  
ATOM    381  H   GLU A  23      -7.360   1.563  19.932  1.00 95.11           H  
ATOM    382  CA  GLU A  23      -7.398   3.323  18.758  1.00 95.11           C  
ATOM    383  HA  GLU A  23      -8.148   4.089  18.563  1.00 95.11           H  
ATOM    384  C   GLU A  23      -6.971   2.763  17.403  1.00 95.11           C  
ATOM    385  CB  GLU A  23      -6.225   3.991  19.493  1.00 95.11           C  
ATOM    386  HB2 GLU A  23      -5.493   3.228  19.759  1.00 95.11           H  
ATOM    387  HB3 GLU A  23      -5.739   4.696  18.819  1.00 95.11           H  
ATOM    388  O   GLU A  23      -6.661   1.577  17.265  1.00 95.11           O  
ATOM    389  CG  GLU A  23      -6.643   4.743  20.771  1.00 95.11           C  
ATOM    390  HG2 GLU A  23      -7.053   4.026  21.483  1.00 95.11           H  
ATOM    391  HG3 GLU A  23      -5.746   5.167  21.223  1.00 95.11           H  
ATOM    392  CD  GLU A  23      -7.663   5.878  20.539  1.00 95.11           C  
ATOM    393  OE1 GLU A  23      -8.382   6.218  21.511  1.00 95.11           O  
ATOM    394  OE2 GLU A  23      -7.748   6.406  19.401  1.00 95.11           O  
ATOM    395  N   GLY A  24      -6.964   3.632  16.397  1.00 96.21           N  
ATOM    396  H   GLY A  24      -7.111   4.608  16.612  1.00 96.21           H  
ATOM    397  CA  GLY A  24      -6.475   3.280  15.071  1.00 96.21           C  
ATOM    398  HA2 GLY A  24      -6.656   4.115  14.394  1.00 96.21           H  
ATOM    399  HA3 GLY A  24      -6.999   2.397  14.706  1.00 96.21           H  
ATOM    400  C   GLY A  24      -4.971   3.029  15.080  1.00 96.21           C  
ATOM    401  O   GLY A  24      -4.228   3.811  15.671  1.00 96.21           O  
ATOM    402  N   VAL A  25      -4.518   1.975  14.402  1.00 96.46           N  
ATOM    403  H   VAL A  25      -5.186   1.361  13.959  1.00 96.46           H  
ATOM    404  CA  VAL A  25      -3.083   1.785  14.122  1.00 96.46           C  
ATOM    405  HA  VAL A  25      -2.524   2.034  15.023  1.00 96.46           H  
ATOM    406  C   VAL A  25      -2.591   2.747  13.038  1.00 96.46           C  
ATOM    407  CB  VAL A  25      -2.745   0.328  13.761  1.00 96.46           C  
ATOM    408  HB  VAL A  25      -1.680   0.275  13.532  1.00 96.46           H  
ATOM    409  O   VAL A  25      -3.396   3.311  12.294  1.00 96.46           O  
ATOM    410  CG1 VAL A  25      -2.989  -0.566  14.980  1.00 96.46           C  
ATOM    411 HG11 VAL A  25      -2.392  -0.192  15.812  1.00 96.46           H  
ATOM    412 HG12 VAL A  25      -4.042  -0.545  15.259  1.00 96.46           H  
ATOM    413 HG13 VAL A  25      -2.682  -1.588  14.757  1.00 96.46           H  
ATOM    414  CG2 VAL A  25      -3.510  -0.212  12.549  1.00 96.46           C  
ATOM    415 HG21 VAL A  25      -4.562  -0.368  12.786  1.00 96.46           H  
ATOM    416 HG22 VAL A  25      -3.425   0.483  11.714  1.00 96.46           H  
ATOM    417 HG23 VAL A  25      -3.064  -1.157  12.239  1.00 96.46           H  
ATOM    418  N   SER A  26      -1.270   2.920  12.920  1.00 95.56           N  
ATOM    419  H   SER A  26      -0.644   2.418  13.534  1.00 95.56           H  
ATOM    420  CA  SER A  26      -0.710   3.571  11.730  1.00 95.56           C  
ATOM    421  HA  SER A  26      -1.129   4.574  11.659  1.00 95.56           H  
ATOM    422  C   SER A  26      -1.112   2.794  10.473  1.00 95.56           C  
ATOM    423  CB  SER A  26       0.814   3.710  11.802  1.00 95.56           C  
ATOM    424  HB2 SER A  26       1.096   4.254  12.704  1.00 95.56           H  
ATOM    425  HB3 SER A  26       1.284   2.727  11.803  1.00 95.56           H  
ATOM    426  O   SER A  26      -1.289   1.576  10.521  1.00 95.56           O  
ATOM    427  OG  SER A  26       1.217   4.440  10.660  1.00 95.56           O  
ATOM    428  HG  SER A  26       2.161   4.612  10.684  1.00 95.56           H  
ATOM    429  N   THR A  27      -1.267   3.500   9.355  1.00 97.10           N  
ATOM    430  H   THR A  27      -1.059   4.487   9.388  1.00 97.10           H  
ATOM    431  CA  THR A  27      -1.695   2.944   8.060  1.00 97.10           C  
ATOM    432  HA  THR A  27      -1.910   1.881   8.169  1.00 97.10           H  
ATOM    433  C   THR A  27      -0.621   3.028   6.986  1.00 97.10           C  
ATOM    434  CB  THR A  27      -2.978   3.627   7.563  1.00 97.10           C  
ATOM    435  HB  THR A  27      -3.138   3.406   6.507  1.00 97.10           H  
ATOM    436  O   THR A  27      -0.743   2.325   5.988  1.00 97.10           O  
ATOM    437  CG2 THR A  27      -4.177   3.139   8.364  1.00 97.10           C  
ATOM    438 HG21 THR A  27      -5.086   3.614   7.994  1.00 97.10           H  
ATOM    439 HG22 THR A  27      -4.049   3.373   9.421  1.00 97.10           H  
ATOM    440 HG23 THR A  27      -4.261   2.059   8.242  1.00 97.10           H  
ATOM    441  OG1 THR A  27      -2.933   5.017   7.767  1.00 97.10           O  
ATOM    442  HG1 THR A  27      -3.257   5.192   8.653  1.00 97.10           H  
ATOM    443  N   SER A  28       0.434   3.819   7.203  1.00 94.12           N  
ATOM    444  H   SER A  28       0.451   4.400   8.029  1.00 94.12           H  
ATOM    445  CA  SER A  28       1.416   4.142   6.166  1.00 94.12           C  
ATOM    446  HA  SER A  28       1.309   3.421   5.356  1.00 94.12           H  
ATOM    447  C   SER A  28       2.879   4.047   6.612  1.00 94.12           C  
ATOM    448  CB  SER A  28       1.088   5.521   5.600  1.00 94.12           C  
ATOM    449  HB2 SER A  28       0.027   5.573   5.356  1.00 94.12           H  
ATOM    450  HB3 SER A  28       1.656   5.672   4.682  1.00 94.12           H  
ATOM    451  O   SER A  28       3.768   4.568   5.937  1.00 94.12           O  
ATOM    452  OG  SER A  28       1.403   6.528   6.544  1.00 94.12           O  
ATOM    453  HG  SER A  28       2.262   6.864   6.279  1.00 94.12           H  
ATOM    454  N   ASN A  29       3.146   3.385   7.743  1.00 97.01           N  
ATOM    455  H   ASN A  29       2.392   2.877   8.182  1.00 97.01           H  
ATOM    456  CA  ASN A  29       4.517   3.117   8.170  1.00 97.01           C  
ATOM    457  HA  ASN A  29       5.085   4.047   8.162  1.00 97.01           H  
ATOM    458  C   ASN A  29       5.156   2.150   7.168  1.00 97.01           C  
ATOM    459  CB  ASN A  29       4.554   2.534   9.588  1.00 97.01           C  
ATOM    460  HB2 ASN A  29       3.846   1.709   9.664  1.00 97.01           H  
ATOM    461  HB3 ASN A  29       5.555   2.137   9.760  1.00 97.01           H  
ATOM    462  O   ASN A  29       4.801   0.969   7.111  1.00 97.01           O  
ATOM    463  CG  ASN A  29       4.274   3.519  10.702  1.00 97.01           C  
ATOM    464  ND2 ASN A  29       4.391   3.080  11.928  1.00 97.01           N  
ATOM    465 HD21 ASN A  29       4.765   2.150  12.053  1.00 97.01           H  
ATOM    466 HD22 ASN A  29       4.289   3.743  12.682  1.00 97.01           H  
ATOM    467  OD1 ASN A  29       3.887   4.661  10.526  1.00 97.01           O  
ATOM    468  N   THR A  30       6.087   2.680   6.386  1.00 98.76           N  
ATOM    469  H   THR A  30       6.335   3.650   6.517  1.00 98.76           H  
ATOM    470  CA  THR A  30       6.746   1.955   5.301  1.00 98.76           C  
ATOM    471  HA  THR A  30       6.111   1.130   4.978  1.00 98.76           H  
ATOM    472  C   THR A  30       8.060   1.369   5.793  1.00 98.76           C  
ATOM    473  CB  THR A  30       6.944   2.879   4.093  1.00 98.76           C  
ATOM    474  HB  THR A  30       7.580   3.718   4.377  1.00 98.76           H  
ATOM    475  O   THR A  30       8.795   2.045   6.512  1.00 98.76           O  
ATOM    476  CG2 THR A  30       7.566   2.167   2.894  1.00 98.76           C  
ATOM    477 HG21 THR A  30       7.577   2.834   2.032  1.00 98.76           H  
ATOM    478 HG22 THR A  30       8.598   1.891   3.112  1.00 98.76           H  
ATOM    479 HG23 THR A  30       7.001   1.268   2.648  1.00 98.76           H  
ATOM    480  OG1 THR A  30       5.676   3.376   3.708  1.00 98.76           O  
ATOM    481  HG1 THR A  30       5.268   3.792   4.471  1.00 98.76           H  
ATOM    482  N   VAL A  31       8.356   0.130   5.412  1.00 98.84           N  
ATOM    483  H   VAL A  31       7.689  -0.369   4.841  1.00 98.84           H  
ATOM    484  CA  VAL A  31       9.709  -0.419   5.450  1.00 98.84           C  
ATOM    485  HA  VAL A  31      10.324   0.236   6.068  1.00 98.84           H  
ATOM    486  C   VAL A  31      10.290  -0.408   4.041  1.00 98.84           C  
ATOM    487  CB  VAL A  31       9.773  -1.805   6.110  1.00 98.84           C  
ATOM    488  HB  VAL A  31       9.333  -1.716   7.103  1.00 98.84           H  
ATOM    489  O   VAL A  31       9.645  -0.856   3.093  1.00 98.84           O  
ATOM    490  CG1 VAL A  31       8.995  -2.888   5.360  1.00 98.84           C  
ATOM    491 HG11 VAL A  31       7.949  -2.597   5.256  1.00 98.84           H  
ATOM    492 HG12 VAL A  31       9.428  -3.061   4.375  1.00 98.84           H  
ATOM    493 HG13 VAL A  31       9.031  -3.828   5.911  1.00 98.84           H  
ATOM    494  CG2 VAL A  31      11.227  -2.242   6.306  1.00 98.84           C  
ATOM    495 HG21 VAL A  31      11.799  -1.455   6.799  1.00 98.84           H  
ATOM    496 HG22 VAL A  31      11.259  -3.134   6.931  1.00 98.84           H  
ATOM    497 HG23 VAL A  31      11.692  -2.470   5.348  1.00 98.84           H  
ATOM    498  N   PHE A  32      11.502   0.116   3.927  1.00 98.85           N  
ATOM    499  H   PHE A  32      11.946   0.490   4.754  1.00 98.85           H  
ATOM    500  CA  PHE A  32      12.328   0.022   2.738  1.00 98.85           C  
ATOM    501  HA  PHE A  32      11.711  -0.230   1.876  1.00 98.85           H  
ATOM    502  C   PHE A  32      13.371  -1.067   2.943  1.00 98.85           C  
ATOM    503  CB  PHE A  32      12.996   1.363   2.460  1.00 98.85           C  
ATOM    504  HB2 PHE A  32      13.590   1.666   3.322  1.00 98.85           H  
ATOM    505  HB3 PHE A  32      13.663   1.208   1.612  1.00 98.85           H  
ATOM    506  O   PHE A  32      14.105  -1.029   3.931  1.00 98.85           O  
ATOM    507  CG  PHE A  32      12.029   2.453   2.084  1.00 98.85           C  
ATOM    508  CD1 PHE A  32      11.655   2.565   0.739  1.00 98.85           C  
ATOM    509  HD1 PHE A  32      12.085   1.907  -0.003  1.00 98.85           H  
ATOM    510  CD2 PHE A  32      11.471   3.309   3.052  1.00 98.85           C  
ATOM    511  HD2 PHE A  32      11.777   3.218   4.084  1.00 98.85           H  
ATOM    512  CE1 PHE A  32      10.694   3.502   0.361  1.00 98.85           C  
ATOM    513  HE1 PHE A  32      10.408   3.535  -0.680  1.00 98.85           H  
ATOM    514  CE2 PHE A  32      10.508   4.262   2.668  1.00 98.85           C  
ATOM    515  HE2 PHE A  32      10.063   4.921   3.398  1.00 98.85           H  
ATOM    516  CZ  PHE A  32      10.105   4.339   1.324  1.00 98.85           C  
ATOM    517  HZ  PHE A  32       9.325   5.025   1.028  1.00 98.85           H  
ATOM    518  N   ILE A  33      13.439  -2.019   2.020  1.00 98.73           N  
ATOM    519  H   ILE A  33      12.805  -1.981   1.235  1.00 98.73           H  
ATOM    520  CA  ILE A  33      14.488  -3.041   1.986  1.00 98.73           C  
ATOM    521  HA  ILE A  33      15.125  -2.940   2.864  1.00 98.73           H  
ATOM    522  C   ILE A  33      15.330  -2.761   0.744  1.00 98.73           C  
ATOM    523  CB  ILE A  33      13.897  -4.467   1.998  1.00 98.73           C  
ATOM    524  HB  ILE A  33      13.368  -4.631   1.059  1.00 98.73           H  
ATOM    525  O   ILE A  33      14.776  -2.632  -0.344  1.00 98.73           O  
ATOM    526  CG1 ILE A  33      12.901  -4.673   3.168  1.00 98.73           C  
ATOM    527 HG12 ILE A  33      13.447  -4.641   4.111  1.00 98.73           H  
ATOM    528 HG13 ILE A  33      12.172  -3.863   3.184  1.00 98.73           H  
ATOM    529  CG2 ILE A  33      15.045  -5.487   2.093  1.00 98.73           C  
ATOM    530 HG21 ILE A  33      14.659  -6.506   2.111  1.00 98.73           H  
ATOM    531 HG22 ILE A  33      15.704  -5.404   1.228  1.00 98.73           H  
ATOM    532 HG23 ILE A  33      15.624  -5.317   3.001  1.00 98.73           H  
ATOM    533  CD1 ILE A  33      12.096  -5.981   3.098  1.00 98.73           C  
ATOM    534 HD11 ILE A  33      11.033  -5.751   3.026  1.00 98.73           H  
ATOM    535 HD12 ILE A  33      12.376  -6.575   2.228  1.00 98.73           H  
ATOM    536 HD13 ILE A  33      12.261  -6.568   4.001  1.00 98.73           H  
ATOM    537  N   GLY A  34      16.641  -2.602   0.888  1.00 98.27           N  
ATOM    538  H   GLY A  34      17.073  -2.715   1.794  1.00 98.27           H  
ATOM    539  CA  GLY A  34      17.466  -2.207  -0.252  1.00 98.27           C  
ATOM    540  HA2 GLY A  34      17.131  -1.236  -0.619  1.00 98.27           H  
ATOM    541  HA3 GLY A  34      17.328  -2.921  -1.064  1.00 98.27           H  
ATOM    542  C   GLY A  34      18.952  -2.112   0.047  1.00 98.27           C  
ATOM    543  O   GLY A  34      19.418  -2.484   1.128  1.00 98.27           O  
ATOM    544  N   LEU A  35      19.689  -1.595  -0.928  1.00 98.10           N  
ATOM    545  H   LEU A  35      19.206  -1.233  -1.738  1.00 98.10           H  
ATOM    546  CA  LEU A  35      21.139  -1.458  -0.896  1.00 98.10           C  
ATOM    547  HA  LEU A  35      21.546  -2.154  -0.162  1.00 98.10           H  
ATOM    548  C   LEU A  35      21.534  -0.044  -0.467  1.00 98.10           C  
ATOM    549  CB  LEU A  35      21.723  -1.817  -2.275  1.00 98.10           C  
ATOM    550  HB2 LEU A  35      21.436  -1.037  -2.980  1.00 98.10           H  
ATOM    551  HB3 LEU A  35      22.810  -1.822  -2.200  1.00 98.10           H  
ATOM    552  O   LEU A  35      20.891   0.936  -0.832  1.00 98.10           O  
ATOM    553  CG  LEU A  35      21.253  -3.166  -2.850  1.00 98.10           C  
ATOM    554  HG  LEU A  35      20.179  -3.127  -3.032  1.00 98.10           H  
ATOM    555  CD1 LEU A  35      21.945  -3.432  -4.185  1.00 98.10           C  
ATOM    556 HD11 LEU A  35      21.727  -2.617  -4.875  1.00 98.10           H  
ATOM    557 HD12 LEU A  35      21.565  -4.357  -4.618  1.00 98.10           H  
ATOM    558 HD13 LEU A  35      23.023  -3.512  -4.047  1.00 98.10           H  
ATOM    559  CD2 LEU A  35      21.540  -4.342  -1.918  1.00 98.10           C  
ATOM    560 HD21 LEU A  35      22.613  -4.471  -1.781  1.00 98.10           H  
ATOM    561 HD22 LEU A  35      21.106  -5.244  -2.350  1.00 98.10           H  
ATOM    562 HD23 LEU A  35      21.070  -4.181  -0.948  1.00 98.10           H  
ATOM    563  N   SER A  36      22.614   0.073   0.302  1.00 97.42           N  
ATOM    564  H   SER A  36      23.123  -0.762   0.554  1.00 97.42           H  
ATOM    565  CA  SER A  36      23.186   1.372   0.672  1.00 97.42           C  
ATOM    566  HA  SER A  36      23.030   2.062  -0.157  1.00 97.42           H  
ATOM    567  C   SER A  36      24.691   1.297   0.920  1.00 97.42           C  
ATOM    568  CB  SER A  36      22.472   1.967   1.890  1.00 97.42           C  
ATOM    569  HB2 SER A  36      21.403   2.019   1.687  1.00 97.42           H  
ATOM    570  HB3 SER A  36      22.829   2.984   2.051  1.00 97.42           H  
ATOM    571  O   SER A  36      25.235   0.229   1.240  1.00 97.42           O  
ATOM    572  OG  SER A  36      22.688   1.195   3.054  1.00 97.42           O  
ATOM    573  HG  SER A  36      23.403   1.590   3.558  1.00 97.42           H  
ATOM    574  N   GLU A  37      25.351   2.453   0.818  1.00 94.32           N  
ATOM    575  H   GLU A  37      24.834   3.241   0.455  1.00 94.32           H  
ATOM    576  CA  GLU A  37      26.797   2.649   0.975  1.00 94.32           C  
ATOM    577  HA  GLU A  37      27.329   2.135   0.174  1.00 94.32           H  
ATOM    578  C   GLU A  37      27.303   2.117   2.323  1.00 94.32           C  
ATOM    579  CB  GLU A  37      27.067   4.162   0.870  1.00 94.32           C  
ATOM    580  HB2 GLU A  37      26.650   4.535  -0.066  1.00 94.32           H  
ATOM    581  HB3 GLU A  37      26.544   4.652   1.691  1.00 94.32           H  
ATOM    582  O   GLU A  37      28.261   1.345   2.396  1.00 94.32           O  
ATOM    583  CG  GLU A  37      28.555   4.545   0.929  1.00 94.32           C  
ATOM    584  HG2 GLU A  37      29.045   3.965   1.711  1.00 94.32           H  
ATOM    585  HG3 GLU A  37      29.025   4.285  -0.020  1.00 94.32           H  
ATOM    586  CD  GLU A  37      28.781   6.037   1.236  1.00 94.32           C  
ATOM    587  OE1 GLU A  37      29.908   6.354   1.682  1.00 94.32           O  
ATOM    588  OE2 GLU A  37      27.821   6.841   1.130  1.00 94.32           O  
ATOM    589  N   LYS A  38      26.620   2.500   3.403  1.00 96.47           N  
ATOM    590  H   LYS A  38      25.825   3.103   3.245  1.00 96.47           H  
ATOM    591  CA  LYS A  38      26.934   2.116   4.783  1.00 96.47           C  
ATOM    592  HA  LYS A  38      27.578   1.237   4.756  1.00 96.47           H  
ATOM    593  C   LYS A  38      25.665   1.703   5.525  1.00 96.47           C  
ATOM    594  CB  LYS A  38      27.714   3.257   5.474  1.00 96.47           C  
ATOM    595  HB2 LYS A  38      27.974   2.955   6.489  1.00 96.47           H  
ATOM    596  HB3 LYS A  38      28.642   3.432   4.930  1.00 96.47           H  
ATOM    597  O   LYS A  38      24.577   1.685   4.958  1.00 96.47           O  
ATOM    598  CG  LYS A  38      26.918   4.566   5.523  1.00 96.47           C  
ATOM    599  HG2 LYS A  38      25.909   4.345   5.872  1.00 96.47           H  
ATOM    600  HG3 LYS A  38      26.856   4.966   4.511  1.00 96.47           H  
ATOM    601  CD  LYS A  38      27.507   5.645   6.441  1.00 96.47           C  
ATOM    602  HD2 LYS A  38      27.492   5.302   7.475  1.00 96.47           H  
ATOM    603  HD3 LYS A  38      28.523   5.888   6.128  1.00 96.47           H  
ATOM    604  CE  LYS A  38      26.593   6.862   6.270  1.00 96.47           C  
ATOM    605  HE2 LYS A  38      25.563   6.549   6.440  1.00 96.47           H  
ATOM    606  HE3 LYS A  38      26.668   7.179   5.230  1.00 96.47           H  
ATOM    607  NZ  LYS A  38      26.887   8.015   7.146  1.00 96.47           N  
ATOM    608  HZ1 LYS A  38      26.265   8.761   6.870  1.00 96.47           H  
ATOM    609  HZ2 LYS A  38      26.614   7.810   8.096  1.00 96.47           H  
ATOM    610  HZ3 LYS A  38      27.845   8.326   7.074  1.00 96.47           H  
ATOM    611  N   GLY A  39      25.813   1.352   6.798  1.00 96.13           N  
ATOM    612  H   GLY A  39      26.747   1.391   7.181  1.00 96.13           H  
ATOM    613  CA  GLY A  39      24.721   0.921   7.672  1.00 96.13           C  
ATOM    614  HA2 GLY A  39      24.747   1.523   8.581  1.00 96.13           H  
ATOM    615  HA3 GLY A  39      23.755   1.094   7.199  1.00 96.13           H  
ATOM    616  C   GLY A  39      24.818  -0.557   8.047  1.00 96.13           C  
ATOM    617  O   GLY A  39      25.474  -1.357   7.375  1.00 96.13           O  
ATOM    618  N   THR A  40      24.180  -0.924   9.158  1.00 97.74           N  
ATOM    619  H   THR A  40      23.545  -0.263   9.583  1.00 97.74           H  
ATOM    620  CA  THR A  40      24.190  -2.309   9.654  1.00 97.74           C  
ATOM    621  HA  THR A  40      25.206  -2.698   9.591  1.00 97.74           H  
ATOM    622  C   THR A  40      23.284  -3.174   8.780  1.00 97.74           C  
ATOM    623  CB  THR A  40      23.751  -2.384  11.125  1.00 97.74           C  
ATOM    624  HB  THR A  40      22.717  -2.049  11.217  1.00 97.74           H  
ATOM    625  O   THR A  40      22.125  -2.824   8.574  1.00 97.74           O  
ATOM    626  CG2 THR A  40      23.881  -3.789  11.710  1.00 97.74           C  
ATOM    627 HG21 THR A  40      23.180  -4.464  11.219  1.00 97.74           H  
ATOM    628 HG22 THR A  40      23.647  -3.763  12.774  1.00 97.74           H  
ATOM    629 HG23 THR A  40      24.897  -4.159  11.573  1.00 97.74           H  
ATOM    630  OG1 THR A  40      24.574  -1.554  11.918  1.00 97.74           O  
ATOM    631  HG1 THR A  40      24.424  -0.648  11.638  1.00 97.74           H  
ATOM    632  N   LEU A  41      23.806  -4.296   8.278  1.00 97.87           N  
ATOM    633  H   LEU A  41      24.760  -4.542   8.500  1.00 97.87           H  
ATOM    634  CA  LEU A  41      23.026  -5.250   7.484  1.00 97.87           C  
ATOM    635  HA  LEU A  41      22.538  -4.712   6.671  1.00 97.87           H  
ATOM    636  C   LEU A  41      21.918  -5.900   8.322  1.00 97.87           C  
ATOM    637  CB  LEU A  41      23.948  -6.333   6.892  1.00 97.87           C  
ATOM    638  HB2 LEU A  41      24.507  -6.795   7.706  1.00 97.87           H  
ATOM    639  HB3 LEU A  41      23.328  -7.110   6.445  1.00 97.87           H  
ATOM    640  O   LEU A  41      22.114  -6.182   9.507  1.00 97.87           O  
ATOM    641  CG  LEU A  41      24.934  -5.837   5.820  1.00 97.87           C  
ATOM    642  HG  LEU A  41      25.518  -5.008   6.221  1.00 97.87           H  
ATOM    643  CD1 LEU A  41      25.897  -6.959   5.438  1.00 97.87           C  
ATOM    644 HD11 LEU A  41      25.342  -7.804   5.031  1.00 97.87           H  
ATOM    645 HD12 LEU A  41      26.458  -7.293   6.311  1.00 97.87           H  
ATOM    646 HD13 LEU A  41      26.597  -6.613   4.677  1.00 97.87           H  
ATOM    647  CD2 LEU A  41      24.211  -5.375   4.560  1.00 97.87           C  
ATOM    648 HD21 LEU A  41      23.578  -4.514   4.777  1.00 97.87           H  
ATOM    649 HD22 LEU A  41      24.928  -5.101   3.786  1.00 97.87           H  
ATOM    650 HD23 LEU A  41      23.588  -6.186   4.183  1.00 97.87           H  
ATOM    651  N   ASN A  42      20.775  -6.162   7.687  1.00 96.84           N  
ATOM    652  H   ASN A  42      20.719  -5.900   6.713  1.00 96.84           H  
ATOM    653  CA  ASN A  42      19.649  -6.954   8.197  1.00 96.84           C  
ATOM    654  HA  ASN A  42      18.839  -6.833   7.476  1.00 96.84           H  
ATOM    655  C   ASN A  42      19.076  -6.460   9.537  1.00 96.84           C  
ATOM    656  CB  ASN A  42      20.028  -8.447   8.174  1.00 96.84           C  
ATOM    657  HB2 ASN A  42      20.825  -8.629   8.895  1.00 96.84           H  
ATOM    658  HB3 ASN A  42      19.163  -9.049   8.452  1.00 96.84           H  
ATOM    659  O   ASN A  42      18.431  -7.204  10.278  1.00 96.84           O  
ATOM    660  CG  ASN A  42      20.487  -8.909   6.800  1.00 96.84           C  
ATOM    661  ND2 ASN A  42      21.253  -9.967   6.721  1.00 96.84           N  
ATOM    662 HD21 ASN A  42      21.322 -10.605   7.501  1.00 96.84           H  
ATOM    663 HD22 ASN A  42      21.404 -10.309   5.783  1.00 96.84           H  
ATOM    664  OD1 ASN A  42      20.195  -8.307   5.784  1.00 96.84           O  
ATOM    665  N   LYS A  43      19.308  -5.185   9.864  1.00 96.88           N  
ATOM    666  H   LYS A  43      19.864  -4.636   9.225  1.00 96.88           H  
ATOM    667  CA  LYS A  43      18.803  -4.541  11.073  1.00 96.88           C  
ATOM    668  HA  LYS A  43      18.261  -5.278  11.666  1.00 96.88           H  
ATOM    669  C   LYS A  43      17.860  -3.402  10.686  1.00 96.88           C  
ATOM    670  CB  LYS A  43      19.981  -4.059  11.923  1.00 96.88           C  
ATOM    671  HB2 LYS A  43      20.518  -3.279  11.384  1.00 96.88           H  
ATOM    672  HB3 LYS A  43      20.660  -4.892  12.102  1.00 96.88           H  
ATOM    673  O   LYS A  43      18.314  -2.448  10.058  1.00 96.88           O  
ATOM    674  CG  LYS A  43      19.478  -3.517  13.267  1.00 96.88           C  
ATOM    675  HG2 LYS A  43      19.000  -4.316  13.833  1.00 96.88           H  
ATOM    676  HG3 LYS A  43      18.754  -2.721  13.091  1.00 96.88           H  
ATOM    677  CD  LYS A  43      20.641  -2.939  14.071  1.00 96.88           C  
ATOM    678  HD2 LYS A  43      21.153  -2.211  13.440  1.00 96.88           H  
ATOM    679  HD3 LYS A  43      21.343  -3.726  14.345  1.00 96.88           H  
ATOM    680  CE  LYS A  43      20.092  -2.250  15.324  1.00 96.88           C  
ATOM    681  HE2 LYS A  43      19.060  -1.964  15.123  1.00 96.88           H  
ATOM    682  HE3 LYS A  43      20.110  -2.944  16.164  1.00 96.88           H  
ATOM    683  NZ  LYS A  43      20.866  -1.024  15.607  1.00 96.88           N  
ATOM    684  HZ1 LYS A  43      20.475  -0.482  16.364  1.00 96.88           H  
ATOM    685  HZ2 LYS A  43      20.763  -0.429  14.797  1.00 96.88           H  
ATOM    686  HZ3 LYS A  43      21.856  -1.194  15.707  1.00 96.88           H  
ATOM    687  N   PRO A  44      16.580  -3.456  11.093  1.00 98.05           N  
ATOM    688  CA  PRO A  44      15.676  -2.336  10.896  1.00 98.05           C  
ATOM    689  HA  PRO A  44      15.648  -2.088   9.835  1.00 98.05           H  
ATOM    690  C   PRO A  44      16.120  -1.108  11.687  1.00 98.05           C  
ATOM    691  CB  PRO A  44      14.295  -2.821  11.335  1.00 98.05           C  
ATOM    692  HB2 PRO A  44      14.085  -2.509  12.359  1.00 98.05           H  
ATOM    693  HB3 PRO A  44      13.534  -2.439  10.654  1.00 98.05           H  
ATOM    694  O   PRO A  44      16.219  -1.156  12.915  1.00 98.05           O  
ATOM    695  CG  PRO A  44      14.389  -4.344  11.292  1.00 98.05           C  
ATOM    696  HG2 PRO A  44      14.159  -4.694  10.286  1.00 98.05           H  
ATOM    697  HG3 PRO A  44      13.726  -4.816  12.017  1.00 98.05           H  
ATOM    698  CD  PRO A  44      15.858  -4.615  11.602  1.00 98.05           C  
ATOM    699  HD2 PRO A  44      16.170  -5.534  11.106  1.00 98.05           H  
ATOM    700  HD3 PRO A  44      16.005  -4.691  12.679  1.00 98.05           H  
ATOM    701  N   GLU A  45      16.318   0.003  10.987  1.00 98.16           N  
ATOM    702  H   GLU A  45      16.318  -0.060   9.979  1.00 98.16           H  
ATOM    703  CA  GLU A  45      16.566   1.314  11.583  1.00 98.16           C  
ATOM    704  HA  GLU A  45      16.663   1.210  12.664  1.00 98.16           H  
ATOM    705  C   GLU A  45      15.379   2.231  11.311  1.00 98.16           C  
ATOM    706  CB  GLU A  45      17.870   1.927  11.062  1.00 98.16           C  
ATOM    707  HB2 GLU A  45      17.970   2.940  11.452  1.00 98.16           H  
ATOM    708  HB3 GLU A  45      17.797   2.002   9.978  1.00 98.16           H  
ATOM    709  O   GLU A  45      14.844   2.281  10.203  1.00 98.16           O  
ATOM    710  CG  GLU A  45      19.129   1.121  11.439  1.00 98.16           C  
ATOM    711  HG2 GLU A  45      19.019   0.093  11.094  1.00 98.16           H  
ATOM    712  HG3 GLU A  45      19.979   1.546  10.906  1.00 98.16           H  
ATOM    713  CD  GLU A  45      19.460   1.117  12.944  1.00 98.16           C  
ATOM    714  OE1 GLU A  45      20.386   0.368  13.355  1.00 98.16           O  
ATOM    715  OE2 GLU A  45      18.797   1.821  13.738  1.00 98.16           O  
ATOM    716  N   LYS A  46      14.939   2.949  12.343  1.00 98.16           N  
ATOM    717  H   LYS A  46      15.502   2.948  13.181  1.00 98.16           H  
ATOM    718  CA  LYS A  46      13.835   3.902  12.235  1.00 98.16           C  
ATOM    719  HA  LYS A  46      13.100   3.522  11.526  1.00 98.16           H  
ATOM    720  C   LYS A  46      14.363   5.232  11.706  1.00 98.16           C  
ATOM    721  CB  LYS A  46      13.175   4.060  13.606  1.00 98.16           C  
ATOM    722  HB2 LYS A  46      12.793   3.093  13.935  1.00 98.16           H  
ATOM    723  HB3 LYS A  46      13.920   4.403  14.323  1.00 98.16           H  
ATOM    724  O   LYS A  46      15.233   5.821  12.337  1.00 98.16           O  
ATOM    725  CG  LYS A  46      12.028   5.071  13.541  1.00 98.16           C  
ATOM    726  HG2 LYS A  46      12.416   6.042  13.235  1.00 98.16           H  
ATOM    727  HG3 LYS A  46      11.284   4.741  12.816  1.00 98.16           H  
ATOM    728  CD  LYS A  46      11.380   5.217  14.914  1.00 98.16           C  
ATOM    729  HD2 LYS A  46      12.150   5.384  15.667  1.00 98.16           H  
ATOM    730  HD3 LYS A  46      10.819   4.312  15.146  1.00 98.16           H  
ATOM    731  CE  LYS A  46      10.460   6.430  14.838  1.00 98.16           C  
ATOM    732  HE2 LYS A  46       9.788   6.293  13.991  1.00 98.16           H  
ATOM    733  HE3 LYS A  46      11.072   7.306  14.623  1.00 98.16           H  
ATOM    734  NZ  LYS A  46       9.715   6.617  16.100  1.00 98.16           N  
ATOM    735  HZ1 LYS A  46       9.155   5.799  16.293  1.00 98.16           H  
ATOM    736  HZ2 LYS A  46      10.375   6.762  16.851  1.00 98.16           H  
ATOM    737  HZ3 LYS A  46       9.124   7.433  16.022  1.00 98.16           H  
ATOM    738  N   ILE A  47      13.757   5.733  10.636  1.00 98.42           N  
ATOM    739  H   ILE A  47      13.015   5.195  10.210  1.00 98.42           H  
ATOM    740  CA  ILE A  47      14.138   6.975   9.958  1.00 98.42           C  
ATOM    741  HA  ILE A  47      14.986   7.435  10.464  1.00 98.42           H  
ATOM    742  C   ILE A  47      12.962   7.961  10.012  1.00 98.42           C  
ATOM    743  CB  ILE A  47      14.567   6.633   8.514  1.00 98.42           C  
ATOM    744  HB  ILE A  47      13.708   6.176   8.023  1.00 98.42           H  
ATOM    745  O   ILE A  47      11.817   7.592   9.722  1.00 98.42           O  
ATOM    746  CG1 ILE A  47      15.729   5.615   8.429  1.00 98.42           C  
ATOM    747 HG12 ILE A  47      16.032   5.522   7.386  1.00 98.42           H  
ATOM    748 HG13 ILE A  47      15.379   4.634   8.748  1.00 98.42           H  
ATOM    749  CG2 ILE A  47      14.943   7.875   7.701  1.00 98.42           C  
ATOM    750 HG21 ILE A  47      15.896   8.293   8.027  1.00 98.42           H  
ATOM    751 HG22 ILE A  47      14.191   8.658   7.795  1.00 98.42           H  
ATOM    752 HG23 ILE A  47      15.019   7.606   6.647  1.00 98.42           H  
ATOM    753  CD1 ILE A  47      16.972   5.980   9.254  1.00 98.42           C  
ATOM    754 HD11 ILE A  47      17.272   7.015   9.089  1.00 98.42           H  
ATOM    755 HD12 ILE A  47      16.784   5.829  10.317  1.00 98.42           H  
ATOM    756 HD13 ILE A  47      17.809   5.345   8.962  1.00 98.42           H  
ATOM    757  N   THR A  48      13.220   9.211  10.412  1.00 97.89           N  
ATOM    758  H   THR A  48      14.162   9.465  10.673  1.00 97.89           H  
ATOM    759  CA  THR A  48      12.194  10.268  10.514  1.00 97.89           C  
ATOM    760  HA  THR A  48      11.247   9.874  10.147  1.00 97.89           H  
ATOM    761  C   THR A  48      12.447  11.483   9.626  1.00 97.89           C  
ATOM    762  CB  THR A  48      11.945  10.698  11.966  1.00 97.89           C  
ATOM    763  HB  THR A  48      11.219  11.512  11.962  1.00 97.89           H  
ATOM    764  O   THR A  48      11.526  12.273   9.416  1.00 97.89           O  
ATOM    765  CG2 THR A  48      11.350   9.549  12.784  1.00 97.89           C  
ATOM    766 HG21 THR A  48      11.099   9.916  13.779  1.00 97.89           H  
ATOM    767 HG22 THR A  48      10.451   9.183  12.288  1.00 97.89           H  
ATOM    768 HG23 THR A  48      12.079   8.742  12.864  1.00 97.89           H  
ATOM    769  OG1 THR A  48      13.075  11.127  12.687  1.00 97.89           O  
ATOM    770  HG1 THR A  48      13.875  11.079  12.158  1.00 97.89           H  
ATOM    771  N   SER A  49      13.638  11.595   9.043  1.00 98.22           N  
ATOM    772  H   SER A  49      14.397  11.011   9.364  1.00 98.22           H  
ATOM    773  CA  SER A  49      13.949  12.520   7.955  1.00 98.22           C  
ATOM    774  HA  SER A  49      13.037  12.718   7.392  1.00 98.22           H  
ATOM    775  C   SER A  49      14.964  11.910   6.983  1.00 98.22           C  
ATOM    776  CB  SER A  49      14.447  13.848   8.532  1.00 98.22           C  
ATOM    777  HB2 SER A  49      13.885  14.094   9.434  1.00 98.22           H  
ATOM    778  HB3 SER A  49      14.270  14.634   7.798  1.00 98.22           H  
ATOM    779  O   SER A  49      15.520  10.842   7.242  1.00 98.22           O  
ATOM    780  OG  SER A  49      15.821  13.812   8.832  1.00 98.22           O  
ATOM    781  HG  SER A  49      16.214  14.520   8.316  1.00 98.22           H  
ATOM    782  N   PHE A  50      15.213  12.569   5.851  1.00 97.91           N  
ATOM    783  H   PHE A  50      14.819  13.488   5.706  1.00 97.91           H  
ATOM    784  CA  PHE A  50      16.243  12.100   4.924  1.00 97.91           C  
ATOM    785  HA  PHE A  50      16.116  11.026   4.784  1.00 97.91           H  
ATOM    786  C   PHE A  50      17.661  12.299   5.487  1.00 97.91           C  
ATOM    787  CB  PHE A  50      16.060  12.777   3.564  1.00 97.91           C  
ATOM    788  HB2 PHE A  50      15.043  12.604   3.210  1.00 97.91           H  
ATOM    789  HB3 PHE A  50      16.200  13.852   3.678  1.00 97.91           H  
ATOM    790  O   PHE A  50      18.547  11.492   5.231  1.00 97.91           O  
ATOM    791  CG  PHE A  50      17.020  12.247   2.520  1.00 97.91           C  
ATOM    792  CD1 PHE A  50      17.978  13.097   1.939  1.00 97.91           C  
ATOM    793  HD1 PHE A  50      18.018  14.142   2.211  1.00 97.91           H  
ATOM    794  CD2 PHE A  50      16.991  10.883   2.169  1.00 97.91           C  
ATOM    795  HD2 PHE A  50      16.259  10.222   2.609  1.00 97.91           H  
ATOM    796  CE1 PHE A  50      18.899  12.583   1.011  1.00 97.91           C  
ATOM    797  HE1 PHE A  50      19.631  13.237   0.559  1.00 97.91           H  
ATOM    798  CE2 PHE A  50      17.927  10.367   1.260  1.00 97.91           C  
ATOM    799  HE2 PHE A  50      17.913   9.318   1.002  1.00 97.91           H  
ATOM    800  CZ  PHE A  50      18.884  11.217   0.684  1.00 97.91           C  
ATOM    801  HZ  PHE A  50      19.607  10.819  -0.013  1.00 97.91           H  
ATOM    802  N   GLU A  51      17.870  13.302   6.335  1.00 98.09           N  
ATOM    803  H   GLU A  51      17.132  13.971   6.501  1.00 98.09           H  
ATOM    804  CA  GLU A  51      19.136  13.499   7.044  1.00 98.09           C  
ATOM    805  HA  GLU A  51      19.945  13.535   6.313  1.00 98.09           H  
ATOM    806  C   GLU A  51      19.436  12.322   7.989  1.00 98.09           C  
ATOM    807  CB  GLU A  51      19.128  14.832   7.812  1.00 98.09           C  
ATOM    808  HB2 GLU A  51      18.385  14.803   8.609  1.00 98.09           H  
ATOM    809  HB3 GLU A  51      20.104  14.934   8.288  1.00 98.09           H  
ATOM    810  O   GLU A  51      20.548  11.795   7.958  1.00 98.09           O  
ATOM    811  CG  GLU A  51      18.911  16.085   6.938  1.00 98.09           C  
ATOM    812  HG2 GLU A  51      19.231  16.949   7.520  1.00 98.09           H  
ATOM    813  HG3 GLU A  51      19.562  16.021   6.065  1.00 98.09           H  
ATOM    814  CD  GLU A  51      17.458  16.334   6.486  1.00 98.09           C  
ATOM    815  OE1 GLU A  51      17.255  17.249   5.658  1.00 98.09           O  
ATOM    816  OE2 GLU A  51      16.532  15.640   6.988  1.00 98.09           O  
ATOM    817  N   ASP A  52      18.432  11.824   8.733  1.00 97.94           N  
ATOM    818  H   ASP A  52      17.556  12.326   8.760  1.00 97.94           H  
ATOM    819  CA  ASP A  52      18.575  10.603   9.549  1.00 97.94           C  
ATOM    820  HA  ASP A  52      19.311  10.776  10.334  1.00 97.94           H  
ATOM    821  C   ASP A  52      19.039   9.411   8.691  1.00 97.94           C  
ATOM    822  CB  ASP A  52      17.237  10.171  10.185  1.00 97.94           C  
ATOM    823  HB2 ASP A  52      16.508  10.007   9.392  1.00 97.94           H  
ATOM    824  HB3 ASP A  52      17.394   9.207  10.669  1.00 97.94           H  
ATOM    825  O   ASP A  52      19.860   8.594   9.117  1.00 97.94           O  
ATOM    826  CG  ASP A  52      16.594  11.086  11.227  1.00 97.94           C  
ATOM    827  OD1 ASP A  52      17.290  11.891  11.877  1.00 97.94           O  
ATOM    828  OD2 ASP A  52      15.362  10.886  11.420  1.00 97.94           O  
ATOM    829  N   PHE A  53      18.502   9.299   7.469  1.00 98.49           N  
ATOM    830  H   PHE A  53      17.874  10.028   7.161  1.00 98.49           H  
ATOM    831  CA  PHE A  53      18.903   8.263   6.523  1.00 98.49           C  
ATOM    832  HA  PHE A  53      18.820   7.293   7.015  1.00 98.49           H  
ATOM    833  C   PHE A  53      20.369   8.427   6.119  1.00 98.49           C  
ATOM    834  CB  PHE A  53      17.978   8.258   5.297  1.00 98.49           C  
ATOM    835  HB2 PHE A  53      16.970   7.994   5.619  1.00 98.49           H  
ATOM    836  HB3 PHE A  53      17.919   9.250   4.851  1.00 98.49           H  
ATOM    837  O   PHE A  53      21.130   7.464   6.201  1.00 98.49           O  
ATOM    838  CG  PHE A  53      18.419   7.300   4.214  1.00 98.49           C  
ATOM    839  CD1 PHE A  53      19.359   7.698   3.245  1.00 98.49           C  
ATOM    840  HD1 PHE A  53      19.756   8.702   3.246  1.00 98.49           H  
ATOM    841  CD2 PHE A  53      17.924   5.988   4.207  1.00 98.49           C  
ATOM    842  HD2 PHE A  53      17.222   5.689   4.970  1.00 98.49           H  
ATOM    843  CE1 PHE A  53      19.817   6.775   2.291  1.00 98.49           C  
ATOM    844  HE1 PHE A  53      20.577   7.074   1.584  1.00 98.49           H  
ATOM    845  CE2 PHE A  53      18.350   5.076   3.227  1.00 98.49           C  
ATOM    846  HE2 PHE A  53      17.965   4.066   3.215  1.00 98.49           H  
ATOM    847  CZ  PHE A  53      19.304   5.467   2.273  1.00 98.49           C  
ATOM    848  HZ  PHE A  53      19.657   4.762   1.534  1.00 98.49           H  
ATOM    849  N   GLN A  54      20.786   9.631   5.722  1.00 97.58           N  
ATOM    850  H   GLN A  54      20.124  10.393   5.716  1.00 97.58           H  
ATOM    851  CA  GLN A  54      22.152   9.885   5.257  1.00 97.58           C  
ATOM    852  HA  GLN A  54      22.366   9.194   4.442  1.00 97.58           H  
ATOM    853  C   GLN A  54      23.202   9.628   6.345  1.00 97.58           C  
ATOM    854  CB  GLN A  54      22.259  11.320   4.726  1.00 97.58           C  
ATOM    855  HB2 GLN A  54      21.897  12.017   5.482  1.00 97.58           H  
ATOM    856  HB3 GLN A  54      23.309  11.542   4.533  1.00 97.58           H  
ATOM    857  O   GLN A  54      24.272   9.059   6.079  1.00 97.58           O  
ATOM    858  CG  GLN A  54      21.480  11.524   3.419  1.00 97.58           C  
ATOM    859  HG2 GLN A  54      21.842  10.814   2.676  1.00 97.58           H  
ATOM    860  HG3 GLN A  54      20.417  11.336   3.571  1.00 97.58           H  
ATOM    861  CD  GLN A  54      21.649  12.942   2.894  1.00 97.58           C  
ATOM    862  NE2 GLN A  54      22.215  13.116   1.719  1.00 97.58           N  
ATOM    863 HE21 GLN A  54      22.446  12.319   1.143  1.00 97.58           H  
ATOM    864 HE22 GLN A  54      22.289  14.073   1.404  1.00 97.58           H  
ATOM    865  OE1 GLN A  54      21.310  13.928   3.527  1.00 97.58           O  
ATOM    866  N   ASP A  55      22.882   9.968   7.593  1.00 98.07           N  
ATOM    867  H   ASP A  55      22.032  10.492   7.745  1.00 98.07           H  
ATOM    868  CA  ASP A  55      23.752   9.725   8.741  1.00 98.07           C  
ATOM    869  HA  ASP A  55      24.719  10.194   8.557  1.00 98.07           H  
ATOM    870  C   ASP A  55      24.015   8.227   8.962  1.00 98.07           C  
ATOM    871  CB  ASP A  55      23.134  10.365   9.995  1.00 98.07           C  
ATOM    872  HB2 ASP A  55      23.600   9.918  10.873  1.00 98.07           H  
ATOM    873  HB3 ASP A  55      22.068  10.140  10.036  1.00 98.07           H  
ATOM    874  O   ASP A  55      25.151   7.834   9.257  1.00 98.07           O  
ATOM    875  CG  ASP A  55      23.352  11.883  10.085  1.00 98.07           C  
ATOM    876  OD1 ASP A  55      24.217  12.402   9.339  1.00 98.07           O  
ATOM    877  OD2 ASP A  55      22.755  12.489  11.001  1.00 98.07           O  
ATOM    878  N   ILE A  56      23.010   7.375   8.744  1.00 98.19           N  
ATOM    879  H   ILE A  56      22.117   7.771   8.491  1.00 98.19           H  
ATOM    880  CA  ILE A  56      23.090   5.932   9.011  1.00 98.19           C  
ATOM    881  HA  ILE A  56      23.843   5.761   9.781  1.00 98.19           H  
ATOM    882  C   ILE A  56      23.539   5.136   7.779  1.00 98.19           C  
ATOM    883  CB  ILE A  56      21.739   5.430   9.571  1.00 98.19           C  
ATOM    884  HB  ILE A  56      20.953   5.680   8.858  1.00 98.19           H  
ATOM    885  O   ILE A  56      24.402   4.263   7.898  1.00 98.19           O  
ATOM    886  CG1 ILE A  56      21.432   6.131  10.917  1.00 98.19           C  
ATOM    887 HG12 ILE A  56      22.176   5.836  11.657  1.00 98.19           H  
ATOM    888 HG13 ILE A  56      21.500   7.212  10.794  1.00 98.19           H  
ATOM    889  CG2 ILE A  56      21.757   3.901   9.766  1.00 98.19           C  
ATOM    890 HG21 ILE A  56      22.522   3.620  10.489  1.00 98.19           H  
ATOM    891 HG22 ILE A  56      21.943   3.392   8.820  1.00 98.19           H  
ATOM    892 HG23 ILE A  56      20.781   3.561  10.115  1.00 98.19           H  
ATOM    893  CD1 ILE A  56      20.036   5.842  11.478  1.00 98.19           C  
ATOM    894 HD11 ILE A  56      19.284   6.101  10.732  1.00 98.19           H  
ATOM    895 HD12 ILE A  56      19.872   6.456  12.363  1.00 98.19           H  
ATOM    896 HD13 ILE A  56      19.935   4.794  11.761  1.00 98.19           H  
ATOM    897  N   PHE A  57      22.974   5.434   6.609  1.00 98.17           N  
ATOM    898  H   PHE A  57      22.293   6.180   6.598  1.00 98.17           H  
ATOM    899  CA  PHE A  57      23.046   4.594   5.409  1.00 98.17           C  
ATOM    900  HA  PHE A  57      23.524   3.654   5.682  1.00 98.17           H  
ATOM    901  C   PHE A  57      23.885   5.178   4.270  1.00 98.17           C  
ATOM    902  CB  PHE A  57      21.627   4.254   4.945  1.00 98.17           C  
ATOM    903  HB2 PHE A  57      21.679   3.725   3.994  1.00 98.17           H  
ATOM    904  HB3 PHE A  57      21.072   5.176   4.770  1.00 98.17           H  
ATOM    905  O   PHE A  57      24.341   4.424   3.412  1.00 98.17           O  
ATOM    906  CG  PHE A  57      20.880   3.375   5.927  1.00 98.17           C  
ATOM    907  CD1 PHE A  57      21.259   2.029   6.088  1.00 98.17           C  
ATOM    908  HD1 PHE A  57      22.065   1.625   5.494  1.00 98.17           H  
ATOM    909  CD2 PHE A  57      19.824   3.898   6.692  1.00 98.17           C  
ATOM    910  HD2 PHE A  57      19.534   4.932   6.578  1.00 98.17           H  
ATOM    911  CE1 PHE A  57      20.586   1.204   7.002  1.00 98.17           C  
ATOM    912  HE1 PHE A  57      20.871   0.169   7.121  1.00 98.17           H  
ATOM    913  CE2 PHE A  57      19.142   3.065   7.597  1.00 98.17           C  
ATOM    914  HE2 PHE A  57      18.312   3.449   8.172  1.00 98.17           H  
ATOM    915  CZ  PHE A  57      19.515   1.718   7.744  1.00 98.17           C  
ATOM    916  HZ  PHE A  57      18.975   1.064   8.413  1.00 98.17           H  
ATOM    917  N   GLY A  58      24.185   6.477   4.317  1.00 96.18           N  
ATOM    918  H   GLY A  58      23.697   7.055   4.986  1.00 96.18           H  
ATOM    919  CA  GLY A  58      24.993   7.155   3.305  1.00 96.18           C  
ATOM    920  HA2 GLY A  58      25.643   7.890   3.780  1.00 96.18           H  
ATOM    921  HA3 GLY A  58      25.624   6.444   2.772  1.00 96.18           H  
ATOM    922  C   GLY A  58      24.155   7.907   2.287  1.00 96.18           C  
ATOM    923  O   GLY A  58      22.963   8.143   2.483  1.00 96.18           O  
ATOM    924  N   GLY A  59      24.830   8.376   1.245  1.00 94.36           N  
ATOM    925  H   GLY A  59      25.776   8.055   1.098  1.00 94.36           H  
ATOM    926  CA  GLY A  59      24.244   9.281   0.267  1.00 94.36           C  
ATOM    927  HA2 GLY A  59      25.044   9.890  -0.155  1.00 94.36           H  
ATOM    928  HA3 GLY A  59      23.533   9.948   0.756  1.00 94.36           H  
ATOM    929  C   GLY A  59      23.529   8.581  -0.883  1.00 94.36           C  
ATOM    930  O   GLY A  59      23.231   7.388  -0.854  1.00 94.36           O  
ATOM    931  N   PHE A  60      23.272   9.373  -1.915  1.00 94.54           N  
ATOM    932  H   PHE A  60      23.572  10.337  -1.880  1.00 94.54           H  
ATOM    933  CA  PHE A  60      22.840   8.885  -3.213  1.00 94.54           C  
ATOM    934  HA  PHE A  60      22.007   8.194  -3.082  1.00 94.54           H  
ATOM    935  C   PHE A  60      23.974   8.134  -3.927  1.00 94.54           C  
ATOM    936  CB  PHE A  60      22.364  10.082  -4.032  1.00 94.54           C  
ATOM    937  HB2 PHE A  60      22.043   9.717  -5.008  1.00 94.54           H  
ATOM    938  HB3 PHE A  60      23.210  10.749  -4.201  1.00 94.54           H  
ATOM    939  O   PHE A  60      25.150   8.466  -3.768  1.00 94.54           O  
ATOM    940  CG  PHE A  60      21.217  10.868  -3.420  1.00 94.54           C  
ATOM    941  CD1 PHE A  60      19.977  10.243  -3.193  1.00 94.54           C  
ATOM    942  HD1 PHE A  60      19.839   9.209  -3.472  1.00 94.54           H  
ATOM    943  CD2 PHE A  60      21.373  12.234  -3.114  1.00 94.54           C  
ATOM    944  HD2 PHE A  60      22.299  12.734  -3.358  1.00 94.54           H  
ATOM    945  CE1 PHE A  60      18.906  10.974  -2.649  1.00 94.54           C  
ATOM    946  HE1 PHE A  60      17.953  10.496  -2.472  1.00 94.54           H  
ATOM    947  CE2 PHE A  60      20.303  12.965  -2.569  1.00 94.54           C  
ATOM    948  HE2 PHE A  60      20.422  14.019  -2.367  1.00 94.54           H  
ATOM    949  CZ  PHE A  60      19.067  12.335  -2.341  1.00 94.54           C  
ATOM    950  HZ  PHE A  60      18.237  12.895  -1.936  1.00 94.54           H  
ATOM    951  N   SER A  61      23.618   7.118  -4.712  1.00 90.59           N  
ATOM    952  H   SER A  61      22.637   6.901  -4.816  1.00 90.59           H  
ATOM    953  CA  SER A  61      24.544   6.299  -5.499  1.00 90.59           C  
ATOM    954  HA  SER A  61      25.416   6.891  -5.778  1.00 90.59           H  
ATOM    955  C   SER A  61      23.847   5.818  -6.770  1.00 90.59           C  
ATOM    956  CB  SER A  61      24.997   5.100  -4.661  1.00 90.59           C  
ATOM    957  HB2 SER A  61      24.111   4.601  -4.268  1.00 90.59           H  
ATOM    958  HB3 SER A  61      25.597   5.447  -3.820  1.00 90.59           H  
ATOM    959  O   SER A  61      22.665   5.503  -6.729  1.00 90.59           O  
ATOM    960  OG  SER A  61      25.742   4.175  -5.432  1.00 90.59           O  
ATOM    961  HG  SER A  61      26.644   4.493  -5.517  1.00 90.59           H  
ATOM    962  N   GLU A  62      24.558   5.754  -7.895  1.00 85.38           N  
ATOM    963  H   GLU A  62      25.533   6.016  -7.882  1.00 85.38           H  
ATOM    964  CA  GLU A  62      23.994   5.349  -9.195  1.00 85.38           C  
ATOM    965  HA  GLU A  62      23.186   6.026  -9.471  1.00 85.38           H  
ATOM    966  C   GLU A  62      23.393   3.937  -9.176  1.00 85.38           C  
ATOM    967  CB  GLU A  62      25.111   5.448 -10.246  1.00 85.38           C  
ATOM    968  HB2 GLU A  62      25.779   4.593 -10.147  1.00 85.38           H  
ATOM    969  HB3 GLU A  62      25.697   6.348 -10.057  1.00 85.38           H  
ATOM    970  O   GLU A  62      22.305   3.696  -9.696  1.00 85.38           O  
ATOM    971  CG  GLU A  62      24.560   5.510 -11.677  1.00 85.38           C  
ATOM    972  HG2 GLU A  62      23.848   6.333 -11.742  1.00 85.38           H  
ATOM    973  HG3 GLU A  62      24.022   4.585 -11.886  1.00 85.38           H  
ATOM    974  CD  GLU A  62      25.660   5.713 -12.733  1.00 85.38           C  
ATOM    975  OE1 GLU A  62      25.347   5.502 -13.927  1.00 85.38           O  
ATOM    976  OE2 GLU A  62      26.798   6.082 -12.355  1.00 85.38           O  
ATOM    977  N   ASP A  63      24.061   3.005  -8.501  1.00 87.87           N  
ATOM    978  H   ASP A  63      24.966   3.245  -8.121  1.00 87.87           H  
ATOM    979  CA  ASP A  63      23.649   1.603  -8.490  1.00 87.87           C  
ATOM    980  HA  ASP A  63      23.132   1.381  -9.423  1.00 87.87           H  
ATOM    981  C   ASP A  63      22.668   1.264  -7.356  1.00 87.87           C  
ATOM    982  CB  ASP A  63      24.901   0.719  -8.451  1.00 87.87           C  
ATOM    983  HB2 ASP A  63      25.502   0.987  -7.581  1.00 87.87           H  
ATOM    984  HB3 ASP A  63      24.598  -0.322  -8.340  1.00 87.87           H  
ATOM    985  O   ASP A  63      22.082   0.181  -7.365  1.00 87.87           O  
ATOM    986  CG  ASP A  63      25.740   0.834  -9.728  1.00 87.87           C  
ATOM    987  OD1 ASP A  63      25.133   0.809 -10.822  1.00 87.87           O  
ATOM    988  OD2 ASP A  63      26.983   0.879  -9.583  1.00 87.87           O  
ATOM    989  N   GLN A  64      22.459   2.173  -6.394  1.00 93.82           N  
ATOM    990  H   GLN A  64      22.881   3.083  -6.513  1.00 93.82           H  
ATOM    991  CA  GLN A  64      21.668   1.930  -5.181  1.00 93.82           C  
ATOM    992  HA  GLN A  64      21.235   0.931  -5.229  1.00 93.82           H  
ATOM    993  C   GLN A  64      20.512   2.928  -5.065  1.00 93.82           C  
ATOM    994  CB  GLN A  64      22.555   1.977  -3.932  1.00 93.82           C  
ATOM    995  HB2 GLN A  64      21.945   1.710  -3.069  1.00 93.82           H  
ATOM    996  HB3 GLN A  64      22.912   2.996  -3.784  1.00 93.82           H  
ATOM    997  O   GLN A  64      20.677   4.103  -4.731  1.00 93.82           O  
ATOM    998  CG  GLN A  64      23.758   1.025  -3.999  1.00 93.82           C  
ATOM    999  HG2 GLN A  64      23.398   0.003  -4.114  1.00 93.82           H  
ATOM   1000  HG3 GLN A  64      24.379   1.267  -4.862  1.00 93.82           H  
ATOM   1001  CD  GLN A  64      24.642   1.120  -2.764  1.00 93.82           C  
ATOM   1002  NE2 GLN A  64      25.400   0.089  -2.459  1.00 93.82           N  
ATOM   1003 HE21 GLN A  64      25.414  -0.715  -3.070  1.00 93.82           H  
ATOM   1004 HE22 GLN A  64      26.005   0.202  -1.659  1.00 93.82           H  
ATOM   1005  OE1 GLN A  64      24.687   2.102  -2.042  1.00 93.82           O  
ATOM   1006  N   LEU A  65      19.303   2.441  -5.314  1.00 95.36           N  
ATOM   1007  H   LEU A  65      19.223   1.443  -5.452  1.00 95.36           H  
ATOM   1008  CA  LEU A  65      18.102   3.251  -5.496  1.00 95.36           C  
ATOM   1009  HA  LEU A  65      18.414   4.209  -5.910  1.00 95.36           H  
ATOM   1010  C   LEU A  65      17.355   3.554  -4.198  1.00 95.36           C  
ATOM   1011  CB  LEU A  65      17.202   2.566  -6.521  1.00 95.36           C  
ATOM   1012  HB2 LEU A  65      16.311   3.176  -6.670  1.00 95.36           H  
ATOM   1013  HB3 LEU A  65      16.893   1.596  -6.133  1.00 95.36           H  
ATOM   1014  O   LEU A  65      16.432   4.381  -4.181  1.00 95.36           O  
ATOM   1015  CG  LEU A  65      17.908   2.367  -7.872  1.00 95.36           C  
ATOM   1016  HG  LEU A  65      18.745   1.676  -7.772  1.00 95.36           H  
ATOM   1017  CD1 LEU A  65      16.905   1.756  -8.814  1.00 95.36           C  
ATOM   1018 HD11 LEU A  65      17.351   1.587  -9.794  1.00 95.36           H  
ATOM   1019 HD12 LEU A  65      16.563   0.806  -8.404  1.00 95.36           H  
ATOM   1020 HD13 LEU A  65      16.052   2.425  -8.930  1.00 95.36           H  
ATOM   1021  CD2 LEU A  65      18.403   3.667  -8.503  1.00 95.36           C  
ATOM   1022 HD21 LEU A  65      19.265   4.047  -7.955  1.00 95.36           H  
ATOM   1023 HD22 LEU A  65      18.725   3.489  -9.529  1.00 95.36           H  
ATOM   1024 HD23 LEU A  65      17.608   4.413  -8.501  1.00 95.36           H  
ATOM   1025  N   LEU A  66      17.762   2.906  -3.107  1.00 97.67           N  
ATOM   1026  H   LEU A  66      18.450   2.178  -3.236  1.00 97.67           H  
ATOM   1027  CA  LEU A  66      17.188   3.076  -1.781  1.00 97.67           C  
ATOM   1028  HA  LEU A  66      16.158   2.722  -1.811  1.00 97.67           H  
ATOM   1029  C   LEU A  66      17.169   4.542  -1.331  1.00 97.67           C  
ATOM   1030  CB  LEU A  66      17.997   2.196  -0.818  1.00 97.67           C  
ATOM   1031  HB2 LEU A  66      17.994   1.170  -1.187  1.00 97.67           H  
ATOM   1032  HB3 LEU A  66      19.025   2.556  -0.821  1.00 97.67           H  
ATOM   1033  O   LEU A  66      16.122   5.028  -0.903  1.00 97.67           O  
ATOM   1034  CG  LEU A  66      17.495   2.200   0.628  1.00 97.67           C  
ATOM   1035  HG  LEU A  66      17.578   3.208   1.033  1.00 97.67           H  
ATOM   1036  CD1 LEU A  66      16.047   1.742   0.747  1.00 97.67           C  
ATOM   1037 HD11 LEU A  66      15.803   1.656   1.806  1.00 97.67           H  
ATOM   1038 HD12 LEU A  66      15.383   2.476   0.290  1.00 97.67           H  
ATOM   1039 HD13 LEU A  66      15.920   0.775   0.261  1.00 97.67           H  
ATOM   1040  CD2 LEU A  66      18.345   1.266   1.482  1.00 97.67           C  
ATOM   1041 HD21 LEU A  66      18.127   1.411   2.540  1.00 97.67           H  
ATOM   1042 HD22 LEU A  66      18.156   0.228   1.210  1.00 97.67           H  
ATOM   1043 HD23 LEU A  66      19.400   1.481   1.312  1.00 97.67           H  
ATOM   1044  N   ALA A  67      18.286   5.263  -1.468  1.00 97.35           N  
ATOM   1045  H   ALA A  67      19.097   4.816  -1.872  1.00 97.35           H  
ATOM   1046  CA  ALA A  67      18.402   6.651  -1.016  1.00 97.35           C  
ATOM   1047  HA  ALA A  67      18.182   6.690   0.051  1.00 97.35           H  
ATOM   1048  C   ALA A  67      17.396   7.578  -1.719  1.00 97.35           C  
ATOM   1049  CB  ALA A  67      19.849   7.110  -1.230  1.00 97.35           C  
ATOM   1050  HB1 ALA A  67      20.099   7.076  -2.291  1.00 97.35           H  
ATOM   1051  HB2 ALA A  67      20.535   6.455  -0.693  1.00 97.35           H  
ATOM   1052  HB3 ALA A  67      19.974   8.129  -0.864  1.00 97.35           H  
ATOM   1053  O   ALA A  67      16.666   8.318  -1.057  1.00 97.35           O  
ATOM   1054  N   TYR A  68      17.280   7.481  -3.048  1.00 97.31           N  
ATOM   1055  H   TYR A  68      17.903   6.862  -3.547  1.00 97.31           H  
ATOM   1056  CA  TYR A  68      16.318   8.272  -3.826  1.00 97.31           C  
ATOM   1057  HA  TYR A  68      16.495   9.333  -3.652  1.00 97.31           H  
ATOM   1058  C   TYR A  68      14.872   7.971  -3.447  1.00 97.31           C  
ATOM   1059  CB  TYR A  68      16.486   7.990  -5.317  1.00 97.31           C  
ATOM   1060  HB2 TYR A  68      16.226   6.952  -5.524  1.00 97.31           H  
ATOM   1061  HB3 TYR A  68      15.787   8.618  -5.869  1.00 97.31           H  
ATOM   1062  O   TYR A  68      14.038   8.873  -3.390  1.00 97.31           O  
ATOM   1063  CG  TYR A  68      17.873   8.267  -5.830  1.00 97.31           C  
ATOM   1064  CD1 TYR A  68      18.293   9.584  -6.079  1.00 97.31           C  
ATOM   1065  HD1 TYR A  68      17.643  10.422  -5.874  1.00 97.31           H  
ATOM   1066  CD2 TYR A  68      18.740   7.193  -6.065  1.00 97.31           C  
ATOM   1067  HD2 TYR A  68      18.415   6.182  -5.871  1.00 97.31           H  
ATOM   1068  CE1 TYR A  68      19.569   9.813  -6.616  1.00 97.31           C  
ATOM   1069  HE1 TYR A  68      19.900  10.819  -6.830  1.00 97.31           H  
ATOM   1070  CE2 TYR A  68      20.015   7.422  -6.591  1.00 97.31           C  
ATOM   1071  HE2 TYR A  68      20.647   6.578  -6.823  1.00 97.31           H  
ATOM   1072  OH  TYR A  68      21.656   8.925  -7.426  1.00 97.31           O  
ATOM   1073  HH  TYR A  68      22.085   8.090  -7.625  1.00 97.31           H  
ATOM   1074  CZ  TYR A  68      20.433   8.732  -6.885  1.00 97.31           C  
ATOM   1075  N   ASN A  69      14.561   6.707  -3.165  1.00 98.17           N  
ATOM   1076  H   ASN A  69      15.284   6.005  -3.234  1.00 98.17           H  
ATOM   1077  CA  ASN A  69      13.212   6.301  -2.790  1.00 98.17           C  
ATOM   1078  HA  ASN A  69      12.505   6.807  -3.447  1.00 98.17           H  
ATOM   1079  C   ASN A  69      12.835   6.741  -1.371  1.00 98.17           C  
ATOM   1080  CB  ASN A  69      13.078   4.791  -3.017  1.00 98.17           C  
ATOM   1081  HB2 ASN A  69      14.024   4.282  -2.834  1.00 98.17           H  
ATOM   1082  HB3 ASN A  69      12.329   4.375  -2.343  1.00 98.17           H  
ATOM   1083  O   ASN A  69      11.684   7.119  -1.140  1.00 98.17           O  
ATOM   1084  CG  ASN A  69      12.610   4.548  -4.434  1.00 98.17           C  
ATOM   1085  ND2 ASN A  69      13.498   4.362  -5.378  1.00 98.17           N  
ATOM   1086 HD21 ASN A  69      14.485   4.322  -5.171  1.00 98.17           H  
ATOM   1087 HD22 ASN A  69      13.124   4.254  -6.310  1.00 98.17           H  
ATOM   1088  OD1 ASN A  69      11.419   4.600  -4.696  1.00 98.17           O  
ATOM   1089  N   VAL A  70      13.789   6.759  -0.436  1.00 98.50           N  
ATOM   1090  H   VAL A  70      14.704   6.407  -0.677  1.00 98.50           H  
ATOM   1091  CA  VAL A  70      13.577   7.302   0.913  1.00 98.50           C  
ATOM   1092  HA  VAL A  70      12.645   6.893   1.304  1.00 98.50           H  
ATOM   1093  C   VAL A  70      13.405   8.825   0.869  1.00 98.50           C  
ATOM   1094  CB  VAL A  70      14.709   6.868   1.863  1.00 98.50           C  
ATOM   1095  HB  VAL A  70      15.675   7.134   1.433  1.00 98.50           H  
ATOM   1096  O   VAL A  70      12.475   9.350   1.481  1.00 98.50           O  
ATOM   1097  CG1 VAL A  70      14.578   7.530   3.239  1.00 98.50           C  
ATOM   1098 HG11 VAL A  70      13.591   7.333   3.656  1.00 98.50           H  
ATOM   1099 HG12 VAL A  70      14.730   8.606   3.151  1.00 98.50           H  
ATOM   1100 HG13 VAL A  70      15.340   7.137   3.912  1.00 98.50           H  
ATOM   1101  CG2 VAL A  70      14.660   5.352   2.106  1.00 98.50           C  
ATOM   1102 HG21 VAL A  70      15.508   5.048   2.718  1.00 98.50           H  
ATOM   1103 HG22 VAL A  70      14.713   4.811   1.161  1.00 98.50           H  
ATOM   1104 HG23 VAL A  70      13.732   5.080   2.608  1.00 98.50           H  
ATOM   1105  N   ASP A  71      14.220   9.545   0.098  1.00 98.04           N  
ATOM   1106  H   ASP A  71      14.994   9.089  -0.364  1.00 98.04           H  
ATOM   1107  CA  ASP A  71      14.030  10.984  -0.135  1.00 98.04           C  
ATOM   1108  HA  ASP A  71      14.061  11.514   0.817  1.00 98.04           H  
ATOM   1109  C   ASP A  71      12.662  11.277  -0.788  1.00 98.04           C  
ATOM   1110  CB  ASP A  71      15.189  11.495  -0.998  1.00 98.04           C  
ATOM   1111  HB2 ASP A  71      15.290  10.859  -1.877  1.00 98.04           H  
ATOM   1112  HB3 ASP A  71      16.120  11.440  -0.434  1.00 98.04           H  
ATOM   1113  O   ASP A  71      11.875  12.095  -0.295  1.00 98.04           O  
ATOM   1114  CG  ASP A  71      14.966  12.934  -1.444  1.00 98.04           C  
ATOM   1115  OD1 ASP A  71      14.813  13.842  -0.599  1.00 98.04           O  
ATOM   1116  OD2 ASP A  71      14.865  13.144  -2.673  1.00 98.04           O  
ATOM   1117  N   GLY A  72      12.314  10.532  -1.840  1.00 98.34           N  
ATOM   1118  H   GLY A  72      13.012   9.912  -2.226  1.00 98.34           H  
ATOM   1119  CA  GLY A  72      11.019  10.606  -2.515  1.00 98.34           C  
ATOM   1120  HA2 GLY A  72      11.002   9.834  -3.285  1.00 98.34           H  
ATOM   1121  HA3 GLY A  72      10.909  11.582  -2.987  1.00 98.34           H  
ATOM   1122  C   GLY A  72       9.831  10.349  -1.589  1.00 98.34           C  
ATOM   1123  O   GLY A  72       8.810  11.038  -1.687  1.00 98.34           O  
ATOM   1124  N   PHE A  73       9.963   9.412  -0.648  1.00 98.81           N  
ATOM   1125  H   PHE A  73      10.808   8.860  -0.646  1.00 98.81           H  
ATOM   1126  CA  PHE A  73       8.967   9.148   0.389  1.00 98.81           C  
ATOM   1127  HA  PHE A  73       8.024   8.884  -0.090  1.00 98.81           H  
ATOM   1128  C   PHE A  73       8.703  10.383   1.253  1.00 98.81           C  
ATOM   1129  CB  PHE A  73       9.426   7.955   1.235  1.00 98.81           C  
ATOM   1130  HB2 PHE A  73       9.359   7.070   0.602  1.00 98.81           H  
ATOM   1131  HB3 PHE A  73      10.477   8.065   1.501  1.00 98.81           H  
ATOM   1132  O   PHE A  73       7.544  10.794   1.394  1.00 98.81           O  
ATOM   1133  CG  PHE A  73       8.647   7.731   2.516  1.00 98.81           C  
ATOM   1134  CD1 PHE A  73       9.150   8.191   3.749  1.00 98.81           C  
ATOM   1135  HD1 PHE A  73      10.098   8.706   3.788  1.00 98.81           H  
ATOM   1136  CD2 PHE A  73       7.426   7.041   2.477  1.00 98.81           C  
ATOM   1137  HD2 PHE A  73       7.071   6.652   1.534  1.00 98.81           H  
ATOM   1138  CE1 PHE A  73       8.429   7.960   4.935  1.00 98.81           C  
ATOM   1139  HE1 PHE A  73       8.840   8.296   5.876  1.00 98.81           H  
ATOM   1140  CE2 PHE A  73       6.696   6.820   3.657  1.00 98.81           C  
ATOM   1141  HE2 PHE A  73       5.770   6.264   3.620  1.00 98.81           H  
ATOM   1142  CZ  PHE A  73       7.198   7.276   4.889  1.00 98.81           C  
ATOM   1143  HZ  PHE A  73       6.648   7.078   5.797  1.00 98.81           H  
ATOM   1144  N   PHE A  74       9.756  11.014   1.780  1.00 98.63           N  
ATOM   1145  H   PHE A  74      10.680  10.648   1.599  1.00 98.63           H  
ATOM   1146  CA  PHE A  74       9.627  12.217   2.606  1.00 98.63           C  
ATOM   1147  HA  PHE A  74       8.904  12.016   3.396  1.00 98.63           H  
ATOM   1148  C   PHE A  74       9.072  13.402   1.806  1.00 98.63           C  
ATOM   1149  CB  PHE A  74      10.972  12.545   3.270  1.00 98.63           C  
ATOM   1150  HB2 PHE A  74      11.756  12.570   2.513  1.00 98.63           H  
ATOM   1151  HB3 PHE A  74      10.910  13.540   3.711  1.00 98.63           H  
ATOM   1152  O   PHE A  74       8.112  14.044   2.243  1.00 98.63           O  
ATOM   1153  CG  PHE A  74      11.347  11.573   4.374  1.00 98.63           C  
ATOM   1154  CD1 PHE A  74      10.560  11.508   5.540  1.00 98.63           C  
ATOM   1155  HD1 PHE A  74       9.727  12.185   5.663  1.00 98.63           H  
ATOM   1156  CD2 PHE A  74      12.475  10.742   4.254  1.00 98.63           C  
ATOM   1157  HD2 PHE A  74      13.116  10.816   3.388  1.00 98.63           H  
ATOM   1158  CE1 PHE A  74      10.859  10.580   6.550  1.00 98.63           C  
ATOM   1159  HE1 PHE A  74      10.265  10.546   7.451  1.00 98.63           H  
ATOM   1160  CE2 PHE A  74      12.778   9.818   5.269  1.00 98.63           C  
ATOM   1161  HE2 PHE A  74      13.656   9.194   5.190  1.00 98.63           H  
ATOM   1162  CZ  PHE A  74      11.954   9.718   6.402  1.00 98.63           C  
ATOM   1163  HZ  PHE A  74      12.172   8.995   7.174  1.00 98.63           H  
ATOM   1164  N   LYS A  75       9.569  13.631   0.582  1.00 98.39           N  
ATOM   1165  H   LYS A  75      10.363  13.079   0.289  1.00 98.39           H  
ATOM   1166  CA  LYS A  75       9.046  14.662  -0.337  1.00 98.39           C  
ATOM   1167  HA  LYS A  75       9.163  15.643   0.122  1.00 98.39           H  
ATOM   1168  C   LYS A  75       7.558  14.490  -0.632  1.00 98.39           C  
ATOM   1169  CB  LYS A  75       9.842  14.620  -1.652  1.00 98.39           C  
ATOM   1170  HB2 LYS A  75       9.951  13.587  -1.982  1.00 98.39           H  
ATOM   1171  HB3 LYS A  75       9.295  15.165  -2.421  1.00 98.39           H  
ATOM   1172  O   LYS A  75       6.830  15.474  -0.778  1.00 98.39           O  
ATOM   1173  CG  LYS A  75      11.225  15.267  -1.501  1.00 98.39           C  
ATOM   1174  HG2 LYS A  75      11.762  14.808  -0.670  1.00 98.39           H  
ATOM   1175  HG3 LYS A  75      11.099  16.329  -1.291  1.00 98.39           H  
ATOM   1176  CD  LYS A  75      12.053  15.094  -2.780  1.00 98.39           C  
ATOM   1177  HD2 LYS A  75      12.262  14.032  -2.913  1.00 98.39           H  
ATOM   1178  HD3 LYS A  75      11.497  15.462  -3.643  1.00 98.39           H  
ATOM   1179  CE  LYS A  75      13.375  15.860  -2.647  1.00 98.39           C  
ATOM   1180  HE2 LYS A  75      13.183  16.933  -2.648  1.00 98.39           H  
ATOM   1181  HE3 LYS A  75      13.816  15.589  -1.687  1.00 98.39           H  
ATOM   1182  NZ  LYS A  75      14.336  15.487  -3.712  1.00 98.39           N  
ATOM   1183  HZ1 LYS A  75      15.234  15.930  -3.577  1.00 98.39           H  
ATOM   1184  HZ2 LYS A  75      14.549  14.510  -3.571  1.00 98.39           H  
ATOM   1185  HZ3 LYS A  75      13.987  15.596  -4.654  1.00 98.39           H  
ATOM   1186  N   ASN A  76       7.076  13.249  -0.685  1.00 98.65           N  
ATOM   1187  H   ASN A  76       7.733  12.487  -0.601  1.00 98.65           H  
ATOM   1188  CA  ASN A  76       5.679  12.950  -0.980  1.00 98.65           C  
ATOM   1189  HA  ASN A  76       5.284  13.795  -1.544  1.00 98.65           H  
ATOM   1190  C   ASN A  76       4.766  12.887   0.244  1.00 98.65           C  
ATOM   1191  CB  ASN A  76       5.578  11.743  -1.919  1.00 98.65           C  
ATOM   1192  HB2 ASN A  76       4.560  11.354  -1.930  1.00 98.65           H  
ATOM   1193  HB3 ASN A  76       6.254  10.944  -1.616  1.00 98.65           H  
ATOM   1194  O   ASN A  76       3.575  12.647   0.064  1.00 98.65           O  
ATOM   1195  CG  ASN A  76       5.896  12.206  -3.319  1.00 98.65           C  
ATOM   1196  ND2 ASN A  76       7.132  12.086  -3.729  1.00 98.65           N  
ATOM   1197 HD21 ASN A  76       7.438  12.568  -4.562  1.00 98.65           H  
ATOM   1198 HD22 ASN A  76       7.818  11.654  -3.126  1.00 98.65           H  
ATOM   1199  OD1 ASN A  76       5.044  12.791  -3.977  1.00 98.65           O  
ATOM   1200  N   GLY A  77       5.258  13.210   1.444  1.00 98.05           N  
ATOM   1201  H   GLY A  77       6.248  13.403   1.512  1.00 98.05           H  
ATOM   1202  CA  GLY A  77       4.464  13.334   2.671  1.00 98.05           C  
ATOM   1203  HA2 GLY A  77       3.415  13.506   2.433  1.00 98.05           H  
ATOM   1204  HA3 GLY A  77       4.837  14.199   3.220  1.00 98.05           H  
ATOM   1205  C   GLY A  77       4.558  12.138   3.617  1.00 98.05           C  
ATOM   1206  O   GLY A  77       3.773  12.051   4.564  1.00 98.05           O  
ATOM   1207  N   GLY A  78       5.506  11.234   3.376  1.00 98.38           N  
ATOM   1208  H   GLY A  78       6.105  11.366   2.574  1.00 98.38           H  
ATOM   1209  CA  GLY A  78       5.999  10.317   4.390  1.00 98.38           C  
ATOM   1210  HA2 GLY A  78       6.752   9.679   3.927  1.00 98.38           H  
ATOM   1211  HA3 GLY A  78       5.186   9.696   4.766  1.00 98.38           H  
ATOM   1212  C   GLY A  78       6.654  11.073   5.548  1.00 98.38           C  
ATOM   1213  O   GLY A  78       7.248  12.130   5.354  1.00 98.38           O  
ATOM   1214  N   THR A  79       6.506  10.562   6.768  1.00 97.33           N  
ATOM   1215  H   THR A  79       5.905   9.758   6.879  1.00 97.33           H  
ATOM   1216  CA  THR A  79       7.042  11.204   7.989  1.00 97.33           C  
ATOM   1217  HA  THR A  79       7.748  11.989   7.719  1.00 97.33           H  
ATOM   1218  C   THR A  79       7.806  10.245   8.895  1.00 97.33           C  
ATOM   1219  CB  THR A  79       5.913  11.837   8.812  1.00 97.33           C  
ATOM   1220  HB  THR A  79       6.332  12.261   9.725  1.00 97.33           H  
ATOM   1221  O   THR A  79       8.485  10.672   9.824  1.00 97.33           O  
ATOM   1222  CG2 THR A  79       5.179  12.948   8.061  1.00 97.33           C  
ATOM   1223 HG21 THR A  79       5.905  13.675   7.697  1.00 97.33           H  
ATOM   1224 HG22 THR A  79       4.638  12.537   7.209  1.00 97.33           H  
ATOM   1225 HG23 THR A  79       4.480  13.449   8.730  1.00 97.33           H  
ATOM   1226  OG1 THR A  79       4.943  10.868   9.155  1.00 97.33           O  
ATOM   1227  HG1 THR A  79       4.215  11.339   9.567  1.00 97.33           H  
ATOM   1228  N   LEU A  80       7.672   8.942   8.656  1.00 97.71           N  
ATOM   1229  H   LEU A  80       7.103   8.655   7.872  1.00 97.71           H  
ATOM   1230  CA  LEU A  80       8.341   7.888   9.400  1.00 97.71           C  
ATOM   1231  HA  LEU A  80       9.357   8.203   9.636  1.00 97.71           H  
ATOM   1232  C   LEU A  80       8.394   6.646   8.520  1.00 97.71           C  
ATOM   1233  CB  LEU A  80       7.566   7.648  10.709  1.00 97.71           C  
ATOM   1234  HB2 LEU A  80       6.529   7.404  10.474  1.00 97.71           H  
ATOM   1235  HB3 LEU A  80       7.562   8.594  11.250  1.00 97.71           H  
ATOM   1236  O   LEU A  80       7.355   6.154   8.070  1.00 97.71           O  
ATOM   1237  CG  LEU A  80       8.142   6.566  11.643  1.00 97.71           C  
ATOM   1238  HG  LEU A  80       9.229   6.637  11.682  1.00 97.71           H  
ATOM   1239  CD1 LEU A  80       7.587   6.818  13.051  1.00 97.71           C  
ATOM   1240 HD11 LEU A  80       7.985   7.761  13.426  1.00 97.71           H  
ATOM   1241 HD12 LEU A  80       6.501   6.888  12.997  1.00 97.71           H  
ATOM   1242 HD13 LEU A  80       7.849   5.996  13.717  1.00 97.71           H  
ATOM   1243  CD2 LEU A  80       7.731   5.137  11.274  1.00 97.71           C  
ATOM   1244 HD21 LEU A  80       8.232   4.822  10.359  1.00 97.71           H  
ATOM   1245 HD22 LEU A  80       8.038   4.444  12.057  1.00 97.71           H  
ATOM   1246 HD23 LEU A  80       6.652   5.082  11.125  1.00 97.71           H  
ATOM   1247  N   CYS A  81       9.593   6.116   8.331  1.00 98.65           N  
ATOM   1248  H   CYS A  81      10.406   6.577   8.713  1.00 98.65           H  
ATOM   1249  CA  CYS A  81       9.807   4.811   7.731  1.00 98.65           C  
ATOM   1250  HA  CYS A  81       8.874   4.248   7.757  1.00 98.65           H  
ATOM   1251  C   CYS A  81      10.813   4.001   8.553  1.00 98.65           C  
ATOM   1252  CB  CYS A  81      10.196   4.969   6.251  1.00 98.65           C  
ATOM   1253  HB2 CYS A  81      10.299   3.985   5.795  1.00 98.65           H  
ATOM   1254  HB3 CYS A  81       9.408   5.508   5.724  1.00 98.65           H  
ATOM   1255  O   CYS A  81      11.394   4.478   9.533  1.00 98.65           O  
ATOM   1256  SG  CYS A  81      11.762   5.864   6.063  1.00 98.65           S  
ATOM   1257  HG  CYS A  81      11.886   5.755   4.737  1.00 98.65           H  
ATOM   1258  N   TYR A  82      10.971   2.744   8.172  1.00 98.69           N  
ATOM   1259  H   TYR A  82      10.441   2.422   7.375  1.00 98.69           H  
ATOM   1260  CA  TYR A  82      12.080   1.907   8.590  1.00 98.69           C  
ATOM   1261  HA  TYR A  82      12.722   2.473   9.265  1.00 98.69           H  
ATOM   1262  C   TYR A  82      12.895   1.547   7.361  1.00 98.69           C  
ATOM   1263  CB  TYR A  82      11.584   0.663   9.328  1.00 98.69           C  
ATOM   1264  HB2 TYR A  82      12.424  -0.018   9.465  1.00 98.69           H  
ATOM   1265  HB3 TYR A  82      10.847   0.148   8.712  1.00 98.69           H  
ATOM   1266  O   TYR A  82      12.345   1.416   6.269  1.00 98.69           O  
ATOM   1267  CG  TYR A  82      10.982   0.968  10.684  1.00 98.69           C  
ATOM   1268  CD1 TYR A  82      11.730   0.752  11.857  1.00 98.69           C  
ATOM   1269  HD1 TYR A  82      12.744   0.386  11.787  1.00 98.69           H  
ATOM   1270  CD2 TYR A  82       9.670   1.466  10.769  1.00 98.69           C  
ATOM   1271  HD2 TYR A  82       9.118   1.651   9.860  1.00 98.69           H  
ATOM   1272  CE1 TYR A  82      11.155   1.018  13.115  1.00 98.69           C  
ATOM   1273  HE1 TYR A  82      11.723   0.842  14.017  1.00 98.69           H  
ATOM   1274  CE2 TYR A  82       9.084   1.716  12.021  1.00 98.69           C  
ATOM   1275  HE2 TYR A  82       8.063   2.066  12.067  1.00 98.69           H  
ATOM   1276  OH  TYR A  82       9.258   1.756  14.401  1.00 98.69           O  
ATOM   1277  HH  TYR A  82       8.334   1.984  14.276  1.00 98.69           H  
ATOM   1278  CZ  TYR A  82       9.832   1.500  13.196  1.00 98.69           C  
ATOM   1279  N   VAL A  83      14.193   1.372   7.545  1.00 98.79           N  
ATOM   1280  H   VAL A  83      14.583   1.538   8.462  1.00 98.79           H  
ATOM   1281  CA  VAL A  83      15.103   0.944   6.490  1.00 98.79           C  
ATOM   1282  HA  VAL A  83      14.536   0.676   5.598  1.00 98.79           H  
ATOM   1283  C   VAL A  83      15.838  -0.296   6.966  1.00 98.79           C  
ATOM   1284  CB  VAL A  83      16.056   2.079   6.097  1.00 98.79           C  
ATOM   1285  HB  VAL A  83      16.591   2.413   6.985  1.00 98.79           H  
ATOM   1286  O   VAL A  83      16.354  -0.327   8.085  1.00 98.79           O  
ATOM   1287  CG1 VAL A  83      17.065   1.617   5.046  1.00 98.79           C  
ATOM   1288 HG11 VAL A  83      17.709   0.834   5.446  1.00 98.79           H  
ATOM   1289 HG12 VAL A  83      16.541   1.239   4.168  1.00 98.79           H  
ATOM   1290 HG13 VAL A  83      17.710   2.450   4.765  1.00 98.79           H  
ATOM   1291  CG2 VAL A  83      15.268   3.266   5.527  1.00 98.79           C  
ATOM   1292 HG21 VAL A  83      14.608   3.689   6.284  1.00 98.79           H  
ATOM   1293 HG22 VAL A  83      15.963   4.040   5.203  1.00 98.79           H  
ATOM   1294 HG23 VAL A  83      14.677   2.955   4.666  1.00 98.79           H  
ATOM   1295  N   ILE A  84      15.859  -1.318   6.120  1.00 98.65           N  
ATOM   1296  H   ILE A  84      15.378  -1.215   5.238  1.00 98.65           H  
ATOM   1297  CA  ILE A  84      16.644  -2.533   6.296  1.00 98.65           C  
ATOM   1298  HA  ILE A  84      17.216  -2.471   7.221  1.00 98.65           H  
ATOM   1299  C   ILE A  84      17.611  -2.593   5.124  1.00 98.65           C  
ATOM   1300  CB  ILE A  84      15.755  -3.791   6.363  1.00 98.65           C  
ATOM   1301  HB  ILE A  84      15.228  -3.900   5.415  1.00 98.65           H  
ATOM   1302  O   ILE A  84      17.218  -2.824   3.981  1.00 98.65           O  
ATOM   1303  CG1 ILE A  84      14.717  -3.681   7.499  1.00 98.65           C  
ATOM   1304 HG12 ILE A  84      15.240  -3.740   8.454  1.00 98.65           H  
ATOM   1305 HG13 ILE A  84      14.196  -2.725   7.447  1.00 98.65           H  
ATOM   1306  CG2 ILE A  84      16.657  -5.022   6.584  1.00 98.65           C  
ATOM   1307 HG21 ILE A  84      16.065  -5.936   6.619  1.00 98.65           H  
ATOM   1308 HG22 ILE A  84      17.358  -5.139   5.757  1.00 98.65           H  
ATOM   1309 HG23 ILE A  84      17.214  -4.922   7.516  1.00 98.65           H  
ATOM   1310  CD1 ILE A  84      13.646  -4.773   7.453  1.00 98.65           C  
ATOM   1311 HD11 ILE A  84      13.122  -4.741   6.498  1.00 98.65           H  
ATOM   1312 HD12 ILE A  84      14.095  -5.758   7.578  1.00 98.65           H  
ATOM   1313 HD13 ILE A  84      12.929  -4.606   8.256  1.00 98.65           H  
ATOM   1314  N   ARG A  85      18.888  -2.378   5.420  1.00 98.42           N  
ATOM   1315  H   ARG A  85      19.141  -2.196   6.380  1.00 98.42           H  
ATOM   1316  CA  ARG A  85      19.949  -2.572   4.439  1.00 98.42           C  
ATOM   1317  HA  ARG A  85      19.626  -2.173   3.478  1.00 98.42           H  
ATOM   1318  C   ARG A  85      20.224  -4.062   4.278  1.00 98.42           C  
ATOM   1319  CB  ARG A  85      21.187  -1.808   4.889  1.00 98.42           C  
ATOM   1320  HB2 ARG A  85      21.507  -2.197   5.856  1.00 98.42           H  
ATOM   1321  HB3 ARG A  85      20.927  -0.755   4.997  1.00 98.42           H  
ATOM   1322  O   ARG A  85      20.465  -4.738   5.278  1.00 98.42           O  
ATOM   1323  CG  ARG A  85      22.332  -1.915   3.881  1.00 98.42           C  
ATOM   1324  HG2 ARG A  85      22.091  -1.339   2.988  1.00 98.42           H  
ATOM   1325  HG3 ARG A  85      22.514  -2.949   3.589  1.00 98.42           H  
ATOM   1326  CD  ARG A  85      23.579  -1.367   4.567  1.00 98.42           C  
ATOM   1327  HD2 ARG A  85      23.798  -2.002   5.426  1.00 98.42           H  
ATOM   1328  HD3 ARG A  85      23.363  -0.365   4.939  1.00 98.42           H  
ATOM   1329  NE  ARG A  85      24.719  -1.326   3.644  1.00 98.42           N  
ATOM   1330  HE  ARG A  85      24.589  -0.803   2.790  1.00 98.42           H  
ATOM   1331  NH1 ARG A  85      26.226  -2.539   4.883  1.00 98.42           N  
ATOM   1332 HH11 ARG A  85      25.691  -2.341   5.717  1.00 98.42           H  
ATOM   1333 HH12 ARG A  85      27.092  -3.058   4.919  1.00 98.42           H  
ATOM   1334  NH2 ARG A  85      26.697  -1.948   2.779  1.00 98.42           N  
ATOM   1335 HH21 ARG A  85      26.448  -1.383   1.979  1.00 98.42           H  
ATOM   1336 HH22 ARG A  85      27.592  -2.415   2.808  1.00 98.42           H  
ATOM   1337  CZ  ARG A  85      25.868  -1.948   3.776  1.00 98.42           C  
ATOM   1338  N   VAL A  86      20.260  -4.535   3.042  1.00 98.54           N  
ATOM   1339  H   VAL A  86      20.064  -3.898   2.283  1.00 98.54           H  
ATOM   1340  CA  VAL A  86      20.664  -5.900   2.681  1.00 98.54           C  
ATOM   1341  HA  VAL A  86      20.902  -6.457   3.588  1.00 98.54           H  
ATOM   1342  C   VAL A  86      21.945  -5.877   1.845  1.00 98.54           C  
ATOM   1343  CB  VAL A  86      19.520  -6.665   1.993  1.00 98.54           C  
ATOM   1344  HB  VAL A  86      19.903  -7.645   1.710  1.00 98.54           H  
ATOM   1345  O   VAL A  86      22.352  -4.827   1.349  1.00 98.54           O  
ATOM   1346  CG1 VAL A  86      18.345  -6.867   2.958  1.00 98.54           C  
ATOM   1347 HG11 VAL A  86      17.918  -5.909   3.251  1.00 98.54           H  
ATOM   1348 HG12 VAL A  86      17.578  -7.474   2.477  1.00 98.54           H  
ATOM   1349 HG13 VAL A  86      18.686  -7.400   3.846  1.00 98.54           H  
ATOM   1350  CG2 VAL A  86      18.994  -5.980   0.732  1.00 98.54           C  
ATOM   1351 HG21 VAL A  86      19.801  -5.866   0.008  1.00 98.54           H  
ATOM   1352 HG22 VAL A  86      18.560  -5.008   0.966  1.00 98.54           H  
ATOM   1353 HG23 VAL A  86      18.225  -6.614   0.289  1.00 98.54           H  
ATOM   1354  N   GLU A  87      22.628  -7.018   1.744  1.00 97.00           N  
ATOM   1355  H   GLU A  87      22.250  -7.858   2.159  1.00 97.00           H  
ATOM   1356  CA  GLU A  87      23.880  -7.129   0.980  1.00 97.00           C  
ATOM   1357  HA  GLU A  87      24.499  -6.253   1.172  1.00 97.00           H  
ATOM   1358  C   GLU A  87      23.624  -7.164  -0.533  1.00 97.00           C  
ATOM   1359  CB  GLU A  87      24.648  -8.374   1.458  1.00 97.00           C  
ATOM   1360  HB2 GLU A  87      24.845  -8.261   2.524  1.00 97.00           H  
ATOM   1361  HB3 GLU A  87      24.029  -9.258   1.309  1.00 97.00           H  
ATOM   1362  O   GLU A  87      24.353  -6.546  -1.305  1.00 97.00           O  
ATOM   1363  CG  GLU A  87      25.988  -8.563   0.724  1.00 97.00           C  
ATOM   1364  HG2 GLU A  87      25.792  -8.843  -0.311  1.00 97.00           H  
ATOM   1365  HG3 GLU A  87      26.515  -7.609   0.725  1.00 97.00           H  
ATOM   1366  CD  GLU A  87      26.882  -9.633   1.371  1.00 97.00           C  
ATOM   1367  OE1 GLU A  87      28.123  -9.468   1.299  1.00 97.00           O  
ATOM   1368  OE2 GLU A  87      26.338 -10.589   1.964  1.00 97.00           O  
ATOM   1369  N   ASN A  88      22.571  -7.867  -0.946  1.00 97.35           N  
ATOM   1370  H   ASN A  88      22.001  -8.330  -0.253  1.00 97.35           H  
ATOM   1371  CA  ASN A  88      22.090  -7.963  -2.319  1.00 97.35           C  
ATOM   1372  HA  ASN A  88      22.272  -7.016  -2.826  1.00 97.35           H  
ATOM   1373  C   ASN A  88      20.569  -8.223  -2.307  1.00 97.35           C  
ATOM   1374  CB  ASN A  88      22.891  -9.052  -3.057  1.00 97.35           C  
ATOM   1375  HB2 ASN A  88      22.633  -9.033  -4.116  1.00 97.35           H  
ATOM   1376  HB3 ASN A  88      23.958  -8.849  -2.967  1.00 97.35           H  
ATOM   1377  O   ASN A  88      19.999  -8.504  -1.252  1.00 97.35           O  
ATOM   1378  CG  ASN A  88      22.605 -10.448  -2.538  1.00 97.35           C  
ATOM   1379  ND2 ASN A  88      23.327 -10.913  -1.545  1.00 97.35           N  
ATOM   1380 HD21 ASN A  88      22.973 -11.740  -1.086  1.00 97.35           H  
ATOM   1381 HD22 ASN A  88      24.035 -10.356  -1.088  1.00 97.35           H  
ATOM   1382  OD1 ASN A  88      21.717 -11.108  -3.040  1.00 97.35           O  
ATOM   1383  N   ILE A  89      19.906  -8.109  -3.462  1.00 97.69           N  
ATOM   1384  H   ILE A  89      20.428  -7.915  -4.305  1.00 97.69           H  
ATOM   1385  CA  ILE A  89      18.462  -8.371  -3.599  1.00 97.69           C  
ATOM   1386  HA  ILE A  89      18.006  -8.288  -2.613  1.00 97.69           H  
ATOM   1387  C   ILE A  89      18.231  -9.827  -4.020  1.00 97.69           C  
ATOM   1388  CB  ILE A  89      17.766  -7.318  -4.495  1.00 97.69           C  
ATOM   1389  HB  ILE A  89      18.113  -7.440  -5.521  1.00 97.69           H  
ATOM   1390  O   ILE A  89      17.798 -10.121  -5.133  1.00 97.69           O  
ATOM   1391  CG1 ILE A  89      18.098  -5.870  -4.070  1.00 97.69           C  
ATOM   1392 HG12 ILE A  89      17.614  -5.188  -4.769  1.00 97.69           H  
ATOM   1393 HG13 ILE A  89      19.171  -5.700  -4.159  1.00 97.69           H  
ATOM   1394  CG2 ILE A  89      16.240  -7.526  -4.469  1.00 97.69           C  
ATOM   1395 HG21 ILE A  89      15.963  -8.264  -5.222  1.00 97.69           H  
ATOM   1396 HG22 ILE A  89      15.913  -7.873  -3.489  1.00 97.69           H  
ATOM   1397 HG23 ILE A  89      15.721  -6.594  -4.689  1.00 97.69           H  
ATOM   1398  CD1 ILE A  89      17.658  -5.493  -2.651  1.00 97.69           C  
ATOM   1399 HD11 ILE A  89      18.051  -4.506  -2.408  1.00 97.69           H  
ATOM   1400 HD12 ILE A  89      18.062  -6.204  -1.931  1.00 97.69           H  
ATOM   1401 HD13 ILE A  89      16.570  -5.474  -2.578  1.00 97.69           H  
ATOM   1402  N   GLY A  90      18.590 -10.740  -3.120  1.00 97.63           N  
ATOM   1403  H   GLY A  90      18.995 -10.421  -2.251  1.00 97.63           H  
ATOM   1404  CA  GLY A  90      18.370 -12.178  -3.234  1.00 97.63           C  
ATOM   1405  HA2 GLY A  90      18.119 -12.440  -4.262  1.00 97.63           H  
ATOM   1406  HA3 GLY A  90      19.288 -12.696  -2.958  1.00 97.63           H  
ATOM   1407  C   GLY A  90      17.253 -12.657  -2.307  1.00 97.63           C  
ATOM   1408  O   GLY A  90      16.896 -11.989  -1.340  1.00 97.63           O  
ATOM   1409  N   ILE A  91      16.687 -13.833  -2.596  1.00 98.23           N  
ATOM   1410  H   ILE A  91      17.001 -14.328  -3.419  1.00 98.23           H  
ATOM   1411  CA  ILE A  91      15.577 -14.397  -1.806  1.00 98.23           C  
ATOM   1412  HA  ILE A  91      14.753 -13.684  -1.801  1.00 98.23           H  
ATOM   1413  C   ILE A  91      15.962 -14.574  -0.334  1.00 98.23           C  
ATOM   1414  CB  ILE A  91      15.081 -15.722  -2.431  1.00 98.23           C  
ATOM   1415  HB  ILE A  91      15.939 -16.387  -2.535  1.00 98.23           H  
ATOM   1416  O   ILE A  91      15.196 -14.183   0.534  1.00 98.23           O  
ATOM   1417  CG1 ILE A  91      14.491 -15.506  -3.843  1.00 98.23           C  
ATOM   1418 HG12 ILE A  91      14.224 -16.476  -4.261  1.00 98.23           H  
ATOM   1419 HG13 ILE A  91      15.254 -15.075  -4.492  1.00 98.23           H  
ATOM   1420  CG2 ILE A  91      14.058 -16.445  -1.538  1.00 98.23           C  
ATOM   1421 HG21 ILE A  91      13.257 -15.769  -1.239  1.00 98.23           H  
ATOM   1422 HG22 ILE A  91      13.617 -17.296  -2.057  1.00 98.23           H  
ATOM   1423 HG23 ILE A  91      14.525 -16.811  -0.623  1.00 98.23           H  
ATOM   1424  CD1 ILE A  91      13.250 -14.605  -3.893  1.00 98.23           C  
ATOM   1425 HD11 ILE A  91      12.932 -14.505  -4.930  1.00 98.23           H  
ATOM   1426 HD12 ILE A  91      12.434 -15.046  -3.319  1.00 98.23           H  
ATOM   1427 HD13 ILE A  91      13.472 -13.609  -3.510  1.00 98.23           H  
ATOM   1428  N   ALA A  92      17.167 -15.072  -0.042  1.00 97.99           N  
ATOM   1429  H   ALA A  92      17.826 -15.238  -0.790  1.00 97.99           H  
ATOM   1430  CA  ALA A  92      17.603 -15.289   1.337  1.00 97.99           C  
ATOM   1431  HA  ALA A  92      16.882 -15.938   1.834  1.00 97.99           H  
ATOM   1432  C   ALA A  92      17.663 -13.979   2.144  1.00 97.99           C  
ATOM   1433  CB  ALA A  92      18.966 -15.991   1.302  1.00 97.99           C  
ATOM   1434  HB1 ALA A  92      18.880 -16.942   0.776  1.00 97.99           H  
ATOM   1435  HB2 ALA A  92      19.300 -16.175   2.324  1.00 97.99           H  
ATOM   1436  HB3 ALA A  92      19.698 -15.358   0.801  1.00 97.99           H  
ATOM   1437  O   ALA A  92      17.199 -13.915   3.280  1.00 97.99           O  
ATOM   1438  N   GLU A  93      18.199 -12.915   1.547  1.00 98.42           N  
ATOM   1439  H   GLU A  93      18.609 -13.025   0.631  1.00 98.42           H  
ATOM   1440  CA  GLU A  93      18.298 -11.597   2.168  1.00 98.42           C  
ATOM   1441  HA  GLU A  93      18.744 -11.699   3.158  1.00 98.42           H  
ATOM   1442  C   GLU A  93      16.924 -10.944   2.349  1.00 98.42           C  
ATOM   1443  CB  GLU A  93      19.182 -10.681   1.307  1.00 98.42           C  
ATOM   1444  HB2 GLU A  93      18.768 -10.594   0.302  1.00 98.42           H  
ATOM   1445  HB3 GLU A  93      19.141  -9.691   1.762  1.00 98.42           H  
ATOM   1446  O   GLU A  93      16.670 -10.301   3.373  1.00 98.42           O  
ATOM   1447  CG  GLU A  93      20.664 -11.084   1.232  1.00 98.42           C  
ATOM   1448  HG2 GLU A  93      21.223 -10.218   0.876  1.00 98.42           H  
ATOM   1449  HG3 GLU A  93      21.018 -11.295   2.241  1.00 98.42           H  
ATOM   1450  CD  GLU A  93      20.987 -12.275   0.306  1.00 98.42           C  
ATOM   1451  OE1 GLU A  93      22.169 -12.688   0.317  1.00 98.42           O  
ATOM   1452  OE2 GLU A  93      20.097 -12.762  -0.431  1.00 98.42           O  
ATOM   1453  N   ILE A  94      16.029 -11.116   1.371  1.00 98.56           N  
ATOM   1454  H   ILE A  94      16.302 -11.657   0.563  1.00 98.56           H  
ATOM   1455  CA  ILE A  94      14.647 -10.648   1.471  1.00 98.56           C  
ATOM   1456  HA  ILE A  94      14.666  -9.610   1.803  1.00 98.56           H  
ATOM   1457  C   ILE A  94      13.903 -11.410   2.574  1.00 98.56           C  
ATOM   1458  CB  ILE A  94      13.950 -10.702   0.092  1.00 98.56           C  
ATOM   1459  HB  ILE A  94      14.075 -11.703  -0.320  1.00 98.56           H  
ATOM   1460  O   ILE A  94      13.286 -10.760   3.415  1.00 98.56           O  
ATOM   1461  CG1 ILE A  94      14.560  -9.694  -0.917  1.00 98.56           C  
ATOM   1462 HG12 ILE A  94      15.567 -10.010  -1.190  1.00 98.56           H  
ATOM   1463 HG13 ILE A  94      13.969  -9.711  -1.832  1.00 98.56           H  
ATOM   1464  CG2 ILE A  94      12.436 -10.448   0.213  1.00 98.56           C  
ATOM   1465 HG21 ILE A  94      12.238  -9.525   0.758  1.00 98.56           H  
ATOM   1466 HG22 ILE A  94      11.985 -10.399  -0.778  1.00 98.56           H  
ATOM   1467 HG23 ILE A  94      11.972 -11.283   0.739  1.00 98.56           H  
ATOM   1468  CD1 ILE A  94      14.675  -8.242  -0.435  1.00 98.56           C  
ATOM   1469 HD11 ILE A  94      14.901  -7.594  -1.282  1.00 98.56           H  
ATOM   1470 HD12 ILE A  94      13.746  -7.914   0.031  1.00 98.56           H  
ATOM   1471 HD13 ILE A  94      15.487  -8.156   0.288  1.00 98.56           H  
ATOM   1472  N   ASP A  95      14.019 -12.733   2.657  1.00 98.25           N  
ATOM   1473  H   ASP A  95      14.491 -13.228   1.913  1.00 98.25           H  
ATOM   1474  CA  ASP A  95      13.383 -13.552   3.699  1.00 98.25           C  
ATOM   1475  HA  ASP A  95      12.302 -13.421   3.646  1.00 98.25           H  
ATOM   1476  C   ASP A  95      13.837 -13.150   5.108  1.00 98.25           C  
ATOM   1477  CB  ASP A  95      13.707 -15.039   3.474  1.00 98.25           C  
ATOM   1478  HB2 ASP A  95      13.408 -15.593   4.363  1.00 98.25           H  
ATOM   1479  HB3 ASP A  95      14.784 -15.163   3.353  1.00 98.25           H  
ATOM   1480  O   ASP A  95      13.015 -12.994   6.023  1.00 98.25           O  
ATOM   1481  CG  ASP A  95      12.987 -15.664   2.279  1.00 98.25           C  
ATOM   1482  OD1 ASP A  95      12.085 -14.991   1.738  1.00 98.25           O  
ATOM   1483  OD2 ASP A  95      13.340 -16.826   1.966  1.00 98.25           O  
ATOM   1484  N   ASP A  96      15.140 -12.917   5.286  1.00 98.02           N  
ATOM   1485  H   ASP A  96      15.765 -13.131   4.522  1.00 98.02           H  
ATOM   1486  CA  ASP A  96      15.711 -12.430   6.543  1.00 98.02           C  
ATOM   1487  HA  ASP A  96      15.433 -13.111   7.347  1.00 98.02           H  
ATOM   1488  C   ASP A  96      15.156 -11.040   6.907  1.00 98.02           C  
ATOM   1489  CB  ASP A  96      17.247 -12.381   6.433  1.00 98.02           C  
ATOM   1490  HB2 ASP A  96      17.534 -12.003   5.452  1.00 98.02           H  
ATOM   1491  HB3 ASP A  96      17.615 -11.668   7.171  1.00 98.02           H  
ATOM   1492  O   ASP A  96      14.764 -10.788   8.057  1.00 98.02           O  
ATOM   1493  CG  ASP A  96      17.966 -13.711   6.705  1.00 98.02           C  
ATOM   1494  OD1 ASP A  96      17.318 -14.663   7.198  1.00 98.02           O  
ATOM   1495  OD2 ASP A  96      19.215 -13.704   6.591  1.00 98.02           O  
ATOM   1496  N   ALA A  97      15.069 -10.133   5.928  1.00 98.53           N  
ATOM   1497  H   ALA A  97      15.395 -10.393   5.008  1.00 98.53           H  
ATOM   1498  CA  ALA A  97      14.506  -8.801   6.122  1.00 98.53           C  
ATOM   1499  HA  ALA A  97      15.026  -8.336   6.960  1.00 98.53           H  
ATOM   1500  C   ALA A  97      13.009  -8.859   6.479  1.00 98.53           C  
ATOM   1501  CB  ALA A  97      14.776  -7.956   4.872  1.00 98.53           C  
ATOM   1502  HB1 ALA A  97      14.422  -6.937   5.030  1.00 98.53           H  
ATOM   1503  HB2 ALA A  97      15.846  -7.934   4.667  1.00 98.53           H  
ATOM   1504  HB3 ALA A  97      14.266  -8.385   4.009  1.00 98.53           H  
ATOM   1505  O   ALA A  97      12.589  -8.207   7.443  1.00 98.53           O  
ATOM   1506  N   LEU A  98      12.217  -9.670   5.770  1.00 98.57           N  
ATOM   1507  H   LEU A  98      12.644 -10.190   5.017  1.00 98.57           H  
ATOM   1508  CA  LEU A  98      10.784  -9.877   6.010  1.00 98.57           C  
ATOM   1509  HA  LEU A  98      10.275  -8.914   5.972  1.00 98.57           H  
ATOM   1510  C   LEU A  98      10.521 -10.481   7.397  1.00 98.57           C  
ATOM   1511  CB  LEU A  98      10.205 -10.780   4.906  1.00 98.57           C  
ATOM   1512  HB2 LEU A  98       9.196 -11.071   5.196  1.00 98.57           H  
ATOM   1513  HB3 LEU A  98      10.802 -11.690   4.849  1.00 98.57           H  
ATOM   1514  O   LEU A  98       9.647 -10.014   8.134  1.00 98.57           O  
ATOM   1515  CG  LEU A  98      10.129 -10.154   3.499  1.00 98.57           C  
ATOM   1516  HG  LEU A  98      11.114  -9.829   3.165  1.00 98.57           H  
ATOM   1517  CD1 LEU A  98       9.595 -11.192   2.517  1.00 98.57           C  
ATOM   1518 HD11 LEU A  98       8.594 -11.516   2.802  1.00 98.57           H  
ATOM   1519 HD12 LEU A  98       9.575 -10.787   1.505  1.00 98.57           H  
ATOM   1520 HD13 LEU A  98      10.251 -12.062   2.509  1.00 98.57           H  
ATOM   1521  CD2 LEU A  98       9.226  -8.922   3.450  1.00 98.57           C  
ATOM   1522 HD21 LEU A  98       9.679  -8.111   4.021  1.00 98.57           H  
ATOM   1523 HD22 LEU A  98       9.126  -8.597   2.414  1.00 98.57           H  
ATOM   1524 HD23 LEU A  98       8.244  -9.169   3.853  1.00 98.57           H  
ATOM   1525  N   SER A  99      11.340 -11.444   7.814  1.00 97.44           N  
ATOM   1526  H   SER A  99      12.007 -11.816   7.152  1.00 97.44           H  
ATOM   1527  CA  SER A  99      11.264 -12.053   9.147  1.00 97.44           C  
ATOM   1528  HA  SER A  99      10.269 -12.476   9.288  1.00 97.44           H  
ATOM   1529  C   SER A  99      11.512 -11.041  10.272  1.00 97.44           C  
ATOM   1530  CB  SER A  99      12.286 -13.186   9.248  1.00 97.44           C  
ATOM   1531  HB2 SER A  99      13.289 -12.808   9.049  1.00 97.44           H  
ATOM   1532  HB3 SER A  99      12.256 -13.606  10.253  1.00 97.44           H  
ATOM   1533  O   SER A  99      10.969 -11.163  11.370  1.00 97.44           O  
ATOM   1534  OG  SER A  99      11.971 -14.205   8.325  1.00 97.44           O  
ATOM   1535  HG  SER A  99      12.313 -13.950   7.465  1.00 97.44           H  
ATOM   1536  N   SER A 100      12.302  -9.994  10.021  1.00 97.38           N  
ATOM   1537  H   SER A 100      12.745  -9.946   9.114  1.00 97.38           H  
ATOM   1538  CA  SER A 100      12.575  -8.950  11.015  1.00 97.38           C  
ATOM   1539  HA  SER A 100      12.754  -9.449  11.967  1.00 97.38           H  
ATOM   1540  C   SER A 100      11.403  -7.978  11.243  1.00 97.38           C  
ATOM   1541  CB  SER A 100      13.863  -8.210  10.645  1.00 97.38           C  
ATOM   1542  HB2 SER A 100      14.262  -7.732  11.539  1.00 97.38           H  
ATOM   1543  HB3 SER A 100      14.603  -8.913  10.264  1.00 97.38           H  
ATOM   1544  O   SER A 100      11.390  -7.267  12.256  1.00 97.38           O  
ATOM   1545  OG  SER A 100      13.619  -7.208   9.689  1.00 97.38           O  
ATOM   1546  HG  SER A 100      13.315  -7.613   8.874  1.00 97.38           H  
ATOM   1547  N   LEU A 101      10.398  -7.965  10.355  1.00 98.03           N  
ATOM   1548  H   LEU A 101      10.444  -8.605   9.575  1.00 98.03           H  
ATOM   1549  CA  LEU A 101       9.289  -7.003  10.387  1.00 98.03           C  
ATOM   1550  HA  LEU A 101       9.717  -6.003  10.459  1.00 98.03           H  
ATOM   1551  C   LEU A 101       8.365  -7.171  11.595  1.00 98.03           C  
ATOM   1552  CB  LEU A 101       8.461  -7.080   9.093  1.00 98.03           C  
ATOM   1553  HB2 LEU A 101       7.998  -8.065   9.028  1.00 98.03           H  
ATOM   1554  HB3 LEU A 101       7.662  -6.342   9.162  1.00 98.03           H  
ATOM   1555  O   LEU A 101       7.710  -6.209  11.994  1.00 98.03           O  
ATOM   1556  CG  LEU A 101       9.237  -6.821   7.792  1.00 98.03           C  
ATOM   1557  HG  LEU A 101       9.958  -7.624   7.631  1.00 98.03           H  
ATOM   1558  CD1 LEU A 101       8.257  -6.781   6.620  1.00 98.03           C  
ATOM   1559 HD11 LEU A 101       7.761  -7.748   6.541  1.00 98.03           H  
ATOM   1560 HD12 LEU A 101       7.513  -5.996   6.762  1.00 98.03           H  
ATOM   1561 HD13 LEU A 101       8.801  -6.604   5.692  1.00 98.03           H  
ATOM   1562  CD2 LEU A 101      10.027  -5.521   7.815  1.00 98.03           C  
ATOM   1563 HD21 LEU A 101      10.805  -5.578   8.576  1.00 98.03           H  
ATOM   1564 HD22 LEU A 101       9.361  -4.681   8.010  1.00 98.03           H  
ATOM   1565 HD23 LEU A 101      10.524  -5.398   6.853  1.00 98.03           H  
ATOM   1566  N   GLU A 102       8.333  -8.350  12.222  1.00 93.86           N  
ATOM   1567  H   GLU A 102       8.861  -9.115  11.827  1.00 93.86           H  
ATOM   1568  CA  GLU A 102       7.547  -8.595  13.442  1.00 93.86           C  
ATOM   1569  HA  GLU A 102       6.504  -8.361  13.226  1.00 93.86           H  
ATOM   1570  C   GLU A 102       7.983  -7.703  14.623  1.00 93.86           C  
ATOM   1571  CB  GLU A 102       7.624 -10.087  13.822  1.00 93.86           C  
ATOM   1572  HB2 GLU A 102       6.888 -10.274  14.604  1.00 93.86           H  
ATOM   1573  HB3 GLU A 102       7.362 -10.691  12.953  1.00 93.86           H  
ATOM   1574  O   GLU A 102       7.217  -7.470  15.562  1.00 93.86           O  
ATOM   1575  CG  GLU A 102       9.014 -10.502  14.339  1.00 93.86           C  
ATOM   1576  HG2 GLU A 102       9.257  -9.874  15.195  1.00 93.86           H  
ATOM   1577  HG3 GLU A 102       9.759 -10.315  13.566  1.00 93.86           H  
ATOM   1578  CD  GLU A 102       9.124 -11.952  14.827  1.00 93.86           C  
ATOM   1579  OE1 GLU A 102      10.215 -12.256  15.373  1.00 93.86           O  
ATOM   1580  OE2 GLU A 102       8.112 -12.688  14.783  1.00 93.86           O  
ATOM   1581  N   LYS A 103       9.220  -7.188  14.576  1.00 93.12           N  
ATOM   1582  H   LYS A 103       9.769  -7.410  13.757  1.00 93.12           H  
ATOM   1583  CA  LYS A 103       9.862  -6.411  15.648  1.00 93.12           C  
ATOM   1584  HA  LYS A 103       9.446  -6.733  16.603  1.00 93.12           H  
ATOM   1585  C   LYS A 103       9.586  -4.911  15.543  1.00 93.12           C  
ATOM   1586  CB  LYS A 103      11.376  -6.695  15.650  1.00 93.12           C  
ATOM   1587  HB2 LYS A 103      11.842  -6.155  16.474  1.00 93.12           H  
ATOM   1588  HB3 LYS A 103      11.806  -6.331  14.717  1.00 93.12           H  
ATOM   1589  O   LYS A 103       9.945  -4.162  16.452  1.00 93.12           O  
ATOM   1590  CG  LYS A 103      11.682  -8.193  15.801  1.00 93.12           C  
ATOM   1591  HG2 LYS A 103      11.182  -8.740  15.001  1.00 93.12           H  
ATOM   1592  HG3 LYS A 103      11.304  -8.546  16.761  1.00 93.12           H  
ATOM   1593  CD  LYS A 103      13.172  -8.514  15.681  1.00 93.12           C  
ATOM   1594  HD2 LYS A 103      13.727  -8.059  16.501  1.00 93.12           H  
ATOM   1595  HD3 LYS A 103      13.533  -8.129  14.727  1.00 93.12           H  
ATOM   1596  CE  LYS A 103      13.313 -10.043  15.712  1.00 93.12           C  
ATOM   1597  HE2 LYS A 103      13.121 -10.405  16.722  1.00 93.12           H  
ATOM   1598  HE3 LYS A 103      12.535 -10.470  15.079  1.00 93.12           H  
ATOM   1599  NZ  LYS A 103      14.637 -10.497  15.222  1.00 93.12           N  
ATOM   1600  HZ1 LYS A 103      14.652 -11.506  15.197  1.00 93.12           H  
ATOM   1601  HZ2 LYS A 103      15.394 -10.154  15.797  1.00 93.12           H  
ATOM   1602  HZ3 LYS A 103      14.769 -10.192  14.269  1.00 93.12           H  
ATOM   1603  N   ILE A 104       8.966  -4.466  14.452  1.00 96.18           N  
ATOM   1604  H   ILE A 104       8.641  -5.150  13.783  1.00 96.18           H  
ATOM   1605  CA  ILE A 104       8.733  -3.055  14.134  1.00 96.18           C  
ATOM   1606  HA  ILE A 104       8.912  -2.462  15.031  1.00 96.18           H  
ATOM   1607  C   ILE A 104       7.274  -2.811  13.740  1.00 96.18           C  
ATOM   1608  CB  ILE A 104       9.720  -2.558  13.053  1.00 96.18           C  
ATOM   1609  HB  ILE A 104       9.470  -1.521  12.830  1.00 96.18           H  
ATOM   1610  O   ILE A 104       6.550  -3.702  13.307  1.00 96.18           O  
ATOM   1611  CG1 ILE A 104       9.591  -3.371  11.750  1.00 96.18           C  
ATOM   1612 HG12 ILE A 104       8.550  -3.359  11.425  1.00 96.18           H  
ATOM   1613 HG13 ILE A 104       9.878  -4.406  11.938  1.00 96.18           H  
ATOM   1614  CG2 ILE A 104      11.162  -2.579  13.592  1.00 96.18           C  
ATOM   1615 HG21 ILE A 104      11.208  -2.100  14.569  1.00 96.18           H  
ATOM   1616 HG22 ILE A 104      11.519  -3.606  13.677  1.00 96.18           H  
ATOM   1617 HG23 ILE A 104      11.816  -2.035  12.911  1.00 96.18           H  
ATOM   1618  CD1 ILE A 104      10.447  -2.839  10.601  1.00 96.18           C  
ATOM   1619 HD11 ILE A 104      11.492  -3.089  10.782  1.00 96.18           H  
ATOM   1620 HD12 ILE A 104      10.140  -3.311   9.668  1.00 96.18           H  
ATOM   1621 HD13 ILE A 104      10.327  -1.760  10.508  1.00 96.18           H  
ATOM   1622  N   GLU A 105       6.806  -1.574  13.899  1.00 93.40           N  
ATOM   1623  H   GLU A 105       7.441  -0.858  14.220  1.00 93.40           H  
ATOM   1624  CA  GLU A 105       5.441  -1.203  13.516  1.00 93.40           C  
ATOM   1625  HA  GLU A 105       4.817  -2.097  13.528  1.00 93.40           H  
ATOM   1626  C   GLU A 105       5.423  -0.677  12.077  1.00 93.40           C  
ATOM   1627  CB  GLU A 105       4.840  -0.243  14.563  1.00 93.40           C  
ATOM   1628  HB2 GLU A 105       4.924  -0.724  15.537  1.00 93.40           H  
ATOM   1629  HB3 GLU A 105       5.406   0.687  14.590  1.00 93.40           H  
ATOM   1630  O   GLU A 105       5.509   0.533  11.863  1.00 93.40           O  
ATOM   1631  CG  GLU A 105       3.351   0.062  14.297  1.00 93.40           C  
ATOM   1632  HG2 GLU A 105       2.859  -0.864  14.000  1.00 93.40           H  
ATOM   1633  HG3 GLU A 105       3.269   0.762  13.466  1.00 93.40           H  
ATOM   1634  CD  GLU A 105       2.593   0.633  15.513  1.00 93.40           C  
ATOM   1635  OE1 GLU A 105       1.341   0.505  15.551  1.00 93.40           O  
ATOM   1636  OE2 GLU A 105       3.211   1.105  16.491  1.00 93.40           O  
ATOM   1637  N   VAL A 106       5.310  -1.584  11.104  1.00 97.55           N  
ATOM   1638  H   VAL A 106       5.317  -2.561  11.361  1.00 97.55           H  
ATOM   1639  CA  VAL A 106       5.193  -1.283   9.663  1.00 97.55           C  
ATOM   1640  HA  VAL A 106       4.962  -0.225   9.545  1.00 97.55           H  
ATOM   1641  C   VAL A 106       4.035  -2.046   9.024  1.00 97.55           C  
ATOM   1642  CB  VAL A 106       6.506  -1.529   8.895  1.00 97.55           C  
ATOM   1643  HB  VAL A 106       6.363  -1.220   7.860  1.00 97.55           H  
ATOM   1644  O   VAL A 106       3.520  -3.007   9.593  1.00 97.55           O  
ATOM   1645  CG1 VAL A 106       7.614  -0.652   9.475  1.00 97.55           C  
ATOM   1646 HG11 VAL A 106       7.875  -0.977  10.483  1.00 97.55           H  
ATOM   1647 HG12 VAL A 106       7.274   0.383   9.498  1.00 97.55           H  
ATOM   1648 HG13 VAL A 106       8.504  -0.709   8.849  1.00 97.55           H  
ATOM   1649  CG2 VAL A 106       6.936  -2.996   8.887  1.00 97.55           C  
ATOM   1650 HG21 VAL A 106       7.955  -3.068   8.507  1.00 97.55           H  
ATOM   1651 HG22 VAL A 106       6.293  -3.560   8.211  1.00 97.55           H  
ATOM   1652 HG23 VAL A 106       6.894  -3.430   9.886  1.00 97.55           H  
ATOM   1653  N   ASN A 107       3.580  -1.574   7.867  1.00 97.47           N  
ATOM   1654  H   ASN A 107       4.017  -0.744   7.492  1.00 97.47           H  
ATOM   1655  CA  ASN A 107       2.463  -2.164   7.121  1.00 97.47           C  
ATOM   1656  HA  ASN A 107       2.460  -3.242   7.279  1.00 97.47           H  
ATOM   1657  C   ASN A 107       2.548  -1.960   5.601  1.00 97.47           C  
ATOM   1658  CB  ASN A 107       1.149  -1.597   7.678  1.00 97.47           C  
ATOM   1659  HB2 ASN A 107       1.015  -1.990   8.686  1.00 97.47           H  
ATOM   1660  HB3 ASN A 107       0.313  -1.947   7.072  1.00 97.47           H  
ATOM   1661  O   ASN A 107       1.729  -2.523   4.878  1.00 97.47           O  
ATOM   1662  CG  ASN A 107       1.125  -0.083   7.722  1.00 97.47           C  
ATOM   1663  ND2 ASN A 107       0.599   0.484   8.774  1.00 97.47           N  
ATOM   1664 HD21 ASN A 107       0.164  -0.064   9.502  1.00 97.47           H  
ATOM   1665 HD22 ASN A 107       0.576   1.494   8.778  1.00 97.47           H  
ATOM   1666  OD1 ASN A 107       1.591   0.636   6.861  1.00 97.47           O  
ATOM   1667  N   ILE A 108       3.520  -1.190   5.113  1.00 98.80           N  
ATOM   1668  H   ILE A 108       4.148  -0.723   5.751  1.00 98.80           H  
ATOM   1669  CA  ILE A 108       3.833  -1.064   3.689  1.00 98.80           C  
ATOM   1670  HA  ILE A 108       3.167  -1.707   3.113  1.00 98.80           H  
ATOM   1671  C   ILE A 108       5.263  -1.545   3.480  1.00 98.80           C  
ATOM   1672  CB  ILE A 108       3.631   0.383   3.196  1.00 98.80           C  
ATOM   1673  HB  ILE A 108       4.227   1.044   3.825  1.00 98.80           H  
ATOM   1674  O   ILE A 108       6.140  -1.179   4.259  1.00 98.80           O  
ATOM   1675  CG1 ILE A 108       2.150   0.801   3.319  1.00 98.80           C  
ATOM   1676 HG12 ILE A 108       1.541   0.208   2.637  1.00 98.80           H  
ATOM   1677 HG13 ILE A 108       1.797   0.615   4.334  1.00 98.80           H  
ATOM   1678  CG2 ILE A 108       4.102   0.544   1.739  1.00 98.80           C  
ATOM   1679 HG21 ILE A 108       5.150   0.269   1.628  1.00 98.80           H  
ATOM   1680 HG22 ILE A 108       3.506  -0.083   1.075  1.00 98.80           H  
ATOM   1681 HG23 ILE A 108       4.034   1.587   1.428  1.00 98.80           H  
ATOM   1682  CD1 ILE A 108       1.935   2.289   3.030  1.00 98.80           C  
ATOM   1683 HD11 ILE A 108       2.630   2.886   3.621  1.00 98.80           H  
ATOM   1684 HD12 ILE A 108       0.913   2.565   3.287  1.00 98.80           H  
ATOM   1685 HD13 ILE A 108       2.101   2.504   1.974  1.00 98.80           H  
ATOM   1686  N   ILE A 109       5.487  -2.335   2.437  1.00 98.89           N  
ATOM   1687  H   ILE A 109       4.707  -2.568   1.838  1.00 98.89           H  
ATOM   1688  CA  ILE A 109       6.812  -2.785   2.007  1.00 98.89           C  
ATOM   1689  HA  ILE A 109       7.563  -2.459   2.726  1.00 98.89           H  
ATOM   1690  C   ILE A 109       7.134  -2.111   0.668  1.00 98.89           C  
ATOM   1691  CB  ILE A 109       6.866  -4.332   1.945  1.00 98.89           C  
ATOM   1692  HB  ILE A 109       6.100  -4.675   1.249  1.00 98.89           H  
ATOM   1693  O   ILE A 109       6.272  -2.044  -0.213  1.00 98.89           O  
ATOM   1694  CG1 ILE A 109       6.571  -4.945   3.338  1.00 98.89           C  
ATOM   1695 HG12 ILE A 109       7.374  -4.683   4.027  1.00 98.89           H  
ATOM   1696 HG13 ILE A 109       5.641  -4.536   3.733  1.00 98.89           H  
ATOM   1697  CG2 ILE A 109       8.237  -4.802   1.422  1.00 98.89           C  
ATOM   1698 HG21 ILE A 109       8.279  -5.890   1.370  1.00 98.89           H  
ATOM   1699 HG22 ILE A 109       9.037  -4.448   2.072  1.00 98.89           H  
ATOM   1700 HG23 ILE A 109       8.408  -4.436   0.410  1.00 98.89           H  
ATOM   1701  CD1 ILE A 109       6.415  -6.467   3.332  1.00 98.89           C  
ATOM   1702 HD11 ILE A 109       6.088  -6.804   4.316  1.00 98.89           H  
ATOM   1703 HD12 ILE A 109       7.368  -6.944   3.104  1.00 98.89           H  
ATOM   1704 HD13 ILE A 109       5.676  -6.761   2.586  1.00 98.89           H  
ATOM   1705  N   ALA A 110       8.362  -1.618   0.528  1.00 98.81           N  
ATOM   1706  H   ALA A 110       8.985  -1.643   1.322  1.00 98.81           H  
ATOM   1707  CA  ALA A 110       8.945  -1.136  -0.721  1.00 98.81           C  
ATOM   1708  HA  ALA A 110       8.363  -1.504  -1.566  1.00 98.81           H  
ATOM   1709  C   ALA A 110      10.377  -1.680  -0.848  1.00 98.81           C  
ATOM   1710  CB  ALA A 110       8.905   0.397  -0.733  1.00 98.81           C  
ATOM   1711  HB1 ALA A 110       7.871   0.740  -0.698  1.00 98.81           H  
ATOM   1712  HB2 ALA A 110       9.445   0.786   0.130  1.00 98.81           H  
ATOM   1713  HB3 ALA A 110       9.373   0.769  -1.645  1.00 98.81           H  
ATOM   1714  O   ALA A 110      11.121  -1.695   0.135  1.00 98.81           O  
ATOM   1715  N   ILE A 111      10.754  -2.142  -2.042  1.00 98.69           N  
ATOM   1716  H   ILE A 111      10.136  -2.026  -2.832  1.00 98.69           H  
ATOM   1717  CA  ILE A 111      12.064  -2.762  -2.302  1.00 98.69           C  
ATOM   1718  HA  ILE A 111      12.742  -2.510  -1.486  1.00 98.69           H  
ATOM   1719  C   ILE A 111      12.642  -2.162  -3.590  1.00 98.69           C  
ATOM   1720  CB  ILE A 111      11.988  -4.311  -2.353  1.00 98.69           C  
ATOM   1721  HB  ILE A 111      11.472  -4.607  -3.266  1.00 98.69           H  
ATOM   1722  O   ILE A 111      12.628  -2.845  -4.607  1.00 98.69           O  
ATOM   1723  CG1 ILE A 111      11.180  -4.885  -1.170  1.00 98.69           C  
ATOM   1724 HG12 ILE A 111      11.604  -4.543  -0.226  1.00 98.69           H  
ATOM   1725 HG13 ILE A 111      10.155  -4.518  -1.228  1.00 98.69           H  
ATOM   1726  CG2 ILE A 111      13.411  -4.911  -2.383  1.00 98.69           C  
ATOM   1727 HG21 ILE A 111      14.037  -4.418  -3.126  1.00 98.69           H  
ATOM   1728 HG22 ILE A 111      13.370  -5.968  -2.646  1.00 98.69           H  
ATOM   1729 HG23 ILE A 111      13.887  -4.810  -1.408  1.00 98.69           H  
ATOM   1730  CD1 ILE A 111      11.096  -6.410  -1.163  1.00 98.69           C  
ATOM   1731 HD11 ILE A 111      10.761  -6.758  -2.140  1.00 98.69           H  
ATOM   1732 HD12 ILE A 111      10.389  -6.727  -0.397  1.00 98.69           H  
ATOM   1733 HD13 ILE A 111      12.070  -6.845  -0.938  1.00 98.69           H  
ATOM   1734  N   PRO A 112      13.089  -0.892  -3.573  1.00 97.09           N  
ATOM   1735  CA  PRO A 112      13.412  -0.125  -4.783  1.00 97.09           C  
ATOM   1736  HA  PRO A 112      12.531  -0.062  -5.422  1.00 97.09           H  
ATOM   1737  C   PRO A 112      14.559  -0.698  -5.625  1.00 97.09           C  
ATOM   1738  CB  PRO A 112      13.735   1.280  -4.283  1.00 97.09           C  
ATOM   1739  HB2 PRO A 112      14.506   1.766  -4.881  1.00 97.09           H  
ATOM   1740  HB3 PRO A 112      12.814   1.863  -4.288  1.00 97.09           H  
ATOM   1741  O   PRO A 112      14.657  -0.435  -6.819  1.00 97.09           O  
ATOM   1742  CG  PRO A 112      14.187   1.066  -2.841  1.00 97.09           C  
ATOM   1743  HG2 PRO A 112      15.229   0.747  -2.824  1.00 97.09           H  
ATOM   1744  HG3 PRO A 112      14.039   1.956  -2.229  1.00 97.09           H  
ATOM   1745  CD  PRO A 112      13.291  -0.077  -2.386  1.00 97.09           C  
ATOM   1746  HD2 PRO A 112      13.784  -0.632  -1.588  1.00 97.09           H  
ATOM   1747  HD3 PRO A 112      12.333   0.316  -2.046  1.00 97.09           H  
ATOM   1748  N   ASP A 113      15.453  -1.469  -5.005  1.00 97.37           N  
ATOM   1749  H   ASP A 113      15.367  -1.604  -4.008  1.00 97.37           H  
ATOM   1750  CA  ASP A 113      16.569  -2.123  -5.693  1.00 97.37           C  
ATOM   1751  HA  ASP A 113      16.918  -1.475  -6.497  1.00 97.37           H  
ATOM   1752  C   ASP A 113      16.168  -3.458  -6.346  1.00 97.37           C  
ATOM   1753  CB  ASP A 113      17.728  -2.298  -4.706  1.00 97.37           C  
ATOM   1754  HB2 ASP A 113      17.376  -2.870  -3.848  1.00 97.37           H  
ATOM   1755  HB3 ASP A 113      18.537  -2.850  -5.185  1.00 97.37           H  
ATOM   1756  O   ASP A 113      16.992  -4.084  -7.009  1.00 97.37           O  
ATOM   1757  CG  ASP A 113      18.273  -0.954  -4.234  1.00 97.37           C  
ATOM   1758  OD1 ASP A 113      18.880  -0.243  -5.060  1.00 97.37           O  
ATOM   1759  OD2 ASP A 113      18.075  -0.630  -3.041  1.00 97.37           O  
ATOM   1760  N   ASN A 114      14.915  -3.910  -6.191  1.00 97.03           N  
ATOM   1761  H   ASN A 114      14.249  -3.334  -5.696  1.00 97.03           H  
ATOM   1762  CA  ASN A 114      14.437  -5.149  -6.805  1.00 97.03           C  
ATOM   1763  HA  ASN A 114      15.136  -5.955  -6.583  1.00 97.03           H  
ATOM   1764  C   ASN A 114      14.375  -5.065  -8.333  1.00 97.03           C  
ATOM   1765  CB  ASN A 114      13.053  -5.493  -6.231  1.00 97.03           C  
ATOM   1766  HB2 ASN A 114      12.347  -4.700  -6.478  1.00 97.03           H  
ATOM   1767  HB3 ASN A 114      13.117  -5.586  -5.147  1.00 97.03           H  
ATOM   1768  O   ASN A 114      14.531  -6.079  -9.014  1.00 97.03           O  
ATOM   1769  CG  ASN A 114      12.565  -6.812  -6.784  1.00 97.03           C  
ATOM   1770  ND2 ASN A 114      11.366  -6.894  -7.310  1.00 97.03           N  
ATOM   1771 HD21 ASN A 114      11.118  -7.807  -7.663  1.00 97.03           H  
ATOM   1772 HD22 ASN A 114      10.727  -6.112  -7.268  1.00 97.03           H  
ATOM   1773  OD1 ASN A 114      13.277  -7.788  -6.773  1.00 97.03           O  
ATOM   1774  N   ARG A 115      14.100  -3.869  -8.874  1.00 92.49           N  
ATOM   1775  H   ARG A 115      13.960  -3.096  -8.239  1.00 92.49           H  
ATOM   1776  CA  ARG A 115      14.051  -3.603 -10.324  1.00 92.49           C  
ATOM   1777  HA  ARG A 115      13.564  -2.638 -10.462  1.00 92.49           H  
ATOM   1778  C   ARG A 115      13.190  -4.609 -11.107  1.00 92.49           C  
ATOM   1779  CB  ARG A 115      15.481  -3.482 -10.890  1.00 92.49           C  
ATOM   1780  HB2 ARG A 115      15.974  -4.453 -10.841  1.00 92.49           H  
ATOM   1781  HB3 ARG A 115      15.410  -3.189 -11.937  1.00 92.49           H  
ATOM   1782  O   ARG A 115      13.464  -4.906 -12.267  1.00 92.49           O  
ATOM   1783  CG  ARG A 115      16.344  -2.448 -10.154  1.00 92.49           C  
ATOM   1784  HG2 ARG A 115      15.777  -1.522 -10.059  1.00 92.49           H  
ATOM   1785  HG3 ARG A 115      16.586  -2.806  -9.153  1.00 92.49           H  
ATOM   1786  CD  ARG A 115      17.645  -2.161 -10.909  1.00 92.49           C  
ATOM   1787  HD2 ARG A 115      17.394  -1.874 -11.930  1.00 92.49           H  
ATOM   1788  HD3 ARG A 115      18.242  -3.073 -10.933  1.00 92.49           H  
ATOM   1789  NE  ARG A 115      18.425  -1.080 -10.273  1.00 92.49           N  
ATOM   1790  HE  ARG A 115      18.141  -0.806  -9.343  1.00 92.49           H  
ATOM   1791  NH1 ARG A 115      19.873  -0.655 -12.007  1.00 92.49           N  
ATOM   1792 HH11 ARG A 115      20.670  -0.141 -12.353  1.00 92.49           H  
ATOM   1793 HH12 ARG A 115      19.410  -1.360 -12.563  1.00 92.49           H  
ATOM   1794  NH2 ARG A 115      20.081   0.490 -10.114  1.00 92.49           N  
ATOM   1795 HH21 ARG A 115      19.911   0.596  -9.124  1.00 92.49           H  
ATOM   1796 HH22 ARG A 115      20.857   1.003 -10.508  1.00 92.49           H  
ATOM   1797  CZ  ARG A 115      19.447  -0.420 -10.796  1.00 92.49           C  
ATOM   1798  N   GLY A 116      12.152  -5.148 -10.464  1.00 93.35           N  
ATOM   1799  H   GLY A 116      12.012  -4.859  -9.507  1.00 93.35           H  
ATOM   1800  CA  GLY A 116      11.193  -6.061 -11.079  1.00 93.35           C  
ATOM   1801  HA2 GLY A 116      11.020  -5.738 -12.106  1.00 93.35           H  
ATOM   1802  HA3 GLY A 116      10.248  -5.967 -10.545  1.00 93.35           H  
ATOM   1803  C   GLY A 116      11.565  -7.552 -11.115  1.00 93.35           C  
ATOM   1804  O   GLY A 116      10.925  -8.274 -11.881  1.00 93.35           O  
ATOM   1805  N   SER A 117      12.526  -8.055 -10.317  1.00 96.63           N  
ATOM   1806  H   SER A 117      13.081  -7.440  -9.739  1.00 96.63           H  
ATOM   1807  CA  SER A 117      12.716  -9.519 -10.199  1.00 96.63           C  
ATOM   1808  HA  SER A 117      12.958  -9.896 -11.192  1.00 96.63           H  
ATOM   1809  C   SER A 117      11.418 -10.187  -9.749  1.00 96.63           C  
ATOM   1810  CB  SER A 117      13.872  -9.944  -9.278  1.00 96.63           C  
ATOM   1811  HB2 SER A 117      13.882  -9.315  -8.388  1.00 96.63           H  
ATOM   1812  HB3 SER A 117      14.821  -9.809  -9.797  1.00 96.63           H  
ATOM   1813  O   SER A 117      10.804  -9.819  -8.741  1.00 96.63           O  
ATOM   1814  OG  SER A 117      13.739 -11.300  -8.849  1.00 96.63           O  
ATOM   1815  HG  SER A 117      13.846 -11.932  -9.564  1.00 96.63           H  
ATOM   1816  N   ILE A 118      10.989 -11.174 -10.536  1.00 97.82           N  
ATOM   1817  H   ILE A 118      11.581 -11.475 -11.297  1.00 97.82           H  
ATOM   1818  CA  ILE A 118       9.720 -11.855 -10.321  1.00 97.82           C  
ATOM   1819  HA  ILE A 118       8.994 -11.076 -10.088  1.00 97.82           H  
ATOM   1820  C   ILE A 118       9.769 -12.797  -9.121  1.00 97.82           C  
ATOM   1821  CB  ILE A 118       9.268 -12.577 -11.603  1.00 97.82           C  
ATOM   1822  HB  ILE A 118       9.185 -11.833 -12.396  1.00 97.82           H  
ATOM   1823  O   ILE A 118       8.762 -12.961  -8.432  1.00 97.82           O  
ATOM   1824  CG1 ILE A 118       7.886 -13.221 -11.406  1.00 97.82           C  
ATOM   1825 HG12 ILE A 118       7.634 -13.752 -12.324  1.00 97.82           H  
ATOM   1826 HG13 ILE A 118       7.922 -13.971 -10.616  1.00 97.82           H  
ATOM   1827  CG2 ILE A 118      10.256 -13.658 -12.082  1.00 97.82           C  
ATOM   1828 HG21 ILE A 118      11.249 -13.238 -12.236  1.00 97.82           H  
ATOM   1829 HG22 ILE A 118       9.919 -14.078 -13.030  1.00 97.82           H  
ATOM   1830 HG23 ILE A 118      10.337 -14.464 -11.353  1.00 97.82           H  
ATOM   1831  CD1 ILE A 118       6.775 -12.209 -11.097  1.00 97.82           C  
ATOM   1832 HD11 ILE A 118       6.663 -11.513 -11.928  1.00 97.82           H  
ATOM   1833 HD12 ILE A 118       5.838 -12.742 -10.937  1.00 97.82           H  
ATOM   1834 HD13 ILE A 118       6.982 -11.656 -10.181  1.00 97.82           H  
ATOM   1835  N   GLU A 119      10.925 -13.401  -8.862  1.00 98.07           N  
ATOM   1836  H   GLU A 119      11.714 -13.216  -9.464  1.00 98.07           H  
ATOM   1837  CA  GLU A 119      11.153 -14.286  -7.728  1.00 98.07           C  
ATOM   1838  HA  GLU A 119      10.439 -15.109  -7.759  1.00 98.07           H  
ATOM   1839  C   GLU A 119      10.909 -13.527  -6.420  1.00 98.07           C  
ATOM   1840  CB  GLU A 119      12.577 -14.872  -7.788  1.00 98.07           C  
ATOM   1841  HB2 GLU A 119      12.691 -15.529  -6.925  1.00 98.07           H  
ATOM   1842  HB3 GLU A 119      13.317 -14.077  -7.697  1.00 98.07           H  
ATOM   1843  O   GLU A 119      10.079 -13.946  -5.617  1.00 98.07           O  
ATOM   1844  CG  GLU A 119      12.880 -15.727  -9.034  1.00 98.07           C  
ATOM   1845  HG2 GLU A 119      13.749 -16.343  -8.805  1.00 98.07           H  
ATOM   1846  HG3 GLU A 119      12.041 -16.403  -9.199  1.00 98.07           H  
ATOM   1847  CD  GLU A 119      13.179 -14.950 -10.333  1.00 98.07           C  
ATOM   1848  OE1 GLU A 119      13.264 -15.634 -11.377  1.00 98.07           O  
ATOM   1849  OE2 GLU A 119      13.270 -13.695 -10.308  1.00 98.07           O  
ATOM   1850  N   VAL A 120      11.530 -12.352  -6.265  1.00 98.53           N  
ATOM   1851  H   VAL A 120      12.185 -12.059  -6.976  1.00 98.53           H  
ATOM   1852  CA  VAL A 120      11.337 -11.481  -5.095  1.00 98.53           C  
ATOM   1853  HA  VAL A 120      11.538 -12.049  -4.187  1.00 98.53           H  
ATOM   1854  C   VAL A 120       9.899 -10.977  -5.010  1.00 98.53           C  
ATOM   1855  CB  VAL A 120      12.309 -10.294  -5.162  1.00 98.53           C  
ATOM   1856  HB  VAL A 120      12.171  -9.828  -6.138  1.00 98.53           H  
ATOM   1857  O   VAL A 120       9.313 -10.962  -3.930  1.00 98.53           O  
ATOM   1858  CG1 VAL A 120      12.047  -9.245  -4.070  1.00 98.53           C  
ATOM   1859 HG11 VAL A 120      12.001  -9.729  -3.095  1.00 98.53           H  
ATOM   1860 HG12 VAL A 120      11.107  -8.727  -4.261  1.00 98.53           H  
ATOM   1861 HG13 VAL A 120      12.848  -8.506  -4.071  1.00 98.53           H  
ATOM   1862  CG2 VAL A 120      13.762 -10.770  -5.042  1.00 98.53           C  
ATOM   1863 HG21 VAL A 120      13.929 -11.237  -4.071  1.00 98.53           H  
ATOM   1864 HG22 VAL A 120      14.434  -9.919  -5.150  1.00 98.53           H  
ATOM   1865 HG23 VAL A 120      14.001 -11.481  -5.833  1.00 98.53           H  
ATOM   1866  N   ILE A 121       9.287 -10.595  -6.139  1.00 98.74           N  
ATOM   1867  H   ILE A 121       9.815 -10.602  -7.000  1.00 98.74           H  
ATOM   1868  CA  ILE A 121       7.891 -10.134  -6.137  1.00 98.74           C  
ATOM   1869  HA  ILE A 121       7.833  -9.297  -5.440  1.00 98.74           H  
ATOM   1870  C   ILE A 121       6.953 -11.210  -5.587  1.00 98.74           C  
ATOM   1871  CB  ILE A 121       7.449  -9.650  -7.538  1.00 98.74           C  
ATOM   1872  HB  ILE A 121       7.788 -10.376  -8.276  1.00 98.74           H  
ATOM   1873  O   ILE A 121       6.081 -10.902  -4.773  1.00 98.74           O  
ATOM   1874  CG1 ILE A 121       8.093  -8.283  -7.842  1.00 98.74           C  
ATOM   1875 HG12 ILE A 121       9.142  -8.310  -7.546  1.00 98.74           H  
ATOM   1876 HG13 ILE A 121       7.610  -7.514  -7.239  1.00 98.74           H  
ATOM   1877  CG2 ILE A 121       5.915  -9.524  -7.652  1.00 98.74           C  
ATOM   1878 HG21 ILE A 121       5.629  -9.113  -8.620  1.00 98.74           H  
ATOM   1879 HG22 ILE A 121       5.449 -10.507  -7.569  1.00 98.74           H  
ATOM   1880 HG23 ILE A 121       5.538  -8.880  -6.857  1.00 98.74           H  
ATOM   1881  CD1 ILE A 121       8.034  -7.879  -9.322  1.00 98.74           C  
ATOM   1882 HD11 ILE A 121       8.540  -8.627  -9.932  1.00 98.74           H  
ATOM   1883 HD12 ILE A 121       8.538  -6.921  -9.447  1.00 98.74           H  
ATOM   1884 HD13 ILE A 121       7.004  -7.768  -9.663  1.00 98.74           H  
ATOM   1885  N   LYS A 122       7.113 -12.460  -6.032  1.00 98.55           N  
ATOM   1886  H   LYS A 122       7.889 -12.649  -6.651  1.00 98.55           H  
ATOM   1887  CA  LYS A 122       6.276 -13.579  -5.588  1.00 98.55           C  
ATOM   1888  HA  LYS A 122       5.226 -13.299  -5.670  1.00 98.55           H  
ATOM   1889  C   LYS A 122       6.492 -13.894  -4.114  1.00 98.55           C  
ATOM   1890  CB  LYS A 122       6.539 -14.809  -6.461  1.00 98.55           C  
ATOM   1891  HB2 LYS A 122       7.612 -14.950  -6.591  1.00 98.55           H  
ATOM   1892  HB3 LYS A 122       6.132 -15.689  -5.963  1.00 98.55           H  
ATOM   1893  O   LYS A 122       5.498 -14.025  -3.405  1.00 98.55           O  
ATOM   1894  CG  LYS A 122       5.850 -14.649  -7.819  1.00 98.55           C  
ATOM   1895  HG2 LYS A 122       6.206 -13.746  -8.317  1.00 98.55           H  
ATOM   1896  HG3 LYS A 122       4.776 -14.559  -7.659  1.00 98.55           H  
ATOM   1897  CD  LYS A 122       6.128 -15.859  -8.712  1.00 98.55           C  
ATOM   1898  HD2 LYS A 122       7.187 -15.877  -8.970  1.00 98.55           H  
ATOM   1899  HD3 LYS A 122       5.865 -16.774  -8.181  1.00 98.55           H  
ATOM   1900  CE  LYS A 122       5.269 -15.718  -9.968  1.00 98.55           C  
ATOM   1901  HE2 LYS A 122       5.487 -14.754 -10.429  1.00 98.55           H  
ATOM   1902  HE3 LYS A 122       4.220 -15.710  -9.673  1.00 98.55           H  
ATOM   1903  NZ  LYS A 122       5.513 -16.805 -10.941  1.00 98.55           N  
ATOM   1904  HZ1 LYS A 122       5.412 -17.704 -10.492  1.00 98.55           H  
ATOM   1905  HZ2 LYS A 122       4.839 -16.722 -11.688  1.00 98.55           H  
ATOM   1906  HZ3 LYS A 122       6.442 -16.719 -11.329  1.00 98.55           H  
ATOM   1907  N   GLU A 123       7.742 -13.919  -3.663  1.00 98.55           N  
ATOM   1908  H   GLU A 123       8.506 -13.832  -4.318  1.00 98.55           H  
ATOM   1909  CA  GLU A 123       8.089 -14.166  -2.259  1.00 98.55           C  
ATOM   1910  HA  GLU A 123       7.732 -15.154  -1.970  1.00 98.55           H  
ATOM   1911  C   GLU A 123       7.434 -13.135  -1.327  1.00 98.55           C  
ATOM   1912  CB  GLU A 123       9.622 -14.130  -2.133  1.00 98.55           C  
ATOM   1913  HB2 GLU A 123      10.055 -14.776  -2.897  1.00 98.55           H  
ATOM   1914  HB3 GLU A 123       9.981 -13.118  -2.320  1.00 98.55           H  
ATOM   1915  O   GLU A 123       6.729 -13.471  -0.375  1.00 98.55           O  
ATOM   1916  CG  GLU A 123      10.123 -14.586  -0.756  1.00 98.55           C  
ATOM   1917  HG2 GLU A 123      11.213 -14.555  -0.773  1.00 98.55           H  
ATOM   1918  HG3 GLU A 123       9.775 -13.878  -0.004  1.00 98.55           H  
ATOM   1919  CD  GLU A 123       9.645 -16.010  -0.420  1.00 98.55           C  
ATOM   1920  OE1 GLU A 123       9.101 -16.211   0.690  1.00 98.55           O  
ATOM   1921  OE2 GLU A 123       9.685 -16.858  -1.347  1.00 98.55           O  
ATOM   1922  N   VAL A 124       7.552 -11.846  -1.658  1.00 98.87           N  
ATOM   1923  H   VAL A 124       8.144 -11.611  -2.442  1.00 98.87           H  
ATOM   1924  CA  VAL A 124       6.981 -10.772  -0.833  1.00 98.87           C  
ATOM   1925  HA  VAL A 124       7.286 -10.943   0.199  1.00 98.87           H  
ATOM   1926  C   VAL A 124       5.448 -10.792  -0.867  1.00 98.87           C  
ATOM   1927  CB  VAL A 124       7.523  -9.403  -1.272  1.00 98.87           C  
ATOM   1928  HB  VAL A 124       7.226  -9.226  -2.305  1.00 98.87           H  
ATOM   1929  O   VAL A 124       4.811 -10.512   0.154  1.00 98.87           O  
ATOM   1930  CG1 VAL A 124       6.979  -8.267  -0.393  1.00 98.87           C  
ATOM   1931 HG11 VAL A 124       7.202  -8.468   0.655  1.00 98.87           H  
ATOM   1932 HG12 VAL A 124       5.900  -8.177  -0.522  1.00 98.87           H  
ATOM   1933 HG13 VAL A 124       7.444  -7.325  -0.688  1.00 98.87           H  
ATOM   1934  CG2 VAL A 124       9.052  -9.319  -1.183  1.00 98.87           C  
ATOM   1935 HG21 VAL A 124       9.376  -9.174  -0.153  1.00 98.87           H  
ATOM   1936 HG22 VAL A 124       9.390  -8.487  -1.801  1.00 98.87           H  
ATOM   1937 HG23 VAL A 124       9.528 -10.224  -1.559  1.00 98.87           H  
ATOM   1938  N   ILE A 125       4.828 -11.124  -2.008  1.00 98.80           N  
ATOM   1939  H   ILE A 125       5.399 -11.379  -2.801  1.00 98.80           H  
ATOM   1940  CA  ILE A 125       3.369 -11.307  -2.091  1.00 98.80           C  
ATOM   1941  HA  ILE A 125       2.886 -10.407  -1.712  1.00 98.80           H  
ATOM   1942  C   ILE A 125       2.926 -12.452  -1.178  1.00 98.80           C  
ATOM   1943  CB  ILE A 125       2.897 -11.533  -3.548  1.00 98.80           C  
ATOM   1944  HB  ILE A 125       3.561 -12.255  -4.022  1.00 98.80           H  
ATOM   1945  O   ILE A 125       2.003 -12.253  -0.386  1.00 98.80           O  
ATOM   1946  CG1 ILE A 125       2.953 -10.203  -4.332  1.00 98.80           C  
ATOM   1947 HG12 ILE A 125       2.198  -9.521  -3.941  1.00 98.80           H  
ATOM   1948 HG13 ILE A 125       3.927  -9.736  -4.186  1.00 98.80           H  
ATOM   1949  CG2 ILE A 125       1.459 -12.093  -3.602  1.00 98.80           C  
ATOM   1950 HG21 ILE A 125       1.121 -12.215  -4.631  1.00 98.80           H  
ATOM   1951 HG22 ILE A 125       1.419 -13.087  -3.155  1.00 98.80           H  
ATOM   1952 HG23 ILE A 125       0.778 -11.439  -3.058  1.00 98.80           H  
ATOM   1953  CD1 ILE A 125       2.733 -10.382  -5.841  1.00 98.80           C  
ATOM   1954 HD11 ILE A 125       1.694 -10.630  -6.055  1.00 98.80           H  
ATOM   1955 HD12 ILE A 125       2.976  -9.456  -6.363  1.00 98.80           H  
ATOM   1956 HD13 ILE A 125       3.384 -11.172  -6.213  1.00 98.80           H  
ATOM   1957  N   GLU A 126       3.582 -13.610  -1.259  1.00 98.66           N  
ATOM   1958  H   GLU A 126       4.358 -13.697  -1.900  1.00 98.66           H  
ATOM   1959  CA  GLU A 126       3.259 -14.783  -0.445  1.00 98.66           C  
ATOM   1960  HA  GLU A 126       2.218 -15.055  -0.619  1.00 98.66           H  
ATOM   1961  C   GLU A 126       3.405 -14.473   1.052  1.00 98.66           C  
ATOM   1962  CB  GLU A 126       4.137 -15.966  -0.892  1.00 98.66           C  
ATOM   1963  HB2 GLU A 126       3.891 -16.191  -1.930  1.00 98.66           H  
ATOM   1964  HB3 GLU A 126       5.191 -15.698  -0.827  1.00 98.66           H  
ATOM   1965  O   GLU A 126       2.491 -14.737   1.839  1.00 98.66           O  
ATOM   1966  CG  GLU A 126       3.875 -17.206  -0.023  1.00 98.66           C  
ATOM   1967  HG2 GLU A 126       2.797 -17.315   0.100  1.00 98.66           H  
ATOM   1968  HG3 GLU A 126       4.303 -17.034   0.964  1.00 98.66           H  
ATOM   1969  CD  GLU A 126       4.430 -18.526  -0.578  1.00 98.66           C  
ATOM   1970  OE1 GLU A 126       4.100 -19.562   0.053  1.00 98.66           O  
ATOM   1971  OE2 GLU A 126       5.068 -18.530  -1.653  1.00 98.66           O  
ATOM   1972  N   PHE A 127       4.491 -13.805   1.449  1.00 98.71           N  
ATOM   1973  H   PHE A 127       5.245 -13.685   0.788  1.00 98.71           H  
ATOM   1974  CA  PHE A 127       4.669 -13.312   2.813  1.00 98.71           C  
ATOM   1975  HA  PHE A 127       4.701 -14.163   3.492  1.00 98.71           H  
ATOM   1976  C   PHE A 127       3.514 -12.398   3.259  1.00 98.71           C  
ATOM   1977  CB  PHE A 127       6.011 -12.577   2.900  1.00 98.71           C  
ATOM   1978  HB2 PHE A 127       6.814 -13.287   2.704  1.00 98.71           H  
ATOM   1979  HB3 PHE A 127       6.058 -11.811   2.126  1.00 98.71           H  
ATOM   1980  O   PHE A 127       2.931 -12.592   4.334  1.00 98.71           O  
ATOM   1981  CG  PHE A 127       6.239 -11.926   4.249  1.00 98.71           C  
ATOM   1982  CD1 PHE A 127       5.891 -10.577   4.452  1.00 98.71           C  
ATOM   1983  HD1 PHE A 127       5.489  -9.997   3.634  1.00 98.71           H  
ATOM   1984  CD2 PHE A 127       6.776 -12.678   5.308  1.00 98.71           C  
ATOM   1985  HD2 PHE A 127       7.063 -13.706   5.145  1.00 98.71           H  
ATOM   1986  CE1 PHE A 127       6.082  -9.983   5.711  1.00 98.71           C  
ATOM   1987  HE1 PHE A 127       5.836  -8.942   5.859  1.00 98.71           H  
ATOM   1988  CE2 PHE A 127       6.966 -12.083   6.568  1.00 98.71           C  
ATOM   1989  HE2 PHE A 127       7.406 -12.656   7.371  1.00 98.71           H  
ATOM   1990  CZ  PHE A 127       6.621 -10.736   6.769  1.00 98.71           C  
ATOM   1991  HZ  PHE A 127       6.796 -10.276   7.731  1.00 98.71           H  
ATOM   1992  N   CYS A 128       3.138 -11.415   2.431  1.00 98.71           N  
ATOM   1993  H   CYS A 128       3.628 -11.320   1.554  1.00 98.71           H  
ATOM   1994  CA  CYS A 128       2.048 -10.492   2.751  1.00 98.71           C  
ATOM   1995  HA  CYS A 128       2.254 -10.037   3.720  1.00 98.71           H  
ATOM   1996  C   CYS A 128       0.688 -11.200   2.861  1.00 98.71           C  
ATOM   1997  CB  CYS A 128       1.958  -9.383   1.696  1.00 98.71           C  
ATOM   1998  HB2 CYS A 128       1.067  -8.793   1.909  1.00 98.71           H  
ATOM   1999  HB3 CYS A 128       1.872  -9.826   0.703  1.00 98.71           H  
ATOM   2000  O   CYS A 128      -0.125 -10.829   3.712  1.00 98.71           O  
ATOM   2001  SG  CYS A 128       3.382  -8.265   1.750  1.00 98.71           S  
ATOM   2002  HG  CYS A 128       4.245  -9.128   1.206  1.00 98.71           H  
ATOM   2003  N   GLU A 129       0.429 -12.204   2.021  1.00 98.40           N  
ATOM   2004  H   GLU A 129       1.134 -12.445   1.339  1.00 98.40           H  
ATOM   2005  CA  GLU A 129      -0.788 -13.020   2.049  1.00 98.40           C  
ATOM   2006  HA  GLU A 129      -1.658 -12.363   2.045  1.00 98.40           H  
ATOM   2007  C   GLU A 129      -0.886 -13.868   3.317  1.00 98.40           C  
ATOM   2008  CB  GLU A 129      -0.837 -13.925   0.806  1.00 98.40           C  
ATOM   2009  HB2 GLU A 129       0.141 -14.373   0.628  1.00 98.40           H  
ATOM   2010  HB3 GLU A 129      -1.566 -14.719   0.969  1.00 98.40           H  
ATOM   2011  O   GLU A 129      -1.952 -13.917   3.943  1.00 98.40           O  
ATOM   2012  CG  GLU A 129      -1.279 -13.107  -0.407  1.00 98.40           C  
ATOM   2013  HG2 GLU A 129      -0.646 -12.228  -0.523  1.00 98.40           H  
ATOM   2014  HG3 GLU A 129      -2.291 -12.761  -0.194  1.00 98.40           H  
ATOM   2015  CD  GLU A 129      -1.331 -13.875  -1.728  1.00 98.40           C  
ATOM   2016  OE1 GLU A 129      -1.917 -13.260  -2.654  1.00 98.40           O  
ATOM   2017  OE2 GLU A 129      -0.894 -15.039  -1.799  1.00 98.40           O  
ATOM   2018  N   ASN A 130       0.230 -14.480   3.713  1.00 98.17           N  
ATOM   2019  H   ASN A 130       1.040 -14.413   3.113  1.00 98.17           H  
ATOM   2020  CA  ASN A 130       0.318 -15.354   4.876  1.00 98.17           C  
ATOM   2021  HA  ASN A 130      -0.502 -16.071   4.833  1.00 98.17           H  
ATOM   2022  C   ASN A 130       0.151 -14.589   6.198  1.00 98.17           C  
ATOM   2023  CB  ASN A 130       1.651 -16.121   4.792  1.00 98.17           C  
ATOM   2024  HB2 ASN A 130       2.460 -15.433   4.549  1.00 98.17           H  
ATOM   2025  HB3 ASN A 130       1.872 -16.576   5.757  1.00 98.17           H  
ATOM   2026  O   ASN A 130      -0.604 -15.027   7.071  1.00 98.17           O  
ATOM   2027  CG  ASN A 130       1.614 -17.245   3.764  1.00 98.17           C  
ATOM   2028  ND2 ASN A 130       2.738 -17.600   3.190  1.00 98.17           N  
ATOM   2029 HD21 ASN A 130       2.689 -18.273   2.438  1.00 98.17           H  
ATOM   2030 HD22 ASN A 130       3.557 -17.011   3.250  1.00 98.17           H  
ATOM   2031  OD1 ASN A 130       0.580 -17.857   3.532  1.00 98.17           O  
ATOM   2032  N   ASP A 131       0.800 -13.431   6.355  1.00 96.61           N  
ATOM   2033  H   ASP A 131       1.455 -13.148   5.640  1.00 96.61           H  
ATOM   2034  CA  ASP A 131       0.667 -12.620   7.574  1.00 96.61           C  
ATOM   2035  HA  ASP A 131       0.631 -13.281   8.440  1.00 96.61           H  
ATOM   2036  C   ASP A 131      -0.625 -11.776   7.583  1.00 96.61           C  
ATOM   2037  CB  ASP A 131       1.907 -11.733   7.729  1.00 96.61           C  
ATOM   2038  HB2 ASP A 131       2.006 -11.090   6.855  1.00 96.61           H  
ATOM   2039  HB3 ASP A 131       2.798 -12.357   7.806  1.00 96.61           H  
ATOM   2040  O   ASP A 131      -1.333 -11.647   8.592  1.00 96.61           O  
ATOM   2041  CG  ASP A 131       1.770 -10.876   8.987  1.00 96.61           C  
ATOM   2042  OD1 ASP A 131       1.191  -9.768   8.878  1.00 96.61           O  
ATOM   2043  OD2 ASP A 131       2.112 -11.336  10.095  1.00 96.61           O  
ATOM   2044  N   GLY A 132      -0.962 -11.194   6.433  1.00 96.12           N  
ATOM   2045  H   GLY A 132      -0.383 -11.377   5.626  1.00 96.12           H  
ATOM   2046  CA  GLY A 132      -2.165 -10.403   6.232  1.00 96.12           C  
ATOM   2047  HA2 GLY A 132      -2.316 -10.344   5.154  1.00 96.12           H  
ATOM   2048  HA3 GLY A 132      -3.009 -10.933   6.672  1.00 96.12           H  
ATOM   2049  C   GLY A 132      -2.133  -8.975   6.795  1.00 96.12           C  
ATOM   2050  O   GLY A 132      -3.180  -8.313   6.769  1.00 96.12           O  
ATOM   2051  N   ASN A 133      -0.999  -8.483   7.314  1.00 96.09           N  
ATOM   2052  H   ASN A 133      -0.216  -9.109   7.437  1.00 96.09           H  
ATOM   2053  CA  ASN A 133      -0.860  -7.108   7.823  1.00 96.09           C  
ATOM   2054  HA  ASN A 133      -1.842  -6.636   7.828  1.00 96.09           H  
ATOM   2055  C   ASN A 133       0.032  -6.196   6.970  1.00 96.09           C  
ATOM   2056  CB  ASN A 133      -0.354  -7.117   9.269  1.00 96.09           C  
ATOM   2057  HB2 ASN A 133      -0.389  -6.101   9.662  1.00 96.09           H  
ATOM   2058  HB3 ASN A 133       0.691  -7.428   9.278  1.00 96.09           H  
ATOM   2059  O   ASN A 133       0.084  -4.996   7.251  1.00 96.09           O  
ATOM   2060  CG  ASN A 133      -1.176  -8.003  10.177  1.00 96.09           C  
ATOM   2061  ND2 ASN A 133      -0.545  -8.941  10.836  1.00 96.09           N  
ATOM   2062 HD21 ASN A 133      -1.108  -9.741  11.086  1.00 96.09           H  
ATOM   2063 HD22 ASN A 133       0.310  -9.227  10.381  1.00 96.09           H  
ATOM   2064  OD1 ASN A 133      -2.354  -7.772  10.421  1.00 96.09           O  
ATOM   2065  N   TYR A 134       0.685  -6.733   5.941  1.00 98.49           N  
ATOM   2066  H   TYR A 134       0.597  -7.725   5.772  1.00 98.49           H  
ATOM   2067  CA  TYR A 134       1.605  -5.997   5.078  1.00 98.49           C  
ATOM   2068  HA  TYR A 134       1.772  -5.006   5.500  1.00 98.49           H  
ATOM   2069  C   TYR A 134       1.019  -5.805   3.677  1.00 98.49           C  
ATOM   2070  CB  TYR A 134       2.965  -6.704   5.062  1.00 98.49           C  
ATOM   2071  HB2 TYR A 134       3.663  -6.113   4.470  1.00 98.49           H  
ATOM   2072  HB3 TYR A 134       2.854  -7.672   4.574  1.00 98.49           H  
ATOM   2073  O   TYR A 134       0.238  -6.626   3.198  1.00 98.49           O  
ATOM   2074  CG  TYR A 134       3.550  -6.915   6.448  1.00 98.49           C  
ATOM   2075  CD1 TYR A 134       4.114  -5.834   7.154  1.00 98.49           C  
ATOM   2076  HD1 TYR A 134       4.168  -4.860   6.692  1.00 98.49           H  
ATOM   2077  CD2 TYR A 134       3.502  -8.189   7.046  1.00 98.49           C  
ATOM   2078  HD2 TYR A 134       3.095  -9.032   6.507  1.00 98.49           H  
ATOM   2079  CE1 TYR A 134       4.624  -6.028   8.454  1.00 98.49           C  
ATOM   2080  HE1 TYR A 134       5.048  -5.203   9.007  1.00 98.49           H  
ATOM   2081  CE2 TYR A 134       4.022  -8.384   8.340  1.00 98.49           C  
ATOM   2082  HE2 TYR A 134       4.015  -9.365   8.792  1.00 98.49           H  
ATOM   2083  OH  TYR A 134       5.083  -7.493  10.302  1.00 98.49           O  
ATOM   2084  HH  TYR A 134       5.618  -6.756  10.605  1.00 98.49           H  
ATOM   2085  CZ  TYR A 134       4.585  -7.307   9.049  1.00 98.49           C  
ATOM   2086  N   PHE A 135       1.343  -4.675   3.054  1.00 98.80           N  
ATOM   2087  H   PHE A 135       1.918  -4.004   3.544  1.00 98.80           H  
ATOM   2088  CA  PHE A 135       0.945  -4.334   1.694  1.00 98.80           C  
ATOM   2089  HA  PHE A 135       0.460  -5.198   1.238  1.00 98.80           H  
ATOM   2090  C   PHE A 135       2.187  -3.988   0.875  1.00 98.80           C  
ATOM   2091  CB  PHE A 135      -0.055  -3.170   1.719  1.00 98.80           C  
ATOM   2092  HB2 PHE A 135       0.450  -2.266   2.060  1.00 98.80           H  
ATOM   2093  HB3 PHE A 135      -0.844  -3.394   2.437  1.00 98.80           H  
ATOM   2094  O   PHE A 135       2.932  -3.081   1.248  1.00 98.80           O  
ATOM   2095  CG  PHE A 135      -0.698  -2.910   0.372  1.00 98.80           C  
ATOM   2096  CD1 PHE A 135      -0.063  -2.083  -0.573  1.00 98.80           C  
ATOM   2097  HD1 PHE A 135       0.893  -1.634  -0.344  1.00 98.80           H  
ATOM   2098  CD2 PHE A 135      -1.902  -3.556   0.042  1.00 98.80           C  
ATOM   2099  HD2 PHE A 135      -2.367  -4.226   0.751  1.00 98.80           H  
ATOM   2100  CE1 PHE A 135      -0.626  -1.915  -1.850  1.00 98.80           C  
ATOM   2101  HE1 PHE A 135      -0.085  -1.356  -2.599  1.00 98.80           H  
ATOM   2102  CE2 PHE A 135      -2.474  -3.370  -1.227  1.00 98.80           C  
ATOM   2103  HE2 PHE A 135      -3.382  -3.892  -1.492  1.00 98.80           H  
ATOM   2104  CZ  PHE A 135      -1.834  -2.555  -2.173  1.00 98.80           C  
ATOM   2105  HZ  PHE A 135      -2.244  -2.468  -3.169  1.00 98.80           H  
ATOM   2106  N   TYR A 136       2.403  -4.675  -0.241  1.00 98.88           N  
ATOM   2107  H   TYR A 136       1.751  -5.399  -0.505  1.00 98.88           H  
ATOM   2108  CA  TYR A 136       3.593  -4.490  -1.063  1.00 98.88           C  
ATOM   2109  HA  TYR A 136       4.366  -4.045  -0.436  1.00 98.88           H  
ATOM   2110  C   TYR A 136       3.334  -3.525  -2.229  1.00 98.88           C  
ATOM   2111  CB  TYR A 136       4.115  -5.863  -1.502  1.00 98.88           C  
ATOM   2112  HB2 TYR A 136       4.277  -6.468  -0.610  1.00 98.88           H  
ATOM   2113  HB3 TYR A 136       3.344  -6.352  -2.097  1.00 98.88           H  
ATOM   2114  O   TYR A 136       2.390  -3.694  -3.008  1.00 98.88           O  
ATOM   2115  CG  TYR A 136       5.409  -5.853  -2.294  1.00 98.88           C  
ATOM   2116  CD1 TYR A 136       5.635  -6.850  -3.258  1.00 98.88           C  
ATOM   2117  HD1 TYR A 136       4.906  -7.629  -3.425  1.00 98.88           H  
ATOM   2118  CD2 TYR A 136       6.410  -4.887  -2.055  1.00 98.88           C  
ATOM   2119  HD2 TYR A 136       6.292  -4.147  -1.277  1.00 98.88           H  
ATOM   2120  CE1 TYR A 136       6.830  -6.849  -3.999  1.00 98.88           C  
ATOM   2121  HE1 TYR A 136       7.003  -7.606  -4.750  1.00 98.88           H  
ATOM   2122  CE2 TYR A 136       7.589  -4.865  -2.819  1.00 98.88           C  
ATOM   2123  HE2 TYR A 136       8.327  -4.093  -2.661  1.00 98.88           H  
ATOM   2124  OH  TYR A 136       8.920  -5.832  -4.572  1.00 98.88           O  
ATOM   2125  HH  TYR A 136       9.530  -5.129  -4.335  1.00 98.88           H  
ATOM   2126  CZ  TYR A 136       7.800  -5.847  -3.804  1.00 98.88           C  
ATOM   2127  N   ILE A 137       4.160  -2.484  -2.343  1.00 98.86           N  
ATOM   2128  H   ILE A 137       4.927  -2.400  -1.691  1.00 98.86           H  
ATOM   2129  CA  ILE A 137       4.171  -1.589  -3.503  1.00 98.86           C  
ATOM   2130  HA  ILE A 137       3.203  -1.621  -4.003  1.00 98.86           H  
ATOM   2131  C   ILE A 137       5.219  -2.119  -4.477  1.00 98.86           C  
ATOM   2132  CB  ILE A 137       4.427  -0.127  -3.086  1.00 98.86           C  
ATOM   2133  HB  ILE A 137       5.372  -0.076  -2.545  1.00 98.86           H  
ATOM   2134  O   ILE A 137       6.416  -2.038  -4.214  1.00 98.86           O  
ATOM   2135  CG1 ILE A 137       3.286   0.361  -2.160  1.00 98.86           C  
ATOM   2136 HG12 ILE A 137       3.159  -0.342  -1.337  1.00 98.86           H  
ATOM   2137 HG13 ILE A 137       2.352   0.395  -2.721  1.00 98.86           H  
ATOM   2138  CG2 ILE A 137       4.519   0.775  -4.333  1.00 98.86           C  
ATOM   2139 HG21 ILE A 137       4.783   1.792  -4.040  1.00 98.86           H  
ATOM   2140 HG22 ILE A 137       3.572   0.781  -4.871  1.00 98.86           H  
ATOM   2141 HG23 ILE A 137       5.305   0.426  -5.003  1.00 98.86           H  
ATOM   2142  CD1 ILE A 137       3.547   1.735  -1.538  1.00 98.86           C  
ATOM   2143 HD11 ILE A 137       3.580   2.510  -2.304  1.00 98.86           H  
ATOM   2144 HD12 ILE A 137       4.497   1.711  -1.005  1.00 98.86           H  
ATOM   2145 HD13 ILE A 137       2.748   1.972  -0.836  1.00 98.86           H  
ATOM   2146  N   ILE A 138       4.739  -2.659  -5.593  1.00 98.69           N  
ATOM   2147  H   ILE A 138       3.744  -2.613  -5.762  1.00 98.69           H  
ATOM   2148  CA  ILE A 138       5.560  -3.229  -6.653  1.00 98.69           C  
ATOM   2149  HA  ILE A 138       6.514  -3.537  -6.224  1.00 98.69           H  
ATOM   2150  C   ILE A 138       5.831  -2.151  -7.701  1.00 98.69           C  
ATOM   2151  CB  ILE A 138       4.902  -4.482  -7.275  1.00 98.69           C  
ATOM   2152  HB  ILE A 138       3.982  -4.180  -7.775  1.00 98.69           H  
ATOM   2153  O   ILE A 138       4.948  -1.382  -8.092  1.00 98.69           O  
ATOM   2154  CG1 ILE A 138       4.550  -5.552  -6.227  1.00 98.69           C  
ATOM   2155 HG12 ILE A 138       4.138  -5.098  -5.325  1.00 98.69           H  
ATOM   2156 HG13 ILE A 138       5.463  -6.084  -5.961  1.00 98.69           H  
ATOM   2157  CG2 ILE A 138       5.845  -5.122  -8.307  1.00 98.69           C  
ATOM   2158 HG21 ILE A 138       6.791  -5.391  -7.839  1.00 98.69           H  
ATOM   2159 HG22 ILE A 138       5.403  -6.011  -8.757  1.00 98.69           H  
ATOM   2160 HG23 ILE A 138       6.058  -4.422  -9.115  1.00 98.69           H  
ATOM   2161  CD1 ILE A 138       3.527  -6.570  -6.731  1.00 98.69           C  
ATOM   2162 HD11 ILE A 138       3.891  -7.098  -7.612  1.00 98.69           H  
ATOM   2163 HD12 ILE A 138       2.595  -6.056  -6.969  1.00 98.69           H  
ATOM   2164 HD13 ILE A 138       3.347  -7.300  -5.942  1.00 98.69           H  
ATOM   2165  N   GLU A 139       7.059  -2.150  -8.180  1.00 95.48           N  
ATOM   2166  H   GLU A 139       7.701  -2.843  -7.822  1.00 95.48           H  
ATOM   2167  CA  GLU A 139       7.563  -1.382  -9.312  1.00 95.48           C  
ATOM   2168  HA  GLU A 139       6.818  -0.644  -9.612  1.00 95.48           H  
ATOM   2169  C   GLU A 139       7.831  -2.304 -10.512  1.00 95.48           C  
ATOM   2170  CB  GLU A 139       8.817  -0.640  -8.849  1.00 95.48           C  
ATOM   2171  HB2 GLU A 139       8.504   0.030  -8.048  1.00 95.48           H  
ATOM   2172  HB3 GLU A 139       9.215  -0.035  -9.663  1.00 95.48           H  
ATOM   2173  O   GLU A 139       7.999  -3.515 -10.331  1.00 95.48           O  
ATOM   2174  CG  GLU A 139       9.917  -1.607  -8.374  1.00 95.48           C  
ATOM   2175  HG2 GLU A 139       9.489  -2.526  -7.974  1.00 95.48           H  
ATOM   2176  HG3 GLU A 139      10.516  -1.895  -9.238  1.00 95.48           H  
ATOM   2177  CD  GLU A 139      10.818  -1.037  -7.282  1.00 95.48           C  
ATOM   2178  OE1 GLU A 139      11.856  -1.682  -7.064  1.00 95.48           O  
ATOM   2179  OE2 GLU A 139      10.452  -0.021  -6.634  1.00 95.48           O  
ATOM   2180  N   PRO A 140       7.835  -1.773 -11.743  1.00 95.04           N  
ATOM   2181  CA  PRO A 140       7.982  -2.595 -12.929  1.00 95.04           C  
ATOM   2182  HA  PRO A 140       7.431  -3.528 -12.814  1.00 95.04           H  
ATOM   2183  C   PRO A 140       9.466  -2.892 -13.205  1.00 95.04           C  
ATOM   2184  CB  PRO A 140       7.341  -1.759 -14.035  1.00 95.04           C  
ATOM   2185  HB2 PRO A 140       6.258  -1.872 -13.989  1.00 95.04           H  
ATOM   2186  HB3 PRO A 140       7.713  -2.024 -15.025  1.00 95.04           H  
ATOM   2187  O   PRO A 140      10.339  -2.117 -12.801  1.00 95.04           O  
ATOM   2188  CG  PRO A 140       7.722  -0.331 -13.645  1.00 95.04           C  
ATOM   2189  HG2 PRO A 140       6.977   0.388 -13.984  1.00 95.04           H  
ATOM   2190  HG3 PRO A 140       8.697  -0.088 -14.069  1.00 95.04           H  
ATOM   2191  CD  PRO A 140       7.824  -0.362 -12.118  1.00 95.04           C  
ATOM   2192  HD2 PRO A 140       6.990   0.172 -11.661  1.00 95.04           H  
ATOM   2193  HD3 PRO A 140       8.759   0.112 -11.818  1.00 95.04           H  
ATOM   2194  N   PRO A 141       9.776  -3.964 -13.955  1.00 96.33           N  
ATOM   2195  CA  PRO A 141      11.052  -4.050 -14.651  1.00 96.33           C  
ATOM   2196  HA  PRO A 141      11.850  -4.109 -13.912  1.00 96.33           H  
ATOM   2197  C   PRO A 141      11.278  -2.817 -15.541  1.00 96.33           C  
ATOM   2198  CB  PRO A 141      11.012  -5.349 -15.462  1.00 96.33           C  
ATOM   2199  HB2 PRO A 141      10.746  -5.135 -16.497  1.00 96.33           H  
ATOM   2200  HB3 PRO A 141      11.966  -5.873 -15.421  1.00 96.33           H  
ATOM   2201  O   PRO A 141      10.328  -2.221 -16.051  1.00 96.33           O  
ATOM   2202  CG  PRO A 141       9.895  -6.166 -14.809  1.00 96.33           C  
ATOM   2203  HG2 PRO A 141       9.408  -6.834 -15.520  1.00 96.33           H  
ATOM   2204  HG3 PRO A 141      10.301  -6.740 -13.976  1.00 96.33           H  
ATOM   2205  CD  PRO A 141       8.934  -5.101 -14.286  1.00 96.33           C  
ATOM   2206  HD2 PRO A 141       8.234  -4.816 -15.071  1.00 96.33           H  
ATOM   2207  HD3 PRO A 141       8.401  -5.474 -13.411  1.00 96.33           H  
ATOM   2208  N   VAL A 142      12.541  -2.438 -15.715  1.00 95.68           N  
ATOM   2209  H   VAL A 142      13.266  -2.993 -15.285  1.00 95.68           H  
ATOM   2210  CA  VAL A 142      12.954  -1.324 -16.584  1.00 95.68           C  
ATOM   2211  HA  VAL A 142      12.325  -0.455 -16.390  1.00 95.68           H  
ATOM   2212  C   VAL A 142      12.749  -1.697 -18.056  1.00 95.68           C  
ATOM   2213  CB  VAL A 142      14.416  -0.934 -16.278  1.00 95.68           C  
ATOM   2214  HB  VAL A 142      15.045  -1.815 -16.404  1.00 95.68           H  
ATOM   2215  O   VAL A 142      13.041  -2.824 -18.456  1.00 95.68           O  
ATOM   2216  CG1 VAL A 142      14.971   0.177 -17.171  1.00 95.68           C  
ATOM   2217 HG11 VAL A 142      14.913  -0.103 -18.223  1.00 95.68           H  
ATOM   2218 HG12 VAL A 142      16.016   0.367 -16.926  1.00 95.68           H  
ATOM   2219 HG13 VAL A 142      14.403   1.094 -17.015  1.00 95.68           H  
ATOM   2220  CG2 VAL A 142      14.559  -0.442 -14.827  1.00 95.68           C  
ATOM   2221 HG21 VAL A 142      14.247  -1.214 -14.124  1.00 95.68           H  
ATOM   2222 HG22 VAL A 142      13.945   0.447 -14.681  1.00 95.68           H  
ATOM   2223 HG23 VAL A 142      15.600  -0.191 -14.624  1.00 95.68           H  
ATOM   2224  N   GLY A 143      12.274  -0.745 -18.857  1.00 96.31           N  
ATOM   2225  H   GLY A 143      12.162   0.181 -18.472  1.00 96.31           H  
ATOM   2226  CA  GLY A 143      12.232  -0.815 -20.318  1.00 96.31           C  
ATOM   2227  HA2 GLY A 143      12.158   0.203 -20.700  1.00 96.31           H  
ATOM   2228  HA3 GLY A 143      13.168  -1.242 -20.679  1.00 96.31           H  
ATOM   2229  C   GLY A 143      11.086  -1.617 -20.932  1.00 96.31           C  
ATOM   2230  O   GLY A 143      11.117  -1.835 -22.137  1.00 96.31           O  
ATOM   2231  N   LEU A 144      10.107  -2.077 -20.145  1.00 97.89           N  
ATOM   2232  H   LEU A 144      10.121  -1.824 -19.167  1.00 97.89           H  
ATOM   2233  CA  LEU A 144       8.947  -2.798 -20.682  1.00 97.89           C  
ATOM   2234  HA  LEU A 144       9.265  -3.413 -21.523  1.00 97.89           H  
ATOM   2235  C   LEU A 144       7.894  -1.833 -21.219  1.00 97.89           C  
ATOM   2236  CB  LEU A 144       8.313  -3.704 -19.613  1.00 97.89           C  
ATOM   2237  HB2 LEU A 144       8.011  -3.089 -18.765  1.00 97.89           H  
ATOM   2238  HB3 LEU A 144       7.411  -4.140 -20.042  1.00 97.89           H  
ATOM   2239  O   LEU A 144       7.451  -0.956 -20.487  1.00 97.89           O  
ATOM   2240  CG  LEU A 144       9.209  -4.841 -19.103  1.00 97.89           C  
ATOM   2241  HG  LEU A 144      10.020  -4.417 -18.512  1.00 97.89           H  
ATOM   2242  CD1 LEU A 144       8.371  -5.765 -18.213  1.00 97.89           C  
ATOM   2243 HD11 LEU A 144       7.962  -5.189 -17.384  1.00 97.89           H  
ATOM   2244 HD12 LEU A 144       9.001  -6.564 -17.823  1.00 97.89           H  
ATOM   2245 HD13 LEU A 144       7.557  -6.198 -18.794  1.00 97.89           H  
ATOM   2246  CD2 LEU A 144       9.812  -5.693 -20.220  1.00 97.89           C  
ATOM   2247 HD21 LEU A 144       9.029  -6.048 -20.890  1.00 97.89           H  
ATOM   2248 HD22 LEU A 144      10.516  -5.094 -20.797  1.00 97.89           H  
ATOM   2249 HD23 LEU A 144      10.356  -6.538 -19.798  1.00 97.89           H  
ATOM   2250  N   GLU A 145       7.422  -2.063 -22.440  1.00 98.28           N  
ATOM   2251  H   GLU A 145       7.860  -2.789 -22.989  1.00 98.28           H  
ATOM   2252  CA  GLU A 145       6.280  -1.352 -23.020  1.00 98.28           C  
ATOM   2253  HA  GLU A 145       6.437  -0.284 -22.869  1.00 98.28           H  
ATOM   2254  C   GLU A 145       4.948  -1.729 -22.330  1.00 98.28           C  
ATOM   2255  CB  GLU A 145       6.231  -1.629 -24.534  1.00 98.28           C  
ATOM   2256  HB2 GLU A 145       5.298  -1.251 -24.953  1.00 98.28           H  
ATOM   2257  HB3 GLU A 145       6.231  -2.708 -24.694  1.00 98.28           H  
ATOM   2258  O   GLU A 145       4.855  -2.770 -21.665  1.00 98.28           O  
ATOM   2259  CG  GLU A 145       7.407  -1.011 -25.314  1.00 98.28           C  
ATOM   2260  HG2 GLU A 145       8.344  -1.415 -24.929  1.00 98.28           H  
ATOM   2261  HG3 GLU A 145       7.321  -1.327 -26.353  1.00 98.28           H  
ATOM   2262  CD  GLU A 145       7.450   0.527 -25.273  1.00 98.28           C  
ATOM   2263  OE1 GLU A 145       8.530   1.089 -25.563  1.00 98.28           O  
ATOM   2264  OE2 GLU A 145       6.390   1.143 -25.008  1.00 98.28           O  
ATOM   2265  N   PRO A 146       3.863  -0.940 -22.492  1.00 98.49           N  
ATOM   2266  CA  PRO A 146       2.586  -1.188 -21.816  1.00 98.49           C  
ATOM   2267  HA  PRO A 146       2.734  -1.014 -20.750  1.00 98.49           H  
ATOM   2268  C   PRO A 146       2.009  -2.601 -22.013  1.00 98.49           C  
ATOM   2269  CB  PRO A 146       1.636  -0.115 -22.354  1.00 98.49           C  
ATOM   2270  HB2 PRO A 146       0.872   0.148 -21.623  1.00 98.49           H  
ATOM   2271  HB3 PRO A 146       1.178  -0.445 -23.286  1.00 98.49           H  
ATOM   2272  O   PRO A 146       1.515  -3.206 -21.059  1.00 98.49           O  
ATOM   2273  CG  PRO A 146       2.577   1.054 -22.640  1.00 98.49           C  
ATOM   2274  HG2 PRO A 146       2.163   1.749 -23.371  1.00 98.49           H  
ATOM   2275  HG3 PRO A 146       2.820   1.572 -21.713  1.00 98.49           H  
ATOM   2276  CD  PRO A 146       3.818   0.347 -23.179  1.00 98.49           C  
ATOM   2277  HD2 PRO A 146       4.705   0.948 -22.979  1.00 98.49           H  
ATOM   2278  HD3 PRO A 146       3.710   0.192 -24.252  1.00 98.49           H  
ATOM   2279  N   ASP A 147       2.098  -3.160 -23.221  1.00 98.24           N  
ATOM   2280  H   ASP A 147       2.498  -2.623 -23.977  1.00 98.24           H  
ATOM   2281  CA  ASP A 147       1.644  -4.532 -23.492  1.00 98.24           C  
ATOM   2282  HA  ASP A 147       0.663  -4.679 -23.041  1.00 98.24           H  
ATOM   2283  C   ASP A 147       2.581  -5.585 -22.873  1.00 98.24           C  
ATOM   2284  CB  ASP A 147       1.510  -4.747 -25.009  1.00 98.24           C  
ATOM   2285  HB2 ASP A 147       1.424  -5.817 -25.197  1.00 98.24           H  
ATOM   2286  HB3 ASP A 147       2.417  -4.397 -25.503  1.00 98.24           H  
ATOM   2287  O   ASP A 147       2.140  -6.663 -22.465  1.00 98.24           O  
ATOM   2288  CG  ASP A 147       0.283  -4.071 -25.642  1.00 98.24           C  
ATOM   2289  OD1 ASP A 147      -0.674  -3.729 -24.905  1.00 98.24           O  
ATOM   2290  OD2 ASP A 147       0.273  -3.967 -26.889  1.00 98.24           O  
ATOM   2291  N   GLU A 148       3.872  -5.274 -22.739  1.00 98.63           N  
ATOM   2292  H   GLU A 148       4.172  -4.340 -22.977  1.00 98.63           H  
ATOM   2293  CA  GLU A 148       4.866  -6.169 -22.148  1.00 98.63           C  
ATOM   2294  HA  GLU A 148       4.706  -7.175 -22.535  1.00 98.63           H  
ATOM   2295  C   GLU A 148       4.738  -6.236 -20.627  1.00 98.63           C  
ATOM   2296  CB  GLU A 148       6.286  -5.743 -22.523  1.00 98.63           C  
ATOM   2297  HB2 GLU A 148       6.985  -6.420 -22.033  1.00 98.63           H  
ATOM   2298  HB3 GLU A 148       6.468  -4.734 -22.153  1.00 98.63           H  
ATOM   2299  O   GLU A 148       4.842  -7.327 -20.070  1.00 98.63           O  
ATOM   2300  CG  GLU A 148       6.540  -5.798 -24.033  1.00 98.63           C  
ATOM   2301  HG2 GLU A 148       6.342  -6.811 -24.383  1.00 98.63           H  
ATOM   2302  HG3 GLU A 148       5.858  -5.122 -24.548  1.00 98.63           H  
ATOM   2303  CD  GLU A 148       7.984  -5.401 -24.352  1.00 98.63           C  
ATOM   2304  OE1 GLU A 148       8.643  -6.176 -25.083  1.00 98.63           O  
ATOM   2305  OE2 GLU A 148       8.410  -4.347 -23.835  1.00 98.63           O  
ATOM   2306  N   ILE A 149       4.445  -5.122 -19.943  1.00 98.40           N  
ATOM   2307  H   ILE A 149       4.435  -4.245 -20.444  1.00 98.40           H  
ATOM   2308  CA  ILE A 149       4.175  -5.146 -18.496  1.00 98.40           C  
ATOM   2309  HA  ILE A 149       4.971  -5.744 -18.053  1.00 98.40           H  
ATOM   2310  C   ILE A 149       2.848  -5.855 -18.178  1.00 98.40           C  
ATOM   2311  CB  ILE A 149       4.265  -3.735 -17.871  1.00 98.40           C  
ATOM   2312  HB  ILE A 149       5.220  -3.300 -18.164  1.00 98.40           H  
ATOM   2313  O   ILE A 149       2.747  -6.561 -17.169  1.00 98.40           O  
ATOM   2314  CG1 ILE A 149       4.217  -3.759 -16.328  1.00 98.40           C  
ATOM   2315 HG12 ILE A 149       4.219  -2.734 -15.959  1.00 98.40           H  
ATOM   2316 HG13 ILE A 149       3.298  -4.235 -15.985  1.00 98.40           H  
ATOM   2317  CG2 ILE A 149       3.165  -2.799 -18.380  1.00 98.40           C  
ATOM   2318 HG21 ILE A 149       3.267  -1.814 -17.924  1.00 98.40           H  
ATOM   2319 HG22 ILE A 149       3.304  -2.671 -19.454  1.00 98.40           H  
ATOM   2320 HG23 ILE A 149       2.170  -3.190 -18.171  1.00 98.40           H  
ATOM   2321  CD1 ILE A 149       5.413  -4.479 -15.698  1.00 98.40           C  
ATOM   2322 HD11 ILE A 149       6.336  -4.048 -16.083  1.00 98.40           H  
ATOM   2323 HD12 ILE A 149       5.393  -4.347 -14.616  1.00 98.40           H  
ATOM   2324 HD13 ILE A 149       5.384  -5.546 -15.920  1.00 98.40           H  
ATOM   2325  N   ILE A 150       1.845  -5.736 -19.057  1.00 98.57           N  
ATOM   2326  H   ILE A 150       1.980  -5.129 -19.852  1.00 98.57           H  
ATOM   2327  CA  ILE A 150       0.611  -6.531 -18.978  1.00 98.57           C  
ATOM   2328  HA  ILE A 150       0.160  -6.395 -17.995  1.00 98.57           H  
ATOM   2329  C   ILE A 150       0.948  -8.019 -19.099  1.00 98.57           C  
ATOM   2330  CB  ILE A 150      -0.408  -6.067 -20.045  1.00 98.57           C  
ATOM   2331  HB  ILE A 150       0.107  -5.946 -20.997  1.00 98.57           H  
ATOM   2332  O   ILE A 150       0.593  -8.808 -18.219  1.00 98.57           O  
ATOM   2333  CG1 ILE A 150      -1.003  -4.703 -19.633  1.00 98.57           C  
ATOM   2334 HG12 ILE A 150      -0.192  -4.040 -19.332  1.00 98.57           H  
ATOM   2335 HG13 ILE A 150      -1.660  -4.837 -18.774  1.00 98.57           H  
ATOM   2336  CG2 ILE A 150      -1.515  -7.121 -20.234  1.00 98.57           C  
ATOM   2337 HG21 ILE A 150      -2.329  -6.728 -20.844  1.00 98.57           H  
ATOM   2338 HG22 ILE A 150      -1.898  -7.450 -19.268  1.00 98.57           H  
ATOM   2339 HG23 ILE A 150      -1.118  -7.991 -20.756  1.00 98.57           H  
ATOM   2340  CD1 ILE A 150      -1.782  -3.996 -20.751  1.00 98.57           C  
ATOM   2341 HD11 ILE A 150      -2.025  -2.983 -20.430  1.00 98.57           H  
ATOM   2342 HD12 ILE A 150      -2.709  -4.526 -20.968  1.00 98.57           H  
ATOM   2343 HD13 ILE A 150      -1.174  -3.939 -21.653  1.00 98.57           H  
ATOM   2344  N   ASN A 151       1.701  -8.394 -20.136  1.00 98.49           N  
ATOM   2345  H   ASN A 151       1.945  -7.705 -20.833  1.00 98.49           H  
ATOM   2346  CA  ASN A 151       2.127  -9.772 -20.342  1.00 98.49           C  
ATOM   2347  HA  ASN A 151       1.238 -10.402 -20.389  1.00 98.49           H  
ATOM   2348  C   ASN A 151       2.984 -10.286 -19.172  1.00 98.49           C  
ATOM   2349  CB  ASN A 151       2.849  -9.858 -21.692  1.00 98.49           C  
ATOM   2350  HB2 ASN A 151       2.186  -9.506 -22.483  1.00 98.49           H  
ATOM   2351  HB3 ASN A 151       3.729  -9.214 -21.679  1.00 98.49           H  
ATOM   2352  O   ASN A 151       2.749 -11.392 -18.699  1.00 98.49           O  
ATOM   2353  CG  ASN A 151       3.255 -11.280 -22.018  1.00 98.49           C  
ATOM   2354  ND2 ASN A 151       4.537 -11.548 -22.111  1.00 98.49           N  
ATOM   2355 HD21 ASN A 151       5.214 -10.807 -21.999  1.00 98.49           H  
ATOM   2356 HD22 ASN A 151       4.786 -12.502 -22.332  1.00 98.49           H  
ATOM   2357  OD1 ASN A 151       2.439 -12.170 -22.183  1.00 98.49           O  
ATOM   2358  N   PHE A 152       3.911  -9.482 -18.641  1.00 98.44           N  
ATOM   2359  H   PHE A 152       4.075  -8.592 -19.090  1.00 98.44           H  
ATOM   2360  CA  PHE A 152       4.720  -9.809 -17.463  1.00 98.44           C  
ATOM   2361  HA  PHE A 152       5.345 -10.673 -17.687  1.00 98.44           H  
ATOM   2362  C   PHE A 152       3.843 -10.165 -16.263  1.00 98.44           C  
ATOM   2363  CB  PHE A 152       5.630  -8.622 -17.107  1.00 98.44           C  
ATOM   2364  HB2 PHE A 152       5.029  -7.714 -17.067  1.00 98.44           H  
ATOM   2365  HB3 PHE A 152       6.367  -8.490 -17.899  1.00 98.44           H  
ATOM   2366  O   PHE A 152       4.088 -11.171 -15.595  1.00 98.44           O  
ATOM   2367  CG  PHE A 152       6.348  -8.768 -15.775  1.00 98.44           C  
ATOM   2368  CD1 PHE A 152       5.781  -8.239 -14.597  1.00 98.44           C  
ATOM   2369  HD1 PHE A 152       4.843  -7.706 -14.643  1.00 98.44           H  
ATOM   2370  CD2 PHE A 152       7.578  -9.446 -15.710  1.00 98.44           C  
ATOM   2371  HD2 PHE A 152       8.030  -9.836 -16.610  1.00 98.44           H  
ATOM   2372  CE1 PHE A 152       6.440  -8.390 -13.363  1.00 98.44           C  
ATOM   2373  HE1 PHE A 152       6.018  -7.966 -12.464  1.00 98.44           H  
ATOM   2374  CE2 PHE A 152       8.240  -9.591 -14.477  1.00 98.44           C  
ATOM   2375  HE2 PHE A 152       9.203 -10.079 -14.431  1.00 98.44           H  
ATOM   2376  CZ  PHE A 152       7.674  -9.062 -13.305  1.00 98.44           C  
ATOM   2377  HZ  PHE A 152       8.205  -9.148 -12.369  1.00 98.44           H  
ATOM   2378  N   LYS A 153       2.803  -9.372 -15.989  1.00 98.25           N  
ATOM   2379  H   LYS A 153       2.651  -8.565 -16.577  1.00 98.25           H  
ATOM   2380  CA  LYS A 153       1.865  -9.652 -14.900  1.00 98.25           C  
ATOM   2381  HA  LYS A 153       2.433  -9.771 -13.977  1.00 98.25           H  
ATOM   2382  C   LYS A 153       1.118 -10.971 -15.132  1.00 98.25           C  
ATOM   2383  CB  LYS A 153       0.922  -8.449 -14.764  1.00 98.25           C  
ATOM   2384  HB2 LYS A 153       1.508  -7.548 -14.584  1.00 98.25           H  
ATOM   2385  HB3 LYS A 153       0.365  -8.319 -15.692  1.00 98.25           H  
ATOM   2386  O   LYS A 153       0.999 -11.779 -14.206  1.00 98.25           O  
ATOM   2387  CG  LYS A 153      -0.062  -8.648 -13.613  1.00 98.25           C  
ATOM   2388  HG2 LYS A 153      -0.601  -9.583 -13.763  1.00 98.25           H  
ATOM   2389  HG3 LYS A 153       0.492  -8.699 -12.676  1.00 98.25           H  
ATOM   2390  CD  LYS A 153      -1.060  -7.494 -13.501  1.00 98.25           C  
ATOM   2391  HD2 LYS A 153      -1.277  -7.068 -14.480  1.00 98.25           H  
ATOM   2392  HD3 LYS A 153      -0.637  -6.714 -12.867  1.00 98.25           H  
ATOM   2393  CE  LYS A 153      -2.342  -8.043 -12.880  1.00 98.25           C  
ATOM   2394  HE2 LYS A 153      -2.894  -7.219 -12.429  1.00 98.25           H  
ATOM   2395  HE3 LYS A 153      -2.083  -8.763 -12.103  1.00 98.25           H  
ATOM   2396  NZ  LYS A 153      -3.161  -8.675 -13.945  1.00 98.25           N  
ATOM   2397  HZ1 LYS A 153      -2.605  -9.262 -14.551  1.00 98.25           H  
ATOM   2398  HZ2 LYS A 153      -3.905  -9.228 -13.543  1.00 98.25           H  
ATOM   2399  HZ3 LYS A 153      -3.539  -7.955 -14.543  1.00 98.25           H  
ATOM   2400  N   ASP A 154       0.631 -11.189 -16.351  1.00 97.55           N  
ATOM   2401  H   ASP A 154       0.760 -10.469 -17.047  1.00 97.55           H  
ATOM   2402  CA  ASP A 154      -0.230 -12.321 -16.686  1.00 97.55           C  
ATOM   2403  HA  ASP A 154      -0.967 -12.441 -15.892  1.00 97.55           H  
ATOM   2404  C   ASP A 154       0.523 -13.656 -16.757  1.00 97.55           C  
ATOM   2405  CB  ASP A 154      -0.992 -12.021 -17.985  1.00 97.55           C  
ATOM   2406  HB2 ASP A 154      -0.298 -11.647 -18.737  1.00 97.55           H  
ATOM   2407  HB3 ASP A 154      -1.415 -12.954 -18.357  1.00 97.55           H  
ATOM   2408  O   ASP A 154       0.094 -14.619 -16.116  1.00 97.55           O  
ATOM   2409  CG  ASP A 154      -2.153 -11.027 -17.802  1.00 97.55           C  
ATOM   2410  OD1 ASP A 154      -2.562 -10.753 -16.636  1.00 97.55           O  
ATOM   2411  OD2 ASP A 154      -2.707 -10.629 -18.846  1.00 97.55           O  
ATOM   2412  N   ILE A 155       1.675 -13.728 -17.440  1.00 97.94           N  
ATOM   2413  H   ILE A 155       1.997 -12.906 -17.931  1.00 97.94           H  
ATOM   2414  CA  ILE A 155       2.469 -14.972 -17.539  1.00 97.94           C  
ATOM   2415  HA  ILE A 155       1.814 -15.755 -17.920  1.00 97.94           H  
ATOM   2416  C   ILE A 155       2.965 -15.443 -16.171  1.00 97.94           C  
ATOM   2417  CB  ILE A 155       3.667 -14.843 -18.510  1.00 97.94           C  
ATOM   2418  HB  ILE A 155       4.112 -15.836 -18.585  1.00 97.94           H  
ATOM   2419  O   ILE A 155       3.154 -16.638 -15.947  1.00 97.94           O  
ATOM   2420  CG1 ILE A 155       4.781 -13.910 -17.970  1.00 97.94           C  
ATOM   2421 HG12 ILE A 155       5.182 -14.344 -17.055  1.00 97.94           H  
ATOM   2422 HG13 ILE A 155       4.372 -12.932 -17.717  1.00 97.94           H  
ATOM   2423  CG2 ILE A 155       3.166 -14.498 -19.921  1.00 97.94           C  
ATOM   2424 HG21 ILE A 155       2.413 -15.221 -20.236  1.00 97.94           H  
ATOM   2425 HG22 ILE A 155       2.716 -13.505 -19.943  1.00 97.94           H  
ATOM   2426 HG23 ILE A 155       3.987 -14.525 -20.638  1.00 97.94           H  
ATOM   2427  CD1 ILE A 155       5.978 -13.720 -18.905  1.00 97.94           C  
ATOM   2428 HD11 ILE A 155       6.764 -13.179 -18.377  1.00 97.94           H  
ATOM   2429 HD12 ILE A 155       5.684 -13.140 -19.779  1.00 97.94           H  
ATOM   2430 HD13 ILE A 155       6.363 -14.690 -19.218  1.00 97.94           H  
ATOM   2431  N   ASN A 156       3.161 -14.503 -15.245  1.00 98.05           N  
ATOM   2432  H   ASN A 156       3.009 -13.540 -15.508  1.00 98.05           H  
ATOM   2433  CA  ASN A 156       3.636 -14.796 -13.905  1.00 98.05           C  
ATOM   2434  HA  ASN A 156       4.218 -15.717 -13.945  1.00 98.05           H  
ATOM   2435  C   ASN A 156       2.514 -15.067 -12.899  1.00 98.05           C  
ATOM   2436  CB  ASN A 156       4.574 -13.674 -13.469  1.00 98.05           C  
ATOM   2437  HB2 ASN A 156       4.797 -13.808 -12.411  1.00 98.05           H  
ATOM   2438  HB3 ASN A 156       4.101 -12.701 -13.602  1.00 98.05           H  
ATOM   2439  O   ASN A 156       2.820 -15.428 -11.760  1.00 98.05           O  
ATOM   2440  CG  ASN A 156       5.886 -13.749 -14.223  1.00 98.05           C  
ATOM   2441  ND2 ASN A 156       6.304 -12.696 -14.877  1.00 98.05           N  
ATOM   2442 HD21 ASN A 156       7.205 -12.749 -15.331  1.00 98.05           H  
ATOM   2443 HD22 ASN A 156       5.698 -11.894 -14.972  1.00 98.05           H  
ATOM   2444  OD1 ASN A 156       6.545 -14.775 -14.204  1.00 98.05           O  
ATOM   2445  N   GLY A 157       1.246 -14.933 -13.303  1.00 97.28           N  
ATOM   2446  H   GLY A 157       1.073 -14.668 -14.261  1.00 97.28           H  
ATOM   2447  CA  GLY A 157       0.091 -15.219 -12.454  1.00 97.28           C  
ATOM   2448  HA2 GLY A 157      -0.810 -15.148 -13.063  1.00 97.28           H  
ATOM   2449  HA3 GLY A 157       0.172 -16.234 -12.064  1.00 97.28           H  
ATOM   2450  C   GLY A 157      -0.058 -14.259 -11.272  1.00 97.28           C  
ATOM   2451  O   GLY A 157      -0.581 -14.651 -10.230  1.00 97.28           O  
ATOM   2452  N   LEU A 158       0.414 -13.016 -11.404  1.00 98.25           N  
ATOM   2453  H   LEU A 158       0.777 -12.737 -12.305  1.00 98.25           H  
ATOM   2454  CA  LEU A 158       0.382 -12.028 -10.328  1.00 98.25           C  
ATOM   2455  HA  LEU A 158       0.748 -12.493  -9.412  1.00 98.25           H  
ATOM   2456  C   LEU A 158      -1.058 -11.557 -10.060  1.00 98.25           C  
ATOM   2457  CB  LEU A 158       1.313 -10.861 -10.694  1.00 98.25           C  
ATOM   2458  HB2 LEU A 158       1.165 -10.059  -9.971  1.00 98.25           H  
ATOM   2459  HB3 LEU A 158       1.010 -10.494 -11.675  1.00 98.25           H  
ATOM   2460  O   LEU A 158      -1.626 -10.761 -10.813  1.00 98.25           O  
ATOM   2461  CG  LEU A 158       2.817 -11.172 -10.760  1.00 98.25           C  
ATOM   2462  HG  LEU A 158       3.016 -11.838 -11.600  1.00 98.25           H  
ATOM   2463  CD1 LEU A 158       3.580  -9.863 -10.974  1.00 98.25           C  
ATOM   2464 HD11 LEU A 158       4.644 -10.073 -11.089  1.00 98.25           H  
ATOM   2465 HD12 LEU A 158       3.230  -9.367 -11.879  1.00 98.25           H  
ATOM   2466 HD13 LEU A 158       3.443  -9.200 -10.120  1.00 98.25           H  
ATOM   2467  CD2 LEU A 158       3.327 -11.829  -9.477  1.00 98.25           C  
ATOM   2468 HD21 LEU A 158       2.989 -11.262  -8.610  1.00 98.25           H  
ATOM   2469 HD22 LEU A 158       2.965 -12.855  -9.410  1.00 98.25           H  
ATOM   2470 HD23 LEU A 158       4.417 -11.847  -9.466  1.00 98.25           H  
ATOM   2471  N   ASN A 159      -1.652 -12.050  -8.971  1.00 97.75           N  
ATOM   2472  H   ASN A 159      -1.160 -12.770  -8.460  1.00 97.75           H  
ATOM   2473  CA  ASN A 159      -3.037 -11.776  -8.590  1.00 97.75           C  
ATOM   2474  HA  ASN A 159      -3.331 -10.789  -8.944  1.00 97.75           H  
ATOM   2475  C   ASN A 159      -3.197 -11.807  -7.062  1.00 97.75           C  
ATOM   2476  CB  ASN A 159      -3.930 -12.825  -9.275  1.00 97.75           C  
ATOM   2477  HB2 ASN A 159      -3.802 -12.759 -10.356  1.00 97.75           H  
ATOM   2478  HB3 ASN A 159      -3.613 -13.819  -8.960  1.00 97.75           H  
ATOM   2479  O   ASN A 159      -3.468 -12.853  -6.485  1.00 97.75           O  
ATOM   2480  CG  ASN A 159      -5.403 -12.641  -8.962  1.00 97.75           C  
ATOM   2481  ND2 ASN A 159      -6.153 -13.711  -8.864  1.00 97.75           N  
ATOM   2482 HD21 ASN A 159      -7.101 -13.570  -8.544  1.00 97.75           H  
ATOM   2483 HD22 ASN A 159      -5.701 -14.614  -8.858  1.00 97.75           H  
ATOM   2484  OD1 ASN A 159      -5.928 -11.548  -8.837  1.00 97.75           O  
ATOM   2485  N   SER A 160      -3.052 -10.651  -6.415  1.00 98.31           N  
ATOM   2486  H   SER A 160      -2.827  -9.821  -6.945  1.00 98.31           H  
ATOM   2487  CA  SER A 160      -3.168 -10.524  -4.962  1.00 98.31           C  
ATOM   2488  HA  SER A 160      -3.797 -11.326  -4.575  1.00 98.31           H  
ATOM   2489  C   SER A 160      -3.769  -9.186  -4.563  1.00 98.31           C  
ATOM   2490  CB  SER A 160      -1.794 -10.651  -4.306  1.00 98.31           C  
ATOM   2491  HB2 SER A 160      -1.165  -9.802  -4.576  1.00 98.31           H  
ATOM   2492  HB3 SER A 160      -1.314 -11.574  -4.631  1.00 98.31           H  
ATOM   2493  O   SER A 160      -3.399  -8.142  -5.105  1.00 98.31           O  
ATOM   2494  OG  SER A 160      -1.981 -10.682  -2.909  1.00 98.31           O  
ATOM   2495  HG  SER A 160      -1.912 -11.620  -2.712  1.00 98.31           H  
ATOM   2496  N   SER A 161      -4.649  -9.172  -3.558  1.00 98.03           N  
ATOM   2497  H   SER A 161      -4.930 -10.043  -3.132  1.00 98.03           H  
ATOM   2498  CA  SER A 161      -5.057  -7.896  -2.967  1.00 98.03           C  
ATOM   2499  HA  SER A 161      -5.121  -7.174  -3.781  1.00 98.03           H  
ATOM   2500  C   SER A 161      -4.030  -7.327  -2.007  1.00 98.03           C  
ATOM   2501  CB  SER A 161      -6.448  -7.893  -2.344  1.00 98.03           C  
ATOM   2502  HB2 SER A 161      -7.180  -7.875  -3.152  1.00 98.03           H  
ATOM   2503  HB3 SER A 161      -6.590  -6.960  -1.799  1.00 98.03           H  
ATOM   2504  O   SER A 161      -4.219  -6.209  -1.555  1.00 98.03           O  
ATOM   2505  OG  SER A 161      -6.694  -8.990  -1.483  1.00 98.03           O  
ATOM   2506  HG  SER A 161      -7.261  -9.536  -2.033  1.00 98.03           H  
ATOM   2507  N   PHE A 162      -2.956  -8.039  -1.669  1.00 98.66           N  
ATOM   2508  H   PHE A 162      -2.802  -8.944  -2.090  1.00 98.66           H  
ATOM   2509  CA  PHE A 162      -1.914  -7.531  -0.774  1.00 98.66           C  
ATOM   2510  HA  PHE A 162      -2.352  -6.804  -0.090  1.00 98.66           H  
ATOM   2511  C   PHE A 162      -0.798  -6.770  -1.490  1.00 98.66           C  
ATOM   2512  CB  PHE A 162      -1.381  -8.672   0.085  1.00 98.66           C  
ATOM   2513  HB2 PHE A 162      -0.517  -8.307   0.639  1.00 98.66           H  
ATOM   2514  HB3 PHE A 162      -1.041  -9.492  -0.548  1.00 98.66           H  
ATOM   2515  O   PHE A 162       0.137  -6.321  -0.834  1.00 98.66           O  
ATOM   2516  CG  PHE A 162      -2.393  -9.172   1.089  1.00 98.66           C  
ATOM   2517  CD1 PHE A 162      -2.528  -8.522   2.327  1.00 98.66           C  
ATOM   2518  HD1 PHE A 162      -1.909  -7.666   2.553  1.00 98.66           H  
ATOM   2519  CD2 PHE A 162      -3.182 -10.296   0.801  1.00 98.66           C  
ATOM   2520  HD2 PHE A 162      -3.073 -10.787  -0.155  1.00 98.66           H  
ATOM   2521  CE1 PHE A 162      -3.418  -9.021   3.291  1.00 98.66           C  
ATOM   2522  HE1 PHE A 162      -3.476  -8.536   4.254  1.00 98.66           H  
ATOM   2523  CE2 PHE A 162      -4.027 -10.837   1.787  1.00 98.66           C  
ATOM   2524  HE2 PHE A 162      -4.531 -11.772   1.595  1.00 98.66           H  
ATOM   2525  CZ  PHE A 162      -4.133 -10.207   3.041  1.00 98.66           C  
ATOM   2526  HZ  PHE A 162      -4.727 -10.660   3.821  1.00 98.66           H  
ATOM   2527  N   ALA A 163      -0.905  -6.569  -2.803  1.00 98.82           N  
ATOM   2528  H   ALA A 163      -1.678  -6.970  -3.315  1.00 98.82           H  
ATOM   2529  CA  ALA A 163       0.079  -5.802  -3.543  1.00 98.82           C  
ATOM   2530  HA  ALA A 163       0.552  -5.106  -2.850  1.00 98.82           H  
ATOM   2531  C   ALA A 163      -0.541  -4.956  -4.658  1.00 98.82           C  
ATOM   2532  CB  ALA A 163       1.150  -6.761  -4.058  1.00 98.82           C  
ATOM   2533  HB1 ALA A 163       1.957  -6.182  -4.507  1.00 98.82           H  
ATOM   2534  HB2 ALA A 163       0.726  -7.450  -4.789  1.00 98.82           H  
ATOM   2535  HB3 ALA A 163       1.561  -7.336  -3.228  1.00 98.82           H  
ATOM   2536  O   ALA A 163      -1.636  -5.244  -5.152  1.00 98.82           O  
ATOM   2537  N   ALA A 164       0.167  -3.900  -5.050  1.00 98.83           N  
ATOM   2538  H   ALA A 164       1.052  -3.736  -4.593  1.00 98.83           H  
ATOM   2539  CA  ALA A 164      -0.179  -3.043  -6.178  1.00 98.83           C  
ATOM   2540  HA  ALA A 164      -0.930  -3.532  -6.799  1.00 98.83           H  
ATOM   2541  C   ALA A 164       1.057  -2.792  -7.040  1.00 98.83           C  
ATOM   2542  CB  ALA A 164      -0.760  -1.725  -5.660  1.00 98.83           C  
ATOM   2543  HB1 ALA A 164      -0.892  -1.031  -6.490  1.00 98.83           H  
ATOM   2544  HB2 ALA A 164      -0.076  -1.274  -4.941  1.00 98.83           H  
ATOM   2545  HB3 ALA A 164      -1.733  -1.906  -5.203  1.00 98.83           H  
ATOM   2546  O   ALA A 164       2.083  -2.365  -6.520  1.00 98.83           O  
ATOM   2547  N   LEU A 165       0.927  -3.018  -8.348  1.00 98.73           N  
ATOM   2548  H   LEU A 165       0.045  -3.362  -8.700  1.00 98.73           H  
ATOM   2549  CA  LEU A 165       1.957  -2.707  -9.337  1.00 98.73           C  
ATOM   2550  HA  LEU A 165       2.934  -2.705  -8.855  1.00 98.73           H  
ATOM   2551  C   LEU A 165       1.721  -1.306  -9.899  1.00 98.73           C  
ATOM   2552  CB  LEU A 165       1.953  -3.808 -10.412  1.00 98.73           C  
ATOM   2553  HB2 LEU A 165       2.231  -4.747  -9.935  1.00 98.73           H  
ATOM   2554  HB3 LEU A 165       0.940  -3.905 -10.802  1.00 98.73           H  
ATOM   2555  O   LEU A 165       0.626  -1.017 -10.388  1.00 98.73           O  
ATOM   2556  CG  LEU A 165       2.898  -3.576 -11.606  1.00 98.73           C  
ATOM   2557  HG  LEU A 165       2.623  -2.650 -12.111  1.00 98.73           H  
ATOM   2558  CD1 LEU A 165       4.366  -3.500 -11.207  1.00 98.73           C  
ATOM   2559 HD11 LEU A 165       4.968  -3.273 -12.087  1.00 98.73           H  
ATOM   2560 HD12 LEU A 165       4.540  -2.706 -10.481  1.00 98.73           H  
ATOM   2561 HD13 LEU A 165       4.692  -4.460 -10.807  1.00 98.73           H  
ATOM   2562  CD2 LEU A 165       2.750  -4.739 -12.587  1.00 98.73           C  
ATOM   2563 HD21 LEU A 165       3.090  -5.669 -12.130  1.00 98.73           H  
ATOM   2564 HD22 LEU A 165       3.351  -4.543 -13.474  1.00 98.73           H  
ATOM   2565 HD23 LEU A 165       1.710  -4.848 -12.894  1.00 98.73           H  
ATOM   2566  N   TYR A 166       2.732  -0.450  -9.808  1.00 98.65           N  
ATOM   2567  H   TYR A 166       3.590  -0.769  -9.382  1.00 98.65           H  
ATOM   2568  CA  TYR A 166       2.769   0.866 -10.439  1.00 98.65           C  
ATOM   2569  HA  TYR A 166       1.770   1.135 -10.783  1.00 98.65           H  
ATOM   2570  C   TYR A 166       3.670   0.823 -11.669  1.00 98.65           C  
ATOM   2571  CB  TYR A 166       3.212   1.920  -9.419  1.00 98.65           C  
ATOM   2572  HB2 TYR A 166       4.093   1.565  -8.883  1.00 98.65           H  
ATOM   2573  HB3 TYR A 166       3.498   2.827  -9.952  1.00 98.65           H  
ATOM   2574  O   TYR A 166       4.680   0.132 -11.660  1.00 98.65           O  
ATOM   2575  CG  TYR A 166       2.113   2.263  -8.432  1.00 98.65           C  
ATOM   2576  CD1 TYR A 166       1.270   3.355  -8.701  1.00 98.65           C  
ATOM   2577  HD1 TYR A 166       1.417   3.925  -9.606  1.00 98.65           H  
ATOM   2578  CD2 TYR A 166       1.885   1.459  -7.296  1.00 98.65           C  
ATOM   2579  HD2 TYR A 166       2.524   0.609  -7.109  1.00 98.65           H  
ATOM   2580  CE1 TYR A 166       0.218   3.671  -7.826  1.00 98.65           C  
ATOM   2581  HE1 TYR A 166      -0.437   4.501  -8.047  1.00 98.65           H  
ATOM   2582  CE2 TYR A 166       0.816   1.758  -6.427  1.00 98.65           C  
ATOM   2583  HE2 TYR A 166       0.632   1.148  -5.555  1.00 98.65           H  
ATOM   2584  OH  TYR A 166      -1.052   3.193  -5.883  1.00 98.65           O  
ATOM   2585  HH  TYR A 166      -1.509   3.958  -6.241  1.00 98.65           H  
ATOM   2586  CZ  TYR A 166      -0.008   2.874  -6.688  1.00 98.65           C  
ATOM   2587  N   TYR A 167       3.288   1.529 -12.727  1.00 98.68           N  
ATOM   2588  H   TYR A 167       2.438   2.072 -12.679  1.00 98.68           H  
ATOM   2589  CA  TYR A 167       4.009   1.538 -14.000  1.00 98.68           C  
ATOM   2590  HA  TYR A 167       5.067   1.353 -13.817  1.00 98.68           H  
ATOM   2591  C   TYR A 167       3.852   2.893 -14.694  1.00 98.68           C  
ATOM   2592  CB  TYR A 167       3.442   0.425 -14.899  1.00 98.68           C  
ATOM   2593  HB2 TYR A 167       3.724  -0.544 -14.486  1.00 98.68           H  
ATOM   2594  HB3 TYR A 167       2.354   0.485 -14.891  1.00 98.68           H  
ATOM   2595  O   TYR A 167       2.740   3.418 -14.666  1.00 98.68           O  
ATOM   2596  CG  TYR A 167       3.905   0.507 -16.340  1.00 98.68           C  
ATOM   2597  CD1 TYR A 167       3.169   1.265 -17.274  1.00 98.68           C  
ATOM   2598  HD1 TYR A 167       2.258   1.761 -16.972  1.00 98.68           H  
ATOM   2599  CD2 TYR A 167       5.110  -0.105 -16.729  1.00 98.68           C  
ATOM   2600  HD2 TYR A 167       5.692  -0.682 -16.026  1.00 98.68           H  
ATOM   2601  CE1 TYR A 167       3.644   1.424 -18.588  1.00 98.68           C  
ATOM   2602  HE1 TYR A 167       3.097   2.017 -19.307  1.00 98.68           H  
ATOM   2603  CE2 TYR A 167       5.587   0.060 -18.040  1.00 98.68           C  
ATOM   2604  HE2 TYR A 167       6.525  -0.380 -18.344  1.00 98.68           H  
ATOM   2605  OH  TYR A 167       5.343   1.022 -20.222  1.00 98.68           O  
ATOM   2606  HH  TYR A 167       4.848   1.636 -20.771  1.00 98.68           H  
ATOM   2607  CZ  TYR A 167       4.861   0.828 -18.973  1.00 98.68           C  
ATOM   2608  N   PRO A 168       4.872   3.434 -15.379  1.00 98.53           N  
ATOM   2609  CA  PRO A 168       6.250   2.932 -15.514  1.00 98.53           C  
ATOM   2610  HA  PRO A 168       6.289   1.845 -15.584  1.00 98.53           H  
ATOM   2611  C   PRO A 168       7.175   3.391 -14.367  1.00 98.53           C  
ATOM   2612  CB  PRO A 168       6.697   3.519 -16.856  1.00 98.53           C  
ATOM   2613  HB2 PRO A 168       7.780   3.545 -16.982  1.00 98.53           H  
ATOM   2614  HB3 PRO A 168       6.244   2.974 -17.684  1.00 98.53           H  
ATOM   2615  O   PRO A 168       6.710   3.878 -13.332  1.00 98.53           O  
ATOM   2616  CG  PRO A 168       6.091   4.910 -16.752  1.00 98.53           C  
ATOM   2617  HG2 PRO A 168       6.605   5.495 -15.990  1.00 98.53           H  
ATOM   2618  HG3 PRO A 168       6.118   5.451 -17.698  1.00 98.53           H  
ATOM   2619  CD  PRO A 168       4.686   4.565 -16.279  1.00 98.53           C  
ATOM   2620  HD2 PRO A 168       4.081   4.256 -17.131  1.00 98.53           H  
ATOM   2621  HD3 PRO A 168       4.212   5.410 -15.781  1.00 98.53           H  
ATOM   2622  N   ASN A 169       8.490   3.256 -14.569  1.00 98.26           N  
ATOM   2623  H   ASN A 169       8.801   2.835 -15.432  1.00 98.26           H  
ATOM   2624  CA  ASN A 169       9.508   3.964 -13.793  1.00 98.26           C  
ATOM   2625  HA  ASN A 169       9.316   3.804 -12.732  1.00 98.26           H  
ATOM   2626  C   ASN A 169       9.464   5.483 -14.047  1.00 98.26           C  
ATOM   2627  CB  ASN A 169      10.881   3.372 -14.128  1.00 98.26           C  
ATOM   2628  HB2 ASN A 169      11.672   3.897 -13.593  1.00 98.26           H  
ATOM   2629  HB3 ASN A 169      11.074   3.492 -15.194  1.00 98.26           H  
ATOM   2630  O   ASN A 169       8.877   5.958 -15.024  1.00 98.26           O  
ATOM   2631  CG  ASN A 169      10.966   1.907 -13.763  1.00 98.26           C  
ATOM   2632  ND2 ASN A 169      11.184   1.045 -14.718  1.00 98.26           N  
ATOM   2633 HD21 ASN A 169      11.131   0.059 -14.506  1.00 98.26           H  
ATOM   2634 HD22 ASN A 169      11.195   1.370 -15.674  1.00 98.26           H  
ATOM   2635  OD1 ASN A 169      10.810   1.532 -12.611  1.00 98.26           O  
ATOM   2636  N   ILE A 170      10.078   6.258 -13.152  1.00 98.05           N  
ATOM   2637  H   ILE A 170      10.670   5.820 -12.460  1.00 98.05           H  
ATOM   2638  CA  ILE A 170      10.047   7.726 -13.188  1.00 98.05           C  
ATOM   2639  HA  ILE A 170       9.481   8.049 -14.061  1.00 98.05           H  
ATOM   2640  C   ILE A 170      11.450   8.302 -13.358  1.00 98.05           C  
ATOM   2641  CB  ILE A 170       9.338   8.323 -11.949  1.00 98.05           C  
ATOM   2642  HB  ILE A 170       9.390   9.408 -12.036  1.00 98.05           H  
ATOM   2643  O   ILE A 170      12.421   7.764 -12.830  1.00 98.05           O  
ATOM   2644  CG1 ILE A 170      10.036   7.928 -10.627  1.00 98.05           C  
ATOM   2645 HG12 ILE A 170      11.085   8.216 -10.688  1.00 98.05           H  
ATOM   2646 HG13 ILE A 170       9.989   6.848 -10.490  1.00 98.05           H  
ATOM   2647  CG2 ILE A 170       7.848   7.937 -11.957  1.00 98.05           C  
ATOM   2648 HG21 ILE A 170       7.320   8.417 -11.133  1.00 98.05           H  
ATOM   2649 HG22 ILE A 170       7.734   6.855 -11.889  1.00 98.05           H  
ATOM   2650 HG23 ILE A 170       7.401   8.283 -12.889  1.00 98.05           H  
ATOM   2651  CD1 ILE A 170       9.472   8.610  -9.376  1.00 98.05           C  
ATOM   2652 HD11 ILE A 170       9.520   9.692  -9.494  1.00 98.05           H  
ATOM   2653 HD12 ILE A 170      10.079   8.328  -8.516  1.00 98.05           H  
ATOM   2654 HD13 ILE A 170       8.444   8.297  -9.190  1.00 98.05           H  
ATOM   2655  N   TYR A 171      11.537   9.439 -14.040  1.00 97.41           N  
ATOM   2656  H   TYR A 171      10.690   9.832 -14.424  1.00 97.41           H  
ATOM   2657  CA  TYR A 171      12.734  10.272 -14.016  1.00 97.41           C  
ATOM   2658  HA  TYR A 171      13.610   9.633 -13.902  1.00 97.41           H  
ATOM   2659  C   TYR A 171      12.690  11.226 -12.825  1.00 97.41           C  
ATOM   2660  CB  TYR A 171      12.888  11.036 -15.332  1.00 97.41           C  
ATOM   2661  HB2 TYR A 171      11.963  11.566 -15.557  1.00 97.41           H  
ATOM   2662  HB3 TYR A 171      13.673  11.783 -15.212  1.00 97.41           H  
ATOM   2663  O   TYR A 171      11.622  11.740 -12.475  1.00 97.41           O  
ATOM   2664  CG  TYR A 171      13.268  10.144 -16.493  1.00 97.41           C  
ATOM   2665  CD1 TYR A 171      14.576   9.627 -16.573  1.00 97.41           C  
ATOM   2666  HD1 TYR A 171      15.309   9.874 -15.819  1.00 97.41           H  
ATOM   2667  CD2 TYR A 171      12.325   9.830 -17.490  1.00 97.41           C  
ATOM   2668  HD2 TYR A 171      11.323  10.230 -17.447  1.00 97.41           H  
ATOM   2669  CE1 TYR A 171      14.942   8.797 -17.648  1.00 97.41           C  
ATOM   2670  HE1 TYR A 171      15.953   8.421 -17.718  1.00 97.41           H  
ATOM   2671  CE2 TYR A 171      12.689   8.998 -18.564  1.00 97.41           C  
ATOM   2672  HE2 TYR A 171      11.982   8.760 -19.345  1.00 97.41           H  
ATOM   2673  OH  TYR A 171      14.331   7.660 -19.673  1.00 97.41           O  
ATOM   2674  HH  TYR A 171      15.240   7.358 -19.616  1.00 97.41           H  
ATOM   2675  CZ  TYR A 171      13.994   8.473 -18.641  1.00 97.41           C  
ATOM   2676  N   ILE A 172      13.851  11.496 -12.235  1.00 96.87           N  
ATOM   2677  H   ILE A 172      14.665  10.981 -12.538  1.00 96.87           H  
ATOM   2678  CA  ILE A 172      14.048  12.517 -11.204  1.00 96.87           C  
ATOM   2679  HA  ILE A 172      13.169  13.161 -11.173  1.00 96.87           H  
ATOM   2680  C   ILE A 172      15.237  13.419 -11.549  1.00 96.87           C  
ATOM   2681  CB  ILE A 172      14.214  11.881  -9.805  1.00 96.87           C  
ATOM   2682  HB  ILE A 172      14.335  12.696  -9.091  1.00 96.87           H  
ATOM   2683  O   ILE A 172      16.060  13.102 -12.411  1.00 96.87           O  
ATOM   2684  CG1 ILE A 172      15.458  10.971  -9.710  1.00 96.87           C  
ATOM   2685 HG12 ILE A 172      16.291  11.409 -10.260  1.00 96.87           H  
ATOM   2686 HG13 ILE A 172      15.237  10.002 -10.158  1.00 96.87           H  
ATOM   2687  CG2 ILE A 172      12.942  11.113  -9.407  1.00 96.87           C  
ATOM   2688 HG21 ILE A 172      12.066  11.751  -9.525  1.00 96.87           H  
ATOM   2689 HG22 ILE A 172      12.819  10.231 -10.037  1.00 96.87           H  
ATOM   2690 HG23 ILE A 172      13.006  10.799  -8.365  1.00 96.87           H  
ATOM   2691  CD1 ILE A 172      15.934  10.764  -8.271  1.00 96.87           C  
ATOM   2692 HD11 ILE A 172      15.123  10.413  -7.634  1.00 96.87           H  
ATOM   2693 HD12 ILE A 172      16.735  10.025  -8.273  1.00 96.87           H  
ATOM   2694 HD13 ILE A 172      16.318  11.704  -7.873  1.00 96.87           H  
ATOM   2695  N   ASN A 173      15.353  14.535 -10.828  1.00 93.04           N  
ATOM   2696  H   ASN A 173      14.662  14.708 -10.111  1.00 93.04           H  
ATOM   2697  CA  ASN A 173      16.582  15.322 -10.802  1.00 93.04           C  
ATOM   2698  HA  ASN A 173      17.113  15.193 -11.745  1.00 93.04           H  
ATOM   2699  C   ASN A 173      17.495  14.824  -9.669  1.00 93.04           C  
ATOM   2700  CB  ASN A 173      16.226  16.810 -10.652  1.00 93.04           C  
ATOM   2701  HB2 ASN A 173      15.796  16.983  -9.665  1.00 93.04           H  
ATOM   2702  HB3 ASN A 173      15.496  17.088 -11.412  1.00 93.04           H  
ATOM   2703  O   ASN A 173      17.130  14.960  -8.499  1.00 93.04           O  
ATOM   2704  CG  ASN A 173      17.444  17.694 -10.840  1.00 93.04           C  
ATOM   2705  ND2 ASN A 173      17.501  18.838 -10.201  1.00 93.04           N  
ATOM   2706 HD21 ASN A 173      18.361  19.347 -10.347  1.00 93.04           H  
ATOM   2707 HD22 ASN A 173      16.789  19.092  -9.531  1.00 93.04           H  
ATOM   2708  OD1 ASN A 173      18.354  17.396 -11.582  1.00 93.04           O  
ATOM   2709  N   ALA A 174      18.663  14.293 -10.021  1.00 88.14           N  
ATOM   2710  H   ALA A 174      18.897  14.234 -11.002  1.00 88.14           H  
ATOM   2711  CA  ALA A 174      19.705  13.845  -9.100  1.00 88.14           C  
ATOM   2712  HA  ALA A 174      19.389  13.956  -8.063  1.00 88.14           H  
ATOM   2713  C   ALA A 174      20.964  14.694  -9.361  1.00 88.14           C  
ATOM   2714  CB  ALA A 174      19.933  12.347  -9.341  1.00 88.14           C  
ATOM   2715  HB1 ALA A 174      19.034  11.785  -9.089  1.00 88.14           H  
ATOM   2716  HB2 ALA A 174      20.756  11.997  -8.719  1.00 88.14           H  
ATOM   2717  HB3 ALA A 174      20.186  12.167 -10.386  1.00 88.14           H  
ATOM   2718  O   ALA A 174      21.607  14.484 -10.382  1.00 88.14           O  
ATOM   2719  N   PRO A 175      21.297  15.699  -8.525  1.00 79.29           N  
ATOM   2720  CA  PRO A 175      22.391  16.644  -8.799  1.00 79.29           C  
ATOM   2721  HA  PRO A 175      22.151  17.198  -9.706  1.00 79.29           H  
ATOM   2722  C   PRO A 175      23.780  16.014  -8.976  1.00 79.29           C  
ATOM   2723  CB  PRO A 175      22.404  17.595  -7.598  1.00 79.29           C  
ATOM   2724  HB2 PRO A 175      22.709  18.601  -7.887  1.00 79.29           H  
ATOM   2725  HB3 PRO A 175      23.061  17.205  -6.821  1.00 79.29           H  
ATOM   2726  O   PRO A 175      24.660  16.619  -9.581  1.00 79.29           O  
ATOM   2727  CG  PRO A 175      20.963  17.558  -7.097  1.00 79.29           C  
ATOM   2728  HG2 PRO A 175      20.895  17.819  -6.040  1.00 79.29           H  
ATOM   2729  HG3 PRO A 175      20.347  18.223  -7.702  1.00 79.29           H  
ATOM   2730  CD  PRO A 175      20.552  16.112  -7.347  1.00 79.29           C  
ATOM   2731  HD2 PRO A 175      19.475  16.058  -7.507  1.00 79.29           H  
ATOM   2732  HD3 PRO A 175      20.841  15.488  -6.502  1.00 79.29           H  
ATOM   2733  N   GLU A 176      23.987  14.833  -8.404  1.00 82.60           N  
ATOM   2734  H   GLU A 176      23.279  14.496  -7.767  1.00 82.60           H  
ATOM   2735  CA  GLU A 176      25.176  13.998  -8.560  1.00 82.60           C  
ATOM   2736  HA  GLU A 176      26.053  14.645  -8.541  1.00 82.60           H  
ATOM   2737  C   GLU A 176      25.241  13.256  -9.905  1.00 82.60           C  
ATOM   2738  CB  GLU A 176      25.292  13.023  -7.371  1.00 82.60           C  
ATOM   2739  HB2 GLU A 176      26.191  12.425  -7.519  1.00 82.60           H  
ATOM   2740  HB3 GLU A 176      25.448  13.592  -6.454  1.00 82.60           H  
ATOM   2741  O   GLU A 176      26.300  12.735 -10.244  1.00 82.60           O  
ATOM   2742  CG  GLU A 176      24.109  12.052  -7.175  1.00 82.60           C  
ATOM   2743  HG2 GLU A 176      23.825  11.633  -8.140  1.00 82.60           H  
ATOM   2744  HG3 GLU A 176      24.459  11.229  -6.552  1.00 82.60           H  
ATOM   2745  CD  GLU A 176      22.869  12.665  -6.495  1.00 82.60           C  
ATOM   2746  OE1 GLU A 176      21.874  11.942  -6.337  1.00 82.60           O  
ATOM   2747  OE2 GLU A 176      22.869  13.865  -6.129  1.00 82.60           O  
ATOM   2748  N   MET A 177      24.147  13.237 -10.670  1.00 81.05           N  
ATOM   2749  H   MET A 177      23.340  13.762 -10.364  1.00 81.05           H  
ATOM   2750  CA  MET A 177      24.067  12.676 -12.019  1.00 81.05           C  
ATOM   2751  HA  MET A 177      24.918  12.014 -12.177  1.00 81.05           H  
ATOM   2752  C   MET A 177      24.144  13.789 -13.068  1.00 81.05           C  
ATOM   2753  CB  MET A 177      22.780  11.849 -12.190  1.00 81.05           C  
ATOM   2754  HB2 MET A 177      22.767  11.414 -13.190  1.00 81.05           H  
ATOM   2755  HB3 MET A 177      21.911  12.501 -12.096  1.00 81.05           H  
ATOM   2756  O   MET A 177      23.639  14.894 -12.869  1.00 81.05           O  
ATOM   2757  CG  MET A 177      22.671  10.716 -11.166  1.00 81.05           C  
ATOM   2758  HG2 MET A 177      22.637  11.147 -10.166  1.00 81.05           H  
ATOM   2759  HG3 MET A 177      21.736  10.179 -11.329  1.00 81.05           H  
ATOM   2760  SD  MET A 177      24.029   9.527 -11.248  1.00 81.05           S  
ATOM   2761  CE  MET A 177      23.699   8.682  -9.699  1.00 81.05           C  
ATOM   2762  HE1 MET A 177      23.636   9.421  -8.901  1.00 81.05           H  
ATOM   2763  HE2 MET A 177      24.529   8.010  -9.478  1.00 81.05           H  
ATOM   2764  HE3 MET A 177      22.760   8.135  -9.781  1.00 81.05           H  
ATOM   2765  N   GLU A 178      24.770  13.502 -14.212  1.00 70.87           N  
ATOM   2766  H   GLU A 178      25.205  12.596 -14.317  1.00 70.87           H  
ATOM   2767  CA  GLU A 178      24.904  14.473 -15.312  1.00 70.87           C  
ATOM   2768  HA  GLU A 178      25.181  15.440 -14.894  1.00 70.87           H  
ATOM   2769  C   GLU A 178      23.587  14.696 -16.079  1.00 70.87           C  
ATOM   2770  CB  GLU A 178      26.021  14.034 -16.279  1.00 70.87           C  
ATOM   2771  HB2 GLU A 178      26.044  14.741 -17.108  1.00 70.87           H  
ATOM   2772  HB3 GLU A 178      25.790  13.044 -16.675  1.00 70.87           H  
ATOM   2773  O   GLU A 178      23.394  15.741 -16.704  1.00 70.87           O  
ATOM   2774  CG  GLU A 178      27.413  14.015 -15.620  1.00 70.87           C  
ATOM   2775  HG2 GLU A 178      27.450  13.207 -14.890  1.00 70.87           H  
ATOM   2776  HG3 GLU A 178      27.548  14.955 -15.084  1.00 70.87           H  
ATOM   2777  CD  GLU A 178      28.578  13.848 -16.618  1.00 70.87           C  
ATOM   2778  OE1 GLU A 178      29.725  14.175 -16.225  1.00 70.87           O  
ATOM   2779  OE2 GLU A 178      28.342  13.437 -17.776  1.00 70.87           O  
ATOM   2780  N   GLU A 179      22.664  13.735 -16.008  1.00 79.71           N  
ATOM   2781  H   GLU A 179      22.854  12.951 -15.401  1.00 79.71           H  
ATOM   2782  CA  GLU A 179      21.396  13.719 -16.739  1.00 79.71           C  
ATOM   2783  HA  GLU A 179      21.215  14.708 -17.161  1.00 79.71           H  
ATOM   2784  C   GLU A 179      20.210  13.401 -15.813  1.00 79.71           C  
ATOM   2785  CB  GLU A 179      21.477  12.717 -17.909  1.00 79.71           C  
ATOM   2786  HB2 GLU A 179      21.688  11.722 -17.519  1.00 79.71           H  
ATOM   2787  HB3 GLU A 179      20.508  12.696 -18.407  1.00 79.71           H  
ATOM   2788  O   GLU A 179      20.367  13.124 -14.622  1.00 79.71           O  
ATOM   2789  CG  GLU A 179      22.541  13.100 -18.955  1.00 79.71           C  
ATOM   2790  HG2 GLU A 179      23.531  13.011 -18.508  1.00 79.71           H  
ATOM   2791  HG3 GLU A 179      22.386  14.143 -19.232  1.00 79.71           H  
ATOM   2792  CD  GLU A 179      22.492  12.241 -20.232  1.00 79.71           C  
ATOM   2793  OE1 GLU A 179      23.207  12.603 -21.196  1.00 79.71           O  
ATOM   2794  OE2 GLU A 179      21.701  11.271 -20.282  1.00 79.71           O  
ATOM   2795  N   GLN A 180      18.990  13.442 -16.362  1.00 85.36           N  
ATOM   2796  H   GLN A 180      18.931  13.548 -17.364  1.00 85.36           H  
ATOM   2797  CA  GLN A 180      17.817  12.936 -15.648  1.00 85.36           C  
ATOM   2798  HA  GLN A 180      17.700  13.497 -14.722  1.00 85.36           H  
ATOM   2799  C   GLN A 180      18.024  11.464 -15.287  1.00 85.36           C  
ATOM   2800  CB  GLN A 180      16.545  13.083 -16.491  1.00 85.36           C  
ATOM   2801  HB2 GLN A 180      16.693  12.621 -17.467  1.00 85.36           H  
ATOM   2802  HB3 GLN A 180      15.739  12.556 -15.981  1.00 85.36           H  
ATOM   2803  O   GLN A 180      18.365  10.649 -16.141  1.00 85.36           O  
ATOM   2804  CG  GLN A 180      16.125  14.546 -16.665  1.00 85.36           C  
ATOM   2805  HG2 GLN A 180      16.850  15.066 -17.291  1.00 85.36           H  
ATOM   2806  HG3 GLN A 180      16.110  15.024 -15.685  1.00 85.36           H  
ATOM   2807  CD  GLN A 180      14.745  14.677 -17.298  1.00 85.36           C  
ATOM   2808  NE2 GLN A 180      13.993  15.703 -16.961  1.00 85.36           N  
ATOM   2809 HE21 GLN A 180      13.104  15.753 -17.438  1.00 85.36           H  
ATOM   2810 HE22 GLN A 180      14.354  16.416 -16.343  1.00 85.36           H  
ATOM   2811  OE1 GLN A 180      14.289  13.880 -18.093  1.00 85.36           O  
ATOM   2812  N   PHE A 181      17.775  11.122 -14.026  1.00 94.10           N  
ATOM   2813  H   PHE A 181      17.460  11.830 -13.378  1.00 94.10           H  
ATOM   2814  CA  PHE A 181      18.070   9.794 -13.506  1.00 94.10           C  
ATOM   2815  HA  PHE A 181      18.743   9.293 -14.202  1.00 94.10           H  
ATOM   2816  C   PHE A 181      16.796   8.956 -13.409  1.00 94.10           C  
ATOM   2817  CB  PHE A 181      18.823   9.931 -12.181  1.00 94.10           C  
ATOM   2818  HB2 PHE A 181      19.682  10.583 -12.337  1.00 94.10           H  
ATOM   2819  HB3 PHE A 181      18.172  10.408 -11.448  1.00 94.10           H  
ATOM   2820  O   PHE A 181      15.805   9.389 -12.811  1.00 94.10           O  
ATOM   2821  CG  PHE A 181      19.329   8.613 -11.636  1.00 94.10           C  
ATOM   2822  CD1 PHE A 181      18.969   8.202 -10.340  1.00 94.10           C  
ATOM   2823  HD1 PHE A 181      18.351   8.832  -9.718  1.00 94.10           H  
ATOM   2824  CD2 PHE A 181      20.159   7.793 -12.425  1.00 94.10           C  
ATOM   2825  HD2 PHE A 181      20.486   8.117 -13.403  1.00 94.10           H  
ATOM   2826  CE1 PHE A 181      19.399   6.955  -9.858  1.00 94.10           C  
ATOM   2827  HE1 PHE A 181      19.093   6.616  -8.880  1.00 94.10           H  
ATOM   2828  CE2 PHE A 181      20.592   6.549 -11.937  1.00 94.10           C  
ATOM   2829  HE2 PHE A 181      21.236   5.924 -12.537  1.00 94.10           H  
ATOM   2830  CZ  PHE A 181      20.199   6.127 -10.659  1.00 94.10           C  
ATOM   2831  HZ  PHE A 181      20.512   5.161 -10.291  1.00 94.10           H  
ATOM   2832  N   LEU A 182      16.808   7.778 -14.036  1.00 95.63           N  
ATOM   2833  H   LEU A 182      17.672   7.470 -14.460  1.00 95.63           H  
ATOM   2834  CA  LEU A 182      15.678   6.855 -14.050  1.00 95.63           C  
ATOM   2835  HA  LEU A 182      14.760   7.442 -14.071  1.00 95.63           H  
ATOM   2836  C   LEU A 182      15.681   5.996 -12.786  1.00 95.63           C  
ATOM   2837  CB  LEU A 182      15.743   5.973 -15.311  1.00 95.63           C  
ATOM   2838  HB2 LEU A 182      15.819   6.603 -16.197  1.00 95.63           H  
ATOM   2839  HB3 LEU A 182      16.644   5.362 -15.257  1.00 95.63           H  
ATOM   2840  O   LEU A 182      16.659   5.307 -12.504  1.00 95.63           O  
ATOM   2841  CG  LEU A 182      14.522   5.049 -15.453  1.00 95.63           C  
ATOM   2842  HG  LEU A 182      14.345   4.518 -14.518  1.00 95.63           H  
ATOM   2843  CD1 LEU A 182      13.266   5.836 -15.816  1.00 95.63           C  
ATOM   2844 HD11 LEU A 182      12.419   5.150 -15.799  1.00 95.63           H  
ATOM   2845 HD12 LEU A 182      13.076   6.632 -15.096  1.00 95.63           H  
ATOM   2846 HD13 LEU A 182      13.363   6.269 -16.812  1.00 95.63           H  
ATOM   2847  CD2 LEU A 182      14.765   4.006 -16.537  1.00 95.63           C  
ATOM   2848 HD21 LEU A 182      14.917   4.486 -17.504  1.00 95.63           H  
ATOM   2849 HD22 LEU A 182      15.640   3.406 -16.290  1.00 95.63           H  
ATOM   2850 HD23 LEU A 182      13.900   3.347 -16.606  1.00 95.63           H  
ATOM   2851  N   ILE A 183      14.565   5.985 -12.060  1.00 96.33           N  
ATOM   2852  H   ILE A 183      13.792   6.567 -12.351  1.00 96.33           H  
ATOM   2853  CA  ILE A 183      14.424   5.217 -10.824  1.00 96.33           C  
ATOM   2854  HA  ILE A 183      15.193   4.445 -10.801  1.00 96.33           H  
ATOM   2855  C   ILE A 183      13.083   4.495 -10.744  1.00 96.33           C  
ATOM   2856  CB  ILE A 183      14.627   6.108  -9.580  1.00 96.33           C  
ATOM   2857  HB  ILE A 183      14.587   5.456  -8.708  1.00 96.33           H  
ATOM   2858  O   ILE A 183      12.082   4.886 -11.356  1.00 96.33           O  
ATOM   2859  CG1 ILE A 183      13.515   7.166  -9.445  1.00 96.33           C  
ATOM   2860 HG12 ILE A 183      12.537   6.711  -9.604  1.00 96.33           H  
ATOM   2861 HG13 ILE A 183      13.654   7.947 -10.193  1.00 96.33           H  
ATOM   2862  CG2 ILE A 183      16.012   6.772  -9.591  1.00 96.33           C  
ATOM   2863 HG21 ILE A 183      16.769   6.037  -9.866  1.00 96.33           H  
ATOM   2864 HG22 ILE A 183      16.260   7.174  -8.609  1.00 96.33           H  
ATOM   2865 HG23 ILE A 183      16.044   7.575 -10.327  1.00 96.33           H  
ATOM   2866  CD1 ILE A 183      13.470   7.788  -8.056  1.00 96.33           C  
ATOM   2867 HD11 ILE A 183      14.408   8.296  -7.833  1.00 96.33           H  
ATOM   2868 HD12 ILE A 183      13.292   7.011  -7.312  1.00 96.33           H  
ATOM   2869 HD13 ILE A 183      12.651   8.507  -8.030  1.00 96.33           H  
ATOM   2870  N   GLN A 184      13.038   3.484  -9.884  1.00 96.83           N  
ATOM   2871  H   GLN A 184      13.891   3.161  -9.450  1.00 96.83           H  
ATOM   2872  CA  GLN A 184      11.782   2.872  -9.492  1.00 96.83           C  
ATOM   2873  HA  GLN A 184      11.213   2.681 -10.402  1.00 96.83           H  
ATOM   2874  C   GLN A 184      10.975   3.804  -8.564  1.00 96.83           C  
ATOM   2875  CB  GLN A 184      12.032   1.533  -8.819  1.00 96.83           C  
ATOM   2876  HB2 GLN A 184      12.763   1.634  -8.016  1.00 96.83           H  
ATOM   2877  HB3 GLN A 184      11.059   1.283  -8.397  1.00 96.83           H  
ATOM   2878  O   GLN A 184      11.565   4.501  -7.732  1.00 96.83           O  
ATOM   2879  CG  GLN A 184      12.417   0.377  -9.753  1.00 96.83           C  
ATOM   2880  HG2 GLN A 184      11.584   0.160 -10.422  1.00 96.83           H  
ATOM   2881  HG3 GLN A 184      12.619  -0.515  -9.161  1.00 96.83           H  
ATOM   2882  CD  GLN A 184      13.658   0.642 -10.571  1.00 96.83           C  
ATOM   2883  NE2 GLN A 184      13.540   0.986 -11.828  1.00 96.83           N  
ATOM   2884 HE21 GLN A 184      14.390   1.157 -12.345  1.00 96.83           H  
ATOM   2885 HE22 GLN A 184      12.618   1.050 -12.233  1.00 96.83           H  
ATOM   2886  OE1 GLN A 184      14.763   0.579 -10.096  1.00 96.83           O  
ATOM   2887  N   PRO A 185       9.630   3.829  -8.667  1.00 97.55           N  
ATOM   2888  CA  PRO A 185       8.800   4.821  -7.984  1.00 97.55           C  
ATOM   2889  HA  PRO A 185       9.360   5.748  -7.855  1.00 97.55           H  
ATOM   2890  C   PRO A 185       8.279   4.390  -6.601  1.00 97.55           C  
ATOM   2891  CB  PRO A 185       7.647   5.070  -8.965  1.00 97.55           C  
ATOM   2892  HB2 PRO A 185       7.975   5.757  -9.745  1.00 97.55           H  
ATOM   2893  HB3 PRO A 185       6.750   5.455  -8.482  1.00 97.55           H  
ATOM   2894  O   PRO A 185       7.529   5.152  -5.983  1.00 97.55           O  
ATOM   2895  CG  PRO A 185       7.419   3.688  -9.574  1.00 97.55           C  
ATOM   2896  HG2 PRO A 185       6.836   3.071  -8.890  1.00 97.55           H  
ATOM   2897  HG3 PRO A 185       6.935   3.746 -10.549  1.00 97.55           H  
ATOM   2898  CD  PRO A 185       8.839   3.138  -9.682  1.00 97.55           C  
ATOM   2899  HD2 PRO A 185       8.842   2.061  -9.518  1.00 97.55           H  
ATOM   2900  HD3 PRO A 185       9.233   3.368 -10.672  1.00 97.55           H  
ATOM   2901  N   SER A 186       8.581   3.182  -6.109  1.00 98.27           N  
ATOM   2902  H   SER A 186       9.277   2.618  -6.575  1.00 98.27           H  
ATOM   2903  CA  SER A 186       7.873   2.592  -4.957  1.00 98.27           C  
ATOM   2904  HA  SER A 186       6.827   2.479  -5.240  1.00 98.27           H  
ATOM   2905  C   SER A 186       7.895   3.462  -3.691  1.00 98.27           C  
ATOM   2906  CB  SER A 186       8.406   1.187  -4.650  1.00 98.27           C  
ATOM   2907  HB2 SER A 186       7.904   0.793  -3.766  1.00 98.27           H  
ATOM   2908  HB3 SER A 186       8.183   0.527  -5.488  1.00 98.27           H  
ATOM   2909  O   SER A 186       6.864   3.601  -3.025  1.00 98.27           O  
ATOM   2910  OG  SER A 186       9.798   1.202  -4.426  1.00 98.27           O  
ATOM   2911  HG  SER A 186      10.188   0.757  -5.182  1.00 98.27           H  
ATOM   2912  N   GLY A 187       9.006   4.137  -3.390  1.00 98.50           N  
ATOM   2913  H   GLY A 187       9.813   3.996  -3.980  1.00 98.50           H  
ATOM   2914  CA  GLY A 187       9.121   5.058  -2.257  1.00 98.50           C  
ATOM   2915  HA2 GLY A 187      10.171   5.315  -2.117  1.00 98.50           H  
ATOM   2916  HA3 GLY A 187       8.741   4.564  -1.362  1.00 98.50           H  
ATOM   2917  C   GLY A 187       8.337   6.353  -2.418  1.00 98.50           C  
ATOM   2918  O   GLY A 187       7.677   6.805  -1.478  1.00 98.50           O  
ATOM   2919  N   PHE A 188       8.295   6.899  -3.631  1.00 98.72           N  
ATOM   2920  H   PHE A 188       8.783   6.430  -4.381  1.00 98.72           H  
ATOM   2921  CA  PHE A 188       7.465   8.058  -3.951  1.00 98.72           C  
ATOM   2922  HA  PHE A 188       7.713   8.874  -3.272  1.00 98.72           H  
ATOM   2923  C   PHE A 188       5.981   7.724  -3.758  1.00 98.72           C  
ATOM   2924  CB  PHE A 188       7.743   8.517  -5.387  1.00 98.72           C  
ATOM   2925  HB2 PHE A 188       6.978   9.252  -5.638  1.00 98.72           H  
ATOM   2926  HB3 PHE A 188       7.632   7.684  -6.081  1.00 98.72           H  
ATOM   2927  O   PHE A 188       5.246   8.475  -3.109  1.00 98.72           O  
ATOM   2928  CG  PHE A 188       9.100   9.155  -5.598  1.00 98.72           C  
ATOM   2929  CD1 PHE A 188       9.195  10.538  -5.843  1.00 98.72           C  
ATOM   2930  HD1 PHE A 188       8.302  11.141  -5.917  1.00 98.72           H  
ATOM   2931  CD2 PHE A 188      10.275   8.380  -5.543  1.00 98.72           C  
ATOM   2932  HD2 PHE A 188      10.236   7.310  -5.401  1.00 98.72           H  
ATOM   2933  CE1 PHE A 188      10.449  11.149  -6.005  1.00 98.72           C  
ATOM   2934  HE1 PHE A 188      10.518  12.209  -6.201  1.00 98.72           H  
ATOM   2935  CE2 PHE A 188      11.529   8.999  -5.668  1.00 98.72           C  
ATOM   2936  HE2 PHE A 188      12.431   8.411  -5.582  1.00 98.72           H  
ATOM   2937  CZ  PHE A 188      11.619  10.380  -5.902  1.00 98.72           C  
ATOM   2938  HZ  PHE A 188      12.590  10.842  -6.001  1.00 98.72           H  
ATOM   2939  N   ILE A 189       5.549   6.556  -4.240  1.00 98.87           N  
ATOM   2940  H   ILE A 189       6.209   5.987  -4.752  1.00 98.87           H  
ATOM   2941  CA  ILE A 189       4.181   6.057  -4.059  1.00 98.87           C  
ATOM   2942  HA  ILE A 189       3.488   6.831  -4.387  1.00 98.87           H  
ATOM   2943  C   ILE A 189       3.868   5.791  -2.578  1.00 98.87           C  
ATOM   2944  CB  ILE A 189       3.958   4.805  -4.930  1.00 98.87           C  
ATOM   2945  HB  ILE A 189       4.685   4.051  -4.631  1.00 98.87           H  
ATOM   2946  O   ILE A 189       2.793   6.170  -2.106  1.00 98.87           O  
ATOM   2947  CG1 ILE A 189       4.155   5.061  -6.443  1.00 98.87           C  
ATOM   2948 HG12 ILE A 189       3.926   4.146  -6.989  1.00 98.87           H  
ATOM   2949 HG13 ILE A 189       5.205   5.281  -6.634  1.00 98.87           H  
ATOM   2950  CG2 ILE A 189       2.560   4.217  -4.696  1.00 98.87           C  
ATOM   2951 HG21 ILE A 189       2.471   3.315  -5.301  1.00 98.87           H  
ATOM   2952 HG22 ILE A 189       2.419   3.925  -3.655  1.00 98.87           H  
ATOM   2953 HG23 ILE A 189       1.784   4.929  -4.978  1.00 98.87           H  
ATOM   2954  CD1 ILE A 189       3.340   6.210  -7.050  1.00 98.87           C  
ATOM   2955 HD11 ILE A 189       3.603   7.153  -6.572  1.00 98.87           H  
ATOM   2956 HD12 ILE A 189       3.595   6.295  -8.107  1.00 98.87           H  
ATOM   2957 HD13 ILE A 189       2.271   6.021  -6.954  1.00 98.87           H  
ATOM   2958  N   ALA A 190       4.798   5.222  -1.809  1.00 98.87           N  
ATOM   2959  H   ALA A 190       5.641   4.870  -2.241  1.00 98.87           H  
ATOM   2960  CA  ALA A 190       4.634   5.043  -0.365  1.00 98.87           C  
ATOM   2961  HA  ALA A 190       3.744   4.439  -0.187  1.00 98.87           H  
ATOM   2962  C   ALA A 190       4.448   6.386   0.374  1.00 98.87           C  
ATOM   2963  CB  ALA A 190       5.849   4.276   0.163  1.00 98.87           C  
ATOM   2964  HB1 ALA A 190       6.761   4.856   0.020  1.00 98.87           H  
ATOM   2965  HB2 ALA A 190       5.714   4.079   1.227  1.00 98.87           H  
ATOM   2966  HB3 ALA A 190       5.959   3.327  -0.361  1.00 98.87           H  
ATOM   2967  O   ALA A 190       3.617   6.509   1.285  1.00 98.87           O  
ATOM   2968  N   GLY A 191       5.157   7.434  -0.060  1.00 98.79           N  
ATOM   2969  H   GLY A 191       5.862   7.273  -0.765  1.00 98.79           H  
ATOM   2970  CA  GLY A 191       4.952   8.799   0.428  1.00 98.79           C  
ATOM   2971  HA2 GLY A 191       5.687   9.453  -0.040  1.00 98.79           H  
ATOM   2972  HA3 GLY A 191       5.097   8.831   1.508  1.00 98.79           H  
ATOM   2973  C   GLY A 191       3.550   9.316   0.092  1.00 98.79           C  
ATOM   2974  O   GLY A 191       2.854   9.853   0.958  1.00 98.79           O  
ATOM   2975  N   ILE A 192       3.070   9.061  -1.130  1.00 98.78           N  
ATOM   2976  H   ILE A 192       3.688   8.615  -1.792  1.00 98.78           H  
ATOM   2977  CA  ILE A 192       1.705   9.405  -1.558  1.00 98.78           C  
ATOM   2978  HA  ILE A 192       1.566  10.473  -1.388  1.00 98.78           H  
ATOM   2979  C   ILE A 192       0.647   8.689  -0.717  1.00 98.78           C  
ATOM   2980  CB  ILE A 192       1.507   9.127  -3.066  1.00 98.78           C  
ATOM   2981  HB  ILE A 192       1.849   8.119  -3.303  1.00 98.78           H  
ATOM   2982  O   ILE A 192      -0.375   9.305  -0.391  1.00 98.78           O  
ATOM   2983  CG1 ILE A 192       2.364  10.135  -3.847  1.00 98.78           C  
ATOM   2984 HG12 ILE A 192       2.054  11.147  -3.587  1.00 98.78           H  
ATOM   2985 HG13 ILE A 192       3.407  10.037  -3.546  1.00 98.78           H  
ATOM   2986  CG2 ILE A 192       0.027   9.228  -3.479  1.00 98.78           C  
ATOM   2987 HG21 ILE A 192      -0.564   8.461  -2.977  1.00 98.78           H  
ATOM   2988 HG22 ILE A 192      -0.080   9.041  -4.548  1.00 98.78           H  
ATOM   2989 HG23 ILE A 192      -0.370  10.212  -3.232  1.00 98.78           H  
ATOM   2990  CD1 ILE A 192       2.326   9.983  -5.361  1.00 98.78           C  
ATOM   2991 HD11 ILE A 192       2.534   8.950  -5.641  1.00 98.78           H  
ATOM   2992 HD12 ILE A 192       1.363  10.295  -5.764  1.00 98.78           H  
ATOM   2993 HD13 ILE A 192       3.103  10.632  -5.765  1.00 98.78           H  
ATOM   2994  N   TYR A 193       0.872   7.431  -0.331  1.00 98.79           N  
ATOM   2995  H   TYR A 193       1.698   6.962  -0.675  1.00 98.79           H  
ATOM   2996  CA  TYR A 193      -0.019   6.719   0.588  1.00 98.79           C  
ATOM   2997  HA  TYR A 193      -1.029   6.711   0.179  1.00 98.79           H  
ATOM   2998  C   TYR A 193      -0.081   7.456   1.926  1.00 98.79           C  
ATOM   2999  CB  TYR A 193       0.428   5.263   0.791  1.00 98.79           C  
ATOM   3000  HB2 TYR A 193      -0.021   4.911   1.719  1.00 98.79           H  
ATOM   3001  HB3 TYR A 193       1.508   5.220   0.925  1.00 98.79           H  
ATOM   3002  O   TYR A 193      -1.170   7.820   2.364  1.00 98.79           O  
ATOM   3003  CG  TYR A 193       0.044   4.276  -0.295  1.00 98.79           C  
ATOM   3004  CD1 TYR A 193      -0.098   4.668  -1.641  1.00 98.79           C  
ATOM   3005  HD1 TYR A 193       0.081   5.685  -1.956  1.00 98.79           H  
ATOM   3006  CD2 TYR A 193      -0.116   2.922   0.055  1.00 98.79           C  
ATOM   3007  HD2 TYR A 193       0.021   2.612   1.080  1.00 98.79           H  
ATOM   3008  CE1 TYR A 193      -0.392   3.710  -2.622  1.00 98.79           C  
ATOM   3009  HE1 TYR A 193      -0.440   3.996  -3.662  1.00 98.79           H  
ATOM   3010  CE2 TYR A 193      -0.396   1.957  -0.925  1.00 98.79           C  
ATOM   3011  HE2 TYR A 193      -0.463   0.912  -0.661  1.00 98.79           H  
ATOM   3012  OH  TYR A 193      -0.763   1.422  -3.212  1.00 98.79           O  
ATOM   3013  HH  TYR A 193      -0.673   0.529  -2.873  1.00 98.79           H  
ATOM   3014  CZ  TYR A 193      -0.529   2.356  -2.267  1.00 98.79           C  
ATOM   3015  N   SER A 194       1.072   7.787   2.516  1.00 98.53           N  
ATOM   3016  H   SER A 194       1.932   7.486   2.080  1.00 98.53           H  
ATOM   3017  CA  SER A 194       1.145   8.547   3.776  1.00 98.53           C  
ATOM   3018  HA  SER A 194       0.659   7.972   4.564  1.00 98.53           H  
ATOM   3019  C   SER A 194       0.418   9.893   3.701  1.00 98.53           C  
ATOM   3020  CB  SER A 194       2.608   8.787   4.169  1.00 98.53           C  
ATOM   3021  HB2 SER A 194       3.129   9.339   3.386  1.00 98.53           H  
ATOM   3022  HB3 SER A 194       2.633   9.380   5.083  1.00 98.53           H  
ATOM   3023  O   SER A 194      -0.366  10.260   4.585  1.00 98.53           O  
ATOM   3024  OG  SER A 194       3.271   7.563   4.409  1.00 98.53           O  
ATOM   3025  HG  SER A 194       3.576   7.202   3.574  1.00 98.53           H  
ATOM   3026  N   ARG A 195       0.608  10.629   2.605  1.00 98.33           N  
ATOM   3027  H   ARG A 195       1.299  10.307   1.943  1.00 98.33           H  
ATOM   3028  CA  ARG A 195      -0.058  11.915   2.369  1.00 98.33           C  
ATOM   3029  HA  ARG A 195       0.087  12.548   3.244  1.00 98.33           H  
ATOM   3030  C   ARG A 195      -1.559  11.778   2.152  1.00 98.33           C  
ATOM   3031  CB  ARG A 195       0.632  12.567   1.177  1.00 98.33           C  
ATOM   3032  HB2 ARG A 195       0.537  11.928   0.299  1.00 98.33           H  
ATOM   3033  HB3 ARG A 195       1.684  12.642   1.451  1.00 98.33           H  
ATOM   3034  O   ARG A 195      -2.321  12.626   2.612  1.00 98.33           O  
ATOM   3035  CG  ARG A 195       0.120  13.977   0.863  1.00 98.33           C  
ATOM   3036  HG2 ARG A 195       0.186  14.580   1.769  1.00 98.33           H  
ATOM   3037  HG3 ARG A 195      -0.918  13.938   0.534  1.00 98.33           H  
ATOM   3038  CD  ARG A 195       0.978  14.631  -0.225  1.00 98.33           C  
ATOM   3039  HD2 ARG A 195       0.683  15.674  -0.333  1.00 98.33           H  
ATOM   3040  HD3 ARG A 195       2.022  14.603   0.085  1.00 98.33           H  
ATOM   3041  NE  ARG A 195       0.815  13.955  -1.521  1.00 98.33           N  
ATOM   3042  HE  ARG A 195       0.065  13.284  -1.609  1.00 98.33           H  
ATOM   3043  NH1 ARG A 195       2.691  14.767  -2.601  1.00 98.33           N  
ATOM   3044 HH11 ARG A 195       3.263  14.698  -3.431  1.00 98.33           H  
ATOM   3045 HH12 ARG A 195       3.121  15.064  -1.737  1.00 98.33           H  
ATOM   3046  NH2 ARG A 195       1.244  13.497  -3.682  1.00 98.33           N  
ATOM   3047 HH21 ARG A 195       1.846  13.602  -4.486  1.00 98.33           H  
ATOM   3048 HH22 ARG A 195       0.469  12.852  -3.751  1.00 98.33           H  
ATOM   3049  CZ  ARG A 195       1.591  14.078  -2.581  1.00 98.33           C  
ATOM   3050  N   THR A 196      -1.997  10.736   1.453  1.00 98.29           N  
ATOM   3051  H   THR A 196      -1.317  10.071   1.114  1.00 98.29           H  
ATOM   3052  CA  THR A 196      -3.422  10.475   1.215  1.00 98.29           C  
ATOM   3053  HA  THR A 196      -3.891  11.387   0.844  1.00 98.29           H  
ATOM   3054  C   THR A 196      -4.115  10.098   2.515  1.00 98.29           C  
ATOM   3055  CB  THR A 196      -3.621   9.381   0.160  1.00 98.29           C  
ATOM   3056  HB  THR A 196      -3.144   8.455   0.483  1.00 98.29           H  
ATOM   3057  O   THR A 196      -5.138  10.694   2.855  1.00 98.29           O  
ATOM   3058  CG2 THR A 196      -5.099   9.116  -0.129  1.00 98.29           C  
ATOM   3059 HG21 THR A 196      -5.181   8.385  -0.933  1.00 98.29           H  
ATOM   3060 HG22 THR A 196      -5.585   8.698   0.752  1.00 98.29           H  
ATOM   3061 HG23 THR A 196      -5.597  10.039  -0.426  1.00 98.29           H  
ATOM   3062  OG1 THR A 196      -3.029   9.819  -1.041  1.00 98.29           O  
ATOM   3063  HG1 THR A 196      -2.094   9.616  -0.963  1.00 98.29           H  
ATOM   3064  N   ASP A 197      -3.524   9.183   3.277  1.00 97.98           N  
ATOM   3065  H   ASP A 197      -2.710   8.702   2.921  1.00 97.98           H  
ATOM   3066  CA  ASP A 197      -4.074   8.692   4.536  1.00 97.98           C  
ATOM   3067  HA  ASP A 197      -5.057   8.259   4.351  1.00 97.98           H  
ATOM   3068  C   ASP A 197      -4.220   9.819   5.559  1.00 97.98           C  
ATOM   3069  CB  ASP A 197      -3.161   7.608   5.110  1.00 97.98           C  
ATOM   3070  HB2 ASP A 197      -3.526   7.352   6.105  1.00 97.98           H  
ATOM   3071  HB3 ASP A 197      -2.152   8.006   5.218  1.00 97.98           H  
ATOM   3072  O   ASP A 197      -5.284   9.978   6.158  1.00 97.98           O  
ATOM   3073  CG  ASP A 197      -3.102   6.324   4.289  1.00 97.98           C  
ATOM   3074  OD1 ASP A 197      -3.773   6.176   3.242  1.00 97.98           O  
ATOM   3075  OD2 ASP A 197      -2.385   5.414   4.733  1.00 97.98           O  
ATOM   3076  N   SER A 198      -3.184  10.648   5.712  1.00 96.95           N  
ATOM   3077  H   SER A 198      -2.336  10.441   5.203  1.00 96.95           H  
ATOM   3078  CA  SER A 198      -3.184  11.765   6.664  1.00 96.95           C  
ATOM   3079  HA  SER A 198      -3.495  11.385   7.637  1.00 96.95           H  
ATOM   3080  C   SER A 198      -4.157  12.886   6.290  1.00 96.95           C  
ATOM   3081  CB  SER A 198      -1.771  12.336   6.817  1.00 96.95           C  
ATOM   3082  HB2 SER A 198      -1.803  13.197   7.484  1.00 96.95           H  
ATOM   3083  HB3 SER A 198      -1.119  11.580   7.255  1.00 96.95           H  
ATOM   3084  O   SER A 198      -4.753  13.497   7.176  1.00 96.95           O  
ATOM   3085  OG  SER A 198      -1.246  12.733   5.566  1.00 96.95           O  
ATOM   3086  HG  SER A 198      -0.823  11.956   5.194  1.00 96.95           H  
ATOM   3087  N   ARG A 199      -4.345  13.168   4.993  1.00 96.88           N  
ATOM   3088  H   ARG A 199      -3.771  12.670   4.327  1.00 96.88           H  
ATOM   3089  CA  ARG A 199      -5.205  14.273   4.528  1.00 96.88           C  
ATOM   3090  HA  ARG A 199      -5.240  15.044   5.298  1.00 96.88           H  
ATOM   3091  C   ARG A 199      -6.656  13.871   4.295  1.00 96.88           C  
ATOM   3092  CB  ARG A 199      -4.624  14.885   3.247  1.00 96.88           C  
ATOM   3093  HB2 ARG A 199      -5.336  15.612   2.856  1.00 96.88           H  
ATOM   3094  HB3 ARG A 199      -4.491  14.102   2.501  1.00 96.88           H  
ATOM   3095  O   ARG A 199      -7.543  14.714   4.405  1.00 96.88           O  
ATOM   3096  CG  ARG A 199      -3.291  15.603   3.489  1.00 96.88           C  
ATOM   3097  HG2 ARG A 199      -3.436  16.403   4.214  1.00 96.88           H  
ATOM   3098  HG3 ARG A 199      -2.551  14.904   3.879  1.00 96.88           H  
ATOM   3099  CD  ARG A 199      -2.787  16.196   2.169  1.00 96.88           C  
ATOM   3100  HD2 ARG A 199      -2.673  15.386   1.449  1.00 96.88           H  
ATOM   3101  HD3 ARG A 199      -3.529  16.901   1.796  1.00 96.88           H  
ATOM   3102  NE  ARG A 199      -1.494  16.882   2.342  1.00 96.88           N  
ATOM   3103  HE  ARG A 199      -1.050  16.783   3.244  1.00 96.88           H  
ATOM   3104  NH1 ARG A 199      -1.299  17.720   0.209  1.00 96.88           N  
ATOM   3105 HH11 ARG A 199      -2.192  17.319  -0.037  1.00 96.88           H  
ATOM   3106 HH12 ARG A 199      -0.778  18.247  -0.477  1.00 96.88           H  
ATOM   3107  NH2 ARG A 199       0.322  18.092   1.693  1.00 96.88           N  
ATOM   3108 HH21 ARG A 199       0.741  17.977   2.605  1.00 96.88           H  
ATOM   3109 HH22 ARG A 199       0.832  18.608   0.989  1.00 96.88           H  
ATOM   3110  CZ  ARG A 199      -0.836  17.562   1.420  1.00 96.88           C  
ATOM   3111  N   ARG A 200      -6.901  12.627   3.880  1.00 96.29           N  
ATOM   3112  H   ARG A 200      -6.109  12.009   3.777  1.00 96.29           H  
ATOM   3113  CA  ARG A 200      -8.205  12.191   3.351  1.00 96.29           C  
ATOM   3114  HA  ARG A 200      -8.966  12.912   3.649  1.00 96.29           H  
ATOM   3115  C   ARG A 200      -8.689  10.850   3.909  1.00 96.29           C  
ATOM   3116  CB  ARG A 200      -8.152  12.142   1.815  1.00 96.29           C  
ATOM   3117  HB2 ARG A 200      -7.534  11.298   1.506  1.00 96.29           H  
ATOM   3118  HB3 ARG A 200      -9.175  11.983   1.473  1.00 96.29           H  
ATOM   3119  O   ARG A 200      -9.851  10.516   3.683  1.00 96.29           O  
ATOM   3120  CG  ARG A 200      -7.653  13.416   1.115  1.00 96.29           C  
ATOM   3121  HG2 ARG A 200      -8.290  14.259   1.382  1.00 96.29           H  
ATOM   3122  HG3 ARG A 200      -6.633  13.631   1.433  1.00 96.29           H  
ATOM   3123  CD  ARG A 200      -7.633  13.236  -0.411  1.00 96.29           C  
ATOM   3124  HD2 ARG A 200      -7.002  12.378  -0.642  1.00 96.29           H  
ATOM   3125  HD3 ARG A 200      -7.175  14.121  -0.854  1.00 96.29           H  
ATOM   3126  NE  ARG A 200      -8.981  13.048  -0.989  1.00 96.29           N  
ATOM   3127  HE  ARG A 200      -9.760  13.328  -0.410  1.00 96.29           H  
ATOM   3128  NH1 ARG A 200      -8.300  12.251  -3.038  1.00 96.29           N  
ATOM   3129 HH11 ARG A 200      -8.488  11.917  -3.972  1.00 96.29           H  
ATOM   3130 HH12 ARG A 200      -7.335  12.278  -2.741  1.00 96.29           H  
ATOM   3131  NH2 ARG A 200     -10.470  12.543  -2.640  1.00 96.29           N  
ATOM   3132 HH21 ARG A 200     -10.613  12.300  -3.610  1.00 96.29           H  
ATOM   3133 HH22 ARG A 200     -11.210  12.983  -2.112  1.00 96.29           H  
ATOM   3134  CZ  ARG A 200      -9.240  12.613  -2.212  1.00 96.29           C  
ATOM   3135  N   GLY A 201      -7.837  10.126   4.634  1.00 96.89           N  
ATOM   3136  H   GLY A 201      -6.902  10.480   4.775  1.00 96.89           H  
ATOM   3137  CA  GLY A 201      -8.123   8.809   5.195  1.00 96.89           C  
ATOM   3138  HA2 GLY A 201      -7.580   8.711   6.135  1.00 96.89           H  
ATOM   3139  HA3 GLY A 201      -9.187   8.720   5.413  1.00 96.89           H  
ATOM   3140  C   GLY A 201      -7.724   7.655   4.273  1.00 96.89           C  
ATOM   3141  O   GLY A 201      -7.769   7.765   3.050  1.00 96.89           O  
ATOM   3142  N   VAL A 202      -7.391   6.514   4.885  1.00 97.58           N  
ATOM   3143  H   VAL A 202      -7.343   6.529   5.894  1.00 97.58           H  
ATOM   3144  CA  VAL A 202      -6.934   5.278   4.211  1.00 97.58           C  
ATOM   3145  HA  VAL A 202      -6.054   5.527   3.617  1.00 97.58           H  
ATOM   3146  C   VAL A 202      -7.958   4.686   3.225  1.00 97.58           C  
ATOM   3147  CB  VAL A 202      -6.502   4.254   5.285  1.00 97.58           C  
ATOM   3148  HB  VAL A 202      -5.794   4.755   5.946  1.00 97.58           H  
ATOM   3149  O   VAL A 202      -7.613   3.925   2.328  1.00 97.58           O  
ATOM   3150  CG1 VAL A 202      -7.676   3.767   6.151  1.00 97.58           C  
ATOM   3151 HG11 VAL A 202      -7.307   3.061   6.896  1.00 97.58           H  
ATOM   3152 HG12 VAL A 202      -8.422   3.266   5.535  1.00 97.58           H  
ATOM   3153 HG13 VAL A 202      -8.128   4.607   6.678  1.00 97.58           H  
ATOM   3154  CG2 VAL A 202      -5.785   3.034   4.710  1.00 97.58           C  
ATOM   3155 HG21 VAL A 202      -4.915   3.369   4.145  1.00 97.58           H  
ATOM   3156 HG22 VAL A 202      -5.445   2.384   5.517  1.00 97.58           H  
ATOM   3157 HG23 VAL A 202      -6.451   2.470   4.056  1.00 97.58           H  
ATOM   3158  N   TRP A 203      -9.233   5.066   3.355  1.00 96.23           N  
ATOM   3159  H   TRP A 203      -9.442   5.730   4.087  1.00 96.23           H  
ATOM   3160  CA  TRP A 203     -10.333   4.681   2.460  1.00 96.23           C  
ATOM   3161  HA  TRP A 203     -10.174   3.655   2.130  1.00 96.23           H  
ATOM   3162  C   TRP A 203     -10.434   5.546   1.194  1.00 96.23           C  
ATOM   3163  CB  TRP A 203     -11.644   4.739   3.244  1.00 96.23           C  
ATOM   3164  HB2 TRP A 203     -11.572   4.039   4.076  1.00 96.23           H  
ATOM   3165  HB3 TRP A 203     -12.469   4.410   2.612  1.00 96.23           H  
ATOM   3166  O   TRP A 203     -11.413   5.448   0.451  1.00 96.23           O  
ATOM   3167  CG  TRP A 203     -11.956   6.088   3.808  1.00 96.23           C  
ATOM   3168  CD1 TRP A 203     -12.719   7.044   3.231  1.00 96.23           C  
ATOM   3169  HD1 TRP A 203     -13.226   6.913   2.287  1.00 96.23           H  
ATOM   3170  CD2 TRP A 203     -11.537   6.625   5.093  1.00 96.23           C  
ATOM   3171  CE2 TRP A 203     -12.074   7.936   5.230  1.00 96.23           C  
ATOM   3172  CE3 TRP A 203     -10.788   6.110   6.172  1.00 96.23           C  
ATOM   3173  HE3 TRP A 203     -10.402   5.103   6.115  1.00 96.23           H  
ATOM   3174  NE1 TRP A 203     -12.808   8.133   4.082  1.00 96.23           N  
ATOM   3175  HE1 TRP A 203     -13.453   8.902   3.972  1.00 96.23           H  
ATOM   3176  CH2 TRP A 203     -11.097   8.178   7.428  1.00 96.23           C  
ATOM   3177  HH2 TRP A 203     -10.918   8.764   8.318  1.00 96.23           H  
ATOM   3178  CZ2 TRP A 203     -11.846   8.716   6.369  1.00 96.23           C  
ATOM   3179  HZ2 TRP A 203     -12.245   9.717   6.437  1.00 96.23           H  
ATOM   3180  CZ3 TRP A 203     -10.580   6.875   7.334  1.00 96.23           C  
ATOM   3181  HZ3 TRP A 203     -10.018   6.465   8.161  1.00 96.23           H  
ATOM   3182  N   LYS A 204      -9.463   6.427   0.934  1.00 96.87           N  
ATOM   3183  H   LYS A 204      -8.683   6.486   1.573  1.00 96.87           H  
ATOM   3184  CA  LYS A 204      -9.390   7.212  -0.303  1.00 96.87           C  
ATOM   3185  HA  LYS A 204     -10.313   7.072  -0.866  1.00 96.87           H  
ATOM   3186  C   LYS A 204      -8.289   6.683  -1.208  1.00 96.87           C  
ATOM   3187  CB  LYS A 204      -9.230   8.704   0.014  1.00 96.87           C  
ATOM   3188  HB2 LYS A 204      -8.324   8.851   0.603  1.00 96.87           H  
ATOM   3189  HB3 LYS A 204      -9.118   9.258  -0.918  1.00 96.87           H  
ATOM   3190  O   LYS A 204      -7.229   6.278  -0.751  1.00 96.87           O  
ATOM   3191  CG  LYS A 204     -10.429   9.270   0.791  1.00 96.87           C  
ATOM   3192  HG2 LYS A 204     -10.497   8.779   1.761  1.00 96.87           H  
ATOM   3193  HG3 LYS A 204     -10.257  10.333   0.957  1.00 96.87           H  
ATOM   3194  CD  LYS A 204     -11.771   9.139   0.064  1.00 96.87           C  
ATOM   3195  HD2 LYS A 204     -11.696   9.571  -0.934  1.00 96.87           H  
ATOM   3196  HD3 LYS A 204     -12.037   8.084  -0.011  1.00 96.87           H  
ATOM   3197  CE  LYS A 204     -12.844   9.866   0.877  1.00 96.87           C  
ATOM   3198  HE2 LYS A 204     -12.768   9.520   1.908  1.00 96.87           H  
ATOM   3199  HE3 LYS A 204     -12.635  10.936   0.875  1.00 96.87           H  
ATOM   3200  NZ  LYS A 204     -14.203   9.585   0.348  1.00 96.87           N  
ATOM   3201  HZ1 LYS A 204     -14.303   9.898  -0.607  1.00 96.87           H  
ATOM   3202  HZ2 LYS A 204     -14.908  10.020   0.926  1.00 96.87           H  
ATOM   3203  HZ3 LYS A 204     -14.376   8.590   0.372  1.00 96.87           H  
ATOM   3204  N   ALA A 205      -8.564   6.690  -2.510  1.00 97.01           N  
ATOM   3205  H   ALA A 205      -9.457   7.035  -2.830  1.00 97.01           H  
ATOM   3206  CA  ALA A 205      -7.600   6.246  -3.503  1.00 97.01           C  
ATOM   3207  HA  ALA A 205      -7.312   5.226  -3.247  1.00 97.01           H  
ATOM   3208  C   ALA A 205      -6.359   7.165  -3.496  1.00 97.01           C  
ATOM   3209  CB  ALA A 205      -8.271   6.208  -4.880  1.00 97.01           C  
ATOM   3210  HB1 ALA A 205      -9.133   5.540  -4.859  1.00 97.01           H  
ATOM   3211  HB2 ALA A 205      -7.559   5.838  -5.619  1.00 97.01           H  
ATOM   3212  HB3 ALA A 205      -8.587   7.209  -5.172  1.00 97.01           H  
ATOM   3213  O   ALA A 205      -6.528   8.390  -3.545  1.00 97.01           O  
ATOM   3214  N   PRO A 206      -5.137   6.603  -3.482  1.00 97.84           N  
ATOM   3215  CA  PRO A 206      -3.883   7.353  -3.572  1.00 97.84           C  
ATOM   3216  HA  PRO A 206      -3.957   8.276  -2.996  1.00 97.84           H  
ATOM   3217  C   PRO A 206      -3.562   7.740  -5.030  1.00 97.84           C  
ATOM   3218  CB  PRO A 206      -2.847   6.436  -2.910  1.00 97.84           C  
ATOM   3219  HB2 PRO A 206      -2.894   6.558  -1.828  1.00 97.84           H  
ATOM   3220  HB3 PRO A 206      -1.830   6.608  -3.262  1.00 97.84           H  
ATOM   3221  O   PRO A 206      -2.463   7.501  -5.520  1.00 97.84           O  
ATOM   3222  CG  PRO A 206      -3.338   5.039  -3.284  1.00 97.84           C  
ATOM   3223  HG2 PRO A 206      -3.013   4.288  -2.564  1.00 97.84           H  
ATOM   3224  HG3 PRO A 206      -3.000   4.785  -4.289  1.00 97.84           H  
ATOM   3225  CD  PRO A 206      -4.854   5.185  -3.270  1.00 97.84           C  
ATOM   3226  HD2 PRO A 206      -5.235   4.882  -2.295  1.00 97.84           H  
ATOM   3227  HD3 PRO A 206      -5.292   4.570  -4.057  1.00 97.84           H  
ATOM   3228  N   ALA A 207      -4.550   8.283  -5.748  1.00 98.29           N  
ATOM   3229  H   ALA A 207      -5.406   8.527  -5.270  1.00 98.29           H  
ATOM   3230  CA  ALA A 207      -4.488   8.557  -7.183  1.00 98.29           C  
ATOM   3231  HA  ALA A 207      -3.478   8.865  -7.452  1.00 98.29           H  
ATOM   3232  C   ALA A 207      -5.454   9.677  -7.601  1.00 98.29           C  
ATOM   3233  CB  ALA A 207      -4.822   7.257  -7.923  1.00 98.29           C  
ATOM   3234  HB1 ALA A 207      -5.835   6.931  -7.684  1.00 98.29           H  
ATOM   3235  HB2 ALA A 207      -4.732   7.396  -9.000  1.00 98.29           H  
ATOM   3236  HB3 ALA A 207      -4.112   6.492  -7.609  1.00 98.29           H  
ATOM   3237  O   ALA A 207      -6.419   9.986  -6.891  1.00 98.29           O  
ATOM   3238  N   GLY A 208      -5.215  10.250  -8.781  1.00 97.11           N  
ATOM   3239  H   GLY A 208      -4.391   9.952  -9.284  1.00 97.11           H  
ATOM   3240  CA  GLY A 208      -6.053  11.269  -9.412  1.00 97.11           C  
ATOM   3241  HA2 GLY A 208      -6.890  11.527  -8.763  1.00 97.11           H  
ATOM   3242  HA3 GLY A 208      -6.457  10.854 -10.335  1.00 97.11           H  
ATOM   3243  C   GLY A 208      -5.302  12.557  -9.759  1.00 97.11           C  
ATOM   3244  O   GLY A 208      -4.142  12.740  -9.409  1.00 97.11           O  
ATOM   3245  N   ARG A 209      -6.005  13.476 -10.434  1.00 97.12           N  
ATOM   3246  H   ARG A 209      -6.961  13.244 -10.663  1.00 97.12           H  
ATOM   3247  CA  ARG A 209      -5.454  14.731 -10.992  1.00 97.12           C  
ATOM   3248  HA  ARG A 209      -4.681  14.501 -11.725  1.00 97.12           H  
ATOM   3249  C   ARG A 209      -4.765  15.638  -9.970  1.00 97.12           C  
ATOM   3250  CB  ARG A 209      -6.574  15.525 -11.682  1.00 97.12           C  
ATOM   3251  HB2 ARG A 209      -7.378  15.702 -10.968  1.00 97.12           H  
ATOM   3252  HB3 ARG A 209      -6.182  16.493 -11.991  1.00 97.12           H  
ATOM   3253  O   ARG A 209      -3.838  16.352 -10.323  1.00 97.12           O  
ATOM   3254  CG  ARG A 209      -7.123  14.807 -12.920  1.00 97.12           C  
ATOM   3255  HG2 ARG A 209      -6.340  14.745 -13.675  1.00 97.12           H  
ATOM   3256  HG3 ARG A 209      -7.449  13.802 -12.649  1.00 97.12           H  
ATOM   3257  CD  ARG A 209      -8.323  15.560 -13.490  1.00 97.12           C  
ATOM   3258  HD2 ARG A 209      -8.015  16.566 -13.775  1.00 97.12           H  
ATOM   3259  HD3 ARG A 209      -9.074  15.641 -12.704  1.00 97.12           H  
ATOM   3260  NE  ARG A 209      -8.886  14.856 -14.656  1.00 97.12           N  
ATOM   3261  HE  ARG A 209      -8.230  14.325 -15.211  1.00 97.12           H  
ATOM   3262  NH1 ARG A 209     -11.001  15.725 -14.541  1.00 97.12           N  
ATOM   3263 HH11 ARG A 209     -10.679  16.352 -13.817  1.00 97.12           H  
ATOM   3264 HH12 ARG A 209     -11.939  15.798 -14.909  1.00 97.12           H  
ATOM   3265  NH2 ARG A 209     -10.527  14.175 -16.079  1.00 97.12           N  
ATOM   3266 HH21 ARG A 209      -9.869  13.564 -16.542  1.00 97.12           H  
ATOM   3267 HH22 ARG A 209     -11.465  14.251 -16.444  1.00 97.12           H  
ATOM   3268  CZ  ARG A 209     -10.131  14.919 -15.085  1.00 97.12           C  
ATOM   3269  N   ASP A 210      -5.206  15.588  -8.716  1.00 95.72           N  
ATOM   3270  H   ASP A 210      -6.009  15.006  -8.523  1.00 95.72           H  
ATOM   3271  CA  ASP A 210      -4.676  16.424  -7.632  1.00 95.72           C  
ATOM   3272  HA  ASP A 210      -4.249  17.327  -8.067  1.00 95.72           H  
ATOM   3273  C   ASP A 210      -3.547  15.732  -6.838  1.00 95.72           C  
ATOM   3274  CB  ASP A 210      -5.830  16.864  -6.715  1.00 95.72           C  
ATOM   3275  HB2 ASP A 210      -5.448  17.564  -5.972  1.00 95.72           H  
ATOM   3276  HB3 ASP A 210      -6.203  15.987  -6.186  1.00 95.72           H  
ATOM   3277  O   ASP A 210      -3.134  16.221  -5.783  1.00 95.72           O  
ATOM   3278  CG  ASP A 210      -6.987  17.537  -7.460  1.00 95.72           C  
ATOM   3279  OD1 ASP A 210      -6.722  18.381  -8.341  1.00 95.72           O  
ATOM   3280  OD2 ASP A 210      -8.144  17.172  -7.146  1.00 95.72           O  
ATOM   3281  N   VAL A 211      -3.073  14.564  -7.294  1.00 97.84           N  
ATOM   3282  H   VAL A 211      -3.413  14.221  -8.181  1.00 97.84           H  
ATOM   3283  CA  VAL A 211      -2.074  13.734  -6.604  1.00 97.84           C  
ATOM   3284  HA  VAL A 211      -1.858  14.180  -5.633  1.00 97.84           H  
ATOM   3285  C   VAL A 211      -0.763  13.730  -7.389  1.00 97.84           C  
ATOM   3286  CB  VAL A 211      -2.601  12.308  -6.334  1.00 97.84           C  
ATOM   3287  HB  VAL A 211      -2.723  11.764  -7.270  1.00 97.84           H  
ATOM   3288  O   VAL A 211      -0.466  12.809  -8.136  1.00 97.84           O  
ATOM   3289  CG1 VAL A 211      -1.631  11.539  -5.429  1.00 97.84           C  
ATOM   3290 HG11 VAL A 211      -1.531  12.042  -4.467  1.00 97.84           H  
ATOM   3291 HG12 VAL A 211      -0.656  11.458  -5.909  1.00 97.84           H  
ATOM   3292 HG13 VAL A 211      -2.007  10.528  -5.275  1.00 97.84           H  
ATOM   3293  CG2 VAL A 211      -3.956  12.331  -5.608  1.00 97.84           C  
ATOM   3294 HG21 VAL A 211      -4.718  12.741  -6.271  1.00 97.84           H  
ATOM   3295 HG22 VAL A 211      -3.888  12.941  -4.708  1.00 97.84           H  
ATOM   3296 HG23 VAL A 211      -4.249  11.315  -5.342  1.00 97.84           H  
ATOM   3297  N   GLU A 212       0.033  14.773  -7.195  1.00 98.40           N  
ATOM   3298  H   GLU A 212      -0.298  15.528  -6.613  1.00 98.40           H  
ATOM   3299  CA  GLU A 212       1.348  14.933  -7.828  1.00 98.40           C  
ATOM   3300  HA  GLU A 212       1.298  14.659  -8.882  1.00 98.40           H  
ATOM   3301  C   GLU A 212       2.427  14.058  -7.181  1.00 98.40           C  
ATOM   3302  CB  GLU A 212       1.700  16.416  -7.750  1.00 98.40           C  
ATOM   3303  HB2 GLU A 212       0.903  16.961  -8.256  1.00 98.40           H  
ATOM   3304  HB3 GLU A 212       1.711  16.723  -6.704  1.00 98.40           H  
ATOM   3305  O   GLU A 212       2.561  14.050  -5.954  1.00 98.40           O  
ATOM   3306  CG  GLU A 212       3.044  16.784  -8.387  1.00 98.40           C  
ATOM   3307  HG2 GLU A 212       3.062  16.423  -9.415  1.00 98.40           H  
ATOM   3308  HG3 GLU A 212       3.844  16.294  -7.832  1.00 98.40           H  
ATOM   3309  CD  GLU A 212       3.270  18.303  -8.365  1.00 98.40           C  
ATOM   3310  OE1 GLU A 212       4.428  18.716  -8.545  1.00 98.40           O  
ATOM   3311  OE2 GLU A 212       2.278  19.059  -8.157  1.00 98.40           O  
ATOM   3312  N   ILE A 213       3.227  13.367  -7.992  1.00 98.65           N  
ATOM   3313  H   ILE A 213       3.077  13.421  -8.989  1.00 98.65           H  
ATOM   3314  CA  ILE A 213       4.470  12.734  -7.548  1.00 98.65           C  
ATOM   3315  HA  ILE A 213       4.313  12.311  -6.555  1.00 98.65           H  
ATOM   3316  C   ILE A 213       5.542  13.822  -7.428  1.00 98.65           C  
ATOM   3317  CB  ILE A 213       4.906  11.583  -8.485  1.00 98.65           C  
ATOM   3318  HB  ILE A 213       5.242  11.996  -9.436  1.00 98.65           H  
ATOM   3319  O   ILE A 213       6.208  14.178  -8.395  1.00 98.65           O  
ATOM   3320  CG1 ILE A 213       3.749  10.604  -8.782  1.00 98.65           C  
ATOM   3321 HG12 ILE A 213       3.041  11.098  -9.446  1.00 98.65           H  
ATOM   3322 HG13 ILE A 213       3.220  10.351  -7.863  1.00 98.65           H  
ATOM   3323  CG2 ILE A 213       6.087  10.869  -7.815  1.00 98.65           C  
ATOM   3324 HG21 ILE A 213       5.746  10.430  -6.877  1.00 98.65           H  
ATOM   3325 HG22 ILE A 213       6.899  11.572  -7.625  1.00 98.65           H  
ATOM   3326 HG23 ILE A 213       6.492  10.091  -8.462  1.00 98.65           H  
ATOM   3327  CD1 ILE A 213       4.165   9.295  -9.451  1.00 98.65           C  
ATOM   3328 HD11 ILE A 213       4.832   9.493 -10.290  1.00 98.65           H  
ATOM   3329 HD12 ILE A 213       4.669   8.646  -8.735  1.00 98.65           H  
ATOM   3330 HD13 ILE A 213       3.268   8.790  -9.810  1.00 98.65           H  
ATOM   3331  N   ILE A 214       5.696  14.375  -6.226  1.00 98.38           N  
ATOM   3332  H   ILE A 214       5.187  13.967  -5.454  1.00 98.38           H  
ATOM   3333  CA  ILE A 214       6.660  15.445  -5.958  1.00 98.38           C  
ATOM   3334  HA  ILE A 214       6.509  16.232  -6.697  1.00 98.38           H  
ATOM   3335  C   ILE A 214       8.072  14.885  -6.134  1.00 98.38           C  
ATOM   3336  CB  ILE A 214       6.451  16.055  -4.552  1.00 98.38           C  
ATOM   3337  HB  ILE A 214       6.533  15.259  -3.812  1.00 98.38           H  
ATOM   3338  O   ILE A 214       8.420  13.882  -5.512  1.00 98.38           O  
ATOM   3339  CG1 ILE A 214       5.041  16.684  -4.452  1.00 98.38           C  
ATOM   3340 HG12 ILE A 214       4.950  17.483  -5.187  1.00 98.38           H  
ATOM   3341 HG13 ILE A 214       4.293  15.928  -4.694  1.00 98.38           H  
ATOM   3342  CG2 ILE A 214       7.534  17.110  -4.245  1.00 98.38           C  
ATOM   3343 HG21 ILE A 214       8.529  16.671  -4.305  1.00 98.38           H  
ATOM   3344 HG22 ILE A 214       7.464  17.937  -4.951  1.00 98.38           H  
ATOM   3345 HG23 ILE A 214       7.420  17.487  -3.229  1.00 98.38           H  
ATOM   3346  CD1 ILE A 214       4.695  17.244  -3.066  1.00 98.38           C  
ATOM   3347 HD11 ILE A 214       5.292  18.131  -2.854  1.00 98.38           H  
ATOM   3348 HD12 ILE A 214       4.878  16.490  -2.301  1.00 98.38           H  
ATOM   3349 HD13 ILE A 214       3.643  17.529  -3.048  1.00 98.38           H  
ATOM   3350  N   GLY A 215       8.879  15.554  -6.955  1.00 96.72           N  
ATOM   3351  H   GLY A 215       8.485  16.320  -7.482  1.00 96.72           H  
ATOM   3352  CA  GLY A 215      10.256  15.162  -7.267  1.00 96.72           C  
ATOM   3353  HA2 GLY A 215      10.666  14.571  -6.448  1.00 96.72           H  
ATOM   3354  HA3 GLY A 215      10.863  16.061  -7.373  1.00 96.72           H  
ATOM   3355  C   GLY A 215      10.410  14.347  -8.553  1.00 96.72           C  
ATOM   3356  O   GLY A 215      11.528  14.262  -9.051  1.00 96.72           O  
ATOM   3357  N   ALA A 216       9.321  13.818  -9.121  1.00 97.71           N  
ATOM   3358  H   ALA A 216       8.412  13.981  -8.710  1.00 97.71           H  
ATOM   3359  CA  ALA A 216       9.348  13.209 -10.447  1.00 97.71           C  
ATOM   3360  HA  ALA A 216      10.255  12.613 -10.544  1.00 97.71           H  
ATOM   3361  C   ALA A 216       9.365  14.295 -11.534  1.00 97.71           C  
ATOM   3362  CB  ALA A 216       8.152  12.267 -10.600  1.00 97.71           C  
ATOM   3363  HB1 ALA A 216       7.227  12.840 -10.533  1.00 97.71           H  
ATOM   3364  HB2 ALA A 216       8.174  11.514  -9.812  1.00 97.71           H  
ATOM   3365  HB3 ALA A 216       8.202  11.769 -11.568  1.00 97.71           H  
ATOM   3366  O   ALA A 216       8.563  15.230 -11.500  1.00 97.71           O  
ATOM   3367  N   THR A 217      10.266  14.164 -12.502  1.00 96.34           N  
ATOM   3368  H   THR A 217      10.914  13.391 -12.444  1.00 96.34           H  
ATOM   3369  CA  THR A 217      10.440  15.088 -13.634  1.00 96.34           C  
ATOM   3370  HA  THR A 217       9.862  15.994 -13.452  1.00 96.34           H  
ATOM   3371  C   THR A 217       9.935  14.517 -14.954  1.00 96.34           C  
ATOM   3372  CB  THR A 217      11.912  15.499 -13.787  1.00 96.34           C  
ATOM   3373  HB  THR A 217      12.018  16.149 -14.655  1.00 96.34           H  
ATOM   3374  O   THR A 217       9.848  15.250 -15.935  1.00 96.34           O  
ATOM   3375  CG2 THR A 217      12.422  16.251 -12.557  1.00 96.34           C  
ATOM   3376 HG21 THR A 217      11.806  17.134 -12.386  1.00 96.34           H  
ATOM   3377 HG22 THR A 217      12.389  15.608 -11.678  1.00 96.34           H  
ATOM   3378 HG23 THR A 217      13.453  16.559 -12.731  1.00 96.34           H  
ATOM   3379  OG1 THR A 217      12.745  14.375 -13.949  1.00 96.34           O  
ATOM   3380  HG1 THR A 217      12.922  14.252 -14.885  1.00 96.34           H  
ATOM   3381  N   GLY A 218       9.599  13.228 -14.993  1.00 97.40           N  
ATOM   3382  H   GLY A 218       9.740  12.664 -14.167  1.00 97.40           H  
ATOM   3383  CA  GLY A 218       9.103  12.555 -16.186  1.00 97.40           C  
ATOM   3384  HA2 GLY A 218       8.179  13.030 -16.516  1.00 97.40           H  
ATOM   3385  HA3 GLY A 218       9.839  12.649 -16.985  1.00 97.40           H  
ATOM   3386  C   GLY A 218       8.830  11.075 -15.947  1.00 97.40           C  
ATOM   3387  O   GLY A 218       8.930  10.578 -14.823  1.00 97.40           O  
ATOM   3388  N   LEU A 219       8.490  10.383 -17.026  1.00 98.17           N  
ATOM   3389  H   LEU A 219       8.522  10.841 -17.926  1.00 98.17           H  
ATOM   3390  CA  LEU A 219       8.187   8.956 -17.061  1.00 98.17           C  
ATOM   3391  HA  LEU A 219       8.352   8.500 -16.085  1.00 98.17           H  
ATOM   3392  C   LEU A 219       9.115   8.273 -18.054  1.00 98.17           C  
ATOM   3393  CB  LEU A 219       6.726   8.774 -17.499  1.00 98.17           C  
ATOM   3394  HB2 LEU A 219       6.569   9.336 -18.420  1.00 98.17           H  
ATOM   3395  HB3 LEU A 219       6.539   7.724 -17.725  1.00 98.17           H  
ATOM   3396  O   LEU A 219       9.425   8.867 -19.083  1.00 98.17           O  
ATOM   3397  CG  LEU A 219       5.732   9.247 -16.436  1.00 98.17           C  
ATOM   3398  HG  LEU A 219       6.031  10.215 -16.034  1.00 98.17           H  
ATOM   3399  CD1 LEU A 219       4.350   9.393 -17.041  1.00 98.17           C  
ATOM   3400 HD11 LEU A 219       3.679   9.702 -16.240  1.00 98.17           H  
ATOM   3401 HD12 LEU A 219       4.017   8.447 -17.469  1.00 98.17           H  
ATOM   3402 HD13 LEU A 219       4.367  10.152 -17.823  1.00 98.17           H  
ATOM   3403  CD2 LEU A 219       5.626   8.242 -15.295  1.00 98.17           C  
ATOM   3404 HD21 LEU A 219       5.183   7.322 -15.676  1.00 98.17           H  
ATOM   3405 HD22 LEU A 219       5.000   8.631 -14.492  1.00 98.17           H  
ATOM   3406 HD23 LEU A 219       6.616   8.008 -14.902  1.00 98.17           H  
ATOM   3407  N   GLU A 220       9.503   7.034 -17.759  1.00 97.73           N  
ATOM   3408  H   GLU A 220       9.248   6.631 -16.869  1.00 97.73           H  
ATOM   3409  CA  GLU A 220      10.238   6.193 -18.710  1.00 97.73           C  
ATOM   3410  HA  GLU A 220      11.212   6.631 -18.926  1.00 97.73           H  
ATOM   3411  C   GLU A 220       9.467   6.051 -20.030  1.00 97.73           C  
ATOM   3412  CB  GLU A 220      10.430   4.815 -18.074  1.00 97.73           C  
ATOM   3413  HB2 GLU A 220      10.743   4.943 -17.038  1.00 97.73           H  
ATOM   3414  HB3 GLU A 220       9.474   4.291 -18.067  1.00 97.73           H  
ATOM   3415  O   GLU A 220      10.011   6.280 -21.105  1.00 97.73           O  
ATOM   3416  CG  GLU A 220      11.455   3.959 -18.818  1.00 97.73           C  
ATOM   3417  HG2 GLU A 220      12.402   4.499 -18.840  1.00 97.73           H  
ATOM   3418  HG3 GLU A 220      11.125   3.807 -19.846  1.00 97.73           H  
ATOM   3419  CD  GLU A 220      11.666   2.595 -18.154  1.00 97.73           C  
ATOM   3420  OE1 GLU A 220      12.655   1.933 -18.517  1.00 97.73           O  
ATOM   3421  OE2 GLU A 220      10.895   2.200 -17.243  1.00 97.73           O  
ATOM   3422  N   ILE A 221       8.175   5.721 -19.921  1.00 97.88           N  
ATOM   3423  H   ILE A 221       7.821   5.545 -18.992  1.00 97.88           H  
ATOM   3424  CA  ILE A 221       7.243   5.527 -21.035  1.00 97.88           C  
ATOM   3425  HA  ILE A 221       7.628   6.017 -21.929  1.00 97.88           H  
ATOM   3426  C   ILE A 221       5.909   6.168 -20.653  1.00 97.88           C  
ATOM   3427  CB  ILE A 221       7.074   4.017 -21.339  1.00 97.88           C  
ATOM   3428  HB  ILE A 221       6.756   3.514 -20.426  1.00 97.88           H  
ATOM   3429  O   ILE A 221       5.204   5.655 -19.788  1.00 97.88           O  
ATOM   3430  CG1 ILE A 221       8.404   3.380 -21.805  1.00 97.88           C  
ATOM   3431 HG12 ILE A 221       9.221   3.690 -21.153  1.00 97.88           H  
ATOM   3432 HG13 ILE A 221       8.638   3.714 -22.816  1.00 97.88           H  
ATOM   3433  CG2 ILE A 221       5.986   3.817 -22.414  1.00 97.88           C  
ATOM   3434 HG21 ILE A 221       5.925   2.768 -22.701  1.00 97.88           H  
ATOM   3435 HG22 ILE A 221       5.006   4.127 -22.051  1.00 97.88           H  
ATOM   3436 HG23 ILE A 221       6.240   4.382 -23.310  1.00 97.88           H  
ATOM   3437  CD1 ILE A 221       8.404   1.852 -21.765  1.00 97.88           C  
ATOM   3438 HD11 ILE A 221       7.676   1.450 -22.469  1.00 97.88           H  
ATOM   3439 HD12 ILE A 221       9.391   1.482 -22.044  1.00 97.88           H  
ATOM   3440 HD13 ILE A 221       8.174   1.516 -20.754  1.00 97.88           H  
ATOM   3441  N   ASP A 222       5.542   7.290 -21.273  1.00 96.68           N  
ATOM   3442  H   ASP A 222       6.135   7.660 -22.002  1.00 96.68           H  
ATOM   3443  CA  ASP A 222       4.257   7.951 -20.999  1.00 96.68           C  
ATOM   3444  HA  ASP A 222       4.063   7.881 -19.928  1.00 96.68           H  
ATOM   3445  C   ASP A 222       3.117   7.260 -21.774  1.00 96.68           C  
ATOM   3446  CB  ASP A 222       4.347   9.452 -21.312  1.00 96.68           C  
ATOM   3447  HB2 ASP A 222       5.291   9.827 -20.917  1.00 96.68           H  
ATOM   3448  HB3 ASP A 222       4.353   9.610 -22.390  1.00 96.68           H  
ATOM   3449  O   ASP A 222       3.052   7.407 -23.000  1.00 96.68           O  
ATOM   3450  CG  ASP A 222       3.222  10.286 -20.674  1.00 96.68           C  
ATOM   3451  OD1 ASP A 222       2.362   9.757 -19.931  1.00 96.68           O  
ATOM   3452  OD2 ASP A 222       3.279  11.530 -20.816  1.00 96.68           O  
ATOM   3453  N   PRO A 223       2.218   6.493 -21.119  1.00 97.58           N  
ATOM   3454  CA  PRO A 223       1.245   5.685 -21.844  1.00 97.58           C  
ATOM   3455  HA  PRO A 223       1.768   5.133 -22.625  1.00 97.58           H  
ATOM   3456  C   PRO A 223       0.156   6.554 -22.485  1.00 97.58           C  
ATOM   3457  CB  PRO A 223       0.674   4.682 -20.832  1.00 97.58           C  
ATOM   3458  HB2 PRO A 223      -0.318   4.999 -20.508  1.00 97.58           H  
ATOM   3459  HB3 PRO A 223       0.631   3.677 -21.251  1.00 97.58           H  
ATOM   3460  O   PRO A 223      -0.392   7.475 -21.870  1.00 97.58           O  
ATOM   3461  CG  PRO A 223       1.645   4.748 -19.651  1.00 97.58           C  
ATOM   3462  HG2 PRO A 223       2.496   4.093 -19.838  1.00 97.58           H  
ATOM   3463  HG3 PRO A 223       1.161   4.506 -18.705  1.00 97.58           H  
ATOM   3464  CD  PRO A 223       2.117   6.195 -19.697  1.00 97.58           C  
ATOM   3465  HD2 PRO A 223       3.051   6.301 -19.145  1.00 97.58           H  
ATOM   3466  HD3 PRO A 223       1.364   6.845 -19.252  1.00 97.58           H  
ATOM   3467  N   SER A 224      -0.238   6.207 -23.708  1.00 97.76           N  
ATOM   3468  H   SER A 224       0.232   5.427 -24.144  1.00 97.76           H  
ATOM   3469  CA  SER A 224      -1.379   6.805 -24.402  1.00 97.76           C  
ATOM   3470  HA  SER A 224      -1.227   7.884 -24.422  1.00 97.76           H  
ATOM   3471  C   SER A 224      -2.708   6.514 -23.693  1.00 97.76           C  
ATOM   3472  CB  SER A 224      -1.440   6.299 -25.848  1.00 97.76           C  
ATOM   3473  HB2 SER A 224      -2.165   6.891 -26.405  1.00 97.76           H  
ATOM   3474  HB3 SER A 224      -0.462   6.406 -26.317  1.00 97.76           H  
ATOM   3475  O   SER A 224      -2.836   5.574 -22.914  1.00 97.76           O  
ATOM   3476  OG  SER A 224      -1.838   4.945 -25.880  1.00 97.76           O  
ATOM   3477  HG  SER A 224      -1.046   4.470 -25.619  1.00 97.76           H  
ATOM   3478  N   GLU A 225      -3.765   7.269 -24.013  1.00 97.00           N  
ATOM   3479  H   GLU A 225      -3.622   8.057 -24.628  1.00 97.00           H  
ATOM   3480  CA  GLU A 225      -5.097   7.054 -23.415  1.00 97.00           C  
ATOM   3481  HA  GLU A 225      -5.038   7.221 -22.340  1.00 97.00           H  
ATOM   3482  C   GLU A 225      -5.634   5.622 -23.596  1.00 97.00           C  
ATOM   3483  CB  GLU A 225      -6.111   8.040 -24.016  1.00 97.00           C  
ATOM   3484  HB2 GLU A 225      -6.081   7.961 -25.103  1.00 97.00           H  
ATOM   3485  HB3 GLU A 225      -7.114   7.759 -23.696  1.00 97.00           H  
ATOM   3486  O   GLU A 225      -6.316   5.104 -22.710  1.00 97.00           O  
ATOM   3487  CG  GLU A 225      -5.874   9.505 -23.623  1.00 97.00           C  
ATOM   3488  HG2 GLU A 225      -4.888   9.810 -23.974  1.00 97.00           H  
ATOM   3489  HG3 GLU A 225      -6.607  10.120 -24.144  1.00 97.00           H  
ATOM   3490  CD  GLU A 225      -5.996   9.771 -22.112  1.00 97.00           C  
ATOM   3491  OE1 GLU A 225      -5.244  10.627 -21.596  1.00 97.00           O  
ATOM   3492  OE2 GLU A 225      -6.856   9.180 -21.425  1.00 97.00           O  
ATOM   3493  N   SER A 226      -5.318   4.969 -24.721  1.00 97.82           N  
ATOM   3494  H   SER A 226      -4.651   5.395 -25.347  1.00 97.82           H  
ATOM   3495  CA  SER A 226      -5.711   3.574 -24.955  1.00 97.82           C  
ATOM   3496  HA  SER A 226      -6.775   3.466 -24.744  1.00 97.82           H  
ATOM   3497  C   SER A 226      -4.953   2.623 -24.028  1.00 97.82           C  
ATOM   3498  CB  SER A 226      -5.474   3.194 -26.419  1.00 97.82           C  
ATOM   3499  HB2 SER A 226      -5.947   3.938 -27.061  1.00 97.82           H  
ATOM   3500  HB3 SER A 226      -4.406   3.174 -26.633  1.00 97.82           H  
ATOM   3501  O   SER A 226      -5.560   1.752 -23.406  1.00 97.82           O  
ATOM   3502  OG  SER A 226      -6.047   1.931 -26.695  1.00 97.82           O  
ATOM   3503  HG  SER A 226      -5.495   1.253 -26.298  1.00 97.82           H  
ATOM   3504  N   GLU A 227      -3.643   2.819 -23.885  1.00 98.55           N  
ATOM   3505  H   GLU A 227      -3.198   3.582 -24.376  1.00 98.55           H  
ATOM   3506  CA  GLU A 227      -2.780   1.999 -23.027  1.00 98.55           C  
ATOM   3507  HA  GLU A 227      -2.925   0.943 -23.256  1.00 98.55           H  
ATOM   3508  C   GLU A 227      -3.105   2.199 -21.546  1.00 98.55           C  
ATOM   3509  CB  GLU A 227      -1.316   2.352 -23.293  1.00 98.55           C  
ATOM   3510  HB2 GLU A 227      -0.684   1.874 -22.545  1.00 98.55           H  
ATOM   3511  HB3 GLU A 227      -1.210   3.432 -23.187  1.00 98.55           H  
ATOM   3512  O   GLU A 227      -3.163   1.227 -20.797  1.00 98.55           O  
ATOM   3513  CG  GLU A 227      -0.877   1.873 -24.688  1.00 98.55           C  
ATOM   3514  HG2 GLU A 227      -1.693   2.008 -25.398  1.00 98.55           H  
ATOM   3515  HG3 GLU A 227      -0.663   0.806 -24.636  1.00 98.55           H  
ATOM   3516  CD  GLU A 227       0.333   2.640 -25.225  1.00 98.55           C  
ATOM   3517  OE1 GLU A 227       1.103   2.050 -25.997  1.00 98.55           O  
ATOM   3518  OE2 GLU A 227       0.385   3.864 -24.962  1.00 98.55           O  
ATOM   3519  N   LEU A 228      -3.431   3.426 -21.120  1.00 97.96           N  
ATOM   3520  H   LEU A 228      -3.312   4.192 -21.767  1.00 97.96           H  
ATOM   3521  CA  LEU A 228      -3.943   3.693 -19.772  1.00 97.96           C  
ATOM   3522  HA  LEU A 228      -3.182   3.409 -19.045  1.00 97.96           H  
ATOM   3523  C   LEU A 228      -5.192   2.854 -19.469  1.00 97.96           C  
ATOM   3524  CB  LEU A 228      -4.286   5.187 -19.623  1.00 97.96           C  
ATOM   3525  HB2 LEU A 228      -4.808   5.322 -18.675  1.00 97.96           H  
ATOM   3526  HB3 LEU A 228      -4.977   5.462 -20.420  1.00 97.96           H  
ATOM   3527  O   LEU A 228      -5.339   2.345 -18.355  1.00 97.96           O  
ATOM   3528  CG  LEU A 228      -3.096   6.161 -19.655  1.00 97.96           C  
ATOM   3529  HG  LEU A 228      -2.537   6.060 -20.585  1.00 97.96           H  
ATOM   3530  CD1 LEU A 228      -3.621   7.589 -19.530  1.00 97.96           C  
ATOM   3531 HD11 LEU A 228      -4.308   7.801 -20.350  1.00 97.96           H  
ATOM   3532 HD12 LEU A 228      -4.130   7.714 -18.575  1.00 97.96           H  
ATOM   3533 HD13 LEU A 228      -2.778   8.275 -19.611  1.00 97.96           H  
ATOM   3534  CD2 LEU A 228      -2.139   5.945 -18.491  1.00 97.96           C  
ATOM   3535 HD21 LEU A 228      -1.707   4.946 -18.551  1.00 97.96           H  
ATOM   3536 HD22 LEU A 228      -2.657   6.086 -17.542  1.00 97.96           H  
ATOM   3537 HD23 LEU A 228      -1.314   6.652 -18.573  1.00 97.96           H  
ATOM   3538  N   GLY A 229      -6.087   2.702 -20.450  1.00 97.01           N  
ATOM   3539  H   GLY A 229      -5.883   3.134 -21.340  1.00 97.01           H  
ATOM   3540  CA  GLY A 229      -7.258   1.832 -20.359  1.00 97.01           C  
ATOM   3541  HA2 GLY A 229      -7.843   1.942 -21.271  1.00 97.01           H  
ATOM   3542  HA3 GLY A 229      -7.866   2.126 -19.504  1.00 97.01           H  
ATOM   3543  C   GLY A 229      -6.880   0.356 -20.212  1.00 97.01           C  
ATOM   3544  O   GLY A 229      -7.379  -0.307 -19.299  1.00 97.01           O  
ATOM   3545  N   SER A 230      -5.975  -0.142 -21.059  1.00 98.23           N  
ATOM   3546  H   SER A 230      -5.630   0.448 -21.802  1.00 98.23           H  
ATOM   3547  CA  SER A 230      -5.476  -1.526 -21.018  1.00 98.23           C  
ATOM   3548  HA  SER A 230      -6.317  -2.209 -21.138  1.00 98.23           H  
ATOM   3549  C   SER A 230      -4.795  -1.861 -19.688  1.00 98.23           C  
ATOM   3550  CB  SER A 230      -4.504  -1.778 -22.177  1.00 98.23           C  
ATOM   3551  HB2 SER A 230      -3.658  -1.094 -22.110  1.00 98.23           H  
ATOM   3552  HB3 SER A 230      -4.133  -2.801 -22.119  1.00 98.23           H  
ATOM   3553  O   SER A 230      -5.186  -2.821 -19.024  1.00 98.23           O  
ATOM   3554  OG  SER A 230      -5.163  -1.599 -23.416  1.00 98.23           O  
ATOM   3555  HG  SER A 230      -4.520  -1.797 -24.100  1.00 98.23           H  
ATOM   3556  N   LEU A 231      -3.863  -1.018 -19.232  1.00 98.54           N  
ATOM   3557  H   LEU A 231      -3.589  -0.252 -19.831  1.00 98.54           H  
ATOM   3558  CA  LEU A 231      -3.170  -1.162 -17.947  1.00 98.54           C  
ATOM   3559  HA  LEU A 231      -2.618  -2.102 -17.938  1.00 98.54           H  
ATOM   3560  C   LEU A 231      -4.167  -1.201 -16.783  1.00 98.54           C  
ATOM   3561  CB  LEU A 231      -2.196   0.021 -17.771  1.00 98.54           C  
ATOM   3562  HB2 LEU A 231      -2.746   0.946 -17.943  1.00 98.54           H  
ATOM   3563  HB3 LEU A 231      -1.838   0.039 -16.741  1.00 98.54           H  
ATOM   3564  O   LEU A 231      -4.111  -2.081 -15.923  1.00 98.54           O  
ATOM   3565  CG  LEU A 231      -0.973  -0.010 -18.708  1.00 98.54           C  
ATOM   3566  HG  LEU A 231      -1.285  -0.249 -19.725  1.00 98.54           H  
ATOM   3567  CD1 LEU A 231      -0.291   1.358 -18.712  1.00 98.54           C  
ATOM   3568 HD11 LEU A 231       0.575   1.325 -19.372  1.00 98.54           H  
ATOM   3569 HD12 LEU A 231      -0.979   2.114 -19.092  1.00 98.54           H  
ATOM   3570 HD13 LEU A 231       0.039   1.619 -17.706  1.00 98.54           H  
ATOM   3571  CD2 LEU A 231       0.051  -1.044 -18.251  1.00 98.54           C  
ATOM   3572 HD21 LEU A 231       0.864  -1.084 -18.976  1.00 98.54           H  
ATOM   3573 HD22 LEU A 231       0.463  -0.776 -17.278  1.00 98.54           H  
ATOM   3574 HD23 LEU A 231      -0.401  -2.034 -18.204  1.00 98.54           H  
ATOM   3575  N   ASN A 232      -5.131  -0.274 -16.774  1.00 96.04           N  
ATOM   3576  H   ASN A 232      -5.141   0.413 -17.514  1.00 96.04           H  
ATOM   3577  CA  ASN A 232      -6.136  -0.208 -15.719  1.00 96.04           C  
ATOM   3578  HA  ASN A 232      -5.611  -0.178 -14.765  1.00 96.04           H  
ATOM   3579  C   ASN A 232      -7.044  -1.446 -15.711  1.00 96.04           C  
ATOM   3580  CB  ASN A 232      -6.946   1.084 -15.890  1.00 96.04           C  
ATOM   3581  HB2 ASN A 232      -6.251   1.909 -16.044  1.00 96.04           H  
ATOM   3582  HB3 ASN A 232      -7.577   1.011 -16.776  1.00 96.04           H  
ATOM   3583  O   ASN A 232      -7.374  -1.942 -14.629  1.00 96.04           O  
ATOM   3584  CG  ASN A 232      -7.812   1.404 -14.689  1.00 96.04           C  
ATOM   3585  ND2 ASN A 232      -7.503   2.470 -13.987  1.00 96.04           N  
ATOM   3586 HD21 ASN A 232      -6.719   3.034 -14.283  1.00 96.04           H  
ATOM   3587 HD22 ASN A 232      -8.121   2.753 -13.240  1.00 96.04           H  
ATOM   3588  OD1 ASN A 232      -8.768   0.725 -14.342  1.00 96.04           O  
ATOM   3589  N   ASN A 233      -7.456  -1.948 -16.879  1.00 96.52           N  
ATOM   3590  H   ASN A 233      -7.151  -1.497 -17.730  1.00 96.52           H  
ATOM   3591  CA  ASN A 233      -8.255  -3.173 -17.001  1.00 96.52           C  
ATOM   3592  HA  ASN A 233      -9.179  -3.061 -16.435  1.00 96.52           H  
ATOM   3593  C   ASN A 233      -7.525  -4.382 -16.413  1.00 96.52           C  
ATOM   3594  CB  ASN A 233      -8.601  -3.414 -18.478  1.00 96.52           C  
ATOM   3595  HB2 ASN A 233      -7.704  -3.310 -19.089  1.00 96.52           H  
ATOM   3596  HB3 ASN A 233      -8.962  -4.436 -18.598  1.00 96.52           H  
ATOM   3597  O   ASN A 233      -8.152  -5.210 -15.751  1.00 96.52           O  
ATOM   3598  CG  ASN A 233      -9.679  -2.488 -18.997  1.00 96.52           C  
ATOM   3599  ND2 ASN A 233      -9.789  -2.367 -20.299  1.00 96.52           N  
ATOM   3600 HD21 ASN A 233      -9.089  -2.794 -20.890  1.00 96.52           H  
ATOM   3601 HD22 ASN A 233     -10.449  -1.686 -20.645  1.00 96.52           H  
ATOM   3602  OD1 ASN A 233     -10.464  -1.905 -18.260  1.00 96.52           O  
ATOM   3603  N   GLU A 234      -6.203  -4.409 -16.559  1.00 97.69           N  
ATOM   3604  H   GLU A 234      -5.773  -3.738 -17.180  1.00 97.69           H  
ATOM   3605  CA  GLU A 234      -5.337  -5.447 -16.013  1.00 97.69           C  
ATOM   3606  HA  GLU A 234      -5.941  -6.349 -15.923  1.00 97.69           H  
ATOM   3607  C   GLU A 234      -4.883  -5.201 -14.574  1.00 97.69           C  
ATOM   3608  CB  GLU A 234      -4.185  -5.713 -17.000  1.00 97.69           C  
ATOM   3609  HB2 GLU A 234      -3.706  -4.772 -17.271  1.00 97.69           H  
ATOM   3610  HB3 GLU A 234      -3.435  -6.353 -16.536  1.00 97.69           H  
ATOM   3611  O   GLU A 234      -4.061  -5.948 -14.044  1.00 97.69           O  
ATOM   3612  CG  GLU A 234      -4.728  -6.412 -18.262  1.00 97.69           C  
ATOM   3613  HG2 GLU A 234      -5.404  -5.736 -18.786  1.00 97.69           H  
ATOM   3614  HG3 GLU A 234      -3.901  -6.638 -18.936  1.00 97.69           H  
ATOM   3615  CD  GLU A 234      -5.468  -7.706 -17.890  1.00 97.69           C  
ATOM   3616  OE1 GLU A 234      -6.570  -7.968 -18.422  1.00 97.69           O  
ATOM   3617  OE2 GLU A 234      -5.075  -8.340 -16.878  1.00 97.69           O  
ATOM   3618  N   ASN A 235      -5.486  -4.218 -13.900  1.00 98.34           N  
ATOM   3619  H   ASN A 235      -6.148  -3.657 -14.416  1.00 98.34           H  
ATOM   3620  CA  ASN A 235      -5.190  -3.838 -12.522  1.00 98.34           C  
ATOM   3621  HA  ASN A 235      -5.759  -2.931 -12.319  1.00 98.34           H  
ATOM   3622  C   ASN A 235      -3.721  -3.444 -12.280  1.00 98.34           C  
ATOM   3623  CB  ASN A 235      -5.674  -4.918 -11.556  1.00 98.34           C  
ATOM   3624  HB2 ASN A 235      -5.414  -4.574 -10.556  1.00 98.34           H  
ATOM   3625  HB3 ASN A 235      -5.129  -5.845 -11.735  1.00 98.34           H  
ATOM   3626  O   ASN A 235      -3.190  -3.600 -11.179  1.00 98.34           O  
ATOM   3627  CG  ASN A 235      -7.156  -5.197 -11.524  1.00 98.34           C  
ATOM   3628  ND2 ASN A 235      -7.481  -6.316 -10.932  1.00 98.34           N  
ATOM   3629 HD21 ASN A 235      -6.737  -6.844 -10.499  1.00 98.34           H  
ATOM   3630 HD22 ASN A 235      -8.419  -6.431 -10.576  1.00 98.34           H  
ATOM   3631  OD1 ASN A 235      -8.025  -4.422 -11.915  1.00 98.34           O  
ATOM   3632  N   ILE A 236      -3.083  -2.891 -13.305  1.00 98.65           N  
ATOM   3633  H   ILE A 236      -3.571  -2.809 -14.186  1.00 98.65           H  
ATOM   3634  CA  ILE A 236      -1.814  -2.181 -13.204  1.00 98.65           C  
ATOM   3635  HA  ILE A 236      -1.261  -2.544 -12.337  1.00 98.65           H  
ATOM   3636  C   ILE A 236      -2.146  -0.704 -12.976  1.00 98.65           C  
ATOM   3637  CB  ILE A 236      -0.958  -2.450 -14.461  1.00 98.65           C  
ATOM   3638  HB  ILE A 236      -1.489  -2.083 -15.339  1.00 98.65           H  
ATOM   3639  O   ILE A 236      -3.119  -0.187 -13.533  1.00 98.65           O  
ATOM   3640  CG1 ILE A 236      -0.751  -3.977 -14.617  1.00 98.65           C  
ATOM   3641 HG12 ILE A 236      -0.261  -4.366 -13.725  1.00 98.65           H  
ATOM   3642 HG13 ILE A 236      -1.719  -4.470 -14.703  1.00 98.65           H  
ATOM   3643  CG2 ILE A 236       0.376  -1.690 -14.356  1.00 98.65           C  
ATOM   3644 HG21 ILE A 236       0.204  -0.614 -14.335  1.00 98.65           H  
ATOM   3645 HG22 ILE A 236       0.913  -1.990 -13.456  1.00 98.65           H  
ATOM   3646 HG23 ILE A 236       1.004  -1.896 -15.222  1.00 98.65           H  
ATOM   3647  CD1 ILE A 236       0.043  -4.403 -15.853  1.00 98.65           C  
ATOM   3648 HD11 ILE A 236       0.062  -5.491 -15.909  1.00 98.65           H  
ATOM   3649 HD12 ILE A 236       1.071  -4.045 -15.791  1.00 98.65           H  
ATOM   3650 HD13 ILE A 236      -0.430  -4.006 -16.751  1.00 98.65           H  
ATOM   3651  N   ASN A 237      -1.394  -0.021 -12.115  1.00 98.72           N  
ATOM   3652  H   ASN A 237      -0.608  -0.484 -11.680  1.00 98.72           H  
ATOM   3653  CA  ASN A 237      -1.619   1.387 -11.805  1.00 98.72           C  
ATOM   3654  HA  ASN A 237      -2.666   1.625 -11.992  1.00 98.72           H  
ATOM   3655  C   ASN A 237      -0.741   2.270 -12.688  1.00 98.72           C  
ATOM   3656  CB  ASN A 237      -1.370   1.664 -10.320  1.00 98.72           C  
ATOM   3657  HB2 ASN A 237      -1.543   2.719 -10.107  1.00 98.72           H  
ATOM   3658  HB3 ASN A 237      -0.337   1.433 -10.061  1.00 98.72           H  
ATOM   3659  O   ASN A 237       0.430   2.463 -12.353  1.00 98.72           O  
ATOM   3660  CG  ASN A 237      -2.297   0.850  -9.473  1.00 98.72           C  
ATOM   3661  ND2 ASN A 237      -1.780  -0.157  -8.824  1.00 98.72           N  
ATOM   3662 HD21 ASN A 237      -0.822  -0.407  -9.024  1.00 98.72           H  
ATOM   3663 HD22 ASN A 237      -2.405  -0.780  -8.331  1.00 98.72           H  
ATOM   3664  OD1 ASN A 237      -3.495   1.093  -9.444  1.00 98.72           O  
ATOM   3665  N   PRO A 238      -1.283   2.836 -13.779  1.00 98.38           N  
ATOM   3666  CA  PRO A 238      -0.504   3.732 -14.607  1.00 98.38           C  
ATOM   3667  HA  PRO A 238       0.405   3.226 -14.933  1.00 98.38           H  
ATOM   3668  C   PRO A 238      -0.143   5.013 -13.853  1.00 98.38           C  
ATOM   3669  CB  PRO A 238      -1.353   4.023 -15.838  1.00 98.38           C  
ATOM   3670  HB2 PRO A 238      -1.082   3.336 -16.639  1.00 98.38           H  
ATOM   3671  HB3 PRO A 238      -1.214   5.055 -16.160  1.00 98.38           H  
ATOM   3672  O   PRO A 238      -0.979   5.604 -13.161  1.00 98.38           O  
ATOM   3673  CG  PRO A 238      -2.786   3.746 -15.388  1.00 98.38           C  
ATOM   3674  HG2 PRO A 238      -3.214   4.624 -14.905  1.00 98.38           H  
ATOM   3675  HG3 PRO A 238      -3.412   3.423 -16.220  1.00 98.38           H  
ATOM   3676  CD  PRO A 238      -2.609   2.645 -14.354  1.00 98.38           C  
ATOM   3677  HD2 PRO A 238      -2.627   1.692 -14.882  1.00 98.38           H  
ATOM   3678  HD3 PRO A 238      -3.404   2.700 -13.611  1.00 98.38           H  
ATOM   3679  N   LEU A 239       1.089   5.457 -14.039  1.00 98.64           N  
ATOM   3680  H   LEU A 239       1.707   4.861 -14.571  1.00 98.64           H  
ATOM   3681  CA  LEU A 239       1.558   6.814 -13.844  1.00 98.64           C  
ATOM   3682  HA  LEU A 239       0.895   7.328 -13.148  1.00 98.64           H  
ATOM   3683  C   LEU A 239       1.496   7.513 -15.205  1.00 98.64           C  
ATOM   3684  CB  LEU A 239       2.986   6.812 -13.270  1.00 98.64           C  
ATOM   3685  HB2 LEU A 239       3.247   7.837 -13.007  1.00 98.64           H  
ATOM   3686  HB3 LEU A 239       3.675   6.487 -14.050  1.00 98.64           H  
ATOM   3687  O   LEU A 239       1.715   6.881 -16.236  1.00 98.64           O  
ATOM   3688  CG  LEU A 239       3.223   5.907 -12.050  1.00 98.64           C  
ATOM   3689  HG  LEU A 239       3.109   4.860 -12.331  1.00 98.64           H  
ATOM   3690  CD1 LEU A 239       4.645   6.099 -11.531  1.00 98.64           C  
ATOM   3691 HD11 LEU A 239       4.806   7.130 -11.214  1.00 98.64           H  
ATOM   3692 HD12 LEU A 239       5.351   5.866 -12.328  1.00 98.64           H  
ATOM   3693 HD13 LEU A 239       4.838   5.419 -10.701  1.00 98.64           H  
ATOM   3694  CD2 LEU A 239       2.227   6.218 -10.933  1.00 98.64           C  
ATOM   3695 HD21 LEU A 239       1.262   5.784 -11.194  1.00 98.64           H  
ATOM   3696 HD22 LEU A 239       2.576   5.774 -10.001  1.00 98.64           H  
ATOM   3697 HD23 LEU A 239       2.122   7.297 -10.819  1.00 98.64           H  
ATOM   3698  N   ARG A 240       1.148   8.798 -15.216  1.00 97.98           N  
ATOM   3699  H   ARG A 240       0.992   9.263 -14.333  1.00 97.98           H  
ATOM   3700  CA  ARG A 240       1.019   9.575 -16.457  1.00 97.98           C  
ATOM   3701  HA  ARG A 240       1.665   9.144 -17.223  1.00 97.98           H  
ATOM   3702  C   ARG A 240       1.455  11.016 -16.270  1.00 97.98           C  
ATOM   3703  CB  ARG A 240      -0.413   9.501 -16.998  1.00 97.98           C  
ATOM   3704  HB2 ARG A 240      -0.700   8.455 -17.105  1.00 97.98           H  
ATOM   3705  HB3 ARG A 240      -0.419   9.948 -17.993  1.00 97.98           H  
ATOM   3706  O   ARG A 240       1.342  11.551 -15.159  1.00 97.98           O  
ATOM   3707  CG  ARG A 240      -1.432  10.222 -16.098  1.00 97.98           C  
ATOM   3708  HG2 ARG A 240      -1.471   9.719 -15.132  1.00 97.98           H  
ATOM   3709  HG3 ARG A 240      -1.135  11.258 -15.931  1.00 97.98           H  
ATOM   3710  CD  ARG A 240      -2.821  10.228 -16.730  1.00 97.98           C  
ATOM   3711  HD2 ARG A 240      -3.533  10.613 -16.000  1.00 97.98           H  
ATOM   3712  HD3 ARG A 240      -3.093   9.208 -16.999  1.00 97.98           H  
ATOM   3713  NE  ARG A 240      -2.841  11.099 -17.915  1.00 97.98           N  
ATOM   3714  HE  ARG A 240      -2.017  11.662 -18.072  1.00 97.98           H  
ATOM   3715  NH1 ARG A 240      -4.837  10.407 -18.853  1.00 97.98           N  
ATOM   3716 HH11 ARG A 240      -5.298  10.325 -19.747  1.00 97.98           H  
ATOM   3717 HH12 ARG A 240      -4.918   9.662 -18.175  1.00 97.98           H  
ATOM   3718  NH2 ARG A 240      -3.546  11.846 -19.922  1.00 97.98           N  
ATOM   3719 HH21 ARG A 240      -4.130  11.611 -20.712  1.00 97.98           H  
ATOM   3720 HH22 ARG A 240      -2.626  12.227 -20.094  1.00 97.98           H  
ATOM   3721  CZ  ARG A 240      -3.742  11.112 -18.876  1.00 97.98           C  
ATOM   3722  N   SER A 241       1.833  11.659 -17.367  1.00 97.88           N  
ATOM   3723  H   SER A 241       1.980  11.143 -18.224  1.00 97.88           H  
ATOM   3724  CA  SER A 241       1.957  13.112 -17.392  1.00 97.88           C  
ATOM   3725  HA  SER A 241       2.506  13.416 -16.501  1.00 97.88           H  
ATOM   3726  C   SER A 241       0.570  13.765 -17.374  1.00 97.88           C  
ATOM   3727  CB  SER A 241       2.767  13.599 -18.591  1.00 97.88           C  
ATOM   3728  HB2 SER A 241       2.957  14.667 -18.487  1.00 97.88           H  
ATOM   3729  HB3 SER A 241       2.203  13.429 -19.508  1.00 97.88           H  
ATOM   3730  O   SER A 241      -0.384  13.319 -18.028  1.00 97.88           O  
ATOM   3731  OG  SER A 241       3.997  12.919 -18.664  1.00 97.88           O  
ATOM   3732  HG  SER A 241       3.924  12.370 -19.449  1.00 97.88           H  
ATOM   3733  N   TYR A 242       0.431  14.837 -16.601  1.00 97.28           N  
ATOM   3734  H   TYR A 242       1.209  15.079 -16.004  1.00 97.28           H  
ATOM   3735  CA  TYR A 242      -0.781  15.644 -16.509  1.00 97.28           C  
ATOM   3736  HA  TYR A 242      -1.259  15.679 -17.488  1.00 97.28           H  
ATOM   3737  C   TYR A 242      -0.437  17.073 -16.074  1.00 97.28           C  
ATOM   3738  CB  TYR A 242      -1.749  14.984 -15.514  1.00 97.28           C  
ATOM   3739  HB2 TYR A 242      -1.932  13.955 -15.823  1.00 97.28           H  
ATOM   3740  HB3 TYR A 242      -1.281  14.951 -14.531  1.00 97.28           H  
ATOM   3741  O   TYR A 242      -0.061  17.289 -14.928  1.00 97.28           O  
ATOM   3742  CG  TYR A 242      -3.082  15.699 -15.419  1.00 97.28           C  
ATOM   3743  CD1 TYR A 242      -3.294  16.661 -14.414  1.00 97.28           C  
ATOM   3744  HD1 TYR A 242      -2.513  16.867 -13.698  1.00 97.28           H  
ATOM   3745  CD2 TYR A 242      -4.082  15.447 -16.377  1.00 97.28           C  
ATOM   3746  HD2 TYR A 242      -3.902  14.720 -17.156  1.00 97.28           H  
ATOM   3747  CE1 TYR A 242      -4.494  17.393 -14.380  1.00 97.28           C  
ATOM   3748  HE1 TYR A 242      -4.623  18.159 -13.629  1.00 97.28           H  
ATOM   3749  CE2 TYR A 242      -5.291  16.168 -16.341  1.00 97.28           C  
ATOM   3750  HE2 TYR A 242      -6.044  16.009 -17.099  1.00 97.28           H  
ATOM   3751  OH  TYR A 242      -6.624  17.898 -15.340  1.00 97.28           O  
ATOM   3752  HH  TYR A 242      -6.503  18.644 -14.748  1.00 97.28           H  
ATOM   3753  CZ  TYR A 242      -5.488  17.155 -15.351  1.00 97.28           C  
ATOM   3754  N   GLN A 243      -0.608  18.054 -16.970  1.00 94.81           N  
ATOM   3755  H   GLN A 243      -0.867  17.798 -17.912  1.00 94.81           H  
ATOM   3756  CA  GLN A 243      -0.341  19.478 -16.689  1.00 94.81           C  
ATOM   3757  HA  GLN A 243      -0.333  20.012 -17.639  1.00 94.81           H  
ATOM   3758  C   GLN A 243       1.054  19.716 -16.070  1.00 94.81           C  
ATOM   3759  CB  GLN A 243      -1.468  20.081 -15.821  1.00 94.81           C  
ATOM   3760  HB2 GLN A 243      -1.497  19.570 -14.859  1.00 94.81           H  
ATOM   3761  HB3 GLN A 243      -1.238  21.131 -15.639  1.00 94.81           H  
ATOM   3762  O   GLN A 243       1.153  20.259 -14.972  1.00 94.81           O  
ATOM   3763  CG  GLN A 243      -2.857  20.009 -16.466  1.00 94.81           C  
ATOM   3764  HG2 GLN A 243      -2.811  20.489 -17.443  1.00 94.81           H  
ATOM   3765  HG3 GLN A 243      -3.147  18.968 -16.608  1.00 94.81           H  
ATOM   3766  CD  GLN A 243      -3.928  20.695 -15.622  1.00 94.81           C  
ATOM   3767  NE2 GLN A 243      -4.938  21.267 -16.241  1.00 94.81           N  
ATOM   3768 HE21 GLN A 243      -5.566  21.793 -15.651  1.00 94.81           H  
ATOM   3769 HE22 GLN A 243      -4.942  21.313 -17.250  1.00 94.81           H  
ATOM   3770  OE1 GLN A 243      -3.926  20.721 -14.402  1.00 94.81           O  
ATOM   3771  N   ASP A 244       2.107  19.260 -16.758  1.00 93.99           N  
ATOM   3772  H   ASP A 244       1.961  18.939 -17.704  1.00 93.99           H  
ATOM   3773  CA  ASP A 244       3.521  19.369 -16.342  1.00 93.99           C  
ATOM   3774  HA  ASP A 244       4.105  18.869 -17.115  1.00 93.99           H  
ATOM   3775  C   ASP A 244       3.882  18.632 -15.038  1.00 93.99           C  
ATOM   3776  CB  ASP A 244       3.985  20.837 -16.358  1.00 93.99           C  
ATOM   3777  HB2 ASP A 244       3.532  21.370 -15.522  1.00 93.99           H  
ATOM   3778  HB3 ASP A 244       5.067  20.872 -16.231  1.00 93.99           H  
ATOM   3779  O   ASP A 244       4.916  18.888 -14.426  1.00 93.99           O  
ATOM   3780  CG  ASP A 244       3.631  21.543 -17.669  1.00 93.99           C  
ATOM   3781  OD1 ASP A 244       3.856  20.932 -18.738  1.00 93.99           O  
ATOM   3782  OD2 ASP A 244       3.076  22.665 -17.599  1.00 93.99           O  
ATOM   3783  N   LYS A 245       3.029  17.697 -14.605  1.00 97.17           N  
ATOM   3784  H   LYS A 245       2.169  17.579 -15.121  1.00 97.17           H  
ATOM   3785  CA  LYS A 245       3.226  16.861 -13.415  1.00 97.17           C  
ATOM   3786  HA  LYS A 245       4.197  17.077 -12.970  1.00 97.17           H  
ATOM   3787  C   LYS A 245       3.181  15.394 -13.781  1.00 97.17           C  
ATOM   3788  CB  LYS A 245       2.123  17.135 -12.390  1.00 97.17           C  
ATOM   3789  HB2 LYS A 245       2.283  16.505 -11.516  1.00 97.17           H  
ATOM   3790  HB3 LYS A 245       1.162  16.857 -12.822  1.00 97.17           H  
ATOM   3791  O   LYS A 245       2.440  15.008 -14.682  1.00 97.17           O  
ATOM   3792  CG  LYS A 245       2.086  18.598 -11.954  1.00 97.17           C  
ATOM   3793  HG2 LYS A 245       2.101  19.267 -12.814  1.00 97.17           H  
ATOM   3794  HG3 LYS A 245       2.954  18.809 -11.330  1.00 97.17           H  
ATOM   3795  CD  LYS A 245       0.802  18.847 -11.176  1.00 97.17           C  
ATOM   3796  HD2 LYS A 245      -0.064  18.640 -11.805  1.00 97.17           H  
ATOM   3797  HD3 LYS A 245       0.793  18.189 -10.307  1.00 97.17           H  
ATOM   3798  CE  LYS A 245       0.796  20.314 -10.762  1.00 97.17           C  
ATOM   3799  HE2 LYS A 245       1.828  20.664 -10.753  1.00 97.17           H  
ATOM   3800  HE3 LYS A 245       0.242  20.896 -11.498  1.00 97.17           H  
ATOM   3801  NZ  LYS A 245       0.240  20.437  -9.404  1.00 97.17           N  
ATOM   3802  HZ1 LYS A 245      -0.668  19.999  -9.345  1.00 97.17           H  
ATOM   3803  HZ2 LYS A 245       0.236  21.401  -9.104  1.00 97.17           H  
ATOM   3804  HZ3 LYS A 245       0.884  19.941  -8.805  1.00 97.17           H  
ATOM   3805  N   VAL A 246       3.854  14.567 -12.994  1.00 98.52           N  
ATOM   3806  H   VAL A 246       4.460  14.959 -12.287  1.00 98.52           H  
ATOM   3807  CA  VAL A 246       3.615  13.122 -12.982  1.00 98.52           C  
ATOM   3808  HA  VAL A 246       3.206  12.819 -13.946  1.00 98.52           H  
ATOM   3809  C   VAL A 246       2.584  12.805 -11.899  1.00 98.52           C  
ATOM   3810  CB  VAL A 246       4.926  12.346 -12.786  1.00 98.52           C  
ATOM   3811  HB  VAL A 246       5.326  12.558 -11.794  1.00 98.52           H  
ATOM   3812  O   VAL A 246       2.706  13.286 -10.770  1.00 98.52           O  
ATOM   3813  CG1 VAL A 246       4.659  10.846 -12.907  1.00 98.52           C  
ATOM   3814 HG11 VAL A 246       3.966  10.510 -12.135  1.00 98.52           H  
ATOM   3815 HG12 VAL A 246       4.231  10.636 -13.886  1.00 98.52           H  
ATOM   3816 HG13 VAL A 246       5.595  10.298 -12.798  1.00 98.52           H  
ATOM   3817  CG2 VAL A 246       5.972  12.729 -13.841  1.00 98.52           C  
ATOM   3818 HG21 VAL A 246       5.573  12.579 -14.844  1.00 98.52           H  
ATOM   3819 HG22 VAL A 246       6.274  13.770 -13.725  1.00 98.52           H  
ATOM   3820 HG23 VAL A 246       6.861  12.110 -13.721  1.00 98.52           H  
ATOM   3821  N   ILE A 247       1.558  12.014 -12.222  1.00 98.60           N  
ATOM   3822  H   ILE A 247       1.493  11.688 -13.176  1.00 98.60           H  
ATOM   3823  CA  ILE A 247       0.500  11.621 -11.275  1.00 98.60           C  
ATOM   3824  HA  ILE A 247       0.853  11.844 -10.268  1.00 98.60           H  
ATOM   3825  C   ILE A 247       0.201  10.115 -11.343  1.00 98.60           C  
ATOM   3826  CB  ILE A 247      -0.798  12.442 -11.479  1.00 98.60           C  
ATOM   3827  HB  ILE A 247      -1.493  12.139 -10.696  1.00 98.60           H  
ATOM   3828  O   ILE A 247       0.231   9.541 -12.434  1.00 98.60           O  
ATOM   3829  CG1 ILE A 247      -1.478  12.178 -12.841  1.00 98.60           C  
ATOM   3830 HG12 ILE A 247      -0.832  12.529 -13.646  1.00 98.60           H  
ATOM   3831 HG13 ILE A 247      -1.639  11.108 -12.975  1.00 98.60           H  
ATOM   3832  CG2 ILE A 247      -0.534  13.948 -11.301  1.00 98.60           C  
ATOM   3833 HG21 ILE A 247      -1.469  14.493 -11.178  1.00 98.60           H  
ATOM   3834 HG22 ILE A 247       0.009  14.342 -12.161  1.00 98.60           H  
ATOM   3835 HG23 ILE A 247       0.067  14.105 -10.406  1.00 98.60           H  
ATOM   3836  CD1 ILE A 247      -2.851  12.841 -12.979  1.00 98.60           C  
ATOM   3837 HD11 ILE A 247      -2.767  13.926 -12.915  1.00 98.60           H  
ATOM   3838 HD12 ILE A 247      -3.269  12.589 -13.954  1.00 98.60           H  
ATOM   3839 HD13 ILE A 247      -3.514  12.477 -12.194  1.00 98.60           H  
ATOM   3840  N   PRO A 248      -0.186   9.465 -10.228  1.00 98.45           N  
ATOM   3841  CA  PRO A 248      -0.805   8.148 -10.271  1.00 98.45           C  
ATOM   3842  HA  PRO A 248      -0.225   7.504 -10.932  1.00 98.45           H  
ATOM   3843  C   PRO A 248      -2.242   8.242 -10.794  1.00 98.45           C  
ATOM   3844  CB  PRO A 248      -0.739   7.588  -8.844  1.00 98.45           C  
ATOM   3845  HB2 PRO A 248      -0.343   6.573  -8.846  1.00 98.45           H  
ATOM   3846  HB3 PRO A 248      -1.721   7.610  -8.373  1.00 98.45           H  
ATOM   3847  O   PRO A 248      -3.072   8.995 -10.273  1.00 98.45           O  
ATOM   3848  CG  PRO A 248       0.204   8.536  -8.102  1.00 98.45           C  
ATOM   3849  HG2 PRO A 248       1.233   8.197  -8.218  1.00 98.45           H  
ATOM   3850  HG3 PRO A 248      -0.059   8.622  -7.048  1.00 98.45           H  
ATOM   3851  CD  PRO A 248       0.016   9.854  -8.844  1.00 98.45           C  
ATOM   3852  HD2 PRO A 248      -0.880  10.355  -8.478  1.00 98.45           H  
ATOM   3853  HD3 PRO A 248       0.894  10.485  -8.706  1.00 98.45           H  
ATOM   3854  N   TRP A 249      -2.552   7.441 -11.809  1.00 97.69           N  
ATOM   3855  H   TRP A 249      -1.806   6.898 -12.220  1.00 97.69           H  
ATOM   3856  CA  TRP A 249      -3.855   7.386 -12.478  1.00 97.69           C  
ATOM   3857  HA  TRP A 249      -4.460   8.225 -12.134  1.00 97.69           H  
ATOM   3858  C   TRP A 249      -4.657   6.115 -12.152  1.00 97.69           C  
ATOM   3859  CB  TRP A 249      -3.623   7.572 -13.980  1.00 97.69           C  
ATOM   3860  HB2 TRP A 249      -2.881   8.359 -14.111  1.00 97.69           H  
ATOM   3861  HB3 TRP A 249      -3.197   6.666 -14.411  1.00 97.69           H  
ATOM   3862  O   TRP A 249      -5.849   6.030 -12.452  1.00 97.69           O  
ATOM   3863  CG  TRP A 249      -4.833   7.989 -14.744  1.00 97.69           C  
ATOM   3864  CD1 TRP A 249      -5.505   7.272 -15.671  1.00 97.69           C  
ATOM   3865  HD1 TRP A 249      -5.240   6.274 -15.988  1.00 97.69           H  
ATOM   3866  CD2 TRP A 249      -5.509   9.271 -14.660  1.00 97.69           C  
ATOM   3867  CE2 TRP A 249      -6.600   9.273 -15.575  1.00 97.69           C  
ATOM   3868  CE3 TRP A 249      -5.268  10.445 -13.922  1.00 97.69           C  
ATOM   3869  HE3 TRP A 249      -4.427  10.469 -13.245  1.00 97.69           H  
ATOM   3870  NE1 TRP A 249      -6.553   8.027 -16.167  1.00 97.69           N  
ATOM   3871  HE1 TRP A 249      -7.152   7.707 -16.915  1.00 97.69           H  
ATOM   3872  CH2 TRP A 249      -7.148  11.558 -15.005  1.00 97.69           C  
ATOM   3873  HH2 TRP A 249      -7.750  12.442 -15.154  1.00 97.69           H  
ATOM   3874  CZ2 TRP A 249      -7.423  10.395 -15.746  1.00 97.69           C  
ATOM   3875  HZ2 TRP A 249      -8.224  10.365 -16.470  1.00 97.69           H  
ATOM   3876  CZ3 TRP A 249      -6.069  11.584 -14.102  1.00 97.69           C  
ATOM   3877  HZ3 TRP A 249      -5.816  12.483 -13.561  1.00 97.69           H  
ATOM   3878  N   GLY A 250      -4.033   5.139 -11.488  1.00 96.43           N  
ATOM   3879  H   GLY A 250      -3.050   5.271 -11.293  1.00 96.43           H  
ATOM   3880  CA  GLY A 250      -4.672   3.933 -10.956  1.00 96.43           C  
ATOM   3881  HA2 GLY A 250      -5.713   3.890 -11.275  1.00 96.43           H  
ATOM   3882  HA3 GLY A 250      -4.168   3.054 -11.358  1.00 96.43           H  
ATOM   3883  C   GLY A 250      -4.619   3.848  -9.428  1.00 96.43           C  
ATOM   3884  O   GLY A 250      -3.723   4.396  -8.792  1.00 96.43           O  
ATOM   3885  N   GLY A 251      -5.590   3.148  -8.836  1.00 97.39           N  
ATOM   3886  H   GLY A 251      -6.238   2.665  -9.441  1.00 97.39           H  
ATOM   3887  CA  GLY A 251      -5.668   2.883  -7.392  1.00 97.39           C  
ATOM   3888  HA2 GLY A 251      -6.352   3.592  -6.926  1.00 97.39           H  
ATOM   3889  HA3 GLY A 251      -4.679   3.011  -6.950  1.00 97.39           H  
ATOM   3890  C   GLY A 251      -6.132   1.459  -7.079  1.00 97.39           C  
ATOM   3891  O   GLY A 251      -7.008   1.262  -6.228  1.00 97.39           O  
ATOM   3892  N   LYS A 252      -5.599   0.480  -7.812  1.00 98.45           N  
ATOM   3893  H   LYS A 252      -4.832   0.725  -8.422  1.00 98.45           H  
ATOM   3894  CA  LYS A 252      -5.970  -0.932  -7.781  1.00 98.45           C  
ATOM   3895  HA  LYS A 252      -6.823  -1.036  -7.110  1.00 98.45           H  
ATOM   3896  C   LYS A 252      -4.863  -1.846  -7.243  1.00 98.45           C  
ATOM   3897  CB  LYS A 252      -6.394  -1.395  -9.176  1.00 98.45           C  
ATOM   3898  HB2 LYS A 252      -5.561  -1.260  -9.866  1.00 98.45           H  
ATOM   3899  HB3 LYS A 252      -6.611  -2.462  -9.125  1.00 98.45           H  
ATOM   3900  O   LYS A 252      -3.680  -1.602  -7.438  1.00 98.45           O  
ATOM   3901  CG  LYS A 252      -7.632  -0.654  -9.709  1.00 98.45           C  
ATOM   3902  HG2 LYS A 252      -8.438  -0.698  -8.977  1.00 98.45           H  
ATOM   3903  HG3 LYS A 252      -7.386   0.384  -9.930  1.00 98.45           H  
ATOM   3904  CD  LYS A 252      -8.057  -1.371 -10.986  1.00 98.45           C  
ATOM   3905  HD2 LYS A 252      -8.300  -2.395 -10.703  1.00 98.45           H  
ATOM   3906  HD3 LYS A 252      -7.215  -1.381 -11.678  1.00 98.45           H  
ATOM   3907  CE  LYS A 252      -9.270  -0.786 -11.702  1.00 98.45           C  
ATOM   3908  HE2 LYS A 252     -10.143  -0.864 -11.055  1.00 98.45           H  
ATOM   3909  HE3 LYS A 252      -9.076   0.261 -11.934  1.00 98.45           H  
ATOM   3910  NZ  LYS A 252      -9.471  -1.540 -12.962  1.00 98.45           N  
ATOM   3911  HZ1 LYS A 252     -10.253  -1.219 -13.514  1.00 98.45           H  
ATOM   3912  HZ2 LYS A 252      -8.676  -1.375 -13.563  1.00 98.45           H  
ATOM   3913  HZ3 LYS A 252      -9.448  -2.542 -12.831  1.00 98.45           H  
ATOM   3914  N   THR A 253      -5.263  -2.883  -6.524  1.00 98.77           N  
ATOM   3915  H   THR A 253      -6.253  -3.080  -6.529  1.00 98.77           H  
ATOM   3916  CA  THR A 253      -4.395  -4.012  -6.173  1.00 98.77           C  
ATOM   3917  HA  THR A 253      -3.392  -3.654  -5.939  1.00 98.77           H  
ATOM   3918  C   THR A 253      -4.301  -4.952  -7.373  1.00 98.77           C  
ATOM   3919  CB  THR A 253      -4.944  -4.767  -4.954  1.00 98.77           C  
ATOM   3920  HB  THR A 253      -4.194  -5.484  -4.618  1.00 98.77           H  
ATOM   3921  O   THR A 253      -5.074  -4.802  -8.314  1.00 98.77           O  
ATOM   3922  CG2 THR A 253      -5.308  -3.849  -3.788  1.00 98.77           C  
ATOM   3923 HG21 THR A 253      -4.450  -3.221  -3.546  1.00 98.77           H  
ATOM   3924 HG22 THR A 253      -5.567  -4.451  -2.918  1.00 98.77           H  
ATOM   3925 HG23 THR A 253      -6.160  -3.221  -4.048  1.00 98.77           H  
ATOM   3926  OG1 THR A 253      -6.127  -5.449  -5.292  1.00 98.77           O  
ATOM   3927  HG1 THR A 253      -6.726  -5.426  -4.542  1.00 98.77           H  
ATOM   3928  N   LEU A 254      -3.425  -5.955  -7.345  1.00 98.58           N  
ATOM   3929  H   LEU A 254      -2.817  -6.054  -6.544  1.00 98.58           H  
ATOM   3930  CA  LEU A 254      -3.357  -6.962  -8.410  1.00 98.58           C  
ATOM   3931  HA  LEU A 254      -3.283  -6.449  -9.369  1.00 98.58           H  
ATOM   3932  C   LEU A 254      -4.621  -7.848  -8.492  1.00 98.58           C  
ATOM   3933  CB  LEU A 254      -2.093  -7.816  -8.206  1.00 98.58           C  
ATOM   3934  HB2 LEU A 254      -2.119  -8.652  -8.905  1.00 98.58           H  
ATOM   3935  HB3 LEU A 254      -2.109  -8.226  -7.196  1.00 98.58           H  
ATOM   3936  O   LEU A 254      -4.819  -8.524  -9.500  1.00 98.58           O  
ATOM   3937  CG  LEU A 254      -0.758  -7.077  -8.388  1.00 98.58           C  
ATOM   3938  HG  LEU A 254      -0.738  -6.167  -7.790  1.00 98.58           H  
ATOM   3939  CD1 LEU A 254       0.359  -8.000  -7.910  1.00 98.58           C  
ATOM   3940 HD11 LEU A 254       0.302  -8.122  -6.828  1.00 98.58           H  
ATOM   3941 HD12 LEU A 254       1.333  -7.587  -8.173  1.00 98.58           H  
ATOM   3942 HD13 LEU A 254       0.254  -8.984  -8.366  1.00 98.58           H  
ATOM   3943  CD2 LEU A 254      -0.513  -6.720  -9.853  1.00 98.58           C  
ATOM   3944 HD21 LEU A 254      -0.560  -7.621 -10.464  1.00 98.58           H  
ATOM   3945 HD22 LEU A 254      -1.252  -5.997 -10.198  1.00 98.58           H  
ATOM   3946 HD23 LEU A 254       0.479  -6.281  -9.962  1.00 98.58           H  
ATOM   3947  N   GLU A 255      -5.487  -7.844  -7.469  1.00 97.39           N  
ATOM   3948  H   GLU A 255      -5.296  -7.228  -6.692  1.00 97.39           H  
ATOM   3949  CA  GLU A 255      -6.634  -8.754  -7.370  1.00 97.39           C  
ATOM   3950  HA  GLU A 255      -6.239  -9.764  -7.477  1.00 97.39           H  
ATOM   3951  C   GLU A 255      -7.702  -8.521  -8.448  1.00 97.39           C  
ATOM   3952  CB  GLU A 255      -7.295  -8.695  -5.986  1.00 97.39           C  
ATOM   3953  HB2 GLU A 255      -6.520  -8.737  -5.221  1.00 97.39           H  
ATOM   3954  HB3 GLU A 255      -7.851  -7.765  -5.869  1.00 97.39           H  
ATOM   3955  O   GLU A 255      -8.289  -7.440  -8.546  1.00 97.39           O  
ATOM   3956  CG  GLU A 255      -8.237  -9.894  -5.797  1.00 97.39           C  
ATOM   3957  HG2 GLU A 255      -8.970  -9.907  -6.604  1.00 97.39           H  
ATOM   3958  HG3 GLU A 255      -7.657 -10.815  -5.857  1.00 97.39           H  
ATOM   3959  CD  GLU A 255      -8.989  -9.864  -4.467  1.00 97.39           C  
ATOM   3960  OE1 GLU A 255     -10.238  -9.806  -4.529  1.00 97.39           O  
ATOM   3961  OE2 GLU A 255      -8.348  -9.871  -3.388  1.00 97.39           O  
ATOM   3962  N   LYS A 256      -8.056  -9.567  -9.199  1.00 92.79           N  
ATOM   3963  H   LYS A 256      -7.512 -10.412  -9.096  1.00 92.79           H  
ATOM   3964  CA  LYS A 256      -9.224  -9.564 -10.093  1.00 92.79           C  
ATOM   3965  HA  LYS A 256      -9.415  -8.533 -10.391  1.00 92.79           H  
ATOM   3966  C   LYS A 256     -10.486 -10.067  -9.379  1.00 92.79           C  
ATOM   3967  CB  LYS A 256      -8.927 -10.357 -11.382  1.00 92.79           C  
ATOM   3968  HB2 LYS A 256      -9.839 -10.400 -11.977  1.00 92.79           H  
ATOM   3969  HB3 LYS A 256      -8.643 -11.377 -11.121  1.00 92.79           H  
ATOM   3970  O   LYS A 256     -10.463 -11.034  -8.629  1.00 92.79           O  
ATOM   3971  CG  LYS A 256      -7.816  -9.724 -12.246  1.00 92.79           C  
ATOM   3972  HG2 LYS A 256      -6.869  -9.780 -11.710  1.00 92.79           H  
ATOM   3973  HG3 LYS A 256      -8.056  -8.675 -12.419  1.00 92.79           H  
ATOM   3974  CD  LYS A 256      -7.661 -10.421 -13.615  1.00 92.79           C  
ATOM   3975  HD2 LYS A 256      -8.599 -10.350 -14.166  1.00 92.79           H  
ATOM   3976  HD3 LYS A 256      -7.415 -11.471 -13.459  1.00 92.79           H  
ATOM   3977  CE  LYS A 256      -6.542  -9.753 -14.437  1.00 92.79           C  
ATOM   3978  HE2 LYS A 256      -5.619  -9.812 -13.860  1.00 92.79           H  
ATOM   3979  HE3 LYS A 256      -6.780  -8.697 -14.570  1.00 92.79           H  
ATOM   3980  NZ  LYS A 256      -6.307 -10.353 -15.784  1.00 92.79           N  
ATOM   3981  HZ1 LYS A 256      -5.966 -11.304 -15.786  1.00 92.79           H  
ATOM   3982  HZ2 LYS A 256      -5.588  -9.820 -16.251  1.00 92.79           H  
ATOM   3983  HZ3 LYS A 256      -7.070 -10.207 -16.430  1.00 92.79           H  
ATOM   3984  N   GLY A 257     -11.630  -9.460  -9.700  1.00 85.04           N  
ATOM   3985  H   GLY A 257     -11.570  -8.668 -10.324  1.00 85.04           H  
ATOM   3986  CA  GLY A 257     -12.948 -10.071  -9.471  1.00 85.04           C  
ATOM   3987  HA2 GLY A 257     -12.836 -11.155  -9.453  1.00 85.04           H  
ATOM   3988  HA3 GLY A 257     -13.592  -9.831 -10.318  1.00 85.04           H  
ATOM   3989  C   GLY A 257     -13.704  -9.684  -8.196  1.00 85.04           C  
ATOM   3990  O   GLY A 257     -14.904  -9.945  -8.137  1.00 85.04           O  
ATOM   3991  N   THR A 258     -13.088  -9.012  -7.218  1.00 88.96           N  
ATOM   3992  H   THR A 258     -12.088  -8.877  -7.263  1.00 88.96           H  
ATOM   3993  CA  THR A 258     -13.805  -8.518  -6.023  1.00 88.96           C  
ATOM   3994  HA  THR A 258     -14.877  -8.593  -6.208  1.00 88.96           H  
ATOM   3995  C   THR A 258     -13.548  -7.036  -5.746  1.00 88.96           C  
ATOM   3996  CB  THR A 258     -13.544  -9.376  -4.768  1.00 88.96           C  
ATOM   3997  HB  THR A 258     -14.437  -9.290  -4.148  1.00 88.96           H  
ATOM   3998  O   THR A 258     -12.726  -6.397  -6.400  1.00 88.96           O  
ATOM   3999  CG2 THR A 258     -13.323 -10.869  -5.011  1.00 88.96           C  
ATOM   4000 HG21 THR A 258     -13.237 -11.382  -4.054  1.00 88.96           H  
ATOM   4001 HG22 THR A 258     -12.404 -11.032  -5.574  1.00 88.96           H  
ATOM   4002 HG23 THR A 258     -14.166 -11.282  -5.566  1.00 88.96           H  
ATOM   4003  OG1 THR A 258     -12.500  -8.851  -3.994  1.00 88.96           O  
ATOM   4004  HG1 THR A 258     -11.683  -9.293  -4.236  1.00 88.96           H  
ATOM   4005  N   GLU A 259     -14.242  -6.466  -4.758  1.00 89.20           N  
ATOM   4006  H   GLU A 259     -14.921  -7.025  -4.262  1.00 89.20           H  
ATOM   4007  CA  GLU A 259     -14.007  -5.093  -4.284  1.00 89.20           C  
ATOM   4008  HA  GLU A 259     -14.062  -4.410  -5.132  1.00 89.20           H  
ATOM   4009  C   GLU A 259     -12.615  -4.901  -3.653  1.00 89.20           C  
ATOM   4010  CB  GLU A 259     -15.100  -4.709  -3.273  1.00 89.20           C  
ATOM   4011  HB2 GLU A 259     -15.102  -5.436  -2.460  1.00 89.20           H  
ATOM   4012  HB3 GLU A 259     -14.868  -3.733  -2.847  1.00 89.20           H  
ATOM   4013  O   GLU A 259     -12.144  -3.768  -3.529  1.00 89.20           O  
ATOM   4014  CG  GLU A 259     -16.504  -4.652  -3.894  1.00 89.20           C  
ATOM   4015  HG2 GLU A 259     -16.760  -5.628  -4.307  1.00 89.20           H  
ATOM   4016  HG3 GLU A 259     -17.223  -4.441  -3.103  1.00 89.20           H  
ATOM   4017  CD  GLU A 259     -16.604  -3.568  -4.977  1.00 89.20           C  
ATOM   4018  OE1 GLU A 259     -16.762  -3.922  -6.166  1.00 89.20           O  
ATOM   4019  OE2 GLU A 259     -16.496  -2.374  -4.614  1.00 89.20           O  
ATOM   4020  N   LEU A 260     -11.916  -5.988  -3.296  1.00 94.01           N  
ATOM   4021  H   LEU A 260     -12.310  -6.900  -3.476  1.00 94.01           H  
ATOM   4022  CA  LEU A 260     -10.529  -5.940  -2.820  1.00 94.01           C  
ATOM   4023  HA  LEU A 260     -10.447  -5.156  -2.067  1.00 94.01           H  
ATOM   4024  C   LEU A 260      -9.531  -5.584  -3.933  1.00 94.01           C  
ATOM   4025  CB  LEU A 260     -10.133  -7.276  -2.180  1.00 94.01           C  
ATOM   4026  HB2 LEU A 260     -10.089  -8.011  -2.983  1.00 94.01           H  
ATOM   4027  HB3 LEU A 260      -9.126  -7.175  -1.774  1.00 94.01           H  
ATOM   4028  O   LEU A 260      -8.369  -5.300  -3.632  1.00 94.01           O  
ATOM   4029  CG  LEU A 260     -11.041  -7.839  -1.081  1.00 94.01           C  
ATOM   4030  HG  LEU A 260     -12.055  -7.975  -1.456  1.00 94.01           H  
ATOM   4031  CD1 LEU A 260     -10.507  -9.188  -0.604  1.00 94.01           C  
ATOM   4032 HD11 LEU A 260     -11.166  -9.612   0.153  1.00 94.01           H  
ATOM   4033 HD12 LEU A 260     -10.470  -9.869  -1.455  1.00 94.01           H  
ATOM   4034 HD13 LEU A 260      -9.495  -9.081  -0.213  1.00 94.01           H  
ATOM   4035  CD2 LEU A 260     -11.085  -6.900   0.119  1.00 94.01           C  
ATOM   4036 HD21 LEU A 260     -11.561  -5.964  -0.174  1.00 94.01           H  
ATOM   4037 HD22 LEU A 260     -11.678  -7.365   0.906  1.00 94.01           H  
ATOM   4038 HD23 LEU A 260     -10.074  -6.707   0.478  1.00 94.01           H  
ATOM   4039  N   LYS A 261      -9.989  -5.507  -5.193  1.00 96.07           N  
ATOM   4040  H   LYS A 261     -10.921  -5.848  -5.380  1.00 96.07           H  
ATOM   4041  CA  LYS A 261      -9.231  -4.924  -6.307  1.00 96.07           C  
ATOM   4042  HA  LYS A 261      -8.293  -5.470  -6.410  1.00 96.07           H  
ATOM   4043  C   LYS A 261      -8.876  -3.457  -6.091  1.00 96.07           C  
ATOM   4044  CB  LYS A 261      -9.985  -5.104  -7.631  1.00 96.07           C  
ATOM   4045  HB2 LYS A 261      -9.275  -4.979  -8.449  1.00 96.07           H  
ATOM   4046  HB3 LYS A 261     -10.371  -6.123  -7.677  1.00 96.07           H  
ATOM   4047  O   LYS A 261      -8.035  -2.939  -6.804  1.00 96.07           O  
ATOM   4048  CG  LYS A 261     -11.130  -4.104  -7.838  1.00 96.07           C  
ATOM   4049  HG2 LYS A 261     -10.725  -3.103  -7.986  1.00 96.07           H  
ATOM   4050  HG3 LYS A 261     -11.774  -4.091  -6.959  1.00 96.07           H  
ATOM   4051  CD  LYS A 261     -11.949  -4.490  -9.071  1.00 96.07           C  
ATOM   4052  HD2 LYS A 261     -11.323  -4.436  -9.962  1.00 96.07           H  
ATOM   4053  HD3 LYS A 261     -12.321  -5.507  -8.947  1.00 96.07           H  
ATOM   4054  CE  LYS A 261     -13.124  -3.520  -9.179  1.00 96.07           C  
ATOM   4055  HE2 LYS A 261     -13.639  -3.503  -8.218  1.00 96.07           H  
ATOM   4056  HE3 LYS A 261     -12.731  -2.520  -9.361  1.00 96.07           H  
ATOM   4057  NZ  LYS A 261     -14.075  -3.907 -10.243  1.00 96.07           N  
ATOM   4058  HZ1 LYS A 261     -14.476  -4.806 -10.017  1.00 96.07           H  
ATOM   4059  HZ2 LYS A 261     -13.617  -3.961 -11.142  1.00 96.07           H  
ATOM   4060  HZ3 LYS A 261     -14.829  -3.236 -10.276  1.00 96.07           H  
ATOM   4061  N   TYR A 262      -9.528  -2.745  -5.169  1.00 97.09           N  
ATOM   4062  H   TYR A 262     -10.231  -3.213  -4.614  1.00 97.09           H  
ATOM   4063  CA  TYR A 262      -9.224  -1.343  -4.876  1.00 97.09           C  
ATOM   4064  HA  TYR A 262      -8.716  -0.898  -5.732  1.00 97.09           H  
ATOM   4065  C   TYR A 262      -8.290  -1.225  -3.668  1.00 97.09           C  
ATOM   4066  CB  TYR A 262     -10.521  -0.554  -4.667  1.00 97.09           C  
ATOM   4067  HB2 TYR A 262     -10.265   0.474  -4.410  1.00 97.09           H  
ATOM   4068  HB3 TYR A 262     -11.057  -0.980  -3.819  1.00 97.09           H  
ATOM   4069  O   TYR A 262      -8.594  -1.730  -2.585  1.00 97.09           O  
ATOM   4070  CG  TYR A 262     -11.443  -0.523  -5.872  1.00 97.09           C  
ATOM   4071  CD1 TYR A 262     -11.079   0.212  -7.018  1.00 97.09           C  
ATOM   4072  HD1 TYR A 262     -10.133   0.732  -7.041  1.00 97.09           H  
ATOM   4073  CD2 TYR A 262     -12.674  -1.207  -5.839  1.00 97.09           C  
ATOM   4074  HD2 TYR A 262     -12.967  -1.762  -4.960  1.00 97.09           H  
ATOM   4075  CE1 TYR A 262     -11.948   0.271  -8.125  1.00 97.09           C  
ATOM   4076  HE1 TYR A 262     -11.665   0.840  -8.998  1.00 97.09           H  
ATOM   4077  CE2 TYR A 262     -13.545  -1.155  -6.943  1.00 97.09           C  
ATOM   4078  HE2 TYR A 262     -14.501  -1.654  -6.897  1.00 97.09           H  
ATOM   4079  OH  TYR A 262     -14.004  -0.386  -9.172  1.00 97.09           O  
ATOM   4080  HH  TYR A 262     -13.736   0.293  -9.796  1.00 97.09           H  
ATOM   4081  CZ  TYR A 262     -13.184  -0.413  -8.087  1.00 97.09           C  
ATOM   4082  N   ILE A 263      -7.191  -0.477  -3.821  1.00 98.30           N  
ATOM   4083  H   ILE A 263      -7.018  -0.069  -4.729  1.00 98.30           H  
ATOM   4084  CA  ILE A 263      -6.174  -0.267  -2.771  1.00 98.30           C  
ATOM   4085  HA  ILE A 263      -5.734  -1.227  -2.501  1.00 98.30           H  
ATOM   4086  C   ILE A 263      -6.815   0.317  -1.509  1.00 98.30           C  
ATOM   4087  CB  ILE A 263      -5.053   0.661  -3.299  1.00 98.30           C  
ATOM   4088  HB  ILE A 263      -5.517   1.566  -3.690  1.00 98.30           H  
ATOM   4089  O   ILE A 263      -6.587  -0.173  -0.405  1.00 98.30           O  
ATOM   4090  CG1 ILE A 263      -4.293  -0.028  -4.446  1.00 98.30           C  
ATOM   4091 HG12 ILE A 263      -5.031  -0.386  -5.164  1.00 98.30           H  
ATOM   4092 HG13 ILE A 263      -3.751  -0.896  -4.070  1.00 98.30           H  
ATOM   4093  CG2 ILE A 263      -4.075   1.080  -2.190  1.00 98.30           C  
ATOM   4094 HG21 ILE A 263      -3.607   0.198  -1.754  1.00 98.30           H  
ATOM   4095 HG22 ILE A 263      -3.298   1.720  -2.608  1.00 98.30           H  
ATOM   4096 HG23 ILE A 263      -4.586   1.656  -1.419  1.00 98.30           H  
ATOM   4097  CD1 ILE A 263      -3.325   0.882  -5.212  1.00 98.30           C  
ATOM   4098 HD11 ILE A 263      -2.302   0.673  -4.899  1.00 98.30           H  
ATOM   4099 HD12 ILE A 263      -3.561   1.934  -5.051  1.00 98.30           H  
ATOM   4100 HD13 ILE A 263      -3.372   0.674  -6.281  1.00 98.30           H  
ATOM   4101  N   ALA A 264      -7.668   1.330  -1.677  1.00 96.96           N  
ATOM   4102  H   ALA A 264      -7.809   1.671  -2.617  1.00 96.96           H  
ATOM   4103  CA  ALA A 264      -8.379   1.986  -0.583  1.00 96.96           C  
ATOM   4104  HA  ALA A 264      -7.658   2.425   0.106  1.00 96.96           H  
ATOM   4105  C   ALA A 264      -9.256   1.008   0.220  1.00 96.96           C  
ATOM   4106  CB  ALA A 264      -9.220   3.104  -1.201  1.00 96.96           C  
ATOM   4107  HB1 ALA A 264      -8.566   3.834  -1.677  1.00 96.96           H  
ATOM   4108  HB2 ALA A 264      -9.914   2.697  -1.936  1.00 96.96           H  
ATOM   4109  HB3 ALA A 264      -9.794   3.592  -0.413  1.00 96.96           H  
ATOM   4110  O   ALA A 264      -9.239   1.013   1.450  1.00 96.96           O  
ATOM   4111  N   THR A 265      -9.985   0.129  -0.475  1.00 96.26           N  
ATOM   4112  H   THR A 265      -9.948   0.158  -1.484  1.00 96.26           H  
ATOM   4113  CA  THR A 265     -10.834  -0.900   0.138  1.00 96.26           C  
ATOM   4114  HA  THR A 265     -11.532  -0.427   0.829  1.00 96.26           H  
ATOM   4115  C   THR A 265     -10.001  -1.899   0.929  1.00 96.26           C  
ATOM   4116  CB  THR A 265     -11.646  -1.631  -0.941  1.00 96.26           C  
ATOM   4117  HB  THR A 265     -10.976  -1.994  -1.720  1.00 96.26           H  
ATOM   4118  O   THR A 265     -10.276  -2.148   2.107  1.00 96.26           O  
ATOM   4119  CG2 THR A 265     -12.434  -2.824  -0.404  1.00 96.26           C  
ATOM   4120 HG21 THR A 265     -13.368  -2.949  -0.952  1.00 96.26           H  
ATOM   4121 HG22 THR A 265     -12.639  -2.701   0.660  1.00 96.26           H  
ATOM   4122 HG23 THR A 265     -11.835  -3.725  -0.536  1.00 96.26           H  
ATOM   4123  OG1 THR A 265     -12.540  -0.716  -1.521  1.00 96.26           O  
ATOM   4124  HG1 THR A 265     -13.051  -1.193  -2.179  1.00 96.26           H  
ATOM   4125  N   LYS A 266      -8.948  -2.447   0.313  1.00 97.25           N  
ATOM   4126  H   LYS A 266      -8.758  -2.197  -0.647  1.00 97.25           H  
ATOM   4127  CA  LYS A 266      -8.068  -3.404   0.983  1.00 97.25           C  
ATOM   4128  HA  LYS A 266      -8.664  -4.255   1.312  1.00 97.25           H  
ATOM   4129  C   LYS A 266      -7.416  -2.798   2.223  1.00 97.25           C  
ATOM   4130  CB  LYS A 266      -6.997  -3.882   0.000  1.00 97.25           C  
ATOM   4131  HB2 LYS A 266      -7.459  -4.395  -0.842  1.00 97.25           H  
ATOM   4132  HB3 LYS A 266      -6.447  -3.024  -0.388  1.00 97.25           H  
ATOM   4133  O   LYS A 266      -7.482  -3.391   3.301  1.00 97.25           O  
ATOM   4134  CG  LYS A 266      -6.007  -4.815   0.705  1.00 97.25           C  
ATOM   4135  HG2 LYS A 266      -5.594  -4.361   1.606  1.00 97.25           H  
ATOM   4136  HG3 LYS A 266      -5.146  -4.930   0.047  1.00 97.25           H  
ATOM   4137  CD  LYS A 266      -6.628  -6.171   1.061  1.00 97.25           C  
ATOM   4138  HD2 LYS A 266      -7.306  -6.068   1.909  1.00 97.25           H  
ATOM   4139  HD3 LYS A 266      -7.185  -6.548   0.204  1.00 97.25           H  
ATOM   4140  CE  LYS A 266      -5.502  -7.141   1.416  1.00 97.25           C  
ATOM   4141  HE2 LYS A 266      -4.671  -6.965   0.734  1.00 97.25           H  
ATOM   4142  HE3 LYS A 266      -5.139  -6.938   2.424  1.00 97.25           H  
ATOM   4143  NZ  LYS A 266      -5.932  -8.548   1.275  1.00 97.25           N  
ATOM   4144  HZ1 LYS A 266      -5.143  -9.150   1.467  1.00 97.25           H  
ATOM   4145  HZ2 LYS A 266      -6.182  -8.739   0.315  1.00 97.25           H  
ATOM   4146  HZ3 LYS A 266      -6.702  -8.794   1.880  1.00 97.25           H  
ATOM   4147  N   ARG A 267      -6.792  -1.626   2.084  1.00 97.82           N  
ATOM   4148  H   ARG A 267      -6.777  -1.201   1.168  1.00 97.82           H  
ATOM   4149  CA  ARG A 267      -6.053  -0.984   3.177  1.00 97.82           C  
ATOM   4150  HA  ARG A 267      -5.373  -1.714   3.615  1.00 97.82           H  
ATOM   4151  C   ARG A 267      -6.983  -0.549   4.311  1.00 97.82           C  
ATOM   4152  CB  ARG A 267      -5.206   0.177   2.636  1.00 97.82           C  
ATOM   4153  HB2 ARG A 267      -5.840   0.873   2.088  1.00 97.82           H  
ATOM   4154  HB3 ARG A 267      -4.769   0.701   3.486  1.00 97.82           H  
ATOM   4155  O   ARG A 267      -6.605  -0.677   5.473  1.00 97.82           O  
ATOM   4156  CG  ARG A 267      -4.059  -0.313   1.733  1.00 97.82           C  
ATOM   4157  HG2 ARG A 267      -3.420  -0.997   2.290  1.00 97.82           H  
ATOM   4158  HG3 ARG A 267      -4.463  -0.855   0.877  1.00 97.82           H  
ATOM   4159  CD  ARG A 267      -3.215   0.854   1.211  1.00 97.82           C  
ATOM   4160  HD2 ARG A 267      -3.870   1.575   0.723  1.00 97.82           H  
ATOM   4161  HD3 ARG A 267      -2.521   0.466   0.466  1.00 97.82           H  
ATOM   4162  NE  ARG A 267      -2.439   1.492   2.287  1.00 97.82           N  
ATOM   4163  HE  ARG A 267      -1.789   0.907   2.792  1.00 97.82           H  
ATOM   4164  NH1 ARG A 267      -3.149   3.693   2.068  1.00 97.82           N  
ATOM   4165 HH11 ARG A 267      -3.707   3.494   1.250  1.00 97.82           H  
ATOM   4166 HH12 ARG A 267      -3.191   4.608   2.494  1.00 97.82           H  
ATOM   4167  NH2 ARG A 267      -1.711   3.127   3.633  1.00 97.82           N  
ATOM   4168 HH21 ARG A 267      -1.824   4.068   3.981  1.00 97.82           H  
ATOM   4169 HH22 ARG A 267      -1.210   2.487   4.234  1.00 97.82           H  
ATOM   4170  CZ  ARG A 267      -2.442   2.762   2.643  1.00 97.82           C  
ATOM   4171  N   LEU A 268      -8.226  -0.153   4.013  1.00 97.50           N  
ATOM   4172  H   LEU A 268      -8.468  -0.004   3.044  1.00 97.50           H  
ATOM   4173  CA  LEU A 268      -9.258   0.069   5.033  1.00 97.50           C  
ATOM   4174  HA  LEU A 268      -8.880   0.809   5.739  1.00 97.50           H  
ATOM   4175  C   LEU A 268      -9.567  -1.211   5.830  1.00 97.50           C  
ATOM   4176  CB  LEU A 268     -10.529   0.627   4.363  1.00 97.50           C  
ATOM   4177  HB2 LEU A 268     -10.838  -0.057   3.573  1.00 97.50           H  
ATOM   4178  HB3 LEU A 268     -10.290   1.584   3.900  1.00 97.50           H  
ATOM   4179  O   LEU A 268      -9.622  -1.168   7.060  1.00 97.50           O  
ATOM   4180  CG  LEU A 268     -11.716   0.817   5.327  1.00 97.50           C  
ATOM   4181  HG  LEU A 268     -11.952  -0.131   5.811  1.00 97.50           H  
ATOM   4182  CD1 LEU A 268     -11.408   1.852   6.412  1.00 97.50           C  
ATOM   4183 HD11 LEU A 268     -11.081   2.786   5.955  1.00 97.50           H  
ATOM   4184 HD12 LEU A 268     -10.623   1.475   7.069  1.00 97.50           H  
ATOM   4185 HD13 LEU A 268     -12.301   2.038   7.009  1.00 97.50           H  
ATOM   4186  CD2 LEU A 268     -12.962   1.241   4.555  1.00 97.50           C  
ATOM   4187 HD21 LEU A 268     -13.794   1.398   5.242  1.00 97.50           H  
ATOM   4188 HD22 LEU A 268     -12.784   2.162   3.999  1.00 97.50           H  
ATOM   4189 HD23 LEU A 268     -13.239   0.459   3.849  1.00 97.50           H  
ATOM   4190  N   ILE A 269      -9.745  -2.352   5.156  1.00 97.19           N  
ATOM   4191  H   ILE A 269      -9.703  -2.325   4.147  1.00 97.19           H  
ATOM   4192  CA  ILE A 269      -9.986  -3.645   5.820  1.00 97.19           C  
ATOM   4193  HA  ILE A 269     -10.857  -3.547   6.469  1.00 97.19           H  
ATOM   4194  C   ILE A 269      -8.803  -4.020   6.718  1.00 97.19           C  
ATOM   4195  CB  ILE A 269     -10.282  -4.746   4.775  1.00 97.19           C  
ATOM   4196  HB  ILE A 269      -9.534  -4.689   3.985  1.00 97.19           H  
ATOM   4197  O   ILE A 269      -9.013  -4.397   7.874  1.00 97.19           O  
ATOM   4198  CG1 ILE A 269     -11.673  -4.511   4.153  1.00 97.19           C  
ATOM   4199 HG12 ILE A 269     -12.437  -4.795   4.876  1.00 97.19           H  
ATOM   4200 HG13 ILE A 269     -11.801  -3.456   3.910  1.00 97.19           H  
ATOM   4201  CG2 ILE A 269     -10.206  -6.158   5.393  1.00 97.19           C  
ATOM   4202 HG21 ILE A 269     -10.473  -6.916   4.657  1.00 97.19           H  
ATOM   4203 HG22 ILE A 269     -10.879  -6.235   6.247  1.00 97.19           H  
ATOM   4204 HG23 ILE A 269      -9.188  -6.379   5.716  1.00 97.19           H  
ATOM   4205  CD1 ILE A 269     -11.898  -5.314   2.874  1.00 97.19           C  
ATOM   4206 HD11 ILE A 269     -11.902  -6.384   3.082  1.00 97.19           H  
ATOM   4207 HD12 ILE A 269     -12.857  -5.049   2.430  1.00 97.19           H  
ATOM   4208 HD13 ILE A 269     -11.108  -5.073   2.162  1.00 97.19           H  
ATOM   4209  N   MET A 270      -7.570  -3.882   6.220  1.00 97.57           N  
ATOM   4210  H   MET A 270      -7.475  -3.581   5.260  1.00 97.57           H  
ATOM   4211  CA  MET A 270      -6.350  -4.143   6.994  1.00 97.57           C  
ATOM   4212  HA  MET A 270      -6.358  -5.176   7.340  1.00 97.57           H  
ATOM   4213  C   MET A 270      -6.274  -3.243   8.233  1.00 97.57           C  
ATOM   4214  CB  MET A 270      -5.109  -3.934   6.116  1.00 97.57           C  
ATOM   4215  HB2 MET A 270      -5.143  -2.942   5.667  1.00 97.57           H  
ATOM   4216  HB3 MET A 270      -4.220  -3.994   6.745  1.00 97.57           H  
ATOM   4217  O   MET A 270      -6.070  -3.738   9.342  1.00 97.57           O  
ATOM   4218  CG  MET A 270      -4.987  -4.983   5.005  1.00 97.57           C  
ATOM   4219  HG2 MET A 270      -5.935  -5.053   4.472  1.00 97.57           H  
ATOM   4220  HG3 MET A 270      -4.775  -5.955   5.451  1.00 97.57           H  
ATOM   4221  SD  MET A 270      -3.701  -4.601   3.790  1.00 97.57           S  
ATOM   4222  CE  MET A 270      -2.215  -4.869   4.796  1.00 97.57           C  
ATOM   4223  HE1 MET A 270      -1.331  -4.680   4.187  1.00 97.57           H  
ATOM   4224  HE2 MET A 270      -2.185  -5.902   5.141  1.00 97.57           H  
ATOM   4225  HE3 MET A 270      -2.198  -4.191   5.649  1.00 97.57           H  
ATOM   4226  N   TYR A 271      -6.533  -1.942   8.073  1.00 97.93           N  
ATOM   4227  H   TYR A 271      -6.668  -1.595   7.134  1.00 97.93           H  
ATOM   4228  CA  TYR A 271      -6.575  -0.971   9.166  1.00 97.93           C  
ATOM   4229  HA  TYR A 271      -5.593  -0.926   9.637  1.00 97.93           H  
ATOM   4230  C   TYR A 271      -7.595  -1.350  10.247  1.00 97.93           C  
ATOM   4231  CB  TYR A 271      -6.905   0.409   8.588  1.00 97.93           C  
ATOM   4232  HB2 TYR A 271      -7.751   0.323   7.905  1.00 97.93           H  
ATOM   4233  HB3 TYR A 271      -6.058   0.756   7.996  1.00 97.93           H  
ATOM   4234  O   TYR A 271      -7.258  -1.372  11.435  1.00 97.93           O  
ATOM   4235  CG  TYR A 271      -7.243   1.448   9.639  1.00 97.93           C  
ATOM   4236  CD1 TYR A 271      -8.549   1.970   9.722  1.00 97.93           C  
ATOM   4237  HD1 TYR A 271      -9.308   1.636   9.031  1.00 97.93           H  
ATOM   4238  CD2 TYR A 271      -6.256   1.874  10.546  1.00 97.93           C  
ATOM   4239  HD2 TYR A 271      -5.254   1.476  10.489  1.00 97.93           H  
ATOM   4240  CE1 TYR A 271      -8.860   2.944  10.689  1.00 97.93           C  
ATOM   4241  HE1 TYR A 271      -9.849   3.374  10.740  1.00 97.93           H  
ATOM   4242  CE2 TYR A 271      -6.559   2.863  11.497  1.00 97.93           C  
ATOM   4243  HE2 TYR A 271      -5.786   3.226  12.158  1.00 97.93           H  
ATOM   4244  OH  TYR A 271      -8.129   4.395  12.451  1.00 97.93           O  
ATOM   4245  HH  TYR A 271      -7.305   4.741  12.804  1.00 97.93           H  
ATOM   4246  CZ  TYR A 271      -7.858   3.404  11.565  1.00 97.93           C  
ATOM   4247  N   ILE A 272      -8.828  -1.685   9.854  1.00 98.17           N  
ATOM   4248  H   ILE A 272      -9.037  -1.640   8.867  1.00 98.17           H  
ATOM   4249  CA  ILE A 272      -9.892  -2.083  10.786  1.00 98.17           C  
ATOM   4250  HA  ILE A 272      -9.995  -1.304  11.542  1.00 98.17           H  
ATOM   4251  C   ILE A 272      -9.502  -3.367  11.521  1.00 98.17           C  
ATOM   4252  CB  ILE A 272     -11.238  -2.230  10.037  1.00 98.17           C  
ATOM   4253  HB  ILE A 272     -11.068  -2.824   9.139  1.00 98.17           H  
ATOM   4254  O   ILE A 272      -9.570  -3.415  12.753  1.00 98.17           O  
ATOM   4255  CG1 ILE A 272     -11.764  -0.836   9.620  1.00 98.17           C  
ATOM   4256 HG12 ILE A 272     -10.964  -0.274   9.139  1.00 98.17           H  
ATOM   4257 HG13 ILE A 272     -12.073  -0.279  10.505  1.00 98.17           H  
ATOM   4258  CG2 ILE A 272     -12.293  -2.958  10.895  1.00 98.17           C  
ATOM   4259 HG21 ILE A 272     -13.229  -3.050  10.343  1.00 98.17           H  
ATOM   4260 HG22 ILE A 272     -12.466  -2.409  11.821  1.00 98.17           H  
ATOM   4261 HG23 ILE A 272     -11.972  -3.972  11.130  1.00 98.17           H  
ATOM   4262  CD1 ILE A 272     -12.936  -0.896   8.634  1.00 98.17           C  
ATOM   4263 HD11 ILE A 272     -13.831  -1.283   9.121  1.00 98.17           H  
ATOM   4264 HD12 ILE A 272     -12.670  -1.528   7.786  1.00 98.17           H  
ATOM   4265 HD13 ILE A 272     -13.154   0.105   8.262  1.00 98.17           H  
ATOM   4266  N   LYS A 273      -9.057  -4.388  10.777  1.00 97.88           N  
ATOM   4267  H   LYS A 273      -8.999  -4.256   9.778  1.00 97.88           H  
ATOM   4268  CA  LYS A 273      -8.661  -5.688  11.329  1.00 97.88           C  
ATOM   4269  HA  LYS A 273      -9.509  -6.103  11.872  1.00 97.88           H  
ATOM   4270  C   LYS A 273      -7.527  -5.527  12.340  1.00 97.88           C  
ATOM   4271  CB  LYS A 273      -8.301  -6.642  10.174  1.00 97.88           C  
ATOM   4272  HB2 LYS A 273      -7.439  -6.250   9.636  1.00 97.88           H  
ATOM   4273  HB3 LYS A 273      -9.142  -6.684   9.482  1.00 97.88           H  
ATOM   4274  O   LYS A 273      -7.663  -5.982  13.476  1.00 97.88           O  
ATOM   4275  CG  LYS A 273      -7.995  -8.071  10.653  1.00 97.88           C  
ATOM   4276  HG2 LYS A 273      -8.865  -8.469  11.175  1.00 97.88           H  
ATOM   4277  HG3 LYS A 273      -7.149  -8.049  11.341  1.00 97.88           H  
ATOM   4278  CD  LYS A 273      -7.651  -8.997   9.477  1.00 97.88           C  
ATOM   4279  HD2 LYS A 273      -6.806  -8.570   8.937  1.00 97.88           H  
ATOM   4280  HD3 LYS A 273      -8.504  -9.064   8.801  1.00 97.88           H  
ATOM   4281  CE  LYS A 273      -7.273 -10.402   9.976  1.00 97.88           C  
ATOM   4282  HE2 LYS A 273      -6.557 -10.292  10.790  1.00 97.88           H  
ATOM   4283  HE3 LYS A 273      -8.163 -10.891  10.373  1.00 97.88           H  
ATOM   4284  NZ  LYS A 273      -6.657 -11.230   8.901  1.00 97.88           N  
ATOM   4285  HZ1 LYS A 273      -7.284 -11.377   8.123  1.00 97.88           H  
ATOM   4286  HZ2 LYS A 273      -6.362 -12.130   9.252  1.00 97.88           H  
ATOM   4287  HZ3 LYS A 273      -5.820 -10.788   8.548  1.00 97.88           H  
ATOM   4288  N   LYS A 274      -6.448  -4.829  11.970  1.00 97.17           N  
ATOM   4289  H   LYS A 274      -6.413  -4.477  11.024  1.00 97.17           H  
ATOM   4290  CA  LYS A 274      -5.275  -4.629  12.834  1.00 97.17           C  
ATOM   4291  HA  LYS A 274      -4.965  -5.606  13.204  1.00 97.17           H  
ATOM   4292  C   LYS A 274      -5.598  -3.771  14.058  1.00 97.17           C  
ATOM   4293  CB  LYS A 274      -4.125  -4.032  12.006  1.00 97.17           C  
ATOM   4294  HB2 LYS A 274      -4.389  -3.014  11.719  1.00 97.17           H  
ATOM   4295  HB3 LYS A 274      -4.012  -4.605  11.085  1.00 97.17           H  
ATOM   4296  O   LYS A 274      -5.167  -4.119  15.156  1.00 97.17           O  
ATOM   4297  CG  LYS A 274      -2.764  -4.016  12.734  1.00 97.17           C  
ATOM   4298  HG2 LYS A 274      -2.859  -3.518  13.699  1.00 97.17           H  
ATOM   4299  HG3 LYS A 274      -2.068  -3.444  12.121  1.00 97.17           H  
ATOM   4300  CD  LYS A 274      -2.180  -5.423  12.946  1.00 97.17           C  
ATOM   4301  HD2 LYS A 274      -2.734  -5.947  13.724  1.00 97.17           H  
ATOM   4302  HD3 LYS A 274      -2.297  -5.966  12.008  1.00 97.17           H  
ATOM   4303  CE  LYS A 274      -0.680  -5.400  13.298  1.00 97.17           C  
ATOM   4304  HE2 LYS A 274      -0.542  -4.997  14.301  1.00 97.17           H  
ATOM   4305  HE3 LYS A 274      -0.183  -4.727  12.598  1.00 97.17           H  
ATOM   4306  NZ  LYS A 274      -0.047  -6.749  13.181  1.00 97.17           N  
ATOM   4307  HZ1 LYS A 274      -0.213  -7.164  12.275  1.00 97.17           H  
ATOM   4308  HZ2 LYS A 274      -0.386  -7.413  13.862  1.00 97.17           H  
ATOM   4309  HZ3 LYS A 274       0.959  -6.698  13.256  1.00 97.17           H  
ATOM   4310  N   SER A 275      -6.390  -2.707  13.901  1.00 97.96           N  
ATOM   4311  H   SER A 275      -6.693  -2.468  12.968  1.00 97.96           H  
ATOM   4312  CA  SER A 275      -6.802  -1.843  15.020  1.00 97.96           C  
ATOM   4313  HA  SER A 275      -5.917  -1.464  15.531  1.00 97.96           H  
ATOM   4314  C   SER A 275      -7.608  -2.618  16.055  1.00 97.96           C  
ATOM   4315  CB  SER A 275      -7.617  -0.638  14.540  1.00 97.96           C  
ATOM   4316  HB2 SER A 275      -8.536  -0.977  14.062  1.00 97.96           H  
ATOM   4317  HB3 SER A 275      -7.875  -0.017  15.398  1.00 97.96           H  
ATOM   4318  O   SER A 275      -7.267  -2.609  17.238  1.00 97.96           O  
ATOM   4319  OG  SER A 275      -6.874   0.138  13.624  1.00 97.96           O  
ATOM   4320  HG  SER A 275      -6.955  -0.282  12.764  1.00 97.96           H  
ATOM   4321  N   ILE A 276      -8.633  -3.357  15.618  1.00 98.22           N  
ATOM   4322  H   ILE A 276      -8.858  -3.359  14.634  1.00 98.22           H  
ATOM   4323  CA  ILE A 276      -9.461  -4.146  16.535  1.00 98.22           C  
ATOM   4324  HA  ILE A 276      -9.742  -3.498  17.365  1.00 98.22           H  
ATOM   4325  C   ILE A 276      -8.654  -5.288  17.155  1.00 98.22           C  
ATOM   4326  CB  ILE A 276     -10.756  -4.621  15.844  1.00 98.22           C  
ATOM   4327  HB  ILE A 276     -10.481  -5.105  14.907  1.00 98.22           H  
ATOM   4328  O   ILE A 276      -8.754  -5.497  18.363  1.00 98.22           O  
ATOM   4329  CG1 ILE A 276     -11.654  -3.403  15.523  1.00 98.22           C  
ATOM   4330 HG12 ILE A 276     -12.036  -2.973  16.449  1.00 98.22           H  
ATOM   4331 HG13 ILE A 276     -11.067  -2.637  15.018  1.00 98.22           H  
ATOM   4332  CG2 ILE A 276     -11.511  -5.634  16.731  1.00 98.22           C  
ATOM   4333 HG21 ILE A 276     -10.923  -6.542  16.866  1.00 98.22           H  
ATOM   4334 HG22 ILE A 276     -12.454  -5.931  16.271  1.00 98.22           H  
ATOM   4335 HG23 ILE A 276     -11.719  -5.198  17.708  1.00 98.22           H  
ATOM   4336  CD1 ILE A 276     -12.834  -3.739  14.609  1.00 98.22           C  
ATOM   4337 HD11 ILE A 276     -13.371  -2.824  14.355  1.00 98.22           H  
ATOM   4338 HD12 ILE A 276     -13.531  -4.415  15.104  1.00 98.22           H  
ATOM   4339 HD13 ILE A 276     -12.456  -4.189  13.692  1.00 98.22           H  
ATOM   4340  N   TYR A 277      -7.813  -5.980  16.383  1.00 97.19           N  
ATOM   4341  H   TYR A 277      -7.784  -5.788  15.392  1.00 97.19           H  
ATOM   4342  CA  TYR A 277      -6.936  -7.029  16.906  1.00 97.19           C  
ATOM   4343  HA  TYR A 277      -7.551  -7.812  17.349  1.00 97.19           H  
ATOM   4344  C   TYR A 277      -5.997  -6.504  18.008  1.00 97.19           C  
ATOM   4345  CB  TYR A 277      -6.142  -7.645  15.748  1.00 97.19           C  
ATOM   4346  HB2 TYR A 277      -6.840  -8.070  15.027  1.00 97.19           H  
ATOM   4347  HB3 TYR A 277      -5.577  -6.864  15.239  1.00 97.19           H  
ATOM   4348  O   TYR A 277      -5.973  -7.063  19.108  1.00 97.19           O  
ATOM   4349  CG  TYR A 277      -5.185  -8.731  16.191  1.00 97.19           C  
ATOM   4350  CD1 TYR A 277      -3.839  -8.420  16.475  1.00 97.19           C  
ATOM   4351  HD1 TYR A 277      -3.477  -7.410  16.352  1.00 97.19           H  
ATOM   4352  CD2 TYR A 277      -5.651 -10.048  16.351  1.00 97.19           C  
ATOM   4353  HD2 TYR A 277      -6.678 -10.300  16.129  1.00 97.19           H  
ATOM   4354  CE1 TYR A 277      -2.963  -9.425  16.931  1.00 97.19           C  
ATOM   4355  HE1 TYR A 277      -1.934  -9.195  17.164  1.00 97.19           H  
ATOM   4356  CE2 TYR A 277      -4.781 -11.050  16.815  1.00 97.19           C  
ATOM   4357  HE2 TYR A 277      -5.130 -12.064  16.942  1.00 97.19           H  
ATOM   4358  OH  TYR A 277      -2.633 -11.715  17.604  1.00 97.19           O  
ATOM   4359  HH  TYR A 277      -1.727 -11.429  17.745  1.00 97.19           H  
ATOM   4360  CZ  TYR A 277      -3.439 -10.743  17.109  1.00 97.19           C  
ATOM   4361  N   LYS A 278      -5.270  -5.402  17.753  1.00 95.48           N  
ATOM   4362  H   LYS A 278      -5.360  -4.984  16.838  1.00 95.48           H  
ATOM   4363  CA  LYS A 278      -4.330  -4.781  18.710  1.00 95.48           C  
ATOM   4364  HA  LYS A 278      -3.635  -5.546  19.057  1.00 95.48           H  
ATOM   4365  C   LYS A 278      -5.063  -4.253  19.945  1.00 95.48           C  
ATOM   4366  CB  LYS A 278      -3.523  -3.672  17.994  1.00 95.48           C  
ATOM   4367  HB2 LYS A 278      -4.189  -2.844  17.753  1.00 95.48           H  
ATOM   4368  HB3 LYS A 278      -3.145  -4.077  17.056  1.00 95.48           H  
ATOM   4369  O   LYS A 278      -4.638  -4.497  21.071  1.00 95.48           O  
ATOM   4370  CG  LYS A 278      -2.314  -3.138  18.797  1.00 95.48           C  
ATOM   4371  HG2 LYS A 278      -2.657  -2.724  19.746  1.00 95.48           H  
ATOM   4372  HG3 LYS A 278      -1.636  -3.966  19.002  1.00 95.48           H  
ATOM   4373  CD  LYS A 278      -1.549  -2.040  18.018  1.00 95.48           C  
ATOM   4374  HD2 LYS A 278      -1.327  -2.412  17.017  1.00 95.48           H  
ATOM   4375  HD3 LYS A 278      -2.199  -1.170  17.927  1.00 95.48           H  
ATOM   4376  CE  LYS A 278      -0.220  -1.607  18.678  1.00 95.48           C  
ATOM   4377  HE2 LYS A 278       0.420  -2.486  18.760  1.00 95.48           H  
ATOM   4378  HE3 LYS A 278      -0.426  -1.254  19.689  1.00 95.48           H  
ATOM   4379  NZ  LYS A 278       0.508  -0.542  17.911  1.00 95.48           N  
ATOM   4380  HZ1 LYS A 278       1.435  -0.348  18.263  1.00 95.48           H  
ATOM   4381  HZ2 LYS A 278       0.680  -0.751  16.938  1.00 95.48           H  
ATOM   4382  HZ3 LYS A 278       0.024   0.343  17.869  1.00 95.48           H  
ATOM   4383  N   GLY A 279      -6.203  -3.590  19.746  1.00 96.46           N  
ATOM   4384  H   GLY A 279      -6.493  -3.418  18.794  1.00 96.46           H  
ATOM   4385  CA  GLY A 279      -7.039  -3.058  20.824  1.00 96.46           C  
ATOM   4386  HA2 GLY A 279      -7.784  -2.399  20.377  1.00 96.46           H  
ATOM   4387  HA3 GLY A 279      -6.419  -2.467  21.499  1.00 96.46           H  
ATOM   4388  C   GLY A 279      -7.770  -4.119  21.659  1.00 96.46           C  
ATOM   4389  O   GLY A 279      -8.315  -3.786  22.710  1.00 96.46           O  
ATOM   4390  N   SER A 280      -7.760  -5.384  21.229  1.00 96.76           N  
ATOM   4391  H   SER A 280      -7.341  -5.576  20.330  1.00 96.76           H  
ATOM   4392  CA  SER A 280      -8.425  -6.504  21.912  1.00 96.76           C  
ATOM   4393  HA  SER A 280      -9.073  -6.112  22.696  1.00 96.76           H  
ATOM   4394  C   SER A 280      -7.460  -7.473  22.606  1.00 96.76           C  
ATOM   4395  CB  SER A 280      -9.334  -7.260  20.939  1.00 96.76           C  
ATOM   4396  HB2 SER A 280      -9.855  -8.056  21.472  1.00 96.76           H  
ATOM   4397  HB3 SER A 280      -8.728  -7.700  20.147  1.00 96.76           H  
ATOM   4398  O   SER A 280      -7.914  -8.438  23.208  1.00 96.76           O  
ATOM   4399  OG  SER A 280     -10.281  -6.385  20.360  1.00 96.76           O  
ATOM   4400  HG  SER A 280      -9.827  -5.960  19.628  1.00 96.76           H  
ATOM   4401  N   GLN A 281      -6.142  -7.228  22.577  1.00 94.67           N  
ATOM   4402  H   GLN A 281      -5.809  -6.432  22.052  1.00 94.67           H  
ATOM   4403  CA  GLN A 281      -5.141  -8.152  23.144  1.00 94.67           C  
ATOM   4404  HA  GLN A 281      -5.267  -9.130  22.681  1.00 94.67           H  
ATOM   4405  C   GLN A 281      -5.282  -8.383  24.657  1.00 94.67           C  
ATOM   4406  CB  GLN A 281      -3.722  -7.640  22.845  1.00 94.67           C  
ATOM   4407  HB2 GLN A 281      -3.005  -8.240  23.406  1.00 94.67           H  
ATOM   4408  HB3 GLN A 281      -3.632  -6.608  23.185  1.00 94.67           H  
ATOM   4409  O   GLN A 281      -4.885  -9.429  25.154  1.00 94.67           O  
ATOM   4410  CG  GLN A 281      -3.342  -7.716  21.362  1.00 94.67           C  
ATOM   4411  HG2 GLN A 281      -4.017  -7.087  20.782  1.00 94.67           H  
ATOM   4412  HG3 GLN A 281      -2.331  -7.330  21.235  1.00 94.67           H  
ATOM   4413  CD  GLN A 281      -3.378  -9.142  20.827  1.00 94.67           C  
ATOM   4414  NE2 GLN A 281      -4.284  -9.452  19.928  1.00 94.67           N  
ATOM   4415 HE21 GLN A 281      -4.219 -10.381  19.536  1.00 94.67           H  
ATOM   4416 HE22 GLN A 281      -4.917  -8.751  19.570  1.00 94.67           H  
ATOM   4417  OE1 GLN A 281      -2.607  -9.996  21.218  1.00 94.67           O  
ATOM   4418  N   TRP A 282      -5.893  -7.451  25.396  1.00 94.33           N  
ATOM   4419  H   TRP A 282      -6.261  -6.636  24.927  1.00 94.33           H  
ATOM   4420  CA  TRP A 282      -6.182  -7.621  26.826  1.00 94.33           C  
ATOM   4421  HA  TRP A 282      -5.248  -7.819  27.353  1.00 94.33           H  
ATOM   4422  C   TRP A 282      -7.112  -8.812  27.118  1.00 94.33           C  
ATOM   4423  CB  TRP A 282      -6.786  -6.319  27.368  1.00 94.33           C  
ATOM   4424  HB2 TRP A 282      -6.967  -6.436  28.437  1.00 94.33           H  
ATOM   4425  HB3 TRP A 282      -6.059  -5.516  27.247  1.00 94.33           H  
ATOM   4426  O   TRP A 282      -7.104  -9.317  28.239  1.00 94.33           O  
ATOM   4427  CG  TRP A 282      -8.070  -5.913  26.709  1.00 94.33           C  
ATOM   4428  CD1 TRP A 282      -8.179  -5.094  25.639  1.00 94.33           C  
ATOM   4429  HD1 TRP A 282      -7.358  -4.602  25.139  1.00 94.33           H  
ATOM   4430  CD2 TRP A 282      -9.431  -6.351  27.016  1.00 94.33           C  
ATOM   4431  CE2 TRP A 282     -10.310  -5.797  26.037  1.00 94.33           C  
ATOM   4432  CE3 TRP A 282     -10.013  -7.171  28.008  1.00 94.33           C  
ATOM   4433  HE3 TRP A 282      -9.384  -7.601  28.772  1.00 94.33           H  
ATOM   4434  NE1 TRP A 282      -9.496  -5.021  25.239  1.00 94.33           N  
ATOM   4435  HE1 TRP A 282      -9.778  -4.505  24.418  1.00 94.33           H  
ATOM   4436  CH2 TRP A 282     -12.222  -6.922  26.996  1.00 94.33           C  
ATOM   4437  HH2 TRP A 282     -13.270  -7.181  26.973  1.00 94.33           H  
ATOM   4438  CZ2 TRP A 282     -11.681  -6.086  26.011  1.00 94.33           C  
ATOM   4439  HZ2 TRP A 282     -12.307  -5.691  25.225  1.00 94.33           H  
ATOM   4440  CZ3 TRP A 282     -11.398  -7.436  28.005  1.00 94.33           C  
ATOM   4441  HZ3 TRP A 282     -11.838  -8.054  28.774  1.00 94.33           H  
ATOM   4442  N   ALA A 283      -7.871  -9.286  26.120  1.00 95.14           N  
ATOM   4443  H   ALA A 283      -7.809  -8.849  25.212  1.00 95.14           H  
ATOM   4444  CA  ALA A 283      -8.760 -10.440  26.237  1.00 95.14           C  
ATOM   4445  HA  ALA A 283      -9.519 -10.225  26.989  1.00 95.14           H  
ATOM   4446  C   ALA A 283      -8.030 -11.719  26.671  1.00 95.14           C  
ATOM   4447  CB  ALA A 283      -9.448 -10.657  24.885  1.00 95.14           C  
ATOM   4448  HB1 ALA A 283      -8.704 -10.878  24.120  1.00 95.14           H  
ATOM   4449  HB2 ALA A 283     -10.131 -11.504  24.955  1.00 95.14           H  
ATOM   4450  HB3 ALA A 283     -10.006  -9.764  24.604  1.00 95.14           H  
ATOM   4451  O   ALA A 283      -8.640 -12.561  27.329  1.00 95.14           O  
ATOM   4452  N   ILE A 284      -6.726 -11.842  26.383  1.00 95.10           N  
ATOM   4453  H   ILE A 284      -6.280 -11.120  25.836  1.00 95.10           H  
ATOM   4454  CA  ILE A 284      -5.915 -13.001  26.781  1.00 95.10           C  
ATOM   4455  HA  ILE A 284      -6.356 -13.885  26.321  1.00 95.10           H  
ATOM   4456  C   ILE A 284      -5.932 -13.236  28.297  1.00 95.10           C  
ATOM   4457  CB  ILE A 284      -4.478 -12.861  26.234  1.00 95.10           C  
ATOM   4458  HB  ILE A 284      -4.554 -12.563  25.188  1.00 95.10           H  
ATOM   4459  O   ILE A 284      -5.765 -14.363  28.736  1.00 95.10           O  
ATOM   4460  CG1 ILE A 284      -3.749 -14.222  26.281  1.00 95.10           C  
ATOM   4461 HG12 ILE A 284      -4.377 -14.975  25.805  1.00 95.10           H  
ATOM   4462 HG13 ILE A 284      -3.589 -14.525  27.317  1.00 95.10           H  
ATOM   4463  CG2 ILE A 284      -3.676 -11.783  26.984  1.00 95.10           C  
ATOM   4464 HG21 ILE A 284      -2.789 -11.515  26.410  1.00 95.10           H  
ATOM   4465 HG22 ILE A 284      -4.277 -10.885  27.125  1.00 95.10           H  
ATOM   4466 HG23 ILE A 284      -3.367 -12.158  27.959  1.00 95.10           H  
ATOM   4467  CD1 ILE A 284      -2.391 -14.223  25.569  1.00 95.10           C  
ATOM   4468 HD11 ILE A 284      -1.687 -13.574  26.091  1.00 95.10           H  
ATOM   4469 HD12 ILE A 284      -1.990 -15.236  25.561  1.00 95.10           H  
ATOM   4470 HD13 ILE A 284      -2.510 -13.881  24.541  1.00 95.10           H  
ATOM   4471  N   PHE A 285      -6.185 -12.204  29.107  1.00 92.88           N  
ATOM   4472  H   PHE A 285      -6.360 -11.300  28.691  1.00 92.88           H  
ATOM   4473  CA  PHE A 285      -6.207 -12.306  30.569  1.00 92.88           C  
ATOM   4474  HA  PHE A 285      -5.635 -13.186  30.863  1.00 92.88           H  
ATOM   4475  C   PHE A 285      -7.607 -12.498  31.163  1.00 92.88           C  
ATOM   4476  CB  PHE A 285      -5.511 -11.075  31.158  1.00 92.88           C  
ATOM   4477  HB2 PHE A 285      -5.476 -11.171  32.243  1.00 92.88           H  
ATOM   4478  HB3 PHE A 285      -6.104 -10.191  30.924  1.00 92.88           H  
ATOM   4479  O   PHE A 285      -7.750 -12.567  32.387  1.00 92.88           O  
ATOM   4480  CG  PHE A 285      -4.095 -10.887  30.654  1.00 92.88           C  
ATOM   4481  CD1 PHE A 285      -3.103 -11.833  30.976  1.00 92.88           C  
ATOM   4482  HD1 PHE A 285      -3.350 -12.695  31.578  1.00 92.88           H  
ATOM   4483  CD2 PHE A 285      -3.776  -9.791  29.830  1.00 92.88           C  
ATOM   4484  HD2 PHE A 285      -4.542  -9.079  29.560  1.00 92.88           H  
ATOM   4485  CE1 PHE A 285      -1.795 -11.679  30.485  1.00 92.88           C  
ATOM   4486  HE1 PHE A 285      -1.040 -12.416  30.713  1.00 92.88           H  
ATOM   4487  CE2 PHE A 285      -2.467  -9.638  29.339  1.00 92.88           C  
ATOM   4488  HE2 PHE A 285      -2.225  -8.809  28.691  1.00 92.88           H  
ATOM   4489  CZ  PHE A 285      -1.478 -10.581  29.667  1.00 92.88           C  
ATOM   4490  HZ  PHE A 285      -0.478 -10.474  29.274  1.00 92.88           H  
ATOM   4491  N   GLU A 286      -8.637 -12.577  30.323  1.00 93.97           N  
ATOM   4492  H   GLU A 286      -8.452 -12.591  29.331  1.00 93.97           H  
ATOM   4493  CA  GLU A 286     -10.037 -12.609  30.738  1.00 93.97           C  
ATOM   4494  HA  GLU A 286     -10.093 -12.368  31.799  1.00 93.97           H  
ATOM   4495  C   GLU A 286     -10.654 -13.994  30.495  1.00 93.97           C  
ATOM   4496  CB  GLU A 286     -10.827 -11.533  29.987  1.00 93.97           C  
ATOM   4497  HB2 GLU A 286     -10.715 -11.719  28.919  1.00 93.97           H  
ATOM   4498  HB3 GLU A 286     -11.888 -11.620  30.223  1.00 93.97           H  
ATOM   4499  O   GLU A 286     -10.260 -14.701  29.562  1.00 93.97           O  
ATOM   4500  CG  GLU A 286     -10.337 -10.107  30.282  1.00 93.97           C  
ATOM   4501  HG2 GLU A 286     -10.523  -9.532  29.375  1.00 93.97           H  
ATOM   4502  HG3 GLU A 286      -9.256 -10.093  30.421  1.00 93.97           H  
ATOM   4503  CD  GLU A 286     -11.021  -9.403  31.469  1.00 93.97           C  
ATOM   4504  OE1 GLU A 286     -10.320  -8.665  32.188  1.00 93.97           O  
ATOM   4505  OE2 GLU A 286     -12.274  -9.460  31.597  1.00 93.97           O  
ATOM   4506  N   PRO A 287     -11.645 -14.409  31.303  1.00 94.62           N  
ATOM   4507  CA  PRO A 287     -12.442 -15.593  31.006  1.00 94.62           C  
ATOM   4508  HA  PRO A 287     -11.785 -16.463  30.981  1.00 94.62           H  
ATOM   4509  C   PRO A 287     -13.166 -15.445  29.664  1.00 94.62           C  
ATOM   4510  CB  PRO A 287     -13.436 -15.734  32.163  1.00 94.62           C  
ATOM   4511  HB2 PRO A 287     -13.582 -16.777  32.443  1.00 94.62           H  
ATOM   4512  HB3 PRO A 287     -14.390 -15.277  31.900  1.00 94.62           H  
ATOM   4513  O   PRO A 287     -13.745 -14.398  29.374  1.00 94.62           O  
ATOM   4514  CG  PRO A 287     -12.795 -14.929  33.293  1.00 94.62           C  
ATOM   4515  HG2 PRO A 287     -12.060 -15.545  33.810  1.00 94.62           H  
ATOM   4516  HG3 PRO A 287     -13.540 -14.544  33.989  1.00 94.62           H  
ATOM   4517  CD  PRO A 287     -12.084 -13.803  32.549  1.00 94.62           C  
ATOM   4518  HD2 PRO A 287     -12.783 -12.995  32.332  1.00 94.62           H  
ATOM   4519  HD3 PRO A 287     -11.249 -13.440  33.148  1.00 94.62           H  
ATOM   4520  N   ASN A 288     -13.171 -16.506  28.857  1.00 94.98           N  
ATOM   4521  H   ASN A 288     -12.681 -17.342  29.141  1.00 94.98           H  
ATOM   4522  CA  ASN A 288     -13.872 -16.521  27.576  1.00 94.98           C  
ATOM   4523  HA  ASN A 288     -13.763 -15.539  27.116  1.00 94.98           H  
ATOM   4524  C   ASN A 288     -15.380 -16.754  27.777  1.00 94.98           C  
ATOM   4525  CB  ASN A 288     -13.186 -17.540  26.657  1.00 94.98           C  
ATOM   4526  HB2 ASN A 288     -13.405 -18.553  26.996  1.00 94.98           H  
ATOM   4527  HB3 ASN A 288     -12.108 -17.391  26.703  1.00 94.98           H  
ATOM   4528  O   ASN A 288     -15.875 -17.869  27.620  1.00 94.98           O  
ATOM   4529  CG  ASN A 288     -13.607 -17.411  25.206  1.00 94.98           C  
ATOM   4530  ND2 ASN A 288     -12.900 -18.103  24.349  1.00 94.98           N  
ATOM   4531 HD21 ASN A 288     -13.072 -17.995  23.360  1.00 94.98           H  
ATOM   4532 HD22 ASN A 288     -12.142 -18.684  24.677  1.00 94.98           H  
ATOM   4533  OD1 ASN A 288     -14.507 -16.679  24.824  1.00 94.98           O  
ATOM   4534  N   ASP A 289     -16.091 -15.705  28.195  1.00 95.46           N  
ATOM   4535  H   ASP A 289     -15.599 -14.840  28.369  1.00 95.46           H  
ATOM   4536  CA  ASP A 289     -17.508 -15.739  28.560  1.00 95.46           C  
ATOM   4537  HA  ASP A 289     -17.936 -16.670  28.187  1.00 95.46           H  
ATOM   4538  C   ASP A 289     -18.328 -14.605  27.911  1.00 95.46           C  
ATOM   4539  CB  ASP A 289     -17.632 -15.767  30.102  1.00 95.46           C  
ATOM   4540  HB2 ASP A 289     -17.006 -16.573  30.486  1.00 95.46           H  
ATOM   4541  HB3 ASP A 289     -18.663 -16.017  30.355  1.00 95.46           H  
ATOM   4542  O   ASP A 289     -17.807 -13.713  27.236  1.00 95.46           O  
ATOM   4543  CG  ASP A 289     -17.268 -14.466  30.841  1.00 95.46           C  
ATOM   4544  OD1 ASP A 289     -17.139 -13.406  30.187  1.00 95.46           O  
ATOM   4545  OD2 ASP A 289     -17.234 -14.494  32.095  1.00 95.46           O  
ATOM   4546  N   GLU A 290     -19.643 -14.606  28.148  1.00 96.75           N  
ATOM   4547  H   GLU A 290     -20.040 -15.378  28.664  1.00 96.75           H  
ATOM   4548  CA  GLU A 290     -20.554 -13.582  27.620  1.00 96.75           C  
ATOM   4549  HA  GLU A 290     -20.529 -13.614  26.531  1.00 96.75           H  
ATOM   4550  C   GLU A 290     -20.181 -12.152  28.038  1.00 96.75           C  
ATOM   4551  CB  GLU A 290     -21.986 -13.860  28.094  1.00 96.75           C  
ATOM   4552  HB2 GLU A 290     -22.610 -13.019  27.793  1.00 96.75           H  
ATOM   4553  HB3 GLU A 290     -21.994 -13.925  29.182  1.00 96.75           H  
ATOM   4554  O   GLU A 290     -20.462 -11.201  27.298  1.00 96.75           O  
ATOM   4555  CG  GLU A 290     -22.586 -15.140  27.496  1.00 96.75           C  
ATOM   4556  HG2 GLU A 290     -21.994 -15.997  27.818  1.00 96.75           H  
ATOM   4557  HG3 GLU A 290     -22.527 -15.069  26.410  1.00 96.75           H  
ATOM   4558  CD  GLU A 290     -24.053 -15.352  27.901  1.00 96.75           C  
ATOM   4559  OE1 GLU A 290     -24.648 -16.310  27.363  1.00 96.75           O  
ATOM   4560  OE2 GLU A 290     -24.569 -14.552  28.716  1.00 96.75           O  
ATOM   4561  N   LYS A 291     -19.530 -11.972  29.198  1.00 96.42           N  
ATOM   4562  H   LYS A 291     -19.140 -12.788  29.647  1.00 96.42           H  
ATOM   4563  CA  LYS A 291     -19.087 -10.651  29.660  1.00 96.42           C  
ATOM   4564  HA  LYS A 291     -19.903  -9.941  29.522  1.00 96.42           H  
ATOM   4565  C   LYS A 291     -17.928 -10.159  28.803  1.00 96.42           C  
ATOM   4566  CB  LYS A 291     -18.682 -10.671  31.140  1.00 96.42           C  
ATOM   4567  HB2 LYS A 291     -17.862 -11.373  31.290  1.00 96.42           H  
ATOM   4568  HB3 LYS A 291     -18.313  -9.680  31.406  1.00 96.42           H  
ATOM   4569  O   LYS A 291     -17.962  -9.005  28.371  1.00 96.42           O  
ATOM   4570  CG  LYS A 291     -19.834 -11.027  32.085  1.00 96.42           C  
ATOM   4571  HG2 LYS A 291     -20.598 -10.251  32.035  1.00 96.42           H  
ATOM   4572  HG3 LYS A 291     -20.272 -11.982  31.796  1.00 96.42           H  
ATOM   4573  CD  LYS A 291     -19.294 -11.137  33.514  1.00 96.42           C  
ATOM   4574  HD2 LYS A 291     -18.825 -10.197  33.803  1.00 96.42           H  
ATOM   4575  HD3 LYS A 291     -18.550 -11.933  33.539  1.00 96.42           H  
ATOM   4576  CE  LYS A 291     -20.434 -11.469  34.479  1.00 96.42           C  
ATOM   4577  HE2 LYS A 291     -20.950 -12.352  34.101  1.00 96.42           H  
ATOM   4578  HE3 LYS A 291     -21.144 -10.643  34.487  1.00 96.42           H  
ATOM   4579  NZ  LYS A 291     -19.910 -11.732  35.840  1.00 96.42           N  
ATOM   4580  HZ1 LYS A 291     -19.414 -10.927  36.193  1.00 96.42           H  
ATOM   4581  HZ2 LYS A 291     -20.665 -11.969  36.468  1.00 96.42           H  
ATOM   4582  HZ3 LYS A 291     -19.271 -12.513  35.798  1.00 96.42           H  
ATOM   4583  N   LEU A 292     -16.940 -11.010  28.518  1.00 95.85           N  
ATOM   4584  H   LEU A 292     -16.976 -11.937  28.919  1.00 95.85           H  
ATOM   4585  CA  LEU A 292     -15.861 -10.692  27.579  1.00 95.85           C  
ATOM   4586  HA  LEU A 292     -15.337  -9.809  27.945  1.00 95.85           H  
ATOM   4587  C   LEU A 292     -16.424 -10.361  26.193  1.00 95.85           C  
ATOM   4588  CB  LEU A 292     -14.861 -11.861  27.513  1.00 95.85           C  
ATOM   4589  HB2 LEU A 292     -14.409 -11.991  28.497  1.00 95.85           H  
ATOM   4590  HB3 LEU A 292     -15.395 -12.779  27.269  1.00 95.85           H  
ATOM   4591  O   LEU A 292     -16.067  -9.335  25.610  1.00 95.85           O  
ATOM   4592  CG  LEU A 292     -13.745 -11.660  26.468  1.00 95.85           C  
ATOM   4593  HG  LEU A 292     -14.191 -11.521  25.483  1.00 95.85           H  
ATOM   4594  CD1 LEU A 292     -12.886 -10.435  26.783  1.00 95.85           C  
ATOM   4595 HD11 LEU A 292     -12.064 -10.366  26.070  1.00 95.85           H  
ATOM   4596 HD12 LEU A 292     -13.483  -9.527  26.701  1.00 95.85           H  
ATOM   4597 HD13 LEU A 292     -12.475 -10.520  27.789  1.00 95.85           H  
ATOM   4598  CD2 LEU A 292     -12.852 -12.890  26.379  1.00 95.85           C  
ATOM   4599 HD21 LEU A 292     -12.035 -12.714  25.680  1.00 95.85           H  
ATOM   4600 HD22 LEU A 292     -13.439 -13.733  26.014  1.00 95.85           H  
ATOM   4601 HD23 LEU A 292     -12.436 -13.127  27.358  1.00 95.85           H  
ATOM   4602  N   TRP A 293     -17.345 -11.180  25.684  1.00 97.81           N  
ATOM   4603  H   TRP A 293     -17.566 -12.028  26.186  1.00 97.81           H  
ATOM   4604  CA  TRP A 293     -17.928 -10.978  24.357  1.00 97.81           C  
ATOM   4605  HA  TRP A 293     -17.124 -10.958  23.621  1.00 97.81           H  
ATOM   4606  C   TRP A 293     -18.682  -9.650  24.256  1.00 97.81           C  
ATOM   4607  CB  TRP A 293     -18.858 -12.143  24.022  1.00 97.81           C  
ATOM   4608  HB2 TRP A 293     -19.730 -12.098  24.674  1.00 97.81           H  
ATOM   4609  HB3 TRP A 293     -19.199 -12.014  22.995  1.00 97.81           H  
ATOM   4610  O   TRP A 293     -18.505  -8.904  23.292  1.00 97.81           O  
ATOM   4611  CG  TRP A 293     -18.290 -13.519  24.113  1.00 97.81           C  
ATOM   4612  CD1 TRP A 293     -16.980 -13.858  24.138  1.00 97.81           C  
ATOM   4613  HD1 TRP A 293     -16.153 -13.164  24.102  1.00 97.81           H  
ATOM   4614  CD2 TRP A 293     -19.025 -14.771  24.243  1.00 97.81           C  
ATOM   4615  CE2 TRP A 293     -18.083 -15.832  24.370  1.00 97.81           C  
ATOM   4616  CE3 TRP A 293     -20.393 -15.110  24.312  1.00 97.81           C  
ATOM   4617  HE3 TRP A 293     -21.136 -14.329  24.260  1.00 97.81           H  
ATOM   4618  NE1 TRP A 293     -16.856 -15.222  24.288  1.00 97.81           N  
ATOM   4619  HE1 TRP A 293     -15.975 -15.698  24.419  1.00 97.81           H  
ATOM   4620  CH2 TRP A 293     -19.840 -17.469  24.625  1.00 97.81           C  
ATOM   4621  HH2 TRP A 293     -20.156 -18.486  24.805  1.00 97.81           H  
ATOM   4622  CZ2 TRP A 293     -18.471 -17.162  24.562  1.00 97.81           C  
ATOM   4623  HZ2 TRP A 293     -17.717 -17.923  24.693  1.00 97.81           H  
ATOM   4624  CZ3 TRP A 293     -20.796 -16.444  24.503  1.00 97.81           C  
ATOM   4625  HZ3 TRP A 293     -21.846 -16.679  24.601  1.00 97.81           H  
ATOM   4626  N   ALA A 294     -19.466  -9.300  25.282  1.00 97.78           N  
ATOM   4627  H   ALA A 294     -19.591  -9.960  26.036  1.00 97.78           H  
ATOM   4628  CA  ALA A 294     -20.160  -8.018  25.354  1.00 97.78           C  
ATOM   4629  HA  ALA A 294     -20.772  -7.911  24.458  1.00 97.78           H  
ATOM   4630  C   ALA A 294     -19.188  -6.825  25.392  1.00 97.78           C  
ATOM   4631  CB  ALA A 294     -21.084  -8.030  26.576  1.00 97.78           C  
ATOM   4632  HB1 ALA A 294     -21.634  -7.090  26.632  1.00 97.78           H  
ATOM   4633  HB2 ALA A 294     -21.791  -8.856  26.498  1.00 97.78           H  
ATOM   4634  HB3 ALA A 294     -20.497  -8.157  27.486  1.00 97.78           H  
ATOM   4635  O   ALA A 294     -19.432  -5.823  24.709  1.00 97.78           O  
ATOM   4636  N   LYS A 295     -18.075  -6.932  26.137  1.00 96.48           N  
ATOM   4637  H   LYS A 295     -17.947  -7.776  26.676  1.00 96.48           H  
ATOM   4638  CA  LYS A 295     -17.012  -5.910  26.166  1.00 96.48           C  
ATOM   4639  HA  LYS A 295     -17.442  -4.948  26.446  1.00 96.48           H  
ATOM   4640  C   LYS A 295     -16.394  -5.726  24.772  1.00 96.48           C  
ATOM   4641  CB  LYS A 295     -15.918  -6.284  27.186  1.00 96.48           C  
ATOM   4642  HB2 LYS A 295     -15.066  -5.626  27.013  1.00 96.48           H  
ATOM   4643  HB3 LYS A 295     -15.591  -7.302  26.975  1.00 96.48           H  
ATOM   4644  O   LYS A 295     -16.377  -4.607  24.260  1.00 96.48           O  
ATOM   4645  CG  LYS A 295     -16.273  -6.184  28.684  1.00 96.48           C  
ATOM   4646  HG2 LYS A 295     -17.220  -6.685  28.890  1.00 96.48           H  
ATOM   4647  HG3 LYS A 295     -16.367  -5.135  28.964  1.00 96.48           H  
ATOM   4648  CD  LYS A 295     -15.141  -6.844  29.504  1.00 96.48           C  
ATOM   4649  HD2 LYS A 295     -14.201  -6.355  29.249  1.00 96.48           H  
ATOM   4650  HD3 LYS A 295     -15.056  -7.887  29.200  1.00 96.48           H  
ATOM   4651  CE  LYS A 295     -15.308  -6.818  31.035  1.00 96.48           C  
ATOM   4652  HE2 LYS A 295     -16.179  -7.420  31.297  1.00 96.48           H  
ATOM   4653  HE3 LYS A 295     -15.489  -5.791  31.351  1.00 96.48           H  
ATOM   4654  NZ  LYS A 295     -14.091  -7.350  31.737  1.00 96.48           N  
ATOM   4655  HZ1 LYS A 295     -14.180  -7.385  32.742  1.00 96.48           H  
ATOM   4656  HZ2 LYS A 295     -13.256  -6.816  31.545  1.00 96.48           H  
ATOM   4657  HZ3 LYS A 295     -13.814  -8.283  31.466  1.00 96.48           H  
ATOM   4658  N   LEU A 296     -15.951  -6.812  24.134  1.00 97.78           N  
ATOM   4659  H   LEU A 296     -16.014  -7.699  24.614  1.00 97.78           H  
ATOM   4660  CA  LEU A 296     -15.332  -6.783  22.802  1.00 97.78           C  
ATOM   4661  HA  LEU A 296     -14.475  -6.109  22.819  1.00 97.78           H  
ATOM   4662  C   LEU A 296     -16.286  -6.241  21.732  1.00 97.78           C  
ATOM   4663  CB  LEU A 296     -14.862  -8.199  22.426  1.00 97.78           C  
ATOM   4664  HB2 LEU A 296     -14.601  -8.213  21.368  1.00 97.78           H  
ATOM   4665  HB3 LEU A 296     -15.692  -8.890  22.572  1.00 97.78           H  
ATOM   4666  O   LEU A 296     -15.904  -5.371  20.951  1.00 97.78           O  
ATOM   4667  CG  LEU A 296     -13.648  -8.696  23.229  1.00 97.78           C  
ATOM   4668  HG  LEU A 296     -13.847  -8.603  24.296  1.00 97.78           H  
ATOM   4669  CD1 LEU A 296     -13.413 -10.166  22.904  1.00 97.78           C  
ATOM   4670 HD11 LEU A 296     -12.573 -10.532  23.495  1.00 97.78           H  
ATOM   4671 HD12 LEU A 296     -13.188 -10.296  21.845  1.00 97.78           H  
ATOM   4672 HD13 LEU A 296     -14.301 -10.741  23.165  1.00 97.78           H  
ATOM   4673  CD2 LEU A 296     -12.373  -7.919  22.899  1.00 97.78           C  
ATOM   4674 HD21 LEU A 296     -11.538  -8.331  23.465  1.00 97.78           H  
ATOM   4675 HD22 LEU A 296     -12.477  -6.868  23.168  1.00 97.78           H  
ATOM   4676 HD23 LEU A 296     -12.151  -7.992  21.835  1.00 97.78           H  
ATOM   4677  N   ARG A 297     -17.548  -6.690  21.743  1.00 98.03           N  
ATOM   4678  H   ARG A 297     -17.780  -7.427  22.394  1.00 98.03           H  
ATOM   4679  CA  ARG A 297     -18.597  -6.199  20.838  1.00 98.03           C  
ATOM   4680  HA  ARG A 297     -18.282  -6.385  19.811  1.00 98.03           H  
ATOM   4681  C   ARG A 297     -18.798  -4.693  20.976  1.00 98.03           C  
ATOM   4682  CB  ARG A 297     -19.900  -6.960  21.119  1.00 98.03           C  
ATOM   4683  HB2 ARG A 297     -19.703  -8.030  21.059  1.00 98.03           H  
ATOM   4684  HB3 ARG A 297     -20.233  -6.740  22.133  1.00 98.03           H  
ATOM   4685  O   ARG A 297     -18.880  -3.998  19.969  1.00 98.03           O  
ATOM   4686  CG  ARG A 297     -21.021  -6.625  20.124  1.00 98.03           C  
ATOM   4687  HG2 ARG A 297     -20.645  -6.727  19.106  1.00 98.03           H  
ATOM   4688  HG3 ARG A 297     -21.357  -5.598  20.270  1.00 98.03           H  
ATOM   4689  CD  ARG A 297     -22.207  -7.583  20.292  1.00 98.03           C  
ATOM   4690  HD2 ARG A 297     -22.957  -7.338  19.540  1.00 98.03           H  
ATOM   4691  HD3 ARG A 297     -21.865  -8.599  20.095  1.00 98.03           H  
ATOM   4692  NE  ARG A 297     -22.812  -7.478  21.637  1.00 98.03           N  
ATOM   4693  HE  ARG A 297     -23.116  -6.556  21.914  1.00 98.03           H  
ATOM   4694  NH1 ARG A 297     -22.721  -9.703  22.291  1.00 98.03           N  
ATOM   4695 HH11 ARG A 297     -22.945 -10.428  22.957  1.00 98.03           H  
ATOM   4696 HH12 ARG A 297     -22.092  -9.974  21.548  1.00 98.03           H  
ATOM   4697  NH2 ARG A 297     -23.647  -8.215  23.621  1.00 98.03           N  
ATOM   4698 HH21 ARG A 297     -23.959  -7.281  23.845  1.00 98.03           H  
ATOM   4699 HH22 ARG A 297     -23.841  -8.982  24.248  1.00 98.03           H  
ATOM   4700  CZ  ARG A 297     -23.051  -8.464  22.490  1.00 98.03           C  
ATOM   4701  N   THR A 298     -18.850  -4.189  22.208  1.00 97.91           N  
ATOM   4702  H   THR A 298     -18.760  -4.825  22.988  1.00 97.91           H  
ATOM   4703  CA  THR A 298     -19.039  -2.756  22.478  1.00 97.91           C  
ATOM   4704  HA  THR A 298     -19.921  -2.410  21.939  1.00 97.91           H  
ATOM   4705  C   THR A 298     -17.854  -1.930  21.978  1.00 97.91           C  
ATOM   4706  CB  THR A 298     -19.273  -2.504  23.975  1.00 97.91           C  
ATOM   4707  HB  THR A 298     -18.393  -2.802  24.544  1.00 97.91           H  
ATOM   4708  O   THR A 298     -18.054  -0.934  21.289  1.00 97.91           O  
ATOM   4709  CG2 THR A 298     -19.585  -1.039  24.270  1.00 97.91           C  
ATOM   4710 HG21 THR A 298     -18.696  -0.424  24.128  1.00 97.91           H  
ATOM   4711 HG22 THR A 298     -19.926  -0.945  25.301  1.00 97.91           H  
ATOM   4712 HG23 THR A 298     -20.372  -0.685  23.603  1.00 97.91           H  
ATOM   4713  OG1 THR A 298     -20.381  -3.255  24.424  1.00 97.91           O  
ATOM   4714  HG1 THR A 298     -20.073  -4.151  24.578  1.00 97.91           H  
ATOM   4715  N   LEU A 299     -16.620  -2.363  22.251  1.00 97.88           N  
ATOM   4716  H   LEU A 299     -16.508  -3.202  22.802  1.00 97.88           H  
ATOM   4717  CA  LEU A 299     -15.416  -1.650  21.808  1.00 97.88           C  
ATOM   4718  HA  LEU A 299     -15.480  -0.611  22.130  1.00 97.88           H  
ATOM   4719  C   LEU A 299     -15.273  -1.626  20.282  1.00 97.88           C  
ATOM   4720  CB  LEU A 299     -14.180  -2.309  22.432  1.00 97.88           C  
ATOM   4721  HB2 LEU A 299     -13.291  -1.889  21.962  1.00 97.88           H  
ATOM   4722  HB3 LEU A 299     -14.206  -3.373  22.198  1.00 97.88           H  
ATOM   4723  O   LEU A 299     -14.971  -0.577  19.713  1.00 97.88           O  
ATOM   4724  CG  LEU A 299     -14.046  -2.123  23.949  1.00 97.88           C  
ATOM   4725  HG  LEU A 299     -14.964  -2.438  24.445  1.00 97.88           H  
ATOM   4726  CD1 LEU A 299     -12.903  -3.001  24.439  1.00 97.88           C  
ATOM   4727 HD11 LEU A 299     -13.035  -4.012  24.053  1.00 97.88           H  
ATOM   4728 HD12 LEU A 299     -12.929  -3.036  25.528  1.00 97.88           H  
ATOM   4729 HD13 LEU A 299     -11.943  -2.611  24.101  1.00 97.88           H  
ATOM   4730  CD2 LEU A 299     -13.747  -0.675  24.342  1.00 97.88           C  
ATOM   4731 HD21 LEU A 299     -14.579  -0.029  24.063  1.00 97.88           H  
ATOM   4732 HD22 LEU A 299     -12.834  -0.342  23.848  1.00 97.88           H  
ATOM   4733 HD23 LEU A 299     -13.605  -0.615  25.421  1.00 97.88           H  
ATOM   4734  N   ALA A 300     -15.514  -2.758  19.616  1.00 98.40           N  
ATOM   4735  H   ALA A 300     -15.720  -3.600  20.135  1.00 98.40           H  
ATOM   4736  CA  ALA A 300     -15.483  -2.830  18.159  1.00 98.40           C  
ATOM   4737  HA  ALA A 300     -14.539  -2.415  17.805  1.00 98.40           H  
ATOM   4738  C   ALA A 300     -16.607  -1.990  17.526  1.00 98.40           C  
ATOM   4739  CB  ALA A 300     -15.535  -4.304  17.744  1.00 98.40           C  
ATOM   4740  HB1 ALA A 300     -16.376  -4.800  18.227  1.00 98.40           H  
ATOM   4741  HB2 ALA A 300     -15.633  -4.382  16.662  1.00 98.40           H  
ATOM   4742  HB3 ALA A 300     -14.616  -4.802  18.054  1.00 98.40           H  
ATOM   4743  O   ALA A 300     -16.368  -1.303  16.534  1.00 98.40           O  
ATOM   4744  N   PHE A 301     -17.806  -1.971  18.122  1.00 98.39           N  
ATOM   4745  H   PHE A 301     -17.963  -2.565  18.924  1.00 98.39           H  
ATOM   4746  CA  PHE A 301     -18.909  -1.118  17.668  1.00 98.39           C  
ATOM   4747  HA  PHE A 301     -19.092  -1.316  16.612  1.00 98.39           H  
ATOM   4748  C   PHE A 301     -18.570   0.374  17.794  1.00 98.39           C  
ATOM   4749  CB  PHE A 301     -20.182  -1.466  18.456  1.00 98.39           C  
ATOM   4750  HB2 PHE A 301     -20.388  -2.530  18.332  1.00 98.39           H  
ATOM   4751  HB3 PHE A 301     -20.015  -1.284  19.517  1.00 98.39           H  
ATOM   4752  O   PHE A 301     -18.804   1.145  16.860  1.00 98.39           O  
ATOM   4753  CG  PHE A 301     -21.402  -0.684  18.012  1.00 98.39           C  
ATOM   4754  CD1 PHE A 301     -21.639   0.612  18.512  1.00 98.39           C  
ATOM   4755  HD1 PHE A 301     -20.970   1.042  19.244  1.00 98.39           H  
ATOM   4756  CD2 PHE A 301     -22.280  -1.235  17.061  1.00 98.39           C  
ATOM   4757  HD2 PHE A 301     -22.101  -2.226  16.671  1.00 98.39           H  
ATOM   4758  CE1 PHE A 301     -22.728   1.362  18.036  1.00 98.39           C  
ATOM   4759  HE1 PHE A 301     -22.881   2.367  18.401  1.00 98.39           H  
ATOM   4760  CE2 PHE A 301     -23.369  -0.484  16.584  1.00 98.39           C  
ATOM   4761  HE2 PHE A 301     -24.019  -0.901  15.829  1.00 98.39           H  
ATOM   4762  CZ  PHE A 301     -23.589   0.817  17.067  1.00 98.39           C  
ATOM   4763  HZ  PHE A 301     -24.413   1.402  16.685  1.00 98.39           H  
ATOM   4764  N   ASP A 302     -17.989   0.791  18.921  1.00 98.11           N  
ATOM   4765  H   ASP A 302     -17.881   0.134  19.681  1.00 98.11           H  
ATOM   4766  CA  ASP A 302     -17.562   2.175  19.143  1.00 98.11           C  
ATOM   4767  HA  ASP A 302     -18.415   2.840  19.005  1.00 98.11           H  
ATOM   4768  C   ASP A 302     -16.484   2.603  18.136  1.00 98.11           C  
ATOM   4769  CB  ASP A 302     -17.031   2.336  20.580  1.00 98.11           C  
ATOM   4770  HB2 ASP A 302     -16.396   3.222  20.609  1.00 98.11           H  
ATOM   4771  HB3 ASP A 302     -16.406   1.482  20.839  1.00 98.11           H  
ATOM   4772  O   ASP A 302     -16.549   3.708  17.586  1.00 98.11           O  
ATOM   4773  CG  ASP A 302     -18.108   2.526  21.656  1.00 98.11           C  
ATOM   4774  OD1 ASP A 302     -19.300   2.685  21.305  1.00 98.11           O  
ATOM   4775  OD2 ASP A 302     -17.701   2.658  22.835  1.00 98.11           O  
ATOM   4776  N   PHE A 303     -15.519   1.723  17.851  1.00 98.43           N  
ATOM   4777  H   PHE A 303     -15.506   0.847  18.353  1.00 98.43           H  
ATOM   4778  CA  PHE A 303     -14.481   1.968  16.851  1.00 98.43           C  
ATOM   4779  HA  PHE A 303     -13.989   2.912  17.083  1.00 98.43           H  
ATOM   4780  C   PHE A 303     -15.064   2.101  15.440  1.00 98.43           C  
ATOM   4781  CB  PHE A 303     -13.432   0.857  16.921  1.00 98.43           C  
ATOM   4782  HB2 PHE A 303     -13.915  -0.111  16.782  1.00 98.43           H  
ATOM   4783  HB3 PHE A 303     -12.995   0.866  17.920  1.00 98.43           H  
ATOM   4784  O   PHE A 303     -14.817   3.105  14.771  1.00 98.43           O  
ATOM   4785  CG  PHE A 303     -12.326   1.014  15.898  1.00 98.43           C  
ATOM   4786  CD1 PHE A 303     -12.319   0.214  14.741  1.00 98.43           C  
ATOM   4787  HD1 PHE A 303     -13.093  -0.524  14.587  1.00 98.43           H  
ATOM   4788  CD2 PHE A 303     -11.327   1.990  16.077  1.00 98.43           C  
ATOM   4789  HD2 PHE A 303     -11.324   2.606  16.964  1.00 98.43           H  
ATOM   4790  CE1 PHE A 303     -11.315   0.382  13.773  1.00 98.43           C  
ATOM   4791  HE1 PHE A 303     -11.319  -0.230  12.883  1.00 98.43           H  
ATOM   4792  CE2 PHE A 303     -10.324   2.160  15.106  1.00 98.43           C  
ATOM   4793  HE2 PHE A 303      -9.551   2.901  15.244  1.00 98.43           H  
ATOM   4794  CZ  PHE A 303     -10.319   1.357  13.952  1.00 98.43           C  
ATOM   4795  HZ  PHE A 303      -9.548   1.488  13.207  1.00 98.43           H  
ATOM   4796  N   LEU A 304     -15.902   1.156  15.001  1.00 98.54           N  
ATOM   4797  H   LEU A 304     -16.087   0.354  15.586  1.00 98.54           H  
ATOM   4798  CA  LEU A 304     -16.539   1.232  13.681  1.00 98.54           C  
ATOM   4799  HA  LEU A 304     -15.764   1.394  12.932  1.00 98.54           H  
ATOM   4800  C   LEU A 304     -17.496   2.422  13.556  1.00 98.54           C  
ATOM   4801  CB  LEU A 304     -17.267  -0.079  13.364  1.00 98.54           C  
ATOM   4802  HB2 LEU A 304     -17.931  -0.323  14.194  1.00 98.54           H  
ATOM   4803  HB3 LEU A 304     -17.880   0.085  12.478  1.00 98.54           H  
ATOM   4804  O   LEU A 304     -17.613   3.001  12.479  1.00 98.54           O  
ATOM   4805  CG  LEU A 304     -16.349  -1.280  13.083  1.00 98.54           C  
ATOM   4806  HG  LEU A 304     -15.766  -1.519  13.972  1.00 98.54           H  
ATOM   4807  CD1 LEU A 304     -17.215  -2.480  12.720  1.00 98.54           C  
ATOM   4808 HD11 LEU A 304     -16.592  -3.370  12.631  1.00 98.54           H  
ATOM   4809 HD12 LEU A 304     -17.715  -2.305  11.767  1.00 98.54           H  
ATOM   4810 HD13 LEU A 304     -17.965  -2.632  13.496  1.00 98.54           H  
ATOM   4811  CD2 LEU A 304     -15.392  -1.041  11.915  1.00 98.54           C  
ATOM   4812 HD21 LEU A 304     -14.630  -0.310  12.187  1.00 98.54           H  
ATOM   4813 HD22 LEU A 304     -14.892  -1.976  11.661  1.00 98.54           H  
ATOM   4814 HD23 LEU A 304     -15.943  -0.689  11.043  1.00 98.54           H  
ATOM   4815  N   THR A 305     -18.109   2.867  14.657  1.00 98.32           N  
ATOM   4816  H   THR A 305     -18.025   2.318  15.500  1.00 98.32           H  
ATOM   4817  CA  THR A 305     -18.885   4.116  14.677  1.00 98.32           C  
ATOM   4818  HA  THR A 305     -19.664   4.052  13.917  1.00 98.32           H  
ATOM   4819  C   THR A 305     -18.009   5.324  14.342  1.00 98.32           C  
ATOM   4820  CB  THR A 305     -19.552   4.352  16.040  1.00 98.32           C  
ATOM   4821  HB  THR A 305     -18.794   4.419  16.821  1.00 98.32           H  
ATOM   4822  O   THR A 305     -18.467   6.224  13.638  1.00 98.32           O  
ATOM   4823  CG2 THR A 305     -20.400   5.628  16.068  1.00 98.32           C  
ATOM   4824 HG21 THR A 305     -21.102   5.617  15.234  1.00 98.32           H  
ATOM   4825 HG22 THR A 305     -19.757   6.505  15.997  1.00 98.32           H  
ATOM   4826 HG23 THR A 305     -20.950   5.670  17.007  1.00 98.32           H  
ATOM   4827  OG1 THR A 305     -20.443   3.317  16.361  1.00 98.32           O  
ATOM   4828  HG1 THR A 305     -19.928   2.524  16.527  1.00 98.32           H  
ATOM   4829  N   LYS A 306     -16.764   5.371  14.838  1.00 97.59           N  
ATOM   4830  H   LYS A 306     -16.434   4.584  15.377  1.00 97.59           H  
ATOM   4831  CA  LYS A 306     -15.802   6.429  14.490  1.00 97.59           C  
ATOM   4832  HA  LYS A 306     -16.276   7.403  14.609  1.00 97.59           H  
ATOM   4833  C   LYS A 306     -15.415   6.333  13.012  1.00 97.59           C  
ATOM   4834  CB  LYS A 306     -14.582   6.359  15.423  1.00 97.59           C  
ATOM   4835  HB2 LYS A 306     -14.063   5.414  15.268  1.00 97.59           H  
ATOM   4836  HB3 LYS A 306     -14.920   6.398  16.459  1.00 97.59           H  
ATOM   4837  O   LYS A 306     -15.604   7.305  12.295  1.00 97.59           O  
ATOM   4838  CG  LYS A 306     -13.588   7.505  15.177  1.00 97.59           C  
ATOM   4839  HG2 LYS A 306     -14.047   8.456  15.445  1.00 97.59           H  
ATOM   4840  HG3 LYS A 306     -13.316   7.531  14.122  1.00 97.59           H  
ATOM   4841  CD  LYS A 306     -12.308   7.292  15.998  1.00 97.59           C  
ATOM   4842  HD2 LYS A 306     -12.536   7.339  17.063  1.00 97.59           H  
ATOM   4843  HD3 LYS A 306     -11.908   6.306  15.762  1.00 97.59           H  
ATOM   4844  CE  LYS A 306     -11.260   8.353  15.635  1.00 97.59           C  
ATOM   4845  HE2 LYS A 306     -11.194   8.402  14.548  1.00 97.59           H  
ATOM   4846  HE3 LYS A 306     -11.602   9.329  15.979  1.00 97.59           H  
ATOM   4847  NZ  LYS A 306      -9.924   8.022  16.205  1.00 97.59           N  
ATOM   4848  HZ1 LYS A 306      -9.247   8.727  15.952  1.00 97.59           H  
ATOM   4849  HZ2 LYS A 306      -9.937   7.929  17.211  1.00 97.59           H  
ATOM   4850  HZ3 LYS A 306      -9.594   7.147  15.823  1.00 97.59           H  
ATOM   4851  N   VAL A 307     -15.010   5.149  12.552  1.00 97.95           N  
ATOM   4852  H   VAL A 307     -14.906   4.397  13.218  1.00 97.95           H  
ATOM   4853  CA  VAL A 307     -14.639   4.892  11.146  1.00 97.95           C  
ATOM   4854  HA  VAL A 307     -13.778   5.510  10.892  1.00 97.95           H  
ATOM   4855  C   VAL A 307     -15.768   5.283  10.177  1.00 97.95           C  
ATOM   4856  CB  VAL A 307     -14.241   3.409  10.985  1.00 97.95           C  
ATOM   4857  HB  VAL A 307     -15.058   2.781  11.339  1.00 97.95           H  
ATOM   4858  O   VAL A 307     -15.528   5.929   9.159  1.00 97.95           O  
ATOM   4859  CG1 VAL A 307     -13.945   3.020   9.539  1.00 97.95           C  
ATOM   4860 HG11 VAL A 307     -14.864   3.061   8.955  1.00 97.95           H  
ATOM   4861 HG12 VAL A 307     -13.200   3.692   9.113  1.00 97.95           H  
ATOM   4862 HG13 VAL A 307     -13.569   1.997   9.498  1.00 97.95           H  
ATOM   4863  CG2 VAL A 307     -12.982   3.075  11.798  1.00 97.95           C  
ATOM   4864 HG21 VAL A 307     -12.147   3.685  11.453  1.00 97.95           H  
ATOM   4865 HG22 VAL A 307     -13.138   3.266  12.859  1.00 97.95           H  
ATOM   4866 HG23 VAL A 307     -12.729   2.021  11.679  1.00 97.95           H  
ATOM   4867  N   TRP A 308     -17.022   4.970  10.514  1.00 97.74           N  
ATOM   4868  H   TRP A 308     -17.168   4.383  11.322  1.00 97.74           H  
ATOM   4869  CA  TRP A 308     -18.192   5.399   9.744  1.00 97.74           C  
ATOM   4870  HA  TRP A 308     -18.062   5.099   8.705  1.00 97.74           H  
ATOM   4871  C   TRP A 308     -18.377   6.921   9.743  1.00 97.74           C  
ATOM   4872  CB  TRP A 308     -19.442   4.709  10.300  1.00 97.74           C  
ATOM   4873  HB2 TRP A 308     -19.456   4.829  11.383  1.00 97.74           H  
ATOM   4874  HB3 TRP A 308     -19.383   3.641  10.088  1.00 97.74           H  
ATOM   4875  O   TRP A 308     -18.598   7.508   8.686  1.00 97.74           O  
ATOM   4876  CG  TRP A 308     -20.736   5.233   9.762  1.00 97.74           C  
ATOM   4877  CD1 TRP A 308     -21.063   5.329   8.453  1.00 97.74           C  
ATOM   4878  HD1 TRP A 308     -20.431   5.027   7.631  1.00 97.74           H  
ATOM   4879  CD2 TRP A 308     -21.856   5.822  10.491  1.00 97.74           C  
ATOM   4880  CE2 TRP A 308     -22.842   6.230   9.544  1.00 97.74           C  
ATOM   4881  CE3 TRP A 308     -22.129   6.082  11.852  1.00 97.74           C  
ATOM   4882  HE3 TRP A 308     -21.392   5.794  12.587  1.00 97.74           H  
ATOM   4883  NE1 TRP A 308     -22.314   5.893   8.323  1.00 97.74           N  
ATOM   4884  HE1 TRP A 308     -22.768   6.054   7.435  1.00 97.74           H  
ATOM   4885  CH2 TRP A 308     -24.279   7.100  11.280  1.00 97.74           C  
ATOM   4886  HH2 TRP A 308     -25.192   7.597  11.572  1.00 97.74           H  
ATOM   4887  CZ2 TRP A 308     -24.036   6.853   9.921  1.00 97.74           C  
ATOM   4888  HZ2 TRP A 308     -24.736   7.164   9.160  1.00 97.74           H  
ATOM   4889  CZ3 TRP A 308     -23.325   6.719  12.243  1.00 97.74           C  
ATOM   4890  HZ3 TRP A 308     -23.510   6.916  13.288  1.00 97.74           H  
ATOM   4891  N   ARG A 309     -18.264   7.579  10.904  1.00 96.94           N  
ATOM   4892  H   ARG A 309     -18.010   7.048  11.724  1.00 96.94           H  
ATOM   4893  CA  ARG A 309     -18.388   9.045  11.013  1.00 96.94           C  
ATOM   4894  HA  ARG A 309     -19.321   9.362  10.548  1.00 96.94           H  
ATOM   4895  C   ARG A 309     -17.298   9.797  10.261  1.00 96.94           C  
ATOM   4896  CB  ARG A 309     -18.355   9.471  12.478  1.00 96.94           C  
ATOM   4897  HB2 ARG A 309     -18.144  10.539  12.534  1.00 96.94           H  
ATOM   4898  HB3 ARG A 309     -17.557   8.940  12.996  1.00 96.94           H  
ATOM   4899  O   ARG A 309     -17.573  10.888   9.771  1.00 96.94           O  
ATOM   4900  CG  ARG A 309     -19.697   9.212  13.154  1.00 96.94           C  
ATOM   4901  HG2 ARG A 309     -20.460   9.842  12.696  1.00 96.94           H  
ATOM   4902  HG3 ARG A 309     -19.987   8.167  13.047  1.00 96.94           H  
ATOM   4903  CD  ARG A 309     -19.552   9.566  14.631  1.00 96.94           C  
ATOM   4904  HD2 ARG A 309     -19.217  10.599  14.715  1.00 96.94           H  
ATOM   4905  HD3 ARG A 309     -18.794   8.908  15.058  1.00 96.94           H  
ATOM   4906  NE  ARG A 309     -20.829   9.396  15.340  1.00 96.94           N  
ATOM   4907  HE  ARG A 309     -21.633   9.230  14.751  1.00 96.94           H  
ATOM   4908  NH1 ARG A 309     -19.969   9.519  17.454  1.00 96.94           N  
ATOM   4909 HH11 ARG A 309     -20.055   9.366  18.449  1.00 96.94           H  
ATOM   4910 HH12 ARG A 309     -19.065   9.672  17.030  1.00 96.94           H  
ATOM   4911  NH2 ARG A 309     -22.142   9.079  17.164  1.00 96.94           N  
ATOM   4912 HH21 ARG A 309     -22.903   8.851  16.540  1.00 96.94           H  
ATOM   4913 HH22 ARG A 309     -22.225   8.913  18.157  1.00 96.94           H  
ATOM   4914  CZ  ARG A 309     -20.976   9.340  16.646  1.00 96.94           C  
ATOM   4915  N   ASP A 310     -16.116   9.206  10.141  1.00 95.62           N  
ATOM   4916  H   ASP A 310     -15.936   8.371  10.680  1.00 95.62           H  
ATOM   4917  CA  ASP A 310     -15.018   9.747   9.339  1.00 95.62           C  
ATOM   4918  HA  ASP A 310     -14.939  10.815   9.542  1.00 95.62           H  
ATOM   4919  C   ASP A 310     -15.295   9.608   7.821  1.00 95.62           C  
ATOM   4920  CB  ASP A 310     -13.691   9.098   9.784  1.00 95.62           C  
ATOM   4921  HB2 ASP A 310     -13.744   8.022   9.617  1.00 95.62           H  
ATOM   4922  HB3 ASP A 310     -12.898   9.502   9.155  1.00 95.62           H  
ATOM   4923  O   ASP A 310     -14.574  10.158   6.992  1.00 95.62           O  
ATOM   4924  CG  ASP A 310     -13.300   9.372  11.253  1.00 95.62           C  
ATOM   4925  OD1 ASP A 310     -13.825  10.337  11.858  1.00 95.62           O  
ATOM   4926  OD2 ASP A 310     -12.459   8.613  11.795  1.00 95.62           O  
ATOM   4927  N   GLY A 311     -16.385   8.931   7.435  1.00 95.29           N  
ATOM   4928  H   GLY A 311     -16.966   8.522   8.152  1.00 95.29           H  
ATOM   4929  CA  GLY A 311     -16.836   8.799   6.049  1.00 95.29           C  
ATOM   4930  HA2 GLY A 311     -16.615   9.716   5.502  1.00 95.29           H  
ATOM   4931  HA3 GLY A 311     -17.916   8.650   6.054  1.00 95.29           H  
ATOM   4932  C   GLY A 311     -16.207   7.624   5.303  1.00 95.29           C  
ATOM   4933  O   GLY A 311     -16.201   7.628   4.071  1.00 95.29           O  
ATOM   4934  N   ALA A 312     -15.659   6.644   6.029  1.00 96.72           N  
ATOM   4935  H   ALA A 312     -15.628   6.747   7.034  1.00 96.72           H  
ATOM   4936  CA  ALA A 312     -15.028   5.461   5.448  1.00 96.72           C  
ATOM   4937  HA  ALA A 312     -14.504   5.750   4.537  1.00 96.72           H  
ATOM   4938  C   ALA A 312     -16.016   4.353   5.060  1.00 96.72           C
[truncated: 75,339 more chars]
