# Supplementary material for: Evolution of Phage Tail Sheath Protein
Source: Viruses. 2022 May 26;14(6):1148. doi: 10.3390/v14061148 (PMC9230969; doi:10.3390/v14061148)
Supplement: Supplementary file 1 [file viruses-14-01148-s001.zip › Supplementary_File_S2/AF_models/CHR-Candidatus__Nitrososphaera__evergladensis__SR1.pdb]

ATOM      1  N   MET A   1     -46.708  14.529   4.402  1.00 42.66           N  
ATOM      2  H   MET A   1     -45.996  15.185   4.688  1.00 42.66           H  
ATOM      3  H2  MET A   1     -46.358  13.587   4.502  1.00 42.66           H  
ATOM      4  H3  MET A   1     -46.918  14.659   3.423  1.00 42.66           H  
ATOM      5  CA  MET A   1     -47.953  14.696   5.188  1.00 42.66           C  
ATOM      6  HA  MET A   1     -47.767  14.449   6.233  1.00 42.66           H  
ATOM      7  C   MET A   1     -48.963  13.718   4.624  1.00 42.66           C  
ATOM      8  CB  MET A   1     -48.563  16.108   5.099  1.00 42.66           C  
ATOM      9  HB2 MET A   1     -48.596  16.431   4.058  1.00 42.66           H  
ATOM     10  HB3 MET A   1     -49.589  16.056   5.464  1.00 42.66           H  
ATOM     11  O   MET A   1     -49.121  13.737   3.408  1.00 42.66           O  
ATOM     12  CG  MET A   1     -47.839  17.168   5.933  1.00 42.66           C  
ATOM     13  HG2 MET A   1     -46.855  17.351   5.502  1.00 42.66           H  
ATOM     14  HG3 MET A   1     -47.714  16.799   6.951  1.00 42.66           H  
ATOM     15  SD  MET A   1     -48.758  18.731   5.998  1.00 42.66           S  
ATOM     16  CE  MET A   1     -47.561  19.784   6.860  1.00 42.66           C  
ATOM     17  HE1 MET A   1     -47.977  20.785   6.977  1.00 42.66           H  
ATOM     18  HE2 MET A   1     -46.639  19.845   6.280  1.00 42.66           H  
ATOM     19  HE3 MET A   1     -47.345  19.367   7.843  1.00 42.66           H  
ATOM     20  N   PRO A   2     -49.625  12.901   5.455  1.00 50.72           N  
ATOM     21  CA  PRO A   2     -50.608  11.956   4.953  1.00 50.72           C  
ATOM     22  HA  PRO A   2     -50.140  11.294   4.225  1.00 50.72           H  
ATOM     23  C   PRO A   2     -51.735  12.729   4.272  1.00 50.72           C  
ATOM     24  CB  PRO A   2     -51.076  11.121   6.148  1.00 50.72           C  
ATOM     25  HB2 PRO A   2     -52.162  11.137   6.241  1.00 50.72           H  
ATOM     26  HB3 PRO A   2     -50.736  10.093   6.022  1.00 50.72           H  
ATOM     27  O   PRO A   2     -52.343  13.619   4.876  1.00 50.72           O  
ATOM     28  CG  PRO A   2     -50.420  11.735   7.389  1.00 50.72           C  
ATOM     29  HG2 PRO A   2     -51.182  12.120   8.066  1.00 50.72           H  
ATOM     30  HG3 PRO A   2     -49.818  10.983   7.898  1.00 50.72           H  
ATOM     31  CD  PRO A   2     -49.528  12.876   6.902  1.00 50.72           C  
ATOM     32  HD2 PRO A   2     -49.882  13.819   7.318  1.00 50.72           H  
ATOM     33  HD3 PRO A   2     -48.499  12.688   7.211  1.00 50.72           H  
ATOM     34  N   THR A   3     -51.981  12.444   2.993  1.00 60.58           N  
ATOM     35  H   THR A   3     -51.445  11.721   2.535  1.00 60.58           H  
ATOM     36  CA  THR A   3     -53.106  13.040   2.272  1.00 60.58           C  
ATOM     37  HA  THR A   3     -53.077  14.124   2.388  1.00 60.58           H  
ATOM     38  C   THR A   3     -54.376  12.508   2.906  1.00 60.58           C  
ATOM     39  CB  THR A   3     -53.096  12.713   0.771  1.00 60.58           C  
ATOM     40  HB  THR A   3     -54.035  13.051   0.334  1.00 60.58           H  
ATOM     41  O   THR A   3     -54.653  11.320   2.801  1.00 60.58           O  
ATOM     42  CG2 THR A   3     -51.948  13.411   0.048  1.00 60.58           C  
ATOM     43 HG21 THR A   3     -52.025  14.490   0.177  1.00 60.58           H  
ATOM     44 HG22 THR A   3     -50.992  13.066   0.442  1.00 60.58           H  
ATOM     45 HG23 THR A   3     -51.992  13.174  -1.015  1.00 60.58           H  
ATOM     46  OG1 THR A   3     -52.966  11.329   0.555  1.00 60.58           O  
ATOM     47  HG1 THR A   3     -53.503  10.881   1.212  1.00 60.58           H  
ATOM     48  N   ASN A   4     -55.129  13.367   3.587  1.00 62.78           N  
ATOM     49  H   ASN A   4     -54.796  14.313   3.711  1.00 62.78           H  
ATOM     50  CA  ASN A   4     -56.407  12.989   4.173  1.00 62.78           C  
ATOM     51  HA  ASN A   4     -56.296  11.984   4.580  1.00 62.78           H  
ATOM     52  C   ASN A   4     -57.449  12.980   3.037  1.00 62.78           C  
ATOM     53  CB  ASN A   4     -56.722  13.960   5.332  1.00 62.78           C  
ATOM     54  HB2 ASN A   4     -55.792  14.378   5.717  1.00 62.78           H  
ATOM     55  HB3 ASN A   4     -57.340  14.784   4.976  1.00 62.78           H  
ATOM     56  O   ASN A   4     -57.791  14.056   2.534  1.00 62.78           O  
ATOM     57  CG  ASN A   4     -57.406  13.290   6.511  1.00 62.78           C  
ATOM     58  ND2 ASN A   4     -57.769  14.052   7.516  1.00 62.78           N  
ATOM     59 HD21 ASN A   4     -58.195  13.569   8.293  1.00 62.78           H  
ATOM     60 HD22 ASN A   4     -57.595  15.047   7.499  1.00 62.78           H  
ATOM     61  OD1 ASN A   4     -57.601  12.092   6.579  1.00 62.78           O  
ATOM     62  N   PRO A   5     -57.894  11.809   2.548  1.00 58.94           N  
ATOM     63  CA  PRO A   5     -58.664  11.733   1.315  1.00 58.94           C  
ATOM     64  HA  PRO A   5     -58.192  12.339   0.541  1.00 58.94           H  
ATOM     65  C   PRO A   5     -60.091  12.240   1.551  1.00 58.94           C  
ATOM     66  CB  PRO A   5     -58.590  10.264   0.901  1.00 58.94           C  
ATOM     67  HB2 PRO A   5     -59.466   9.946   0.336  1.00 58.94           H  
ATOM     68  HB3 PRO A   5     -57.675  10.110   0.329  1.00 58.94           H  
ATOM     69  O   PRO A   5     -60.842  11.678   2.345  1.00 58.94           O  
ATOM     70  CG  PRO A   5     -58.451   9.507   2.216  1.00 58.94           C  
ATOM     71  HG2 PRO A   5     -57.916   8.566   2.085  1.00 58.94           H  
ATOM     72  HG3 PRO A   5     -59.438   9.329   2.644  1.00 58.94           H  
ATOM     73  CD  PRO A   5     -57.678  10.476   3.103  1.00 58.94           C  
ATOM     74  HD2 PRO A   5     -56.625  10.196   3.073  1.00 58.94           H  
ATOM     75  HD3 PRO A   5     -58.044  10.419   4.128  1.00 58.94           H  
ATOM     76  N   THR A   6     -60.472  13.321   0.870  1.00 70.93           N  
ATOM     77  H   THR A   6     -59.783  13.806   0.313  1.00 70.93           H  
ATOM     78  CA  THR A   6     -61.804  13.943   0.985  1.00 70.93           C  
ATOM     79  HA  THR A   6     -62.291  13.563   1.883  1.00 70.93           H  
ATOM     80  C   THR A   6     -62.753  13.584  -0.161  1.00 70.93           C  
ATOM     81  CB  THR A   6     -61.695  15.467   1.149  1.00 70.93           C  
ATOM     82  HB  THR A   6     -62.678  15.924   1.029  1.00 70.93           H  
ATOM     83  O   THR A   6     -63.902  14.024  -0.154  1.00 70.93           O  
ATOM     84  CG2 THR A   6     -61.162  15.850   2.529  1.00 70.93           C  
ATOM     85 HG21 THR A   6     -60.158  15.450   2.669  1.00 70.93           H  
ATOM     86 HG22 THR A   6     -61.138  16.935   2.630  1.00 70.93           H  
ATOM     87 HG23 THR A   6     -61.816  15.440   3.299  1.00 70.93           H  
ATOM     88  OG1 THR A   6     -60.811  16.006   0.190  1.00 70.93           O  
ATOM     89  HG1 THR A   6     -60.554  16.877   0.501  1.00 70.93           H  
ATOM     90  N   TYR A   7     -62.323  12.773  -1.133  1.00 69.09           N  
ATOM     91  H   TYR A   7     -61.380  12.413  -1.096  1.00 69.09           H  
ATOM     92  CA  TYR A   7     -63.173  12.277  -2.218  1.00 69.09           C  
ATOM     93  HA  TYR A   7     -64.184  12.180  -1.823  1.00 69.09           H  
ATOM     94  C   TYR A   7     -62.728  10.880  -2.696  1.00 69.09           C  
ATOM     95  CB  TYR A   7     -63.217  13.305  -3.364  1.00 69.09           C  
ATOM     96  HB2 TYR A   7     -63.810  12.902  -4.186  1.00 69.09           H  
ATOM     97  HB3 TYR A   7     -63.746  14.188  -3.006  1.00 69.09           H  
ATOM     98  O   TYR A   7     -61.615  10.448  -2.411  1.00 69.09           O  
ATOM     99  CG  TYR A   7     -61.871  13.748  -3.906  1.00 69.09           C  
ATOM    100  CD1 TYR A   7     -61.212  14.852  -3.329  1.00 69.09           C  
ATOM    101  HD1 TYR A   7     -61.659  15.367  -2.491  1.00 69.09           H  
ATOM    102  CD2 TYR A   7     -61.287  13.069  -4.993  1.00 69.09           C  
ATOM    103  HD2 TYR A   7     -61.780  12.215  -5.431  1.00 69.09           H  
ATOM    104  CE1 TYR A   7     -59.972  15.283  -3.838  1.00 69.09           C  
ATOM    105  HE1 TYR A   7     -59.473  16.131  -3.394  1.00 69.09           H  
ATOM    106  CE2 TYR A   7     -60.048  13.500  -5.506  1.00 69.09           C  
ATOM    107  HE2 TYR A   7     -59.589  12.983  -6.335  1.00 69.09           H  
ATOM    108  OH  TYR A   7     -58.200  15.018  -5.436  1.00 69.09           O  
ATOM    109  HH  TYR A   7     -57.847  15.784  -4.978  1.00 69.09           H  
ATOM    110  CZ  TYR A   7     -59.393  14.609  -4.935  1.00 69.09           C  
ATOM    111  N   PRO A   8     -63.581  10.114  -3.395  1.00 60.26           N  
ATOM    112  CA  PRO A   8     -63.182   8.820  -3.946  1.00 60.26           C  
ATOM    113  HA  PRO A   8     -62.795   8.199  -3.138  1.00 60.26           H  
ATOM    114  C   PRO A   8     -62.103   8.993  -5.030  1.00 60.26           C  
ATOM    115  CB  PRO A   8     -64.471   8.190  -4.492  1.00 60.26           C  
ATOM    116  HB2 PRO A   8     -64.518   7.123  -4.273  1.00 60.26           H  
ATOM    117  HB3 PRO A   8     -64.550   8.355  -5.566  1.00 60.26           H  
ATOM    118  O   PRO A   8     -62.325   9.700  -6.011  1.00 60.26           O  
ATOM    119  CG  PRO A   8     -65.592   8.957  -3.787  1.00 60.26           C  
ATOM    120  HG2 PRO A   8     -65.782   8.512  -2.811  1.00 60.26           H  
ATOM    121  HG3 PRO A   8     -66.504   8.982  -4.383  1.00 60.26           H  
ATOM    122  CD  PRO A   8     -64.998  10.348  -3.606  1.00 60.26           C  
ATOM    123  HD2 PRO A   8     -65.472  10.839  -2.756  1.00 60.26           H  
ATOM    124  HD3 PRO A   8     -65.139  10.933  -4.514  1.00 60.26           H  
ATOM    125  N   GLY A   9     -60.946   8.344  -4.870  1.00 74.74           N  
ATOM    126  H   GLY A   9     -60.785   7.832  -4.015  1.00 74.74           H  
ATOM    127  CA  GLY A   9     -59.822   8.421  -5.809  1.00 74.74           C  
ATOM    128  HA2 GLY A   9     -59.470   9.451  -5.862  1.00 74.74           H  
ATOM    129  HA3 GLY A   9     -60.160   8.121  -6.801  1.00 74.74           H  
ATOM    130  C   GLY A   9     -58.647   7.530  -5.396  1.00 74.74           C  
ATOM    131  O   GLY A   9     -58.640   6.971  -4.300  1.00 74.74           O  
ATOM    132  N   VAL A  10     -57.657   7.380  -6.281  1.00 71.99           N  
ATOM    133  H   VAL A  10     -57.701   7.904  -7.143  1.00 71.99           H  
ATOM    134  CA  VAL A  10     -56.377   6.733  -5.954  1.00 71.99           C  
ATOM    135  HA  VAL A  10     -56.536   5.988  -5.174  1.00 71.99           H  
ATOM    136  C   VAL A  10     -55.438   7.806  -5.409  1.00 71.99           C  
ATOM    137  CB  VAL A  10     -55.761   6.009  -7.170  1.00 71.99           C  
ATOM    138  HB  VAL A  10     -55.595   6.727  -7.973  1.00 71.99           H  
ATOM    139  O   VAL A  10     -55.100   8.746  -6.124  1.00 71.99           O  
ATOM    140  CG1 VAL A  10     -54.422   5.347  -6.817  1.00 71.99           C  
ATOM    141 HG11 VAL A  10     -54.031   4.815  -7.685  1.00 71.99           H  
ATOM    142 HG12 VAL A  10     -54.550   4.644  -5.994  1.00 71.99           H  
ATOM    143 HG13 VAL A  10     -53.690   6.102  -6.531  1.00 71.99           H  
ATOM    144  CG2 VAL A  10     -56.701   4.912  -7.690  1.00 71.99           C  
ATOM    145 HG21 VAL A  10     -56.239   4.402  -8.535  1.00 71.99           H  
ATOM    146 HG22 VAL A  10     -56.903   4.188  -6.900  1.00 71.99           H  
ATOM    147 HG23 VAL A  10     -57.642   5.349  -8.026  1.00 71.99           H  
ATOM    148  N   TYR A  11     -55.032   7.662  -4.150  1.00 74.53           N  
ATOM    149  H   TYR A  11     -55.345   6.855  -3.628  1.00 74.53           H  
ATOM    150  CA  TYR A  11     -54.072   8.540  -3.487  1.00 74.53           C  
ATOM    151  HA  TYR A  11     -53.952   9.457  -4.064  1.00 74.53           H  
ATOM    152  C   TYR A  11     -52.726   7.826  -3.428  1.00 74.53           C  
ATOM    153  CB  TYR A  11     -54.586   8.931  -2.096  1.00 74.53           C  
ATOM    154  HB2 TYR A  11     -53.816   9.515  -1.591  1.00 74.53           H  
ATOM    155  HB3 TYR A  11     -54.752   8.031  -1.504  1.00 74.53           H  
ATOM    156  O   TYR A  11     -52.638   6.705  -2.931  1.00 74.53           O  
ATOM    157  CG  TYR A  11     -55.867   9.742  -2.141  1.00 74.53           C  
ATOM    158  CD1 TYR A  11     -55.798  11.147  -2.183  1.00 74.53           C  
ATOM    159  HD1 TYR A  11     -54.835  11.634  -2.153  1.00 74.53           H  
ATOM    160  CD2 TYR A  11     -57.120   9.096  -2.185  1.00 74.53           C  
ATOM    161  HD2 TYR A  11     -57.177   8.018  -2.167  1.00 74.53           H  
ATOM    162  CE1 TYR A  11     -56.976  11.911  -2.263  1.00 74.53           C  
ATOM    163  HE1 TYR A  11     -56.917  12.989  -2.291  1.00 74.53           H  
ATOM    164  CE2 TYR A  11     -58.302   9.858  -2.264  1.00 74.53           C  
ATOM    165  HE2 TYR A  11     -59.268   9.377  -2.294  1.00 74.53           H  
ATOM    166  OH  TYR A  11     -59.353  12.026  -2.322  1.00 74.53           O  
ATOM    167  HH  TYR A  11     -59.176  12.933  -2.581  1.00 74.53           H  
ATOM    168  CZ  TYR A  11     -58.229  11.268  -2.292  1.00 74.53           C  
ATOM    169  N   ILE A  12     -51.696   8.460  -3.978  1.00 72.60           N  
ATOM    170  H   ILE A  12     -51.835   9.393  -4.338  1.00 72.60           H  
ATOM    171  CA  ILE A  12     -50.320   7.973  -3.920  1.00 72.60           C  
ATOM    172  HA  ILE A  12     -50.307   6.917  -3.653  1.00 72.60           H  
ATOM    173  C   ILE A  12     -49.641   8.759  -2.801  1.00 72.60           C  
ATOM    174  CB  ILE A  12     -49.628   8.122  -5.295  1.00 72.60           C  
ATOM    175  HB  ILE A  12     -49.669   9.170  -5.592  1.00 72.60           H  
ATOM    176  O   ILE A  12     -49.512   9.977  -2.895  1.00 72.60           O  
ATOM    177  CG1 ILE A  12     -50.364   7.274  -6.364  1.00 72.60           C  
ATOM    178 HG12 ILE A  12     -51.431   7.497  -6.338  1.00 72.60           H  
ATOM    179 HG13 ILE A  12     -50.241   6.216  -6.134  1.00 72.60           H  
ATOM    180  CG2 ILE A  12     -48.149   7.703  -5.197  1.00 72.60           C  
ATOM    181 HG21 ILE A  12     -47.624   8.323  -4.470  1.00 72.60           H  
ATOM    182 HG22 ILE A  12     -47.643   7.847  -6.152  1.00 72.60           H  
ATOM    183 HG23 ILE A  12     -48.064   6.659  -4.897  1.00 72.60           H  
ATOM    184  CD1 ILE A  12     -49.898   7.530  -7.803  1.00 72.60           C  
ATOM    185 HD11 ILE A  12     -49.982   8.591  -8.036  1.00 72.60           H  
ATOM    186 HD12 ILE A  12     -50.528   6.965  -8.490  1.00 72.60           H  
ATOM    187 HD13 ILE A  12     -48.866   7.208  -7.936  1.00 72.60           H  
ATOM    188  N   GLU A  13     -49.249   8.065  -1.735  1.00 73.81           N  
ATOM    189  H   GLU A  13     -49.409   7.068  -1.713  1.00 73.81           H  
ATOM    190  CA  GLU A  13     -48.379   8.610  -0.696  1.00 73.81           C  
ATOM    191  HA  GLU A  13     -48.317   9.693  -0.802  1.00 73.81           H  
ATOM    192  C   GLU A  13     -46.982   8.032  -0.904  1.00 73.81           C  
ATOM    193  CB  GLU A  13     -48.949   8.326   0.707  1.00 73.81           C  
ATOM    194  HB2 GLU A  13     -49.957   8.736   0.752  1.00 73.81           H  
ATOM    195  HB3 GLU A  13     -49.002   7.249   0.869  1.00 73.81           H  
ATOM    196  O   GLU A  13     -46.773   6.819  -0.827  1.00 73.81           O  
ATOM    197  CG  GLU A  13     -48.100   8.976   1.817  1.00 73.81           C  
ATOM    198  HG2 GLU A  13     -47.947  10.024   1.560  1.00 73.81           H  
ATOM    199  HG3 GLU A  13     -47.124   8.492   1.846  1.00 73.81           H  
ATOM    200  CD  GLU A  13     -48.738   8.900   3.218  1.00 73.81           C  
ATOM    201  OE1 GLU A  13     -48.281   9.666   4.102  1.00 73.81           O  
ATOM    202  OE2 GLU A  13     -49.709   8.133   3.407  1.00 73.81           O  
ATOM    203  N   GLU A  14     -46.023   8.906  -1.194  1.00 69.02           N  
ATOM    204  H   GLU A  14     -46.246   9.886  -1.290  1.00 69.02           H  
ATOM    205  CA  GLU A  14     -44.614   8.539  -1.195  1.00 69.02           C  
ATOM    206  HA  GLU A  14     -44.493   7.550  -1.638  1.00 69.02           H  
ATOM    207  C   GLU A  14     -44.149   8.459   0.259  1.00 69.02           C  
ATOM    208  CB  GLU A  14     -43.791   9.522  -2.040  1.00 69.02           C  
ATOM    209  HB2 GLU A  14     -42.733   9.314  -1.879  1.00 69.02           H  
ATOM    210  HB3 GLU A  14     -44.007  10.543  -1.725  1.00 69.02           H  
ATOM    211  O   GLU A  14     -43.838   9.460   0.903  1.00 69.02           O  
ATOM    212  CG  GLU A  14     -44.107   9.357  -3.537  1.00 69.02           C  
ATOM    213  HG2 GLU A  14     -45.167   9.553  -3.699  1.00 69.02           H  
ATOM    214  HG3 GLU A  14     -43.913   8.322  -3.819  1.00 69.02           H  
ATOM    215  CD  GLU A  14     -43.290  10.284  -4.451  1.00 69.02           C  
ATOM    216  OE1 GLU A  14     -43.483  10.170  -5.683  1.00 69.02           O  
ATOM    217  OE2 GLU A  14     -42.497  11.100  -3.932  1.00 69.02           O  
ATOM    218  N   LEU A  15     -44.160   7.244   0.804  1.00 65.86           N  
ATOM    219  H   LEU A  15     -44.537   6.481   0.261  1.00 65.86           H  
ATOM    220  CA  LEU A  15     -43.479   6.953   2.056  1.00 65.86           C  
ATOM    221  HA  LEU A  15     -43.676   7.749   2.774  1.00 65.86           H  
ATOM    222  C   LEU A  15     -41.979   6.935   1.761  1.00 65.86           C  
ATOM    223  CB  LEU A  15     -43.977   5.615   2.632  1.00 65.86           C  
ATOM    224  HB2 LEU A  15     -43.806   4.837   1.887  1.00 65.86           H  
ATOM    225  HB3 LEU A  15     -43.378   5.372   3.510  1.00 65.86           H  
ATOM    226  O   LEU A  15     -41.489   6.031   1.079  1.00 65.86           O  
ATOM    227  CG  LEU A  15     -45.466   5.604   3.026  1.00 65.86           C  
ATOM    228  HG  LEU A  15     -46.077   5.906   2.175  1.00 65.86           H  
ATOM    229  CD1 LEU A  15     -45.874   4.183   3.421  1.00 65.86           C  
ATOM    230 HD11 LEU A  15     -45.287   3.850   4.277  1.00 65.86           H  
ATOM    231 HD12 LEU A  15     -45.709   3.511   2.578  1.00 65.86           H  
ATOM    232 HD13 LEU A  15     -46.934   4.171   3.676  1.00 65.86           H  
ATOM    233  CD2 LEU A  15     -45.764   6.530   4.208  1.00 65.86           C  
ATOM    234 HD21 LEU A  15     -46.818   6.457   4.476  1.00 65.86           H  
ATOM    235 HD22 LEU A  15     -45.574   7.565   3.924  1.00 65.86           H  
ATOM    236 HD23 LEU A  15     -45.145   6.267   5.066  1.00 65.86           H  
ATOM    237  N   GLU A  16     -41.246   7.928   2.263  1.00 60.57           N  
ATOM    238  H   GLU A  16     -41.703   8.707   2.715  1.00 60.57           H  
ATOM    239  CA  GLU A  16     -39.787   7.880   2.235  1.00 60.57           C  
ATOM    240  HA  GLU A  16     -39.454   7.836   1.198  1.00 60.57           H  
ATOM    241  C   GLU A  16     -39.325   6.613   2.951  1.00 60.57           C  
ATOM    242  CB  GLU A  16     -39.159   9.112   2.896  1.00 60.57           C  
ATOM    243  HB2 GLU A  16     -38.103   8.903   3.065  1.00 60.57           H  
ATOM    244  HB3 GLU A  16     -39.638   9.292   3.859  1.00 60.57           H  
ATOM    245  O   GLU A  16     -39.745   6.333   4.074  1.00 60.57           O  
ATOM    246  CG  GLU A  16     -39.264  10.361   2.010  1.00 60.57           C  
ATOM    247  HG2 GLU A  16     -38.866  10.120   1.025  1.00 60.57           H  
ATOM    248  HG3 GLU A  16     -40.315  10.628   1.898  1.00 60.57           H  
ATOM    249  CD  GLU A  16     -38.492  11.560   2.586  1.00 60.57           C  
ATOM    250  OE1 GLU A  16     -38.224  12.498   1.805  1.00 60.57           O  
ATOM    251  OE2 GLU A  16     -38.179  11.536   3.799  1.00 60.57           O  
ATOM    252  N   ASN A  17     -38.474   5.822   2.296  1.00 60.24           N  
ATOM    253  H   ASN A  17     -38.171   6.092   1.372  1.00 60.24           H  
ATOM    254  CA  ASN A  17     -37.870   4.666   2.939  1.00 60.24           C  
ATOM    255  HA  ASN A  17     -38.666   4.069   3.384  1.00 60.24           H  
ATOM    256  C   ASN A  17     -36.921   5.180   4.035  1.00 60.24           C  
ATOM    257  CB  ASN A  17     -37.156   3.806   1.885  1.00 60.24           C  
ATOM    258  HB2 ASN A  17     -36.355   4.384   1.425  1.00 60.24           H  
ATOM    259  HB3 ASN A  17     -37.872   3.527   1.112  1.00 60.24           H  
ATOM    260  O   ASN A  17     -35.874   5.739   3.700  1.00 60.24           O  
ATOM    261  CG  ASN A  17     -36.562   2.535   2.467  1.00 60.24           C  
ATOM    262  ND2 ASN A  17     -35.964   1.716   1.635  1.00 60.24           N  
ATOM    263 HD21 ASN A  17     -35.867   1.969   0.662  1.00 60.24           H  
ATOM    264 HD22 ASN A  17     -35.511   0.913   2.047  1.00 60.24           H  
ATOM    265  OD1 ASN A  17     -36.625   2.246   3.653  1.00 60.24           O  
ATOM    266  N   PRO A  18     -37.233   4.992   5.332  1.00 61.90           N  
ATOM    267  CA  PRO A  18     -36.418   5.564   6.398  1.00 61.90           C  
ATOM    268  HA  PRO A  18     -36.246   6.623   6.210  1.00 61.90           H  
ATOM    269  C   PRO A  18     -35.053   4.869   6.511  1.00 61.90           C  
ATOM    270  CB  PRO A  18     -37.266   5.402   7.663  1.00 61.90           C  
ATOM    271  HB2 PRO A  18     -37.931   6.260   7.758  1.00 61.90           H  
ATOM    272  HB3 PRO A  18     -36.657   5.296   8.561  1.00 61.90           H  
ATOM    273  O   PRO A  18     -34.161   5.351   7.209  1.00 61.90           O  
ATOM    274  CG  PRO A  18     -38.095   4.148   7.384  1.00 61.90           C  
ATOM    275  HG2 PRO A  18     -39.030   4.147   7.944  1.00 61.90           H  
ATOM    276  HG3 PRO A  18     -37.506   3.261   7.619  1.00 61.90           H  
ATOM    277  CD  PRO A  18     -38.339   4.216   5.880  1.00 61.90           C  
ATOM    278  HD2 PRO A  18     -39.289   4.720   5.705  1.00 61.90           H  
ATOM    279  HD3 PRO A  18     -38.366   3.210   5.460  1.00 61.90           H  
ATOM    280  N   VAL A  19     -34.871   3.716   5.854  1.00 65.50           N  
ATOM    281  H   VAL A  19     -35.601   3.389   5.238  1.00 65.50           H  
ATOM    282  CA  VAL A  19     -33.646   2.926   5.953  1.00 65.50           C  
ATOM    283  HA  VAL A  19     -33.199   3.116   6.930  1.00 65.50           H  
ATOM    284  C   VAL A  19     -32.645   3.379   4.896  1.00 65.50           C  
ATOM    285  CB  VAL A  19     -33.924   1.414   5.892  1.00 65.50           C  
ATOM    286  HB  VAL A  19     -34.265   1.133   4.895  1.00 65.50           H  
ATOM    287  O   VAL A  19     -32.661   2.930   3.748  1.00 65.50           O  
ATOM    288  CG1 VAL A  19     -32.644   0.633   6.226  1.00 65.50           C  
ATOM    289 HG11 VAL A  19     -32.288   0.900   7.221  1.00 65.50           H  
ATOM    290 HG12 VAL A  19     -32.847  -0.438   6.193  1.00 65.50           H  
ATOM    291 HG13 VAL A  19     -31.867   0.850   5.493  1.00 65.50           H  
ATOM    292  CG2 VAL A  19     -34.998   0.999   6.910  1.00 65.50           C  
ATOM    293 HG21 VAL A  19     -34.721   1.337   7.909  1.00 65.50           H  
ATOM    294 HG22 VAL A  19     -35.109  -0.085   6.909  1.00 65.50           H  
ATOM    295 HG23 VAL A  19     -35.958   1.435   6.632  1.00 65.50           H  
ATOM    296  N   LYS A  20     -31.702   4.229   5.311  1.00 75.00           N  
ATOM    297  H   LYS A  20     -31.806   4.642   6.227  1.00 75.00           H  
ATOM    298  CA  LYS A  20     -30.495   4.500   4.523  1.00 75.00           C  
ATOM    299  HA  LYS A  20     -30.802   4.737   3.504  1.00 75.00           H  
ATOM    300  C   LYS A  20     -29.654   3.222   4.474  1.00 75.00           C  
ATOM    301  CB  LYS A  20     -29.727   5.713   5.080  1.00 75.00           C  
ATOM    302  HB2 LYS A  20     -28.817   5.850   4.496  1.00 75.00           H  
ATOM    303  HB3 LYS A  20     -29.448   5.530   6.118  1.00 75.00           H  
ATOM    304  O   LYS A  20     -29.256   2.692   5.511  1.00 75.00           O  
ATOM    305  CG  LYS A  20     -30.575   6.998   4.990  1.00 75.00           C  
ATOM    306  HG2 LYS A  20     -31.447   6.888   5.634  1.00 75.00           H  
ATOM    307  HG3 LYS A  20     -30.920   7.131   3.964  1.00 75.00           H  
ATOM    308  CD  LYS A  20     -29.811   8.260   5.422  1.00 75.00           C  
ATOM    309  HD2 LYS A  20     -28.998   8.464   4.725  1.00 75.00           H  
ATOM    310  HD3 LYS A  20     -29.405   8.080   6.417  1.00 75.00           H  
ATOM    311  CE  LYS A  20     -30.776   9.459   5.487  1.00 75.00           C  
ATOM    312  HE2 LYS A  20     -31.145   9.685   4.487  1.00 75.00           H  
ATOM    313  HE3 LYS A  20     -31.636   9.157   6.085  1.00 75.00           H  
ATOM    314  NZ  LYS A  20     -30.185  10.677   6.109  1.00 75.00           N  
ATOM    315  HZ1 LYS A  20     -29.465  11.098   5.538  1.00 75.00           H  
ATOM    316  HZ2 LYS A  20     -30.895  11.373   6.282  1.00 75.00           H  
ATOM    317  HZ3 LYS A  20     -29.824  10.467   7.028  1.00 75.00           H  
ATOM    318  N   THR A  21     -29.431   2.693   3.274  1.00 85.11           N  
ATOM    319  H   THR A  21     -29.754   3.200   2.462  1.00 85.11           H  
ATOM    320  CA  THR A  21     -28.673   1.448   3.081  1.00 85.11           C  
ATOM    321  HA  THR A  21     -29.005   0.716   3.818  1.00 85.11           H  
ATOM    322  C   THR A  21     -27.185   1.709   3.295  1.00 85.11           C  
ATOM    323  CB  THR A  21     -28.928   0.856   1.689  1.00 85.11           C  
ATOM    324  HB  THR A  21     -28.623   1.571   0.925  1.00 85.11           H  
ATOM    325  O   THR A  21     -26.648   2.679   2.770  1.00 85.11           O  
ATOM    326  CG2 THR A  21     -28.206  -0.473   1.461  1.00 85.11           C  
ATOM    327 HG21 THR A  21     -27.126  -0.323   1.458  1.00 85.11           H  
ATOM    328 HG22 THR A  21     -28.475  -1.186   2.241  1.00 85.11           H  
ATOM    329 HG23 THR A  21     -28.498  -0.879   0.493  1.00 85.11           H  
ATOM    330  OG1 THR A  21     -30.306   0.587   1.551  1.00 85.11           O  
ATOM    331  HG1 THR A  21     -30.809   1.351   1.842  1.00 85.11           H  
ATOM    332  N   ILE A  22     -26.517   0.839   4.052  1.00 89.66           N  
ATOM    333  H   ILE A  22     -27.014   0.049   4.439  1.00 89.66           H  
ATOM    334  CA  ILE A  22     -25.069   0.903   4.266  1.00 89.66           C  
ATOM    335  HA  ILE A  22     -24.732   1.935   4.167  1.00 89.66           H  
ATOM    336  C   ILE A  22     -24.377   0.071   3.195  1.00 89.66           C  
ATOM    337  CB  ILE A  22     -24.710   0.418   5.682  1.00 89.66           C  
ATOM    338  HB  ILE A  22     -25.161  -0.567   5.803  1.00 89.66           H  
ATOM    339  O   ILE A  22     -24.622  -1.132   3.082  1.00 89.66           O  
ATOM    340  CG1 ILE A  22     -25.346   1.361   6.720  1.00 89.66           C  
ATOM    341 HG12 ILE A  22     -25.090   2.396   6.495  1.00 89.66           H  
ATOM    342 HG13 ILE A  22     -26.426   1.250   6.624  1.00 89.66           H  
ATOM    343  CG2 ILE A  22     -23.196   0.260   5.890  1.00 89.66           C  
ATOM    344 HG21 ILE A  22     -22.995  -0.159   6.876  1.00 89.66           H  
ATOM    345 HG22 ILE A  22     -22.698   1.226   5.795  1.00 89.66           H  
ATOM    346 HG23 ILE A  22     -22.776  -0.434   5.162  1.00 89.66           H  
ATOM    347  CD1 ILE A  22     -24.981   1.074   8.177  1.00 89.66           C  
ATOM    348 HD11 ILE A  22     -25.654   1.626   8.834  1.00 89.66           H  
ATOM    349 HD12 ILE A  22     -25.070   0.007   8.377  1.00 89.66           H  
ATOM    350 HD13 ILE A  22     -23.961   1.408   8.369  1.00 89.66           H  
ATOM    351  N   VAL A  23     -23.476   0.702   2.446  1.00 87.42           N  
ATOM    352  H   VAL A  23     -23.321   1.688   2.601  1.00 87.42           H  
ATOM    353  CA  VAL A  23     -22.628   0.016   1.469  1.00 87.42           C  
ATOM    354  HA  VAL A  23     -23.052  -0.968   1.267  1.00 87.42           H  
ATOM    355  C   VAL A  23     -21.242  -0.185   2.070  1.00 87.42           C  
ATOM    356  CB  VAL A  23     -22.589   0.757   0.122  1.00 87.42           C  
ATOM    357  HB  VAL A  23     -22.126   1.735   0.256  1.00 87.42           H  
ATOM    358  O   VAL A  23     -20.634   0.751   2.592  1.00 87.42           O  
ATOM    359  CG1 VAL A  23     -21.789  -0.037  -0.919  1.00 87.42           C  
ATOM    360 HG11 VAL A  23     -22.214  -1.032  -1.052  1.00 87.42           H  
ATOM    361 HG12 VAL A  23     -21.808   0.489  -1.873  1.00 87.42           H  
ATOM    362 HG13 VAL A  23     -20.747  -0.121  -0.611  1.00 87.42           H  
ATOM    363  CG2 VAL A  23     -24.009   0.951  -0.434  1.00 87.42           C  
ATOM    364 HG21 VAL A  23     -24.586   1.599   0.226  1.00 87.42           H  
ATOM    365 HG22 VAL A  23     -24.514  -0.010  -0.527  1.00 87.42           H  
ATOM    366 HG23 VAL A  23     -23.959   1.430  -1.412  1.00 87.42           H  
ATOM    367  N   GLY A  24     -20.758  -1.425   2.014  1.00 89.99           N  
ATOM    368  H   GLY A  24     -21.304  -2.125   1.532  1.00 89.99           H  
ATOM    369  CA  GLY A  24     -19.419  -1.787   2.468  1.00 89.99           C  
ATOM    370  HA2 GLY A  24     -19.260  -2.850   2.287  1.00 89.99           H  
ATOM    371  HA3 GLY A  24     -19.318  -1.589   3.535  1.00 89.99           H  
ATOM    372  C   GLY A  24     -18.333  -1.036   1.707  1.00 89.99           C  
ATOM    373  O   GLY A  24     -18.419  -0.893   0.490  1.00 89.99           O  
ATOM    374  N   VAL A  25     -17.305  -0.578   2.420  1.00 93.60           N  
ATOM    375  H   VAL A  25     -17.302  -0.726   3.419  1.00 93.60           H  
ATOM    376  CA  VAL A  25     -16.119   0.026   1.792  1.00 93.60           C  
ATOM    377  HA  VAL A  25     -16.455   0.683   0.990  1.00 93.60           H  
ATOM    378  C   VAL A  25     -15.225  -1.034   1.144  1.00 93.60           C  
ATOM    379  CB  VAL A  25     -15.321   0.884   2.788  1.00 93.60           C  
ATOM    380  HB  VAL A  25     -14.485   1.330   2.249  1.00 93.60           H  
ATOM    381  O   VAL A  25     -15.362  -2.229   1.408  1.00 93.60           O  
ATOM    382  CG1 VAL A  25     -16.186   2.035   3.304  1.00 93.60           C  
ATOM    383 HG11 VAL A  25     -16.493   2.657   2.463  1.00 93.60           H  
ATOM    384 HG12 VAL A  25     -15.611   2.636   4.008  1.00 93.60           H  
ATOM    385 HG13 VAL A  25     -17.078   1.649   3.799  1.00 93.60           H  
ATOM    386  CG2 VAL A  25     -14.752   0.091   3.970  1.00 93.60           C  
ATOM    387 HG21 VAL A  25     -14.129  -0.727   3.607  1.00 93.60           H  
ATOM    388 HG22 VAL A  25     -15.553  -0.317   4.586  1.00 93.60           H  
ATOM    389 HG23 VAL A  25     -14.129   0.745   4.582  1.00 93.60           H  
ATOM    390  N   SER A  26     -14.261  -0.614   0.328  1.00 93.89           N  
ATOM    391  H   SER A  26     -14.214   0.354   0.043  1.00 93.89           H  
ATOM    392  CA  SER A  26     -13.221  -1.521  -0.166  1.00 93.89           C  
ATOM    393  HA  SER A  26     -13.706  -2.316  -0.732  1.00 93.89           H  
ATOM    394  C   SER A  26     -12.446  -2.156   0.997  1.00 93.89           C  
ATOM    395  CB  SER A  26     -12.268  -0.789  -1.111  1.00 93.89           C  
ATOM    396  HB2 SER A  26     -11.689  -0.049  -0.559  1.00 93.89           H  
ATOM    397  HB3 SER A  26     -11.597  -1.520  -1.562  1.00 93.89           H  
ATOM    398  O   SER A  26     -12.235  -1.518   2.031  1.00 93.89           O  
ATOM    399  OG  SER A  26     -13.010  -0.151  -2.131  1.00 93.89           O  
ATOM    400  HG  SER A  26     -12.421   0.110  -2.843  1.00 93.89           H  
ATOM    401  N   THR A  27     -12.038  -3.420   0.846  1.00 94.56           N  
ATOM    402  H   THR A  27     -12.324  -3.922   0.017  1.00 94.56           H  
ATOM    403  CA  THR A  27     -11.387  -4.208   1.914  1.00 94.56           C  
ATOM    404  HA  THR A  27     -11.482  -3.680   2.863  1.00 94.56           H  
ATOM    405  C   THR A  27      -9.895  -4.441   1.695  1.00 94.56           C  
ATOM    406  CB  THR A  27     -12.067  -5.574   2.077  1.00 94.56           C  
ATOM    407  HB  THR A  27     -11.541  -6.140   2.846  1.00 94.56           H  
ATOM    408  O   THR A  27      -9.188  -4.822   2.632  1.00 94.56           O  
ATOM    409  CG2 THR A  27     -13.534  -5.457   2.482  1.00 94.56           C  
ATOM    410 HG21 THR A  27     -14.100  -4.913   1.726  1.00 94.56           H  
ATOM    411 HG22 THR A  27     -13.601  -4.927   3.432  1.00 94.56           H  
ATOM    412 HG23 THR A  27     -13.961  -6.454   2.598  1.00 94.56           H  
ATOM    413  OG1 THR A  27     -12.001  -6.311   0.883  1.00 94.56           O  
ATOM    414  HG1 THR A  27     -11.225  -6.871   0.958  1.00 94.56           H  
ATOM    415  N   SER A  28      -9.405  -4.225   0.472  1.00 93.70           N  
ATOM    416  H   SER A  28     -10.050  -3.934  -0.248  1.00 93.70           H  
ATOM    417  CA  SER A  28      -8.067  -4.640   0.050  1.00 93.70           C  
ATOM    418  HA  SER A  28      -7.446  -4.768   0.937  1.00 93.70           H  
ATOM    419  C   SER A  28      -7.324  -3.632  -0.827  1.00 93.70           C  
ATOM    420  CB  SER A  28      -8.162  -5.999  -0.639  1.00 93.70           C  
ATOM    421  HB2 SER A  28      -8.637  -6.709   0.038  1.00 93.70           H  
ATOM    422  HB3 SER A  28      -7.156  -6.354  -0.863  1.00 93.70           H  
ATOM    423  O   SER A  28      -6.406  -4.034  -1.543  1.00 93.70           O  
ATOM    424  OG  SER A  28      -8.921  -5.920  -1.829  1.00 93.70           O  
ATOM    425  HG  SER A  28      -8.434  -5.412  -2.482  1.00 93.70           H  
ATOM    426  N   VAL A  29      -7.685  -2.345  -0.770  1.00 97.66           N  
ATOM    427  H   VAL A  29      -8.411  -2.063  -0.127  1.00 97.66           H  
ATOM    428  CA  VAL A  29      -6.891  -1.295  -1.426  1.00 97.66           C  
ATOM    429  HA  VAL A  29      -6.718  -1.583  -2.463  1.00 97.66           H  
ATOM    430  C   VAL A  29      -5.545  -1.216  -0.709  1.00 97.66           C  
ATOM    431  CB  VAL A  29      -7.605   0.069  -1.431  1.00 97.66           C  
ATOM    432  HB  VAL A  29      -7.807   0.372  -0.404  1.00 97.66           H  
ATOM    433  O   VAL A  29      -5.495  -0.958   0.502  1.00 97.66           O  
ATOM    434  CG1 VAL A  29      -6.746   1.138  -2.114  1.00 97.66           C  
ATOM    435 HG11 VAL A  29      -7.303   2.073  -2.180  1.00 97.66           H  
ATOM    436 HG12 VAL A  29      -5.839   1.327  -1.540  1.00 97.66           H  
ATOM    437 HG13 VAL A  29      -6.480   0.820  -3.122  1.00 97.66           H  
ATOM    438  CG2 VAL A  29      -8.941  -0.006  -2.173  1.00 97.66           C  
ATOM    439 HG21 VAL A  29      -9.575  -0.762  -1.709  1.00 97.66           H  
ATOM    440 HG22 VAL A  29      -9.444   0.960  -2.129  1.00 97.66           H  
ATOM    441 HG23 VAL A  29      -8.778  -0.271  -3.218  1.00 97.66           H  
ATOM    442  N   THR A  30      -4.455  -1.489  -1.423  1.00 98.70           N  
ATOM    443  H   THR A  30      -4.564  -1.705  -2.403  1.00 98.70           H  
ATOM    444  CA  THR A  30      -3.115  -1.568  -0.826  1.00 98.70           C  
ATOM    445  HA  THR A  30      -3.216  -1.620   0.258  1.00 98.70           H  
ATOM    446  C   THR A  30      -2.305  -0.321  -1.139  1.00 98.70           C  
ATOM    447  CB  THR A  30      -2.366  -2.839  -1.248  1.00 98.70           C  
ATOM    448  HB  THR A  30      -2.221  -2.848  -2.329  1.00 98.70           H  
ATOM    449  O   THR A  30      -1.983  -0.043  -2.288  1.00 98.70           O  
ATOM    450  CG2 THR A  30      -1.017  -2.960  -0.534  1.00 98.70           C  
ATOM    451 HG21 THR A  30      -0.515  -3.870  -0.861  1.00 98.70           H  
ATOM    452 HG22 THR A  30      -1.146  -2.979   0.548  1.00 98.70           H  
ATOM    453 HG23 THR A  30      -0.375  -2.118  -0.793  1.00 98.70           H  
ATOM    454  OG1 THR A  30      -3.100  -3.977  -0.854  1.00 98.70           O  
ATOM    455  HG1 THR A  30      -3.130  -3.969   0.105  1.00 98.70           H  
ATOM    456  N   ALA A  31      -1.930   0.419  -0.104  1.00 98.75           N  
ATOM    457  H   ALA A  31      -2.194   0.124   0.825  1.00 98.75           H  
ATOM    458  CA  ALA A  31      -0.998   1.523  -0.208  1.00 98.75           C  
ATOM    459  HA  ALA A  31      -1.207   2.053  -1.137  1.00 98.75           H  
ATOM    460  C   ALA A  31       0.453   1.019  -0.236  1.00 98.75           C  
ATOM    461  CB  ALA A  31      -1.253   2.499   0.940  1.00 98.75           C  
ATOM    462  HB1 ALA A  31      -2.236   2.956   0.825  1.00 98.75           H  
ATOM    463  HB2 ALA A  31      -1.206   1.975   1.895  1.00 98.75           H  
ATOM    464  HB3 ALA A  31      -0.492   3.279   0.924  1.00 98.75           H  
ATOM    465  O   ALA A  31       0.856   0.220   0.615  1.00 98.75           O  
ATOM    466  N   PHE A  32       1.247   1.541  -1.167  1.00 98.75           N  
ATOM    467  H   PHE A  32       0.836   2.180  -1.832  1.00 98.75           H  
ATOM    468  CA  PHE A  32       2.693   1.356  -1.234  1.00 98.75           C  
ATOM    469  HA  PHE A  32       3.013   0.727  -0.403  1.00 98.75           H  
ATOM    470  C   PHE A  32       3.392   2.706  -1.110  1.00 98.75           C  
ATOM    471  CB  PHE A  32       3.096   0.646  -2.527  1.00 98.75           C  
ATOM    472  HB2 PHE A  32       4.185   0.638  -2.582  1.00 98.75           H  
ATOM    473  HB3 PHE A  32       2.731   1.218  -3.380  1.00 98.75           H  
ATOM    474  O   PHE A  32       3.060   3.650  -1.826  1.00 98.75           O  
ATOM    475  CG  PHE A  32       2.608  -0.782  -2.628  1.00 98.75           C  
ATOM    476  CD1 PHE A  32       3.413  -1.838  -2.158  1.00 98.75           C  
ATOM    477  HD1 PHE A  32       4.384  -1.628  -1.736  1.00 98.75           H  
ATOM    478  CD2 PHE A  32       1.343  -1.055  -3.178  1.00 98.75           C  
ATOM    479  HD2 PHE A  32       0.720  -0.246  -3.531  1.00 98.75           H  
ATOM    480  CE1 PHE A  32       2.938  -3.160  -2.211  1.00 98.75           C  
ATOM    481  HE1 PHE A  32       3.539  -3.969  -1.823  1.00 98.75           H  
ATOM    482  CE2 PHE A  32       0.878  -2.378  -3.252  1.00 98.75           C  
ATOM    483  HE2 PHE A  32      -0.097  -2.585  -3.667  1.00 98.75           H  
ATOM    484  CZ  PHE A  32       1.666  -3.424  -2.744  1.00 98.75           C  
ATOM    485  HZ  PHE A  32       1.279  -4.432  -2.743  1.00 98.75           H  
ATOM    486  N   VAL A  33       4.374   2.793  -0.213  1.00 98.44           N  
ATOM    487  H   VAL A  33       4.593   1.975   0.338  1.00 98.44           H  
ATOM    488  CA  VAL A  33       5.216   3.987  -0.050  1.00 98.44           C  
ATOM    489  HA  VAL A  33       4.923   4.739  -0.783  1.00 98.44           H  
ATOM    490  C   VAL A  33       6.661   3.599  -0.325  1.00 98.44           C  
ATOM    491  CB  VAL A  33       5.070   4.624   1.345  1.00 98.44           C  
ATOM    492  HB  VAL A  33       5.479   3.942   2.090  1.00 98.44           H  
ATOM    493  O   VAL A  33       7.186   2.672   0.295  1.00 98.44           O  
ATOM    494  CG1 VAL A  33       5.846   5.945   1.437  1.00 98.44           C  
ATOM    495 HG11 VAL A  33       5.725   6.376   2.430  1.00 98.44           H  
ATOM    496 HG12 VAL A  33       5.471   6.651   0.695  1.00 98.44           H  
ATOM    497 HG13 VAL A  33       6.909   5.775   1.267  1.00 98.44           H  
ATOM    498  CG2 VAL A  33       3.607   4.911   1.714  1.00 98.44           C  
ATOM    499 HG21 VAL A  33       3.557   5.335   2.717  1.00 98.44           H  
ATOM    500 HG22 VAL A  33       3.026   3.989   1.700  1.00 98.44           H  
ATOM    501 HG23 VAL A  33       3.166   5.615   1.009  1.00 98.44           H  
ATOM    502  N   GLY A  34       7.313   4.300  -1.248  1.00 97.29           N  
ATOM    503  H   GLY A  34       6.816   5.007  -1.771  1.00 97.29           H  
ATOM    504  CA  GLY A  34       8.671   3.956  -1.654  1.00 97.29           C  
ATOM    505  HA2 GLY A  34       8.701   2.902  -1.931  1.00 97.29           H  
ATOM    506  HA3 GLY A  34       9.344   4.100  -0.809  1.00 97.29           H  
ATOM    507  C   GLY A  34       9.184   4.773  -2.830  1.00 97.29           C  
ATOM    508  O   GLY A  34       8.512   5.658  -3.352  1.00 97.29           O  
ATOM    509  N   ARG A  35      10.419   4.492  -3.240  1.00 95.51           N  
ATOM    510  H   ARG A  35      10.915   3.739  -2.786  1.00 95.51           H  
ATOM    511  CA  ARG A  35      11.050   5.158  -4.385  1.00 95.51           C  
ATOM    512  HA  ARG A  35      10.812   6.221  -4.340  1.00 95.51           H  
ATOM    513  C   ARG A  35      10.485   4.598  -5.692  1.00 95.51           C  
ATOM    514  CB  ARG A  35      12.571   4.978  -4.280  1.00 95.51           C  
ATOM    515  HB2 ARG A  35      12.870   5.030  -3.234  1.00 95.51           H  
ATOM    516  HB3 ARG A  35      12.839   3.993  -4.660  1.00 95.51           H  
ATOM    517  O   ARG A  35      10.231   3.402  -5.765  1.00 95.51           O  
ATOM    518  CG  ARG A  35      13.349   6.062  -5.037  1.00 95.51           C  
ATOM    519  HG2 ARG A  35      13.231   7.017  -4.525  1.00 95.51           H  
ATOM    520  HG3 ARG A  35      12.961   6.165  -6.051  1.00 95.51           H  
ATOM    521  CD  ARG A  35      14.833   5.676  -5.072  1.00 95.51           C  
ATOM    522  HD2 ARG A  35      15.198   5.591  -4.048  1.00 95.51           H  
ATOM    523  HD3 ARG A  35      14.921   4.700  -5.550  1.00 95.51           H  
ATOM    524  NE  ARG A  35      15.671   6.644  -5.804  1.00 95.51           N  
ATOM    525  HE  ARG A  35      15.257   7.508  -6.123  1.00 95.51           H  
ATOM    526  NH1 ARG A  35      17.604   5.401  -5.746  1.00 95.51           N  
ATOM    527 HH11 ARG A  35      18.534   5.231  -6.102  1.00 95.51           H  
ATOM    528 HH12 ARG A  35      17.098   4.634  -5.327  1.00 95.51           H  
ATOM    529  NH2 ARG A  35      17.594   7.354  -6.803  1.00 95.51           N  
ATOM    530 HH21 ARG A  35      18.568   7.250  -7.047  1.00 95.51           H  
ATOM    531 HH22 ARG A  35      17.130   8.200  -7.101  1.00 95.51           H  
ATOM    532  CZ  ARG A  35      16.947   6.468  -6.110  1.00 95.51           C  
ATOM    533  N   ALA A  36      10.347   5.419  -6.726  1.00 96.50           N  
ATOM    534  H   ALA A  36      10.597   6.391  -6.604  1.00 96.50           H  
ATOM    535  CA  ALA A  36      10.005   4.999  -8.090  1.00 96.50           C  
ATOM    536  HA  ALA A  36      10.271   3.951  -8.229  1.00 96.50           H  
ATOM    537  C   ALA A  36      10.804   5.815  -9.117  1.00 96.50           C  
ATOM    538  CB  ALA A  36       8.498   5.137  -8.316  1.00 96.50           C  
ATOM    539  HB1 ALA A  36       8.191   6.180  -8.243  1.00 96.50           H  
ATOM    540  HB2 ALA A  36       7.946   4.537  -7.591  1.00 96.50           H  
ATOM    541  HB3 ALA A  36       8.264   4.780  -9.319  1.00 96.50           H  
ATOM    542  O   ALA A  36      11.311   6.890  -8.769  1.00 96.50           O  
ATOM    543  N   LEU A  37      10.927   5.296 -10.343  1.00 94.20           N  
ATOM    544  H   LEU A  37      10.384   4.483 -10.594  1.00 94.20           H  
ATOM    545  CA  LEU A  37      11.740   5.899 -11.405  1.00 94.20           C  
ATOM    546  HA  LEU A  37      12.736   6.110 -11.014  1.00 94.20           H  
ATOM    547  C   LEU A  37      11.140   7.228 -11.880  1.00 94.20           C  
ATOM    548  CB  LEU A  37      11.863   4.887 -12.561  1.00 94.20           C  
ATOM    549  HB2 LEU A  37      12.326   3.975 -12.185  1.00 94.20           H  
ATOM    550  HB3 LEU A  37      10.863   4.631 -12.910  1.00 94.20           H  
ATOM    551  O   LEU A  37      11.845   8.228 -11.971  1.00 94.20           O  
ATOM    552  CG  LEU A  37      12.678   5.393 -13.769  1.00 94.20           C  
ATOM    553  HG  LEU A  37      12.247   6.320 -14.146  1.00 94.20           H  
ATOM    554  CD1 LEU A  37      14.143   5.633 -13.403  1.00 94.20           C  
ATOM    555 HD11 LEU A  37      14.585   4.728 -12.986  1.00 94.20           H  
ATOM    556 HD12 LEU A  37      14.227   6.449 -12.685  1.00 94.20           H  
ATOM    557 HD13 LEU A  37      14.700   5.928 -14.292  1.00 94.20           H  
ATOM    558  CD2 LEU A  37      12.626   4.357 -14.890  1.00 94.20           C  
ATOM    559 HD21 LEU A  37      13.045   3.409 -14.553  1.00 94.20           H  
ATOM    560 HD22 LEU A  37      13.190   4.716 -15.751  1.00 94.20           H  
ATOM    561 HD23 LEU A  37      11.594   4.195 -15.202  1.00 94.20           H  
ATOM    562  N   ALA A  38       9.829   7.248 -12.104  1.00 94.04           N  
ATOM    563  H   ALA A  38       9.314   6.385 -12.002  1.00 94.04           H  
ATOM    564  CA  ALA A  38       9.078   8.417 -12.552  1.00 94.04           C  
ATOM    565  HA  ALA A  38       9.680   9.317 -12.427  1.00 94.04           H  
ATOM    566  C   ALA A  38       7.796   8.598 -11.727  1.00 94.04           C  
ATOM    567  CB  ALA A  38       8.796   8.244 -14.050  1.00 94.04           C  
ATOM    568  HB1 ALA A  38       8.339   9.146 -14.457  1.00 94.04           H  
ATOM    569  HB2 ALA A  38       9.727   8.063 -14.586  1.00 94.04           H  
ATOM    570  HB3 ALA A  38       8.122   7.403 -14.212  1.00 94.04           H  
ATOM    571  O   ALA A  38       7.551   7.853 -10.776  1.00 94.04           O  
ATOM    572  N   GLY A  39       7.000   9.605 -12.076  1.00 94.19           N  
ATOM    573  H   GLY A  39       7.281  10.173 -12.863  1.00 94.19           H  
ATOM    574  CA  GLY A  39       5.663   9.826 -11.534  1.00 94.19           C  
ATOM    575  HA2 GLY A  39       5.045  10.196 -12.352  1.00 94.19           H  
ATOM    576  HA3 GLY A  39       5.232   8.880 -11.206  1.00 94.19           H  
ATOM    577  C   GLY A  39       5.602  10.823 -10.370  1.00 94.19           C  
ATOM    578  O   GLY A  39       6.637  11.244  -9.841  1.00 94.19           O  
ATOM    579  N   PRO A  40       4.395  11.234  -9.949  1.00 94.35           N  
ATOM    580  CA  PRO A  40       4.217  12.307  -8.973  1.00 94.35           C  
ATOM    581  HA  PRO A  40       4.695  13.206  -9.362  1.00 94.35           H  
ATOM    582  C   PRO A  40       4.803  11.976  -7.592  1.00 94.35           C  
ATOM    583  CB  PRO A  40       2.703  12.534  -8.905  1.00 94.35           C  
ATOM    584  HB2 PRO A  40       2.462  13.590  -8.776  1.00 94.35           H  
ATOM    585  HB3 PRO A  40       2.272  11.934  -8.103  1.00 94.35           H  
ATOM    586  O   PRO A  40       4.447  10.971  -6.978  1.00 94.35           O  
ATOM    587  CG  PRO A  40       2.172  11.994 -10.230  1.00 94.35           C  
ATOM    588  HG2 PRO A  40       2.289  12.739 -11.017  1.00 94.35           H  
ATOM    589  HG3 PRO A  40       1.133  11.675 -10.153  1.00 94.35           H  
ATOM    590  CD  PRO A  40       3.109  10.825 -10.501  1.00 94.35           C  
ATOM    591  HD2 PRO A  40       3.150  10.642 -11.574  1.00 94.35           H  
ATOM    592  HD3 PRO A  40       2.758   9.933  -9.983  1.00 94.35           H  
ATOM    593  N   THR A  41       5.661  12.848  -7.059  1.00 94.92           N  
ATOM    594  H   THR A  41       6.010  13.609  -7.624  1.00 94.92           H  
ATOM    595  CA  THR A  41       6.213  12.714  -5.700  1.00 94.92           C  
ATOM    596  HA  THR A  41       6.481  11.670  -5.538  1.00 94.92           H  
ATOM    597  C   THR A  41       5.193  13.143  -4.643  1.00 94.92           C  
ATOM    598  CB  THR A  41       7.475  13.567  -5.508  1.00 94.92           C  
ATOM    599  HB  THR A  41       7.166  14.591  -5.296  1.00 94.92           H  
ATOM    600  O   THR A  41       4.517  14.161  -4.803  1.00 94.92           O  
ATOM    601  CG2 THR A  41       8.333  13.062  -4.352  1.00 94.92           C  
ATOM    602 HG21 THR A  41       8.761  12.093  -4.609  1.00 94.92           H  
ATOM    603 HG22 THR A  41       7.737  12.963  -3.444  1.00 94.92           H  
ATOM    604 HG23 THR A  41       9.126  13.787  -4.168  1.00 94.92           H  
ATOM    605  OG1 THR A  41       8.292  13.578  -6.652  1.00 94.92           O  
ATOM    606  HG1 THR A  41       8.579  14.493  -6.697  1.00 94.92           H  
ATOM    607  N   ASN A  42       5.095  12.412  -3.525  1.00 95.25           N  
ATOM    608  H   ASN A  42       5.671  11.584  -3.463  1.00 95.25           H  
ATOM    609  CA  ASN A  42       4.259  12.752  -2.359  1.00 95.25           C  
ATOM    610  HA  ASN A  42       4.238  11.868  -1.721  1.00 95.25           H  
ATOM    611  C   ASN A  42       2.777  13.037  -2.692  1.00 95.25           C  
ATOM    612  CB  ASN A  42       4.928  13.879  -1.553  1.00 95.25           C  
ATOM    613  HB2 ASN A  42       5.104  14.738  -2.200  1.00 95.25           H  
ATOM    614  HB3 ASN A  42       4.266  14.197  -0.748  1.00 95.25           H  
ATOM    615  O   ASN A  42       2.078  13.774  -1.979  1.00 95.25           O  
ATOM    616  CG  ASN A  42       6.224  13.441  -0.906  1.00 95.25           C  
ATOM    617  ND2 ASN A  42       7.294  14.178  -1.087  1.00 95.25           N  
ATOM    618 HD21 ASN A  42       7.287  14.967  -1.717  1.00 95.25           H  
ATOM    619 HD22 ASN A  42       8.154  13.872  -0.654  1.00 95.25           H  
ATOM    620  OD1 ASN A  42       6.272  12.456  -0.186  1.00 95.25           O  
ATOM    621  N   LYS A  43       2.288  12.439  -3.780  1.00 94.74           N  
ATOM    622  H   LYS A  43       2.925  11.892  -4.342  1.00 94.74           H  
ATOM    623  CA  LYS A  43       0.889  12.449  -4.195  1.00 94.74           C  
ATOM    624  HA  LYS A  43       0.285  12.942  -3.433  1.00 94.74           H  
ATOM    625  C   LYS A  43       0.432  10.997  -4.354  1.00 94.74           C  
ATOM    626  CB  LYS A  43       0.728  13.223  -5.509  1.00 94.74           C  
ATOM    627  HB2 LYS A  43      -0.282  13.060  -5.885  1.00 94.74           H  
ATOM    628  HB3 LYS A  43       1.431  12.826  -6.241  1.00 94.74           H  
ATOM    629  O   LYS A  43       1.074  10.267  -5.104  1.00 94.74           O  
ATOM    630  CG  LYS A  43       0.961  14.734  -5.348  1.00 94.74           C  
ATOM    631  HG2 LYS A  43       0.274  15.132  -4.602  1.00 94.74           H  
ATOM    632  HG3 LYS A  43       1.985  14.920  -5.023  1.00 94.74           H  
ATOM    633  CD  LYS A  43       0.720  15.439  -6.689  1.00 94.74           C  
ATOM    634  HD2 LYS A  43       1.387  15.007  -7.434  1.00 94.74           H  
ATOM    635  HD3 LYS A  43      -0.310  15.266  -7.001  1.00 94.74           H  
ATOM    636  CE  LYS A  43       0.984  16.945  -6.604  1.00 94.74           C  
ATOM    637  HE2 LYS A  43       0.326  17.376  -5.849  1.00 94.74           H  
ATOM    638  HE3 LYS A  43       2.016  17.097  -6.287  1.00 94.74           H  
ATOM    639  NZ  LYS A  43       0.750  17.595  -7.921  1.00 94.74           N  
ATOM    640  HZ1 LYS A  43      -0.196  17.439  -8.239  1.00 94.74           H  
ATOM    641  HZ2 LYS A  43       1.366  17.210  -8.622  1.00 94.74           H  
ATOM    642  HZ3 LYS A  43       0.909  18.592  -7.877  1.00 94.74           H  
ATOM    643  N   PRO A  44      -0.617  10.564  -3.637  1.00 97.21           N  
ATOM    644  CA  PRO A  44      -1.144   9.220  -3.800  1.00 97.21           C  
ATOM    645  HA  PRO A  44      -0.344   8.484  -3.721  1.00 97.21           H  
ATOM    646  C   PRO A  44      -1.820   9.092  -5.165  1.00 97.21           C  
ATOM    647  CB  PRO A  44      -2.125   9.021  -2.648  1.00 97.21           C  
ATOM    648  HB2 PRO A  44      -2.961   8.382  -2.933  1.00 97.21           H  
ATOM    649  HB3 PRO A  44      -1.599   8.608  -1.787  1.00 97.21           H  
ATOM    650  O   PRO A  44      -2.688   9.896  -5.501  1.00 97.21           O  
ATOM    651  CG  PRO A  44      -2.605  10.430  -2.325  1.00 97.21           C  
ATOM    652  HG2 PRO A  44      -3.450  10.689  -2.962  1.00 97.21           H  
ATOM    653  HG3 PRO A  44      -2.878  10.509  -1.273  1.00 97.21           H  
ATOM    654  CD  PRO A  44      -1.407  11.313  -2.670  1.00 97.21           C  
ATOM    655  HD2 PRO A  44      -1.759  12.255  -3.090  1.00 97.21           H  
ATOM    656  HD3 PRO A  44      -0.808  11.491  -1.777  1.00 97.21           H  
ATOM    657  N   VAL A  45      -1.433   8.074  -5.927  1.00 97.69           N  
ATOM    658  H   VAL A  45      -0.653   7.511  -5.617  1.00 97.69           H  
ATOM    659  CA  VAL A  45      -2.041   7.740  -7.220  1.00 97.69           C  
ATOM    660  HA  VAL A  45      -2.828   8.457  -7.456  1.00 97.69           H  
ATOM    661  C   VAL A  45      -2.671   6.359  -7.113  1.00 97.69           C  
ATOM    662  CB  VAL A  45      -1.007   7.799  -8.357  1.00 97.69           C  
ATOM    663  HB  VAL A  45      -0.245   7.041  -8.175  1.00 97.69           H  
ATOM    664  O   VAL A  45      -1.984   5.400  -6.762  1.00 97.69           O  
ATOM    665  CG1 VAL A  45      -1.654   7.516  -9.715  1.00 97.69           C  
ATOM    666 HG11 VAL A  45      -0.904   7.586 -10.504  1.00 97.69           H  
ATOM    667 HG12 VAL A  45      -2.070   6.509  -9.743  1.00 97.69           H  
ATOM    668 HG13 VAL A  45      -2.448   8.233  -9.920  1.00 97.69           H  
ATOM    669  CG2 VAL A  45      -0.330   9.177  -8.434  1.00 97.69           C  
ATOM    670 HG21 VAL A  45       0.251   9.363  -7.531  1.00 97.69           H  
ATOM    671 HG22 VAL A  45       0.347   9.204  -9.287  1.00 97.69           H  
ATOM    672 HG23 VAL A  45      -1.084   9.955  -8.550  1.00 97.69           H  
ATOM    673  N   LEU A  46      -3.975   6.269  -7.376  1.00 97.99           N  
ATOM    674  H   LEU A  46      -4.452   7.085  -7.732  1.00 97.99           H  
ATOM    675  CA  LEU A  46      -4.682   4.995  -7.470  1.00 97.99           C  
ATOM    676  HA  LEU A  46      -4.323   4.335  -6.680  1.00 97.99           H  
ATOM    677  C   LEU A  46      -4.378   4.352  -8.825  1.00 97.99           C  
ATOM    678  CB  LEU A  46      -6.191   5.231  -7.275  1.00 97.99           C  
ATOM    679  HB2 LEU A  46      -6.350   5.741  -6.325  1.00 97.99           H  
ATOM    680  HB3 LEU A  46      -6.536   5.888  -8.074  1.00 97.99           H  
ATOM    681  O   LEU A  46      -4.474   5.023  -9.848  1.00 97.99           O  
ATOM    682  CG  LEU A  46      -7.046   3.948  -7.302  1.00 97.99           C  
ATOM    683  HG  LEU A  46      -6.862   3.393  -8.222  1.00 97.99           H  
ATOM    684  CD1 LEU A  46      -6.761   3.039  -6.104  1.00 97.99           C  
ATOM    685 HD11 LEU A  46      -6.916   3.579  -5.170  1.00 97.99           H  
ATOM    686 HD12 LEU A  46      -7.433   2.181  -6.144  1.00 97.99           H  
ATOM    687 HD13 LEU A  46      -5.739   2.663  -6.156  1.00 97.99           H  
ATOM    688  CD2 LEU A  46      -8.526   4.325  -7.254  1.00 97.99           C  
ATOM    689 HD21 LEU A  46      -9.135   3.421  -7.253  1.00 97.99           H  
ATOM    690 HD22 LEU A  46      -8.777   4.904  -8.143  1.00 97.99           H  
ATOM    691 HD23 LEU A  46      -8.743   4.911  -6.361  1.00 97.99           H  
ATOM    692  N   ILE A  47      -4.023   3.072  -8.807  1.00 97.97           N  
ATOM    693  H   ILE A  47      -3.944   2.610  -7.912  1.00 97.97           H  
ATOM    694  CA  ILE A  47      -3.784   2.247  -9.992  1.00 97.97           C  
ATOM    695  HA  ILE A  47      -4.200   2.758 -10.860  1.00 97.97           H  
ATOM    696  C   ILE A  47      -4.518   0.909  -9.862  1.00 97.97           C  
ATOM    697  CB  ILE A  47      -2.275   2.034 -10.243  1.00 97.97           C  
ATOM    698  HB  ILE A  47      -2.181   1.399 -11.124  1.00 97.97           H  
ATOM    699  O   ILE A  47      -4.671   0.382  -8.753  1.00 97.97           O  
ATOM    700  CG1 ILE A  47      -1.588   1.325  -9.056  1.00 97.97           C  
ATOM    701 HG12 ILE A  47      -2.197   0.482  -8.730  1.00 97.97           H  
ATOM    702 HG13 ILE A  47      -1.493   2.018  -8.220  1.00 97.97           H  
ATOM    703  CG2 ILE A  47      -1.580   3.371 -10.559  1.00 97.97           C  
ATOM    704 HG21 ILE A  47      -0.551   3.209 -10.881  1.00 97.97           H  
ATOM    705 HG22 ILE A  47      -2.115   3.860 -11.374  1.00 97.97           H  
ATOM    706 HG23 ILE A  47      -1.595   4.028  -9.689  1.00 97.97           H  
ATOM    707  CD1 ILE A  47      -0.216   0.762  -9.406  1.00 97.97           C  
ATOM    708 HD11 ILE A  47      -0.323   0.064 -10.237  1.00 97.97           H  
ATOM    709 HD12 ILE A  47       0.193   0.233  -8.545  1.00 97.97           H  
ATOM    710 HD13 ILE A  47       0.457   1.571  -9.689  1.00 97.97           H  
ATOM    711  N   HIS A  48      -4.913   0.332 -10.993  1.00 97.80           N  
ATOM    712  H   HIS A  48      -4.823   0.880 -11.836  1.00 97.80           H  
ATOM    713  CA  HIS A  48      -5.738  -0.883 -11.049  1.00 97.80           C  
ATOM    714  HA  HIS A  48      -6.081  -1.127 -10.044  1.00 97.80           H  
ATOM    715  C   HIS A  48      -5.002  -2.116 -11.589  1.00 97.80           C  
ATOM    716  CB  HIS A  48      -6.978  -0.582 -11.888  1.00 97.80           C  
ATOM    717  HB2 HIS A  48      -7.621  -1.461 -11.907  1.00 97.80           H  
ATOM    718  HB3 HIS A  48      -6.677  -0.352 -12.911  1.00 97.80           H  
ATOM    719  O   HIS A  48      -5.509  -3.238 -11.574  1.00 97.80           O  
ATOM    720  CG  HIS A  48      -7.767   0.572 -11.337  1.00 97.80           C  
ATOM    721  CD2 HIS A  48      -7.882   1.820 -11.888  1.00 97.80           C  
ATOM    722  HD2 HIS A  48      -7.418   2.149 -12.807  1.00 97.80           H  
ATOM    723  ND1 HIS A  48      -8.452   0.588 -10.144  1.00 97.80           N  
ATOM    724  HD1 HIS A  48      -8.521  -0.151  -9.458  1.00 97.80           H  
ATOM    725  CE1 HIS A  48      -8.986   1.805  -9.992  1.00 97.80           C  
ATOM    726  HE1 HIS A  48      -9.582   2.108  -9.144  1.00 97.80           H  
ATOM    727  NE2 HIS A  48      -8.678   2.595 -11.032  1.00 97.80           N  
ATOM    728  N   ASN A  49      -3.800  -1.929 -12.122  1.00 97.70           N  
ATOM    729  H   ASN A  49      -3.428  -0.990 -12.142  1.00 97.70           H  
ATOM    730  CA  ASN A  49      -2.972  -3.007 -12.645  1.00 97.70           C  
ATOM    731  HA  ASN A  49      -3.039  -3.858 -11.967  1.00 97.70           H  
ATOM    732  C   ASN A  49      -1.501  -2.578 -12.699  1.00 97.70           C  
ATOM    733  CB  ASN A  49      -3.516  -3.444 -14.022  1.00 97.70           C  
ATOM    734  HB2 ASN A  49      -4.524  -3.843 -13.907  1.00 97.70           H  
ATOM    735  HB3 ASN A  49      -2.895  -4.237 -14.440  1.00 97.70           H  
ATOM    736  O   ASN A  49      -1.152  -1.416 -12.490  1.00 97.70           O  
ATOM    737  CG  ASN A  49      -3.547  -2.294 -15.006  1.00 97.70           C  
ATOM    738  ND2 ASN A  49      -4.703  -1.731 -15.263  1.00 97.70           N  
ATOM    739 HD21 ASN A  49      -5.518  -1.987 -14.724  1.00 97.70           H  
ATOM    740 HD22 ASN A  49      -4.700  -0.799 -15.652  1.00 97.70           H  
ATOM    741  OD1 ASN A  49      -2.510  -1.899 -15.507  1.00 97.70           O  
ATOM    742  N   PHE A  50      -0.622  -3.534 -12.997  1.00 97.60           N  
ATOM    743  H   PHE A  50      -0.951  -4.476 -13.151  1.00 97.60           H  
ATOM    744  CA  PHE A  50       0.805  -3.249 -13.112  1.00 97.60           C  
ATOM    745  HA  PHE A  50       1.092  -2.635 -12.258  1.00 97.60           H  
ATOM    746  C   PHE A  50       1.165  -2.434 -14.366  1.00 97.60           C  
ATOM    747  CB  PHE A  50       1.597  -4.558 -13.042  1.00 97.60           C  
ATOM    748  HB2 PHE A  50       1.242  -5.147 -12.196  1.00 97.60           H  
ATOM    749  HB3 PHE A  50       1.424  -5.134 -13.951  1.00 97.60           H  
ATOM    750  O   PHE A  50       2.127  -1.682 -14.319  1.00 97.60           O  
ATOM    751  CG  PHE A  50       3.081  -4.321 -12.860  1.00 97.60           C  
ATOM    752  CD1 PHE A  50       3.984  -4.551 -13.914  1.00 97.60           C  
ATOM    753  HD1 PHE A  50       3.638  -4.896 -14.877  1.00 97.60           H  
ATOM    754  CD2 PHE A  50       3.548  -3.797 -11.641  1.00 97.60           C  
ATOM    755  HD2 PHE A  50       2.848  -3.594 -10.845  1.00 97.60           H  
ATOM    756  CE1 PHE A  50       5.351  -4.273 -13.735  1.00 97.60           C  
ATOM    757  HE1 PHE A  50       6.039  -4.428 -14.553  1.00 97.60           H  
ATOM    758  CE2 PHE A  50       4.907  -3.489 -11.474  1.00 97.60           C  
ATOM    759  HE2 PHE A  50       5.257  -3.049 -10.552  1.00 97.60           H  
ATOM    760  CZ  PHE A  50       5.807  -3.726 -12.524  1.00 97.60           C  
ATOM    761  HZ  PHE A  50       6.845  -3.450 -12.412  1.00 97.60           H  
ATOM    762  N   GLY A  51       0.385  -2.515 -15.450  1.00 97.88           N  
ATOM    763  H   GLY A  51      -0.484  -3.026 -15.400  1.00 97.88           H  
ATOM    764  CA  GLY A  51       0.631  -1.716 -16.657  1.00 97.88           C  
ATOM    765  HA2 GLY A  51       1.640  -1.905 -17.024  1.00 97.88           H  
ATOM    766  HA3 GLY A  51      -0.083  -2.004 -17.429  1.00 97.88           H  
ATOM    767  C   GLY A  51       0.475  -0.212 -16.406  1.00 97.88           C  
ATOM    768  O   GLY A  51       1.282   0.584 -16.875  1.00 97.88           O  
ATOM    769  N   GLU A  52      -0.493   0.187 -15.579  1.00 97.90           N  
ATOM    770  H   GLU A  52      -1.188  -0.489 -15.293  1.00 97.90           H  
ATOM    771  CA  GLU A  52      -0.620   1.571 -15.101  1.00 97.90           C  
ATOM    772  HA  GLU A  52      -0.650   2.253 -15.951  1.00 97.90           H  
ATOM    773  C   GLU A  52       0.572   1.985 -14.230  1.00 97.90           C  
ATOM    774  CB  GLU A  52      -1.916   1.729 -14.299  1.00 97.90           C  
ATOM    775  HB2 GLU A  52      -1.993   0.909 -13.584  1.00 97.90           H  
ATOM    776  HB3 GLU A  52      -1.875   2.667 -13.745  1.00 97.90           H  
ATOM    777  O   GLU A  52       1.074   3.102 -14.357  1.00 97.90           O  
ATOM    778  CG  GLU A  52      -3.158   1.750 -15.198  1.00 97.90           C  
ATOM    779  HG2 GLU A  52      -3.156   2.668 -15.787  1.00 97.90           H  
ATOM    780  HG3 GLU A  52      -3.116   0.906 -15.886  1.00 97.90           H  
ATOM    781  CD  GLU A  52      -4.452   1.663 -14.382  1.00 97.90           C  
ATOM    782  OE1 GLU A  52      -5.425   1.088 -14.918  1.00 97.90           O  
ATOM    783  OE2 GLU A  52      -4.442   2.038 -13.188  1.00 97.90           O  
ATOM    784  N   PHE A  53       1.084   1.081 -13.385  1.00 98.00           N  
ATOM    785  H   PHE A  53       0.656   0.167 -13.344  1.00 98.00           H  
ATOM    786  CA  PHE A  53       2.320   1.337 -12.641  1.00 98.00           C  
ATOM    787  HA  PHE A  53       2.188   2.256 -12.070  1.00 98.00           H  
ATOM    788  C   PHE A  53       3.513   1.550 -13.582  1.00 98.00           C  
ATOM    789  CB  PHE A  53       2.625   0.192 -11.665  1.00 98.00           C  
ATOM    790  HB2 PHE A  53       1.751  -0.010 -11.047  1.00 98.00           H  
ATOM    791  HB3 PHE A  53       2.842  -0.722 -12.218  1.00 98.00           H  
ATOM    792  O   PHE A  53       4.311   2.460 -13.366  1.00 98.00           O  
ATOM    793  CG  PHE A  53       3.810   0.482 -10.769  1.00 98.00           C  
ATOM    794  CD1 PHE A  53       5.102   0.094 -11.159  1.00 98.00           C  
ATOM    795  HD1 PHE A  53       5.248  -0.427 -12.094  1.00 98.00           H  
ATOM    796  CD2 PHE A  53       3.629   1.181  -9.566  1.00 98.00           C  
ATOM    797  HD2 PHE A  53       2.635   1.493  -9.280  1.00 98.00           H  
ATOM    798  CE1 PHE A  53       6.204   0.416 -10.350  1.00 98.00           C  
ATOM    799  HE1 PHE A  53       7.199   0.150 -10.675  1.00 98.00           H  
ATOM    800  CE2 PHE A  53       4.727   1.482  -8.742  1.00 98.00           C  
ATOM    801  HE2 PHE A  53       4.576   2.020  -7.818  1.00 98.00           H  
ATOM    802  CZ  PHE A  53       6.020   1.107  -9.141  1.00 98.00           C  
ATOM    803  HZ  PHE A  53       6.873   1.365  -8.531  1.00 98.00           H  
ATOM    804  N   GLU A  54       3.641   0.730 -14.625  1.00 96.23           N  
ATOM    805  H   GLU A  54       2.972  -0.019 -14.740  1.00 96.23           H  
ATOM    806  CA  GLU A  54       4.683   0.878 -15.642  1.00 96.23           C  
ATOM    807  HA  GLU A  54       5.656   0.872 -15.151  1.00 96.23           H  
ATOM    808  C   GLU A  54       4.580   2.228 -16.349  1.00 96.23           C  
ATOM    809  CB  GLU A  54       4.660  -0.296 -16.634  1.00 96.23           C  
ATOM    810  HB2 GLU A  54       3.648  -0.443 -17.012  1.00 96.23           H  
ATOM    811  HB3 GLU A  54       5.315  -0.062 -17.474  1.00 96.23           H  
ATOM    812  O   GLU A  54       5.571   2.958 -16.401  1.00 96.23           O  
ATOM    813  CG  GLU A  54       5.168  -1.584 -15.971  1.00 96.23           C  
ATOM    814  HG2 GLU A  54       6.190  -1.414 -15.634  1.00 96.23           H  
ATOM    815  HG3 GLU A  54       4.569  -1.806 -15.088  1.00 96.23           H  
ATOM    816  CD  GLU A  54       5.159  -2.802 -16.903  1.00 96.23           C  
ATOM    817  OE1 GLU A  54       6.156  -3.560 -16.849  1.00 96.23           O  
ATOM    818  OE2 GLU A  54       4.146  -3.018 -17.604  1.00 96.23           O  
ATOM    819  N   SER A  55       3.374   2.593 -16.784  1.00 93.99           N  
ATOM    820  H   SER A  55       2.622   1.924 -16.702  1.00 93.99           H  
ATOM    821  CA  SER A  55       3.106   3.844 -17.492  1.00 93.99           C  
ATOM    822  HA  SER A  55       3.753   3.893 -18.369  1.00 93.99           H  
ATOM    823  C   SER A  55       3.369   5.091 -16.644  1.00 93.99           C  
ATOM    824  CB  SER A  55       1.652   3.845 -17.964  1.00 93.99           C  
ATOM    825  HB2 SER A  55       0.986   3.943 -17.107  1.00 93.99           H  
ATOM    826  HB3 SER A  55       1.433   2.903 -18.468  1.00 93.99           H  
ATOM    827  O   SER A  55       3.897   6.070 -17.158  1.00 93.99           O  
ATOM    828  OG  SER A  55       1.421   4.902 -18.870  1.00 93.99           O  
ATOM    829  HG  SER A  55       1.851   5.705 -18.567  1.00 93.99           H  
ATOM    830  N   ILE A  56       2.999   5.085 -15.358  1.00 95.34           N  
ATOM    831  H   ILE A  56       2.507   4.272 -15.016  1.00 95.34           H  
ATOM    832  CA  ILE A  56       3.050   6.288 -14.506  1.00 95.34           C  
ATOM    833  HA  ILE A  56       2.997   7.173 -15.139  1.00 95.34           H  
ATOM    834  C   ILE A  56       4.373   6.382 -13.732  1.00 95.34           C  
ATOM    835  CB  ILE A  56       1.822   6.318 -13.562  1.00 95.34           C  
ATOM    836  HB  ILE A  56       1.832   5.407 -12.963  1.00 95.34           H  
ATOM    837  O   ILE A  56       4.916   7.471 -13.545  1.00 95.34           O  
ATOM    838  CG1 ILE A  56       0.501   6.362 -14.370  1.00 95.34           C  
ATOM    839 HG12 ILE A  56       0.512   5.597 -15.147  1.00 95.34           H  
ATOM    840 HG13 ILE A  56       0.408   7.328 -14.866  1.00 95.34           H  
ATOM    841  CG2 ILE A  56       1.888   7.525 -12.603  1.00 95.34           C  
ATOM    842 HG21 ILE A  56       1.921   8.450 -13.178  1.00 95.34           H  
ATOM    843 HG22 ILE A  56       2.771   7.464 -11.966  1.00 95.34           H  
ATOM    844 HG23 ILE A  56       1.017   7.540 -11.948  1.00 95.34           H  
ATOM    845  CD1 ILE A  56      -0.754   6.108 -13.525  1.00 95.34           C  
ATOM    846 HD11 ILE A  56      -1.615   6.004 -14.185  1.00 95.34           H  
ATOM    847 HD12 ILE A  56      -0.940   6.942 -12.849  1.00 95.34           H  
ATOM    848 HD13 ILE A  56      -0.637   5.187 -12.953  1.00 95.34           H  
ATOM    849  N   PHE A  57       4.894   5.250 -13.249  1.00 96.76           N  
ATOM    850  H   PHE A  57       4.430   4.382 -13.472  1.00 96.76           H  
ATOM    851  CA  PHE A  57       6.016   5.202 -12.303  1.00 96.76           C  
ATOM    852  HA  PHE A  57       6.273   6.225 -12.029  1.00 96.76           H  
ATOM    853  C   PHE A  57       7.309   4.611 -12.884  1.00 96.76           C  
ATOM    854  CB  PHE A  57       5.565   4.502 -11.010  1.00 96.76           C  
ATOM    855  HB2 PHE A  57       6.432   4.338 -10.370  1.00 96.76           H  
ATOM    856  HB3 PHE A  57       5.166   3.515 -11.245  1.00 96.76           H  
ATOM    857  O   PHE A  57       8.328   4.571 -12.183  1.00 96.76           O  
ATOM    858  CG  PHE A  57       4.544   5.287 -10.210  1.00 96.76           C  
ATOM    859  CD1 PHE A  57       4.953   6.386  -9.431  1.00 96.76           C  
ATOM    860  HD1 PHE A  57       5.998   6.657  -9.394  1.00 96.76           H  
ATOM    861  CD2 PHE A  57       3.182   4.938 -10.258  1.00 96.76           C  
ATOM    862  HD2 PHE A  57       2.859   4.110 -10.871  1.00 96.76           H  
ATOM    863  CE1 PHE A  57       4.009   7.145  -8.718  1.00 96.76           C  
ATOM    864  HE1 PHE A  57       4.318   8.009  -8.148  1.00 96.76           H  
ATOM    865  CE2 PHE A  57       2.237   5.686  -9.533  1.00 96.76           C  
ATOM    866  HE2 PHE A  57       1.191   5.426  -9.588  1.00 96.76           H  
ATOM    867  CZ  PHE A  57       2.653   6.789  -8.764  1.00 96.76           C  
ATOM    868  HZ  PHE A  57       1.933   7.374  -8.212  1.00 96.76           H  
ATOM    869  N   GLY A  58       7.303   4.192 -14.154  1.00 93.05           N  
ATOM    870  H   GLY A  58       6.443   4.252 -14.680  1.00 93.05           H  
ATOM    871  CA  GLY A  58       8.481   3.685 -14.866  1.00 93.05           C  
ATOM    872  HA2 GLY A  58       8.307   3.806 -15.936  1.00 93.05           H  
ATOM    873  HA3 GLY A  58       9.356   4.277 -14.596  1.00 93.05           H  
ATOM    874  C   GLY A  58       8.790   2.205 -14.618  1.00 93.05           C  
ATOM    875  O   GLY A  58       9.907   1.759 -14.871  1.00 93.05           O  
ATOM    876  N   GLY A  59       7.819   1.443 -14.110  1.00 94.32           N  
ATOM    877  H   GLY A  59       6.937   1.894 -13.913  1.00 94.32           H  
ATOM    878  CA  GLY A  59       7.889  -0.017 -14.041  1.00 94.32           C  
ATOM    879  HA2 GLY A  59       8.127  -0.394 -15.036  1.00 94.32           H  
ATOM    880  HA3 GLY A  59       6.915  -0.413 -13.753  1.00 94.32           H  
ATOM    881  C   GLY A  59       8.922  -0.566 -13.061  1.00 94.32           C  
ATOM    882  O   GLY A  59       9.216   0.036 -12.024  1.00 94.32           O  
ATOM    883  N   LEU A  60       9.440  -1.762 -13.354  1.00 95.24           N  
ATOM    884  H   LEU A  60       9.201  -2.185 -14.240  1.00 95.24           H  
ATOM    885  CA  LEU A  60      10.450  -2.401 -12.513  1.00 95.24           C  
ATOM    886  HA  LEU A  60      10.112  -2.370 -11.478  1.00 95.24           H  
ATOM    887  C   LEU A  60      11.767  -1.633 -12.579  1.00 95.24           C  
ATOM    888  CB  LEU A  60      10.663  -3.871 -12.907  1.00 95.24           C  
ATOM    889  HB2 LEU A  60      11.528  -4.247 -12.360  1.00 95.24           H  
ATOM    890  HB3 LEU A  60      10.893  -3.922 -13.971  1.00 95.24           H  
ATOM    891  O   LEU A  60      12.446  -1.617 -13.603  1.00 95.24           O  
ATOM    892  CG  LEU A  60       9.480  -4.799 -12.604  1.00 95.24           C  
ATOM    893  HG  LEU A  60       8.610  -4.481 -13.179  1.00 95.24           H  
ATOM    894  CD1 LEU A  60       9.836  -6.219 -13.029  1.00 95.24           C  
ATOM    895 HD11 LEU A  60      10.066  -6.225 -14.095  1.00 95.24           H  
ATOM    896 HD12 LEU A  60      10.700  -6.571 -12.466  1.00 95.24           H  
ATOM    897 HD13 LEU A  60       8.982  -6.874 -12.856  1.00 95.24           H  
ATOM    898  CD2 LEU A  60       9.134  -4.828 -11.111  1.00 95.24           C  
ATOM    899 HD21 LEU A  60       8.669  -3.887 -10.820  1.00 95.24           H  
ATOM    900 HD22 LEU A  60      10.035  -4.988 -10.519  1.00 95.24           H  
ATOM    901 HD23 LEU A  60       8.424  -5.632 -10.916  1.00 95.24           H  
ATOM    902  N   TRP A  61      12.190  -1.091 -11.442  1.00 93.99           N  
ATOM    903  H   TRP A  61      11.595  -1.166 -10.629  1.00 93.99           H  
ATOM    904  CA  TRP A  61      13.453  -0.376 -11.324  1.00 93.99           C  
ATOM    905  HA  TRP A  61      14.017  -0.488 -12.250  1.00 93.99           H  
ATOM    906  C   TRP A  61      14.284  -0.963 -10.192  1.00 93.99           C  
ATOM    907  CB  TRP A  61      13.175   1.115 -11.148  1.00 93.99           C  
ATOM    908  HB2 TRP A  61      12.560   1.260 -10.259  1.00 93.99           H  
ATOM    909  HB3 TRP A  61      12.595   1.460 -12.003  1.00 93.99           H  
ATOM    910  O   TRP A  61      13.813  -1.084  -9.063  1.00 93.99           O  
ATOM    911  CG  TRP A  61      14.391   1.978 -11.039  1.00 93.99           C  
ATOM    912  CD1 TRP A  61      15.476   1.931 -11.847  1.00 93.99           C  
ATOM    913  HD1 TRP A  61      15.589   1.269 -12.692  1.00 93.99           H  
ATOM    914  CD2 TRP A  61      14.601   3.122 -10.164  1.00 93.99           C  
ATOM    915  CE2 TRP A  61      15.851   3.723 -10.494  1.00 93.99           C  
ATOM    916  CE3 TRP A  61      13.808   3.767  -9.195  1.00 93.99           C  
ATOM    917  HE3 TRP A  61      12.814   3.390  -9.003  1.00 93.99           H  
ATOM    918  NE1 TRP A  61      16.358   2.937 -11.502  1.00 93.99           N  
ATOM    919  HE1 TRP A  61      17.150   3.203 -12.069  1.00 93.99           H  
ATOM    920  CH2 TRP A  61      15.476   5.525  -8.940  1.00 93.99           C  
ATOM    921  HH2 TRP A  61      15.750   6.494  -8.548  1.00 93.99           H  
ATOM    922  CZ2 TRP A  61      16.299   4.903  -9.890  1.00 93.99           C  
ATOM    923  HZ2 TRP A  61      17.211   5.374 -10.226  1.00 93.99           H  
ATOM    924  CZ3 TRP A  61      14.242   4.957  -8.590  1.00 93.99           C  
ATOM    925  HZ3 TRP A  61      13.574   5.497  -7.935  1.00 93.99           H  
ATOM    926  N   LYS A  62      15.545  -1.313 -10.478  1.00 91.21           N  
ATOM    927  H   LYS A  62      15.853  -1.184 -11.432  1.00 91.21           H  
ATOM    928  CA  LYS A  62      16.451  -1.981  -9.526  1.00 91.21           C  
ATOM    929  HA  LYS A  62      16.051  -2.969  -9.300  1.00 91.21           H  
ATOM    930  C   LYS A  62      16.566  -1.231  -8.196  1.00 91.21           C  
ATOM    931  CB  LYS A  62      17.828  -2.133 -10.186  1.00 91.21           C  
ATOM    932  HB2 LYS A  62      18.223  -1.140 -10.402  1.00 91.21           H  
ATOM    933  HB3 LYS A  62      17.714  -2.671 -11.127  1.00 91.21           H  
ATOM    934  O   LYS A  62      16.616  -1.862  -7.144  1.00 91.21           O  
ATOM    935  CG  LYS A  62      18.826  -2.893  -9.298  1.00 91.21           C  
ATOM    936  HG2 LYS A  62      18.488  -3.920  -9.161  1.00 91.21           H  
ATOM    937  HG3 LYS A  62      18.906  -2.408  -8.325  1.00 91.21           H  
ATOM    938  CD  LYS A  62      20.211  -2.880  -9.943  1.00 91.21           C  
ATOM    939  HD2 LYS A  62      20.186  -3.424 -10.888  1.00 91.21           H  
ATOM    940  HD3 LYS A  62      20.487  -1.843 -10.135  1.00 91.21           H  
ATOM    941  CE  LYS A  62      21.232  -3.503  -8.991  1.00 91.21           C  
ATOM    942  HE2 LYS A  62      21.082  -3.062  -8.006  1.00 91.21           H  
ATOM    943  HE3 LYS A  62      21.049  -4.576  -8.921  1.00 91.21           H  
ATOM    944  NZ  LYS A  62      22.609  -3.217  -9.454  1.00 91.21           N  
ATOM    945  HZ1 LYS A  62      22.738  -2.216  -9.465  1.00 91.21           H  
ATOM    946  HZ2 LYS A  62      23.295  -3.606  -8.822  1.00 91.21           H  
ATOM    947  HZ3 LYS A  62      22.759  -3.559 -10.392  1.00 91.21           H  
ATOM    948  N   GLU A  63      16.584   0.099  -8.251  1.00 92.29           N  
ATOM    949  H   GLU A  63      16.525   0.540  -9.157  1.00 92.29           H  
ATOM    950  CA  GLU A  63      16.691   0.966  -7.073  1.00 92.29           C  
ATOM    951  HA  GLU A  63      17.395   0.509  -6.378  1.00 92.29           H  
ATOM    952  C   GLU A  63      15.361   1.139  -6.313  1.00 92.29           C  
ATOM    953  CB  GLU A  63      17.257   2.330  -7.485  1.00 92.29           C  
ATOM    954  HB2 GLU A  63      16.527   2.819  -8.130  1.00 92.29           H  
ATOM    955  HB3 GLU A  63      17.359   2.943  -6.590  1.00 92.29           H  
ATOM    956  O   GLU A  63      15.316   1.793  -5.270  1.00 92.29           O  
ATOM    957  CG  GLU A  63      18.616   2.280  -8.209  1.00 92.29           C  
ATOM    958  HG2 GLU A  63      18.900   3.299  -8.471  1.00 92.29           H  
ATOM    959  HG3 GLU A  63      18.514   1.718  -9.138  1.00 92.29           H  
ATOM    960  CD  GLU A  63      19.717   1.668  -7.333  1.00 92.29           C  
ATOM    961  OE1 GLU A  63      20.487   0.817  -7.843  1.00 92.29           O  
ATOM    962  OE2 GLU A  63      19.759   2.039  -6.139  1.00 92.29           O  
ATOM    963  N   SER A  64      14.270   0.561  -6.824  1.00 94.67           N  
ATOM    964  H   SER A  64      14.379   0.018  -7.669  1.00 94.67           H  
ATOM    965  CA  SER A  64      12.931   0.576  -6.242  1.00 94.67           C  
ATOM    966  HA  SER A  64      12.926   1.193  -5.343  1.00 94.67           H  
ATOM    967  C   SER A  64      12.493  -0.834  -5.862  1.00 94.67           C  
ATOM    968  CB  SER A  64      11.934   1.182  -7.228  1.00 94.67           C  
ATOM    969  HB2 SER A  64      11.983   0.650  -8.178  1.00 94.67           H  
ATOM    970  HB3 SER A  64      12.177   2.233  -7.381  1.00 94.67           H  
ATOM    971  O   SER A  64      11.883  -1.561  -6.644  1.00 94.67           O  
ATOM    972  OG  SER A  64      10.624   1.076  -6.706  1.00 94.67           O  
ATOM    973  HG  SER A  64      10.384   1.945  -6.374  1.00 94.67           H  
ATOM    974  N   THR A  65      12.706  -1.207  -4.605  1.00 95.61           N  
ATOM    975  H   THR A  65      13.208  -0.588  -3.984  1.00 95.61           H  
ATOM    976  CA  THR A  65      12.083  -2.407  -4.020  1.00 95.61           C  
ATOM    977  HA  THR A  65      12.392  -3.291  -4.579  1.00 95.61           H  
ATOM    978  C   THR A  65      10.550  -2.345  -4.050  1.00 95.61           C  
ATOM    979  CB  THR A  65      12.523  -2.564  -2.568  1.00 95.61           C  
ATOM    980  HB  THR A  65      11.986  -3.391  -2.104  1.00 95.61           H  
ATOM    981  O   THR A  65       9.897  -3.385  -4.124  1.00 95.61           O  
ATOM    982  CG2 THR A  65      14.025  -2.814  -2.449  1.00 95.61           C  
ATOM    983 HG21 THR A  65      14.264  -3.054  -1.413  1.00 95.61           H  
ATOM    984 HG22 THR A  65      14.587  -1.927  -2.744  1.00 95.61           H  
ATOM    985 HG23 THR A  65      14.316  -3.653  -3.080  1.00 95.61           H  
ATOM    986  OG1 THR A  65      12.196  -1.358  -1.926  1.00 95.61           O  
ATOM    987  HG1 THR A  65      12.742  -1.265  -1.142  1.00 95.61           H  
ATOM    988  N   MET A  66       9.975  -1.134  -4.049  1.00 97.35           N  
ATOM    989  H   MET A  66      10.583  -0.333  -3.954  1.00 97.35           H  
ATOM    990  CA  MET A  66       8.539  -0.907  -4.199  1.00 97.35           C  
ATOM    991  HA  MET A  66       8.016  -1.481  -3.434  1.00 97.35           H  
ATOM    992  C   MET A  66       8.009  -1.425  -5.530  1.00 97.35           C  
ATOM    993  CB  MET A  66       8.204   0.575  -3.992  1.00 97.35           C  
ATOM    994  HB2 MET A  66       8.697   1.172  -4.759  1.00 97.35           H  
ATOM    995  HB3 MET A  66       8.569   0.887  -3.013  1.00 97.35           H  
ATOM    996  O   MET A  66       6.987  -2.104  -5.527  1.00 97.35           O  
ATOM    997  CG  MET A  66       6.690   0.815  -4.051  1.00 97.35           C  
ATOM    998  HG2 MET A  66       6.223   0.193  -3.288  1.00 97.35           H  
ATOM    999  HG3 MET A  66       6.305   0.502  -5.022  1.00 97.35           H  
ATOM   1000  SD  MET A  66       6.175   2.529  -3.780  1.00 97.35           S  
ATOM   1001  CE  MET A  66       6.746   3.309  -5.312  1.00 97.35           C  
ATOM   1002  HE1 MET A  66       7.828   3.210  -5.399  1.00 97.35           H  
ATOM   1003  HE2 MET A  66       6.485   4.367  -5.294  1.00 97.35           H  
ATOM   1004  HE3 MET A  66       6.265   2.837  -6.169  1.00 97.35           H  
ATOM   1005  N   SER A  67       8.708  -1.180  -6.640  1.00 97.14           N  
ATOM   1006  H   SER A  67       9.536  -0.603  -6.586  1.00 97.14           H  
ATOM   1007  CA  SER A  67       8.276  -1.653  -7.960  1.00 97.14           C  
ATOM   1008  HA  SER A  67       7.307  -1.207  -8.183  1.00 97.14           H  
ATOM   1009  C   SER A  67       8.081  -3.174  -7.995  1.00 97.14           C  
ATOM   1010  CB  SER A  67       9.259  -1.187  -9.039  1.00 97.14           C  
ATOM   1011  HB2 SER A  67       9.381  -0.105  -8.985  1.00 97.14           H  
ATOM   1012  HB3 SER A  67       8.823  -1.431 -10.008  1.00 97.14           H  
ATOM   1013  O   SER A  67       7.053  -3.664  -8.462  1.00 97.14           O  
ATOM   1014  OG  SER A  67      10.527  -1.817  -8.945  1.00 97.14           O  
ATOM   1015  HG  SER A  67      10.987  -1.560  -8.142  1.00 97.14           H  
ATOM   1016  N   TYR A  68       8.999  -3.926  -7.380  1.00 96.88           N  
ATOM   1017  H   TYR A  68       9.843  -3.468  -7.068  1.00 96.88           H  
ATOM   1018  CA  TYR A  68       8.894  -5.379  -7.243  1.00 96.88           C  
ATOM   1019  HA  TYR A  68       8.706  -5.808  -8.227  1.00 96.88           H  
ATOM   1020  C   TYR A  68       7.743  -5.809  -6.328  1.00 96.88           C  
ATOM   1021  CB  TYR A  68      10.217  -5.938  -6.715  1.00 96.88           C  
ATOM   1022  HB2 TYR A  68      10.093  -7.004  -6.528  1.00 96.88           H  
ATOM   1023  HB3 TYR A  68      10.458  -5.467  -5.762  1.00 96.88           H  
ATOM   1024  O   TYR A  68       7.052  -6.780  -6.632  1.00 96.88           O  
ATOM   1025  CG  TYR A  68      11.374  -5.758  -7.674  1.00 96.88           C  
ATOM   1026  CD1 TYR A  68      11.543  -6.669  -8.730  1.00 96.88           C  
ATOM   1027  HD1 TYR A  68      10.846  -7.484  -8.863  1.00 96.88           H  
ATOM   1028  CD2 TYR A  68      12.270  -4.683  -7.527  1.00 96.88           C  
ATOM   1029  HD2 TYR A  68      12.128  -3.968  -6.730  1.00 96.88           H  
ATOM   1030  CE1 TYR A  68      12.617  -6.518  -9.622  1.00 96.88           C  
ATOM   1031  HE1 TYR A  68      12.733  -7.215 -10.438  1.00 96.88           H  
ATOM   1032  CE2 TYR A  68      13.340  -4.519  -8.428  1.00 96.88           C  
ATOM   1033  HE2 TYR A  68      14.014  -3.681  -8.326  1.00 96.88           H  
ATOM   1034  OH  TYR A  68      14.600  -5.364 -10.306  1.00 96.88           O  
ATOM   1035  HH  TYR A  68      14.705  -6.198 -10.769  1.00 96.88           H  
ATOM   1036  CZ  TYR A  68      13.529  -5.452  -9.471  1.00 96.88           C  
ATOM   1037  N   ALA A  69       7.507  -5.096  -5.223  1.00 97.90           N  
ATOM   1038  H   ALA A  69       8.098  -4.303  -5.018  1.00 97.90           H  
ATOM   1039  CA  ALA A  69       6.391  -5.392  -4.327  1.00 97.90           C  
ATOM   1040  HA  ALA A  69       6.437  -6.447  -4.058  1.00 97.90           H  
ATOM   1041  C   ALA A  69       5.031  -5.145  -5.006  1.00 97.90           C  
ATOM   1042  CB  ALA A  69       6.550  -4.564  -3.048  1.00 97.90           C  
ATOM   1043  HB1 ALA A  69       5.781  -4.848  -2.330  1.00 97.90           H  
ATOM   1044  HB2 ALA A  69       7.530  -4.750  -2.607  1.00 97.90           H  
ATOM   1045  HB3 ALA A  69       6.449  -3.503  -3.277  1.00 97.90           H  
ATOM   1046  O   ALA A  69       4.125  -5.966  -4.866  1.00 97.90           O  
ATOM   1047  N   VAL A  70       4.903  -4.067  -5.785  1.00 98.35           N  
ATOM   1048  H   VAL A  70       5.680  -3.424  -5.843  1.00 98.35           H  
ATOM   1049  CA  VAL A  70       3.693  -3.757  -6.566  1.00 98.35           C  
ATOM   1050  HA  VAL A  70       2.829  -3.793  -5.903  1.00 98.35           H  
ATOM   1051  C   VAL A  70       3.474  -4.804  -7.662  1.00 98.35           C  
ATOM   1052  CB  VAL A  70       3.771  -2.336  -7.160  1.00 98.35           C  
ATOM   1053  HB  VAL A  70       4.666  -2.246  -7.775  1.00 98.35           H  
ATOM   1054  O   VAL A  70       2.363  -5.309  -7.818  1.00 98.35           O  
ATOM   1055  CG1 VAL A  70       2.540  -2.018  -8.013  1.00 98.35           C  
ATOM   1056 HG11 VAL A  70       1.631  -2.175  -7.432  1.00 98.35           H  
ATOM   1057 HG12 VAL A  70       2.573  -0.980  -8.344  1.00 98.35           H  
ATOM   1058 HG13 VAL A  70       2.516  -2.651  -8.901  1.00 98.35           H  
ATOM   1059  CG2 VAL A  70       3.813  -1.270  -6.058  1.00 98.35           C  
ATOM   1060 HG21 VAL A  70       4.600  -1.478  -5.332  1.00 98.35           H  
ATOM   1061 HG22 VAL A  70       4.004  -0.295  -6.506  1.00 98.35           H  
ATOM   1062 HG23 VAL A  70       2.859  -1.244  -5.532  1.00 98.35           H  
ATOM   1063  N   TYR A  71       4.534  -5.221  -8.359  1.00 97.39           N  
ATOM   1064  H   TYR A  71       5.414  -4.736  -8.249  1.00 97.39           H  
ATOM   1065  CA  TYR A  71       4.463  -6.322  -9.325  1.00 97.39           C  
ATOM   1066  HA  TYR A  71       3.768  -6.054 -10.120  1.00 97.39           H  
ATOM   1067  C   TYR A  71       3.948  -7.616  -8.680  1.00 97.39           C  
ATOM   1068  CB  TYR A  71       5.851  -6.540  -9.936  1.00 97.39           C  
ATOM   1069  HB2 TYR A  71       6.579  -6.716  -9.144  1.00 97.39           H  
ATOM   1070  HB3 TYR A  71       6.155  -5.633 -10.458  1.00 97.39           H  
ATOM   1071  O   TYR A  71       3.005  -8.244  -9.163  1.00 97.39           O  
ATOM   1072  CG  TYR A  71       5.899  -7.693 -10.913  1.00 97.39           C  
ATOM   1073  CD1 TYR A  71       6.577  -8.884 -10.584  1.00 97.39           C  
ATOM   1074  HD1 TYR A  71       7.091  -8.969  -9.638  1.00 97.39           H  
ATOM   1075  CD2 TYR A  71       5.233  -7.577 -12.145  1.00 97.39           C  
ATOM   1076  HD2 TYR A  71       4.724  -6.659 -12.396  1.00 97.39           H  
ATOM   1077  CE1 TYR A  71       6.585  -9.959 -11.494  1.00 97.39           C  
ATOM   1078  HE1 TYR A  71       7.109 -10.874 -11.264  1.00 97.39           H  
ATOM   1079  CE2 TYR A  71       5.241  -8.646 -13.058  1.00 97.39           C  
ATOM   1080  HE2 TYR A  71       4.739  -8.538 -14.009  1.00 97.39           H  
ATOM   1081  OH  TYR A  71       5.924 -10.876 -13.609  1.00 97.39           O  
ATOM   1082  HH  TYR A  71       5.491 -10.625 -14.428  1.00 97.39           H  
ATOM   1083  CZ  TYR A  71       5.916  -9.840 -12.731  1.00 97.39           C  
ATOM   1084  N   GLN A  72       4.523  -7.993  -7.536  1.00 97.67           N  
ATOM   1085  H   GLN A  72       5.284  -7.431  -7.181  1.00 97.67           H  
ATOM   1086  CA  GLN A  72       4.123  -9.187  -6.791  1.00 97.67           C  
ATOM   1087  HA  GLN A  72       4.171 -10.052  -7.453  1.00 97.67           H  
ATOM   1088  C   GLN A  72       2.694  -9.095  -6.250  1.00 97.67           C  
ATOM   1089  CB  GLN A  72       5.089  -9.393  -5.625  1.00 97.67           C  
ATOM   1090  HB2 GLN A  72       5.160  -8.458  -5.070  1.00 97.67           H  
ATOM   1091  HB3 GLN A  72       4.689 -10.155  -4.955  1.00 97.67           H  
ATOM   1092  O   GLN A  72       2.013 -10.120  -6.188  1.00 97.67           O  
ATOM   1093  CG  GLN A  72       6.484  -9.840  -6.085  1.00 97.67           C  
ATOM   1094  HG2 GLN A  72       6.453 -10.896  -6.354  1.00 97.67           H  
ATOM   1095  HG3 GLN A  72       6.793  -9.282  -6.968  1.00 97.67           H  
ATOM   1096  CD  GLN A  72       7.531  -9.636  -4.999  1.00 97.67           C  
ATOM   1097  NE2 GLN A  72       8.790  -9.874  -5.295  1.00 97.67           N  
ATOM   1098 HE21 GLN A  72       9.459  -9.678  -4.564  1.00 97.67           H  
ATOM   1099 HE22 GLN A  72       9.067 -10.088  -6.243  1.00 97.67           H  
ATOM   1100  OE1 GLN A  72       7.246  -9.284  -3.866  1.00 97.67           O  
ATOM   1101  N   TYR A  73       2.237  -7.901  -5.871  1.00 98.56           N  
ATOM   1102  H   TYR A  73       2.866  -7.112  -5.910  1.00 98.56           H  
ATOM   1103  CA  TYR A  73       0.866  -7.647  -5.432  1.00 98.56           C  
ATOM   1104  HA  TYR A  73       0.636  -8.292  -4.584  1.00 98.56           H  
ATOM   1105  C   TYR A  73      -0.143  -7.993  -6.522  1.00 98.56           C  
ATOM   1106  CB  TYR A  73       0.740  -6.188  -4.979  1.00 98.56           C  
ATOM   1107  HB2 TYR A  73       1.310  -6.088  -4.055  1.00 98.56           H  
ATOM   1108  HB3 TYR A  73       1.196  -5.524  -5.713  1.00 98.56           H  
ATOM   1109  O   TYR A  73      -1.002  -8.853  -6.304  1.00 98.56           O  
ATOM   1110  CG  TYR A  73      -0.684  -5.722  -4.749  1.00 98.56           C  
ATOM   1111  CD1 TYR A  73      -1.337  -4.891  -5.683  1.00 98.56           C  
ATOM   1112  HD1 TYR A  73      -0.826  -4.555  -6.573  1.00 98.56           H  
ATOM   1113  CD2 TYR A  73      -1.368  -6.155  -3.604  1.00 98.56           C  
ATOM   1114  HD2 TYR A  73      -0.849  -6.784  -2.896  1.00 98.56           H  
ATOM   1115  CE1 TYR A  73      -2.679  -4.513  -5.469  1.00 98.56           C  
ATOM   1116  HE1 TYR A  73      -3.193  -3.891  -6.186  1.00 98.56           H  
ATOM   1117  CE2 TYR A  73      -2.704  -5.776  -3.382  1.00 98.56           C  
ATOM   1118  HE2 TYR A  73      -3.231  -6.116  -2.502  1.00 98.56           H  
ATOM   1119  OH  TYR A  73      -4.680  -4.651  -4.143  1.00 98.56           O  
ATOM   1120  HH  TYR A  73      -4.942  -4.644  -3.220  1.00 98.56           H  
ATOM   1121  CZ  TYR A  73      -3.366  -4.951  -4.315  1.00 98.56           C  
ATOM   1122  N   PHE A  74       0.008  -7.409  -7.712  1.00 98.33           N  
ATOM   1123  H   PHE A  74       0.735  -6.718  -7.832  1.00 98.33           H  
ATOM   1124  CA  PHE A  74      -0.885  -7.692  -8.836  1.00 98.33           C  
ATOM   1125  HA  PHE A  74      -1.915  -7.547  -8.511  1.00 98.33           H  
ATOM   1126  C   PHE A  74      -0.780  -9.149  -9.294  1.00 98.33           C  
ATOM   1127  CB  PHE A  74      -0.605  -6.708  -9.976  1.00 98.33           C  
ATOM   1128  HB2 PHE A  74      -1.115  -7.059 -10.874  1.00 98.33           H  
ATOM   1129  HB3 PHE A  74       0.464  -6.688 -10.189  1.00 98.33           H  
ATOM   1130  O   PHE A  74      -1.801  -9.802  -9.509  1.00 98.33           O  
ATOM   1131  CG  PHE A  74      -1.108  -5.310  -9.679  1.00 98.33           C  
ATOM   1132  CD1 PHE A  74      -2.491  -5.086  -9.544  1.00 98.33           C  
ATOM   1133  HD1 PHE A  74      -3.193  -5.895  -9.678  1.00 98.33           H  
ATOM   1134  CD2 PHE A  74      -0.213  -4.234  -9.543  1.00 98.33           C  
ATOM   1135  HD2 PHE A  74       0.849  -4.391  -9.664  1.00 98.33           H  
ATOM   1136  CE1 PHE A  74      -2.975  -3.801  -9.255  1.00 98.33           C  
ATOM   1137  HE1 PHE A  74      -4.038  -3.628  -9.175  1.00 98.33           H  
ATOM   1138  CE2 PHE A  74      -0.701  -2.944  -9.271  1.00 98.33           C  
ATOM   1139  HE2 PHE A  74      -0.020  -2.109  -9.200  1.00 98.33           H  
ATOM   1140  CZ  PHE A  74      -2.082  -2.728  -9.121  1.00 98.33           C  
ATOM   1141  HZ  PHE A  74      -2.466  -1.737  -8.931  1.00 98.33           H  
ATOM   1142  N   LEU A  75       0.429  -9.721  -9.322  1.00 97.01           N  
ATOM   1143  H   LEU A  75       1.242  -9.140  -9.174  1.00 97.01           H  
ATOM   1144  CA  LEU A  75       0.623 -11.136  -9.653  1.00 97.01           C  
ATOM   1145  HA  LEU A  75       0.196 -11.301 -10.642  1.00 97.01           H  
ATOM   1146  C   LEU A  75      -0.093 -12.082  -8.675  1.00 97.01           C  
ATOM   1147  CB  LEU A  75       2.133 -11.422  -9.690  1.00 97.01           C  
ATOM   1148  HB2 LEU A  75       2.619 -10.668 -10.310  1.00 97.01           H  
ATOM   1149  HB3 LEU A  75       2.528 -11.331  -8.679  1.00 97.01           H  
ATOM   1150  O   LEU A  75      -0.494 -13.181  -9.054  1.00 97.01           O  
ATOM   1151  CG  LEU A  75       2.498 -12.811 -10.245  1.00 97.01           C  
ATOM   1152  HG  LEU A  75       2.007 -13.594  -9.667  1.00 97.01           H  
ATOM   1153  CD1 LEU A  75       2.123 -12.961 -11.721  1.00 97.01           C  
ATOM   1154 HD11 LEU A  75       2.575 -12.158 -12.303  1.00 97.01           H  
ATOM   1155 HD12 LEU A  75       1.040 -12.925 -11.837  1.00 97.01           H  
ATOM   1156 HD13 LEU A  75       2.473 -13.920 -12.101  1.00 97.01           H  
ATOM   1157  CD2 LEU A  75       4.004 -13.018 -10.118  1.00 97.01           C  
ATOM   1158 HD21 LEU A  75       4.283 -13.958 -10.593  1.00 97.01           H  
ATOM   1159 HD22 LEU A  75       4.530 -12.205 -10.619  1.00 97.01           H  
ATOM   1160 HD23 LEU A  75       4.284 -13.033  -9.065  1.00 97.01           H  
ATOM   1161  N   ASN A  76      -0.270 -11.670  -7.417  1.00 97.92           N  
ATOM   1162  H   ASN A  76       0.063 -10.748  -7.174  1.00 97.92           H  
ATOM   1163  CA  ASN A  76      -0.946 -12.453  -6.385  1.00 97.92           C  
ATOM   1164  HA  ASN A  76      -0.925 -13.497  -6.698  1.00 97.92           H  
ATOM   1165  C   ASN A  76      -2.447 -12.140  -6.253  1.00 97.92           C  
ATOM   1166  CB  ASN A  76      -0.152 -12.382  -5.068  1.00 97.92           C  
ATOM   1167  HB2 ASN A  76       0.187 -11.365  -4.875  1.00 97.92           H  
ATOM   1168  HB3 ASN A  76      -0.781 -12.692  -4.233  1.00 97.92           H  
ATOM   1169  O   ASN A  76      -3.083 -12.654  -5.334  1.00 97.92           O  
ATOM   1170  CG  ASN A  76       1.024 -13.331  -5.115  1.00 97.92           C  
ATOM   1171  ND2 ASN A  76       2.166 -12.898  -5.592  1.00 97.92           N  
ATOM   1172 HD21 ASN A  76       2.218 -11.938  -5.899  1.00 97.92           H  
ATOM   1173 HD22 ASN A  76       2.867 -13.583  -5.837  1.00 97.92           H  
ATOM   1174  OD1 ASN A  76       0.888 -14.502  -4.793  1.00 97.92           O  
ATOM   1175  N   GLY A  77      -3.047 -11.402  -7.188  1.00 97.09           N  
ATOM   1176  H   GLY A  77      -2.491 -11.006  -7.932  1.00 97.09           H  
ATOM   1177  CA  GLY A  77      -4.487 -11.117  -7.197  1.00 97.09           C  
ATOM   1178  HA2 GLY A  77      -4.803 -11.006  -8.235  1.00 97.09           H  
ATOM   1179  HA3 GLY A  77      -5.046 -11.944  -6.759  1.00 97.09           H  
ATOM   1180  C   GLY A  77      -4.880  -9.830  -6.475  1.00 97.09           C  
ATOM   1181  O   GLY A  77      -6.037  -9.677  -6.089  1.00 97.09           O  
ATOM   1182  N   GLY A  78      -3.924  -8.920  -6.285  1.00 97.55           N  
ATOM   1183  H   GLY A  78      -2.987  -9.132  -6.595  1.00 97.55           H  
ATOM   1184  CA  GLY A  78      -4.216  -7.518  -6.020  1.00 97.55           C  
ATOM   1185  HA2 GLY A  78      -4.777  -7.421  -5.090  1.00 97.55           H  
ATOM   1186  HA3 GLY A  78      -3.267  -6.990  -5.929  1.00 97.55           H  
ATOM   1187  C   GLY A  78      -5.007  -6.879  -7.164  1.00 97.55           C  
ATOM   1188  O   GLY A  78      -4.823  -7.259  -8.318  1.00 97.55           O  
ATOM   1189  N   MET A  79      -5.888  -5.932  -6.837  1.00 95.93           N  
ATOM   1190  H   MET A  79      -5.916  -5.622  -5.876  1.00 95.93           H  
ATOM   1191  CA  MET A  79      -6.763  -5.254  -7.809  1.00 95.93           C  
ATOM   1192  HA  MET A  79      -6.520  -5.575  -8.822  1.00 95.93           H  
ATOM   1193  C   MET A  79      -6.587  -3.739  -7.789  1.00 95.93           C  
ATOM   1194  CB  MET A  79      -8.241  -5.586  -7.546  1.00 95.93           C  
ATOM   1195  HB2 MET A  79      -8.855  -5.008  -8.237  1.00 95.93           H  
ATOM   1196  HB3 MET A  79      -8.499  -5.288  -6.530  1.00 95.93           H  
ATOM   1197  O   MET A  79      -6.570  -3.130  -8.843  1.00 95.93           O  
ATOM   1198  CG  MET A  79      -8.560  -7.072  -7.747  1.00 95.93           C  
ATOM   1199  HG2 MET A  79      -8.210  -7.364  -8.737  1.00 95.93           H  
ATOM   1200  HG3 MET A  79      -8.008  -7.657  -7.011  1.00 95.93           H  
ATOM   1201  SD  MET A  79     -10.322  -7.511  -7.627  1.00 95.93           S  
ATOM   1202  CE  MET A  79     -10.678  -7.031  -5.915  1.00 95.93           C  
ATOM   1203  HE1 MET A  79     -11.697  -7.323  -5.662  1.00 95.93           H  
ATOM   1204  HE2 MET A  79     -10.585  -5.950  -5.810  1.00 95.93           H  
ATOM   1205  HE3 MET A  79      -9.979  -7.525  -5.240  1.00 95.93           H  
ATOM   1206  N   ASP A  80      -6.404  -3.142  -6.610  1.00 97.66           N  
ATOM   1207  H   ASP A  80      -6.379  -3.694  -5.765  1.00 97.66           H  
ATOM   1208  CA  ASP A  80      -6.325  -1.693  -6.449  1.00 97.66           C  
ATOM   1209  HA  ASP A  80      -6.175  -1.210  -7.414  1.00 97.66           H  
ATOM   1210  C   ASP A  80      -5.157  -1.344  -5.531  1.00 97.66           C  
ATOM   1211  CB  ASP A  80      -7.630  -1.156  -5.852  1.00 97.66           C  
ATOM   1212  HB2 ASP A  80      -7.533  -0.081  -5.698  1.00 97.66           H  
ATOM   1213  HB3 ASP A  80      -7.787  -1.619  -4.878  1.00 97.66           H  
ATOM   1214  O   ASP A  80      -5.104  -1.774  -4.370  1.00 97.66           O  
ATOM   1215  CG  ASP A  80      -8.848  -1.420  -6.736  1.00 97.66           C  
ATOM   1216  OD1 ASP A  80      -8.884  -0.877  -7.861  1.00 97.66           O  
ATOM   1217  OD2 ASP A  80      -9.746  -2.145  -6.249  1.00 97.66           O  
ATOM   1218  N   ALA A  81      -4.226  -0.538  -6.030  1.00 98.42           N  
ATOM   1219  H   ALA A  81      -4.346  -0.181  -6.967  1.00 98.42           H  
ATOM   1220  CA  ALA A  81      -3.096  -0.059  -5.251  1.00 98.42           C  
ATOM   1221  HA  ALA A  81      -3.244  -0.365  -4.215  1.00 98.42           H  
ATOM   1222  C   ALA A  81      -3.027   1.466  -5.255  1.00 98.42           C  
ATOM   1223  CB  ALA A  81      -1.803  -0.720  -5.738  1.00 98.42           C  
ATOM   1224  HB1 ALA A  81      -1.630  -0.481  -6.787  1.00 98.42           H  
ATOM   1225  HB2 ALA A  81      -1.878  -1.802  -5.625  1.00 98.42           H  
ATOM   1226  HB3 ALA A  81      -0.962  -0.357  -5.147  1.00 98.42           H  
ATOM   1227  O   ALA A  81      -3.259   2.108  -6.272  1.00 98.42           O  
ATOM   1228  N   VAL A  82      -2.671   2.051  -4.114  1.00 98.60           N  
ATOM   1229  H   VAL A  82      -2.442   1.448  -3.337  1.00 98.60           H  
ATOM   1230  CA  VAL A  82      -2.368   3.481  -4.000  1.00 98.60           C  
ATOM   1231  HA  VAL A  82      -2.685   3.992  -4.909  1.00 98.60           H  
ATOM   1232  C   VAL A  82      -0.864   3.635  -3.871  1.00 98.60           C  
ATOM   1233  CB  VAL A  82      -3.115   4.139  -2.831  1.00 98.60           C  
ATOM   1234  HB  VAL A  82      -2.886   3.613  -1.904  1.00 98.60           H  
ATOM   1235  O   VAL A  82      -0.265   3.153  -2.912  1.00 98.60           O  
ATOM   1236  CG1 VAL A  82      -2.710   5.609  -2.678  1.00 98.60           C  
ATOM   1237 HG11 VAL A  82      -3.307   6.071  -1.891  1.00 98.60           H  
ATOM   1238 HG12 VAL A  82      -2.879   6.133  -3.619  1.00 98.60           H  
ATOM   1239 HG13 VAL A  82      -1.659   5.689  -2.401  1.00 98.60           H  
ATOM   1240  CG2 VAL A  82      -4.630   4.096  -3.060  1.00 98.60           C  
ATOM   1241 HG21 VAL A  82      -4.962   3.065  -3.184  1.00 98.60           H  
ATOM   1242 HG22 VAL A  82      -4.889   4.654  -3.960  1.00 98.60           H  
ATOM   1243 HG23 VAL A  82      -5.153   4.525  -2.205  1.00 98.60           H  
ATOM   1244  N   ILE A  83      -0.237   4.310  -4.823  1.00 98.57           N  
ATOM   1245  H   ILE A  83      -0.782   4.670  -5.594  1.00 98.57           H  
ATOM   1246  CA  ILE A  83       1.213   4.476  -4.862  1.00 98.57           C  
ATOM   1247  HA  ILE A  83       1.680   3.760  -4.186  1.00 98.57           H  
ATOM   1248  C   ILE A  83       1.577   5.872  -4.384  1.00 98.57           C  
ATOM   1249  CB  ILE A  83       1.753   4.192  -6.273  1.00 98.57           C  
ATOM   1250  HB  ILE A  83       1.377   4.971  -6.937  1.00 98.57           H  
ATOM   1251  O   ILE A  83       1.064   6.868  -4.892  1.00 98.57           O  
ATOM   1252  CG1 ILE A  83       1.254   2.844  -6.833  1.00 98.57           C  
ATOM   1253 HG12 ILE A  83       0.176   2.901  -6.982  1.00 98.57           H  
ATOM   1254 HG13 ILE A  83       1.697   2.708  -7.820  1.00 98.57           H  
ATOM   1255  CG2 ILE A  83       3.291   4.256  -6.289  1.00 98.57           C  
ATOM   1256 HG21 ILE A  83       3.649   4.042  -7.297  1.00 98.57           H  
ATOM   1257 HG22 ILE A  83       3.716   3.542  -5.583  1.00 98.57           H  
ATOM   1258 HG23 ILE A  83       3.629   5.261  -6.035  1.00 98.57           H  
ATOM   1259  CD1 ILE A  83       1.556   1.608  -5.973  1.00 98.57           C  
ATOM   1260 HD11 ILE A  83       1.217   0.712  -6.494  1.00 98.57           H  
ATOM   1261 HD12 ILE A  83       2.628   1.525  -5.795  1.00 98.57           H  
ATOM   1262 HD13 ILE A  83       1.028   1.672  -5.022  1.00 98.57           H  
ATOM   1263  N   VAL A  84       2.495   5.944  -3.425  1.00 98.27           N  
ATOM   1264  H   VAL A  84       2.811   5.081  -3.007  1.00 98.27           H  
ATOM   1265  CA  VAL A  84       3.147   7.183  -3.006  1.00 98.27           C  
ATOM   1266  HA  VAL A  84       2.749   8.020  -3.580  1.00 98.27           H  
ATOM   1267  C   VAL A  84       4.633   7.065  -3.307  1.00 98.27           C  
ATOM   1268  CB  VAL A  84       2.894   7.480  -1.522  1.00 98.27           C  
ATOM   1269  HB  VAL A  84       3.242   6.635  -0.928  1.00 98.27           H  
ATOM   1270  O   VAL A  84       5.381   6.382  -2.600  1.00 98.27           O  
ATOM   1271  CG1 VAL A  84       3.645   8.740  -1.071  1.00 98.27           C  
ATOM   1272 HG11 VAL A  84       4.719   8.634  -1.226  1.00 98.27           H  
ATOM   1273 HG12 VAL A  84       3.283   9.612  -1.616  1.00 98.27           H  
ATOM   1274 HG13 VAL A  84       3.490   8.879  -0.001  1.00 98.27           H  
ATOM   1275  CG2 VAL A  84       1.403   7.705  -1.242  1.00 98.27           C  
ATOM   1276 HG21 VAL A  84       1.038   8.548  -1.830  1.00 98.27           H  
ATOM   1277 HG22 VAL A  84       0.836   6.812  -1.504  1.00 98.27           H  
ATOM   1278 HG23 VAL A  84       1.257   7.915  -0.183  1.00 98.27           H  
ATOM   1279  N   ARG A  85       5.069   7.779  -4.347  1.00 97.55           N  
ATOM   1280  H   ARG A  85       4.396   8.289  -4.900  1.00 97.55           H  
ATOM   1281  CA  ARG A  85       6.490   7.947  -4.643  1.00 97.55           C  
ATOM   1282  HA  ARG A  85       6.975   6.976  -4.548  1.00 97.55           H  
ATOM   1283  C   ARG A  85       7.115   8.911  -3.641  1.00 97.55           C  
ATOM   1284  CB  ARG A  85       6.674   8.428  -6.087  1.00 97.55           C  
ATOM   1285  HB2 ARG A  85       6.216   7.705  -6.761  1.00 97.55           H  
ATOM   1286  HB3 ARG A  85       6.164   9.384  -6.203  1.00 97.55           H  
ATOM   1287  O   ARG A  85       6.660  10.045  -3.495  1.00 97.55           O  
ATOM   1288  CG  ARG A  85       8.148   8.609  -6.484  1.00 97.55           C  
ATOM   1289  HG2 ARG A  85       8.645   7.639  -6.472  1.00 97.55           H  
ATOM   1290  HG3 ARG A  85       8.655   9.277  -5.788  1.00 97.55           H  
ATOM   1291  CD  ARG A  85       8.227   9.228  -7.883  1.00 97.55           C  
ATOM   1292  HD2 ARG A  85       7.572   8.670  -8.552  1.00 97.55           H  
ATOM   1293  HD3 ARG A  85       7.854  10.250  -7.821  1.00 97.55           H  
ATOM   1294  NE  ARG A  85       9.601   9.229  -8.421  1.00 97.55           N  
ATOM   1295  HE  ARG A  85      10.212   8.460  -8.185  1.00 97.55           H  
ATOM   1296  NH1 ARG A  85       9.403  10.970  -9.932  1.00 97.55           N  
ATOM   1297 HH11 ARG A  85       8.406  11.038  -9.787  1.00 97.55           H  
ATOM   1298 HH12 ARG A  85       9.854  11.541 -10.633  1.00 97.55           H  
ATOM   1299  NH2 ARG A  85      11.340   9.970  -9.675  1.00 97.55           N  
ATOM   1300 HH21 ARG A  85      11.827   9.094  -9.554  1.00 97.55           H  
ATOM   1301 HH22 ARG A  85      11.665  10.595 -10.398  1.00 97.55           H  
ATOM   1302  CZ  ARG A  85      10.095  10.056  -9.326  1.00 97.55           C  
ATOM   1303  N   VAL A  86       8.201   8.483  -3.011  1.00 96.53           N  
ATOM   1304  H   VAL A  86       8.473   7.522  -3.161  1.00 96.53           H  
ATOM   1305  CA  VAL A  86       9.108   9.354  -2.257  1.00 96.53           C  
ATOM   1306  HA  VAL A  86       8.641  10.333  -2.144  1.00 96.53           H  
ATOM   1307  C   VAL A  86      10.399   9.576  -3.040  1.00 96.53           C  
ATOM   1308  CB  VAL A  86       9.376   8.838  -0.835  1.00 96.53           C  
ATOM   1309  HB  VAL A  86      10.088   9.516  -0.365  1.00 96.53           H  
ATOM   1310  O   VAL A  86      10.869   8.691  -3.760  1.00 96.53           O  
ATOM   1311  CG1 VAL A  86       8.088   8.849  -0.006  1.00 96.53           C  
ATOM   1312 HG11 VAL A  86       7.699   9.865   0.053  1.00 96.53           H  
ATOM   1313 HG12 VAL A  86       7.333   8.203  -0.454  1.00 96.53           H  
ATOM   1314 HG13 VAL A  86       8.300   8.497   1.004  1.00 96.53           H  
ATOM   1315  CG2 VAL A  86       9.967   7.425  -0.788  1.00 96.53           C  
ATOM   1316 HG21 VAL A  86      10.678   7.268  -1.599  1.00 96.53           H  
ATOM   1317 HG22 VAL A  86       9.166   6.691  -0.869  1.00 96.53           H  
ATOM   1318 HG23 VAL A  86      10.485   7.294   0.162  1.00 96.53           H  
ATOM   1319  N   PHE A  87      10.976  10.764  -2.893  1.00 95.32           N  
ATOM   1320  H   PHE A  87      10.562  11.439  -2.267  1.00 95.32           H  
ATOM   1321  CA  PHE A  87      12.177  11.194  -3.599  1.00 95.32           C  
ATOM   1322  HA  PHE A  87      12.692  10.331  -4.021  1.00 95.32           H  
ATOM   1323  C   PHE A  87      13.125  11.894  -2.629  1.00 95.32           C  
ATOM   1324  CB  PHE A  87      11.778  12.129  -4.747  1.00 95.32           C  
ATOM   1325  HB2 PHE A  87      11.107  11.602  -5.424  1.00 95.32           H  
ATOM   1326  HB3 PHE A  87      11.236  12.980  -4.334  1.00 95.32           H  
ATOM   1327  O   PHE A  87      12.678  12.628  -1.748  1.00 95.32           O  
ATOM   1328  CG  PHE A  87      12.952  12.659  -5.540  1.00 95.32           C  
ATOM   1329  CD1 PHE A  87      13.491  13.929  -5.250  1.00 95.32           C  
ATOM   1330  HD1 PHE A  87      13.050  14.543  -4.479  1.00 95.32           H  
ATOM   1331  CD2 PHE A  87      13.497  11.887  -6.579  1.00 95.32           C  
ATOM   1332  HD2 PHE A  87      13.063  10.933  -6.841  1.00 95.32           H  
ATOM   1333  CE1 PHE A  87      14.589  14.410  -5.984  1.00 95.32           C  
ATOM   1334  HE1 PHE A  87      14.989  15.395  -5.795  1.00 95.32           H  
ATOM   1335  CE2 PHE A  87      14.583  12.380  -7.317  1.00 95.32           C  
ATOM   1336  HE2 PHE A  87      14.960  11.825  -8.163  1.00 95.32           H  
ATOM   1337  CZ  PHE A  87      15.150  13.624  -7.003  1.00 95.32           C  
ATOM   1338  HZ  PHE A  87      15.987  13.989  -7.580  1.00 95.32           H  
ATOM   1339  N   LYS A  88      14.430  11.682  -2.810  1.00 94.99           N  
ATOM   1340  H   LYS A  88      14.719  11.112  -3.592  1.00 94.99           H  
ATOM   1341  CA  LYS A  88      15.476  12.394  -2.079  1.00 94.99           C  
ATOM   1342  HA  LYS A  88      15.027  13.209  -1.511  1.00 94.99           H  
ATOM   1343  C   LYS A  88      16.462  12.996  -3.070  1.00 94.99           C  
ATOM   1344  CB  LYS A  88      16.158  11.445  -1.086  1.00 94.99           C  
ATOM   1345  HB2 LYS A  88      15.405  11.006  -0.431  1.00 94.99           H  
ATOM   1346  HB3 LYS A  88      16.666  10.643  -1.623  1.00 94.99           H  
ATOM   1347  O   LYS A  88      17.177  12.257  -3.746  1.00 94.99           O  
ATOM   1348  CG  LYS A  88      17.166  12.227  -0.240  1.00 94.99           C  
ATOM   1349  HG2 LYS A  88      17.955  12.623  -0.879  1.00 94.99           H  
ATOM   1350  HG3 LYS A  88      16.659  13.059   0.249  1.00 94.99           H  
ATOM   1351  CD  LYS A  88      17.791  11.333   0.824  1.00 94.99           C  
ATOM   1352  HD2 LYS A  88      17.019  11.015   1.525  1.00 94.99           H  
ATOM   1353  HD3 LYS A  88      18.236  10.451   0.364  1.00 94.99           H  
ATOM   1354  CE  LYS A  88      18.853  12.143   1.555  1.00 94.99           C  
ATOM   1355  HE2 LYS A  88      18.382  13.052   1.929  1.00 94.99           H  
ATOM   1356  HE3 LYS A  88      19.632  12.426   0.847  1.00 94.99           H  
ATOM   1357  NZ  LYS A  88      19.403  11.358   2.676  1.00 94.99           N  
ATOM   1358  HZ1 LYS A  88      19.831  10.513   2.326  1.00 94.99           H  
ATOM   1359  HZ2 LYS A  88      18.638  11.102   3.284  1.00 94.99           H  
ATOM   1360  HZ3 LYS A  88      20.067  11.907   3.202  1.00 94.99           H  
ATOM   1361  N   ALA A  89      16.517  14.323  -3.124  1.00 93.93           N  
ATOM   1362  H   ALA A  89      15.896  14.862  -2.537  1.00 93.93           H  
ATOM   1363  CA  ALA A  89      17.444  15.042  -3.987  1.00 93.93           C  
ATOM   1364  HA  ALA A  89      17.323  14.673  -5.006  1.00 93.93           H  
ATOM   1365  C   ALA A  89      18.908  14.810  -3.570  1.00 93.93           C  
ATOM   1366  CB  ALA A  89      17.077  16.532  -3.977  1.00 93.93           C  
ATOM   1367  HB1 ALA A  89      16.017  16.666  -4.193  1.00 93.93           H  
ATOM   1368  HB2 ALA A  89      17.649  17.057  -4.741  1.00 93.93           H  
ATOM   1369  HB3 ALA A  89      17.302  16.968  -3.004  1.00 93.93           H  
ATOM   1370  O   ALA A  89      19.210  14.503  -2.411  1.00 93.93           O  
ATOM   1371  N   GLN A  90      19.831  14.981  -4.516  1.00 91.26           N  
ATOM   1372  H   GLN A  90      19.529  15.226  -5.448  1.00 91.26           H  
ATOM   1373  CA  GLN A  90      21.264  15.011  -4.219  1.00 91.26           C  
ATOM   1374  HA  GLN A  90      21.532  14.088  -3.706  1.00 91.26           H  
ATOM   1375  C   GLN A  90      21.612  16.182  -3.286  1.00 91.26           C  
ATOM   1376  CB  GLN A  90      22.069  15.103  -5.523  1.00 91.26           C  
ATOM   1377  HB2 GLN A  90      23.126  15.195  -5.275  1.00 91.26           H  
ATOM   1378  HB3 GLN A  90      21.767  15.995  -6.072  1.00 91.26           H  
ATOM   1379  O   GLN A  90      20.939  17.213  -3.278  1.00 91.26           O  
ATOM   1380  CG  GLN A  90      21.883  13.867  -6.418  1.00 91.26           C  
ATOM   1381  HG2 GLN A  90      22.137  12.974  -5.847  1.00 91.26           H  
ATOM   1382  HG3 GLN A  90      20.846  13.792  -6.746  1.00 91.26           H  
ATOM   1383  CD  GLN A  90      22.776  13.881  -7.650  1.00 91.26           C  
ATOM   1384  NE2 GLN A  90      22.934  12.756  -8.311  1.00 91.26           N  
ATOM   1385 HE21 GLN A  90      23.442  12.849  -9.179  1.00 91.26           H  
ATOM   1386 HE22 GLN A  90      22.301  11.989  -8.137  1.00 91.26           H  
ATOM   1387  OE1 GLN A  90      23.387  14.867  -8.018  1.00 91.26           O  
ATOM   1388  N   THR A  91      22.687  16.049  -2.505  1.00 88.08           N  
ATOM   1389  H   THR A  91      23.204  15.182  -2.519  1.00 88.08           H  
ATOM   1390  CA  THR A  91      23.151  17.116  -1.606  1.00 88.08           C  
ATOM   1391  HA  THR A  91      22.378  17.293  -0.858  1.00 88.08           H  
ATOM   1392  C   THR A  91      23.403  18.414  -2.380  1.00 88.08           C  
ATOM   1393  CB  THR A  91      24.441  16.700  -0.884  1.00 88.08           C  
ATOM   1394  HB  THR A  91      25.248  16.601  -1.609  1.00 88.08           H  
ATOM   1395  O   THR A  91      24.194  18.429  -3.318  1.00 88.08           O  
ATOM   1396  CG2 THR A  91      24.853  17.697   0.199  1.00 88.08           C  
ATOM   1397 HG21 THR A  91      25.096  18.659  -0.252  1.00 88.08           H  
ATOM   1398 HG22 THR A  91      25.738  17.331   0.719  1.00 88.08           H  
ATOM   1399 HG23 THR A  91      24.041  17.827   0.914  1.00 88.08           H  
ATOM   1400  OG1 THR A  91      24.259  15.458  -0.240  1.00 88.08           O  
ATOM   1401  HG1 THR A  91      25.103  15.211   0.144  1.00 88.08           H  
ATOM   1402  N   GLY A  92      22.753  19.507  -1.971  1.00 84.44           N  
ATOM   1403  H   GLY A  92      22.061  19.405  -1.242  1.00 84.44           H  
ATOM   1404  CA  GLY A  92      22.830  20.809  -2.652  1.00 84.44           C  
ATOM   1405  HA2 GLY A  92      22.658  21.599  -1.922  1.00 84.44           H  
ATOM   1406  HA3 GLY A  92      23.829  20.942  -3.069  1.00 84.44           H  
ATOM   1407  C   GLY A  92      21.819  21.000  -3.792  1.00 84.44           C  
ATOM   1408  O   GLY A  92      21.749  22.091  -4.359  1.00 84.44           O  
ATOM   1409  N   SER A  93      21.019  19.977  -4.098  1.00 87.18           N  
ATOM   1410  H   SER A  93      21.120  19.113  -3.585  1.00 87.18           H  
ATOM   1411  CA  SER A  93      19.869  20.047  -5.001  1.00 87.18           C  
ATOM   1412  HA  SER A  93      19.920  20.971  -5.577  1.00 87.18           H  
ATOM   1413  C   SER A  93      18.550  20.066  -4.215  1.00 87.18           C  
ATOM   1414  CB  SER A  93      19.915  18.886  -6.006  1.00 87.18           C  
ATOM   1415  HB2 SER A  93      20.934  18.758  -6.372  1.00 87.18           H  
ATOM   1416  HB3 SER A  93      19.597  17.963  -5.521  1.00 87.18           H  
ATOM   1417  O   SER A  93      18.522  19.902  -2.995  1.00 87.18           O  
ATOM   1418  OG  SER A  93      19.073  19.180  -7.105  1.00 87.18           O  
ATOM   1419  HG  SER A  93      18.704  18.368  -7.460  1.00 87.18           H  
ATOM   1420  N   ASP A  94      17.455  20.277  -4.931  1.00 89.46           N  
ATOM   1421  H   ASP A  94      17.557  20.264  -5.936  1.00 89.46           H  
ATOM   1422  CA  ASP A  94      16.077  20.155  -4.461  1.00 89.46           C  
ATOM   1423  HA  ASP A  94      16.059  19.534  -3.565  1.00 89.46           H  
ATOM   1424  C   ASP A  94      15.247  19.422  -5.528  1.00 89.46           C  
ATOM   1425  CB  ASP A  94      15.510  21.538  -4.081  1.00 89.46           C  
ATOM   1426  HB2 ASP A  94      16.052  21.903  -3.209  1.00 89.46           H  
ATOM   1427  HB3 ASP A  94      14.464  21.433  -3.793  1.00 89.46           H  
ATOM   1428  O   ASP A  94      15.748  19.099  -6.606  1.00 89.46           O  
ATOM   1429  CG  ASP A  94      15.620  22.572  -5.205  1.00 89.46           C  
ATOM   1430  OD1 ASP A  94      15.171  22.261  -6.324  1.00 89.46           O  
ATOM   1431  OD2 ASP A  94      16.232  23.647  -4.975  1.00 89.46           O  
ATOM   1432  N   GLU A  95      13.989  19.109  -5.215  1.00 87.29           N  
ATOM   1433  H   GLU A  95      13.606  19.424  -4.335  1.00 87.29           H  
ATOM   1434  CA  GLU A  95      13.116  18.358  -6.123  1.00 87.29           C  
ATOM   1435  HA  GLU A  95      13.577  17.393  -6.335  1.00 87.29           H  
ATOM   1436  C   GLU A  95      12.927  19.063  -7.475  1.00 87.29           C  
ATOM   1437  CB  GLU A  95      11.766  18.115  -5.426  1.00 87.29           C  
ATOM   1438  HB2 GLU A  95      11.955  17.592  -4.488  1.00 87.29           H  
ATOM   1439  HB3 GLU A  95      11.282  19.068  -5.209  1.00 87.29           H  
ATOM   1440  O   GLU A  95      13.013  18.422  -8.523  1.00 87.29           O  
ATOM   1441  CG  GLU A  95      10.846  17.259  -6.305  1.00 87.29           C  
ATOM   1442  HG2 GLU A  95      11.415  16.374  -6.593  1.00 87.29           H  
ATOM   1443  HG3 GLU A  95      10.594  17.811  -7.210  1.00 87.29           H  
ATOM   1444  CD  GLU A  95       9.543  16.798  -5.639  1.00 87.29           C  
ATOM   1445  OE1 GLU A  95       8.709  16.229  -6.384  1.00 87.29           O  
ATOM   1446  OE2 GLU A  95       9.386  16.936  -4.404  1.00 87.29           O  
ATOM   1447  N   ASP A  96      12.719  20.381  -7.467  1.00 88.64           N  
ATOM   1448  H   ASP A  96      12.761  20.880  -6.590  1.00 88.64           H  
ATOM   1449  CA  ASP A  96      12.517  21.158  -8.692  1.00 88.64           C  
ATOM   1450  HA  ASP A  96      11.768  20.654  -9.303  1.00 88.64           H  
ATOM   1451  C   ASP A  96      13.804  21.208  -9.534  1.00 88.64           C  
ATOM   1452  CB  ASP A  96      11.987  22.563  -8.343  1.00 88.64           C  
ATOM   1453  HB2 ASP A  96      12.605  22.999  -7.559  1.00 88.64           H  
ATOM   1454  HB3 ASP A  96      12.079  23.193  -9.228  1.00 88.64           H  
ATOM   1455  O   ASP A  96      13.765  21.149 -10.767  1.00 88.64           O  
ATOM   1456  CG  ASP A  96      10.504  22.586  -7.913  1.00 88.64           C  
ATOM   1457  OD1 ASP A  96       9.715  21.710  -8.356  1.00 88.64           O  
ATOM   1458  OD2 ASP A  96      10.094  23.518  -7.186  1.00 88.64           O  
ATOM   1459  N   LYS A  97      14.976  21.223  -8.890  1.00 90.02           N  
ATOM   1460  H   LYS A  97      14.961  21.325  -7.885  1.00 90.02           H  
ATOM   1461  CA  LYS A  97      16.263  21.139  -9.579  1.00 90.02           C  
ATOM   1462  HA  LYS A  97      16.173  21.819 -10.426  1.00 90.02           H  
ATOM   1463  C   LYS A  97      16.572  19.755 -10.140  1.00 90.02           C  
ATOM   1464  CB  LYS A  97      17.403  21.585  -8.663  1.00 90.02           C  
ATOM   1465  HB2 LYS A  97      18.357  21.245  -9.065  1.00 90.02           H  
ATOM   1466  HB3 LYS A  97      17.263  21.116  -7.689  1.00 90.02           H  
ATOM   1467  O   LYS A  97      17.438  19.691 -11.009  1.00 90.02           O  
ATOM   1468  CG  LYS A  97      17.461  23.105  -8.510  1.00 90.02           C  
ATOM   1469  HG2 LYS A  97      17.713  23.569  -9.464  1.00 90.02           H  
ATOM   1470  HG3 LYS A  97      16.493  23.480  -8.179  1.00 90.02           H  
ATOM   1471  CD  LYS A  97      18.532  23.438  -7.472  1.00 90.02           C  
ATOM   1472  HD2 LYS A  97      19.527  23.239  -7.871  1.00 90.02           H  
ATOM   1473  HD3 LYS A  97      18.370  22.795  -6.607  1.00 90.02           H  
ATOM   1474  CE  LYS A  97      18.412  24.901  -7.049  1.00 90.02           C  
ATOM   1475  HE2 LYS A  97      19.149  25.505  -7.578  1.00 90.02           H  
ATOM   1476  HE3 LYS A  97      17.413  25.251  -7.310  1.00 90.02           H  
ATOM   1477  NZ  LYS A  97      18.565  24.996  -5.586  1.00 90.02           N  
ATOM   1478  HZ1 LYS A  97      18.488  25.947  -5.254  1.00 90.02           H  
ATOM   1479  HZ2 LYS A  97      17.782  24.497  -5.190  1.00 90.02           H  
ATOM   1480  HZ3 LYS A  97      19.407  24.543  -5.259  1.00 90.02           H  
ATOM   1481  N   SER A  98      15.889  18.706  -9.710  1.00 93.26           N  
ATOM   1482  H   SER A  98      15.248  18.835  -8.941  1.00 93.26           H  
ATOM   1483  CA  SER A  98      16.090  17.346 -10.221  1.00 93.26           C  
ATOM   1484  HA  SER A  98      17.113  17.266 -10.588  1.00 93.26           H  
ATOM   1485  C   SER A  98      15.209  16.999 -11.427  1.00 93.26           C  
ATOM   1486  CB  SER A  98      15.945  16.348  -9.074  1.00 93.26           C  
ATOM   1487  HB2 SER A  98      15.020  16.535  -8.528  1.00 93.26           H  
ATOM   1488  HB3 SER A  98      15.929  15.333  -9.472  1.00 93.26           H  
ATOM   1489  O   SER A  98      15.213  15.861 -11.900  1.00 93.26           O  
ATOM   1490  OG  SER A  98      17.060  16.480  -8.210  1.00 93.26           O  
ATOM   1491  HG  SER A  98      17.805  16.183  -8.737  1.00 93.26           H  
ATOM   1492  N   LYS A  99      14.466  17.973 -11.960  1.00 94.94           N  
ATOM   1493  H   LYS A  99      14.469  18.874 -11.504  1.00 94.94           H  
ATOM   1494  CA  LYS A  99      13.655  17.831 -13.175  1.00 94.94           C  
ATOM   1495  HA  LYS A  99      13.353  16.790 -13.295  1.00 94.94           H  
ATOM   1496  C   LYS A  99      14.424  18.240 -14.426  1.00 94.94           C  
ATOM   1497  CB  LYS A  99      12.400  18.685 -13.036  1.00 94.94           C  
ATOM   1498  HB2 LYS A  99      11.850  18.681 -13.977  1.00 94.94           H  
ATOM   1499  HB3 LYS A  99      12.705  19.712 -12.831  1.00 94.94           H  
ATOM   1500  O   LYS A  99      15.202  19.199 -14.404  1.00 94.94           O  
ATOM   1501  CG  LYS A  99      11.476  18.170 -11.926  1.00 94.94           C  
ATOM   1502  HG2 LYS A  99      12.026  17.947 -11.012  1.00 94.94           H  
ATOM   1503  HG3 LYS A  99      10.953  17.280 -12.278  1.00 94.94           H  
ATOM   1504  CD  LYS A  99      10.482  19.279 -11.657  1.00 94.94           C  
ATOM   1505  HD2 LYS A  99      11.040  20.151 -11.314  1.00 94.94           H  
ATOM   1506  HD3 LYS A  99       9.993  19.532 -12.597  1.00 94.94           H  
ATOM   1507  CE  LYS A  99       9.397  18.962 -10.648  1.00 94.94           C  
ATOM   1508  HE2 LYS A  99       8.737  18.207 -11.075  1.00 94.94           H  
ATOM   1509  HE3 LYS A  99       9.838  18.593  -9.722  1.00 94.94           H  
ATOM   1510  NZ  LYS A  99       8.675  20.228 -10.421  1.00 94.94           N  
ATOM   1511  HZ1 LYS A  99       7.687  20.081 -10.273  1.00 94.94           H  
ATOM   1512  HZ2 LYS A  99       8.835  20.838 -11.210  1.00 94.94           H  
ATOM   1513  HZ3 LYS A  99       9.084  20.724  -9.642  1.00 94.94           H  
ATOM   1514  N   ALA A 100      14.150  17.540 -15.525  1.00 94.87           N  
ATOM   1515  H   ALA A 100      13.489  16.778 -15.473  1.00 94.87           H  
ATOM   1516  CA  ALA A 100      14.620  17.952 -16.839  1.00 94.87           C  
ATOM   1517  HA  ALA A 100      15.693  18.132 -16.767  1.00 94.87           H  
ATOM   1518  C   ALA A 100      13.934  19.259 -17.259  1.00 94.87           C  
ATOM   1519  CB  ALA A 100      14.391  16.830 -17.857  1.00 94.87           C  
ATOM   1520  HB1 ALA A 100      14.858  17.095 -18.806  1.00 94.87           H  
ATOM   1521  HB2 ALA A 100      14.828  15.897 -17.499  1.00 94.87           H  
ATOM   1522  HB3 ALA A 100      13.323  16.692 -18.024  1.00 94.87           H  
ATOM   1523  O   ALA A 100      12.745  19.454 -16.987  1.00 94.87           O  
ATOM   1524  N   ARG A 101      14.681  20.150 -17.910  1.00 95.08           N  
ATOM   1525  H   ARG A 101      15.624  19.883 -18.154  1.00 95.08           H  
ATOM   1526  CA  ARG A 101      14.160  21.389 -18.496  1.00 95.08           C  
ATOM   1527  HA  ARG A 101      13.072  21.337 -18.477  1.00 95.08           H  
ATOM   1528  C   ARG A 101      14.545  21.476 -19.967  1.00 95.08           C  
ATOM   1529  CB  ARG A 101      14.592  22.638 -17.704  1.00 95.08           C  
ATOM   1530  HB2 ARG A 101      14.215  23.519 -18.223  1.00 95.08           H  
ATOM   1531  HB3 ARG A 101      15.679  22.710 -17.693  1.00 95.08           H  
ATOM   1532  O   ARG A 101      15.554  20.896 -20.373  1.00 95.08           O  
ATOM   1533  CG  ARG A 101      14.037  22.649 -16.267  1.00 95.08           C  
ATOM   1534  HG2 ARG A 101      12.949  22.639 -16.321  1.00 95.08           H  
ATOM   1535  HG3 ARG A 101      14.370  21.758 -15.733  1.00 95.08           H  
ATOM   1536  CD  ARG A 101      14.490  23.890 -15.483  1.00 95.08           C  
ATOM   1537  HD2 ARG A 101      15.572  23.847 -15.355  1.00 95.08           H  
ATOM   1538  HD3 ARG A 101      14.243  24.774 -16.071  1.00 95.08           H  
ATOM   1539  NE  ARG A 101      13.820  23.988 -14.166  1.00 95.08           N  
ATOM   1540  HE  ARG A 101      12.977  23.446 -14.036  1.00 95.08           H  
ATOM   1541  NH1 ARG A 101      14.959  25.789 -13.288  1.00 95.08           N  
ATOM   1542 HH11 ARG A 101      15.445  25.895 -14.167  1.00 95.08           H  
ATOM   1543 HH12 ARG A 101      14.884  26.549 -12.627  1.00 95.08           H  
ATOM   1544  NH2 ARG A 101      13.202  24.957 -12.209  1.00 95.08           N  
ATOM   1545 HH21 ARG A 101      13.140  25.784 -11.633  1.00 95.08           H  
ATOM   1546 HH22 ARG A 101      12.376  24.376 -12.252  1.00 95.08           H  
ATOM   1547  CZ  ARG A 101      14.009  24.898 -13.224  1.00 95.08           C  
ATOM   1548  N   PHE A 102      13.711  22.169 -20.735  1.00 93.57           N  
ATOM   1549  H   PHE A 102      12.908  22.585 -20.285  1.00 93.57           H  
ATOM   1550  CA  PHE A 102      13.873  22.409 -22.164  1.00 93.57           C  
ATOM   1551  HA  PHE A 102      14.892  22.164 -22.466  1.00 93.57           H  
ATOM   1552  C   PHE A 102      13.607  23.884 -22.453  1.00 93.57           C  
ATOM   1553  CB  PHE A 102      12.895  21.543 -22.968  1.00 93.57           C  
ATOM   1554  HB2 PHE A 102      13.113  21.671 -24.028  1.00 93.57           H  
ATOM   1555  HB3 PHE A 102      11.883  21.912 -22.801  1.00 93.57           H  
ATOM   1556  O   PHE A 102      12.499  24.374 -22.222  1.00 93.57           O  
ATOM   1557  CG  PHE A 102      12.911  20.070 -22.633  1.00 93.57           C  
ATOM   1558  CD1 PHE A 102      13.610  19.178 -23.463  1.00 93.57           C  
ATOM   1559  HD1 PHE A 102      14.106  19.535 -24.354  1.00 93.57           H  
ATOM   1560  CD2 PHE A 102      12.238  19.592 -21.490  1.00 93.57           C  
ATOM   1561  HD2 PHE A 102      11.681  20.273 -20.863  1.00 93.57           H  
ATOM   1562  CE1 PHE A 102      13.668  17.819 -23.127  1.00 93.57           C  
ATOM   1563  HE1 PHE A 102      14.218  17.131 -23.751  1.00 93.57           H  
ATOM   1564  CE2 PHE A 102      12.299  18.231 -21.155  1.00 93.57           C  
ATOM   1565  HE2 PHE A 102      11.792  17.860 -20.277  1.00 93.57           H  
ATOM   1566  CZ  PHE A 102      13.012  17.349 -21.980  1.00 93.57           C  
ATOM   1567  HZ  PHE A 102      13.045  16.296 -21.743  1.00 93.57           H  
ATOM   1568  N   ALA A 103      14.601  24.592 -22.983  1.00 91.33           N  
ATOM   1569  H   ALA A 103      15.501  24.150 -23.098  1.00 91.33           H  
ATOM   1570  CA  ALA A 103      14.470  25.999 -23.339  1.00 91.33           C  
ATOM   1571  HA  ALA A 103      13.696  26.453 -22.721  1.00 91.33           H  
ATOM   1572  C   ALA A 103      14.059  26.170 -24.811  1.00 91.33           C  
ATOM   1573  CB  ALA A 103      15.783  26.713 -23.003  1.00 91.33           C  
ATOM   1574  HB1 ALA A 103      16.597  26.295 -23.596  1.00 91.33           H  
ATOM   1575  HB2 ALA A 103      16.008  26.586 -21.944  1.00 91.33           H  
ATOM   1576  HB3 ALA A 103      15.687  27.776 -23.221  1.00 91.33           H  
ATOM   1577  O   ALA A 103      14.776  25.756 -25.722  1.00 91.33           O  
ATOM   1578  N   ALA A 104      12.929  26.838 -25.043  1.00 89.98           N  
ATOM   1579  H   ALA A 104      12.362  27.101 -24.250  1.00 89.98           H  
ATOM   1580  CA  ALA A 104      12.409  27.173 -26.363  1.00 89.98           C  
ATOM   1581  HA  ALA A 104      13.180  27.010 -27.116  1.00 89.98           H  
ATOM   1582  C   ALA A 104      11.976  28.649 -26.417  1.00 89.98           C  
ATOM   1583  CB  ALA A 104      11.247  26.233 -26.667  1.00 89.98           C  
ATOM   1584  HB1 ALA A 104      10.434  26.445 -25.973  1.00 89.98           H  
ATOM   1585  HB2 ALA A 104      10.908  26.416 -27.687  1.00 89.98           H  
ATOM   1586  HB3 ALA A 104      11.556  25.194 -26.558  1.00 89.98           H  
ATOM   1587  O   ALA A 104      10.869  29.021 -26.021  1.00 89.98           O  
ATOM   1588  N   GLY A 105      12.858  29.524 -26.908  1.00 86.00           N  
ATOM   1589  H   GLY A 105      13.777  29.186 -27.159  1.00 86.00           H  
ATOM   1590  CA  GLY A 105      12.611  30.971 -26.908  1.00 86.00           C  
ATOM   1591  HA2 GLY A 105      11.706  31.189 -27.476  1.00 86.00           H  
ATOM   1592  HA3 GLY A 105      13.446  31.485 -27.383  1.00 86.00           H  
ATOM   1593  C   GLY A 105      12.459  31.518 -25.483  1.00 86.00           C  
ATOM   1594  O   GLY A 105      13.365  31.359 -24.670  1.00 86.00           O  
ATOM   1595  N   SER A 106      11.324  32.158 -25.174  1.00 88.42           N  
ATOM   1596  H   SER A 106      10.614  32.259 -25.886  1.00 88.42           H  
ATOM   1597  CA  SER A 106      11.010  32.658 -23.819  1.00 88.42           C  
ATOM   1598  HA  SER A 106      11.952  32.851 -23.307  1.00 88.42           H  
ATOM   1599  C   SER A 106      10.259  31.652 -22.932  1.00 88.42           C  
ATOM   1600  CB  SER A 106      10.270  34.003 -23.882  1.00 88.42           C  
ATOM   1601  HB2 SER A 106      10.877  34.721 -24.433  1.00 88.42           H  
ATOM   1602  HB3 SER A 106      10.133  34.386 -22.870  1.00 88.42           H  
ATOM   1603  O   SER A 106       9.722  32.037 -21.890  1.00 88.42           O  
ATOM   1604  OG  SER A 106       9.005  33.895 -24.508  1.00 88.42           O  
ATOM   1605  HG  SER A 106       8.603  33.055 -24.273  1.00 88.42           H  
ATOM   1606  N   ILE A 107      10.150  30.391 -23.360  1.00 92.40           N  
ATOM   1607  H   ILE A 107      10.608  30.118 -24.218  1.00 92.40           H  
ATOM   1608  CA  ILE A 107       9.439  29.336 -22.634  1.00 92.40           C  
ATOM   1609  HA  ILE A 107       9.003  29.755 -21.727  1.00 92.40           H  
ATOM   1610  C   ILE A 107      10.435  28.258 -22.215  1.00 92.40           C  
ATOM   1611  CB  ILE A 107       8.279  28.735 -23.464  1.00 92.40           C  
ATOM   1612  HB  ILE A 107       8.700  28.157 -24.287  1.00 92.40           H  
ATOM   1613  O   ILE A 107      11.086  27.635 -23.050  1.00 92.40           O  
ATOM   1614  CG1 ILE A 107       7.374  29.837 -24.063  1.00 92.40           C  
ATOM   1615 HG12 ILE A 107       7.977  30.514 -24.668  1.00 92.40           H  
ATOM   1616 HG13 ILE A 107       6.926  30.411 -23.252  1.00 92.40           H  
ATOM   1617  CG2 ILE A 107       7.459  27.789 -22.562  1.00 92.40           C  
ATOM   1618 HG21 ILE A 107       7.031  28.339 -21.724  1.00 92.40           H  
ATOM   1619 HG22 ILE A 107       8.087  26.982 -22.185  1.00 92.40           H  
ATOM   1620 HG23 ILE A 107       6.656  27.321 -23.131  1.00 92.40           H  
ATOM   1621  CD1 ILE A 107       6.268  29.309 -24.983  1.00 92.40           C  
ATOM   1622 HD11 ILE A 107       5.780  30.152 -25.471  1.00 92.40           H  
ATOM   1623 HD12 ILE A 107       6.698  28.662 -25.747  1.00 92.40           H  
ATOM   1624 HD13 ILE A 107       5.523  28.755 -24.412  1.00 92.40           H  
ATOM   1625  N   THR A 108      10.513  28.015 -20.916  1.00 93.89           N  
ATOM   1626  H   THR A 108      10.060  28.662 -20.286  1.00 93.89           H  
ATOM   1627  CA  THR A 108      11.217  26.891 -20.313  1.00 93.89           C  
ATOM   1628  HA  THR A 108      11.905  26.457 -21.039  1.00 93.89           H  
ATOM   1629  C   THR A 108      10.186  25.849 -19.917  1.00 93.89           C  
ATOM   1630  CB  THR A 108      12.046  27.337 -19.104  1.00 93.89           C  
ATOM   1631  HB  THR A 108      11.390  27.740 -18.332  1.00 93.89           H  
ATOM   1632  O   THR A 108       9.428  26.038 -18.959  1.00 93.89           O  
ATOM   1633  CG2 THR A 108      12.870  26.189 -18.523  1.00 93.89           C  
ATOM   1634 HG21 THR A 108      12.212  25.402 -18.154  1.00 93.89           H  
ATOM   1635 HG22 THR A 108      13.477  26.553 -17.694  1.00 93.89           H  
ATOM   1636 HG23 THR A 108      13.522  25.775 -19.292  1.00 93.89           H  
ATOM   1637  OG1 THR A 108      12.964  28.333 -19.493  1.00 93.89           O  
ATOM   1638  HG1 THR A 108      13.538  28.509 -18.744  1.00 93.89           H  
ATOM   1639  N   PHE A 109      10.157  24.746 -20.654  1.00 94.76           N  
ATOM   1640  H   PHE A 109      10.830  24.648 -21.401  1.00 94.76           H  
ATOM   1641  CA  PHE A 109       9.384  23.571 -20.279  1.00 94.76           C  
ATOM   1642  HA  PHE A 109       8.441  23.908 -19.848  1.00 94.76           H  
ATOM   1643  C   PHE A 109      10.143  22.780 -19.214  1.00 94.76           C  
ATOM   1644  CB  PHE A 109       9.048  22.726 -21.510  1.00 94.76           C  
ATOM   1645  HB2 PHE A 109       9.966  22.299 -21.913  1.00 94.76           H  
ATOM   1646  HB3 PHE A 109       8.415  21.896 -21.199  1.00 94.76           H  
ATOM   1647  O   PHE A 109      11.371  22.736 -19.215  1.00 94.76           O  
ATOM   1648  CG  PHE A 109       8.332  23.497 -22.602  1.00 94.76           C  
ATOM   1649  CD1 PHE A 109       6.947  23.722 -22.508  1.00 94.76           C  
ATOM   1650  HD1 PHE A 109       6.395  23.342 -21.661  1.00 94.76           H  
ATOM   1651  CD2 PHE A 109       9.047  24.000 -23.706  1.00 94.76           C  
ATOM   1652  HD2 PHE A 109      10.112  23.836 -23.783  1.00 94.76           H  
ATOM   1653  CE1 PHE A 109       6.279  24.441 -23.517  1.00 94.76           C  
ATOM   1654  HE1 PHE A 109       5.217  24.623 -23.445  1.00 94.76           H  
ATOM   1655  CE2 PHE A 109       8.368  24.685 -24.728  1.00 94.76           C  
ATOM   1656  HE2 PHE A 109       8.902  25.016 -25.607  1.00 94.76           H  
ATOM   1657  CZ  PHE A 109       6.987  24.912 -24.633  1.00 94.76           C  
ATOM   1658  HZ  PHE A 109       6.470  25.438 -25.422  1.00 94.76           H  
ATOM   1659  N   GLU A 110       9.422  22.166 -18.289  1.00 95.60           N  
ATOM   1660  H   GLU A 110       8.417  22.246 -18.345  1.00 95.60           H  
ATOM   1661  CA  GLU A 110       9.955  21.401 -17.168  1.00 95.60           C  
ATOM   1662  HA  GLU A 110      11.004  21.168 -17.351  1.00 95.60           H  
ATOM   1663  C   GLU A 110       9.189  20.084 -17.042  1.00 95.60           C  
ATOM   1664  CB  GLU A 110       9.864  22.254 -15.889  1.00 95.60           C  
ATOM   1665  HB2 GLU A 110       8.819  22.487 -15.682  1.00 95.60           H  
ATOM   1666  HB3 GLU A 110      10.395  23.189 -16.062  1.00 95.60           H  
ATOM   1667  O   GLU A 110       7.967  20.058 -17.185  1.00 95.60           O  
ATOM   1668  CG  GLU A 110      10.472  21.571 -14.658  1.00 95.60           C  
ATOM   1669  HG2 GLU A 110       9.946  20.632 -14.488  1.00 95.60           H  
ATOM   1670  HG3 GLU A 110      11.520  21.342 -14.853  1.00 95.60           H  
ATOM   1671  CD  GLU A 110      10.361  22.456 -13.406  1.00 95.60           C  
ATOM   1672  OE1 GLU A 110       9.685  22.043 -12.430  1.00 95.60           O  
ATOM   1673  OE2 GLU A 110      10.968  23.561 -13.419  1.00 95.60           O  
ATOM   1674  N   ALA A 111       9.901  18.994 -16.761  1.00 95.61           N  
ATOM   1675  H   ALA A 111      10.906  19.075 -16.699  1.00 95.61           H  
ATOM   1676  CA  ALA A 111       9.295  17.694 -16.501  1.00 95.61           C  
ATOM   1677  HA  ALA A 111       8.708  17.401 -17.371  1.00 95.61           H  
ATOM   1678  C   ALA A 111       8.337  17.739 -15.299  1.00 95.61           C  
ATOM   1679  CB  ALA A 111      10.413  16.666 -16.309  1.00 95.61           C  
ATOM   1680  HB1 ALA A 111      10.985  16.897 -15.410  1.00 95.61           H  
ATOM   1681  HB2 ALA A 111       9.982  15.670 -16.212  1.00 95.61           H  
ATOM   1682  HB3 ALA A 111      11.071  16.678 -17.177  1.00 95.61           H  
ATOM   1683  O   ALA A 111       8.605  18.399 -14.293  1.00 95.61           O  
ATOM   1684  N   THR A 112       7.235  16.990 -15.359  1.00 94.35           N  
ATOM   1685  H   THR A 112       7.028  16.488 -16.210  1.00 94.35           H  
ATOM   1686  CA  THR A 112       6.230  16.954 -14.278  1.00 94.35           C  
ATOM   1687  HA  THR A 112       5.881  17.971 -14.098  1.00 94.35           H  
ATOM   1688  C   THR A 112       6.769  16.432 -12.948  1.00 94.35           C  
ATOM   1689  CB  THR A 112       5.023  16.093 -14.675  1.00 94.35           C  
ATOM   1690  HB  THR A 112       4.416  15.894 -13.791  1.00 94.35           H  
ATOM   1691  O   THR A 112       6.257  16.789 -11.884  1.00 94.35           O  
ATOM   1692  CG2 THR A 112       4.153  16.844 -15.669  1.00 94.35           C  
ATOM   1693 HG21 THR A 112       3.750  17.730 -15.179  1.00 94.35           H  
ATOM   1694 HG22 THR A 112       4.725  17.144 -16.547  1.00 94.35           H  
ATOM   1695 HG23 THR A 112       3.310  16.223 -15.969  1.00 94.35           H  
ATOM   1696  OG1 THR A 112       5.434  14.860 -15.220  1.00 94.35           O  
ATOM   1697  HG1 THR A 112       4.755  14.566 -15.831  1.00 94.35           H  
ATOM   1698  N   SER A 113       7.815  15.608 -12.982  1.00 94.21           N  
ATOM   1699  H   SER A 113       8.229  15.417 -13.884  1.00 94.21           H  
ATOM   1700  CA  SER A 113       8.417  14.984 -11.806  1.00 94.21           C  
ATOM   1701  HA  SER A 113       8.226  15.620 -10.941  1.00 94.21           H  
ATOM   1702  C   SER A 113       9.935  14.837 -11.958  1.00 94.21           C  
ATOM   1703  CB  SER A 113       7.749  13.628 -11.552  1.00 94.21           C  
ATOM   1704  HB2 SER A 113       8.053  13.259 -10.573  1.00 94.21           H  
ATOM   1705  HB3 SER A 113       6.666  13.753 -11.541  1.00 94.21           H  
ATOM   1706  O   SER A 113      10.427  14.761 -13.088  1.00 94.21           O  
ATOM   1707  OG  SER A 113       8.103  12.666 -12.527  1.00 94.21           O  
ATOM   1708  HG  SER A 113       7.719  12.920 -13.369  1.00 94.21           H  
ATOM   1709  N   PRO A 114      10.697  14.801 -10.848  1.00 94.55           N  
ATOM   1710  CA  PRO A 114      12.141  14.596 -10.907  1.00 94.55           C  
ATOM   1711  HA  PRO A 114      12.605  15.361 -11.529  1.00 94.55           H  
ATOM   1712  C   PRO A 114      12.483  13.214 -11.473  1.00 94.55           C  
ATOM   1713  CB  PRO A 114      12.630  14.741  -9.465  1.00 94.55           C  
ATOM   1714  HB2 PRO A 114      13.533  14.160  -9.276  1.00 94.55           H  
ATOM   1715  HB3 PRO A 114      12.796  15.793  -9.235  1.00 94.55           H  
ATOM   1716  O   PRO A 114      11.711  12.255 -11.324  1.00 94.55           O  
ATOM   1717  CG  PRO A 114      11.432  14.222  -8.672  1.00 94.55           C  
ATOM   1718  HG2 PRO A 114      11.393  13.134  -8.724  1.00 94.55           H  
ATOM   1719  HG3 PRO A 114      11.449  14.537  -7.629  1.00 94.55           H  
ATOM   1720  CD  PRO A 114      10.264  14.823  -9.452  1.00 94.55           C  
ATOM   1721  HD2 PRO A 114      10.101  15.853  -9.136  1.00 94.55           H  
ATOM   1722  HD3 PRO A 114       9.366  14.230  -9.279  1.00 94.55           H  
ATOM   1723  N   GLY A 115      13.660  13.107 -12.080  1.00 93.61           N  
ATOM   1724  H   GLY A 115      14.249  13.925 -12.142  1.00 93.61           H  
ATOM   1725  CA  GLY A 115      14.194  11.854 -12.607  1.00 93.61           C  
ATOM   1726  HA2 GLY A 115      14.962  11.485 -11.927  1.00 93.61           H  
ATOM   1727  HA3 GLY A 115      13.423  11.085 -12.652  1.00 93.61           H  
ATOM   1728  C   GLY A 115      14.815  11.990 -13.990  1.00 93.61           C  
ATOM   1729  O   GLY A 115      14.619  12.982 -14.695  1.00 93.61           O  
ATOM   1730  N   VAL A 116      15.559  10.959 -14.385  1.00 93.82           N  
ATOM   1731  H   VAL A 116      15.676  10.186 -13.746  1.00 93.82           H  
ATOM   1732  CA  VAL A 116      16.213  10.889 -15.700  1.00 93.82           C  
ATOM   1733  HA  VAL A 116      16.578  11.889 -15.932  1.00 93.82           H  
ATOM   1734  C   VAL A 116      15.253  10.512 -16.826  1.00 93.82           C  
ATOM   1735  CB  VAL A 116      17.421   9.934 -15.703  1.00 93.82           C  
ATOM   1736  HB  VAL A 116      17.927  10.031 -16.664  1.00 93.82           H  
ATOM   1737  O   VAL A 116      15.608  10.672 -17.987  1.00 93.82           O  
ATOM   1738  CG1 VAL A 116      18.447  10.314 -14.628  1.00 93.82           C  
ATOM   1739 HG11 VAL A 116      18.757  11.350 -14.766  1.00 93.82           H  
ATOM   1740 HG12 VAL A 116      18.012  10.188 -13.637  1.00 93.82           H  
ATOM   1741 HG13 VAL A 116      19.319   9.666 -14.712  1.00 93.82           H  
ATOM   1742  CG2 VAL A 116      17.015   8.464 -15.549  1.00 93.82           C  
ATOM   1743 HG21 VAL A 116      16.494   8.124 -16.444  1.00 93.82           H  
ATOM   1744 HG22 VAL A 116      17.900   7.842 -15.411  1.00 93.82           H  
ATOM   1745 HG23 VAL A 116      16.359   8.328 -14.689  1.00 93.82           H  
ATOM   1746  N   TRP A 117      14.045  10.044 -16.494  1.00 92.14           N  
ATOM   1747  H   TRP A 117      13.845   9.945 -15.509  1.00 92.14           H  
ATOM   1748  CA  TRP A 117      13.026   9.569 -17.440  1.00 92.14           C  
ATOM   1749  HA  TRP A 117      13.391   8.670 -17.937  1.00 92.14           H  
ATOM   1750  C   TRP A 117      12.688  10.582 -18.542  1.00 92.14           C  
ATOM   1751  CB  TRP A 117      11.755   9.220 -16.649  1.00 92.14           C  
ATOM   1752  HB2 TRP A 117      11.056   8.728 -17.325  1.00 92.14           H  
ATOM   1753  HB3 TRP A 117      12.007   8.501 -15.869  1.00 92.14           H  
ATOM   1754  O   TRP A 117      12.325  10.187 -19.643  1.00 92.14           O  
ATOM   1755  CG  TRP A 117      11.054  10.394 -16.025  1.00 92.14           C  
ATOM   1756  CD1 TRP A 117      11.273  10.891 -14.787  1.00 92.14           C  
ATOM   1757  HD1 TRP A 117      11.965  10.472 -14.071  1.00 92.14           H  
ATOM   1758  CD2 TRP A 117      10.022  11.245 -16.612  1.00 92.14           C  
ATOM   1759  CE2 TRP A 117       9.698  12.274 -15.679  1.00 92.14           C  
ATOM   1760  CE3 TRP A 117       9.323  11.247 -17.835  1.00 92.14           C  
ATOM   1761  HE3 TRP A 117       9.533  10.473 -18.558  1.00 92.14           H  
ATOM   1762  NE1 TRP A 117      10.502  12.022 -14.592  1.00 92.14           N  
ATOM   1763  HE1 TRP A 117      10.552  12.608 -13.771  1.00 92.14           H  
ATOM   1764  CH2 TRP A 117       8.056  13.230 -17.164  1.00 92.14           C  
ATOM   1765  HH2 TRP A 117       7.289  13.960 -17.377  1.00 92.14           H  
ATOM   1766  CZ2 TRP A 117       8.737  13.258 -15.941  1.00 92.14           C  
ATOM   1767  HZ2 TRP A 117       8.515  14.023 -15.212  1.00 92.14           H  
ATOM   1768  CZ3 TRP A 117       8.348  12.229 -18.100  1.00 92.14           C  
ATOM   1769  HZ3 TRP A 117       7.793  12.217 -19.026  1.00 92.14           H  
ATOM   1770  N   ALA A 118      12.821  11.879 -18.252  1.00 92.93           N  
ATOM   1771  H   ALA A 118      13.083  12.133 -17.310  1.00 92.93           H  
ATOM   1772  CA  ALA A 118      12.535  12.938 -19.207  1.00 92.93           C  
ATOM   1773  HA  ALA A 118      11.812  12.546 -19.922  1.00 92.93           H  
ATOM   1774  C   ALA A 118      13.756  13.383 -20.032  1.00 92.93           C  
ATOM   1775  CB  ALA A 118      11.871  14.099 -18.459  1.00 92.93           C  
ATOM   1776  HB1 ALA A 118      12.532  14.460 -17.671  1.00 92.93           H  
ATOM   1777  HB2 ALA A 118      10.934  13.762 -18.015  1.00 92.93           H  
ATOM   1778  HB3 ALA A 118      11.653  14.910 -19.155  1.00 92.93           H  
ATOM   1779  O   ALA A 118      13.604  14.185 -20.945  1.00 92.93           O  
ATOM   1780  N   ASN A 119      14.965  12.898 -19.735  1.00 93.54           N  
ATOM   1781  H   ASN A 119      15.035  12.160 -19.048  1.00 93.54           H  
ATOM   1782  CA  ASN A 119      16.202  13.385 -20.365  1.00 93.54           C  
ATOM   1783  HA  ASN A 119      16.231  14.472 -20.296  1.00 93.54           H  
ATOM   1784  C   ASN A 119      16.312  13.051 -21.853  1.00 93.54           C  
ATOM   1785  CB  ASN A 119      17.412  12.788 -19.631  1.00 93.54           C  
ATOM   1786  HB2 ASN A 119      17.309  11.704 -19.575  1.00 93.54           H  
ATOM   1787  HB3 ASN A 119      18.312  13.003 -20.207  1.00 93.54           H  
ATOM   1788  O   ASN A 119      17.044  13.732 -22.572  1.00 93.54           O  
ATOM   1789  CG  ASN A 119      17.605  13.371 -18.253  1.00 93.54           C  
ATOM   1790  ND2 ASN A 119      18.438  12.769 -17.438  1.00 93.54           N  
ATOM   1791 HD21 ASN A 119      18.501  13.145 -16.503  1.00 93.54           H  
ATOM   1792 HD22 ASN A 119      18.755  11.839 -17.674  1.00 93.54           H  
ATOM   1793  OD1 ASN A 119      17.073  14.409 -17.907  1.00 93.54           O  
ATOM   1794  N   ASP A 120      15.613  12.005 -22.276  1.00 90.78           N  
ATOM   1795  H   ASP A 120      15.078  11.478 -21.602  1.00 90.78           H  
ATOM   1796  CA  ASP A 120      15.676  11.477 -23.634  1.00 90.78           C  
ATOM   1797  HA  ASP A 120      16.611  11.792 -24.098  1.00 90.78           H  
ATOM   1798  C   ASP A 120      14.551  12.031 -24.525  1.00 90.78           C  
ATOM   1799  CB  ASP A 120      15.706   9.945 -23.546  1.00 90.78           C  
ATOM   1800  HB2 ASP A 120      14.805   9.600 -23.040  1.00 90.78           H  
ATOM   1801  HB3 ASP A 120      15.705   9.532 -24.555  1.00 90.78           H  
ATOM   1802  O   ASP A 120      14.516  11.751 -25.723  1.00 90.78           O  
ATOM   1803  CG  ASP A 120      16.949   9.401 -22.819  1.00 90.78           C  
ATOM   1804  OD1 ASP A 120      18.015  10.069 -22.837  1.00 90.78           O  
ATOM   1805  OD2 ASP A 120      16.829   8.317 -22.207  1.00 90.78           O  
ATOM   1806  N   TYR A 121      13.657  12.861 -23.969  1.00 92.97           N  
ATOM   1807  H   TYR A 121      13.755  13.105 -22.994  1.00 92.97           H  
ATOM   1808  CA  TYR A 121      12.665  13.569 -24.770  1.00 92.97           C  
ATOM   1809  HA  TYR A 121      12.266  12.846 -25.482  1.00 92.97           H  
ATOM   1810  C   TYR A 121      13.290  14.694 -25.592  1.00 92.97           C  
ATOM   1811  CB  TYR A 121      11.491  14.095 -23.930  1.00 92.97           C  
ATOM   1812  HB2 TYR A 121      10.856  14.716 -24.562  1.00 92.97           H  
ATOM   1813  HB3 TYR A 121      11.884  14.731 -23.136  1.00 92.97           H  
ATOM   1814  O   TYR A 121      14.312  15.294 -25.243  1.00 92.97           O  
ATOM   1815  CG  TYR A 121      10.610  13.016 -23.339  1.00 92.97           C  
ATOM   1816  CD1 TYR A 121      10.031  12.032 -24.160  1.00 92.97           C  
ATOM   1817  HD1 TYR A 121      10.174  12.063 -25.230  1.00 92.97           H  
ATOM   1818  CD2 TYR A 121      10.369  12.990 -21.960  1.00 92.97           C  
ATOM   1819  HD2 TYR A 121      10.775  13.772 -21.335  1.00 92.97           H  
ATOM   1820  CE1 TYR A 121       9.274  10.987 -23.606  1.00 92.97           C  
ATOM   1821  HE1 TYR A 121       8.870  10.203 -24.230  1.00 92.97           H  
ATOM   1822  CE2 TYR A 121       9.615  11.945 -21.401  1.00 92.97           C  
ATOM   1823  HE2 TYR A 121       9.483  11.905 -20.330  1.00 92.97           H  
ATOM   1824  OH  TYR A 121       8.325   9.929 -21.689  1.00 92.97           O  
ATOM   1825  HH  TYR A 121       8.206  10.014 -20.740  1.00 92.97           H  
ATOM   1826  CZ  TYR A 121       9.062  10.938 -22.220  1.00 92.97           C  
ATOM   1827  N   LYS A 122      12.624  15.007 -26.696  1.00 93.78           N  
ATOM   1828  H   LYS A 122      11.822  14.435 -26.919  1.00 93.78           H  
ATOM   1829  CA  LYS A 122      12.928  16.114 -27.597  1.00 93.78           C  
ATOM   1830  HA  LYS A 122      13.640  16.787 -27.119  1.00 93.78           H  
ATOM   1831  C   LYS A 122      11.642  16.878 -27.851  1.00 93.78           C  
ATOM   1832  CB  LYS A 122      13.532  15.571 -28.903  1.00 93.78           C  
ATOM   1833  HB2 LYS A 122      13.711  16.400 -29.587  1.00 93.78           H  
ATOM   1834  HB3 LYS A 122      12.817  14.889 -29.362  1.00 93.78           H  
ATOM   1835  O   LYS A 122      10.570  16.284 -27.911  1.00 93.78           O  
ATOM   1836  CG  LYS A 122      14.855  14.829 -28.656  1.00 93.78           C  
ATOM   1837  HG2 LYS A 122      14.709  14.092 -27.866  1.00 93.78           H  
ATOM   1838  HG3 LYS A 122      15.608  15.543 -28.323  1.00 93.78           H  
ATOM   1839  CD  LYS A 122      15.361  14.069 -29.888  1.00 93.78           C  
ATOM   1840  HD2 LYS A 122      15.679  14.760 -30.668  1.00 93.78           H  
ATOM   1841  HD3 LYS A 122      14.548  13.447 -30.262  1.00 93.78           H  
ATOM   1842  CE  LYS A 122      16.525  13.173 -29.432  1.00 93.78           C  
ATOM   1843  HE2 LYS A 122      16.317  12.868 -28.406  1.00 93.78           H  
ATOM   1844  HE3 LYS A 122      17.455  13.740 -29.419  1.00 93.78           H  
ATOM   1845  NZ  LYS A 122      16.657  11.928 -30.231  1.00 93.78           N  
ATOM   1846  HZ1 LYS A 122      15.766  11.463 -30.337  1.00 93.78           H  
ATOM   1847  HZ2 LYS A 122      17.164  11.231 -29.704  1.00 93.78           H  
ATOM   1848  HZ3 LYS A 122      17.075  12.054 -31.142  1.00 93.78           H  
ATOM   1849  N   LEU A 123      11.739  18.189 -28.026  1.00 93.90           N  
ATOM   1850  H   LEU A 123      12.648  18.619 -27.936  1.00 93.90           H  
ATOM   1851  CA  LEU A 123      10.601  19.007 -28.432  1.00 93.90           C  
ATOM   1852  HA  LEU A 123       9.693  18.410 -28.352  1.00 93.90           H  
ATOM   1853  C   LEU A 123      10.741  19.395 -29.893  1.00 93.90           C  
ATOM   1854  CB  LEU A 123      10.393  20.229 -27.524  1.00 93.90           C  
ATOM   1855  HB2 LEU A 123       9.403  20.636 -27.733  1.00 93.90           H  
ATOM   1856  HB3 LEU A 123      11.116  21.004 -27.778  1.00 93.90           H  
ATOM   1857  O   LEU A 123      11.832  19.713 -30.373  1.00 93.90           O  
ATOM   1858  CG  LEU A 123      10.503  19.938 -26.023  1.00 93.90           C  
ATOM   1859  HG  LEU A 123      11.510  19.590 -25.792  1.00 93.90           H  
ATOM   1860  CD1 LEU A 123      10.250  21.218 -25.231  1.00 93.90           C  
ATOM   1861 HD11 LEU A 123      11.022  21.952 -25.464  1.00 93.90           H  
ATOM   1862 HD12 LEU A 123      10.272  20.991 -24.166  1.00 93.90           H  
ATOM   1863 HD13 LEU A 123       9.272  21.629 -25.482  1.00 93.90           H  
ATOM   1864  CD2 LEU A 123       9.499  18.894 -25.557  1.00 93.90           C  
ATOM   1865 HD21 LEU A 123       8.485  19.293 -25.601  1.00 93.90           H  
ATOM   1866 HD22 LEU A 123       9.765  18.627 -24.534  1.00 93.90           H  
ATOM   1867 HD23 LEU A 123       9.559  17.984 -26.154  1.00 93.90           H  
ATOM   1868  N   LYS A 124       9.615  19.413 -30.585  1.00 94.12           N  
ATOM   1869  H   LYS A 124       8.774  19.088 -30.130  1.00 94.12           H  
ATOM   1870  CA  LYS A 124       9.491  20.012 -31.904  1.00 94.12           C  
ATOM   1871  HA  LYS A 124      10.426  20.496 -32.184  1.00 94.12           H  
ATOM   1872  C   LYS A 124       8.422  21.084 -31.856  1.00 94.12           C  
ATOM   1873  CB  LYS A 124       9.205  18.919 -32.922  1.00 94.12           C  
ATOM   1874  HB2 LYS A 124      10.094  18.297 -33.033  1.00 94.12           H  
ATOM   1875  HB3 LYS A 124       8.384  18.305 -32.552  1.00 94.12           H  
ATOM   1876  O   LYS A 124       7.357  20.890 -31.270  1.00 94.12           O  
ATOM   1877  CG  LYS A 124       8.787  19.476 -34.275  1.00 94.12           C  
ATOM   1878  HG2 LYS A 124       9.547  20.165 -34.644  1.00 94.12           H  
ATOM   1879  HG3 LYS A 124       7.840  20.008 -34.179  1.00 94.12           H  
ATOM   1880  CD  LYS A 124       8.588  18.303 -35.224  1.00 94.12           C  
ATOM   1881  HD2 LYS A 124       7.882  17.604 -34.775  1.00 94.12           H  
ATOM   1882  HD3 LYS A 124       9.540  17.803 -35.400  1.00 94.12           H  
ATOM   1883  CE  LYS A 124       8.024  18.827 -36.535  1.00 94.12           C  
ATOM   1884  HE2 LYS A 124       7.214  19.521 -36.310  1.00 94.12           H  
ATOM   1885  HE3 LYS A 124       8.807  19.370 -37.064  1.00 94.12           H  
ATOM   1886  NZ  LYS A 124       7.515  17.688 -37.322  1.00 94.12           N  
ATOM   1887  HZ1 LYS A 124       7.083  18.020 -38.172  1.00 94.12           H  
ATOM   1888  HZ2 LYS A 124       8.276  17.054 -37.521  1.00 94.12           H  
ATOM   1889  HZ3 LYS A 124       6.823  17.201 -36.770  1.00 94.12           H  
ATOM   1890  N   ILE A 125       8.744  22.213 -32.470  1.00 93.06           N  
ATOM   1891  H   ILE A 125       9.631  22.264 -32.950  1.00 93.06           H  
ATOM   1892  CA  ILE A 125       7.891  23.392 -32.496  1.00 93.06           C  
ATOM   1893  HA  ILE A 125       6.913  23.145 -32.084  1.00 93.06           H  
ATOM   1894  C   ILE A 125       7.691  23.802 -33.946  1.00 93.06           C  
ATOM   1895  CB  ILE A 125       8.506  24.507 -31.630  1.00 93.06           C  
ATOM   1896  HB  ILE A 125       9.511  24.720 -31.994  1.00 93.06           H  
ATOM   1897  O   ILE A 125       8.671  24.033 -34.660  1.00 93.06           O  
ATOM   1898  CG1 ILE A 125       8.604  23.997 -30.172  1.00 93.06           C  
ATOM   1899 HG12 ILE A 125       9.268  23.133 -30.136  1.00 93.06           H  
ATOM   1900 HG13 ILE A 125       7.619  23.677 -29.831  1.00 93.06           H  
ATOM   1901  CG2 ILE A 125       7.678  25.797 -31.730  1.00 93.06           C  
ATOM   1902 HG21 ILE A 125       8.206  26.601 -31.217  1.00 93.06           H  
ATOM   1903 HG22 ILE A 125       6.690  25.646 -31.295  1.00 93.06           H  
ATOM   1904 HG23 ILE A 125       7.563  26.108 -32.768  1.00 93.06           H  
ATOM   1905  CD1 ILE A 125       9.156  25.004 -29.173  1.00 93.06           C  
ATOM   1906 HD11 ILE A 125      10.040  25.484 -29.593  1.00 93.06           H  
ATOM   1907 HD12 ILE A 125       8.382  25.733 -28.935  1.00 93.06           H  
ATOM   1908 HD13 ILE A 125       9.426  24.481 -28.256  1.00 93.06           H  
ATOM   1909  N   ASP A 126       6.429  23.904 -34.358  1.00 90.03           N  
ATOM   1910  H   ASP A 126       5.686  23.722 -33.698  1.00 90.03           H  
ATOM   1911  CA  ASP A 126       6.045  24.382 -35.684  1.00 90.03           C  
ATOM   1912  HA  ASP A 126       6.902  24.904 -36.108  1.00 90.03           H  
ATOM   1913  C   ASP A 126       4.909  25.414 -35.642  1.00 90.03           C  
ATOM   1914  CB  ASP A 126       5.754  23.213 -36.635  1.00 90.03           C  
ATOM   1915  HB2 ASP A 126       5.724  23.599 -37.654  1.00 90.03           H  
ATOM   1916  HB3 ASP A 126       6.581  22.504 -36.589  1.00 90.03           H  
ATOM   1917  O   ASP A 126       4.189  25.563 -34.652  1.00 90.03           O  
ATOM   1918  CG  ASP A 126       4.439  22.492 -36.360  1.00 90.03           C  
ATOM   1919  OD1 ASP A 126       3.375  23.062 -36.703  1.00 90.03           O  
ATOM   1920  OD2 ASP A 126       4.520  21.326 -35.936  1.00 90.03           O  
ATOM   1921  N   ASP A 127       4.784  26.156 -36.741  1.00 83.93           N  
ATOM   1922  H   ASP A 127       5.411  25.989 -37.514  1.00 83.93           H  
ATOM   1923  CA  ASP A 127       3.844  27.255 -36.951  1.00 83.93           C  
ATOM   1924  HA  ASP A 127       3.400  27.526 -35.993  1.00 83.93           H  
ATOM   1925  C   ASP A 127       2.691  26.881 -37.887  1.00 83.93           C  
ATOM   1926  CB  ASP A 127       4.600  28.485 -37.480  1.00 83.93           C  
ATOM   1927  HB2 ASP A 127       3.909  29.325 -37.543  1.00 83.93           H  
ATOM   1928  HB3 ASP A 127       5.366  28.761 -36.756  1.00 83.93           H  
ATOM   1929  O   ASP A 127       1.983  27.764 -38.381  1.00 83.93           O  
ATOM   1930  CG  ASP A 127       5.278  28.293 -38.846  1.00 83.93           C  
ATOM   1931  OD1 ASP A 127       5.346  27.143 -39.347  1.00 83.93           O  
ATOM   1932  OD2 ASP A 127       5.773  29.314 -39.375  1.00 83.93           O  
ATOM   1933  N   LYS A 128       2.461  25.584 -38.139  1.00 84.07           N  
ATOM   1934  H   LYS A 128       3.012  24.900 -37.640  1.00 84.07           H  
ATOM   1935  CA  LYS A 128       1.348  25.113 -38.978  1.00 84.07           C  
ATOM   1936  HA  LYS A 128       1.223  25.815 -39.803  1.00 84.07           H  
ATOM   1937  C   LYS A 128       0.045  25.153 -38.186  1.00 84.07           C  
ATOM   1938  CB  LYS A 128       1.645  23.734 -39.567  1.00 84.07           C  
ATOM   1939  HB2 LYS A 128       0.771  23.398 -40.125  1.00 84.07           H  
ATOM   1940  HB3 LYS A 128       1.828  23.026 -38.759  1.00 84.07           H  
ATOM   1941  O   LYS A 128      -0.578  24.131 -37.901  1.00 84.07           O  
ATOM   1942  CG  LYS A 128       2.849  23.776 -40.512  1.00 84.07           C  
ATOM   1943  HG2 LYS A 128       3.736  24.100 -39.968  1.00 84.07           H  
ATOM   1944  HG3 LYS A 128       2.652  24.471 -41.328  1.00 84.07           H  
ATOM   1945  CD  LYS A 128       3.084  22.375 -41.069  1.00 84.07           C  
ATOM   1946  HD2 LYS A 128       2.209  22.054 -41.635  1.00 84.07           H  
ATOM   1947  HD3 LYS A 128       3.244  21.695 -40.232  1.00 84.07           H  
ATOM   1948  CE  LYS A 128       4.319  22.391 -41.964  1.00 84.07           C  
ATOM   1949  HE2 LYS A 128       5.138  22.834 -41.397  1.00 84.07           H  
ATOM   1950  HE3 LYS A 128       4.125  23.030 -42.826  1.00 84.07           H  
ATOM   1951  NZ  LYS A 128       4.668  21.014 -42.379  1.00 84.07           N  
ATOM   1952  HZ1 LYS A 128       3.905  20.600 -42.895  1.00 84.07           H  
ATOM   1953  HZ2 LYS A 128       5.510  21.019 -42.936  1.00 84.07           H  
ATOM   1954  HZ3 LYS A 128       4.832  20.462 -41.550  1.00 84.07           H  
ATOM   1955  N   VAL A 129      -0.337  26.362 -37.802  1.00 81.96           N  
ATOM   1956  H   VAL A 129       0.270  27.127 -38.061  1.00 81.96           H  
ATOM   1957  CA  VAL A 129      -1.505  26.662 -36.983  1.00 81.96           C  
ATOM   1958  HA  VAL A 129      -1.711  25.791 -36.361  1.00 81.96           H  
ATOM   1959  C   VAL A 129      -2.734  26.886 -37.854  1.00 81.96           C  
ATOM   1960  CB  VAL A 129      -1.235  27.836 -36.025  1.00 81.96           C  
ATOM   1961  HB  VAL A 129      -2.131  28.017 -35.430  1.00 81.96           H  
ATOM   1962  O   VAL A 129      -2.654  27.327 -39.003  1.00 81.96           O  
ATOM   1963  CG1 VAL A 129      -0.102  27.462 -35.061  1.00 81.96           C  
ATOM   1964 HG11 VAL A 129       0.826  27.282 -35.603  1.00 81.96           H  
ATOM   1965 HG12 VAL A 129      -0.369  26.564 -34.503  1.00 81.96           H  
ATOM   1966 HG13 VAL A 129       0.066  28.281 -34.362  1.00 81.96           H  
ATOM   1967  CG2 VAL A 129      -0.895  29.148 -36.745  1.00 81.96           C  
ATOM   1968 HG21 VAL A 129      -1.716  29.436 -37.402  1.00 81.96           H  
ATOM   1969 HG22 VAL A 129      -0.733  29.941 -36.015  1.00 81.96           H  
ATOM   1970 HG23 VAL A 129       0.014  29.037 -37.336  1.00 81.96           H  
ATOM   1971  N   ASP A 130      -3.896  26.582 -37.297  1.00 75.62           N  
ATOM   1972  H   ASP A 130      -3.889  26.287 -36.331  1.00 75.62           H  
ATOM   1973  CA  ASP A 130      -5.179  26.813 -37.938  1.00 75.62           C  
ATOM   1974  HA  ASP A 130      -5.124  26.449 -38.963  1.00 75.62           H  
ATOM   1975  C   ASP A 130      -5.487  28.318 -37.974  1.00 75.62           C  
ATOM   1976  CB  ASP A 130      -6.261  25.999 -37.221  1.00 75.62           C  
ATOM   1977  HB2 ASP A 130      -5.963  24.951 -37.207  1.00 75.62           H  
ATOM   1978  HB3 ASP A 130      -6.348  26.340 -36.189  1.00 75.62           H  
ATOM   1979  O   ASP A 130      -5.798  28.947 -36.958  1.00 75.62           O  
ATOM   1980  CG  ASP A 130      -7.626  26.106 -37.903  1.00 75.62           C  
ATOM   1981  OD1 ASP A 130      -7.765  26.839 -38.911  1.00 75.62           O  
ATOM   1982  OD2 ASP A 130      -8.580  25.496 -37.386  1.00 75.62           O  
ATOM   1983  N   ALA A 131      -5.426  28.891 -39.178  1.00 66.54           N  
ATOM   1984  H   ALA A 131      -5.119  28.315 -39.950  1.00 66.54           H  
ATOM   1985  CA  ALA A 131      -5.723  30.296 -39.435  1.00 66.54           C  
ATOM   1986  HA  ALA A 131      -5.110  30.899 -38.765  1.00 66.54           H  
ATOM   1987  C   ALA A 131      -7.192  30.680 -39.158  1.00 66.54           C  
ATOM   1988  CB  ALA A 131      -5.318  30.613 -40.881  1.00 66.54           C  
ATOM   1989  HB1 ALA A 131      -4.265  30.375 -41.029  1.00 66.54           H  
ATOM   1990  HB2 ALA A 131      -5.471  31.675 -41.077  1.00 66.54           H  
ATOM   1991  HB3 ALA A 131      -5.925  30.030 -41.573  1.00 66.54           H  
ATOM   1992  O   ALA A 131      -7.512  31.867 -39.168  1.00 66.54           O  
ATOM   1993  N   SER A 132      -8.090  29.717 -38.914  1.00 67.32           N  
ATOM   1994  H   SER A 132      -7.789  28.752 -38.922  1.00 67.32           H  
ATOM   1995  CA  SER A 132      -9.498  29.982 -38.593  1.00 67.32           C  
ATOM   1996  HA  SER A 132      -9.850  30.765 -39.265  1.00 67.32           H  
ATOM   1997  C   SER A 132      -9.728  30.499 -37.165  1.00 67.32           C  
ATOM   1998  CB  SER A 132     -10.347  28.735 -38.862  1.00 67.32           C  
ATOM   1999  HB2 SER A 132     -10.070  28.293 -39.819  1.00 67.32           H  
ATOM   2000  HB3 SER A 132     -11.394  29.035 -38.909  1.00 67.32           H  
ATOM   2001  O   SER A 132     -10.826  30.964 -36.846  1.00 67.32           O  
ATOM   2002  OG  SER A 132     -10.212  27.777 -37.834  1.00 67.32           O  
ATOM   2003  HG  SER A 132      -9.516  27.153 -38.055  1.00 67.32           H  
ATOM   2004  N   ARG A 133      -8.713  30.459 -36.288  1.00 66.71           N  
ATOM   2005  H   ARG A 133      -7.831  30.080 -36.603  1.00 66.71           H  
ATOM   2006  CA  ARG A 133      -8.819  31.008 -34.930  1.00 66.71           C  
ATOM   2007  HA  ARG A 133      -9.760  30.654 -34.508  1.00 66.71           H  
ATOM   2008  C   ARG A 133      -8.882  32.537 -34.923  1.00 66.71           C  
ATOM   2009  CB  ARG A 133      -7.659  30.518 -34.055  1.00 66.71           C  
ATOM   2010  HB2 ARG A 133      -7.608  31.165 -33.179  1.00 66.71           H  
ATOM   2011  HB3 ARG A 133      -6.714  30.622 -34.590  1.00 66.71           H  
ATOM   2012  O   ARG A 133      -8.085  33.210 -35.559  1.00 66.71           O  
ATOM   2013  CG  ARG A 133      -7.847  29.063 -33.606  1.00 66.71           C  
ATOM   2014  HG2 ARG A 133      -8.893  28.768 -33.696  1.00 66.71           H  
ATOM   2015  HG3 ARG A 133      -7.242  28.406 -34.232  1.00 66.71           H  
ATOM   2016  CD  ARG A 133      -7.423  28.941 -32.143  1.00 66.71           C  
ATOM   2017  HD2 ARG A 133      -6.361  29.169 -32.055  1.00 66.71           H  
ATOM   2018  HD3 ARG A 133      -7.992  29.663 -31.558  1.00 66.71           H  
ATOM   2019  NE  ARG A 133      -7.686  27.593 -31.637  1.00 66.71           N  
ATOM   2020  HE  ARG A 133      -7.827  26.872 -32.331  1.00 66.71           H  
ATOM   2021  NH1 ARG A 133      -7.588  28.128 -29.410  1.00 66.71           N  
ATOM   2022 HH11 ARG A 133      -7.148  29.008 -29.638  1.00 66.71           H  
ATOM   2023 HH12 ARG A 133      -7.684  27.887 -28.434  1.00 66.71           H  
ATOM   2024  NH2 ARG A 133      -8.251  26.073 -30.094  1.00 66.71           N  
ATOM   2025 HH21 ARG A 133      -8.411  25.413 -30.841  1.00 66.71           H  
ATOM   2026 HH22 ARG A 133      -8.475  25.819 -29.143  1.00 66.71           H  
ATOM   2027  CZ  ARG A 133      -7.826  27.272 -30.373  1.00 66.71           C  
ATOM   2028  N   ASN A 134      -9.741  33.088 -34.060  1.00 63.55           N  
ATOM   2029  H   ASN A 134     -10.394  32.464 -33.609  1.00 63.55           H  
ATOM   2030  CA  ASN A 134      -9.852  34.531 -33.768  1.00 63.55           C  
ATOM   2031  HA  ASN A 134      -9.876  35.065 -34.718  1.00 63.55           H  
ATOM   2032  C   ASN A 134      -8.647  35.130 -33.002  1.00 63.55           C  
ATOM   2033  CB  ASN A 134     -11.180  34.782 -33.013  1.00 63.55           C  
ATOM   2034  HB2 ASN A 134     -11.101  35.690 -32.415  1.00 63.55           H  
ATOM   2035  HB3 ASN A 134     -11.382  33.961 -32.326  1.00 63.55           H  
ATOM   2036  O   ASN A 134      -8.737  36.235 -32.469  1.00 63.55           O  
ATOM   2037  CG  ASN A 134     -12.379  34.997 -33.915  1.00 63.55           C  
ATOM   2038  ND2 ASN A 134     -13.554  35.101 -33.341  1.00 63.55           N  
ATOM   2039 HD21 ASN A 134     -14.332  35.235 -33.971  1.00 63.55           H  
ATOM   2040 HD22 ASN A 134     -13.648  35.031 -32.338  1.00 63.55           H  
ATOM   2041  OD1 ASN A 134     -12.300  35.105 -35.123  1.00 63.55           O  
ATOM   2042  N   VAL A 135      -7.530  34.410 -32.911  1.00 59.95           N  
ATOM   2043  H   VAL A 135      -7.440  33.622 -33.537  1.00 59.95           H  
ATOM   2044  CA  VAL A 135      -6.301  34.857 -32.249  1.00 59.95           C  
ATOM   2045  HA  VAL A 135      -6.516  35.730 -31.633  1.00 59.95           H  
ATOM   2046  C   VAL A 135      -5.308  35.209 -33.351  1.00 59.95           C  
ATOM   2047  CB  VAL A 135      -5.729  33.768 -31.326  1.00 59.95           C  
ATOM   2048  HB  VAL A 135      -5.485  32.893 -31.928  1.00 59.95           H  
ATOM   2049  O   VAL A 135      -5.150  34.405 -34.270  1.00 59.95           O  
ATOM   2050  CG1 VAL A 135      -4.457  34.247 -30.611  1.00 59.95           C  
ATOM   2051 HG11 VAL A 135      -3.670  34.461 -31.333  1.00 59.95           H  
ATOM   2052 HG12 VAL A 135      -4.097  33.457 -29.952  1.00 59.95           H  
ATOM   2053 HG13 VAL A 135      -4.669  35.132 -30.012  1.00 59.95           H  
ATOM   2054  CG2 VAL A 135      -6.770  33.345 -30.281  1.00 59.95           C  
ATOM   2055 HG21 VAL A 135      -6.918  34.138 -29.549  1.00 59.95           H  
ATOM   2056 HG22 VAL A 135      -7.724  33.092 -30.744  1.00 59.95           H  
ATOM   2057 HG23 VAL A 135      -6.414  32.448 -29.774  1.00 59.95           H  
ATOM   2058  N   PRO A 136      -4.630  36.372 -33.299  1.00 62.35           N  
ATOM   2059  CA  PRO A 136      -3.628  36.702 -34.299  1.00 62.35           C  
ATOM   2060  HA  PRO A 136      -4.128  36.836 -35.259  1.00 62.35           H  
ATOM   2061  C   PRO A 136      -2.596  35.572 -34.403  1.00 62.35           C  
ATOM   2062  CB  PRO A 136      -3.009  38.036 -33.856  1.00 62.35           C  
ATOM   2063  HB2 PRO A 136      -2.104  37.863 -33.274  1.00 62.35           H  
ATOM   2064  HB3 PRO A 136      -2.788  38.677 -34.709  1.00 62.35           H  
ATOM   2065  O   PRO A 136      -1.942  35.233 -33.416  1.00 62.35           O  
ATOM   2066  CG  PRO A 136      -4.077  38.652 -32.952  1.00 62.35           C  
ATOM   2067  HG2 PRO A 136      -4.799  39.195 -33.562  1.00 62.35           H  
ATOM   2068  HG3 PRO A 136      -3.641  39.308 -32.199  1.00 62.35           H  
ATOM   2069  CD  PRO A 136      -4.757  37.440 -32.321  1.00 62.35           C  
ATOM   2070  HD2 PRO A 136      -4.237  37.158 -31.406  1.00 62.35           H  
ATOM   2071  HD3 PRO A 136      -5.801  37.673 -32.111  1.00 62.35           H  
ATOM   2072  N   SER A 137      -2.417  35.035 -35.614  1.00 61.58           N  
ATOM   2073  H   SER A 137      -3.066  35.277 -36.349  1.00 61.58           H  
ATOM   2074  CA  SER A 137      -1.456  33.972 -35.929  1.00 61.58           C  
ATOM   2075  HA  SER A 137      -1.848  33.043 -35.515  1.00 61.58           H  
ATOM   2076  C   SER A 137      -0.044  34.153 -35.339  1.00 61.58           C  
ATOM   2077  CB  SER A 137      -1.352  33.791 -37.449  1.00 61.58           C  
ATOM   2078  HB2 SER A 137      -0.786  32.887 -37.671  1.00 61.58           H  
ATOM   2079  HB3 SER A 137      -0.831  34.647 -37.878  1.00 61.58           H  
ATOM   2080  O   SER A 137       0.522  33.135 -34.954  1.00 61.58           O  
ATOM   2081  OG  SER A 137      -2.641  33.703 -38.032  1.00 61.58           O  
ATOM   2082  HG  SER A 137      -3.042  32.870 -37.772  1.00 61.58           H  
ATOM   2083  N   PRO A 138       0.537  35.369 -35.160  1.00 69.78           N  
ATOM   2084  CA  PRO A 138       1.863  35.512 -34.537  1.00 69.78           C  
ATOM   2085  HA  PRO A 138       2.559  34.835 -35.031  1.00 69.78           H  
ATOM   2086  C   PRO A 138       1.928  35.185 -33.032  1.00 69.78           C  
ATOM   2087  CB  PRO A 138       2.302  36.954 -34.823  1.00 69.78           C  
ATOM   2088  HB2 PRO A 138       2.949  37.371 -34.051  1.00 69.78           H  
ATOM   2089  HB3 PRO A 138       2.805  36.995 -35.790  1.00 69.78           H  
ATOM   2090  O   PRO A 138       2.946  35.462 -32.399  1.00 69.78           O  
ATOM   2091  CG  PRO A 138       0.978  37.699 -34.906  1.00 69.78           C  
ATOM   2092  HG2 PRO A 138       1.070  38.635 -35.457  1.00 69.78           H  
ATOM   2093  HG3 PRO A 138       0.581  37.870 -33.905  1.00 69.78           H  
ATOM   2094  CD  PRO A 138       0.117  36.685 -35.646  1.00 69.78           C  
ATOM   2095  HD2 PRO A 138       0.320  36.747 -36.715  1.00 69.78           H  
ATOM   2096  HD3 PRO A 138      -0.926  36.942 -35.464  1.00 69.78           H  
ATOM   2097  N   HIS A 139       0.877  34.625 -32.432  1.00 81.45           N  
ATOM   2098  H   HIS A 139       0.028  34.498 -32.963  1.00 81.45           H  
ATOM   2099  CA  HIS A 139       0.893  34.163 -31.039  1.00 81.45           C  
ATOM   2100  HA  HIS A 139       1.874  34.354 -30.603  1.00 81.45           H  
ATOM   2101  C   HIS A 139       0.667  32.661 -30.879  1.00 81.45           C  
ATOM   2102  CB  HIS A 139      -0.139  34.958 -30.237  1.00 81.45           C  
ATOM   2103  HB2 HIS A 139      -1.133  34.765 -30.641  1.00 81.45           H  
ATOM   2104  HB3 HIS A 139      -0.126  34.628 -29.198  1.00 81.45           H  
ATOM   2105  O   HIS A 139       0.768  32.169 -29.755  1.00 81.45           O  
ATOM   2106  CG  HIS A 139       0.136  36.435 -30.267  1.00 81.45           C  
ATOM   2107  CD2 HIS A 139      -0.719  37.413 -30.691  1.00 81.45           C  
ATOM   2108  HD2 HIS A 139      -1.729  37.255 -31.040  1.00 81.45           H  
ATOM   2109  ND1 HIS A 139       1.328  37.042 -29.950  1.00 81.45           N  
ATOM   2110  HD1 HIS A 139       2.191  36.567 -29.731  1.00 81.45           H  
ATOM   2111  CE1 HIS A 139       1.190  38.359 -30.166  1.00 81.45           C  
ATOM   2112  HE1 HIS A 139       1.973  39.092 -30.035  1.00 81.45           H  
ATOM   2113  NE2 HIS A 139      -0.045  38.637 -30.618  1.00 81.45           N  
ATOM   2114  N   LEU A 140       0.369  31.951 -31.968  1.00 88.58           N  
ATOM   2115  H   LEU A 140       0.452  32.386 -32.876  1.00 88.58           H  
ATOM   2116  CA  LEU A 140       0.045  30.531 -31.943  1.00 88.58           C  
ATOM   2117  HA  LEU A 140      -0.176  30.238 -30.917  1.00 88.58           H  
ATOM   2118  C   LEU A 140       1.233  29.689 -32.411  1.00 88.58           C  
ATOM   2119  CB  LEU A 140      -1.207  30.263 -32.795  1.00 88.58           C  
ATOM   2120  HB2 LEU A 140      -1.409  29.192 -32.777  1.00 88.58           H  
ATOM   2121  HB3 LEU A 140      -0.981  30.548 -33.822  1.00 88.58           H  
ATOM   2122  O   LEU A 140       1.970  30.088 -33.311  1.00 88.58           O  
ATOM   2123  CG  LEU A 140      -2.486  31.000 -32.359  1.00 88.58           C  
ATOM   2124  HG  LEU A 140      -2.324  32.077 -32.399  1.00 88.58           H  
ATOM   2125  CD1 LEU A 140      -3.612  30.648 -33.333  1.00 88.58           C  
ATOM   2126 HD11 LEU A 140      -3.329  30.944 -34.343  1.00 88.58           H  
ATOM   2127 HD12 LEU A 140      -4.523  31.181 -33.062  1.00 88.58           H  
ATOM   2128 HD13 LEU A 140      -3.798  29.574 -33.321  1.00 88.58           H  
ATOM   2129  CD2 LEU A 140      -2.925  30.615 -30.945  1.00 88.58           C  
ATOM   2130 HD21 LEU A 140      -3.023  29.533 -30.860  1.00 88.58           H  
ATOM   2131 HD22 LEU A 140      -2.183  30.964 -30.226  1.00 88.58           H  
ATOM   2132 HD23 LEU A 140      -3.877  31.087 -30.705  1.00 88.58           H  
ATOM   2133  N   PHE A 141       1.381  28.507 -31.826  1.00 90.95           N  
ATOM   2134  H   PHE A 141       0.779  28.270 -31.051  1.00 90.95           H  
ATOM   2135  CA  PHE A 141       2.329  27.482 -32.256  1.00 90.95           C  
ATOM   2136  HA  PHE A 141       2.437  27.525 -33.340  1.00 90.95           H  
ATOM   2137  C   PHE A 141       1.799  26.087 -31.904  1.00 90.95           C  
ATOM   2138  CB  PHE A 141       3.710  27.752 -31.632  1.00 90.95           C  
ATOM   2139  HB2 PHE A 141       4.425  27.055 -32.070  1.00 90.95           H  
ATOM   2140  HB3 PHE A 141       4.037  28.751 -31.923  1.00 90.95           H  
ATOM   2141  O   PHE A 141       0.838  25.948 -31.139  1.00 90.95           O  
ATOM   2142  CG  PHE A 141       3.783  27.643 -30.118  1.00 90.95           C  
ATOM   2143  CD1 PHE A 141       3.277  28.672 -29.299  1.00 90.95           C  
ATOM   2144  HD1 PHE A 141       2.808  29.537 -29.745  1.00 90.95           H  
ATOM   2145  CD2 PHE A 141       4.371  26.510 -29.525  1.00 90.95           C  
ATOM   2146  HD2 PHE A 141       4.742  25.706 -30.143  1.00 90.95           H  
ATOM   2147  CE1 PHE A 141       3.350  28.562 -27.900  1.00 90.95           C  
ATOM   2148  HE1 PHE A 141       2.921  29.331 -27.274  1.00 90.95           H  
ATOM   2149  CE2 PHE A 141       4.481  26.420 -28.127  1.00 90.95           C  
ATOM   2150  HE2 PHE A 141       4.943  25.552 -27.682  1.00 90.95           H  
ATOM   2151  CZ  PHE A 141       3.966  27.444 -27.315  1.00 90.95           C  
ATOM   2152  HZ  PHE A 141       4.031  27.362 -26.240  1.00 90.95           H  
ATOM   2153  N   ASN A 142       2.425  25.059 -32.467  1.00 92.33           N  
ATOM   2154  H   ASN A 142       3.167  25.247 -33.125  1.00 92.33           H  
ATOM   2155  CA  ASN A 142       2.220  23.666 -32.094  1.00 92.33           C  
ATOM   2156  HA  ASN A 142       1.343  23.583 -31.452  1.00 92.33           H  
ATOM   2157  C   ASN A 142       3.435  23.165 -31.307  1.00 92.33           C  
ATOM   2158  CB  ASN A 142       1.970  22.828 -33.354  1.00 92.33           C  
ATOM   2159  HB2 ASN A 142       2.857  22.872 -33.986  1.00 92.33           H  
ATOM   2160  HB3 ASN A 142       1.821  21.784 -33.081  1.00 92.33           H  
ATOM   2161  O   ASN A 142       4.574  23.531 -31.609  1.00 92.33           O  
ATOM   2162  CG  ASN A 142       0.764  23.282 -34.158  1.00 92.33           C  
ATOM   2163  ND2 ASN A 142       0.873  23.261 -35.462  1.00 92.33           N  
ATOM   2164 HD21 ASN A 142       0.094  23.535 -36.045  1.00 92.33           H  
ATOM   2165 HD22 ASN A 142       1.767  23.029 -35.870  1.00 92.33           H  
ATOM   2166  OD1 ASN A 142      -0.282  23.650 -33.633  1.00 92.33           O  
ATOM   2167  N   LEU A 143       3.191  22.331 -30.300  1.00 94.64           N  
ATOM   2168  H   LEU A 143       2.232  22.061 -30.128  1.00 94.64           H  
ATOM   2169  CA  LEU A 143       4.228  21.667 -29.515  1.00 94.64           C  
ATOM   2170  HA  LEU A 143       5.210  21.932 -29.909  1.00 94.64           H  
ATOM   2171  C   LEU A 143       4.065  20.156 -29.638  1.00 94.64           C  
ATOM   2172  CB  LEU A 143       4.146  22.140 -28.054  1.00 94.64           C  
ATOM   2173  HB2 LEU A 143       4.367  23.207 -28.027  1.00 94.64           H  
ATOM   2174  HB3 LEU A 143       3.124  21.993 -27.706  1.00 94.64           H  
ATOM   2175  O   LEU A 143       3.015  19.618 -29.291  1.00 94.64           O  
ATOM   2176  CG  LEU A 143       5.096  21.411 -27.085  1.00 94.64           C  
ATOM   2177  HG  LEU A 143       4.940  20.334 -27.143  1.00 94.64           H  
ATOM   2178  CD1 LEU A 143       6.564  21.718 -27.388  1.00 94.64           C  
ATOM   2179 HD11 LEU A 143       6.828  21.345 -28.377  1.00 94.64           H  
ATOM   2180 HD12 LEU A 143       6.744  22.792 -27.341  1.00 94.64           H  
ATOM   2181 HD13 LEU A 143       7.192  21.213 -26.655  1.00 94.64           H  
ATOM   2182  CD2 LEU A 143       4.795  21.851 -25.654  1.00 94.64           C  
ATOM   2183 HD21 LEU A 143       4.931  22.928 -25.555  1.00 94.64           H  
ATOM   2184 HD22 LEU A 143       5.459  21.334 -24.961  1.00 94.64           H  
ATOM   2185 HD23 LEU A 143       3.766  21.591 -25.407  1.00 94.64           H  
ATOM   2186  N   HIS A 144       5.127  19.486 -30.065  1.00 95.14           N  
ATOM   2187  H   HIS A 144       5.937  20.008 -30.368  1.00 95.14           H  
ATOM   2188  CA  HIS A 144       5.218  18.032 -30.115  1.00 95.14           C  
ATOM   2189  HA  HIS A 144       4.274  17.584 -29.805  1.00 95.14           H  
ATOM   2190  C   HIS A 144       6.315  17.570 -29.159  1.00 95.14           C  
ATOM   2191  CB  HIS A 144       5.500  17.581 -31.550  1.00 95.14           C  
ATOM   2192  HB2 HIS A 144       6.467  17.981 -31.857  1.00 95.14           H  
ATOM   2193  HB3 HIS A 144       5.557  16.493 -31.577  1.00 95.14           H  
ATOM   2194  O   HIS A 144       7.443  18.071 -29.217  1.00 95.14           O  
ATOM   2195  CG  HIS A 144       4.471  18.038 -32.547  1.00 95.14           C  
ATOM   2196  CD2 HIS A 144       4.388  19.271 -33.143  1.00 95.14           C  
ATOM   2197  HD2 HIS A 144       5.056  20.105 -32.986  1.00 95.14           H  
ATOM   2198  ND1 HIS A 144       3.424  17.286 -33.023  1.00 95.14           N  
ATOM   2199  HD1 HIS A 144       3.225  16.315 -32.824  1.00 95.14           H  
ATOM   2200  CE1 HIS A 144       2.727  18.045 -33.877  1.00 95.14           C  
ATOM   2201  HE1 HIS A 144       1.854  17.712 -34.419  1.00 95.14           H  
ATOM   2202  NE2 HIS A 144       3.260  19.271 -33.966  1.00 95.14           N  
ATOM   2203  N   ILE A 145       5.988  16.620 -28.287  1.00 95.22           N  
ATOM   2204  H   ILE A 145       5.048  16.252 -28.313  1.00 95.22           H  
ATOM   2205  CA  ILE A 145       6.930  15.977 -27.369  1.00 95.22           C  
ATOM   2206  HA  ILE A 145       7.846  16.564 -27.310  1.00 95.22           H  
ATOM   2207  C   ILE A 145       7.263  14.612 -27.958  1.00 95.22           C  
ATOM   2208  CB  ILE A 145       6.342  15.862 -25.944  1.00 95.22           C  
ATOM   2209  HB  ILE A 145       5.497  15.174 -25.968  1.00 95.22           H  
ATOM   2210  O   ILE A 145       6.369  13.786 -28.131  1.00 95.22           O  
ATOM   2211  CG1 ILE A 145       5.833  17.237 -25.449  1.00 95.22           C  
ATOM   2212 HG12 ILE A 145       5.059  17.602 -26.124  1.00 95.22           H  
ATOM   2213 HG13 ILE A 145       6.656  17.952 -25.461  1.00 95.22           H  
ATOM   2214  CG2 ILE A 145       7.416  15.278 -25.002  1.00 95.22           C  
ATOM   2215 HG21 ILE A 145       8.259  15.963 -24.916  1.00 95.22           H  
ATOM   2216 HG22 ILE A 145       6.994  15.096 -24.013  1.00 95.22           H  
ATOM   2217 HG23 ILE A 145       7.772  14.317 -25.372  1.00 95.22           H  
ATOM   2218  CD1 ILE A 145       5.217  17.221 -24.049  1.00 95.22           C  
ATOM   2219 HD11 ILE A 145       4.826  18.209 -23.807  1.00 95.22           H  
ATOM   2220 HD12 ILE A 145       4.407  16.493 -24.004  1.00 95.22           H  
ATOM   2221 HD13 ILE A 145       5.963  16.939 -23.306  1.00 95.22           H  
ATOM   2222  N   LEU A 146       8.530  14.382 -28.288  1.00 94.17           N  
ATOM   2223  H   LEU A 146       9.221  15.088 -28.080  1.00 94.17           H  
ATOM   2224  CA  LEU A 146       9.002  13.158 -28.928  1.00 94.17           C  
ATOM   2225  HA  LEU A 146       8.144  12.518 -29.136  1.00 94.17           H  
ATOM   2226  C   LEU A 146       9.940  12.395 -28.006  1.00 94.17           C  
ATOM   2227  CB  LEU A 146       9.709  13.444 -30.262  1.00 94.17           C  
ATOM   2228  HB2 LEU A 146       9.875  12.478 -30.739  1.00 94.17           H  
ATOM   2229  HB3 LEU A 146      10.689  13.880 -30.068  1.00 94.17           H  
ATOM   2230  O   LEU A 146      10.732  13.015 -27.299  1.00 94.17           O  
ATOM   2231  CG  LEU A 146       8.918  14.349 -31.220  1.00 94.17           C  
ATOM   2232  HG  LEU A 146       7.859  14.337 -30.961  1.00 94.17           H  
ATOM   2233  CD1 LEU A 146       9.432  15.787 -31.169  1.00 94.17           C  
ATOM   2234 HD11 LEU A 146       8.827  16.377 -31.857  1.00 94.17           H  
ATOM   2235 HD12 LEU A 146       9.304  16.191 -30.165  1.00 94.17           H  
ATOM   2236 HD13 LEU A 146      10.483  15.830 -31.455  1.00 94.17           H  
ATOM   2237  CD2 LEU A 146       9.052  13.873 -32.663  1.00 94.17           C  
ATOM   2238 HD21 LEU A 146      10.101  13.819 -32.954  1.00 94.17           H  
ATOM   2239 HD22 LEU A 146       8.510  14.545 -33.329  1.00 94.17           H  
ATOM   2240 HD23 LEU A 146       8.597  12.886 -32.748  1.00 94.17           H  
ATOM   2241  N   ASP A 147       9.892  11.069 -28.055  1.00 91.76           N  
ATOM   2242  H   ASP A 147       9.238  10.640 -28.693  1.00 91.76           H  
ATOM   2243  CA  ASP A 147      10.909  10.214 -27.438  1.00 91.76           C  
ATOM   2244  HA  ASP A 147      11.154  10.616 -26.455  1.00 91.76           H  
ATOM   2245  C   ASP A 147      12.235  10.211 -28.229  1.00 91.76           C  
ATOM   2246  CB  ASP A 147      10.327   8.808 -27.200  1.00 91.76           C  
ATOM   2247  HB2 ASP A 147       9.392   8.911 -26.650  1.00 91.76           H  
ATOM   2248  HB3 ASP A 147      11.016   8.253 -26.563  1.00 91.76           H  
ATOM   2249  O   ASP A 147      12.381  10.874 -29.264  1.00 91.76           O  
ATOM   2250  CG  ASP A 147      10.072   7.979 -28.464  1.00 91.76           C  
ATOM   2251  OD1 ASP A 147      10.582   8.333 -29.550  1.00 91.76           O  
ATOM   2252  OD2 ASP A 147       9.374   6.954 -28.335  1.00 91.76           O  
ATOM   2253  N   ASP A 148      13.230   9.455 -27.754  1.00 86.82           N  
ATOM   2254  H   ASP A 148      13.113   8.981 -26.870  1.00 86.82           H  
ATOM   2255  CA  ASP A 148      14.536   9.392 -28.420  1.00 86.82           C  
ATOM   2256  HA  ASP A 148      14.902  10.415 -28.502  1.00 86.82           H  
ATOM   2257  C   ASP A 148      14.454   8.799 -29.837  1.00 86.82           C  
ATOM   2258  CB  ASP A 148      15.537   8.600 -27.571  1.00 86.82           C  
ATOM   2259  HB2 ASP A 148      15.501   8.979 -26.549  1.00 86.82           H  
ATOM   2260  HB3 ASP A 148      15.248   7.549 -27.557  1.00 86.82           H  
ATOM   2261  O   ASP A 148      15.217   9.206 -30.721  1.00 86.82           O  
ATOM   2262  CG  ASP A 148      16.975   8.745 -28.093  1.00 86.82           C  
ATOM   2263  OD1 ASP A 148      17.340   9.865 -28.548  1.00 86.82           O  
ATOM   2264  OD2 ASP A 148      17.707   7.731 -28.070  1.00 86.82           O  
ATOM   2265  N   ALA A 149      13.486   7.904 -30.075  1.00 88.56           N  
ATOM   2266  H   ALA A 149      12.790   7.769 -29.356  1.00 88.56           H  
ATOM   2267  CA  ALA A 149      13.211   7.295 -31.374  1.00 88.56           C  
ATOM   2268  HA  ALA A 149      14.165   7.059 -31.844  1.00 88.56           H  
ATOM   2269  C   ALA A 149      12.463   8.238 -32.338  1.00 88.56           C  
ATOM   2270  CB  ALA A 149      12.456   5.977 -31.145  1.00 88.56           C  
ATOM   2271  HB1 ALA A 149      11.496   6.172 -30.667  1.00 88.56           H  
ATOM   2272  HB2 ALA A 149      12.279   5.484 -32.101  1.00 88.56           H  
ATOM   2273  HB3 ALA A 149      13.045   5.320 -30.505  1.00 88.56           H  
ATOM   2274  O   ALA A 149      12.299   7.903 -33.514  1.00 88.56           O  
ATOM   2275  N   GLY A 150      12.048   9.419 -31.871  1.00 87.19           N  
ATOM   2276  H   GLY A 150      12.134   9.585 -30.879  1.00 87.19           H  
ATOM   2277  CA  GLY A 150      11.301  10.401 -32.652  1.00 87.19           C  
ATOM   2278  HA2 GLY A 150      11.406  11.373 -32.168  1.00 87.19           H  
ATOM   2279  HA3 GLY A 150      11.715  10.463 -33.658  1.00 87.19           H  
ATOM   2280  C   GLY A 150       9.808  10.090 -32.761  1.00 87.19           C  
ATOM   2281  O   GLY A 150       9.157  10.596 -33.675  1.00 87.19           O  
ATOM   2282  N   VAL A 151       9.260   9.259 -31.872  1.00 91.53           N  
ATOM   2283  H   VAL A 151       9.838   8.905 -31.124  1.00 91.53           H  
ATOM   2284  CA  VAL A 151       7.820   8.987 -31.787  1.00 91.53           C  
ATOM   2285  HA  VAL A 151       7.395   9.035 -32.790  1.00 91.53           H  
ATOM   2286  C   VAL A 151       7.160  10.064 -30.931  1.00 91.53           C  
ATOM   2287  CB  VAL A 151       7.533   7.584 -31.220  1.00 91.53           C  
ATOM   2288  HB  VAL A 151       7.867   7.539 -30.184  1.00 91.53           H  
ATOM   2289  O   VAL A 151       7.596  10.322 -29.809  1.00 91.53           O  
ATOM   2290  CG1 VAL A 151       6.030   7.274 -31.236  1.00 91.53           C  
ATOM   2291 HG11 VAL A 151       5.627   7.400 -32.240  1.00 91.53           H  
ATOM   2292 HG12 VAL A 151       5.507   7.940 -30.550  1.00 91.53           H  
ATOM   2293 HG13 VAL A 151       5.861   6.252 -30.897  1.00 91.53           H  
ATOM   2294  CG2 VAL A 151       8.252   6.489 -32.023  1.00 91.53           C  
ATOM   2295 HG21 VAL A 151       9.330   6.627 -31.939  1.00 91.53           H  
ATOM   2296 HG22 VAL A 151       7.958   6.534 -33.072  1.00 91.53           H  
ATOM   2297 HG23 VAL A 151       8.009   5.513 -31.605  1.00 91.53           H  
ATOM   2298  N   GLU A 152       6.108  10.690 -31.460  1.00 91.12           N  
ATOM   2299  H   GLU A 152       5.799  10.429 -32.385  1.00 91.12           H  
ATOM   2300  CA  GLU A 152       5.316  11.694 -30.743  1.00 91.12           C  
ATOM   2301  HA  GLU A 152       5.992  12.432 -30.311  1.00 91.12           H  
ATOM   2302  C   GLU A 152       4.536  11.039 -29.594  1.00 91.12           C  
ATOM   2303  CB  GLU A 152       4.366  12.434 -31.705  1.00 91.12           C  
ATOM   2304  HB2 GLU A 152       3.729  13.096 -31.118  1.00 91.12           H  
ATOM   2305  HB3 GLU A 152       3.737  11.707 -32.219  1.00 91.12           H  
ATOM   2306  O   GLU A 152       3.699  10.166 -29.817  1.00 91.12           O  
ATOM   2307  CG  GLU A 152       5.126  13.279 -32.745  1.00 91.12           C  
ATOM   2308  HG2 GLU A 152       5.777  12.623 -33.324  1.00 91.12           H  
ATOM   2309  HG3 GLU A 152       5.758  13.989 -32.213  1.00 91.12           H  
ATOM   2310  CD  GLU A 152       4.225  14.056 -33.724  1.00 91.12           C  
ATOM   2311  OE1 GLU A 152       4.797  14.765 -34.589  1.00 91.12           O  
ATOM   2312  OE2 GLU A 152       2.981  13.966 -33.628  1.00 91.12           O  
ATOM   2313  N   GLN A 153       4.823  11.474 -28.369  1.00 92.92           N  
ATOM   2314  H   GLN A 153       5.532  12.187 -28.278  1.00 92.92           H  
ATOM   2315  CA  GLN A 153       4.176  11.015 -27.138  1.00 92.92           C  
ATOM   2316  HA  GLN A 153       3.795  10.003 -27.274  1.00 92.92           H  
ATOM   2317  C   GLN A 153       2.986  11.904 -26.774  1.00 92.92           C  
ATOM   2318  CB  GLN A 153       5.205  11.010 -25.997  1.00 92.92           C  
ATOM   2319  HB2 GLN A 153       4.707  10.689 -25.082  1.00 92.92           H  
ATOM   2320  HB3 GLN A 153       5.579  12.023 -25.842  1.00 92.92           H  
ATOM   2321  O   GLN A 153       1.914  11.415 -26.436  1.00 92.92           O  
ATOM   2322  CG  GLN A 153       6.400  10.082 -26.261  1.00 92.92           C  
ATOM   2323  HG2 GLN A 153       6.950  10.424 -27.137  1.00 92.92           H  
ATOM   2324  HG3 GLN A 153       7.071  10.140 -25.404  1.00 92.92           H  
ATOM   2325  CD  GLN A 153       5.996   8.622 -26.440  1.00 92.92           C  
ATOM   2326  NE2 GLN A 153       6.614   7.893 -27.343  1.00 92.92           N  
ATOM   2327 HE21 GLN A 153       6.373   6.913 -27.376  1.00 92.92           H  
ATOM   2328 HE22 GLN A 153       7.390   8.245 -27.886  1.00 92.92           H  
ATOM   2329  OE1 GLN A 153       5.135   8.093 -25.757  1.00 92.92           O  
ATOM   2330  N   GLU A 154       3.156  13.220 -26.905  1.00 95.38           N  
ATOM   2331  H   GLU A 154       4.051  13.554 -27.233  1.00 95.38           H  
ATOM   2332  CA  GLU A 154       2.097  14.209 -26.711  1.00 95.38           C  
ATOM   2333  HA  GLU A 154       1.124  13.724 -26.779  1.00 95.38           H  
ATOM   2334  C   GLU A 154       2.181  15.275 -27.801  1.00 95.38           C  
ATOM   2335  CB  GLU A 154       2.201  14.884 -25.341  1.00 95.38           C  
ATOM   2336  HB2 GLU A 154       1.493  15.712 -25.317  1.00 95.38           H  
ATOM   2337  HB3 GLU A 154       3.211  15.283 -25.246  1.00 95.38           H  
ATOM   2338  O   GLU A 154       3.265  15.637 -28.268  1.00 95.38           O  
ATOM   2339  CG  GLU A 154       1.898  13.963 -24.152  1.00 95.38           C  
ATOM   2340  HG2 GLU A 154       2.605  13.133 -24.154  1.00 95.38           H  
ATOM   2341  HG3 GLU A 154       0.892  13.562 -24.271  1.00 95.38           H  
ATOM   2342  CD  GLU A 154       1.996  14.695 -22.803  1.00 95.38           C  
ATOM   2343  OE1 GLU A 154       1.748  14.071 -21.758  1.00 95.38           O  
ATOM   2344  OE2 GLU A 154       2.351  15.895 -22.749  1.00 95.38           O  
ATOM   2345  N   THR A 155       1.025  15.793 -28.207  1.00 95.61           N  
ATOM   2346  H   THR A 155       0.175  15.501 -27.747  1.00 95.61           H  
ATOM   2347  CA  THR A 155       0.922  16.849 -29.214  1.00 95.61           C  
ATOM   2348  HA  THR A 155       1.879  17.363 -29.305  1.00 95.61           H  
ATOM   2349  C   THR A 155      -0.122  17.869 -28.793  1.00 95.61           C  
ATOM   2350  CB  THR A 155       0.582  16.264 -30.589  1.00 95.61           C  
ATOM   2351  HB  THR A 155      -0.281  15.604 -30.509  1.00 95.61           H  
ATOM   2352  O   THR A 155      -1.285  17.533 -28.574  1.00 95.61           O  
ATOM   2353  CG2 THR A 155       0.300  17.337 -31.638  1.00 95.61           C  
ATOM   2354 HG21 THR A 155       0.265  16.876 -32.625  1.00 95.61           H  
ATOM   2355 HG22 THR A 155       1.081  18.096 -31.614  1.00 95.61           H  
ATOM   2356 HG23 THR A 155      -0.666  17.800 -31.436  1.00 95.61           H  
ATOM   2357  OG1 THR A 155       1.683  15.535 -31.065  1.00 95.61           O  
ATOM   2358  HG1 THR A 155       1.967  14.921 -30.384  1.00 95.61           H  
ATOM   2359  N   PHE A 156       0.286  19.133 -28.750  1.00 95.11           N  
ATOM   2360  H   PHE A 156       1.259  19.320 -28.945  1.00 95.11           H  
ATOM   2361  CA  PHE A 156      -0.563  20.263 -28.402  1.00 95.11           C  
ATOM   2362  HA  PHE A 156      -1.564  19.903 -28.162  1.00 95.11           H  
ATOM   2363  C   PHE A 156      -0.656  21.209 -29.587  1.00 95.11           C  
ATOM   2364  CB  PHE A 156      -0.028  20.967 -27.155  1.00 95.11           C  
ATOM   2365  HB2 PHE A 156       0.943  21.411 -27.376  1.00 95.11           H  
ATOM   2366  HB3 PHE A 156      -0.712  21.771 -26.882  1.00 95.11           H  
ATOM   2367  O   PHE A 156       0.292  21.923 -29.918  1.00 95.11           O  
ATOM   2368  CG  PHE A 156       0.110  20.033 -25.979  1.00 95.11           C  
ATOM   2369  CD1 PHE A 156      -1.030  19.669 -25.236  1.00 95.11           C  
ATOM   2370  HD1 PHE A 156      -2.001  20.085 -25.461  1.00 95.11           H  
ATOM   2371  CD2 PHE A 156       1.361  19.454 -25.692  1.00 95.11           C  
ATOM   2372  HD2 PHE A 156       2.230  19.703 -26.283  1.00 95.11           H  
ATOM   2373  CE1 PHE A 156      -0.918  18.709 -24.221  1.00 95.11           C  
ATOM   2374  HE1 PHE A 156      -1.794  18.381 -23.680  1.00 95.11           H  
ATOM   2375  CE2 PHE A 156       1.467  18.501 -24.668  1.00 95.11           C  
ATOM   2376  HE2 PHE A 156       2.409  18.018 -24.454  1.00 95.11           H  
ATOM   2377  CZ  PHE A 156       0.324  18.120 -23.951  1.00 95.11           C  
ATOM   2378  HZ  PHE A 156       0.390  17.334 -23.213  1.00 95.11           H  
ATOM   2379  N   LEU A 157      -1.823  21.215 -30.225  1.00 92.03           N  
ATOM   2380  H   LEU A 157      -2.536  20.567 -29.922  1.00 92.03           H  
ATOM   2381  CA  LEU A 157      -2.075  22.045 -31.395  1.00 92.03           C  
ATOM   2382  HA  LEU A 157      -1.121  22.228 -31.890  1.00 92.03           H  
ATOM   2383  C   LEU A 157      -2.649  23.408 -30.997  1.00 92.03           C  
ATOM   2384  CB  LEU A 157      -2.980  21.301 -32.393  1.00 92.03           C  
ATOM   2385  HB2 LEU A 157      -3.104  21.931 -33.274  1.00 92.03           H  
ATOM   2386  HB3 LEU A 157      -3.958  21.160 -31.934  1.00 92.03           H  
ATOM   2387  O   LEU A 157      -3.511  23.503 -30.110  1.00 92.03           O  
ATOM   2388  CG  LEU A 157      -2.447  19.928 -32.849  1.00 92.03           C  
ATOM   2389  HG  LEU A 157      -2.351  19.274 -31.982  1.00 92.03           H  
ATOM   2390  CD1 LEU A 157      -3.454  19.288 -33.804  1.00 92.03           C  
ATOM   2391 HD11 LEU A 157      -3.564  19.902 -34.698  1.00 92.03           H  
ATOM   2392 HD12 LEU A 157      -4.418  19.180 -33.308  1.00 92.03           H  
ATOM   2393 HD13 LEU A 157      -3.098  18.299 -34.091  1.00 92.03           H  
ATOM   2394  CD2 LEU A 157      -1.096  20.027 -33.558  1.00 92.03           C  
ATOM   2395 HD21 LEU A 157      -0.326  20.349 -32.856  1.00 92.03           H  
ATOM   2396 HD22 LEU A 157      -1.145  20.738 -34.383  1.00 92.03           H  
ATOM   2397 HD23 LEU A 157      -0.802  19.050 -33.942  1.00 92.03           H  
ATOM   2398  N   ASN A 158      -2.233  24.446 -31.724  1.00 89.47           N  
ATOM   2399  H   ASN A 158      -1.505  24.268 -32.401  1.00 89.47           H  
ATOM   2400  CA  ASN A 158      -2.758  25.810 -31.643  1.00 89.47           C  
ATOM   2401  HA  ASN A 158      -2.089  26.442 -32.226  1.00 89.47           H  
ATOM   2402  C   ASN A 158      -2.747  26.379 -30.217  1.00 89.47           C  
ATOM   2403  CB  ASN A 158      -4.149  25.862 -32.296  1.00 89.47           C  
ATOM   2404  HB2 ASN A 158      -4.851  25.266 -31.713  1.00 89.47           H  
ATOM   2405  HB3 ASN A 158      -4.499  26.894 -32.308  1.00 89.47           H  
ATOM   2406  O   ASN A 158      -3.762  26.900 -29.738  1.00 89.47           O  
ATOM   2407  CG  ASN A 158      -4.121  25.373 -33.722  1.00 89.47           C  
ATOM   2408  ND2 ASN A 158      -4.717  24.242 -34.021  1.00 89.47           N  
ATOM   2409 HD21 ASN A 158      -4.624  23.935 -34.978  1.00 89.47           H  
ATOM   2410 HD22 ASN A 158      -5.076  23.643 -33.292  1.00 89.47           H  
ATOM   2411  OD1 ASN A 158      -3.570  26.014 -34.589  1.00 89.47           O  
ATOM   2412  N   ILE A 159      -1.617  26.235 -29.528  1.00 91.88           N  
ATOM   2413  H   ILE A 159      -0.810  25.859 -30.006  1.00 91.88           H  
ATOM   2414  CA  ILE A 159      -1.402  26.813 -28.201  1.00 91.88           C  
ATOM   2415  HA  ILE A 159      -2.371  26.922 -27.714  1.00 91.88           H  
ATOM   2416  C   ILE A 159      -0.833  28.225 -28.319  1.00 91.88           C  
ATOM   2417  CB  ILE A 159      -0.560  25.894 -27.298  1.00 91.88           C  
ATOM   2418  HB  ILE A 159      -0.389  26.420 -26.359  1.00 91.88           H  
ATOM   2419  O   ILE A 159      -0.143  28.557 -29.282  1.00 91.88           O  
ATOM   2420  CG1 ILE A 159       0.806  25.537 -27.917  1.00 91.88           C  
ATOM   2421 HG12 ILE A 159       0.659  24.903 -28.791  1.00 91.88           H  
ATOM   2422 HG13 ILE A 159       1.313  26.448 -28.233  1.00 91.88           H  
ATOM   2423  CG2 ILE A 159      -1.375  24.628 -26.986  1.00 91.88           C  
ATOM   2424 HG21 ILE A 159      -0.900  24.069 -26.181  1.00 91.88           H  
ATOM   2425 HG22 ILE A 159      -1.442  23.996 -27.872  1.00 91.88           H  
ATOM   2426 HG23 ILE A 159      -2.380  24.900 -26.662  1.00 91.88           H  
ATOM   2427  CD1 ILE A 159       1.723  24.792 -26.946  1.00 91.88           C  
ATOM   2428 HD11 ILE A 159       1.894  25.408 -26.062  1.00 91.88           H  
ATOM   2429 HD12 ILE A 159       1.289  23.836 -26.654  1.00 91.88           H  
ATOM   2430 HD13 ILE A 159       2.676  24.594 -27.436  1.00 91.88           H  
ATOM   2431  N   SER A 160      -1.170  29.071 -27.350  1.00 90.84           N  
ATOM   2432  H   SER A 160      -1.720  28.711 -26.583  1.00 90.84           H  
ATOM   2433  CA  SER A 160      -0.957  30.516 -27.404  1.00 90.84           C  
ATOM   2434  HA  SER A 160      -0.583  30.784 -28.392  1.00 90.84           H  
ATOM   2435  C   SER A 160       0.047  30.983 -26.358  1.00 90.84           C  
ATOM   2436  CB  SER A 160      -2.304  31.210 -27.216  1.00 90.84           C  
ATOM   2437  HB2 SER A 160      -3.014  30.781 -27.923  1.00 90.84           H  
ATOM   2438  HB3 SER A 160      -2.671  31.015 -26.209  1.00 90.84           H  
ATOM   2439  O   SER A 160       0.065  30.485 -25.231  1.00 90.84           O  
ATOM   2440  OG  SER A 160      -2.252  32.607 -27.433  1.00 90.84           O  
ATOM   2441  HG  SER A 160      -3.162  32.832 -27.640  1.00 90.84           H  
ATOM   2442  N   ILE A 161       0.853  31.988 -26.699  1.00 89.58           N  
ATOM   2443  H   ILE A 161       0.841  32.288 -27.663  1.00 89.58           H  
ATOM   2444  CA  ILE A 161       1.707  32.697 -25.728  1.00 89.58           C  
ATOM   2445  HA  ILE A 161       2.008  31.986 -24.958  1.00 89.58           H  
ATOM   2446  C   ILE A 161       0.971  33.821 -24.982  1.00 89.58           C  
ATOM   2447  CB  ILE A 161       3.002  33.218 -26.384  1.00 89.58           C  
ATOM   2448  HB  ILE A 161       3.585  33.702 -25.600  1.00 89.58           H  
ATOM   2449  O   ILE A 161       1.521  34.393 -24.043  1.00 89.58           O  
ATOM   2450  CG1 ILE A 161       2.731  34.276 -27.475  1.00 89.58           C  
ATOM   2451 HG12 ILE A 161       2.083  35.055 -27.074  1.00 89.58           H  
ATOM   2452 HG13 ILE A 161       2.221  33.809 -28.318  1.00 89.58           H  
ATOM   2453  CG2 ILE A 161       3.829  32.037 -26.916  1.00 89.58           C  
ATOM   2454 HG21 ILE A 161       3.363  31.624 -27.811  1.00 89.58           H  
ATOM   2455 HG22 ILE A 161       4.843  32.360 -27.154  1.00 89.58           H  
ATOM   2456 HG23 ILE A 161       3.889  31.259 -26.156  1.00 89.58           H  
ATOM   2457  CD1 ILE A 161       4.007  34.952 -27.987  1.00 89.58           C  
ATOM   2458 HD11 ILE A 161       4.557  35.392 -27.154  1.00 89.58           H  
ATOM   2459 HD12 ILE A 161       4.640  34.226 -28.497  1.00 89.58           H  
ATOM   2460 HD13 ILE A 161       3.744  35.739 -28.694  1.00 89.58           H  
ATOM   2461  N   ASN A 162      -0.257  34.163 -25.386  1.00 87.46           N  
ATOM   2462  H   ASN A 162      -0.701  33.615 -26.108  1.00 87.46           H  
ATOM   2463  CA  ASN A 162      -1.024  35.242 -24.768  1.00 87.46           C  
ATOM   2464  HA  ASN A 162      -0.336  36.037 -24.480  1.00 87.46           H  
ATOM   2465  C   ASN A 162      -1.735  34.752 -23.497  1.00 87.46           C  
ATOM   2466  CB  ASN A 162      -1.994  35.818 -25.812  1.00 87.46           C  
ATOM   2467  HB2 ASN A 162      -2.695  35.042 -26.117  1.00 87.46           H  
ATOM   2468  HB3 ASN A 162      -1.430  36.132 -26.691  1.00 87.46           H  
ATOM   2469  O   ASN A 162      -2.532  33.820 -23.549  1.00 87.46           O  
ATOM   2470  CG  ASN A 162      -2.784  37.012 -25.307  1.00 87.46           C  
ATOM   2471  ND2 ASN A 162      -3.669  37.538 -26.118  1.00 87.46           N  
ATOM   2472 HD21 ASN A 162      -3.840  37.113 -27.018  1.00 87.46           H  
ATOM   2473 HD22 ASN A 162      -4.203  38.316 -25.760  1.00 87.46           H  
ATOM   2474  OD1 ASN A 162      -2.630  37.496 -24.197  1.00 87.46           O  
ATOM   2475  N   THR A 163      -1.495  35.417 -22.365  1.00 85.99           N  
ATOM   2476  H   THR A 163      -0.902  36.234 -22.399  1.00 85.99           H  
ATOM   2477  CA  THR A 163      -2.062  35.053 -21.054  1.00 85.99           C  
ATOM   2478  HA  THR A 163      -1.812  34.014 -20.837  1.00 85.99           H  
ATOM   2479  C   THR A 163      -3.587  35.160 -20.983  1.00 85.99           C  
ATOM   2480  CB  THR A 163      -1.476  35.938 -19.944  1.00 85.99           C  
ATOM   2481  HB  THR A 163      -1.996  35.732 -19.009  1.00 85.99           H  
ATOM   2482  O   THR A 163      -4.192  34.526 -20.125  1.00 85.99           O  
ATOM   2483  CG2 THR A 163       0.017  35.696 -19.730  1.00 85.99           C  
ATOM   2484 HG21 THR A 163       0.381  36.325 -18.918  1.00 85.99           H  
ATOM   2485 HG22 THR A 163       0.175  34.651 -19.464  1.00 85.99           H  
ATOM   2486 HG23 THR A 163       0.574  35.920 -20.640  1.00 85.99           H  
ATOM   2487  OG1 THR A 163      -1.624  37.304 -20.266  1.00 85.99           O  
ATOM   2488  HG1 THR A 163      -1.357  37.814 -19.497  1.00 85.99           H  
ATOM   2489  N   GLY A 164      -4.212  35.955 -21.859  1.00 85.10           N  
ATOM   2490  H   GLY A 164      -3.641  36.471 -22.513  1.00 85.10           H  
ATOM   2491  CA  GLY A 164      -5.672  36.083 -21.945  1.00 85.10           C  
ATOM   2492  HA2 GLY A 164      -6.105  35.981 -20.950  1.00 85.10           H  
ATOM   2493  HA3 GLY A 164      -5.914  37.075 -22.324  1.00 85.10           H  
ATOM   2494  C   GLY A 164      -6.352  35.055 -22.857  1.00 85.10           C  
ATOM   2495  O   GLY A 164      -7.575  35.071 -22.980  1.00 85.10           O  
ATOM   2496  N   ASP A 165      -5.585  34.202 -23.533  1.00 87.29           N  
ATOM   2497  H   ASP A 165      -4.597  34.157 -23.326  1.00 87.29           H  
ATOM   2498  CA  ASP A 165      -6.114  33.192 -24.446  1.00 87.29           C  
ATOM   2499  HA  ASP A 165      -6.940  33.631 -25.004  1.00 87.29           H  
ATOM   2500  C   ASP A 165      -6.583  31.947 -23.672  1.00 87.29           C  
ATOM   2501  CB  ASP A 165      -5.019  32.829 -25.450  1.00 87.29           C  
ATOM   2502  HB2 ASP A 165      -4.555  33.754 -25.792  1.00 87.29           H  
ATOM   2503  HB3 ASP A 165      -4.252  32.235 -24.953  1.00 87.29           H  
ATOM   2504  O   ASP A 165      -5.832  31.439 -22.837  1.00 87.29           O  
ATOM   2505  CG  ASP A 165      -5.521  32.068 -26.674  1.00 87.29           C  
ATOM   2506  OD1 ASP A 165      -6.269  31.072 -26.537  1.00 87.29           O  
ATOM   2507  OD2 ASP A 165      -5.092  32.482 -27.770  1.00 87.29           O  
ATOM   2508  N   PRO A 166      -7.775  31.391 -23.961  1.00 87.77           N  
ATOM   2509  CA  PRO A 166      -8.214  30.126 -23.371  1.00 87.77           C  
ATOM   2510  HA  PRO A 166      -8.357  30.271 -22.300  1.00 87.77           H  
ATOM   2511  C   PRO A 166      -7.240  28.959 -23.584  1.00 87.77           C  
ATOM   2512  CB  PRO A 166      -9.561  29.823 -24.032  1.00 87.77           C  
ATOM   2513  HB2 PRO A 166      -9.412  29.228 -24.933  1.00 87.77           H  
ATOM   2514  HB3 PRO A 166     -10.237  29.312 -23.347  1.00 87.77           H  
ATOM   2515  O   PRO A 166      -7.221  28.033 -22.782  1.00 87.77           O  
ATOM   2516  CG  PRO A 166     -10.088  31.201 -24.425  1.00 87.77           C  
ATOM   2517  HG2 PRO A 166     -10.558  31.672 -23.561  1.00 87.77           H  
ATOM   2518  HG3 PRO A 166     -10.786  31.147 -25.260  1.00 87.77           H  
ATOM   2519  CD  PRO A 166      -8.821  31.963 -24.793  1.00 87.77           C  
ATOM   2520  HD2 PRO A 166      -8.586  31.805 -25.846  1.00 87.77           H  
ATOM   2521  HD3 PRO A 166      -8.959  33.025 -24.588  1.00 87.77           H  
ATOM   2522  N   ARG A 167      -6.429  28.983 -24.652  1.00 91.27           N  
ATOM   2523  H   ARG A 167      -6.480  29.788 -25.260  1.00 91.27           H  
ATOM   2524  CA  ARG A 167      -5.358  28.005 -24.906  1.00 91.27           C  
ATOM   2525  HA  ARG A 167      -5.460  27.199 -24.179  1.00 91.27           H  
ATOM   2526  C   ARG A 167      -3.970  28.563 -24.624  1.00 91.27           C  
ATOM   2527  CB  ARG A 167      -5.472  27.385 -26.302  1.00 91.27           C  
ATOM   2528  HB2 ARG A 167      -5.549  28.167 -27.057  1.00 91.27           H  
ATOM   2529  HB3 ARG A 167      -4.583  26.790 -26.508  1.00 91.27           H  
ATOM   2530  O   ARG A 167      -3.011  28.244 -25.329  1.00 91.27           O  
ATOM   2531  CG  ARG A 167      -6.676  26.449 -26.366  1.00 91.27           C  
ATOM   2532  HG2 ARG A 167      -7.590  27.044 -26.359  1.00 91.27           H  
ATOM   2533  HG3 ARG A 167      -6.686  25.791 -25.497  1.00 91.27           H  
ATOM   2534  CD  ARG A 167      -6.626  25.608 -27.643  1.00 91.27           C  
ATOM   2535  HD2 ARG A 167      -6.330  26.256 -28.468  1.00 91.27           H  
ATOM   2536  HD3 ARG A 167      -7.616  25.180 -27.801  1.00 91.27           H  
ATOM   2537  NE  ARG A 167      -5.657  24.508 -27.647  1.00 91.27           N  
ATOM   2538  HE  ARG A 167      -4.844  24.609 -28.237  1.00 91.27           H  
ATOM   2539  NH1 ARG A 167      -6.708  23.050 -26.175  1.00 91.27           N  
ATOM   2540 HH11 ARG A 167      -6.598  22.236 -25.587  1.00 91.27           H  
ATOM   2541 HH12 ARG A 167      -7.317  23.763 -25.801  1.00 91.27           H  
ATOM   2542  NH2 ARG A 167      -4.872  22.422 -27.236  1.00 91.27           N  
ATOM   2543 HH21 ARG A 167      -4.128  22.559 -27.904  1.00 91.27           H  
ATOM   2544 HH22 ARG A 167      -4.884  21.606 -26.641  1.00 91.27           H  
ATOM   2545  CZ  ARG A 167      -5.759  23.342 -27.022  1.00 91.27           C  
ATOM   2546  N   PHE A 168      -3.846  29.398 -23.600  1.00 92.52           N  
ATOM   2547  H   PHE A 168      -4.672  29.698 -23.102  1.00 92.52           H  
ATOM   2548  CA  PHE A 168      -2.544  29.801 -23.094  1.00 92.52           C  
ATOM   2549  HA  PHE A 168      -2.038  30.359 -23.882  1.00 92.52           H  
ATOM   2550  C   PHE A 168      -1.703  28.565 -22.740  1.00 92.52           C  
ATOM   2551  CB  PHE A 168      -2.727  30.721 -21.886  1.00 92.52           C  
ATOM   2552  HB2 PHE A 168      -3.290  31.602 -22.193  1.00 92.52           H  
ATOM   2553  HB3 PHE A 168      -3.313  30.199 -21.130  1.00 92.52           H  
ATOM   2554  O   PHE A 168      -2.162  27.685 -22.011  1.00 92.52           O  
ATOM   2555  CG  PHE A 168      -1.421  31.188 -21.279  1.00 92.52           C  
ATOM   2556  CD1 PHE A 168      -1.193  31.052 -19.898  1.00 92.52           C  
ATOM   2557  HD1 PHE A 168      -1.957  30.620 -19.268  1.00 92.52           H  
ATOM   2558  CD2 PHE A 168      -0.435  31.777 -22.092  1.00 92.52           C  
ATOM   2559  HD2 PHE A 168      -0.615  31.918 -23.148  1.00 92.52           H  
ATOM   2560  CE1 PHE A 168       0.015  31.506 -19.338  1.00 92.52           C  
ATOM   2561  HE1 PHE A 168       0.174  31.427 -18.273  1.00 92.52           H  
ATOM   2562  CE2 PHE A 168       0.781  32.203 -21.536  1.00 92.52           C  
ATOM   2563  HE2 PHE A 168       1.531  32.656 -22.167  1.00 92.52           H  
ATOM   2564  CZ  PHE A 168       1.011  32.060 -20.159  1.00 92.52           C  
ATOM   2565  HZ  PHE A 168       1.941  32.403 -19.729  1.00 92.52           H  
ATOM   2566  N   VAL A 169      -0.466  28.505 -23.244  1.00 93.28           N  
ATOM   2567  H   VAL A 169      -0.191  29.249 -23.869  1.00 93.28           H  
ATOM   2568  CA  VAL A 169       0.436  27.342 -23.141  1.00 93.28           C  
ATOM   2569  HA  VAL A 169       0.025  26.541 -23.756  1.00 93.28           H  
ATOM   2570  C   VAL A 169       0.546  26.785 -21.724  1.00 93.28           C  
ATOM   2571  CB  VAL A 169       1.835  27.688 -23.696  1.00 93.28           C  
ATOM   2572  HB  VAL A 169       1.722  27.895 -24.760  1.00 93.28           H  
ATOM   2573  O   VAL A 169       0.534  25.572 -21.542  1.00 93.28           O  
ATOM   2574  CG1 VAL A 169       2.476  28.927 -23.047  1.00 93.28           C  
ATOM   2575 HG11 VAL A 169       3.405  29.159 -23.567  1.00 93.28           H  
ATOM   2576 HG12 VAL A 169       1.820  29.793 -23.141  1.00 93.28           H  
ATOM   2577 HG13 VAL A 169       2.701  28.749 -21.995  1.00 93.28           H  
ATOM   2578  CG2 VAL A 169       2.821  26.521 -23.547  1.00 93.28           C  
ATOM   2579 HG21 VAL A 169       3.731  26.722 -24.111  1.00 93.28           H  
ATOM   2580 HG22 VAL A 169       2.369  25.597 -23.909  1.00 93.28           H  
ATOM   2581 HG23 VAL A 169       3.092  26.376 -22.501  1.00 93.28           H  
ATOM   2582  N   LYS A 170       0.616  27.655 -20.711  1.00 93.85           N  
ATOM   2583  H   LYS A 170       0.563  28.640 -20.928  1.00 93.85           H  
ATOM   2584  CA  LYS A 170       0.707  27.219 -19.316  1.00 93.85           C  
ATOM   2585  HA  LYS A 170       1.519  26.497 -19.222  1.00 93.85           H  
ATOM   2586  C   LYS A 170      -0.554  26.478 -18.878  1.00 93.85           C  
ATOM   2587  CB  LYS A 170       0.999  28.420 -18.420  1.00 93.85           C  
ATOM   2588  HB2 LYS A 170       1.897  28.929 -18.772  1.00 93.85           H  
ATOM   2589  HB3 LYS A 170       0.146  29.097 -18.463  1.00 93.85           H  
ATOM   2590  O   LYS A 170      -0.437  25.384 -18.351  1.00 93.85           O  
ATOM   2591  CG  LYS A 170       1.187  27.987 -16.967  1.00 93.85           C  
ATOM   2592  HG2 LYS A 170       1.978  27.241 -16.903  1.00 93.85           H  
ATOM   2593  HG3 LYS A 170       0.257  27.551 -16.603  1.00 93.85           H  
ATOM   2594  CD  LYS A 170       1.534  29.182 -16.084  1.00 93.85           C  
ATOM   2595  HD2 LYS A 170       2.494  29.597 -16.391  1.00 93.85           H  
ATOM   2596  HD3 LYS A 170       0.751  29.936 -16.167  1.00 93.85           H  
ATOM   2597  CE  LYS A 170       1.610  28.660 -14.652  1.00 93.85           C  
ATOM   2598  HE2 LYS A 170       2.362  27.872 -14.610  1.00 93.85           H  
ATOM   2599  HE3 LYS A 170       0.657  28.192 -14.405  1.00 93.85           H  
ATOM   2600  NZ  LYS A 170       1.934  29.748 -13.702  1.00 93.85           N  
ATOM   2601  HZ1 LYS A 170       2.839  30.137 -13.924  1.00 93.85           H  
ATOM   2602  HZ2 LYS A 170       1.225  30.465 -13.748  1.00 93.85           H  
ATOM   2603  HZ3 LYS A 170       1.961  29.368 -12.766  1.00 93.85           H  
ATOM   2604  N   THR A 171      -1.728  27.051 -19.136  1.00 93.11           N  
ATOM   2605  H   THR A 171      -1.748  27.922 -19.646  1.00 93.11           H  
ATOM   2606  CA  THR A 171      -3.020  26.454 -18.774  1.00 93.11           C  
ATOM   2607  HA  THR A 171      -3.044  26.261 -17.701  1.00 93.11           H  
ATOM   2608  C   THR A 171      -3.224  25.121 -19.483  1.00 93.11           C  
ATOM   2609  CB  THR A 171      -4.165  27.411 -19.130  1.00 93.11           C  
ATOM   2610  HB  THR A 171      -4.204  27.551 -20.210  1.00 93.11           H  
ATOM   2611  O   THR A 171      -3.566  24.136 -18.841  1.00 93.11           O  
ATOM   2612  CG2 THR A 171      -5.528  26.922 -18.646  1.00 93.11           C  
ATOM   2613 HG21 THR A 171      -5.508  26.726 -17.574  1.00 93.11           H  
ATOM   2614 HG22 THR A 171      -5.795  25.995 -19.154  1.00 93.11           H  
ATOM   2615 HG23 THR A 171      -6.297  27.659 -18.874  1.00 93.11           H  
ATOM   2616  OG1 THR A 171      -3.944  28.666 -18.520  1.00 93.11           O  
ATOM   2617  HG1 THR A 171      -4.792  28.907 -18.142  1.00 93.11           H  
ATOM   2618  N   VAL A 172      -2.928  25.070 -20.786  1.00 95.33           N  
ATOM   2619  H   VAL A 172      -2.630  25.917 -21.248  1.00 95.33           H  
ATOM   2620  CA  VAL A 172      -3.060  23.840 -21.579  1.00 95.33           C  
ATOM   2621  HA  VAL A 172      -4.079  23.467 -21.480  1.00 95.33           H  
ATOM   2622  C   VAL A 172      -2.145  22.745 -21.045  1.00 95.33           C  
ATOM   2623  CB  VAL A 172      -2.785  24.103 -23.070  1.00 95.33           C  
ATOM   2624  HB  VAL A 172      -1.809  24.576 -23.181  1.00 95.33           H  
ATOM   2625  O   VAL A 172      -2.609  21.639 -20.817  1.00 95.33           O  
ATOM   2626  CG1 VAL A 172      -2.800  22.817 -23.903  1.00 95.33           C  
ATOM   2627 HG11 VAL A 172      -2.717  23.043 -24.966  1.00 95.33           H  
ATOM   2628 HG12 VAL A 172      -3.731  22.278 -23.728  1.00 95.33           H  
ATOM   2629 HG13 VAL A 172      -1.968  22.169 -23.626  1.00 95.33           H  
ATOM   2630  CG2 VAL A 172      -3.849  25.042 -23.650  1.00 95.33           C  
ATOM   2631 HG21 VAL A 172      -4.830  24.573 -23.576  1.00 95.33           H  
ATOM   2632 HG22 VAL A 172      -3.622  25.259 -24.694  1.00 95.33           H  
ATOM   2633 HG23 VAL A 172      -3.861  25.978 -23.091  1.00 95.33           H  
ATOM   2634  N   LEU A 173      -0.864  23.030 -20.794  1.00 95.84           N  
ATOM   2635  H   LEU A 173      -0.512  23.960 -20.973  1.00 95.84           H  
ATOM   2636  CA  LEU A 173       0.040  22.009 -20.260  1.00 95.84           C  
ATOM   2637  HA  LEU A 173      -0.091  21.093 -20.836  1.00 95.84           H  
ATOM   2638  C   LEU A 173      -0.291  21.626 -18.814  1.00 95.84           C  
ATOM   2639  CB  LEU A 173       1.498  22.471 -20.379  1.00 95.84           C  
ATOM   2640  HB2 LEU A 173       2.117  21.755 -19.838  1.00 95.84           H  
ATOM   2641  HB3 LEU A 173       1.601  23.442 -19.895  1.00 95.84           H  
ATOM   2642  O   LEU A 173      -0.134  20.463 -18.457  1.00 95.84           O  
ATOM   2643  CG  LEU A 173       2.025  22.558 -21.820  1.00 95.84           C  
ATOM   2644  HG  LEU A 173       1.455  23.293 -22.389  1.00 95.84           H  
ATOM   2645  CD1 LEU A 173       3.488  22.996 -21.777  1.00 95.84           C  
ATOM   2646 HD11 LEU A 173       4.066  22.296 -21.175  1.00 95.84           H  
ATOM   2647 HD12 LEU A 173       3.881  22.995 -22.794  1.00 95.84           H  
ATOM   2648 HD13 LEU A 173       3.558  24.000 -21.359  1.00 95.84           H  
ATOM   2649  CD2 LEU A 173       1.972  21.225 -22.562  1.00 95.84           C  
ATOM   2650 HD21 LEU A 173       0.939  20.912 -22.715  1.00 95.84           H  
ATOM   2651 HD22 LEU A 173       2.501  20.455 -22.000  1.00 95.84           H  
ATOM   2652 HD23 LEU A 173       2.428  21.322 -23.547  1.00 95.84           H  
ATOM   2653  N   ASP A 174      -0.747  22.569 -17.985  1.00 93.63           N  
ATOM   2654  H   ASP A 174      -0.847  23.515 -18.325  1.00 93.63           H  
ATOM   2655  CA  ASP A 174      -1.161  22.290 -16.607  1.00 93.63           C  
ATOM   2656  HA  ASP A 174      -0.326  21.821 -16.086  1.00 93.63           H  
ATOM   2657  C   ASP A 174      -2.316  21.269 -16.557  1.00 93.63           C  
ATOM   2658  CB  ASP A 174      -1.478  23.597 -15.841  1.00 93.63           C  
ATOM   2659  HB2 ASP A 174      -2.104  24.238 -16.461  1.00 93.63           H  
ATOM   2660  HB3 ASP A 174      -2.059  23.335 -14.957  1.00 93.63           H  
ATOM   2661  O   ASP A 174      -2.288  20.381 -15.695  1.00 93.63           O  
ATOM   2662  CG  ASP A 174      -0.243  24.390 -15.349  1.00 93.63           C  
ATOM   2663  OD1 ASP A 174       0.844  23.790 -15.185  1.00 93.63           O  
ATOM   2664  OD2 ASP A 174      -0.380  25.596 -15.022  1.00 93.63           O  
ATOM   2665  N   GLU A 175      -3.261  21.359 -17.501  1.00 92.38           N  
ATOM   2666  H   GLU A 175      -3.193  22.126 -18.155  1.00 92.38           H  
ATOM   2667  CA  GLU A 175      -4.484  20.545 -17.576  1.00 92.38           C  
ATOM   2668  HA  GLU A 175      -4.736  20.186 -16.578  1.00 92.38           H  
ATOM   2669  C   GLU A 175      -4.382  19.296 -18.471  1.00 92.38           C  
ATOM   2670  CB  GLU A 175      -5.648  21.429 -18.071  1.00 92.38           C  
ATOM   2671  HB2 GLU A 175      -6.519  20.795 -18.236  1.00 92.38           H  
ATOM   2672  HB3 GLU A 175      -5.368  21.883 -19.021  1.00 92.38           H  
ATOM   2673  O   GLU A 175      -4.953  18.267 -18.119  1.00 92.38           O  
ATOM   2674  CG  GLU A 175      -6.038  22.530 -17.068  1.00 92.38           C  
ATOM   2675  HG2 GLU A 175      -6.343  22.051 -16.137  1.00 92.38           H  
ATOM   2676  HG3 GLU A 175      -5.164  23.143 -16.846  1.00 92.38           H  
ATOM   2677  CD  GLU A 175      -7.175  23.452 -17.549  1.00 92.38           C  
ATOM   2678  OE1 GLU A 175      -7.501  24.395 -16.787  1.00 92.38           O  
ATOM   2679  OE2 GLU A 175      -7.736  23.230 -18.646  1.00 92.38           O  
ATOM   2680  N   GLU A 176      -3.692  19.374 -19.615  1.00 94.76           N  
ATOM   2681  H   GLU A 176      -3.281  20.264 -19.856  1.00 94.76           H  
ATOM   2682  CA  GLU A 176      -3.726  18.346 -20.673  1.00 94.76           C  
ATOM   2683  HA  GLU A 176      -4.527  17.638 -20.455  1.00 94.76           H  
ATOM   2684  C   GLU A 176      -2.440  17.500 -20.778  1.00 94.76           C  
ATOM   2685  CB  GLU A 176      -4.036  18.976 -22.060  1.00 94.76           C  
ATOM   2686  HB2 GLU A 176      -4.026  18.170 -22.794  1.00 94.76           H  
ATOM   2687  HB3 GLU A 176      -3.227  19.658 -22.320  1.00 94.76           H  
ATOM   2688  O   GLU A 176      -2.489  16.423 -21.363  1.00 94.76           O  
ATOM   2689  CG  GLU A 176      -5.380  19.725 -22.235  1.00 94.76           C  
ATOM   2690  HG2 GLU A 176      -6.192  19.036 -22.000  1.00 94.76           H  
ATOM   2691  HG3 GLU A 176      -5.418  20.543 -21.516  1.00 94.76           H  
ATOM   2692  CD  GLU A 176      -5.611  20.308 -23.665  1.00 94.76           C  
ATOM   2693  OE1 GLU A 176      -6.530  21.143 -23.879  1.00 94.76           O  
ATOM   2694  OE2 GLU A 176      -4.862  20.001 -24.624  1.00 94.76           O  
ATOM   2695  N   SER A 177      -1.288  17.957 -20.267  1.00 95.09           N  
ATOM   2696  H   SER A 177      -1.304  18.811 -19.728  1.00 95.09           H  
ATOM   2697  CA  SER A 177      -0.024  17.201 -20.385  1.00 95.09           C  
ATOM   2698  HA  SER A 177      -0.071  16.567 -21.270  1.00 95.09           H  
ATOM   2699  C   SER A 177       0.188  16.265 -19.198  1.00 95.09           C  
ATOM   2700  CB  SER A 177       1.157  18.163 -20.572  1.00 95.09           C  
ATOM   2701  HB2 SER A 177       0.967  18.788 -21.445  1.00 95.09           H  
ATOM   2702  HB3 SER A 177       1.230  18.815 -19.701  1.00 95.09           H  
ATOM   2703  O   SER A 177      -0.082  16.637 -18.059  1.00 95.09           O  
ATOM   2704  OG  SER A 177       2.395  17.492 -20.741  1.00 95.09           O  
ATOM   2705  HG  SER A 177       2.326  16.914 -21.504  1.00 95.09           H  
ATOM   2706  N   ASP A 178       0.783  15.100 -19.409  1.00 91.19           N  
ATOM   2707  H   ASP A 178       0.924  14.790 -20.360  1.00 91.19           H  
ATOM   2708  CA  ASP A 178       1.287  14.211 -18.355  1.00 91.19           C  
ATOM   2709  HA  ASP A 178       0.856  14.491 -17.394  1.00 91.19           H  
ATOM   2710  C   ASP A 178       2.817  14.318 -18.207  1.00 91.19           C  
ATOM   2711  CB  ASP A 178       0.842  12.772 -18.657  1.00 91.19           C  
ATOM   2712  HB2 ASP A 178       1.354  12.100 -17.968  1.00 91.19           H  
ATOM   2713  HB3 ASP A 178       1.140  12.498 -19.669  1.00 91.19           H  
ATOM   2714  O   ASP A 178       3.378  14.039 -17.138  1.00 91.19           O  
ATOM   2715  CG  ASP A 178      -0.669  12.562 -18.479  1.00 91.19           C  
ATOM   2716  OD1 ASP A 178      -1.231  13.182 -17.544  1.00 91.19           O  
ATOM   2717  OD2 ASP A 178      -1.229  11.704 -19.195  1.00 91.19           O  
ATOM   2718  N   LEU A 179       3.505  14.789 -19.252  1.00 93.14           N  
ATOM   2719  H   LEU A 179       2.981  14.922 -20.105  1.00 93.14           H  
ATOM   2720  CA  LEU A 179       4.968  14.806 -19.323  1.00 93.14           C  
ATOM   2721  HA  LEU A 179       5.357  14.062 -18.627  1.00 93.14           H  
ATOM   2722  C   LEU A 179       5.596  16.145 -18.918  1.00 93.14           C  
ATOM   2723  CB  LEU A 179       5.406  14.396 -20.741  1.00 93.14           C  
ATOM   2724  HB2 LEU A 179       5.036  15.146 -21.440  1.00 93.14           H  
ATOM   2725  HB3 LEU A 179       6.495  14.402 -20.787  1.00 93.14           H  
ATOM   2726  O   LEU A 179       6.547  16.163 -18.129  1.00 93.14           O  
ATOM   2727  CG  LEU A 179       4.901  13.016 -21.209  1.00 93.14           C  
ATOM   2728  HG  LEU A 179       3.813  12.974 -21.150  1.00 93.14           H  
ATOM   2729  CD1 LEU A 179       5.319  12.797 -22.663  1.00 93.14           C  
ATOM   2730 HD11 LEU A 179       4.899  13.588 -23.284  1.00 93.14           H  
ATOM   2731 HD12 LEU A 179       4.919  11.844 -23.007  1.00 93.14           H  
ATOM   2732 HD13 LEU A 179       6.405  12.792 -22.757  1.00 93.14           H  
ATOM   2733  CD2 LEU A 179       5.442  11.843 -20.394  1.00 93.14           C  
ATOM   2734 HD21 LEU A 179       4.922  10.938 -20.708  1.00 93.14           H  
ATOM   2735 HD22 LEU A 179       6.505  11.717 -20.601  1.00 93.14           H  
ATOM   2736 HD23 LEU A 179       5.252  11.989 -19.331  1.00 93.14           H  
ATOM   2737  N   LEU A 180       5.096  17.273 -19.432  1.00 95.10           N  
ATOM   2738  H   LEU A 180       4.253  17.215 -19.986  1.00 95.10           H  
ATOM   2739  CA  LEU A 180       5.749  18.580 -19.294  1.00 95.10           C  
ATOM   2740  HA  LEU A 180       6.558  18.497 -18.567  1.00 95.10           H  
ATOM   2741  C   LEU A 180       4.813  19.663 -18.757  1.00 95.10           C  
ATOM   2742  CB  LEU A 180       6.371  19.019 -20.632  1.00 95.10           C  
ATOM   2743  HB2 LEU A 180       5.572  19.089 -21.370  1.00 95.10           H  
ATOM   2744  HB3 LEU A 180       6.800  20.014 -20.509  1.00 95.10           H  
ATOM   2745  O   LEU A 180       3.592  19.605 -18.870  1.00 95.10           O  
ATOM   2746  CG  LEU A 180       7.467  18.091 -21.182  1.00 95.10           C  
ATOM   2747  HG  LEU A 180       7.045  17.105 -21.378  1.00 95.10           H  
ATOM   2748  CD1 LEU A 180       8.013  18.659 -22.485  1.00 95.10           C  
ATOM   2749 HD11 LEU A 180       8.654  19.521 -22.297  1.00 95.10           H  
ATOM   2750 HD12 LEU A 180       7.198  18.958 -23.144  1.00 95.10           H  
ATOM   2751 HD13 LEU A 180       8.581  17.864 -22.967  1.00 95.10           H  
ATOM   2752  CD2 LEU A 180       8.670  17.921 -20.256  1.00 95.10           C  
ATOM   2753 HD21 LEU A 180       9.033  18.890 -19.916  1.00 95.10           H  
ATOM   2754 HD22 LEU A 180       8.374  17.305 -19.407  1.00 95.10           H  
ATOM   2755 HD23 LEU A 180       9.463  17.389 -20.783  1.00 95.10           H  
ATOM   2756  N   ARG A 181       5.409  20.693 -18.164  1.00 95.61           N  
ATOM   2757  H   ARG A 181       6.409  20.624 -18.038  1.00 95.61           H  
ATOM   2758  CA  ARG A 181       4.759  21.924 -17.699  1.00 95.61           C  
ATOM   2759  HA  ARG A 181       3.789  22.034 -18.184  1.00 95.61           H  
ATOM   2760  C   ARG A 181       5.592  23.129 -18.098  1.00 95.61           C  
ATOM   2761  CB  ARG A 181       4.585  21.870 -16.169  1.00 95.61           C  
ATOM   2762  HB2 ARG A 181       5.562  21.725 -15.707  1.00 95.61           H  
ATOM   2763  HB3 ARG A 181       4.188  22.822 -15.817  1.00 95.61           H  
ATOM   2764  O   ARG A 181       6.782  22.999 -18.364  1.00 95.61           O  
ATOM   2765  CG  ARG A 181       3.650  20.751 -15.691  1.00 95.61           C  
ATOM   2766  HG2 ARG A 181       3.619  20.764 -14.602  1.00 95.61           H  
ATOM   2767  HG3 ARG A 181       4.033  19.785 -16.018  1.00 95.61           H  
ATOM   2768  CD  ARG A 181       2.236  20.964 -16.232  1.00 95.61           C  
ATOM   2769  HD2 ARG A 181       2.226  20.902 -17.320  1.00 95.61           H  
ATOM   2770  HD3 ARG A 181       1.924  21.976 -15.974  1.00 95.61           H  
ATOM   2771  NE  ARG A 181       1.264  20.009 -15.688  1.00 95.61           N  
ATOM   2772  HE  ARG A 181       0.542  20.383 -15.088  1.00 95.61           H  
ATOM   2773  NH1 ARG A 181       1.768  18.291 -17.108  1.00 95.61           N  
ATOM   2774 HH11 ARG A 181       1.389  17.475 -17.567  1.00 95.61           H  
ATOM   2775 HH12 ARG A 181       2.405  18.864 -17.644  1.00 95.61           H  
ATOM   2776  NH2 ARG A 181      -0.086  18.209 -15.865  1.00 95.61           N  
ATOM   2777 HH21 ARG A 181      -0.878  18.778 -15.604  1.00 95.61           H  
ATOM   2778 HH22 ARG A 181      -0.314  17.415 -16.446  1.00 95.61           H  
ATOM   2779  CZ  ARG A 181       0.994  18.838 -16.221  1.00 95.61           C  
ATOM   2780  N   VAL A 182       5.002  24.320 -18.092  1.00 95.07           N  
ATOM   2781  H   VAL A 182       4.030  24.371 -17.820  1.00 95.07           H  
ATOM   2782  CA  VAL A 182       5.807  25.551 -18.088  1.00 95.07           C  
ATOM   2783  HA  VAL A 182       6.615  25.454 -18.813  1.00 95.07           H  
ATOM   2784  C   VAL A 182       6.429  25.693 -16.697  1.00 95.07           C  
ATOM   2785  CB  VAL A 182       4.975  26.785 -18.478  1.00 95.07           C  
ATOM   2786  HB  VAL A 182       4.162  26.914 -17.764  1.00 95.07           H  
ATOM   2787  O   VAL A 182       5.714  25.627 -15.695  1.00 95.07           O  
ATOM   2788  CG1 VAL A 182       5.831  28.058 -18.478  1.00 95.07           C  
ATOM   2789 HG11 VAL A 182       5.236  28.906 -18.819  1.00 95.07           H  
ATOM   2790 HG12 VAL A 182       6.183  28.271 -17.469  1.00 95.07           H  
ATOM   2791 HG13 VAL A 182       6.688  27.934 -19.140  1.00 95.07           H  
ATOM   2792  CG2 VAL A 182       4.370  26.627 -19.880  1.00 95.07           C  
ATOM   2793 HG21 VAL A 182       3.830  27.532 -20.157  1.00 95.07           H  
ATOM   2794 HG22 VAL A 182       3.665  25.796 -19.892  1.00 95.07           H  
ATOM   2795 HG23 VAL A 182       5.155  26.440 -20.613  1.00 95.07           H  
ATOM   2796  N   SER A 183       7.751  25.871 -16.621  1.00 93.61           N  
ATOM   2797  H   SER A 183       8.287  25.910 -17.476  1.00 93.61           H  
ATOM   2798  CA  SER A 183       8.460  25.978 -15.342  1.00 93.61           C  
ATOM   2799  HA  SER A 183       8.351  25.031 -14.814  1.00 93.61           H  
ATOM   2800  C   SER A 183       7.871  27.094 -14.473  1.00 93.61           C  
ATOM   2801  CB  SER A 183       9.955  26.216 -15.561  1.00 93.61           C  
ATOM   2802  HB2 SER A 183      10.105  27.186 -16.034  1.00 93.61           H  
ATOM   2803  HB3 SER A 183      10.357  25.442 -16.214  1.00 93.61           H  
ATOM   2804  O   SER A 183       7.521  28.172 -14.961  1.00 93.61           O  
ATOM   2805  OG  SER A 183      10.628  26.176 -14.312  1.00 93.61           O  
ATOM   2806  HG  SER A 183      10.711  25.262 -14.031  1.00 93.61           H  
ATOM   2807  N   LYS A 184       7.794  26.862 -13.158  1.00 88.61           N  
ATOM   2808  H   LYS A 184       8.138  25.976 -12.815  1.00 88.61           H  
ATOM   2809  CA  LYS A 184       7.344  27.881 -12.194  1.00 88.61           C  
ATOM   2810  HA  LYS A 184       6.352  28.234 -12.476  1.00 88.61           H  
ATOM   2811  C   LYS A 184       8.259  29.108 -12.186  1.00 88.61           C  
ATOM   2812  CB  LYS A 184       7.301  27.284 -10.787  1.00 88.61           C  
ATOM   2813  HB2 LYS A 184       7.052  28.074 -10.079  1.00 88.61           H  
ATOM   2814  HB3 LYS A 184       8.297  26.918 -10.540  1.00 88.61           H  
ATOM   2815  O   LYS A 184       7.785  30.208 -11.922  1.00 88.61           O  
ATOM   2816  CG  LYS A 184       6.282  26.145 -10.631  1.00 88.61           C  
ATOM   2817  HG2 LYS A 184       6.499  25.351 -11.347  1.00 88.61           H  
ATOM   2818  HG3 LYS A 184       5.271  26.517 -10.793  1.00 88.61           H  
ATOM   2819  CD  LYS A 184       6.425  25.595  -9.211  1.00 88.61           C  
ATOM   2820  HD2 LYS A 184       6.134  26.360  -8.491  1.00 88.61           H  
ATOM   2821  HD3 LYS A 184       7.475  25.354  -9.048  1.00 88.61           H  
ATOM   2822  CE  LYS A 184       5.600  24.329  -8.983  1.00 88.61           C  
ATOM   2823  HE2 LYS A 184       4.546  24.593  -8.900  1.00 88.61           H  
ATOM   2824  HE3 LYS A 184       5.728  23.677  -9.847  1.00 88.61           H  
ATOM   2825  NZ  LYS A 184       6.092  23.647  -7.759  1.00 88.61           N  
ATOM   2826  HZ1 LYS A 184       7.077  23.440  -7.851  1.00 88.61           H  
ATOM   2827  HZ2 LYS A 184       6.014  24.246  -6.950  1.00 88.61           H  
ATOM   2828  HZ3 LYS A 184       5.612  22.775  -7.588  1.00 88.61           H  
ATOM   2829  N   ASP A 185       9.533  28.904 -12.517  1.00 87.93           N  
ATOM   2830  H   ASP A 185       9.822  27.956 -12.712  1.00 87.93           H  
ATOM   2831  CA  ASP A 185      10.561  29.945 -12.588  1.00 87.93           C  
ATOM   2832  HA  ASP A 185      10.340  30.705 -11.839  1.00 87.93           H  
ATOM   2833  C   ASP A 185      10.605  30.643 -13.961  1.00 87.93           C  
ATOM   2834  CB  ASP A 185      11.939  29.341 -12.259  1.00 87.93           C  
ATOM   2835  HB2 ASP A 185      12.214  28.652 -13.057  1.00 87.93           H  
ATOM   2836  HB3 ASP A 185      12.679  30.141 -12.242  1.00 87.93           H  
ATOM   2837  O   ASP A 185      11.514  31.434 -14.222  1.00 87.93           O  
ATOM   2838  CG  ASP A 185      12.017  28.607 -10.919  1.00 87.93           C  
ATOM   2839  OD1 ASP A 185      11.416  29.104  -9.940  1.00 87.93           O  
ATOM   2840  OD2 ASP A 185      12.712  27.555 -10.904  1.00 87.93           O  
ATOM   2841  N   ASN A 186       9.672  30.335 -14.875  1.00 90.44           N  
ATOM   2842  H   ASN A 186       8.928  29.697 -14.632  1.00 90.44           H  
ATOM   2843  CA  ASN A 186       9.700  30.898 -16.219  1.00 90.44           C  
ATOM   2844  HA  ASN A 186      10.687  30.673 -16.624  1.00 90.44           H  
ATOM   2845  C   ASN A 186       9.494  32.424 -16.180  1.00 90.44           C  
ATOM   2846  CB  ASN A 186       8.657  30.215 -17.118  1.00 90.44           C  
ATOM   2847  HB2 ASN A 186       8.727  29.134 -16.999  1.00 90.44           H  
ATOM   2848  HB3 ASN A 186       7.652  30.535 -16.844  1.00 90.44           H  
ATOM   2849  O   ASN A 186       8.526  32.890 -15.566  1.00 90.44           O  
ATOM   2850  CG  ASN A 186       8.928  30.512 -18.577  1.00 90.44           C  
ATOM   2851  ND2 ASN A 186       8.199  31.363 -19.245  1.00 90.44           N  
ATOM   2852 HD21 ASN A 186       8.582  31.597 -20.150  1.00 90.44           H  
ATOM   2853 HD22 ASN A 186       7.688  32.072 -18.739  1.00 90.44           H  
ATOM   2854  OD1 ASN A 186       9.870  30.003 -19.141  1.00 90.44           O  
ATOM   2855  N   PRO A 187      10.335  33.220 -16.868  1.00 87.39           N  
ATOM   2856  CA  PRO A 187      10.075  34.647 -17.025  1.00 87.39           C  
ATOM   2857  HA  PRO A 187      10.015  35.109 -16.039  1.00 87.39           H  
ATOM   2858  C   PRO A 187       8.750  34.887 -17.778  1.00 87.39           C  
ATOM   2859  CB  PRO A 187      11.291  35.200 -17.776  1.00 87.39           C  
ATOM   2860  HB2 PRO A 187      12.053  35.502 -17.057  1.00 87.39           H  
ATOM   2861  HB3 PRO A 187      11.035  36.035 -18.428  1.00 87.39           H  
ATOM   2862  O   PRO A 187       8.227  33.977 -18.425  1.00 87.39           O  
ATOM   2863  CG  PRO A 187      11.796  33.999 -18.574  1.00 87.39           C  
ATOM   2864  HG2 PRO A 187      12.859  34.079 -18.803  1.00 87.39           H  
ATOM   2865  HG3 PRO A 187      11.213  33.896 -19.489  1.00 87.39           H  
ATOM   2866  CD  PRO A 187      11.502  32.823 -17.647  1.00 87.39           C  
ATOM   2867  HD2 PRO A 187      12.345  32.657 -16.976  1.00 87.39           H  
ATOM   2868  HD3 PRO A 187      11.317  31.931 -18.246  1.00 87.39           H  
ATOM   2869  N   PRO A 188       8.176  36.103 -17.732  1.00 86.98           N  
ATOM   2870  CA  PRO A 188       7.004  36.428 -18.539  1.00 86.98           C  
ATOM   2871  HA  PRO A 188       6.155  35.858 -18.160  1.00 86.98           H  
ATOM   2872  C   PRO A 188       7.235  36.092 -20.018  1.00 86.98           C  
ATOM   2873  CB  PRO A 188       6.750  37.921 -18.315  1.00 86.98           C  
ATOM   2874  HB2 PRO A 188       7.296  38.515 -19.048  1.00 86.98           H  
ATOM   2875  HB3 PRO A 188       5.686  38.159 -18.349  1.00 86.98           H  
ATOM   2876  O   PRO A 188       8.203  36.559 -20.619  1.00 86.98           O  
ATOM   2877  CG  PRO A 188       7.343  38.166 -16.928  1.00 86.98           C  
ATOM   2878  HG2 PRO A 188       7.634  39.207 -16.789  1.00 86.98           H  
ATOM   2879  HG3 PRO A 188       6.627  37.861 -16.165  1.00 86.98           H  
ATOM   2880  CD  PRO A 188       8.552  37.232 -16.898  1.00 86.98           C  
ATOM   2881  HD2 PRO A 188       8.761  36.923 -15.873  1.00 86.98           H  
ATOM   2882  HD3 PRO A 188       9.419  37.730 -17.331  1.00 86.98           H  
ATOM   2883  N   ILE A 189       6.345  35.278 -20.590  1.00 86.61           N  
ATOM   2884  H   ILE A 189       5.582  34.923 -20.031  1.00 86.61           H  
ATOM   2885  CA  ILE A 189       6.435  34.842 -21.986  1.00 86.61           C  
ATOM   2886  HA  ILE A 189       7.446  34.476 -22.165  1.00 86.61           H  
ATOM   2887  C   ILE A 189       6.188  36.062 -22.878  1.00 86.61           C  
ATOM   2888  CB  ILE A 189       5.444  33.691 -22.287  1.00 86.61           C  
ATOM   2889  HB  ILE A 189       4.427  34.069 -22.186  1.00 86.61           H  
ATOM   2890  O   ILE A 189       5.117  36.664 -22.827  1.00 86.61           O  
ATOM   2891  CG1 ILE A 189       5.633  32.513 -21.300  1.00 86.61           C  
ATOM   2892 HG12 ILE A 189       6.643  32.116 -21.408  1.00 86.61           H  
ATOM   2893 HG13 ILE A 189       5.520  32.873 -20.277  1.00 86.61           H  
ATOM   2894  CG2 ILE A 189       5.645  33.205 -23.734  1.00 86.61           C  
ATOM   2895 HG21 ILE A 189       6.622  32.736 -23.842  1.00 86.61           H  
ATOM   2896 HG22 ILE A 189       5.574  34.035 -24.438  1.00 86.61           H  
ATOM   2897 HG23 ILE A 189       4.874  32.481 -23.998  1.00 86.61           H  
ATOM   2898  CD1 ILE A 189       4.632  31.364 -21.472  1.00 86.61           C  
ATOM   2899 HD11 ILE A 189       4.784  30.859 -22.425  1.00 86.61           H  
ATOM   2900 HD12 ILE A 189       4.774  30.638 -20.671  1.00 86.61           H  
ATOM   2901 HD13 ILE A 189       3.613  31.750 -21.427  1.00 86.61           H  
ATOM   2902  N   ASN A 190       7.189  36.448 -23.667  1.00 85.93           N  
ATOM   2903  H   ASN A 190       8.058  35.936 -23.621  1.00 85.93           H  
ATOM   2904  CA  ASN A 190       7.164  37.665 -24.484  1.00 85.93           C  
ATOM   2905  HA  ASN A 190       6.145  38.052 -24.510  1.00 85.93           H  
ATOM   2906  C   ASN A 190       7.550  37.434 -25.952  1.00 85.93           C  
ATOM   2907  CB  ASN A 190       8.052  38.730 -23.815  1.00 85.93           C  
ATOM   2908  HB2 ASN A 190       7.715  38.878 -22.789  1.00 85.93           H  
ATOM   2909  HB3 ASN A 190       7.932  39.670 -24.354  1.00 85.93           H  
ATOM   2910  O   ASN A 190       7.432  38.354 -26.761  1.00 85.93           O  
ATOM   2911  CG  ASN A 190       9.533  38.382 -23.784  1.00 85.93           C  
ATOM   2912  ND2 ASN A 190      10.361  39.305 -23.355  1.00 85.93           N  
ATOM   2913 HD21 ASN A 190      10.012  40.198 -23.038  1.00 85.93           H  
ATOM   2914 HD22 ASN A 190      11.332  39.029 -23.320  1.00 85.93           H  
ATOM   2915  OD1 ASN A 190       9.982  37.305 -24.130  1.00 85.93           O  
ATOM   2916  N   ALA A 191       7.987  36.226 -26.303  1.00 84.68           N  
ATOM   2917  H   ALA A 191       8.098  35.515 -25.595  1.00 84.68           H  
ATOM   2918  CA  ALA A 191       8.343  35.847 -27.658  1.00 84.68           C  
ATOM   2919  HA  ALA A 191       7.890  36.545 -28.362  1.00 84.68           H  
ATOM   2920  C   ALA A 191       7.808  34.448 -27.979  1.00 84.68           C  
ATOM   2921  CB  ALA A 191       9.866  35.931 -27.809  1.00 84.68           C  
ATOM   2922  HB1 ALA A 191      10.203  36.947 -27.601  1.00 84.68           H  
ATOM   2923  HB2 ALA A 191      10.342  35.246 -27.108  1.00 84.68           H  
ATOM   2924  HB3 ALA A 191      10.153  35.657 -28.824  1.00 84.68           H  
ATOM   2925  O   ALA A 191       7.720  33.580 -27.108  1.00 84.68           O  
ATOM   2926  N   LEU A 192       7.469  34.225 -29.250  1.00 84.04           N  
ATOM   2927  H   LEU A 192       7.600  34.958 -29.932  1.00 84.04           H  
ATOM   2928  CA  LEU A 192       7.204  32.876 -29.735  1.00 84.04           C  
ATOM   2929  HA  LEU A 192       6.411  32.447 -29.123  1.00 84.04           H  
ATOM   2930  C   LEU A 192       8.466  32.015 -29.581  1.00 84.04           C  
ATOM   2931  CB  LEU A 192       6.770  32.902 -31.210  1.00 84.04           C  
ATOM   2932  HB2 LEU A 192       6.989  31.930 -31.651  1.00 84.04           H  
ATOM   2933  HB3 LEU A 192       7.381  33.634 -31.739  1.00 84.04           H  
ATOM   2934  O   LEU A 192       9.581  32.521 -29.761  1.00 84.04           O  
ATOM   2935  CG  LEU A 192       5.283  33.200 -31.456  1.00 84.04           C  
ATOM   2936  HG  LEU A 192       4.993  34.116 -30.941  1.00 84.04           H  
ATOM   2937  CD1 LEU A 192       5.094  33.386 -32.960  1.00 84.04           C  
ATOM   2938 HD11 LEU A 192       4.034  33.376 -33.214  1.00 84.04           H  
ATOM   2939 HD12 LEU A 192       5.535  34.331 -33.278  1.00 84.04           H  
ATOM   2940 HD13 LEU A 192       5.561  32.562 -33.501  1.00 84.04           H  
ATOM   2941  CD2 LEU A 192       4.383  32.049 -31.000  1.00 84.04           C  
ATOM   2942 HD21 LEU A 192       4.688  31.121 -31.483  1.00 84.04           H  
ATOM   2943 HD22 LEU A 192       4.428  31.928 -29.918  1.00 84.04           H  
ATOM   2944 HD23 LEU A 192       3.351  32.254 -31.284  1.00 84.04           H  
ATOM   2945  N   PRO A 193       8.312  30.718 -29.279  1.00 85.68           N  
ATOM   2946  CA  PRO A 193       9.427  29.798 -29.388  1.00 85.68           C  
ATOM   2947  HA  PRO A 193      10.235  30.108 -28.726  1.00 85.68           H  
ATOM   2948  C   PRO A 193       9.940  29.755 -30.835  1.00 85.68           C  
ATOM   2949  CB  PRO A 193       8.884  28.456 -28.923  1.00 85.68           C  
ATOM   2950  HB2 PRO A 193       9.046  28.345 -27.851  1.00 85.68           H  
ATOM   2951  HB3 PRO A 193       9.369  27.650 -29.473  1.00 85.68           H  
ATOM   2952  O   PRO A 193       9.162  29.799 -31.789  1.00 85.68           O  
ATOM   2953  CG  PRO A 193       7.382  28.536 -29.204  1.00 85.68           C  
ATOM   2954  HG2 PRO A 193       7.175  28.276 -30.242  1.00 85.68           H  
ATOM   2955  HG3 PRO A 193       6.810  27.902 -28.527  1.00 85.68           H  
ATOM   2956  CD  PRO A 193       7.068  30.011 -29.003  1.00 85.68           C  
ATOM   2957  HD2 PRO A 193       6.270  30.305 -29.685  1.00 85.68           H  
ATOM   2958  HD3 PRO A 193       6.771  30.191 -27.970  1.00 85.68           H  
ATOM   2959  N   SER A 194      11.261  29.679 -31.000  1.00 80.50           N  
ATOM   2960  H   SER A 194      11.863  29.689 -30.189  1.00 80.50           H  
ATOM   2961  CA  SER A 194      11.877  29.527 -32.319  1.00 80.50           C  
ATOM   2962  HA  SER A 194      11.539  30.339 -32.963  1.00 80.50           H  
ATOM   2963  C   SER A 194      11.468  28.194 -32.939  1.00 80.50           C  
ATOM   2964  CB  SER A 194      13.404  29.578 -32.227  1.00 80.50           C  
ATOM   2965  HB2 SER A 194      13.756  28.763 -31.594  1.00 80.50           H  
ATOM   2966  HB3 SER A 194      13.824  29.452 -33.224  1.00 80.50           H  
ATOM   2967  O   SER A 194      11.565  27.158 -32.281  1.00 80.50           O  
ATOM   2968  OG  SER A 194      13.839  30.813 -31.688  1.00 80.50           O  
ATOM   2969  HG  SER A 194      14.799  30.808 -31.667  1.00 80.50           H  
ATOM   2970  N   MET A 195      11.072  28.215 -34.213  1.00 81.18           N  
ATOM   2971  H   MET A 195      10.960  29.104 -34.679  1.00 81.18           H  
ATOM   2972  CA  MET A 195      10.781  26.997 -34.968  1.00 81.18           C  
ATOM   2973  HA  MET A 195      10.020  26.427 -34.435  1.00 81.18           H  
ATOM   2974  C   MET A 195      12.046  26.148 -35.047  1.00 81.18           C  
ATOM   2975  CB  MET A 195      10.246  27.326 -36.372  1.00 81.18           C  
ATOM   2976  HB2 MET A 195      11.016  27.842 -36.947  1.00 81.18           H  
ATOM   2977  HB3 MET A 195       9.997  26.396 -36.882  1.00 81.18           H  
ATOM   2978  O   MET A 195      13.074  26.588 -35.566  1.00 81.18           O  
ATOM   2979  CG  MET A 195       8.995  28.209 -36.318  1.00 81.18           C  
ATOM   2980  HG2 MET A 195       9.265  29.179 -35.899  1.00 81.18           H  
ATOM   2981  HG3 MET A 195       8.631  28.375 -37.332  1.00 81.18           H  
ATOM   2982  SD  MET A 195       7.649  27.509 -35.335  1.00 81.18           S  
ATOM   2983  CE  MET A 195       6.892  29.014 -34.674  1.00 81.18           C  
ATOM   2984  HE1 MET A 195       6.767  29.752 -35.466  1.00 81.18           H  
ATOM   2985  HE2 MET A 195       7.533  29.428 -33.896  1.00 81.18           H  
ATOM   2986  HE3 MET A 195       5.921  28.769 -34.243  1.00 81.18           H  
ATOM   2987  N   SER A 196      11.981  24.955 -34.472  1.00 78.13           N  
ATOM   2988  H   SER A 196      11.097  24.650 -34.089  1.00 78.13           H  
ATOM   2989  CA  SER A 196      13.113  24.046 -34.373  1.00 78.13           C  
ATOM   2990  HA  SER A 196      13.724  24.131 -35.271  1.00 78.13           H  
ATOM   2991  C   SER A 196      12.597  22.627 -34.248  1.00 78.13           C  
ATOM   2992  CB  SER A 196      13.979  24.389 -33.155  1.00 78.13           C  
ATOM   2993  HB2 SER A 196      13.394  24.251 -32.246  1.00 78.13           H  
ATOM   2994  HB3 SER A 196      14.279  25.435 -33.217  1.00 78.13           H  
ATOM   2995  O   SER A 196      11.749  22.328 -33.405  1.00 78.13           O  
ATOM   2996  OG  SER A 196      15.146  23.583 -33.099  1.00 78.13           O  
ATOM   2997  HG  SER A 196      14.911  22.658 -32.995  1.00 78.13           H  
ATOM   2998  N   ASP A 197      13.183  21.746 -35.048  1.00 72.11           N  
ATOM   2999  H   ASP A 197      13.870  22.070 -35.712  1.00 72.11           H  
ATOM   3000  CA  ASP A 197      13.084  20.314 -34.828  1.00 72.11           C  
ATOM   3001  HA  ASP A 197      12.104  20.073 -34.415  1.00 72.11           H  
ATOM   3002  C   ASP A 197      14.156  19.911 -33.805  1.00 72.11           C  
ATOM   3003  CB  ASP A 197      13.234  19.562 -36.162  1.00 72.11           C  
ATOM   3004  HB2 ASP A 197      13.334  18.498 -35.944  1.00 72.11           H  
ATOM   3005  HB3 ASP A 197      14.149  19.888 -36.656  1.00 72.11           H  
ATOM   3006  O   ASP A 197      15.297  20.372 -33.878  1.00 72.11           O  
ATOM   3007  CG  ASP A 197      12.044  19.729 -37.120  1.00 72.11           C  
ATOM   3008  OD1 ASP A 197      10.913  19.961 -36.646  1.00 72.11           O  
ATOM   3009  OD2 ASP A 197      12.250  19.540 -38.339  1.00 72.11           O  
ATOM   3010  N   ASN A 198      13.805  19.025 -32.872  1.00 81.59           N  
ATOM   3011  H   ASN A 198      12.836  18.745 -32.828  1.00 81.59           H  
ATOM   3012  CA  ASN A 198      14.729  18.392 -31.923  1.00 81.59           C  
ATOM   3013  HA  ASN A 198      14.120  17.702 -31.338  1.00 81.59           H  
ATOM   3014  C   ASN A 198      15.380  19.327 -30.883  1.00 81.59           C  
ATOM   3015  CB  ASN A 198      15.766  17.536 -32.677  1.00 81.59           C  
ATOM   3016  HB2 ASN A 198      16.483  18.189 -33.174  1.00 81.59           H  
ATOM   3017  HB3 ASN A 198      16.316  16.930 -31.958  1.00 81.59           H  
ATOM   3018  O   ASN A 198      16.587  19.251 -30.642  1.00 81.59           O  
ATOM   3019  CG  ASN A 198      15.141  16.602 -33.686  1.00 81.59           C  
ATOM   3020  ND2 ASN A 198      15.450  16.758 -34.952  1.00 81.59           N  
ATOM   3021 HD21 ASN A 198      15.985  17.568 -35.231  1.00 81.59           H  
ATOM   3022 HD22 ASN A 198      14.946  16.173 -35.602  1.00 81.59           H  
ATOM   3023  OD1 ASN A 198      14.367  15.728 -33.351  1.00 81.59           O  
ATOM   3024  N   ILE A 199      14.596  20.178 -30.219  1.00 85.85           N  
ATOM   3025  H   ILE A 199      13.607  20.172 -30.426  1.00 85.85           H  
ATOM   3026  CA  ILE A 199      15.040  20.873 -29.002  1.00 85.85           C  
ATOM   3027  HA  ILE A 199      15.980  21.385 -29.209  1.00 85.85           H  
ATOM   3028  C   ILE A 199      15.275  19.822 -27.913  1.00 85.85           C  
ATOM   3029  CB  ILE A 199      14.008  21.923 -28.541  1.00 85.85           C  
ATOM   3030  HB  ILE A 199      13.064  21.400 -28.388  1.00 85.85           H  
ATOM   3031  O   ILE A 199      14.351  19.128 -27.497  1.00 85.85           O  
ATOM   3032  CG1 ILE A 199      13.790  23.004 -29.623  1.00 85.85           C  
ATOM   3033 HG12 ILE A 199      14.668  23.646 -29.680  1.00 85.85           H  
ATOM   3034 HG13 ILE A 199      13.654  22.530 -30.595  1.00 85.85           H  
ATOM   3035  CG2 ILE A 199      14.429  22.564 -27.200  1.00 85.85           C  
ATOM   3036 HG21 ILE A 199      15.391  23.066 -27.302  1.00 85.85           H  
ATOM   3037 HG22 ILE A 199      13.687  23.292 -26.870  1.00 85.85           H  
ATOM   3038 HG23 ILE A 199      14.502  21.810 -26.416  1.00 85.85           H  
ATOM   3039  CD1 ILE A 199      12.548  23.866 -29.374  1.00 85.85           C  
ATOM   3040 HD11 ILE A 199      12.663  24.449 -28.461  1.00 85.85           H  
ATOM   3041 HD12 ILE A 199      11.668  23.227 -29.298  1.00 85.85           H  
ATOM   3042 HD13 ILE A 199      12.410  24.556 -30.206  1.00 85.85           H  
ATOM   3043  N   VAL A 200      16.517  19.705 -27.455  1.00 86.67           N  
ATOM   3044  H   VAL A 200      17.224  20.313 -27.844  1.00 86.67           H  
ATOM   3045  CA  VAL A 200      16.909  18.794 -26.371  1.00 86.67           C  
ATOM   3046  HA  VAL A 200      16.183  17.984 -26.308  1.00 86.67           H  
ATOM   3047  C   VAL A 200      16.887  19.513 -25.025  1.00 86.67           C  
ATOM   3048  CB  VAL A 200      18.281  18.150 -26.646  1.00 86.67           C  
ATOM   3049  HB  VAL A 200      18.499  17.451 -25.839  1.00 86.67           H  
ATOM   3050  O   VAL A 200      16.819  20.742 -24.967  1.00 86.67           O  
ATOM   3051  CG1 VAL A 200      18.274  17.353 -27.955  1.00 86.67           C  
ATOM   3052 HG11 VAL A 200      19.224  16.834 -28.078  1.00 86.67           H  
ATOM   3053 HG12 VAL A 200      17.474  16.613 -27.922  1.00 86.67           H  
ATOM   3054 HG13 VAL A 200      18.115  18.014 -28.807  1.00 86.67           H  
ATOM   3055  CG2 VAL A 200      19.425  19.171 -26.708  1.00 86.67           C  
ATOM   3056 HG21 VAL A 200      20.371  18.650 -26.855  1.00 86.67           H  
ATOM   3057 HG22 VAL A 200      19.270  19.869 -27.531  1.00 86.67           H  
ATOM   3058 HG23 VAL A 200      19.481  19.726 -25.771  1.00 86.67           H  
ATOM   3059  N   SER A 201      16.972  18.754 -23.933  1.00 83.73           N  
ATOM   3060  H   SER A 201      16.981  17.748 -24.023  1.00 83.73           H  
ATOM   3061  CA  SER A 201      17.003  19.326 -22.589  1.00 83.73           C  
ATOM   3062  HA  SER A 201      16.076  19.883 -22.448  1.00 83.73           H  
ATOM   3063  C   SER A 201      18.191  20.285 -22.409  1.00 83.73           C  
ATOM   3064  CB  SER A 201      17.060  18.204 -21.542  1.00 83.73           C  
ATOM   3065  HB2 SER A 201      16.921  18.637 -20.551  1.00 83.73           H  
ATOM   3066  HB3 SER A 201      16.263  17.483 -21.721  1.00 83.73           H  
ATOM   3067  O   SER A 201      19.338  19.874 -22.617  1.00 83.73           O  
ATOM   3068  OG  SER A 201      18.324  17.558 -21.600  1.00 83.73           O  
ATOM   3069  HG  SER A 201      18.921  18.206 -21.982  1.00 83.73           H  
ATOM   3070  N   ASP A 202      17.952  21.521 -21.963  1.00 89.43           N  
ATOM   3071  H   ASP A 202      17.004  21.775 -21.722  1.00 89.43           H  
ATOM   3072  CA  ASP A 202      19.020  22.440 -21.538  1.00 89.43           C  
ATOM   3073  HA  ASP A 202      19.841  22.373 -22.253  1.00 89.43           H  
ATOM   3074  C   ASP A 202      19.574  22.039 -20.166  1.00 89.43           C  
ATOM   3075  CB  ASP A 202      18.520  23.897 -21.534  1.00 89.43           C  
ATOM   3076  HB2 ASP A 202      18.081  24.126 -22.505  1.00 89.43           H  
ATOM   3077  HB3 ASP A 202      19.380  24.553 -21.399  1.00 89.43           H  
ATOM   3078  O   ASP A 202      20.753  22.239 -19.863  1.00 89.43           O  
ATOM   3079  CG  ASP A 202      17.490  24.194 -20.438  1.00 89.43           C  
ATOM   3080  OD1 ASP A 202      16.437  23.532 -20.455  1.00 89.43           O  
ATOM   3081  OD2 ASP A 202      17.747  25.071 -19.585  1.00 89.43           O  
ATOM   3082  N   LYS A 203      18.730  21.389 -19.362  1.00 92.24           N  
ATOM   3083  H   LYS A 203      17.774  21.310 -19.676  1.00 92.24           H  
ATOM   3084  CA  LYS A 203      19.096  20.795 -18.085  1.00 92.24           C  
ATOM   3085  HA  LYS A 203      20.182  20.767 -18.001  1.00 92.24           H  
ATOM   3086  C   LYS A 203      18.557  19.377 -17.994  1.00 92.24           C  
ATOM   3087  CB  LYS A 203      18.536  21.681 -16.979  1.00 92.24           C  
ATOM   3088  HB2 LYS A 203      17.449  21.694 -17.061  1.00 92.24           H  
ATOM   3089  HB3 LYS A 203      18.914  22.696 -17.101  1.00 92.24           H  
ATOM   3090  O   LYS A 203      17.360  19.153 -18.141  1.00 92.24           O  
ATOM   3091  CG  LYS A 203      18.920  21.150 -15.603  1.00 92.24           C  
ATOM   3092  HG2 LYS A 203      20.003  21.173 -15.484  1.00 92.24           H  
ATOM   3093  HG3 LYS A 203      18.562  20.127 -15.483  1.00 92.24           H  
ATOM   3094  CD  LYS A 203      18.259  22.018 -14.546  1.00 92.24           C  
ATOM   3095  HD2 LYS A 203      18.657  23.032 -14.592  1.00 92.24           H  
ATOM   3096  HD3 LYS A 203      17.181  22.029 -14.711  1.00 92.24           H  
ATOM   3097  CE  LYS A 203      18.562  21.377 -13.206  1.00 92.24           C  
ATOM   3098  HE2 LYS A 203      19.640  21.344 -13.042  1.00 92.24           H  
ATOM   3099  HE3 LYS A 203      18.199  20.349 -13.228  1.00 92.24           H  
ATOM   3100  NZ  LYS A 203      17.882  22.111 -12.132  1.00 92.24           N  
ATOM   3101  HZ1 LYS A 203      16.899  22.170 -12.353  1.00 92.24           H  
ATOM   3102  HZ2 LYS A 203      18.280  23.027 -11.979  1.00 92.24           H  
ATOM   3103  HZ3 LYS A 203      17.947  21.530 -11.309  1.00 92.24           H  
ATOM   3104  N   LYS A 204      19.435  18.434 -17.663  1.00 92.83           N  
ATOM   3105  H   LYS A 204      20.393  18.711 -17.508  1.00 92.83           H  
ATOM   3106  CA  LYS A 204      19.054  17.044 -17.400  1.00 92.83           C  
ATOM   3107  HA  LYS A 204      18.240  16.771 -18.072  1.00 92.83           H  
ATOM   3108  C   LYS A 204      18.518  16.889 -15.976  1.00 92.83           C  
ATOM   3109  CB  LYS A 204      20.235  16.109 -17.689  1.00 92.83           C  
ATOM   3110  HB2 LYS A 204      19.946  15.093 -17.418  1.00 92.83           H  
ATOM   3111  HB3 LYS A 204      21.098  16.395 -17.087  1.00 92.83           H  
ATOM   3112  O   LYS A 204      19.096  17.443 -15.042  1.00 92.83           O  
ATOM   3113  CG  LYS A 204      20.595  16.153 -19.182  1.00 92.83           C  
ATOM   3114  HG2 LYS A 204      19.679  16.033 -19.760  1.00 92.83           H  
ATOM   3115  HG3 LYS A 204      21.041  17.116 -19.428  1.00 92.83           H  
ATOM   3116  CD  LYS A 204      21.557  15.030 -19.576  1.00 92.83           C  
ATOM   3117  HD2 LYS A 204      22.506  15.147 -19.053  1.00 92.83           H  
ATOM   3118  HD3 LYS A 204      21.103  14.078 -19.304  1.00 92.83           H  
ATOM   3119  CE  LYS A 204      21.765  15.091 -21.093  1.00 92.83           C  
ATOM   3120  HE2 LYS A 204      20.796  15.275 -21.556  1.00 92.83           H  
ATOM   3121  HE3 LYS A 204      22.408  15.938 -21.335  1.00 92.83           H  
ATOM   3122  NZ  LYS A 204      22.319  13.823 -21.626  1.00 92.83           N  
ATOM   3123  HZ1 LYS A 204      22.407  13.877 -22.630  1.00 92.83           H  
ATOM   3124  HZ2 LYS A 204      23.211  13.596 -21.208  1.00 92.83           H  
ATOM   3125  HZ3 LYS A 204      21.667  13.073 -21.446  1.00 92.83           H  
ATOM   3126  N   GLY A 205      17.432  16.140 -15.831  1.00 93.47           N  
ATOM   3127  H   GLY A 205      17.067  15.692 -16.659  1.00 93.47           H  
ATOM   3128  CA  GLY A 205      16.929  15.658 -14.552  1.00 93.47           C  
ATOM   3129  HA2 GLY A 205      16.925  16.477 -13.833  1.00 93.47           H  
ATOM   3130  HA3 GLY A 205      15.908  15.296 -14.671  1.00 93.47           H  
ATOM   3131  C   GLY A 205      17.782  14.521 -13.993  1.00 93.47           C  
ATOM   3132  O   GLY A 205      18.588  13.911 -14.707  1.00 93.47           O  
ATOM   3133  N   ASP A 206      17.600  14.240 -12.706  1.00 94.91           N  
ATOM   3134  H   ASP A 206      16.889  14.750 -12.201  1.00 94.91           H  
ATOM   3135  CA  ASP A 206      18.320  13.205 -11.968  1.00 94.91           C  
ATOM   3136  HA  ASP A 206      18.731  12.499 -12.690  1.00 94.91           H  
ATOM   3137  C   ASP A 206      17.381  12.414 -11.050  1.00 94.91           C  
ATOM   3138  CB  ASP A 206      19.509  13.809 -11.199  1.00 94.91           C  
ATOM   3139  HB2 ASP A 206      20.058  14.486 -11.854  1.00 94.91           H  
ATOM   3140  HB3 ASP A 206      20.187  12.997 -10.936  1.00 94.91           H  
ATOM   3141  O   ASP A 206      16.412  12.946 -10.510  1.00 94.91           O  
ATOM   3142  CG  ASP A 206      19.117  14.543  -9.911  1.00 94.91           C  
ATOM   3143  OD1 ASP A 206      19.079  13.877  -8.852  1.00 94.91           O  
ATOM   3144  OD2 ASP A 206      18.901  15.773  -9.946  1.00 94.91           O  
ATOM   3145  N   ASP A 207      17.677  11.129 -10.856  1.00 92.86           N  
ATOM   3146  H   ASP A 207      18.449  10.727 -11.369  1.00 92.86           H  
ATOM   3147  CA  ASP A 207      16.860  10.228 -10.031  1.00 92.86           C  
ATOM   3148  HA  ASP A 207      15.807  10.431 -10.229  1.00 92.86           H  
ATOM   3149  C   ASP A 207      17.062  10.422  -8.520  1.00 92.86           C  
ATOM   3150  CB  ASP A 207      17.141   8.770 -10.418  1.00 92.86           C  
ATOM   3151  HB2 ASP A 207      16.583   8.114  -9.750  1.00 92.86           H  
ATOM   3152  HB3 ASP A 207      18.203   8.565 -10.280  1.00 92.86           H  
ATOM   3153  O   ASP A 207      16.490   9.673  -7.715  1.00 92.86           O  
ATOM   3154  CG  ASP A 207      16.726   8.425 -11.843  1.00 92.86           C  
ATOM   3155  OD1 ASP A 207      15.745   9.026 -12.335  1.00 92.86           O  
ATOM   3156  OD2 ASP A 207      17.419   7.560 -12.419  1.00 92.86           O  
ATOM   3157  N   GLY A 208      17.873  11.395  -8.104  1.00 92.98           N  
ATOM   3158  H   GLY A 208      18.220  12.067  -8.773  1.00 92.98           H  
ATOM   3159  CA  GLY A 208      18.224  11.622  -6.712  1.00 92.98           C  
ATOM   3160  HA2 GLY A 208      17.303  11.657  -6.131  1.00 92.98           H  
ATOM   3161  HA3 GLY A 208      18.719  12.589  -6.618  1.00 92.98           H  
ATOM   3162  C   GLY A 208      19.138  10.540  -6.136  1.00 92.98           C  
ATOM   3163  O   GLY A 208      19.848   9.820  -6.842  1.00 92.98           O  
ATOM   3164  N   VAL A 209      19.118  10.417  -4.811  1.00 93.39           N  
ATOM   3165  H   VAL A 209      18.459  10.997  -4.311  1.00 93.39           H  
ATOM   3166  CA  VAL A 209      19.881   9.419  -4.046  1.00 93.39           C  
ATOM   3167  HA  VAL A 209      20.493   8.839  -4.736  1.00 93.39           H  
ATOM   3168  C   VAL A 209      18.950   8.419  -3.359  1.00 93.39           C  
ATOM   3169  CB  VAL A 209      20.846  10.088  -3.047  1.00 93.39           C  
ATOM   3170  HB  VAL A 209      21.386   9.307  -2.512  1.00 93.39           H  
ATOM   3171  O   VAL A 209      17.727   8.563  -3.374  1.00 93.39           O  
ATOM   3172  CG1 VAL A 209      21.886  10.948  -3.764  1.00 93.39           C  
ATOM   3173 HG11 VAL A 209      22.386  10.364  -4.537  1.00 93.39           H  
ATOM   3174 HG12 VAL A 209      21.381  11.799  -4.222  1.00 93.39           H  
ATOM   3175 HG13 VAL A 209      22.626  11.311  -3.051  1.00 93.39           H  
ATOM   3176  CG2 VAL A 209      20.127  10.960  -2.016  1.00 93.39           C  
ATOM   3177 HG21 VAL A 209      20.844  11.349  -1.293  1.00 93.39           H  
ATOM   3178 HG22 VAL A 209      19.631  11.797  -2.508  1.00 93.39           H  
ATOM   3179 HG23 VAL A 209      19.379  10.358  -1.500  1.00 93.39           H  
ATOM   3180  N   ALA A 210      19.527   7.386  -2.739  1.00 92.70           N  
ATOM   3181  H   ALA A 210      20.533   7.303  -2.750  1.00 92.70           H  
ATOM   3182  CA  ALA A 210      18.766   6.444  -1.925  1.00 92.70           C  
ATOM   3183  HA  ALA A 210      18.054   5.933  -2.572  1.00 92.70           H  
ATOM   3184  C   ALA A 210      17.983   7.184  -0.824  1.00 92.70           C  
ATOM   3185  CB  ALA A 210      19.717   5.396  -1.338  1.00 92.70           C  
ATOM   3186  HB1 ALA A 210      20.228   4.864  -2.141  1.00 92.70           H  
ATOM   3187  HB2 ALA A 210      19.146   4.679  -0.749  1.00 92.70           H  
ATOM   3188  HB3 ALA A 210      20.452   5.877  -0.692  1.00 92.70           H  
ATOM   3189  O   ALA A 210      18.546   7.982  -0.067  1.00 92.70           O  
ATOM   3190  N   VAL A 211      16.679   6.911  -0.752  1.00 93.64           N  
ATOM   3191  H   VAL A 211      16.294   6.229  -1.390  1.00 93.64           H  
ATOM   3192  CA  VAL A 211      15.784   7.494   0.255  1.00 93.64           C  
ATOM   3193  HA  VAL A 211      15.931   8.574   0.252  1.00 93.64           H  
ATOM   3194  C   VAL A 211      16.149   6.995   1.648  1.00 93.64           C  
ATOM   3195  CB  VAL A 211      14.298   7.230  -0.055  1.00 93.64           C  
ATOM   3196  HB  VAL A 211      13.699   7.658   0.748  1.00 93.64           H  
ATOM   3197  O   VAL A 211      16.639   5.877   1.819  1.00 93.64           O  
ATOM   3198  CG1 VAL A 211      13.901   7.935  -1.358  1.00 93.64           C  
ATOM   3199 HG11 VAL A 211      14.087   9.005  -1.264  1.00 93.64           H  
ATOM   3200 HG12 VAL A 211      12.839   7.789  -1.553  1.00 93.64           H  
ATOM   3201 HG13 VAL A 211      14.473   7.547  -2.200  1.00 93.64           H  
ATOM   3202  CG2 VAL A 211      13.950   5.737  -0.160  1.00 93.64           C  
ATOM   3203 HG21 VAL A 211      14.190   5.235   0.777  1.00 93.64           H  
ATOM   3204 HG22 VAL A 211      12.882   5.626  -0.344  1.00 93.64           H  
ATOM   3205 HG23 VAL A 211      14.503   5.264  -0.971  1.00 93.64           H  
ATOM   3206  N   THR A 212      15.910   7.826   2.655  1.00 93.72           N  
ATOM   3207  H   THR A 212      15.450   8.707   2.475  1.00 93.72           H  
ATOM   3208  CA  THR A 212      16.160   7.481   4.055  1.00 93.72           C  
ATOM   3209  HA  THR A 212      16.649   6.509   4.109  1.00 93.72           H  
ATOM   3210  C   THR A 212      14.849   7.340   4.819  1.00 93.72           C  
ATOM   3211  CB  THR A 212      17.111   8.490   4.715  1.00 93.72           C  
ATOM   3212  HB  THR A 212      17.337   8.132   5.720  1.00 93.72           H  
ATOM   3213  O   THR A 212      13.759   7.520   4.272  1.00 93.72           O  
ATOM   3214  CG2 THR A 212      18.442   8.596   3.972  1.00 93.72           C  
ATOM   3215 HG21 THR A 212      19.108   9.264   4.519  1.00 93.72           H  
ATOM   3216 HG22 THR A 212      18.902   7.610   3.915  1.00 93.72           H  
ATOM   3217 HG23 THR A 212      18.272   8.958   2.958  1.00 93.72           H  
ATOM   3218  OG1 THR A 212      16.573   9.787   4.840  1.00 93.72           O  
ATOM   3219  HG1 THR A 212      16.002  10.002   4.098  1.00 93.72           H  
ATOM   3220  N   ASN A 213      14.940   7.024   6.112  1.00 95.32           N  
ATOM   3221  H   ASN A 213      15.841   6.803   6.512  1.00 95.32           H  
ATOM   3222  CA  ASN A 213      13.767   6.965   6.980  1.00 95.32           C  
ATOM   3223  HA  ASN A 213      13.090   6.196   6.611  1.00 95.32           H  
ATOM   3224  C   ASN A 213      12.988   8.290   7.000  1.00 95.32           C  
ATOM   3225  CB  ASN A 213      14.209   6.608   8.406  1.00 95.32           C  
ATOM   3226  HB2 ASN A 213      13.350   6.680   9.073  1.00 95.32           H  
ATOM   3227  HB3 ASN A 213      14.945   7.330   8.759  1.00 95.32           H  
ATOM   3228  O   ASN A 213      11.774   8.260   7.177  1.00 95.32           O  
ATOM   3229  CG  ASN A 213      14.783   5.217   8.571  1.00 95.32           C  
ATOM   3230  ND2 ASN A 213      15.224   4.923   9.766  1.00 95.32           N  
ATOM   3231 HD21 ASN A 213      15.082   5.591  10.510  1.00 95.32           H  
ATOM   3232 HD22 ASN A 213      15.566   3.989   9.939  1.00 95.32           H  
ATOM   3233  OD1 ASN A 213      14.844   4.400   7.663  1.00 95.32           O  
ATOM   3234  N   ALA A 214      13.661   9.431   6.799  1.00 94.55           N  
ATOM   3235  H   ALA A 214      14.650   9.389   6.597  1.00 94.55           H  
ATOM   3236  CA  ALA A 214      13.036  10.750   6.810  1.00 94.55           C  
ATOM   3237  HA  ALA A 214      12.508  10.878   7.755  1.00 94.55           H  
ATOM   3238  C   ALA A 214      11.999  10.906   5.688  1.00 94.55           C  
ATOM   3239  CB  ALA A 214      14.136  11.815   6.727  1.00 94.55           C  
ATOM   3240  HB1 ALA A 214      14.679  11.727   5.786  1.00 94.55           H  
ATOM   3241  HB2 ALA A 214      14.831  11.701   7.558  1.00 94.55           H  
ATOM   3242  HB3 ALA A 214      13.685  12.807   6.777  1.00 94.55           H  
ATOM   3243  O   ALA A 214      10.852  11.245   5.969  1.00 94.55           O  
ATOM   3244  N   GLU A 215      12.356  10.587   4.441  1.00 95.44           N  
ATOM   3245  H   GLU A 215      13.314  10.329   4.249  1.00 95.44           H  
ATOM   3246  CA  GLU A 215      11.443  10.721   3.300  1.00 95.44           C  
ATOM   3247  HA  GLU A 215      10.975  11.705   3.332  1.00 95.44           H  
ATOM   3248  C   GLU A 215      10.310   9.689   3.338  1.00 95.44           C  
ATOM   3249  CB  GLU A 215      12.211  10.597   1.974  1.00 95.44           C  
ATOM   3250  HB2 GLU A 215      11.481  10.646   1.166  1.00 95.44           H  
ATOM   3251  HB3 GLU A 215      12.698   9.624   1.913  1.00 95.44           H  
ATOM   3252  O   GLU A 215       9.187   9.993   2.943  1.00 95.44           O  
ATOM   3253  CG  GLU A 215      13.231  11.724   1.730  1.00 95.44           C  
ATOM   3254  HG2 GLU A 215      12.749  12.681   1.927  1.00 95.44           H  
ATOM   3255  HG3 GLU A 215      13.499  11.701   0.674  1.00 95.44           H  
ATOM   3256  CD  GLU A 215      14.528  11.607   2.549  1.00 95.44           C  
ATOM   3257  OE1 GLU A 215      15.211  12.630   2.758  1.00 95.44           O  
ATOM   3258  OE2 GLU A 215      14.910  10.473   2.941  1.00 95.44           O  
ATOM   3259  N   LEU A 216      10.580   8.480   3.844  1.00 96.83           N  
ATOM   3260  H   LEU A 216      11.529   8.289   4.132  1.00 96.83           H  
ATOM   3261  CA  LEU A 216       9.560   7.438   3.984  1.00 96.83           C  
ATOM   3262  HA  LEU A 216       8.974   7.393   3.066  1.00 96.83           H  
ATOM   3263  C   LEU A 216       8.563   7.749   5.099  1.00 96.83           C  
ATOM   3264  CB  LEU A 216      10.234   6.082   4.228  1.00 96.83           C  
ATOM   3265  HB2 LEU A 216       9.478   5.363   4.544  1.00 96.83           H  
ATOM   3266  HB3 LEU A 216      10.957   6.189   5.037  1.00 96.83           H  
ATOM   3267  O   LEU A 216       7.357   7.646   4.886  1.00 96.83           O  
ATOM   3268  CG  LEU A 216      10.938   5.527   2.982  1.00 96.83           C  
ATOM   3269  HG  LEU A 216      11.617   6.270   2.562  1.00 96.83           H  
ATOM   3270  CD1 LEU A 216      11.734   4.293   3.374  1.00 96.83           C  
ATOM   3271 HD11 LEU A 216      12.484   4.546   4.123  1.00 96.83           H  
ATOM   3272 HD12 LEU A 216      12.218   3.891   2.484  1.00 96.83           H  
ATOM   3273 HD13 LEU A 216      11.034   3.549   3.754  1.00 96.83           H  
ATOM   3274  CD2 LEU A 216       9.944   5.071   1.912  1.00 96.83           C  
ATOM   3275 HD21 LEU A 216       9.290   4.291   2.302  1.00 96.83           H  
ATOM   3276 HD22 LEU A 216      10.490   4.680   1.053  1.00 96.83           H  
ATOM   3277 HD23 LEU A 216       9.327   5.906   1.579  1.00 96.83           H  
ATOM   3278  N   LYS A 217       9.047   8.149   6.281  1.00 96.08           N  
ATOM   3279  H   LYS A 217      10.048   8.235   6.386  1.00 96.08           H  
ATOM   3280  CA  LYS A 217       8.187   8.584   7.387  1.00 96.08           C  
ATOM   3281  HA  LYS A 217       7.473   7.791   7.612  1.00 96.08           H  
ATOM   3282  C   LYS A 217       7.375   9.813   6.979  1.00 96.08           C  
ATOM   3283  CB  LYS A 217       9.057   8.855   8.620  1.00 96.08           C  
ATOM   3284  HB2 LYS A 217       9.754   9.661   8.393  1.00 96.08           H  
ATOM   3285  HB3 LYS A 217       9.627   7.957   8.857  1.00 96.08           H  
ATOM   3286  O   LYS A 217       6.172   9.855   7.227  1.00 96.08           O  
ATOM   3287  CG  LYS A 217       8.219   9.242   9.843  1.00 96.08           C  
ATOM   3288  HG2 LYS A 217       7.613  10.118   9.615  1.00 96.08           H  
ATOM   3289  HG3 LYS A 217       7.567   8.409  10.106  1.00 96.08           H  
ATOM   3290  CD  LYS A 217       9.133   9.570  11.024  1.00 96.08           C  
ATOM   3291  HD2 LYS A 217       9.639   8.662  11.353  1.00 96.08           H  
ATOM   3292  HD3 LYS A 217       9.876  10.300  10.702  1.00 96.08           H  
ATOM   3293  CE  LYS A 217       8.303  10.160  12.163  1.00 96.08           C  
ATOM   3294  HE2 LYS A 217       7.599   9.402  12.507  1.00 96.08           H  
ATOM   3295  HE3 LYS A 217       7.734  11.002  11.770  1.00 96.08           H  
ATOM   3296  NZ  LYS A 217       9.177  10.606  13.273  1.00 96.08           N  
ATOM   3297  HZ1 LYS A 217       8.626  10.999  14.023  1.00 96.08           H  
ATOM   3298  HZ2 LYS A 217       9.709   9.824  13.628  1.00 96.08           H  
ATOM   3299  HZ3 LYS A 217       9.824  11.306  12.939  1.00 96.08           H  
ATOM   3300  N   GLY A 218       8.043  10.761   6.326  1.00 93.31           N  
ATOM   3301  H   GLY A 218       9.035  10.636   6.181  1.00 93.31           H  
ATOM   3302  CA  GLY A 218       7.480  12.025   5.894  1.00 93.31           C  
ATOM   3303  HA2 GLY A 218       6.571  11.832   5.323  1.00 93.31           H  
ATOM   3304  HA3 GLY A 218       8.192  12.529   5.240  1.00 93.31           H  
ATOM   3305  C   GLY A 218       7.130  12.965   7.044  1.00 93.31           C  
ATOM   3306  O   GLY A 218       7.275  12.652   8.231  1.00 93.31           O  
ATOM   3307  N   GLU A 219       6.645  14.137   6.662  1.00 90.96           N  
ATOM   3308  H   GLU A 219       6.531  14.302   5.672  1.00 90.96           H  
ATOM   3309  CA  GLU A 219       6.182  15.186   7.558  1.00 90.96           C  
ATOM   3310  HA  GLU A 219       6.476  14.943   8.579  1.00 90.96           H  
ATOM   3311  C   GLU A 219       4.657  15.272   7.516  1.00 90.96           C  
ATOM   3312  CB  GLU A 219       6.832  16.527   7.200  1.00 90.96           C  
ATOM   3313  HB2 GLU A 219       6.625  16.764   6.156  1.00 90.96           H  
ATOM   3314  HB3 GLU A 219       6.389  17.297   7.832  1.00 90.96           H  
ATOM   3315  O   GLU A 219       4.030  15.086   6.470  1.00 90.96           O  
ATOM   3316  CG  GLU A 219       8.352  16.500   7.437  1.00 90.96           C  
ATOM   3317  HG2 GLU A 219       8.797  15.726   6.811  1.00 90.96           H  
ATOM   3318  HG3 GLU A 219       8.535  16.236   8.478  1.00 90.96           H  
ATOM   3319  CD  GLU A 219       9.038  17.839   7.132  1.00 90.96           C  
ATOM   3320  OE1 GLU A 219      10.288  17.832   7.097  1.00 90.96           O  
ATOM   3321  OE2 GLU A 219       8.317  18.849   6.968  1.00 90.96           O  
ATOM   3322  N   ASN A 220       4.064  15.551   8.677  1.00 89.78           N  
ATOM   3323  H   ASN A 220       4.650  15.709   9.484  1.00 89.78           H  
ATOM   3324  CA  ASN A 220       2.635  15.799   8.823  1.00 89.78           C  
ATOM   3325  HA  ASN A 220       2.139  15.640   7.866  1.00 89.78           H  
ATOM   3326  C   ASN A 220       2.414  17.261   9.210  1.00 89.78           C  
ATOM   3327  CB  ASN A 220       2.033  14.822   9.842  1.00 89.78           C  
ATOM   3328  HB2 ASN A 220       2.345  13.807   9.599  1.00 89.78           H  
ATOM   3329  HB3 ASN A 220       2.400  15.057  10.842  1.00 89.78           H  
ATOM   3330  O   ASN A 220       2.084  17.567  10.357  1.00 89.78           O  
ATOM   3331  CG  ASN A 220       0.513  14.869   9.843  1.00 89.78           C  
ATOM   3332  ND2 ASN A 220      -0.110  14.270  10.830  1.00 89.78           N  
ATOM   3333 HD21 ASN A 220       0.417  13.800  11.553  1.00 89.78           H  
ATOM   3334 HD22 ASN A 220      -1.118  14.308  10.800  1.00 89.78           H  
ATOM   3335  OD1 ASN A 220      -0.141  15.410   8.966  1.00 89.78           O  
ATOM   3336  N   THR A 221       2.670  18.168   8.273  1.00 86.25           N  
ATOM   3337  H   THR A 221       2.917  17.855   7.345  1.00 86.25           H  
ATOM   3338  CA  THR A 221       2.338  19.588   8.442  1.00 86.25           C  
ATOM   3339  HA  THR A 221       2.068  19.774   9.481  1.00 86.25           H  
ATOM   3340  C   THR A 221       1.109  19.926   7.602  1.00 86.25           C  
ATOM   3341  CB  THR A 221       3.526  20.508   8.133  1.00 86.25           C  
ATOM   3342  HB  THR A 221       3.237  21.528   8.386  1.00 86.25           H  
ATOM   3343  O   THR A 221       0.797  19.220   6.642  1.00 86.25           O  
ATOM   3344  CG2 THR A 221       4.779  20.154   8.934  1.00 86.25           C  
ATOM   3345 HG21 THR A 221       5.154  19.171   8.647  1.00 86.25           H  
ATOM   3346 HG22 THR A 221       4.552  20.158  10.000  1.00 86.25           H  
ATOM   3347 HG23 THR A 221       5.556  20.892   8.732  1.00 86.25           H  
ATOM   3348  OG1 THR A 221       3.840  20.470   6.768  1.00 86.25           O  
ATOM   3349  HG1 THR A 221       4.277  19.636   6.582  1.00 86.25           H  
ATOM   3350  N   ASN A 222       0.386  20.990   7.968  1.00 77.37           N  
ATOM   3351  H   ASN A 222       0.668  21.523   8.779  1.00 77.37           H  
ATOM   3352  CA  ASN A 222      -0.844  21.384   7.269  1.00 77.37           C  
ATOM   3353  HA  ASN A 222      -1.573  20.578   7.350  1.00 77.37           H  
ATOM   3354  C   ASN A 222      -0.611  21.608   5.765  1.00 77.37           C  
ATOM   3355  CB  ASN A 222      -1.423  22.646   7.934  1.00 77.37           C  
ATOM   3356  HB2 ASN A 222      -2.224  23.037   7.307  1.00 77.37           H  
ATOM   3357  HB3 ASN A 222      -0.653  23.415   7.993  1.00 77.37           H  
ATOM   3358  O   ASN A 222      -1.437  21.185   4.959  1.00 77.37           O  
ATOM   3359  CG  ASN A 222      -2.009  22.389   9.311  1.00 77.37           C  
ATOM   3360  ND2 ASN A 222      -2.046  23.393  10.154  1.00 77.37           N  
ATOM   3361 HD21 ASN A 222      -2.475  23.211  11.050  1.00 77.37           H  
ATOM   3362 HD22 ASN A 222      -1.751  24.311   9.854  1.00 77.37           H  
ATOM   3363  OD1 ASN A 222      -2.433  21.300   9.658  1.00 77.37           O  
ATOM   3364  N   ASP A 223       0.537  22.187   5.404  1.00 76.73           N  
ATOM   3365  H   ASP A 223       1.129  22.567   6.129  1.00 76.73           H  
ATOM   3366  CA  ASP A 223       0.874  22.525   4.017  1.00 76.73           C  
ATOM   3367  HA  ASP A 223      -0.047  22.682   3.456  1.00 76.73           H  
ATOM   3368  C   ASP A 223       1.661  21.409   3.305  1.00 76.73           C  
ATOM   3369  CB  ASP A 223       1.649  23.851   4.007  1.00 76.73           C  
ATOM   3370  HB2 ASP A 223       1.853  24.136   2.974  1.00 76.73           H  
ATOM   3371  HB3 ASP A 223       2.603  23.702   4.513  1.00 76.73           H  
ATOM   3372  O   ASP A 223       1.585  21.270   2.084  1.00 76.73           O  
ATOM   3373  CG  ASP A 223       0.892  24.994   4.695  1.00 76.73           C  
ATOM   3374  OD1 ASP A 223      -0.352  25.041   4.577  1.00 76.73           O  
ATOM   3375  OD2 ASP A 223       1.570  25.776   5.397  1.00 76.73           O  
ATOM   3376  N   HIS A 224       2.386  20.567   4.054  1.00 80.46           N  
ATOM   3377  H   HIS A 224       2.391  20.697   5.055  1.00 80.46           H  
ATOM   3378  CA  HIS A 224       3.243  19.519   3.498  1.00 80.46           C  
ATOM   3379  HA  HIS A 224       3.010  19.397   2.440  1.00 80.46           H  
ATOM   3380  C   HIS A 224       2.976  18.178   4.182  1.00 80.46           C  
ATOM   3381  CB  HIS A 224       4.726  19.920   3.564  1.00 80.46           C  
ATOM   3382  HB2 HIS A 224       5.066  19.954   4.598  1.00 80.46           H  
ATOM   3383  HB3 HIS A 224       5.318  19.160   3.054  1.00 80.46           H  
ATOM   3384  O   HIS A 224       3.519  17.870   5.244  1.00 80.46           O  
ATOM   3385  CG  HIS A 224       5.008  21.255   2.927  1.00 80.46           C  
ATOM   3386  CD2 HIS A 224       5.353  21.490   1.624  1.00 80.46           C  
ATOM   3387  HD2 HIS A 224       5.495  20.742   0.858  1.00 80.46           H  
ATOM   3388  ND1 HIS A 224       4.920  22.477   3.550  1.00 80.46           N  
ATOM   3389  HD1 HIS A 224       4.670  22.635   4.515  1.00 80.46           H  
ATOM   3390  CE1 HIS A 224       5.189  23.427   2.641  1.00 80.46           C  
ATOM   3391  HE1 HIS A 224       5.176  24.490   2.833  1.00 80.46           H  
ATOM   3392  NE2 HIS A 224       5.470  22.872   1.451  1.00 80.46           N  
ATOM   3393  N   LYS A 225       2.149  17.363   3.518  1.00 92.20           N  
ATOM   3394  H   LYS A 225       1.690  17.750   2.706  1.00 92.20           H  
ATOM   3395  CA  LYS A 225       1.968  15.940   3.825  1.00 92.20           C  
ATOM   3396  HA  LYS A 225       2.343  15.744   4.830  1.00 92.20           H  
ATOM   3397  C   LYS A 225       2.784  15.092   2.856  1.00 92.20           C  
ATOM   3398  CB  LYS A 225       0.487  15.558   3.809  1.00 92.20           C  
ATOM   3399  HB2 LYS A 225       0.067  15.719   2.816  1.00 92.20           H  
ATOM   3400  HB3 LYS A 225       0.424  14.495   4.045  1.00 92.20           H  
ATOM   3401  O   LYS A 225       2.431  15.016   1.671  1.00 92.20           O  
ATOM   3402  CG  LYS A 225      -0.327  16.343   4.842  1.00 92.20           C  
ATOM   3403  HG2 LYS A 225       0.194  16.331   5.800  1.00 92.20           H  
ATOM   3404  HG3 LYS A 225      -0.444  17.375   4.513  1.00 92.20           H  
ATOM   3405  CD  LYS A 225      -1.699  15.695   5.015  1.00 92.20           C  
ATOM   3406  HD2 LYS A 225      -1.549  14.684   5.394  1.00 92.20           H  
ATOM   3407  HD3 LYS A 225      -2.222  15.660   4.059  1.00 92.20           H  
ATOM   3408  CE  LYS A 225      -2.513  16.489   6.033  1.00 92.20           C  
ATOM   3409  HE2 LYS A 225      -1.913  16.593   6.937  1.00 92.20           H  
ATOM   3410  HE3 LYS A 225      -2.705  17.488   5.641  1.00 92.20           H  
ATOM   3411  NZ  LYS A 225      -3.776  15.788   6.352  1.00 92.20           N  
ATOM   3412  HZ1 LYS A 225      -4.289  16.286   7.065  1.00 92.20           H  
ATOM   3413  HZ2 LYS A 225      -4.346  15.661   5.528  1.00 92.20           H  
ATOM   3414  HZ3 LYS A 225      -3.553  14.873   6.719  1.00 92.20           H  
ATOM   3415  N   THR A 226       3.859  14.492   3.359  1.00 95.03           N  
ATOM   3416  H   THR A 226       4.052  14.622   4.342  1.00 95.03           H  
ATOM   3417  CA  THR A 226       4.838  13.699   2.591  1.00 95.03           C  
ATOM   3418  HA  THR A 226       4.482  13.581   1.567  1.00 95.03           H  
ATOM   3419  C   THR A 226       4.985  12.288   3.166  1.00 95.03           C  
ATOM   3420  CB  THR A 226       6.202  14.413   2.520  1.00 95.03           C  
ATOM   3421  HB  THR A 226       6.891  13.819   1.921  1.00 95.03           H  
ATOM   3422  O   THR A 226       4.451  11.997   4.239  1.00 95.03           O  
ATOM   3423  CG2 THR A 226       6.100  15.809   1.904  1.00 95.03           C  
ATOM   3424 HG21 THR A 226       5.586  15.755   0.945  1.00 95.03           H  
ATOM   3425 HG22 THR A 226       7.100  16.210   1.742  1.00 95.03           H  
ATOM   3426 HG23 THR A 226       5.554  16.480   2.568  1.00 95.03           H  
ATOM   3427  OG1 THR A 226       6.754  14.577   3.802  1.00 95.03           O  
ATOM   3428  HG1 THR A 226       7.460  15.223   3.729  1.00 95.03           H  
ATOM   3429  N   GLY A 227       5.667  11.387   2.452  1.00 95.82           N  
ATOM   3430  H   GLY A 227       6.046  11.658   1.556  1.00 95.82           H  
ATOM   3431  CA  GLY A 227       5.894  10.008   2.902  1.00 95.82           C  
ATOM   3432  HA2 GLY A 227       6.406   9.444   2.122  1.00 95.82           H  
ATOM   3433  HA3 GLY A 227       6.536  10.020   3.782  1.00 95.82           H  
ATOM   3434  C   GLY A 227       4.588   9.283   3.238  1.00 95.82           C  
ATOM   3435  O   GLY A 227       3.612   9.380   2.494  1.00 95.82           O  
ATOM   3436  N   ILE A 228       4.535   8.605   4.388  1.00 97.95           N  
ATOM   3437  H   ILE A 228       5.383   8.533   4.932  1.00 97.95           H  
ATOM   3438  CA  ILE A 228       3.312   7.946   4.889  1.00 97.95           C  
ATOM   3439  HA  ILE A 228       3.033   7.154   4.194  1.00 97.95           H  
ATOM   3440  C   ILE A 228       2.125   8.920   4.951  1.00 97.95           C  
ATOM   3441  CB  ILE A 228       3.578   7.316   6.277  1.00 97.95           C  
ATOM   3442  HB  ILE A 228       4.012   8.082   6.920  1.00 97.95           H  
ATOM   3443  O   ILE A 228       1.017   8.562   4.560  1.00 97.95           O  
ATOM   3444  CG1 ILE A 228       4.565   6.134   6.163  1.00 97.95           C  
ATOM   3445 HG12 ILE A 228       5.363   6.374   5.461  1.00 97.95           H  
ATOM   3446 HG13 ILE A 228       4.041   5.265   5.763  1.00 97.95           H  
ATOM   3447  CG2 ILE A 228       2.280   6.809   6.938  1.00 97.95           C  
ATOM   3448 HG21 ILE A 228       2.490   6.328   7.893  1.00 97.95           H  
ATOM   3449 HG22 ILE A 228       1.774   6.103   6.279  1.00 97.95           H  
ATOM   3450 HG23 ILE A 228       1.608   7.642   7.143  1.00 97.95           H  
ATOM   3451  CD1 ILE A 228       5.217   5.766   7.502  1.00 97.95           C  
ATOM   3452 HD11 ILE A 228       5.979   5.004   7.341  1.00 97.95           H  
ATOM   3453 HD12 ILE A 228       5.681   6.647   7.945  1.00 97.95           H  
ATOM   3454 HD13 ILE A 228       4.470   5.381   8.197  1.00 97.95           H  
ATOM   3455  N   TYR A 229       2.340  10.162   5.391  1.00 97.59           N  
ATOM   3456  H   TYR A 229       3.283  10.447   5.614  1.00 97.59           H  
ATOM   3457  CA  TYR A 229       1.260  11.137   5.564  1.00 97.59           C  
ATOM   3458  HA  TYR A 229       0.439  10.645   6.085  1.00 97.59           H  
ATOM   3459  C   TYR A 229       0.685  11.653   4.243  1.00 97.59           C  
ATOM   3460  CB  TYR A 229       1.741  12.298   6.437  1.00 97.59           C  
ATOM   3461  HB2 TYR A 229       0.929  13.017   6.550  1.00 97.59           H  
ATOM   3462  HB3 TYR A 229       2.562  12.810   5.937  1.00 97.59           H  
ATOM   3463  O   TYR A 229      -0.427  12.183   4.237  1.00 97.59           O  
ATOM   3464  CG  TYR A 229       2.176  11.859   7.817  1.00 97.59           C  
ATOM   3465  CD1 TYR A 229       1.210  11.476   8.768  1.00 97.59           C  
ATOM   3466  HD1 TYR A 229       0.162  11.495   8.506  1.00 97.59           H  
ATOM   3467  CD2 TYR A 229       3.544  11.836   8.148  1.00 97.59           C  
ATOM   3468  HD2 TYR A 229       4.282  12.113   7.411  1.00 97.59           H  
ATOM   3469  CE1 TYR A 229       1.611  11.090  10.062  1.00 97.59           C  
ATOM   3470  HE1 TYR A 229       0.879  10.802  10.802  1.00 97.59           H  
ATOM   3471  CE2 TYR A 229       3.950  11.452   9.439  1.00 97.59           C  
ATOM   3472  HE2 TYR A 229       5.004  11.439   9.672  1.00 97.59           H  
ATOM   3473  OH  TYR A 229       3.367  10.739  11.653  1.00 97.59           O  
ATOM   3474  HH  TYR A 229       4.324  10.751  11.718  1.00 97.59           H  
ATOM   3475  CZ  TYR A 229       2.980  11.085  10.398  1.00 97.59           C  
ATOM   3476  N   ALA A 230       1.369  11.459   3.109  1.00 96.74           N  
ATOM   3477  H   ALA A 230       2.258  10.983   3.152  1.00 96.74           H  
ATOM   3478  CA  ALA A 230       0.799  11.764   1.796  1.00 96.74           C  
ATOM   3479  HA  ALA A 230       0.529  12.820   1.773  1.00 96.74           H  
ATOM   3480  C   ALA A 230      -0.480  10.951   1.512  1.00 96.74           C  
ATOM   3481  CB  ALA A 230       1.853  11.514   0.717  1.00 96.74           C  
ATOM   3482  HB1 ALA A 230       2.753  12.095   0.923  1.00 96.74           H  
ATOM   3483  HB2 ALA A 230       2.098  10.452   0.694  1.00 96.74           H  
ATOM   3484  HB3 ALA A 230       1.454  11.800  -0.256  1.00 96.74           H  
ATOM   3485  O   ALA A 230      -1.340  11.419   0.763  1.00 96.74           O  
ATOM   3486  N   LEU A 231      -0.648   9.788   2.156  1.00 97.13           N  
ATOM   3487  H   LEU A 231       0.084   9.474   2.777  1.00 97.13           H  
ATOM   3488  CA  LEU A 231      -1.855   8.959   2.070  1.00 97.13           C  
ATOM   3489  HA  LEU A 231      -2.071   8.766   1.020  1.00 97.13           H  
ATOM   3490  C   LEU A 231      -3.108   9.639   2.638  1.00 97.13           C  
ATOM   3491  CB  LEU A 231      -1.615   7.621   2.792  1.00 97.13           C  
ATOM   3492  HB2 LEU A 231      -1.294   7.836   3.811  1.00 97.13           H  
ATOM   3493  HB3 LEU A 231      -2.559   7.079   2.856  1.00 97.13           H  
ATOM   3494  O   LEU A 231      -4.211   9.217   2.315  1.00 97.13           O  
ATOM   3495  CG  LEU A 231      -0.578   6.705   2.126  1.00 97.13           C  
ATOM   3496  HG  LEU A 231       0.343   7.260   1.947  1.00 97.13           H  
ATOM   3497  CD1 LEU A 231      -0.253   5.530   3.049  1.00 97.13           C  
ATOM   3498 HD11 LEU A 231       0.138   5.910   3.992  1.00 97.13           H  
ATOM   3499 HD12 LEU A 231      -1.150   4.940   3.235  1.00 97.13           H  
ATOM   3500 HD13 LEU A 231       0.508   4.907   2.581  1.00 97.13           H  
ATOM   3501  CD2 LEU A 231      -1.097   6.149   0.797  1.00 97.13           C  
ATOM   3502 HD21 LEU A 231      -0.339   5.508   0.348  1.00 97.13           H  
ATOM   3503 HD22 LEU A 231      -2.011   5.577   0.957  1.00 97.13           H  
ATOM   3504 HD23 LEU A 231      -1.301   6.961   0.098  1.00 97.13           H  
ATOM   3505  N   ASP A 232      -2.984  10.731   3.399  1.00 95.18           N  
ATOM   3506  H   ASP A 232      -2.058  11.040   3.658  1.00 95.18           H  
ATOM   3507  CA  ASP A 232      -4.145  11.521   3.835  1.00 95.18           C  
ATOM   3508  HA  ASP A 232      -4.846  10.873   4.361  1.00 95.18           H  
ATOM   3509  C   ASP A 232      -4.919  12.155   2.677  1.00 95.18           C  
ATOM   3510  CB  ASP A 232      -3.683  12.657   4.753  1.00 95.18           C  
ATOM   3511  HB2 ASP A 232      -2.772  13.100   4.350  1.00 95.18           H  
ATOM   3512  HB3 ASP A 232      -4.441  13.441   4.751  1.00 95.18           H  
ATOM   3513  O   ASP A 232      -6.056  12.580   2.870  1.00 95.18           O  
ATOM   3514  CG  ASP A 232      -3.486  12.257   6.208  1.00 95.18           C  
ATOM   3515  OD1 ASP A 232      -3.703  11.078   6.561  1.00 95.18           O  
ATOM   3516  OD2 ASP A 232      -3.298  13.187   7.019  1.00 95.18           O  
ATOM   3517  N   LYS A 233      -4.288  12.263   1.505  1.00 93.63           N  
ATOM   3518  H   LYS A 233      -3.351  11.889   1.445  1.00 93.63           H  
ATOM   3519  CA  LYS A 233      -4.906  12.766   0.275  1.00 93.63           C  
ATOM   3520  HA  LYS A 233      -5.684  13.487   0.526  1.00 93.63           H  
ATOM   3521  C   LYS A 233      -5.607  11.653  -0.516  1.00 93.63           C  
ATOM   3522  CB  LYS A 233      -3.836  13.460  -0.582  1.00 93.63           C  
ATOM   3523  HB2 LYS A 233      -4.295  13.819  -1.503  1.00 93.63           H  
ATOM   3524  HB3 LYS A 233      -3.091  12.712  -0.852  1.00 93.63           H  
ATOM   3525  O   LYS A 233      -6.277  11.955  -1.496  1.00 93.63           O  
ATOM   3526  CG  LYS A 233      -3.116  14.638   0.100  1.00 93.63           C  
ATOM   3527  HG2 LYS A 233      -2.814  14.362   1.110  1.00 93.63           H  
ATOM   3528  HG3 LYS A 233      -3.785  15.497   0.151  1.00 93.63           H  
ATOM   3529  CD  LYS A 233      -1.853  14.993  -0.698  1.00 93.63           C  
ATOM   3530  HD2 LYS A 233      -2.129  15.298  -1.708  1.00 93.63           H  
ATOM   3531  HD3 LYS A 233      -1.230  14.101  -0.761  1.00 93.63           H  
ATOM   3532  CE  LYS A 233      -1.049  16.109  -0.020  1.00 93.63           C  
ATOM   3533  HE2 LYS A 233      -1.553  17.060  -0.194  1.00 93.63           H  
ATOM   3534  HE3 LYS A 233      -1.043  15.925   1.055  1.00 93.63           H  
ATOM   3535  NZ  LYS A 233       0.351  16.153  -0.522  1.00 93.63           N  
ATOM   3536  HZ1 LYS A 233       0.859  15.319  -0.263  1.00 93.63           H  
ATOM   3537  HZ2 LYS A 233       0.386  16.211  -1.530  1.00 93.63           H  
ATOM   3538  HZ3 LYS A 233       0.860  16.932  -0.128  1.00 93.63           H  
ATOM   3539  N   ALA A 234      -5.427  10.387  -0.134  1.00 94.47           N  
ATOM   3540  H   ALA A 234      -4.960  10.211   0.745  1.00 94.47           H  
ATOM   3541  CA  ALA A 234      -6.132   9.259  -0.729  1.00 94.47           C  
ATOM   3542  HA  ALA A 234      -6.295   9.459  -1.788  1.00 94.47           H  
ATOM   3543  C   ALA A 234      -7.499   9.079  -0.055  1.00 94.47           C  
ATOM   3544  CB  ALA A 234      -5.273   7.994  -0.606  1.00 94.47           C  
ATOM   3545  HB1 ALA A 234      -4.271   8.182  -0.994  1.00 94.47           H  
ATOM   3546  HB2 ALA A 234      -5.201   7.694   0.440  1.00 94.47           H  
ATOM   3547  HB3 ALA A 234      -5.731   7.183  -1.172  1.00 94.47           H  
ATOM   3548  O   ALA A 234      -7.645   9.351   1.136  1.00 94.47           O  
ATOM   3549  N   ASP A 235      -8.488   8.584  -0.802  1.00 92.68           N  
ATOM   3550  H   ASP A 235      -8.334   8.413  -1.785  1.00 92.68           H  
ATOM   3551  CA  ASP A 235      -9.822   8.331  -0.249  1.00 92.68           C  
ATOM   3552  HA  ASP A 235     -10.167   9.229   0.263  1.00 92.68           H  
ATOM   3553  C   ASP A 235      -9.803   7.199   0.792  1.00 92.68           C  
ATOM   3554  CB  ASP A 235     -10.808   8.033  -1.392  1.00 92.68           C  
ATOM   3555  HB2 ASP A 235     -10.869   8.902  -2.047  1.00 92.68           H  
ATOM   3556  HB3 ASP A 235     -10.440   7.188  -1.973  1.00 92.68           H  
ATOM   3557  O   ASP A 235     -10.223   7.380   1.937  1.00 92.68           O  
ATOM   3558  CG  ASP A 235     -12.206   7.714  -0.853  1.00 92.68           C  
ATOM   3559  OD1 ASP A 235     -12.596   8.294   0.185  1.00 92.68           O  
ATOM   3560  OD2 ASP A 235     -12.870   6.808  -1.392  1.00 92.68           O  
ATOM   3561  N   ILE A 236      -9.290   6.023   0.420  1.00 94.37           N  
ATOM   3562  H   ILE A 236      -8.952   5.918  -0.526  1.00 94.37           H  
ATOM   3563  CA  ILE A 236      -9.207   4.857   1.304  1.00 94.37           C  
ATOM   3564  HA  ILE A 236      -9.073   5.226   2.321  1.00 94.37           H  
ATOM   3565  C   ILE A 236      -7.990   3.991   0.973  1.00 94.37           C  
ATOM   3566  CB  ILE A 236     -10.528   4.049   1.263  1.00 94.37           C  
ATOM   3567  HB  ILE A 236     -11.345   4.753   1.426  1.00 94.37           H  
ATOM   3568  O   ILE A 236      -7.624   3.818  -0.186  1.00 94.37           O  
ATOM   3569  CG1 ILE A 236     -10.567   3.018   2.415  1.00 94.37           C  
ATOM   3570 HG12 ILE A 236      -9.842   2.227   2.225  1.00 94.37           H  
ATOM   3571 HG13 ILE A 236     -10.294   3.518   3.344  1.00 94.37           H  
ATOM   3572  CG2 ILE A 236     -10.786   3.392  -0.105  1.00 94.37           C  
ATOM   3573 HG21 ILE A 236     -11.794   2.980  -0.145  1.00 94.37           H  
ATOM   3574 HG22 ILE A 236     -10.709   4.137  -0.897  1.00 94.37           H  
ATOM   3575 HG23 ILE A 236     -10.064   2.597  -0.295  1.00 94.37           H  
ATOM   3576  CD1 ILE A 236     -11.936   2.365   2.623  1.00 94.37           C  
ATOM   3577 HD11 ILE A 236     -12.203   1.766   1.752  1.00 94.37           H  
ATOM   3578 HD12 ILE A 236     -11.890   1.706   3.489  1.00 94.37           H  
ATOM   3579 HD13 ILE A 236     -12.694   3.130   2.793  1.00 94.37           H  
ATOM   3580  N   PHE A 237      -7.393   3.402   2.005  1.00 97.71           N  
ATOM   3581  H   PHE A 237      -7.721   3.613   2.937  1.00 97.71           H  
ATOM   3582  CA  PHE A 237      -6.518   2.241   1.887  1.00 97.71           C  
ATOM   3583  HA  PHE A 237      -6.786   1.696   0.983  1.00 97.71           H  
ATOM   3584  C   PHE A 237      -6.759   1.323   3.090  1.00 97.71           C  
ATOM   3585  CB  PHE A 237      -5.045   2.660   1.760  1.00 97.71           C  
ATOM   3586  HB2 PHE A 237      -4.953   3.421   0.984  1.00 97.71           H  
ATOM   3587  HB3 PHE A 237      -4.475   1.794   1.425  1.00 97.71           H  
ATOM   3588  O   PHE A 237      -7.092   1.782   4.181  1.00 97.71           O  
ATOM   3589  CG  PHE A 237      -4.430   3.178   3.046  1.00 97.71           C  
ATOM   3590  CD1 PHE A 237      -4.635   4.512   3.445  1.00 97.71           C  
ATOM   3591  HD1 PHE A 237      -5.196   5.185   2.814  1.00 97.71           H  
ATOM   3592  CD2 PHE A 237      -3.687   2.309   3.868  1.00 97.71           C  
ATOM   3593  HD2 PHE A 237      -3.524   1.286   3.564  1.00 97.71           H  
ATOM   3594  CE1 PHE A 237      -4.128   4.965   4.675  1.00 97.71           C  
ATOM   3595  HE1 PHE A 237      -4.296   5.987   4.979  1.00 97.71           H  
ATOM   3596  CE2 PHE A 237      -3.176   2.764   5.095  1.00 97.71           C  
ATOM   3597  HE2 PHE A 237      -2.622   2.092   5.735  1.00 97.71           H  
ATOM   3598  CZ  PHE A 237      -3.412   4.085   5.507  1.00 97.71           C  
ATOM   3599  HZ  PHE A 237      -3.046   4.424   6.465  1.00 97.71           H  
ATOM   3600  N   ASN A 238      -6.601   0.018   2.899  1.00 98.01           N  
ATOM   3601  H   ASN A 238      -6.359  -0.293   1.969  1.00 98.01           H  
ATOM   3602  CA  ASN A 238      -6.853  -0.989   3.932  1.00 98.01           C  
ATOM   3603  HA  ASN A 238      -7.293  -0.523   4.813  1.00 98.01           H  
ATOM   3604  C   ASN A 238      -5.572  -1.693   4.375  1.00 98.01           C  
ATOM   3605  CB  ASN A 238      -7.839  -2.019   3.377  1.00 98.01           C  
ATOM   3606  HB2 ASN A 238      -8.136  -2.705   4.170  1.00 98.01           H  
ATOM   3607  HB3 ASN A 238      -7.354  -2.599   2.591  1.00 98.01           H  
ATOM   3608  O   ASN A 238      -5.477  -2.171   5.507  1.00 98.01           O  
ATOM   3609  CG  ASN A 238      -9.082  -1.397   2.785  1.00 98.01           C  
ATOM   3610  ND2 ASN A 238      -9.986  -0.910   3.599  1.00 98.01           N  
ATOM   3611 HD21 ASN A 238      -9.837  -0.850   4.596  1.00 98.01           H  
ATOM   3612 HD22 ASN A 238     -10.862  -0.668   3.157  1.00 98.01           H  
ATOM   3613  OD1 ASN A 238      -9.249  -1.367   1.576  1.00 98.01           O  
ATOM   3614  N   LEU A 239      -4.592  -1.769   3.474  1.00 98.64           N  
ATOM   3615  H   LEU A 239      -4.739  -1.329   2.577  1.00 98.64           H  
ATOM   3616  CA  LEU A 239      -3.305  -2.411   3.699  1.00 98.64           C  
ATOM   3617  HA  LEU A 239      -3.203  -2.662   4.755  1.00 98.64           H  
ATOM   3618  C   LEU A 239      -2.193  -1.430   3.370  1.00 98.64           C  
ATOM   3619  CB  LEU A 239      -3.196  -3.694   2.853  1.00 98.64           C  
ATOM   3620  HB2 LEU A 239      -3.201  -3.404   1.802  1.00 98.64           H  
ATOM   3621  HB3 LEU A 239      -2.244  -4.179   3.068  1.00 98.64           H  
ATOM   3622  O   LEU A 239      -2.303  -0.696   2.396  1.00 98.64           O  
ATOM   3623  CG  LEU A 239      -4.339  -4.698   3.077  1.00 98.64           C  
ATOM   3624  HG  LEU A 239      -5.294  -4.215   2.870  1.00 98.64           H  
ATOM   3625  CD1 LEU A 239      -4.209  -5.879   2.112  1.00 98.64           C  
ATOM   3626 HD11 LEU A 239      -3.242  -6.367   2.232  1.00 98.64           H  
ATOM   3627 HD12 LEU A 239      -5.015  -6.593   2.283  1.00 98.64           H  
ATOM   3628 HD13 LEU A 239      -4.297  -5.522   1.086  1.00 98.64           H  
ATOM   3629  CD2 LEU A 239      -4.363  -5.226   4.513  1.00 98.64           C  
ATOM   3630 HD21 LEU A 239      -5.362  -5.608   4.721  1.00 98.64           H  
ATOM   3631 HD22 LEU A 239      -4.205  -4.418   5.227  1.00 98.64           H  
ATOM   3632 HD23 LEU A 239      -3.592  -5.981   4.663  1.00 98.64           H  
ATOM   3633  N   LEU A 240      -1.130  -1.433   4.165  1.00 98.76           N  
ATOM   3634  H   LEU A 240      -1.135  -2.039   4.973  1.00 98.76           H  
ATOM   3635  CA  LEU A 240       0.058  -0.627   3.923  1.00 98.76           C  
ATOM   3636  HA  LEU A 240      -0.057  -0.094   2.979  1.00 98.76           H  
ATOM   3637  C   LEU A 240       1.276  -1.535   3.800  1.00 98.76           C  
ATOM   3638  CB  LEU A 240       0.188   0.420   5.038  1.00 98.76           C  
ATOM   3639  HB2 LEU A 240      -0.714   1.033   5.030  1.00 98.76           H  
ATOM   3640  HB3 LEU A 240       0.236  -0.101   5.994  1.00 98.76           H  
ATOM   3641  O   LEU A 240       1.550  -2.350   4.686  1.00 98.76           O  
ATOM   3642  CG  LEU A 240       1.411   1.349   4.933  1.00 98.76           C  
ATOM   3643  HG  LEU A 240       2.321   0.761   5.046  1.00 98.76           H  
ATOM   3644  CD1 LEU A 240       1.475   2.122   3.618  1.00 98.76           C  
ATOM   3645 HD11 LEU A 240       0.539   2.655   3.454  1.00 98.76           H  
ATOM   3646 HD12 LEU A 240       1.659   1.447   2.783  1.00 98.76           H  
ATOM   3647 HD13 LEU A 240       2.296   2.839   3.654  1.00 98.76           H  
ATOM   3648  CD2 LEU A 240       1.348   2.375   6.064  1.00 98.76           C  
ATOM   3649 HD21 LEU A 240       1.321   1.858   7.023  1.00 98.76           H  
ATOM   3650 HD22 LEU A 240       2.221   3.027   6.027  1.00 98.76           H  
ATOM   3651 HD23 LEU A 240       0.451   2.985   5.960  1.00 98.76           H  
ATOM   3652  N   CYS A 241       2.012  -1.361   2.711  1.00 98.67           N  
ATOM   3653  H   CYS A 241       1.675  -0.721   2.006  1.00 98.67           H  
ATOM   3654  CA  CYS A 241       3.288  -2.000   2.450  1.00 98.67           C  
ATOM   3655  HA  CYS A 241       3.572  -2.634   3.290  1.00 98.67           H  
ATOM   3656  C   CYS A 241       4.354  -0.917   2.280  1.00 98.67           C  
ATOM   3657  CB  CYS A 241       3.158  -2.876   1.201  1.00 98.67           C  
ATOM   3658  HB2 CYS A 241       4.137  -3.263   0.917  1.00 98.67           H  
ATOM   3659  HB3 CYS A 241       2.764  -2.274   0.383  1.00 98.67           H  
ATOM   3660  O   CYS A 241       4.222  -0.017   1.451  1.00 98.67           O  
ATOM   3661  SG  CYS A 241       2.029  -4.260   1.521  1.00 98.67           S  
ATOM   3662  HG  CYS A 241       2.566  -4.627   2.688  1.00 98.67           H  
ATOM   3663  N   ILE A 242       5.429  -1.011   3.057  1.00 98.24           N  
ATOM   3664  H   ILE A 242       5.493  -1.778   3.711  1.00 98.24           H  
ATOM   3665  CA  ILE A 242       6.595  -0.136   2.913  1.00 98.24           C  
ATOM   3666  HA  ILE A 242       6.503   0.474   2.015  1.00 98.24           H  
ATOM   3667  C   ILE A 242       7.809  -1.051   2.747  1.00 98.24           C  
ATOM   3668  CB  ILE A 242       6.724   0.853   4.088  1.00 98.24           C  
ATOM   3669  HB  ILE A 242       6.904   0.287   5.002  1.00 98.24           H  
ATOM   3670  O   ILE A 242       8.365  -1.523   3.745  1.00 98.24           O  
ATOM   3671  CG1 ILE A 242       5.419   1.639   4.329  1.00 98.24           C  
ATOM   3672 HG12 ILE A 242       5.146   2.192   3.430  1.00 98.24           H  
ATOM   3673 HG13 ILE A 242       4.616   0.935   4.548  1.00 98.24           H  
ATOM   3674  CG2 ILE A 242       7.916   1.797   3.830  1.00 98.24           C  
ATOM   3675 HG21 ILE A 242       8.823   1.232   3.617  1.00 98.24           H  
ATOM   3676 HG22 ILE A 242       8.109   2.418   4.704  1.00 98.24           H  
ATOM   3677 HG23 ILE A 242       7.699   2.438   2.975  1.00 98.24           H  
ATOM   3678  CD1 ILE A 242       5.505   2.598   5.518  1.00 98.24           C  
ATOM   3679 HD11 ILE A 242       4.506   2.975   5.742  1.00 98.24           H  
ATOM   3680 HD12 ILE A 242       6.148   3.445   5.279  1.00 98.24           H  
ATOM   3681 HD13 ILE A 242       5.891   2.075   6.393  1.00 98.24           H  
ATOM   3682  N   PRO A 243       8.180  -1.373   1.498  1.00 96.77           N  
ATOM   3683  CA  PRO A 243       9.324  -2.231   1.227  1.00 96.77           C  
ATOM   3684  HA  PRO A 243       9.150  -3.171   1.751  1.00 96.77           H  
ATOM   3685  C   PRO A 243      10.647  -1.601   1.704  1.00 96.77           C  
ATOM   3686  CB  PRO A 243       9.289  -2.490  -0.284  1.00 96.77           C  
ATOM   3687  HB2 PRO A 243       9.841  -1.713  -0.812  1.00 96.77           H  
ATOM   3688  HB3 PRO A 243       9.661  -3.482  -0.541  1.00 96.77           H  
ATOM   3689  O   PRO A 243      10.727  -0.384   1.890  1.00 96.77           O  
ATOM   3690  CG  PRO A 243       7.802  -2.344  -0.591  1.00 96.77           C  
ATOM   3691  HG2 PRO A 243       7.264  -3.232  -0.259  1.00 96.77           H  
ATOM   3692  HG3 PRO A 243       7.597  -2.156  -1.645  1.00 96.77           H  
ATOM   3693  CD  PRO A 243       7.425  -1.156   0.275  1.00 96.77           C  
ATOM   3694  HD2 PRO A 243       7.742  -0.225  -0.195  1.00 96.77           H  
ATOM   3695  HD3 PRO A 243       6.347  -1.154   0.437  1.00 96.77           H  
ATOM   3696  N   PRO A 244      11.708  -2.407   1.891  1.00 94.35           N  
ATOM   3697  CA  PRO A 244      13.025  -1.927   2.315  1.00 94.35           C  
ATOM   3698  HA  PRO A 244      12.948  -1.598   3.352  1.00 94.35           H  
ATOM   3699  C   PRO A 244      13.567  -0.806   1.412  1.00 94.35           C  
ATOM   3700  CB  PRO A 244      13.939  -3.152   2.218  1.00 94.35           C  
ATOM   3701  HB2 PRO A 244      14.739  -3.145   2.958  1.00 94.35           H  
ATOM   3702  HB3 PRO A 244      14.370  -3.216   1.219  1.00 94.35           H  
ATOM   3703  O   PRO A 244      13.549  -0.979   0.198  1.00 94.35           O  
ATOM   3704  CG  PRO A 244      12.991  -4.329   2.413  1.00 94.35           C  
ATOM   3705  HG2 PRO A 244      12.830  -4.505   3.477  1.00 94.35           H  
ATOM   3706  HG3 PRO A 244      13.367  -5.219   1.909  1.00 94.35           H  
ATOM   3707  CD  PRO A 244      11.698  -3.854   1.766  1.00 94.35           C  
ATOM   3708  HD2 PRO A 244      11.690  -4.127   0.711  1.00 94.35           H  
ATOM   3709  HD3 PRO A 244      10.848  -4.300   2.283  1.00 94.35           H  
ATOM   3710  N   PRO A 245      14.127   0.297   1.940  1.00 92.27           N  
ATOM   3711  CA  PRO A 245      14.655   1.385   1.109  1.00 92.27           C  
ATOM   3712  HA  PRO A 245      13.879   1.748   0.435  1.00 92.27           H  
ATOM   3713  C   PRO A 245      15.871   0.982   0.266  1.00 92.27           C  
ATOM   3714  CB  PRO A 245      15.039   2.495   2.093  1.00 92.27           C  
ATOM   3715  HB2 PRO A 245      14.208   3.191   2.204  1.00 92.27           H  
ATOM   3716  HB3 PRO A 245      15.930   3.039   1.779  1.00 92.27           H  
ATOM   3717  O   PRO A 245      16.152   1.622  -0.745  1.00 92.27           O  
ATOM   3718  CG  PRO A 245      15.268   1.762   3.414  1.00 92.27           C  
ATOM   3719  HG2 PRO A 245      16.284   1.367   3.442  1.00 92.27           H  
ATOM   3720  HG3 PRO A 245      15.082   2.407   4.273  1.00 92.27           H  
ATOM   3721  CD  PRO A 245      14.274   0.608   3.350  1.00 92.27           C  
ATOM   3722  HD2 PRO A 245      14.660  -0.243   3.912  1.00 92.27           H  
ATOM   3723  HD3 PRO A 245      13.309   0.924   3.746  1.00 92.27           H  
ATOM   3724  N   SER A 246      16.608  -0.051   0.686  1.00 92.50           N  
ATOM   3725  H   SER A 246      16.304  -0.567   1.499  1.00 92.50           H  
ATOM   3726  CA  SER A 246      17.828  -0.483   0.010  1.00 92.50           C  
ATOM   3727  HA  SER A 246      18.313   0.413  -0.379  1.00 92.50           H  
ATOM   3728  C   SER A 246      17.536  -1.479  -1.127  1.00 92.50           C  
ATOM   3729  CB  SER A 246      18.806  -1.090   1.009  1.00 92.50           C  
ATOM   3730  HB2 SER A 246      18.949  -0.411   1.850  1.00 92.50           H  
ATOM   3731  HB3 SER A 246      18.419  -2.042   1.373  1.00 92.50           H  
ATOM   3732  O   SER A 246      16.772  -2.425  -0.911  1.00 92.50           O  
ATOM   3733  OG  SER A 246      20.037  -1.289   0.356  1.00 92.50           O  
ATOM   3734  HG  SER A 246      20.264  -2.213   0.483  1.00 92.50           H  
ATOM   3735  N   PRO A 247      18.178  -1.355  -2.307  1.00 89.07           N  
ATOM   3736  CA  PRO A 247      17.984  -2.251  -3.460  1.00 89.07           C  
ATOM   3737  HA  PRO A 247      16.955  -2.165  -3.808  1.00 89.07           H  
ATOM   3738  C   PRO A 247      18.317  -3.728  -3.202  1.00 89.07           C  
ATOM   3739  CB  PRO A 247      18.934  -1.716  -4.538  1.00 89.07           C  
ATOM   3740  HB2 PRO A 247      19.896  -2.223  -4.478  1.00 89.07           H  
ATOM   3741  HB3 PRO A 247      18.522  -1.825  -5.542  1.00 89.07           H  
ATOM   3742  O   PRO A 247      17.792  -4.628  -3.865  1.00 89.07           O  
ATOM   3743  CG  PRO A 247      19.137  -0.253  -4.172  1.00 89.07           C  
ATOM   3744  HG2 PRO A 247      20.100   0.117  -4.524  1.00 89.07           H  
ATOM   3745  HG3 PRO A 247      18.314   0.355  -4.549  1.00 89.07           H  
ATOM   3746  CD  PRO A 247      19.067  -0.256  -2.660  1.00 89.07           C  
ATOM   3747  HD2 PRO A 247      20.058  -0.432  -2.241  1.00 89.07           H  
ATOM   3748  HD3 PRO A 247      18.680   0.710  -2.334  1.00 89.07           H  
ATOM   3749  N   ASP A 248      19.217  -4.001  -2.258  1.00 88.16           N  
ATOM   3750  H   ASP A 248      19.587  -3.231  -1.719  1.00 88.16           H  
ATOM   3751  CA  ASP A 248      19.575  -5.352  -1.800  1.00 88.16           C  
ATOM   3752  HA  ASP A 248      19.560  -6.025  -2.657  1.00 88.16           H  
ATOM   3753  C   ASP A 248      18.567  -5.918  -0.780  1.00 88.16           C  
ATOM   3754  CB  ASP A 248      21.012  -5.340  -1.253  1.00 88.16           C  
ATOM   3755  HB2 ASP A 248      21.316  -6.368  -1.056  1.00 88.16           H  
ATOM   3756  HB3 ASP A 248      21.677  -4.940  -2.019  1.00 88.16           H  
ATOM   3757  O   ASP A 248      18.692  -7.051  -0.317  1.00 88.16           O  
ATOM   3758  CG  ASP A 248      21.184  -4.525   0.032  1.00 88.16           C  
ATOM   3759  OD1 ASP A 248      20.222  -3.846   0.459  1.00 88.16           O  
ATOM   3760  OD2 ASP A 248      22.273  -4.575   0.626  1.00 88.16           O  
ATOM   3761  N   GLY A 249      17.544  -5.136  -0.434  1.00 88.04           N  
ATOM   3762  H   GLY A 249      17.509  -4.205  -0.824  1.00 88.04           H  
ATOM   3763  CA  GLY A 249      16.530  -5.483   0.542  1.00 88.04           C  
ATOM   3764  HA2 GLY A 249      15.688  -4.804   0.409  1.00 88.04           H  
ATOM   3765  HA3 GLY A 249      16.190  -6.501   0.349  1.00 88.04           H  
ATOM   3766  C   GLY A 249      17.007  -5.380   1.989  1.00 88.04           C  
ATOM   3767  O   GLY A 249      16.257  -5.799   2.873  1.00 88.04           O  
ATOM   3768  N   THR A 250      18.209  -4.876   2.271  1.00 89.87           N  
ATOM   3769  H   THR A 250      18.794  -4.524   1.526  1.00 89.87           H  
ATOM   3770  CA  THR A 250      18.672  -4.699   3.651  1.00 89.87           C  
ATOM   3771  HA  THR A 250      18.433  -5.613   4.196  1.00 89.87           H  
ATOM   3772  C   THR A 250      17.923  -3.565   4.343  1.00 89.87           C  
ATOM   3773  CB  THR A 250      20.190  -4.513   3.774  1.00 89.87           C  
ATOM   3774  HB  THR A 250      20.427  -4.363   4.827  1.00 89.87           H  
ATOM   3775  O   THR A 250      17.471  -2.597   3.729  1.00 89.87           O  
ATOM   3776  CG2 THR A 250      20.958  -5.747   3.302  1.00 89.87           C  
ATOM   3777 HG21 THR A 250      20.661  -6.022   2.290  1.00 89.87           H  
ATOM   3778 HG22 THR A 250      20.756  -6.584   3.970  1.00 89.87           H  
ATOM   3779 HG23 THR A 250      22.027  -5.534   3.310  1.00 89.87           H  
ATOM   3780  OG1 THR A 250      20.628  -3.378   3.079  1.00 89.87           O  
ATOM   3781  HG1 THR A 250      20.762  -3.624   2.161  1.00 89.87           H  
ATOM   3782  N   THR A 251      17.721  -3.717   5.649  1.00 87.86           N  
ATOM   3783  H   THR A 251      18.065  -4.551   6.104  1.00 87.86           H  
ATOM   3784  CA  THR A 251      17.028  -2.732   6.486  1.00 87.86           C  
ATOM   3785  HA  THR A 251      17.072  -1.760   5.994  1.00 87.86           H  
ATOM   3786  C   THR A 251      17.749  -2.589   7.812  1.00 87.86           C  
ATOM   3787  CB  THR A 251      15.547  -3.085   6.729  1.00 87.86           C  
ATOM   3788  HB  THR A 251      15.300  -2.953   7.783  1.00 87.86           H  
ATOM   3789  O   THR A 251      17.951  -3.569   8.526  1.00 87.86           O  
ATOM   3790  CG2 THR A 251      14.654  -2.163   5.916  1.00 87.86           C  
ATOM   3791 HG21 THR A 251      13.616  -2.487   5.999  1.00 87.86           H  
ATOM   3792 HG22 THR A 251      14.961  -2.190   4.871  1.00 87.86           H  
ATOM   3793 HG23 THR A 251      14.750  -1.142   6.284  1.00 87.86           H  
ATOM   3794  OG1 THR A 251      15.230  -4.407   6.339  1.00 87.86           O  
ATOM   3795  HG1 THR A 251      15.446  -4.464   5.405  1.00 87.86           H  
ATOM   3796  N   ALA A 252      18.140  -1.360   8.144  1.00 92.15           N  
ATOM   3797  H   ALA A 252      17.951  -0.593   7.514  1.00 92.15           H  
ATOM   3798  CA  ALA A 252      18.691  -1.050   9.455  1.00 92.15           C  
ATOM   3799  HA  ALA A 252      19.471  -1.781   9.670  1.00 92.15           H  
ATOM   3800  C   ALA A 252      17.589  -1.138  10.531  1.00 92.15           C  
ATOM   3801  CB  ALA A 252      19.331   0.342   9.411  1.00 92.15           C  
ATOM   3802  HB1 ALA A 252      18.576   1.095   9.183  1.00 92.15           H  
ATOM   3803  HB2 ALA A 252      19.781   0.573  10.376  1.00 92.15           H  
ATOM   3804  HB3 ALA A 252      20.108   0.369   8.647  1.00 92.15           H  
ATOM   3805  O   ALA A 252      16.442  -0.801  10.234  1.00 92.15           O  
ATOM   3806  N   PRO A 253      17.912  -1.490  11.788  1.00 93.12           N  
ATOM   3807  CA  PRO A 253      16.935  -1.539  12.883  1.00 93.12           C  
ATOM   3808  HA  PRO A 253      16.270  -2.388  12.724  1.00 93.12           H  
ATOM   3809  C   PRO A 253      16.095  -0.262  13.037  1.00 93.12           C  
ATOM   3810  CB  PRO A 253      17.768  -1.809  14.136  1.00 93.12           C  
ATOM   3811  HB2 PRO A 253      18.151  -0.877  14.550  1.00 93.12           H  
ATOM   3812  HB3 PRO A 253      17.190  -2.347  14.887  1.00 93.12           H  
ATOM   3813  O   PRO A 253      14.893  -0.333  13.287  1.00 93.12           O  
ATOM   3814  CG  PRO A 253      18.929  -2.639  13.591  1.00 93.12           C  
ATOM   3815  HG2 PRO A 253      18.606  -3.668  13.439  1.00 93.12           H  
ATOM   3816  HG3 PRO A 253      19.801  -2.599  14.245  1.00 93.12           H  
ATOM   3817  CD  PRO A 253      19.203  -1.993  12.238  1.00 93.12           C  
ATOM   3818  HD2 PRO A 253      19.607  -2.741  11.555  1.00 93.12           H  
ATOM   3819  HD3 PRO A 253      19.900  -1.164  12.356  1.00 93.12           H  
ATOM   3820  N   ALA A 254      16.706   0.903  12.790  1.00 94.67           N  
ATOM   3821  H   ALA A 254      17.698   0.889  12.601  1.00 94.67           H  
ATOM   3822  CA  ALA A 254      16.042   2.206  12.839  1.00 94.67           C  
ATOM   3823  HA  ALA A 254      15.693   2.381  13.856  1.00 94.67           H  
ATOM   3824  C   ALA A 254      14.827   2.305  11.899  1.00 94.67           C  
ATOM   3825  CB  ALA A 254      17.079   3.285  12.507  1.00 94.67           C  
ATOM   3826  HB1 ALA A 254      17.462   3.150  11.495  1.00 94.67           H  
ATOM   3827  HB2 ALA A 254      16.615   4.268  12.583  1.00 94.67           H  
ATOM   3828  HB3 ALA A 254      17.902   3.241  13.219  1.00 94.67           H  
ATOM   3829  O   ALA A 254      13.848   2.970  12.220  1.00 94.67           O  
ATOM   3830  N   PHE A 255      14.851   1.621  10.751  1.00 96.13           N  
ATOM   3831  H   PHE A 255      15.621   0.991  10.574  1.00 96.13           H  
ATOM   3832  CA  PHE A 255      13.713   1.584   9.830  1.00 96.13           C  
ATOM   3833  HA  PHE A 255      13.475   2.596   9.503  1.00 96.13           H  
ATOM   3834  C   PHE A 255      12.459   1.007  10.502  1.00 96.13           C  
ATOM   3835  CB  PHE A 255      14.107   0.753   8.609  1.00 96.13           C  
ATOM   3836  HB2 PHE A 255      14.927   1.248   8.089  1.00 96.13           H  
ATOM   3837  HB3 PHE A 255      14.458  -0.225   8.938  1.00 96.13           H  
ATOM   3838  O   PHE A 255      11.366   1.557  10.359  1.00 96.13           O  
ATOM   3839  CG  PHE A 255      12.977   0.521   7.638  1.00 96.13           C  
ATOM   3840  CD1 PHE A 255      12.292  -0.707   7.647  1.00 96.13           C  
ATOM   3841  HD1 PHE A 255      12.545  -1.474   8.365  1.00 96.13           H  
ATOM   3842  CD2 PHE A 255      12.633   1.515   6.708  1.00 96.13           C  
ATOM   3843  HD2 PHE A 255      13.151   2.463   6.706  1.00 96.13           H  
ATOM   3844  CE1 PHE A 255      11.318  -0.969   6.674  1.00 96.13           C  
ATOM   3845  HE1 PHE A 255      10.851  -1.942   6.636  1.00 96.13           H  
ATOM   3846  CE2 PHE A 255      11.620   1.262   5.771  1.00 96.13           C  
ATOM   3847  HE2 PHE A 255      11.352   2.014   5.044  1.00 96.13           H  
ATOM   3848  CZ  PHE A 255      10.982   0.015   5.732  1.00 96.13           C  
ATOM   3849  HZ  PHE A 255      10.250  -0.192   4.965  1.00 96.13           H  
ATOM   3850  N   TYR A 256      12.615  -0.055  11.294  1.00 96.40           N  
ATOM   3851  H   TYR A 256      13.544  -0.416  11.455  1.00 96.40           H  
ATOM   3852  CA  TYR A 256      11.502  -0.673  12.009  1.00 96.40           C  
ATOM   3853  HA  TYR A 256      10.689  -0.823  11.299  1.00 96.40           H  
ATOM   3854  C   TYR A 256      10.995   0.235  13.135  1.00 96.40           C  
ATOM   3855  CB  TYR A 256      11.920  -2.050  12.536  1.00 96.40           C  
ATOM   3856  HB2 TYR A 256      11.085  -2.479  13.090  1.00 96.40           H  
ATOM   3857  HB3 TYR A 256      12.754  -1.936  13.228  1.00 96.40           H  
ATOM   3858  O   TYR A 256       9.797   0.518  13.215  1.00 96.40           O  
ATOM   3859  CG  TYR A 256      12.319  -3.020  11.444  1.00 96.40           C  
ATOM   3860  CD1 TYR A 256      11.330  -3.730  10.744  1.00 96.40           C  
ATOM   3861  HD1 TYR A 256      10.289  -3.599  11.002  1.00 96.40           H  
ATOM   3862  CD2 TYR A 256      13.674  -3.185  11.104  1.00 96.40           C  
ATOM   3863  HD2 TYR A 256      14.433  -2.652  11.659  1.00 96.40           H  
ATOM   3864  CE1 TYR A 256      11.689  -4.602   9.702  1.00 96.40           C  
ATOM   3865  HE1 TYR A 256      10.938  -5.141   9.144  1.00 96.40           H  
ATOM   3866  CE2 TYR A 256      14.040  -4.033  10.043  1.00 96.40           C  
ATOM   3867  HE2 TYR A 256      15.080  -4.148   9.775  1.00 96.40           H  
ATOM   3868  OH  TYR A 256      13.358  -5.480   8.248  1.00 96.40           O  
ATOM   3869  HH  TYR A 256      14.204  -5.231   7.868  1.00 96.40           H  
ATOM   3870  CZ  TYR A 256      13.041  -4.733   9.334  1.00 96.40           C  
ATOM   3871  N   SER A 257      11.903   0.757  13.960  1.00 95.42           N  
ATOM   3872  H   SER A 257      12.874   0.503  13.847  1.00 95.42           H  
ATOM   3873  CA  SER A 257      11.538   1.582  15.116  1.00 95.42           C  
ATOM   3874  HA  SER A 257      10.734   1.076  15.650  1.00 95.42           H  
ATOM   3875  C   SER A 257      11.019   2.976  14.749  1.00 95.42           C  
ATOM   3876  CB  SER A 257      12.725   1.686  16.075  1.00 95.42           C  
ATOM   3877  HB2 SER A 257      12.977   0.687  16.432  1.00 95.42           H  
ATOM   3878  HB3 SER A 257      12.448   2.300  16.933  1.00 95.42           H  
ATOM   3879  O   SER A 257      10.339   3.597  15.560  1.00 95.42           O  
ATOM   3880  OG  SER A 257      13.858   2.243  15.438  1.00 95.42           O  
ATOM   3881  HG  SER A 257      13.669   3.144  15.166  1.00 95.42           H  
ATOM   3882  N   GLU A 258      11.320   3.484  13.551  1.00 95.53           N  
ATOM   3883  H   GLU A 258      11.977   2.977  12.975  1.00 95.53           H  
ATOM   3884  CA  GLU A 258      10.901   4.818  13.103  1.00 95.53           C  
ATOM   3885  HA  GLU A 258      10.498   5.379  13.945  1.00 95.53           H  
ATOM   3886  C   GLU A 258       9.797   4.751  12.046  1.00 95.53           C  
ATOM   3887  CB  GLU A 258      12.097   5.609  12.557  1.00 95.53           C  
ATOM   3888  HB2 GLU A 258      12.520   5.066  11.711  1.00 95.53           H  
ATOM   3889  HB3 GLU A 258      11.735   6.568  12.188  1.00 95.53           H  
ATOM   3890  O   GLU A 258       8.692   5.254  12.272  1.00 95.53           O  
ATOM   3891  CG  GLU A 258      13.189   5.874  13.604  1.00 95.53           C  
ATOM   3892  HG2 GLU A 258      13.458   4.942  14.101  1.00 95.53           H  
ATOM   3893  HG3 GLU A 258      12.788   6.551  14.358  1.00 95.53           H  
ATOM   3894  CD  GLU A 258      14.455   6.484  12.983  1.00 95.53           C  
ATOM   3895  OE1 GLU A 258      15.461   6.572  13.717  1.00 95.53           O  
ATOM   3896  OE2 GLU A 258      14.436   6.827  11.775  1.00 95.53           O  
ATOM   3897  N   VAL A 259      10.076   4.131  10.895  1.00 97.53           N  
ATOM   3898  H   VAL A 259      10.964   3.658  10.805  1.00 97.53           H  
ATOM   3899  CA  VAL A 259       9.162   4.109   9.743  1.00 97.53           C  
ATOM   3900  HA  VAL A 259       8.738   5.106   9.622  1.00 97.53           H  
ATOM   3901  C   VAL A 259       8.006   3.160  10.019  1.00 97.53           C  
ATOM   3902  CB  VAL A 259       9.879   3.748   8.424  1.00 97.53           C  
ATOM   3903  HB  VAL A 259      10.244   2.722   8.470  1.00 97.53           H  
ATOM   3904  O   VAL A 259       6.854   3.590   9.980  1.00 97.53           O  
ATOM   3905  CG1 VAL A 259       8.928   3.846   7.226  1.00 97.53           C  
ATOM   3906 HG11 VAL A 259       9.471   3.599   6.313  1.00 97.53           H  
ATOM   3907 HG12 VAL A 259       8.529   4.856   7.141  1.00 97.53           H  
ATOM   3908 HG13 VAL A 259       8.105   3.139   7.332  1.00 97.53           H  
ATOM   3909  CG2 VAL A 259      11.071   4.675   8.153  1.00 97.53           C  
ATOM   3910 HG21 VAL A 259      10.743   5.715   8.125  1.00 97.53           H  
ATOM   3911 HG22 VAL A 259      11.825   4.553   8.931  1.00 97.53           H  
ATOM   3912 HG23 VAL A 259      11.527   4.417   7.198  1.00 97.53           H  
ATOM   3913  N   TYR A 260       8.277   1.897  10.367  1.00 97.67           N  
ATOM   3914  H   TYR A 260       9.241   1.599  10.418  1.00 97.67           H  
ATOM   3915  CA  TYR A 260       7.198   0.937  10.634  1.00 97.67           C  
ATOM   3916  HA  TYR A 260       6.487   0.982   9.808  1.00 97.67           H  
ATOM   3917  C   TYR A 260       6.401   1.296  11.887  1.00 97.67           C  
ATOM   3918  CB  TYR A 260       7.711  -0.505  10.713  1.00 97.67           C  
ATOM   3919  HB2 TYR A 260       8.611  -0.542  11.325  1.00 97.67           H  
ATOM   3920  HB3 TYR A 260       6.950  -1.094  11.225  1.00 97.67           H  
ATOM   3921  O   TYR A 260       5.182   1.150  11.871  1.00 97.67           O  
ATOM   3922  CG  TYR A 260       7.981  -1.219   9.404  1.00 97.67           C  
ATOM   3923  CD1 TYR A 260       8.015  -0.541   8.172  1.00 97.67           C  
ATOM   3924  HD1 TYR A 260       7.912   0.533   8.111  1.00 97.67           H  
ATOM   3925  CD2 TYR A 260       8.183  -2.612   9.432  1.00 97.67           C  
ATOM   3926  HD2 TYR A 260       8.189  -3.134  10.377  1.00 97.67           H  
ATOM   3927  CE1 TYR A 260       8.207  -1.266   6.987  1.00 97.67           C  
ATOM   3928  HE1 TYR A 260       8.294  -0.745   6.045  1.00 97.67           H  
ATOM   3929  CE2 TYR A 260       8.387  -3.335   8.245  1.00 97.67           C  
ATOM   3930  HE2 TYR A 260       8.574  -4.399   8.268  1.00 97.67           H  
ATOM   3931  OH  TYR A 260       8.566  -3.362   5.864  1.00 97.67           O  
ATOM   3932  HH  TYR A 260       8.528  -2.813   5.077  1.00 97.67           H  
ATOM   3933  CZ  TYR A 260       8.374  -2.663   7.011  1.00 97.67           C  
ATOM   3934  N   ALA A 261       7.034   1.808  12.945  1.00 96.86           N  
ATOM   3935  H   ALA A 261       8.044   1.830  12.951  1.00 96.86           H  
ATOM   3936  CA  ALA A 261       6.308   2.251  14.138  1.00 96.86           C  
ATOM   3937  HA  ALA A 261       5.717   1.421  14.525  1.00 96.86           H  
ATOM   3938  C   ALA A 261       5.337   3.397  13.812  1.00 96.86           C  
ATOM   3939  CB  ALA A 261       7.320   2.658  15.207  1.00 96.86           C  
ATOM   3940  HB1 ALA A 261       7.889   3.522  14.864  1.00 96.86           H  
ATOM   3941  HB2 ALA A 261       6.797   2.921  16.127  1.00 96.86           H  
ATOM   3942  HB3 ALA A 261       8.001   1.831  15.410  1.00 96.86           H  
ATOM   3943  O   ALA A 261       4.168   3.354  14.207  1.00 96.86           O  
ATOM   3944  N   THR A 262       5.788   4.376  13.017  1.00 97.50           N  
ATOM   3945  H   THR A 262       6.751   4.348  12.713  1.00 97.50           H  
ATOM   3946  CA  THR A 262       4.922   5.455  12.520  1.00 97.50           C  
ATOM   3947  HA  THR A 262       4.446   5.941  13.372  1.00 97.50           H  
ATOM   3948  C   THR A 262       3.811   4.891  11.633  1.00 97.50           C  
ATOM   3949  CB  THR A 262       5.721   6.521  11.752  1.00 97.50           C  
ATOM   3950  HB  THR A 262       6.182   6.074  10.870  1.00 97.50           H  
ATOM   3951  O   THR A 262       2.647   5.231  11.821  1.00 97.50           O  
ATOM   3952  CG2 THR A 262       4.831   7.684  11.314  1.00 97.50           C  
ATOM   3953 HG21 THR A 262       4.116   7.352  10.562  1.00 97.50           H  
ATOM   3954 HG22 THR A 262       4.288   8.083  12.171  1.00 97.50           H  
ATOM   3955 HG23 THR A 262       5.437   8.476  10.874  1.00 97.50           H  
ATOM   3956  OG1 THR A 262       6.740   7.065  12.566  1.00 97.50           O  
ATOM   3957  HG1 THR A 262       7.459   6.428  12.542  1.00 97.50           H  
ATOM   3958  N   ALA A 263       4.139   3.977  10.718  1.00 98.38           N  
ATOM   3959  H   ALA A 263       5.114   3.747  10.593  1.00 98.38           H  
ATOM   3960  CA  ALA A 263       3.182   3.350   9.813  1.00 98.38           C  
ATOM   3961  HA  ALA A 263       2.672   4.128   9.246  1.00 98.38           H  
ATOM   3962  C   ALA A 263       2.114   2.532  10.553  1.00 98.38           C  
ATOM   3963  CB  ALA A 263       3.966   2.470   8.836  1.00 98.38           C  
ATOM   3964  HB1 ALA A 263       4.441   1.646   9.367  1.00 98.38           H  
ATOM   3965  HB2 ALA A 263       4.736   3.057   8.336  1.00 98.38           H  
ATOM   3966  HB3 ALA A 263       3.294   2.061   8.081  1.00 98.38           H  
ATOM   3967  O   ALA A 263       0.942   2.592  10.195  1.00 98.38           O  
ATOM   3968  N   ALA A 264       2.483   1.797  11.603  1.00 98.34           N  
ATOM   3969  H   ALA A 264       3.465   1.755  11.834  1.00 98.34           H  
ATOM   3970  CA  ALA A 264       1.550   1.009  12.402  1.00 98.34           C  
ATOM   3971  HA  ALA A 264       0.956   0.386  11.733  1.00 98.34           H  
ATOM   3972  C   ALA A 264       0.586   1.901  13.189  1.00 98.34           C  
ATOM   3973  CB  ALA A 264       2.347   0.098  13.335  1.00 98.34           C  
ATOM   3974  HB1 ALA A 264       2.980   0.696  13.991  1.00 98.34           H  
ATOM   3975  HB2 ALA A 264       1.660  -0.497  13.937  1.00 98.34           H  
ATOM   3976  HB3 ALA A 264       2.971  -0.571  12.742  1.00 98.34           H  
ATOM   3977  O   ALA A 264      -0.609   1.597  13.254  1.00 98.34           O  
ATOM   3978  N   LYS A 265       1.085   3.019  13.737  1.00 97.76           N  
ATOM   3979  H   LYS A 265       2.077   3.193  13.665  1.00 97.76           H  
ATOM   3980  CA  LYS A 265       0.237   4.024  14.382  1.00 97.76           C  
ATOM   3981  HA  LYS A 265      -0.401   3.497  15.091  1.00 97.76           H  
ATOM   3982  C   LYS A 265      -0.694   4.697  13.372  1.00 97.76           C  
ATOM   3983  CB  LYS A 265       1.109   5.040  15.144  1.00 97.76           C  
ATOM   3984  HB2 LYS A 265       1.692   4.506  15.894  1.00 97.76           H  
ATOM   3985  HB3 LYS A 265       1.807   5.511  14.452  1.00 97.76           H  
ATOM   3986  O   LYS A 265      -1.898   4.745  13.598  1.00 97.76           O  
ATOM   3987  CG  LYS A 265       0.298   6.147  15.844  1.00 97.76           C  
ATOM   3988  HG2 LYS A 265       0.977   6.754  16.442  1.00 97.76           H  
ATOM   3989  HG3 LYS A 265      -0.156   6.790  15.090  1.00 97.76           H  
ATOM   3990  CD  LYS A 265      -0.805   5.581  16.750  1.00 97.76           C  
ATOM   3991  HD2 LYS A 265      -0.371   4.945  17.522  1.00 97.76           H  
ATOM   3992  HD3 LYS A 265      -1.486   4.980  16.148  1.00 97.76           H  
ATOM   3993  CE  LYS A 265      -1.632   6.689  17.394  1.00 97.76           C  
ATOM   3994  HE2 LYS A 265      -1.704   7.522  16.695  1.00 97.76           H  
ATOM   3995  HE3 LYS A 265      -1.140   7.029  18.305  1.00 97.76           H  
ATOM   3996  NZ  LYS A 265      -3.000   6.191  17.663  1.00 97.76           N  
ATOM   3997  HZ1 LYS A 265      -3.019   5.218  17.933  1.00 97.76           H  
ATOM   3998  HZ2 LYS A 265      -3.516   6.245  16.796  1.00 97.76           H  
ATOM   3999  HZ3 LYS A 265      -3.514   6.784  18.299  1.00 97.76           H  
ATOM   4000  N   TYR A 266      -0.162   5.109  12.225  1.00 98.00           N  
ATOM   4001  H   TYR A 266       0.841   5.061  12.115  1.00 98.00           H  
ATOM   4002  CA  TYR A 266      -0.947   5.683  11.133  1.00 98.00           C  
ATOM   4003  HA  TYR A 266      -1.439   6.586  11.493  1.00 98.00           H  
ATOM   4004  C   TYR A 266      -2.044   4.721  10.648  1.00 98.00           C  
ATOM   4005  CB  TYR A 266       0.008   6.061   9.996  1.00 98.00           C  
ATOM   4006  HB2 TYR A 266       0.497   5.165   9.614  1.00 98.00           H  
ATOM   4007  HB3 TYR A 266       0.784   6.719  10.388  1.00 98.00           H  
ATOM   4008  O   TYR A 266      -3.201   5.108  10.511  1.00 98.00           O  
ATOM   4009  CG  TYR A 266      -0.684   6.776   8.860  1.00 98.00           C  
ATOM   4010  CD1 TYR A 266      -0.957   6.103   7.654  1.00 98.00           C  
ATOM   4011  HD1 TYR A 266      -0.654   5.076   7.517  1.00 98.00           H  
ATOM   4012  CD2 TYR A 266      -1.062   8.122   9.024  1.00 98.00           C  
ATOM   4013  HD2 TYR A 266      -0.843   8.637   9.947  1.00 98.00           H  
ATOM   4014  CE1 TYR A 266      -1.611   6.785   6.611  1.00 98.00           C  
ATOM   4015  HE1 TYR A 266      -1.805   6.300   5.666  1.00 98.00           H  
ATOM   4016  CE2 TYR A 266      -1.732   8.797   7.989  1.00 98.00           C  
ATOM   4017  HE2 TYR A 266      -2.031   9.828   8.109  1.00 98.00           H  
ATOM   4018  OH  TYR A 266      -2.722   8.747   5.809  1.00 98.00           O  
ATOM   4019  HH  TYR A 266      -2.969   9.643   6.051  1.00 98.00           H  
ATOM   4020  CZ  TYR A 266      -2.015   8.125   6.783  1.00 98.00           C  
ATOM   4021  N   CYS A 267      -1.717   3.436  10.487  1.00 98.32           N  
ATOM   4022  H   CYS A 267      -0.744   3.179  10.569  1.00 98.32           H  
ATOM   4023  CA  CYS A 267      -2.682   2.387  10.163  1.00 98.32           C  
ATOM   4024  HA  CYS A 267      -3.195   2.650   9.238  1.00 98.32           H  
ATOM   4025  C   CYS A 267      -3.760   2.227  11.242  1.00 98.32           C  
ATOM   4026  CB  CYS A 267      -1.944   1.056   9.970  1.00 98.32           C  
ATOM   4027  HB2 CYS A 267      -1.233   0.897  10.781  1.00 98.32           H  
ATOM   4028  HB3 CYS A 267      -2.664   0.238   9.976  1.00 98.32           H  
ATOM   4029  O   CYS A 267      -4.911   1.968  10.908  1.00 98.32           O  
ATOM   4030  SG  CYS A 267      -1.088   1.037   8.379  1.00 98.32           S  
ATOM   4031  HG  CYS A 267      -0.176   1.957   8.704  1.00 98.32           H  
ATOM   4032  N   GLN A 268      -3.428   2.391  12.526  1.00 97.15           N  
ATOM   4033  H   GLN A 268      -2.473   2.623  12.760  1.00 97.15           H  
ATOM   4034  CA  GLN A 268      -4.433   2.407  13.592  1.00 97.15           C  
ATOM   4035  HA  GLN A 268      -4.982   1.466  13.571  1.00 97.15           H  
ATOM   4036  C   GLN A 268      -5.445   3.533  13.380  1.00 97.15           C  
ATOM   4037  CB  GLN A 268      -3.760   2.562  14.963  1.00 97.15           C  
ATOM   4038  HB2 GLN A 268      -2.814   2.020  14.978  1.00 97.15           H  
ATOM   4039  HB3 GLN A 268      -3.541   3.613  15.150  1.00 97.15           H  
ATOM   4040  O   GLN A 268      -6.650   3.290  13.393  1.00 97.15           O  
ATOM   4041  CG  GLN A 268      -4.674   2.044  16.081  1.00 97.15           C  
ATOM   4042  HG2 GLN A 268      -5.641   2.544  16.027  1.00 97.15           H  
ATOM   4043  HG3 GLN A 268      -4.835   0.976  15.939  1.00 97.15           H  
ATOM   4044  CD  GLN A 268      -4.108   2.275  17.478  1.00 97.15           C  
ATOM   4045  NE2 GLN A 268      -4.518   1.484  18.446  1.00 97.15           N  
ATOM   4046 HE21 GLN A 268      -5.093   0.674  18.265  1.00 97.15           H  
ATOM   4047 HE22 GLN A 268      -4.164   1.672  19.373  1.00 97.15           H  
ATOM   4048  OE1 GLN A 268      -3.315   3.176  17.742  1.00 97.15           O  
ATOM   4049  N   ASP A 269      -4.944   4.742  13.136  1.00 95.89           N  
ATOM   4050  H   ASP A 269      -3.940   4.854  13.154  1.00 95.89           H  
ATOM   4051  CA  ASP A 269      -5.759   5.953  13.028  1.00 95.89           C  
ATOM   4052  HA  ASP A 269      -6.451   5.986  13.870  1.00 95.89           H  
ATOM   4053  C   ASP A 269      -6.607   5.960  11.743  1.00 95.89           C  
ATOM   4054  CB  ASP A 269      -4.830   7.179  13.125  1.00 95.89           C  
ATOM   4055  HB2 ASP A 269      -4.119   7.152  12.299  1.00 95.89           H  
ATOM   4056  HB3 ASP A 269      -5.433   8.081  13.020  1.00 95.89           H  
ATOM   4057  O   ASP A 269      -7.724   6.482  11.728  1.00 95.89           O  
ATOM   4058  CG  ASP A 269      -4.059   7.262  14.456  1.00 95.89           C  
ATOM   4059  OD1 ASP A 269      -4.517   6.692  15.478  1.00 95.89           O  
ATOM   4060  OD2 ASP A 269      -2.981   7.892  14.493  1.00 95.89           O  
ATOM   4061  N   LYS A 270      -6.108   5.325  10.675  1.00 95.92           N  
ATOM   4062  H   LYS A 270      -5.156   4.997  10.752  1.00 95.92           H  
ATOM   4063  CA  LYS A 270      -6.782   5.179   9.373  1.00 95.92           C  
ATOM   4064  HA  LYS A 270      -7.559   5.940   9.291  1.00 95.92           H  
ATOM   4065  C   LYS A 270      -7.547   3.871   9.192  1.00 95.92           C  
ATOM   4066  CB  LYS A 270      -5.763   5.386   8.240  1.00 95.92           C  
ATOM   4067  HB2 LYS A 270      -6.246   5.232   7.276  1.00 95.92           H  
ATOM   4068  HB3 LYS A 270      -4.969   4.645   8.334  1.00 95.92           H  
ATOM   4069  O   LYS A 270      -8.044   3.617   8.102  1.00 95.92           O  
ATOM   4070  CG  LYS A 270      -5.140   6.785   8.239  1.00 95.92           C  
ATOM   4071  HG2 LYS A 270      -4.614   6.962   9.178  1.00 95.92           H  
ATOM   4072  HG3 LYS A 270      -4.407   6.817   7.432  1.00 95.92           H  
ATOM   4073  CD  LYS A 270      -6.173   7.896   8.012  1.00 95.92           C  
ATOM   4074  HD2 LYS A 270      -6.905   7.925   8.819  1.00 95.92           H  
ATOM   4075  HD3 LYS A 270      -6.672   7.731   7.057  1.00 95.92           H  
ATOM   4076  CE  LYS A 270      -5.400   9.205   7.987  1.00 95.92           C  
ATOM   4077  HE2 LYS A 270      -4.527   9.057   7.352  1.00 95.92           H  
ATOM   4078  HE3 LYS A 270      -5.031   9.435   8.987  1.00 95.92           H  
ATOM   4079  NZ  LYS A 270      -6.179  10.333   7.439  1.00 95.92           N  
ATOM   4080  HZ1 LYS A 270      -5.498  11.048   7.230  1.00 95.92           H  
ATOM   4081  HZ2 LYS A 270      -6.594  10.073   6.556  1.00 95.92           H  
ATOM   4082  HZ3 LYS A 270      -6.874  10.673   8.089  1.00 95.92           H  
ATOM   4083  N   ARG A 271      -7.650   3.046  10.240  1.00 97.07           N  
ATOM   4084  H   ARG A 271      -7.211   3.341  11.100  1.00 97.07           H  
ATOM   4085  CA  ARG A 271      -8.329   1.737  10.207  1.00 97.07           C  
ATOM   4086  HA  ARG A 271      -8.069   1.247  11.145  1.00 97.07           H  
ATOM   4087  C   ARG A 271      -7.804   0.797   9.106  1.00 97.07           C  
ATOM   4088  CB  ARG A 271      -9.859   1.934  10.169  1.00 97.07           C  
ATOM   4089  HB2 ARG A 271     -10.356   0.970  10.054  1.00 97.07           H  
ATOM   4090  HB3 ARG A 271     -10.125   2.546   9.308  1.00 97.07           H  
ATOM   4091  O   ARG A 271      -8.554   0.068   8.465  1.00 97.07           O  
ATOM   4092  CG  ARG A 271     -10.381   2.582  11.460  1.00 97.07           C  
ATOM   4093  HG2 ARG A 271      -9.802   3.473  11.706  1.00 97.07           H  
ATOM   4094  HG3 ARG A 271     -10.273   1.870  12.278  1.00 97.07           H  
ATOM   4095  CD  ARG A 271     -11.855   2.965  11.331  1.00 97.07           C  
ATOM   4096  HD2 ARG A 271     -12.251   3.177  12.324  1.00 97.07           H  
ATOM   4097  HD3 ARG A 271     -12.402   2.117  10.917  1.00 97.07           H  
ATOM   4098  NE  ARG A 271     -12.039   4.132  10.459  1.00 97.07           N  
ATOM   4099  HE  ARG A 271     -12.258   3.952   9.490  1.00 97.07           H  
ATOM   4100  NH1 ARG A 271     -11.545   5.819  11.922  1.00 97.07           N  
ATOM   4101 HH11 ARG A 271     -11.290   6.785  12.069  1.00 97.07           H  
ATOM   4102 HH12 ARG A 271     -11.360   5.115  12.621  1.00 97.07           H  
ATOM   4103  NH2 ARG A 271     -12.051   6.286   9.794  1.00 97.07           N  
ATOM   4104 HH21 ARG A 271     -12.006   7.283   9.954  1.00 97.07           H  
ATOM   4105 HH22 ARG A 271     -12.266   5.894   8.888  1.00 97.07           H  
ATOM   4106  CZ  ARG A 271     -11.882   5.407  10.733  1.00 97.07           C  
ATOM   4107  N   ALA A 272      -6.487   0.770   8.942  1.00 98.12           N  
ATOM   4108  H   ALA A 272      -5.947   1.378   9.541  1.00 98.12           H  
ATOM   4109  CA  ALA A 272      -5.747  -0.095   8.027  1.00 98.12           C  
ATOM   4110  HA  ALA A 272      -6.446  -0.693   7.444  1.00 98.12           H  
ATOM   4111  C   ALA A 272      -4.822  -1.066   8.787  1.00 98.12           C  
ATOM   4112  CB  ALA A 272      -4.981   0.811   7.057  1.00 98.12           C  
ATOM   4113  HB1 ALA A 272      -4.275   1.435   7.604  1.00 98.12           H  
ATOM   4114  HB2 ALA A 272      -4.435   0.214   6.327  1.00 98.12           H  
ATOM   4115  HB3 ALA A 272      -5.681   1.454   6.524  1.00 98.12           H  
ATOM   4116  O   ALA A 272      -4.697  -1.004  10.016  1.00 98.12           O  
ATOM   4117  N   VAL A 273      -4.154  -1.968   8.065  1.00 98.45           N  
ATOM   4118  H   VAL A 273      -4.338  -1.996   7.072  1.00 98.45           H  
ATOM   4119  CA  VAL A 273      -3.137  -2.884   8.607  1.00 98.45           C  
ATOM   4120  HA  VAL A 273      -2.962  -2.639   9.654  1.00 98.45           H  
ATOM   4121  C   VAL A 273      -1.805  -2.714   7.879  1.00 98.45           C  
ATOM   4122  CB  VAL A 273      -3.609  -4.350   8.551  1.00 98.45           C  
ATOM   4123  HB  VAL A 273      -3.890  -4.601   7.528  1.00 98.45           H  
ATOM   4124  O   VAL A 273      -1.745  -2.780   6.654  1.00 98.45           O  
ATOM   4125  CG1 VAL A 273      -2.508  -5.324   8.993  1.00 98.45           C  
ATOM   4126 HG11 VAL A 273      -2.880  -6.348   8.966  1.00 98.45           H  
ATOM   4127 HG12 VAL A 273      -1.663  -5.280   8.306  1.00 98.45           H  
ATOM   4128 HG13 VAL A 273      -2.168  -5.085  10.001  1.00 98.45           H  
ATOM   4129  CG2 VAL A 273      -4.830  -4.574   9.455  1.00 98.45           C  
ATOM   4130 HG21 VAL A 273      -5.666  -3.981   9.084  1.00 98.45           H  
ATOM   4131 HG22 VAL A 273      -4.602  -4.268  10.476  1.00 98.45           H  
ATOM   4132 HG23 VAL A 273      -5.119  -5.625   9.442  1.00 98.45           H  
ATOM   4133  N   LEU A 274      -0.721  -2.588   8.645  1.00 98.70           N  
ATOM   4134  H   LEU A 274      -0.849  -2.560   9.647  1.00 98.70           H  
ATOM   4135  CA  LEU A 274       0.649  -2.658   8.146  1.00 98.70           C  
ATOM   4136  HA  LEU A 274       0.701  -2.142   7.187  1.00 98.70           H  
ATOM   4137  C   LEU A 274       1.070  -4.120   7.940  1.00 98.70           C  
ATOM   4138  CB  LEU A 274       1.573  -1.935   9.143  1.00 98.70           C  
ATOM   4139  HB2 LEU A 274       1.445  -2.396  10.122  1.00 98.70           H  
ATOM   4140  HB3 LEU A 274       1.264  -0.892   9.221  1.00 98.70           H  
ATOM   4141  O   LEU A 274       1.014  -4.930   8.871  1.00 98.70           O  
ATOM   4142  CG  LEU A 274       3.070  -1.987   8.776  1.00 98.70           C  
ATOM   4143  HG  LEU A 274       3.384  -3.022   8.642  1.00 98.70           H  
ATOM   4144  CD1 LEU A 274       3.389  -1.213   7.499  1.00 98.70           C  
ATOM   4145 HD11 LEU A 274       2.941  -1.714   6.641  1.00 98.70           H  
ATOM   4146 HD12 LEU A 274       4.467  -1.186   7.341  1.00 98.70           H  
ATOM   4147 HD13 LEU A 274       3.003  -0.195   7.563  1.00 98.70           H  
ATOM   4148  CD2 LEU A 274       3.890  -1.400   9.922  1.00 98.70           C  
ATOM   4149 HD21 LEU A 274       3.574  -0.376  10.123  1.00 98.70           H  
ATOM   4150 HD22 LEU A 274       3.758  -2.005  10.819  1.00 98.70           H  
ATOM   4151 HD23 LEU A 274       4.947  -1.404   9.655  1.00 98.70           H  
ATOM   4152  N   ILE A 275       1.553  -4.442   6.743  1.00 98.59           N  
ATOM   4153  H   ILE A 275       1.581  -3.732   6.026  1.00 98.59           H  
ATOM   4154  CA  ILE A 275       2.215  -5.718   6.459  1.00 98.59           C  
ATOM   4155  HA  ILE A 275       1.933  -6.451   7.215  1.00 98.59           H  
ATOM   4156  C   ILE A 275       3.720  -5.483   6.561  1.00 98.59           C  
ATOM   4157  CB  ILE A 275       1.785  -6.290   5.095  1.00 98.59           C  
ATOM   4158  HB  ILE A 275       2.095  -5.596   4.313  1.00 98.59           H  
ATOM   4159  O   ILE A 275       4.321  -4.848   5.698  1.00 98.59           O  
ATOM   4160  CG1 ILE A 275       0.249  -6.460   5.035  1.00 98.59           C  
ATOM   4161 HG12 ILE A 275      -0.065  -7.244   5.724  1.00 98.59           H  
ATOM   4162 HG13 ILE A 275      -0.241  -5.533   5.333  1.00 98.59           H  
ATOM   4163  CG2 ILE A 275       2.477  -7.648   4.867  1.00 98.59           C  
ATOM   4164 HG21 ILE A 275       2.214  -8.040   3.884  1.00 98.59           H  
ATOM   4165 HG22 ILE A 275       2.165  -8.360   5.631  1.00 98.59           H  
ATOM   4166 HG23 ILE A 275       3.560  -7.537   4.902  1.00 98.59           H  
ATOM   4167  CD1 ILE A 275      -0.262  -6.782   3.631  1.00 98.59           C  
ATOM   4168 HD11 ILE A 275       0.082  -7.762   3.301  1.00 98.59           H  
ATOM   4169 HD12 ILE A 275       0.087  -6.011   2.945  1.00 98.59           H  
ATOM   4170 HD13 ILE A 275      -1.352  -6.772   3.636  1.00 98.59           H  
ATOM   4171  N   MET A 276       4.309  -5.970   7.648  1.00 97.68           N  
ATOM   4172  H   MET A 276       3.756  -6.545   8.267  1.00 97.68           H  
ATOM   4173  CA  MET A 276       5.731  -5.836   7.936  1.00 97.68           C  
ATOM   4174  HA  MET A 276       6.078  -4.873   7.562  1.00 97.68           H  
ATOM   4175  C   MET A 276       6.521  -6.938   7.234  1.00 97.68           C  
ATOM   4176  CB  MET A 276       5.982  -5.890   9.451  1.00 97.68           C  
ATOM   4177  HB2 MET A 276       7.057  -5.867   9.631  1.00 97.68           H  
ATOM   4178  HB3 MET A 276       5.593  -6.832   9.837  1.00 97.68           H  
ATOM   4179  O   MET A 276       6.159  -8.118   7.291  1.00 97.68           O  
ATOM   4180  CG  MET A 276       5.325  -4.740  10.223  1.00 97.68           C  
ATOM   4181  HG2 MET A 276       4.270  -4.704   9.951  1.00 97.68           H  
ATOM   4182  HG3 MET A 276       5.781  -3.795   9.928  1.00 97.68           H  
ATOM   4183  SD  MET A 276       5.401  -4.916  12.031  1.00 97.68           S  
ATOM   4184  CE  MET A 276       7.155  -4.629  12.384  1.00 97.68           C  
ATOM   4185  HE1 MET A 276       7.375  -3.566  12.282  1.00 97.68           H  
ATOM   4186  HE2 MET A 276       7.363  -4.923  13.413  1.00 97.68           H  
ATOM   4187  HE3 MET A 276       7.780  -5.216  11.711  1.00 97.68           H  
ATOM   4188  N   ASP A 277       7.641  -6.551   6.636  1.00 96.79           N  
ATOM   4189  H   ASP A 277       7.850  -5.567   6.551  1.00 96.79           H  
ATOM   4190  CA  ASP A 277       8.628  -7.490   6.122  1.00 96.79           C  
ATOM   4191  HA  ASP A 277       8.096  -8.345   5.706  1.00 96.79           H  
ATOM   4192  C   ASP A 277       9.557  -7.994   7.238  1.00 96.79           C  
ATOM   4193  CB  ASP A 277       9.411  -6.828   4.986  1.00 96.79           C  
ATOM   4194  HB2 ASP A 277       9.848  -5.894   5.339  1.00 96.79           H  
ATOM   4195  HB3 ASP A 277      10.223  -7.483   4.672  1.00 96.79           H  
ATOM   4196  O   ASP A 277       9.811  -7.275   8.210  1.00 96.79           O  
ATOM   4197  CG  ASP A 277       8.506  -6.572   3.786  1.00 96.79           C  
ATOM   4198  OD1 ASP A 277       7.840  -7.537   3.347  1.00 96.79           O  
ATOM   4199  OD2 ASP A 277       8.540  -5.448   3.244  1.00 96.79           O  
ATOM   4200  N   PRO A 278      10.084  -9.225   7.123  1.00 96.12           N  
ATOM   4201  CA  PRO A 278      11.053  -9.741   8.067  1.00 96.12           C  
ATOM   4202  HA  PRO A 278      10.722  -9.524   9.083  1.00 96.12           H  
ATOM   4203  C   PRO A 278      12.430  -9.107   7.803  1.00 96.12           C  
ATOM   4204  CB  PRO A 278      11.043 -11.255   7.860  1.00 96.12           C  
ATOM   4205  HB2 PRO A 278      11.989 -11.715   8.145  1.00 96.12           H  
ATOM   4206  HB3 PRO A 278      10.216 -11.692   8.420  1.00 96.12           H  
ATOM   4207  O   PRO A 278      12.788  -8.883   6.633  1.00 96.12           O  
ATOM   4208  CG  PRO A 278      10.769 -11.383   6.362  1.00 96.12           C  
ATOM   4209  HG2 PRO A 278      10.274 -12.320   6.110  1.00 96.12           H  
ATOM   4210  HG3 PRO A 278      11.716 -11.302   5.828  1.00 96.12           H  
ATOM   4211  CD  PRO A 278       9.905 -10.164   6.028  1.00 96.12           C  
ATOM   4212  HD2 PRO A 278       8.852 -10.428   5.937  1.00 96.12           H  
ATOM   4213  HD3 PRO A 278      10.258  -9.723   5.095  1.00 96.12           H  
ATOM   4214  N   PRO A 279      13.234  -8.878   8.859  1.00 95.23           N  
ATOM   4215  CA  PRO A 279      14.628  -8.483   8.720  1.00 95.23           C  
ATOM   4216  HA  PRO A 279      14.671  -7.459   8.351  1.00 95.23           H  
ATOM   4217  C   PRO A 279      15.397  -9.381   7.749  1.00 95.23           C  
ATOM   4218  CB  PRO A 279      15.203  -8.519  10.136  1.00 95.23           C  
ATOM   4219  HB2 PRO A 279      15.995  -7.783  10.273  1.00 95.23           H  
ATOM   4220  HB3 PRO A 279      15.556  -9.525  10.365  1.00 95.23           H  
ATOM   4221  O   PRO A 279      15.299 -10.605   7.786  1.00 95.23           O  
ATOM   4222  CG  PRO A 279      13.996  -8.218  11.016  1.00 95.23           C  
ATOM   4223  HG2 PRO A 279      13.813  -7.144  11.041  1.00 95.23           H  
ATOM   4224  HG3 PRO A 279      14.125  -8.610  12.025  1.00 95.23           H  
ATOM   4225  CD  PRO A 279      12.864  -8.919  10.270  1.00 95.23           C  
ATOM   4226  HD2 PRO A 279      12.786  -9.956  10.596  1.00 95.23           H  
ATOM   4227  HD3 PRO A 279      11.927  -8.392  10.452  1.00 95.23           H  
ATOM   4228  N   SER A 280      16.204  -8.767   6.881  1.00 93.09           N  
ATOM   4229  H   SER A 280      16.251  -7.758   6.900  1.00 93.09           H  
ATOM   4230  CA  SER A 280      17.040  -9.471   5.895  1.00 93.09           C  
ATOM   4231  HA  SER A 280      16.404 -10.091   5.262  1.00 93.09           H  
ATOM   4232  C   SER A 280      18.094 -10.385   6.520  1.00 93.09           C  
ATOM   4233  CB  SER A 280      17.764  -8.444   5.019  1.00 93.09           C  
ATOM   4234  HB2 SER A 280      18.473  -8.947   4.362  1.00 93.09           H  
ATOM   4235  HB3 SER A 280      17.029  -7.917   4.410  1.00 93.09           H  
ATOM   4236  O   SER A 280      18.665 -11.227   5.836  1.00 93.09           O  
ATOM   4237  OG  SER A 280      18.451  -7.494   5.820  1.00 93.09           O  
ATOM   4238  HG  SER A 280      19.234  -7.907   6.191  1.00 93.09           H  
ATOM   4239  N   ASN A 281      18.401 -10.193   7.803  1.00 92.73           N  
ATOM   4240  H   ASN A 281      17.855  -9.530   8.336  1.00 92.73           H  
ATOM   4241  CA  ASN A 281      19.326 -11.037   8.548  1.00 92.73           C  
ATOM   4242  HA  ASN A 281      20.046 -11.454   7.843  1.00 92.73           H  
ATOM   4243  C   ASN A 281      18.643 -12.248   9.206  1.00 92.73           C  
ATOM   4244  CB  ASN A 281      20.132 -10.187   9.547  1.00 92.73           C  
ATOM   4245  HB2 ASN A 281      20.891 -10.822  10.002  1.00 92.73           H  
ATOM   4246  HB3 ASN A 281      20.638  -9.380   9.018  1.00 92.73           H  
ATOM   4247  O   ASN A 281      19.348 -13.042   9.819  1.00 92.73           O  
ATOM   4248  CG  ASN A 281      19.289  -9.585  10.655  1.00 92.73           C  
ATOM   4249  ND2 ASN A 281      19.901  -9.126  11.719  1.00 92.73           N  
ATOM   4250 HD21 ASN A 281      20.901  -9.220  11.820  1.00 92.73           H  
ATOM   4251 HD22 ASN A 281      19.307  -8.726  12.431  1.00 92.73           H  
ATOM   4252  OD1 ASN A 281      18.081  -9.483  10.573  1.00 92.73           O  
ATOM   4253  N   TRP A 282      17.320 -12.414   9.071  1.00 95.12           N  
ATOM   4254  H   TRP A 282      16.779 -11.719   8.577  1.00 95.12           H  
ATOM   4255  CA  TRP A 282      16.623 -13.644   9.454  1.00 95.12           C  
ATOM   4256  HA  TRP A 282      17.089 -14.046  10.354  1.00 95.12           H  
ATOM   4257  C   TRP A 282      16.784 -14.696   8.352  1.00 95.12           C  
ATOM   4258  CB  TRP A 282      15.151 -13.367   9.782  1.00 95.12           C  
ATOM   4259  HB2 TRP A 282      14.675 -12.879   8.931  1.00 95.12           H  
ATOM   4260  HB3 TRP A 282      14.664 -14.332   9.921  1.00 95.12           H  
ATOM   4261  O   TRP A 282      15.943 -14.834   7.460  1.00 95.12           O  
ATOM   4262  CG  TRP A 282      14.853 -12.577  11.018  1.00 95.12           C  
ATOM   4263  CD1 TRP A 282      15.750 -11.969  11.828  1.00 95.12           C  
ATOM   4264  HD1 TRP A 282      16.819 -11.956  11.676  1.00 95.12           H  
ATOM   4265  CD2 TRP A 282      13.546 -12.320  11.612  1.00 95.12           C  
ATOM   4266  CE2 TRP A 282      13.731 -11.554  12.796  1.00 95.12           C  
ATOM   4267  CE3 TRP A 282      12.217 -12.641  11.263  1.00 95.12           C  
ATOM   4268  HE3 TRP A 282      12.041 -13.216  10.365  1.00 95.12           H  
ATOM   4269  NE1 TRP A 282      15.088 -11.372  12.878  1.00 95.12           N  
ATOM   4270  HE1 TRP A 282      15.542 -10.874  13.630  1.00 95.12           H  
ATOM   4271  CH2 TRP A 282      11.354 -11.476  13.227  1.00 95.12           C  
ATOM   4272  HH2 TRP A 282      10.520 -11.152  13.832  1.00 95.12           H  
ATOM   4273  CZ2 TRP A 282      12.665 -11.135  13.598  1.00 95.12           C  
ATOM   4274  HZ2 TRP A 282      12.860 -10.544  14.480  1.00 95.12           H  
ATOM   4275  CZ3 TRP A 282      11.131 -12.223  12.056  1.00 95.12           C  
ATOM   4276  HZ3 TRP A 282      10.122 -12.474  11.765  1.00 95.12           H  
ATOM   4277  N   ASN A 283      17.895 -15.423   8.410  1.00 93.56           N  
ATOM   4278  H   ASN A 283      18.456 -15.314   9.243  1.00 93.56           H  
ATOM   4279  CA  ASN A 283      18.321 -16.423   7.428  1.00 93.56           C  
ATOM   4280  HA  ASN A 283      17.656 -16.387   6.565  1.00 93.56           H  
ATOM   4281  C   ASN A 283      18.252 -17.858   7.966  1.00 93.56           C  
ATOM   4282  CB  ASN A 283      19.734 -16.055   6.961  1.00 93.56           C  
ATOM   4283  HB2 ASN A 283      20.403 -16.002   7.820  1.00 93.56           H  
ATOM   4284  HB3 ASN A 283      20.104 -16.819   6.277  1.00 93.56           H  
ATOM   4285  O   ASN A 283      18.493 -18.816   7.233  1.00 93.56           O  
ATOM   4286  CG  ASN A 283      19.728 -14.739   6.216  1.00 93.56           C  
ATOM   4287  ND2 ASN A 283      20.495 -13.766   6.644  1.00 93.56           N  
ATOM   4288 HD21 ASN A 283      21.000 -13.862   7.513  1.00 93.56           H  
ATOM   4289 HD22 ASN A 283      20.351 -12.895   6.153  1.00 93.56           H  
ATOM   4290  OD1 ASN A 283      19.014 -14.557   5.250  1.00 93.56           O  
ATOM   4291  N   SER A 284      17.918 -18.016   9.242  1.00 95.61           N  
ATOM   4292  H   SER A 284      17.838 -17.186   9.812  1.00 95.61           H  
ATOM   4293  CA  SER A 284      17.710 -19.287   9.916  1.00 95.61           C  
ATOM   4294  HA  SER A 284      17.786 -20.089   9.182  1.00 95.61           H  
ATOM   4295  C   SER A 284      16.310 -19.349  10.524  1.00 95.61           C  
ATOM   4296  CB  SER A 284      18.813 -19.512  10.960  1.00 95.61           C  
ATOM   4297  HB2 SER A 284      19.021 -20.580  11.011  1.00 95.61           H  
ATOM   4298  HB3 SER A 284      19.728 -19.000  10.663  1.00 95.61           H  
ATOM   4299  O   SER A 284      15.625 -18.341  10.703  1.00 95.61           O  
ATOM   4300  OG  SER A 284      18.418 -19.088  12.251  1.00 95.61           O  
ATOM   4301  HG  SER A 284      18.766 -18.212  12.434  1.00 95.61           H  
ATOM   4302  N   ARG A 285      15.867 -20.560  10.862  1.00 93.70           N  
ATOM   4303  H   ARG A 285      16.481 -21.349  10.718  1.00 93.70           H  
ATOM   4304  CA  ARG A 285      14.560 -20.784  11.491  1.00 93.70           C  
ATOM   4305  HA  ARG A 285      13.815 -20.212  10.939  1.00 93.70           H  
ATOM   4306  C   ARG A 285      14.481 -20.250  12.931  1.00 93.70           C  
ATOM   4307  CB  ARG A 285      14.211 -22.278  11.362  1.00 93.70           C  
ATOM   4308  HB2 ARG A 285      13.151 -22.419  11.576  1.00 93.70           H  
ATOM   4309  HB3 ARG A 285      14.371 -22.585  10.329  1.00 93.70           H  
ATOM   4310  O   ARG A 285      13.379 -20.000  13.405  1.00 93.70           O  
ATOM   4311  CG  ARG A 285      15.051 -23.182  12.279  1.00 93.70           C  
ATOM   4312  HG2 ARG A 285      15.230 -24.137  11.784  1.00 93.70           H  
ATOM   4313  HG3 ARG A 285      16.017 -22.724  12.492  1.00 93.70           H  
ATOM   4314  CD  ARG A 285      14.287 -23.443  13.575  1.00 93.70           C  
ATOM   4315  HD2 ARG A 285      13.509 -24.181  13.383  1.00 93.70           H  
ATOM   4316  HD3 ARG A 285      13.792 -22.530  13.906  1.00 93.70           H  
ATOM   4317  NE  ARG A 285      15.170 -23.865  14.653  1.00 93.70           N  
ATOM   4318  HE  ARG A 285      15.679 -23.128  15.119  1.00 93.70           H  
ATOM   4319  NH1 ARG A 285      14.684 -26.090  14.870  1.00 93.70           N  
ATOM   4320 HH11 ARG A 285      14.345 -26.092  13.919  1.00 93.70           H  
ATOM   4321 HH12 ARG A 285      14.806 -26.963  15.364  1.00 93.70           H  
ATOM   4322  NH2 ARG A 285      15.898 -24.976  16.426  1.00 93.70           N  
ATOM   4323 HH21 ARG A 285      16.019 -25.790  17.011  1.00 93.70           H  
ATOM   4324 HH22 ARG A 285      16.291 -24.077  16.664  1.00 93.70           H  
ATOM   4325  CZ  ARG A 285      15.237 -24.992  15.306  1.00 93.70           C  
ATOM   4326  N   ASP A 286      15.615 -20.093  13.621  1.00 95.27           N  
ATOM   4327  H   ASP A 286      16.494 -20.246  13.147  1.00 95.27           H  
ATOM   4328  CA  ASP A 286      15.672 -19.611  15.011  1.00 95.27           C  
ATOM   4329  HA  ASP A 286      14.774 -19.927  15.542  1.00 95.27           H  
ATOM   4330  C   ASP A 286      15.720 -18.083  15.108  1.00 95.27           C  
ATOM   4331  CB  ASP A 286      16.892 -20.207  15.737  1.00 95.27           C  
ATOM   4332  HB2 ASP A 286      17.047 -19.668  16.671  1.00 95.27           H  
ATOM   4333  HB3 ASP A 286      17.782 -20.078  15.121  1.00 95.27           H  
ATOM   4334  O   ASP A 286      15.309 -17.518  16.121  1.00 95.27           O  
ATOM   4335  CG  ASP A 286      16.698 -21.680  16.080  1.00 95.27           C  
ATOM   4336  OD1 ASP A 286      15.638 -22.048  16.625  1.00 95.27           O  
ATOM   4337  OD2 ASP A 286      17.535 -22.533  15.724  1.00 95.27           O  
ATOM   4338  N   ASP A 287      16.180 -17.398  14.059  1.00 96.39           N  
ATOM   4339  H   ASP A 287      16.543 -17.915  13.271  1.00 96.39           H  
ATOM   4340  CA  ASP A 287      16.364 -15.943  14.064  1.00 96.39           C  
ATOM   4341  HA  ASP A 287      17.149 -15.716  14.785  1.00 96.39           H  
ATOM   4342  C   ASP A 287      15.111 -15.166  14.506  1.00 96.39           C  
ATOM   4343  CB  ASP A 287      16.850 -15.436  12.698  1.00 96.39           C  
ATOM   4344  HB2 ASP A 287      16.958 -14.353  12.756  1.00 96.39           H  
ATOM   4345  HB3 ASP A 287      16.106 -15.645  11.929  1.00 96.39           H  
ATOM   4346  O   ASP A 287      15.259 -14.311  15.387  1.00 96.39           O  
ATOM   4347  CG  ASP A 287      18.186 -16.027  12.252  1.00 96.39           C  
ATOM   4348  OD1 ASP A 287      18.925 -16.596  13.083  1.00 96.39           O  
ATOM   4349  OD2 ASP A 287      18.450 -15.988  11.035  1.00 96.39           O  
ATOM   4350  N   PRO A 288      13.884 -15.491  14.025  1.00 96.22           N  
ATOM   4351  CA  PRO A 288      12.663 -14.771  14.396  1.00 96.22           C  
ATOM   4352  HA  PRO A 288      12.766 -13.732  14.081  1.00 96.22           H  
ATOM   4353  C   PRO A 288      12.334 -14.801  15.893  1.00 96.22           C  
ATOM   4354  CB  PRO A 288      11.536 -15.438  13.595  1.00 96.22           C  
ATOM   4355  HB2 PRO A 288      11.046 -16.204  14.196  1.00 96.22           H  
ATOM   4356  HB3 PRO A 288      10.808 -14.710  13.240  1.00 96.22           H  
ATOM   4357  O   PRO A 288      11.658 -13.902  16.397  1.00 96.22           O  
ATOM   4358  CG  PRO A 288      12.236 -16.104  12.420  1.00 96.22           C  
ATOM   4359  HG2 PRO A 288      11.677 -16.965  12.055  1.00 96.22           H  
ATOM   4360  HG3 PRO A 288      12.410 -15.381  11.623  1.00 96.22           H  
ATOM   4361  CD  PRO A 288      13.560 -16.515  13.035  1.00 96.22           C  
ATOM   4362  HD2 PRO A 288      13.435 -17.471  13.544  1.00 96.22           H  
ATOM   4363  HD3 PRO A 288      14.309 -16.609  12.248  1.00 96.22           H  
ATOM   4364  N   ILE A 289      12.799 -15.836  16.599  1.00 94.81           N  
ATOM   4365  H   ILE A 289      13.401 -16.494  16.125  1.00 94.81           H  
ATOM   4366  CA  ILE A 289      12.522 -16.084  18.022  1.00 94.81           C  
ATOM   4367  HA  ILE A 289      11.829 -15.323  18.380  1.00 94.81           H  
ATOM   4368  C   ILE A 289      13.769 -15.940  18.902  1.00 94.81           C  
ATOM   4369  CB  ILE A 289      11.829 -17.452  18.210  1.00 94.81           C  
ATOM   4370  HB  ILE A 289      11.569 -17.546  19.264  1.00 94.81           H  
ATOM   4371  O   ILE A 289      13.706 -16.150  20.113  1.00 94.81           O  
ATOM   4372  CG1 ILE A 289      12.750 -18.633  17.825  1.00 94.81           C  
ATOM   4373 HG12 ILE A 289      12.956 -18.604  16.755  1.00 94.81           H  
ATOM   4374 HG13 ILE A 289      13.698 -18.543  18.355  1.00 94.81           H  
ATOM   4375  CG2 ILE A 289      10.519 -17.495  17.399  1.00 94.81           C  
ATOM   4376 HG21 ILE A 289      10.738 -17.694  16.350  1.00 94.81           H  
ATOM   4377 HG22 ILE A 289       9.867 -18.278  17.785  1.00 94.81           H  
ATOM   4378 HG23 ILE A 289      10.005 -16.536  17.458  1.00 94.81           H  
ATOM   4379  CD1 ILE A 289      12.164 -20.008  18.164  1.00 94.81           C  
ATOM   4380 HD11 ILE A 289      11.918 -20.057  19.225  1.00 94.81           H  
ATOM   4381 HD12 ILE A 289      11.269 -20.197  17.571  1.00 94.81           H  
ATOM   4382 HD13 ILE A 289      12.901 -20.777  17.934  1.00 94.81           H  
ATOM   4383  N   SER A 290      14.910 -15.591  18.309  1.00 93.96           N  
ATOM   4384  H   SER A 290      14.911 -15.481  17.305  1.00 93.96           H  
ATOM   4385  CA  SER A 290      16.163 -15.412  19.033  1.00 93.96           C  
ATOM   4386  HA  SER A 290      16.310 -16.286  19.666  1.00 93.96           H  
ATOM   4387  C   SER A 290      16.114 -14.168  19.926  1.00 93.96           C  
ATOM   4388  CB  SER A 290      17.341 -15.342  18.054  1.00 93.96           C  
ATOM   4389  HB2 SER A 290      17.294 -16.176  17.354  1.00 93.96           H  
ATOM   4390  HB3 SER A 290      18.272 -15.414  18.616  1.00 93.96           H  
ATOM   4391  O   SER A 290      15.593 -13.123  19.539  1.00 93.96           O  
ATOM   4392  OG  SER A 290      17.333 -14.117  17.345  1.00 93.96           O  
ATOM   4393  HG  SER A 290      16.626 -14.157  16.698  1.00 93.96           H  
ATOM   4394  N   GLY A 291      16.736 -14.233  21.105  1.00 90.57           N  
ATOM   4395  H   GLY A 291      17.096 -15.121  21.423  1.00 90.57           H  
ATOM   4396  CA  GLY A 291      16.874 -13.053  21.971  1.00 90.57           C  
ATOM   4397  HA2 GLY A 291      17.299 -13.360  22.927  1.00 90.57           H  
ATOM   4398  HA3 GLY A 291      15.890 -12.622  22.152  1.00 90.57           H  
ATOM   4399  C   GLY A 291      17.773 -11.957  21.380  1.00 90.57           C  
ATOM   4400  O   GLY A 291      17.705 -10.811  21.810  1.00 90.57           O  
ATOM   4401  N   SER A 292      18.612 -12.294  20.394  1.00 91.14           N  
ATOM   4402  H   SER A 292      18.634 -13.259  20.097  1.00 91.14           H  
ATOM   4403  CA  SER A 292      19.579 -11.369  19.795  1.00 91.14           C  
ATOM   4404  HA  SER A 292      19.892 -10.647  20.549  1.00 91.14           H  
ATOM   4405  C   SER A 292      19.005 -10.573  18.630  1.00 91.14           C  
ATOM   4406  CB  SER A 292      20.822 -12.126  19.325  1.00 91.14           C  
ATOM   4407  HB2 SER A 292      20.549 -12.819  18.529  1.00 91.14           H  
ATOM   4408  HB3 SER A 292      21.557 -11.419  18.940  1.00 91.14           H  
ATOM   4409  O   SER A 292      19.250  -9.375  18.557  1.00 91.14           O  
ATOM   4410  OG  SER A 292      21.382 -12.855  20.400  1.00 91.14           O  
ATOM   4411  HG  SER A 292      21.704 -12.234  21.058  1.00 91.14           H  
ATOM   4412  N   ILE A 293      18.237 -11.192  17.729  1.00 93.23           N  
ATOM   4413  H   ILE A 293      18.065 -12.183  17.824  1.00 93.23           H  
ATOM   4414  CA  ILE A 293      17.709 -10.518  16.527  1.00 93.23           C  
ATOM   4415  HA  ILE A 293      17.781  -9.440  16.671  1.00 93.23           H  
ATOM   4416  C   ILE A 293      16.216 -10.760  16.282  1.00 93.23           C  
ATOM   4417  CB  ILE A 293      18.552 -10.855  15.270  1.00 93.23           C  
ATOM   4418  HB  ILE A 293      18.117 -10.319  14.426  1.00 93.23           H  
ATOM   4419  O   ILE A 293      15.690 -10.231  15.309  1.00 93.23           O  
ATOM   4420  CG1 ILE A 293      18.529 -12.362  14.934  1.00 93.23           C  
ATOM   4421 HG12 ILE A 293      19.027 -12.919  15.727  1.00 93.23           H  
ATOM   4422 HG13 ILE A 293      17.495 -12.701  14.865  1.00 93.23           H  
ATOM   4423  CG2 ILE A 293      19.992 -10.332  15.434  1.00 93.23           C  
ATOM   4424 HG21 ILE A 293      20.536 -10.938  16.159  1.00 93.23           H  
ATOM   4425 HG22 ILE A 293      20.517 -10.367  14.479  1.00 93.23           H  
ATOM   4426 HG23 ILE A 293      19.974  -9.297  15.775  1.00 93.23           H  
ATOM   4427  CD1 ILE A 293      19.218 -12.706  13.610  1.00 93.23           C  
ATOM   4428 HD11 ILE A 293      20.280 -12.463  13.655  1.00 93.23           H  
ATOM   4429 HD12 ILE A 293      19.135 -13.778  13.429  1.00 93.23           H  
ATOM   4430 HD13 ILE A 293      18.756 -12.160  12.788  1.00 93.23           H  
ATOM   4431  N   GLY A 294      15.536 -11.533  17.132  1.00 94.19           N  
ATOM   4432  H   GLY A 294      16.010 -11.938  17.927  1.00 94.19           H  
ATOM   4433  CA  GLY A 294      14.123 -11.876  16.977  1.00 94.19           C  
ATOM   4434  HA2 GLY A 294      13.950 -12.226  15.960  1.00 94.19           H  
ATOM   4435  HA3 GLY A 294      13.875 -12.692  17.656  1.00 94.19           H  
ATOM   4436  C   GLY A 294      13.163 -10.718  17.243  1.00 94.19           C  
ATOM   4437  O   GLY A 294      13.572  -9.594  17.524  1.00 94.19           O  
ATOM   4438  N   ILE A 295      11.863 -11.000  17.161  1.00 94.72           N  
ATOM   4439  H   ILE A 295      11.604 -11.950  16.935  1.00 94.72           H  
ATOM   4440  CA  ILE A 295      10.802  -9.976  17.207  1.00 94.72           C  
ATOM   4441  HA  ILE A 295      10.999  -9.274  16.397  1.00 94.72           H  
ATOM   4442  C   ILE A 295      10.781  -9.130  18.491  1.00 94.72           C  
ATOM   4443  CB  ILE A 295       9.433 -10.634  16.939  1.00 94.72           C  
ATOM   4444  HB  ILE A 295       9.522 -11.167  15.993  1.00 94.72           H  
ATOM   4445  O   ILE A 295      10.401  -7.966  18.435  1.00 94.72           O  
ATOM   4446  CG1 ILE A 295       8.328  -9.569  16.763  1.00 94.72           C  
ATOM   4447 HG12 ILE A 295       8.082  -9.130  17.730  1.00 94.72           H  
ATOM   4448 HG13 ILE A 295       8.703  -8.775  16.117  1.00 94.72           H  
ATOM   4449  CG2 ILE A 295       9.065 -11.653  18.035  1.00 94.72           C  
ATOM   4450 HG21 ILE A 295       8.133 -12.160  17.783  1.00 94.72           H  
ATOM   4451 HG22 ILE A 295       8.949 -11.148  18.994  1.00 94.72           H  
ATOM   4452 HG23 ILE A 295       9.840 -12.413  18.129  1.00 94.72           H  
ATOM   4453  CD1 ILE A 295       7.040 -10.111  16.134  1.00 94.72           C  
ATOM   4454 HD11 ILE A 295       6.330  -9.294  16.010  1.00 94.72           H  
ATOM   4455 HD12 ILE A 295       6.589 -10.875  16.768  1.00 94.72           H  
ATOM   4456 HD13 ILE A 295       7.268 -10.533  15.155  1.00 94.72           H  
ATOM   4457  N   ASP A 296      11.197  -9.698  19.625  1.00 91.85           N  
ATOM   4458  H   ASP A 296      11.475 -10.669  19.595  1.00 91.85           H  
ATOM   4459  CA  ASP A 296      11.274  -8.999  20.918  1.00 91.85           C  
ATOM   4460  HA  ASP A 296      10.630  -8.120  20.886  1.00 91.85           H  
ATOM   4461  C   ASP A 296      12.689  -8.474  21.227  1.00 91.85           C  
ATOM   4462  CB  ASP A 296      10.748  -9.913  22.038  1.00 91.85           C  
ATOM   4463  HB2 ASP A 296      11.322 -10.840  22.040  1.00 91.85           H  
ATOM   4464  HB3 ASP A 296      10.895  -9.424  23.001  1.00 91.85           H  
ATOM   4465  O   ASP A 296      12.938  -7.940  22.308  1.00 91.85           O  
ATOM   4466  CG  ASP A 296       9.257 -10.226  21.902  1.00 91.85           C  
ATOM   4467  OD1 ASP A 296       8.443  -9.306  21.668  1.00 91.85           O  
ATOM   4468  OD2 ASP A 296       8.873 -11.409  22.015  1.00 91.85           O  
ATOM   4469  N   SER A 297      13.641  -8.628  20.299  1.00 91.47           N  
ATOM   4470  H   SER A 297      13.376  -8.991  19.395  1.00 91.47           H  
ATOM   4471  CA  SER A 297      14.990  -8.090  20.463  1.00 91.47           C  
ATOM   4472  HA  SER A 297      15.326  -8.295  21.479  1.00 91.47           H  
ATOM   4473  C   SER A 297      15.005  -6.581  20.236  1.00 91.47           C  
ATOM   4474  CB  SER A 297      15.988  -8.754  19.509  1.00 91.47           C  
ATOM   4475  HB2 SER A 297      15.599  -8.738  18.491  1.00 91.47           H  
ATOM   4476  HB3 SER A 297      16.164  -9.784  19.819  1.00 91.47           H  
ATOM   4477  O   SER A 297      14.631  -6.103  19.162  1.00 91.47           O  
ATOM   4478  OG  SER A 297      17.195  -8.012  19.528  1.00 91.47           O  
ATOM   4479  HG  SER A 297      17.917  -8.547  19.190  1.00 91.47           H  
ATOM   4480  N   ASN A 298      15.595  -5.848  21.185  1.00 88.00           N  
ATOM   4481  H   ASN A 298      15.810  -6.306  22.059  1.00 88.00           H  
ATOM   4482  CA  ASN A 298      15.908  -4.424  21.035  1.00 88.00           C  
ATOM   4483  HA  ASN A 298      14.980  -3.870  20.890  1.00 88.00           H  
ATOM   4484  C   ASN A 298      16.806  -4.137  19.817  1.00 88.00           C  
ATOM   4485  CB  ASN A 298      16.604  -3.933  22.318  1.00 88.00           C  
ATOM   4486  HB2 ASN A 298      16.970  -2.920  22.154  1.00 88.00           H  
ATOM   4487  HB3 ASN A 298      17.459  -4.574  22.534  1.00 88.00           H  
ATOM   4488  O   ASN A 298      16.740  -3.052  19.246  1.00 88.00           O  
ATOM   4489  CG  ASN A 298      15.690  -3.882  23.528  1.00 88.00           C  
ATOM   4490  ND2 ASN A 298      16.244  -3.918  24.717  1.00 88.00           N  
ATOM   4491 HD21 ASN A 298      17.247  -3.983  24.823  1.00 88.00           H  
ATOM   4492 HD22 ASN A 298      15.598  -3.888  25.493  1.00 88.00           H  
ATOM   4493  OD1 ASN A 298      14.482  -3.792  23.442  1.00 88.00           O  
ATOM   4494  N   THR A 299      17.641  -5.093  19.400  1.00 89.65           N  
ATOM   4495  H   THR A 299      17.629  -5.987  19.870  1.00 89.65           H  
ATOM   4496  CA  THR A 299      18.543  -4.944  18.248  1.00 89.65           C  
ATOM   4497  HA  THR A 299      19.027  -3.969  18.302  1.00 89.65           H  
ATOM   4498  C   THR A 299      17.802  -5.006  16.917  1.00 89.65           C  
ATOM   4499  CB  THR A 299      19.626  -6.033  18.269  1.00 89.65           C  
ATOM   4500  HB  THR A 299      19.152  -6.998  18.091  1.00 89.65           H  
ATOM   4501  O   THR A 299      18.280  -4.440  15.942  1.00 89.65           O  
ATOM   4502  CG2 THR A 299      20.733  -5.838  17.232  1.00 89.65           C  
ATOM   4503 HG21 THR A 299      20.336  -6.002  16.229  1.00 89.65           H  
ATOM   4504 HG22 THR A 299      21.141  -4.830  17.298  1.00 89.65           H  
ATOM   4505 HG23 THR A 299      21.524  -6.567  17.405  1.00 89.65           H  
ATOM   4506  OG1 THR A 299      20.261  -6.058  19.528  1.00 89.65           O  
ATOM   4507  HG1 THR A 299      20.773  -5.250  19.609  1.00 89.65           H  
ATOM   4508  N   SER A 300      16.646  -5.673  16.849  1.00 89.25           N  
ATOM   4509  H   SER A 300      16.263  -6.075  17.693  1.00 89.25           H  
ATOM   4510  CA  SER A 300      15.865  -5.768  15.609  1.00 89.25           C  
ATOM   4511  HA  SER A 300      16.542  -5.982  14.782  1.00 89.25           H  
ATOM   4512  C   SER A 300      15.130  -4.464  15.268  1.00 89.25           C  
ATOM   4513  CB  SER A 300      14.871  -6.929  15.710  1.00 89.25           C  
ATOM   4514  HB2 SER A 300      14.474  -7.139  14.717  1.00 89.25           H  
ATOM   4515  HB3 SER A 300      15.376  -7.820  16.083  1.00 89.25           H  
ATOM   4516  O   SER A 300      14.860  -4.198  14.099  1.00 89.25           O  
ATOM   4517  OG  SER A 300      13.799  -6.591  16.567  1.00 89.25           O  
ATOM   4518  HG  SER A 300      14.055  -6.661  17.490  1.00 89.25           H  
ATOM   4519  N   GLY A 301      14.798  -3.654  16.282  1.00 91.11           N  
ATOM   4520  H   GLY A 301      15.072  -3.927  17.215  1.00 91.11           H  
ATOM   4521  CA  GLY A 301      13.914  -2.491  16.150  1.00 91.11           C  
ATOM   4522  HA2 GLY A 301      13.955  -1.911  17.072  1.00 91.11           H  
ATOM   4523  HA3 GLY A 301      14.264  -1.865  15.330  1.00 91.11           H  
ATOM   4524  C   GLY A 301      12.443  -2.848  15.884  1.00 91.11           C  
ATOM   4525  O   GLY A 301      11.618  -1.948  15.725  1.00 91.11           O  
ATOM   4526  N   LEU A 302      12.103  -4.142  15.823  1.00 94.78           N  
ATOM   4527  H   LEU A 302      12.812  -4.834  16.017  1.00 94.78           H  
ATOM   4528  CA  LEU A 302      10.733  -4.616  15.665  1.00 94.78           C  
ATOM   4529  HA  LEU A 302      10.276  -4.073  14.838  1.00 94.78           H  
ATOM   4530  C   LEU A 302       9.901  -4.315  16.915  1.00 94.78           C  
ATOM   4531  CB  LEU A 302      10.719  -6.124  15.353  1.00 94.78           C  
ATOM   4532  HB2 LEU A 302      11.277  -6.638  16.135  1.00 94.78           H  
ATOM   4533  HB3 LEU A 302       9.695  -6.492  15.407  1.00 94.78           H  
ATOM   4534  O   LEU A 302      10.406  -4.086  18.011  1.00 94.78           O  
ATOM   4535  CG  LEU A 302      11.295  -6.498  13.977  1.00 94.78           C  
ATOM   4536  HG  LEU A 302      12.252  -6.003  13.814  1.00 94.78           H  
ATOM   4537  CD1 LEU A 302      11.504  -8.007  13.913  1.00 94.78           C  
ATOM   4538 HD11 LEU A 302      11.879  -8.289  12.929  1.00 94.78           H  
ATOM   4539 HD12 LEU A 302      10.566  -8.528  14.105  1.00 94.78           H  
ATOM   4540 HD13 LEU A 302      12.242  -8.291  14.664  1.00 94.78           H  
ATOM   4541  CD2 LEU A 302      10.324  -6.123  12.857  1.00 94.78           C  
ATOM   4542 HD21 LEU A 302       9.374  -6.637  12.999  1.00 94.78           H  
ATOM   4543 HD22 LEU A 302      10.164  -5.045  12.862  1.00 94.78           H  
ATOM   4544 HD23 LEU A 302      10.752  -6.406  11.896  1.00 94.78           H  
ATOM   4545  N   PHE A 303       8.587  -4.313  16.729  1.00 94.45           N  
ATOM   4546  H   PHE A 303       8.225  -4.540  15.814  1.00 94.45           H  
ATOM   4547  CA  PHE A 303       7.621  -4.023  17.777  1.00 94.45           C  
ATOM   4548  HA  PHE A 303       8.030  -4.347  18.734  1.00 94.45           H  
ATOM   4549  C   PHE A 303       6.327  -4.799  17.527  1.00 94.45           C  
ATOM   4550  CB  PHE A 303       7.372  -2.505  17.837  1.00 94.45           C  
ATOM   4551  HB2 PHE A 303       6.698  -2.282  18.664  1.00 94.45           H  
ATOM   4552  HB3 PHE A 303       8.315  -2.000  18.047  1.00 94.45           H  
ATOM   4553  O   PHE A 303       6.081  -5.340  16.443  1.00 94.45           O  
ATOM   4554  CG  PHE A 303       6.790  -1.947  16.556  1.00 94.45           C  
ATOM   4555  CD1 PHE A 303       7.647  -1.569  15.507  1.00 94.45           C  
ATOM   4556  HD1 PHE A 303       8.718  -1.593  15.641  1.00 94.45           H  
ATOM   4557  CD2 PHE A 303       5.395  -1.896  16.378  1.00 94.45           C  
ATOM   4558  HD2 PHE A 303       4.736  -2.174  17.187  1.00 94.45           H  
ATOM   4559  CE1 PHE A 303       7.109  -1.204  14.266  1.00 94.45           C  
ATOM   4560  HE1 PHE A 303       7.778  -0.945  13.459  1.00 94.45           H  
ATOM   4561  CE2 PHE A 303       4.860  -1.521  15.135  1.00 94.45           C  
ATOM   4562  HE2 PHE A 303       3.791  -1.509  14.983  1.00 94.45           H  
ATOM   4563  CZ  PHE A 303       5.718  -1.202  14.073  1.00 94.45           C  
ATOM   4564  HZ  PHE A 303       5.305  -0.965  13.103  1.00 94.45           H  
ATOM   4565  N   ARG A 304       5.464  -4.829  18.544  1.00 95.75           N  
ATOM   4566  H   ARG A 304       5.723  -4.347  19.393  1.00 95.75           H  
ATOM   4567  CA  ARG A 304       4.166  -5.506  18.488  1.00 95.75           C  
ATOM   4568  HA  ARG A 304       4.124  -6.098  17.574  1.00 95.75           H  
ATOM   4569  C   ARG A 304       3.026  -4.499  18.432  1.00 95.75           C  
ATOM   4570  CB  ARG A 304       4.028  -6.481  19.660  1.00 95.75           C  
ATOM   4571  HB2 ARG A 304       3.055  -6.967  19.596  1.00 95.75           H  
ATOM   4572  HB3 ARG A 304       4.080  -5.930  20.599  1.00 95.75           H  
ATOM   4573  O   ARG A 304       2.924  -3.608  19.272  1.00 95.75           O  
ATOM   4574  CG  ARG A 304       5.127  -7.555  19.638  1.00 95.75           C  
ATOM   4575  HG2 ARG A 304       5.106  -8.082  18.684  1.00 95.75           H  
ATOM   4576  HG3 ARG A 304       6.109  -7.101  19.770  1.00 95.75           H  
ATOM   4577  CD  ARG A 304       4.882  -8.537  20.779  1.00 95.75           C  
ATOM   4578  HD2 ARG A 304       3.888  -8.968  20.664  1.00 95.75           H  
ATOM   4579  HD3 ARG A 304       4.928  -8.001  21.727  1.00 95.75           H  
ATOM   4580  NE  ARG A 304       5.880  -9.612  20.803  1.00 95.75           N  
ATOM   4581  HE  ARG A 304       6.730  -9.465  21.328  1.00 95.75           H  
ATOM   4582  NH1 ARG A 304       4.959 -10.943  19.201  1.00 95.75           N  
ATOM   4583 HH11 ARG A 304       4.267 -10.239  18.989  1.00 95.75           H  
ATOM   4584 HH12 ARG A 304       5.045 -11.775  18.636  1.00 95.75           H  
ATOM   4585  NH2 ARG A 304       6.721 -11.669  20.344  1.00 95.75           N  
ATOM   4586 HH21 ARG A 304       6.702 -12.561  19.871  1.00 95.75           H  
ATOM   4587 HH22 ARG A 304       7.450 -11.515  21.026  1.00 95.75           H  
ATOM   4588  CZ  ARG A 304       5.855 -10.732  20.120  1.00 95.75           C  
ATOM   4589  N   HIS A 305       2.122  -4.672  17.476  1.00 96.69           N  
ATOM   4590  H   HIS A 305       2.235  -5.448  16.840  1.00 96.69           H  
ATOM   4591  CA  HIS A 305       0.969  -3.808  17.266  1.00 96.69           C  
ATOM   4592  HA  HIS A 305       0.714  -3.334  18.214  1.00 96.69           H  
ATOM   4593  C   HIS A 305      -0.255  -4.622  16.813  1.00 96.69           C  
ATOM   4594  CB  HIS A 305       1.359  -2.697  16.283  1.00 96.69           C  
ATOM   4595  HB2 HIS A 305       1.409  -3.096  15.270  1.00 96.69           H  
ATOM   4596  HB3 HIS A 305       2.344  -2.316  16.553  1.00 96.69           H  
ATOM   4597  O   HIS A 305      -0.132  -5.673  16.192  1.00 96.69           O  
ATOM   4598  CG  HIS A 305       0.404  -1.543  16.327  1.00 96.69           C  
ATOM   4599  CD2 HIS A 305       0.408  -0.523  17.238  1.00 96.69           C  
ATOM   4600  HD2 HIS A 305       1.127  -0.377  18.031  1.00 96.69           H  
ATOM   4601  ND1 HIS A 305      -0.676  -1.354  15.502  1.00 96.69           N  
ATOM   4602  HD1 HIS A 305      -0.810  -1.782  14.598  1.00 96.69           H  
ATOM   4603  CE1 HIS A 305      -1.339  -0.272  15.937  1.00 96.69           C  
ATOM   4604  HE1 HIS A 305      -2.223   0.139  15.472  1.00 96.69           H  
ATOM   4605  NE2 HIS A 305      -0.722   0.257  17.001  1.00 96.69           N  
ATOM   4606  N   GLU A 306      -1.456  -4.154  17.153  1.00 96.10           N  
ATOM   4607  H   GLU A 306      -1.517  -3.245  17.589  1.00 96.10           H  
ATOM   4608  CA  GLU A 306      -2.718  -4.816  16.772  1.00 96.10           C  
ATOM   4609  HA  GLU A 306      -2.628  -5.889  16.940  1.00 96.10           H  
ATOM   4610  C   GLU A 306      -3.034  -4.647  15.280  1.00 96.10           C  
ATOM   4611  CB  GLU A 306      -3.874  -4.305  17.650  1.00 96.10           C  
ATOM   4612  HB2 GLU A 306      -3.768  -4.750  18.639  1.00 96.10           H  
ATOM   4613  HB3 GLU A 306      -4.819  -4.644  17.226  1.00 96.10           H  
ATOM   4614  O   GLU A 306      -3.596  -5.542  14.663  1.00 96.10           O  
ATOM   4615  CG  GLU A 306      -3.897  -2.772  17.796  1.00 96.10           C  
ATOM   4616  HG2 GLU A 306      -2.993  -2.452  18.314  1.00 96.10           H  
ATOM   4617  HG3 GLU A 306      -3.884  -2.309  16.809  1.00 96.10           H  
ATOM   4618  CD  GLU A 306      -5.093  -2.266  18.604  1.00 96.10           C  
ATOM   4619  OE1 GLU A 306      -5.616  -1.187  18.242  1.00 96.10           O  
ATOM   4620  OE2 GLU A 306      -5.397  -2.920  19.628  1.00 96.10           O  
ATOM   4621  N   ASN A 307      -2.606  -3.536  14.679  1.00 97.68           N  
ATOM   4622  H   ASN A 307      -2.254  -2.808  15.283  1.00 97.68           H  
ATOM   4623  CA  ASN A 307      -2.751  -3.243  13.248  1.00 97.68           C  
ATOM   4624  HA  ASN A 307      -3.530  -3.886  12.840  1.00 97.68           H  
ATOM   4625  C   ASN A 307      -1.483  -3.574  12.445  1.00 97.68           C  
ATOM   4626  CB  ASN A 307      -3.208  -1.786  13.036  1.00 97.68           C  
ATOM   4627  HB2 ASN A 307      -2.514  -1.078  13.490  1.00 97.68           H  
ATOM   4628  HB3 ASN A 307      -3.205  -1.575  11.966  1.00 97.68           H  
ATOM   4629  O   ASN A 307      -1.213  -2.928  11.438  1.00 97.68           O  
ATOM   4630  CG  ASN A 307      -4.603  -1.503  13.544  1.00 97.68           C  
ATOM   4631  ND2 ASN A 307      -5.418  -0.844  12.763  1.00 97.68           N  
ATOM   4632 HD21 ASN A 307      -6.342  -0.600  13.090  1.00 97.68           H  
ATOM   4633 HD22 ASN A 307      -5.139  -0.613  11.820  1.00 97.68           H  
ATOM   4634  OD1 ASN A 307      -4.984  -1.873  14.642  1.00 97.68           O  
ATOM   4635  N   ALA A 308      -0.670  -4.528  12.900  1.00 98.19           N  
ATOM   4636  H   ALA A 308      -0.931  -5.058  13.719  1.00 98.19           H  
ATOM   4637  CA  ALA A 308       0.502  -4.974  12.156  1.00 98.19           C  
ATOM   4638  HA  ALA A 308       0.408  -4.638  11.123  1.00 98.19           H  
ATOM   4639  C   ALA A 308       0.593  -6.500  12.126  1.00 98.19           C  
ATOM   4640  CB  ALA A 308       1.765  -4.328  12.729  1.00 98.19           C  
ATOM   4641  HB1 ALA A 308       1.956  -4.707  13.733  1.00 98.19           H  
ATOM   4642  HB2 ALA A 308       1.655  -3.243  12.750  1.00 98.19           H  
ATOM   4643  HB3 ALA A 308       2.609  -4.576  12.087  1.00 98.19           H  
ATOM   4644  O   ALA A 308       0.266  -7.175  13.105  1.00 98.19           O  
ATOM   4645  N   ALA A 309       1.060  -7.041  11.007  1.00 98.12           N  
ATOM   4646  H   ALA A 309       1.274  -6.428  10.233  1.00 98.12           H  
ATOM   4647  CA  ALA A 309       1.345  -8.458  10.832  1.00 98.12           C  
ATOM   4648  HA  ALA A 309       1.426  -8.943  11.805  1.00 98.12           H  
ATOM   4649  C   ALA A 309       2.681  -8.619  10.105  1.00 98.12           C  
ATOM   4650  CB  ALA A 309       0.189  -9.108  10.064  1.00 98.12           C  
ATOM   4651  HB1 ALA A 309      -0.729  -9.020  10.645  1.00 98.12           H  
ATOM   4652  HB2 ALA A 309       0.401 -10.163   9.895  1.00 98.12           H  
ATOM   4653  HB3 ALA A 309       0.056  -8.610   9.104  1.00 98.12           H  
ATOM   4654  O   ALA A 309       2.933  -7.923   9.127  1.00 98.12           O  
ATOM   4655  N   ILE A 310       3.520  -9.541  10.574  1.00 97.85           N  
ATOM   4656  H   ILE A 310       3.238 -10.105  11.363  1.00 97.85           H  
ATOM   4657  CA  ILE A 310       4.823  -9.841   9.972  1.00 97.85           C  
ATOM   4658  HA  ILE A 310       4.995  -9.137   9.158  1.00 97.85           H  
ATOM   4659  C   ILE A 310       4.804 -11.237   9.358  1.00 97.85           C  
ATOM   4660  CB  ILE A 310       5.958  -9.626  10.994  1.00 97.85           C  
ATOM   4661  HB  ILE A 310       5.818  -8.634  11.425  1.00 97.85           H  
ATOM   4662  O   ILE A 310       4.217 -12.161   9.934  1.00 97.85           O  
ATOM   4663  CG1 ILE A 310       7.342  -9.644  10.306  1.00 97.85           C  
ATOM   4664 HG12 ILE A 310       7.567 -10.642   9.931  1.00 97.85           H  
ATOM   4665 HG13 ILE A 310       7.327  -8.956   9.461  1.00 97.85           H  
ATOM   4666  CG2 ILE A 310       5.893 -10.646  12.142  1.00 97.85           C  
ATOM   4667 HG21 ILE A 310       6.217 -11.622  11.783  1.00 97.85           H  
ATOM   4668 HG22 ILE A 310       6.549 -10.328  12.953  1.00 97.85           H  
ATOM   4669 HG23 ILE A 310       4.879 -10.736  12.533  1.00 97.85           H  
ATOM   4670  CD1 ILE A 310       8.472  -9.198  11.240  1.00 97.85           C  
ATOM   4671 HD11 ILE A 310       9.395  -9.079  10.673  1.00 97.85           H  
ATOM   4672 HD12 ILE A 310       8.639  -9.939  12.022  1.00 97.85           H  
ATOM   4673 HD13 ILE A 310       8.218  -8.239  11.691  1.00 97.85           H  
ATOM   4674  N   TYR A 311       5.427 -11.379   8.191  1.00 98.21           N  
ATOM   4675  H   TYR A 311       5.885 -10.574   7.787  1.00 98.21           H  
ATOM   4676  CA  TYR A 311       5.469 -12.627   7.434  1.00 98.21           C  
ATOM   4677  HA  TYR A 311       4.977 -13.414   8.005  1.00 98.21           H  
ATOM   4678  C   TYR A 311       6.911 -13.056   7.201  1.00 98.21           C  
ATOM   4679  CB  TYR A 311       4.688 -12.472   6.125  1.00 98.21           C  
ATOM   4680  HB2 TYR A 311       5.028 -11.579   5.598  1.00 98.21           H  
ATOM   4681  HB3 TYR A 311       4.901 -13.329   5.485  1.00 98.21           H  
ATOM   4682  O   TYR A 311       7.698 -12.314   6.632  1.00 98.21           O  
ATOM   4683  CG  TYR A 311       3.193 -12.390   6.355  1.00 98.21           C  
ATOM   4684  CD1 TYR A 311       2.413 -13.560   6.283  1.00 98.21           C  
ATOM   4685  HD1 TYR A 311       2.879 -14.505   6.043  1.00 98.21           H  
ATOM   4686  CD2 TYR A 311       2.592 -11.164   6.706  1.00 98.21           C  
ATOM   4687  HD2 TYR A 311       3.193 -10.269   6.765  1.00 98.21           H  
ATOM   4688  CE1 TYR A 311       1.035 -13.506   6.551  1.00 98.21           C  
ATOM   4689  HE1 TYR A 311       0.440 -14.407   6.520  1.00 98.21           H  
ATOM   4690  CE2 TYR A 311       1.211 -11.108   6.984  1.00 98.21           C  
ATOM   4691  HE2 TYR A 311       0.743 -10.171   7.246  1.00 98.21           H  
ATOM   4692  OH  TYR A 311      -0.892 -12.272   7.182  1.00 98.21           O  
ATOM   4693  HH  TYR A 311      -1.258 -13.151   7.055  1.00 98.21           H  
ATOM   4694  CZ  TYR A 311       0.434 -12.283   6.898  1.00 98.21           C  
ATOM   4695  N   PHE A 312       7.258 -14.257   7.645  1.00 97.94           N  
ATOM   4696  H   PHE A 312       6.548 -14.822   8.088  1.00 97.94           H  
ATOM   4697  CA  PHE A 312       8.590 -14.840   7.529  1.00 97.94           C  
ATOM   4698  HA  PHE A 312       9.217 -14.205   6.903  1.00 97.94           H  
ATOM   4699  C   PHE A 312       8.483 -16.221   6.879  1.00 97.94           C  
ATOM   4700  CB  PHE A 312       9.216 -14.930   8.931  1.00 97.94           C  
ATOM   4701  HB2 PHE A 312       9.459 -13.926   9.276  1.00 97.94           H  
ATOM   4702  HB3 PHE A 312       8.475 -15.340   9.618  1.00 97.94           H  
ATOM   4703  O   PHE A 312       7.545 -16.950   7.180  1.00 97.94           O  
ATOM   4704  CG  PHE A 312      10.457 -15.799   9.008  1.00 97.94           C  
ATOM   4705  CD1 PHE A 312      10.345 -17.149   9.387  1.00 97.94           C  
ATOM   4706  HD1 PHE A 312       9.384 -17.555   9.670  1.00 97.94           H  
ATOM   4707  CD2 PHE A 312      11.716 -15.280   8.654  1.00 97.94           C  
ATOM   4708  HD2 PHE A 312      11.818 -14.248   8.352  1.00 97.94           H  
ATOM   4709  CE1 PHE A 312      11.483 -17.971   9.410  1.00 97.94           C  
ATOM   4710  HE1 PHE A 312      11.406 -18.994   9.749  1.00 97.94           H  
ATOM   4711  CE2 PHE A 312      12.844 -16.117   8.633  1.00 97.94           C  
ATOM   4712  HE2 PHE A 312      13.807 -15.729   8.335  1.00 97.94           H  
ATOM   4713  CZ  PHE A 312      12.732 -17.458   9.027  1.00 97.94           C  
ATOM   4714  HZ  PHE A 312      13.611 -18.084   9.062  1.00 97.94           H  
ATOM   4715  N   PRO A 313       9.435 -16.661   6.052  1.00 97.95           N  
ATOM   4716  CA  PRO A 313      10.636 -15.963   5.594  1.00 97.95           C  
ATOM   4717  HA  PRO A 313      11.098 -15.369   6.383  1.00 97.95           H  
ATOM   4718  C   PRO A 313      10.392 -15.012   4.421  1.00 97.95           C  
ATOM   4719  CB  PRO A 313      11.572 -17.109   5.228  1.00 97.95           C  
ATOM   4720  HB2 PRO A 313      12.340 -16.828   4.507  1.00 97.95           H  
ATOM   4721  HB3 PRO A 313      12.021 -17.521   6.132  1.00 97.95           H  
ATOM   4722  O   PRO A 313       9.258 -14.771   4.014  1.00 97.95           O  
ATOM   4723  CG  PRO A 313      10.597 -18.096   4.616  1.00 97.95           C  
ATOM   4724  HG2 PRO A 313      11.024 -19.097   4.550  1.00 97.95           H  
ATOM   4725  HG3 PRO A 313      10.264 -17.733   3.644  1.00 97.95           H  
ATOM   4726  CD  PRO A 313       9.454 -18.040   5.601  1.00 97.95           C  
ATOM   4727  HD2 PRO A 313       8.517 -18.331   5.127  1.00 97.95           H  
ATOM   4728  HD3 PRO A 313       9.661 -18.697   6.447  1.00 97.95           H  
ATOM   4729  N   ARG A 314      11.485 -14.474   3.873  1.00 97.53           N  
ATOM   4730  H   ARG A 314      12.382 -14.765   4.234  1.00 97.53           H  
ATOM   4731  CA  ARG A 314      11.471 -13.788   2.582  1.00 97.53           C  
ATOM   4732  HA  ARG A 314      10.664 -13.055   2.578  1.00 97.53           H  
ATOM   4733  C   ARG A 314      11.168 -14.758   1.444  1.00 97.53           C  
ATOM   4734  CB  ARG A 314      12.806 -13.071   2.356  1.00 97.53           C  
ATOM   4735  HB2 ARG A 314      12.861 -12.735   1.321  1.00 97.53           H  
ATOM   4736  HB3 ARG A 314      13.636 -13.754   2.538  1.00 97.53           H  
ATOM   4737  O   ARG A 314      11.395 -15.968   1.545  1.00 97.53           O  
ATOM   4738  CG  ARG A 314      12.926 -11.870   3.291  1.00 97.53           C  
ATOM   4739  HG2 ARG A 314      12.006 -11.290   3.229  1.00 97.53           H  
ATOM   4740  HG3 ARG A 314      13.070 -12.214   4.315  1.00 97.53           H  
ATOM   4741  CD  ARG A 314      14.108 -10.991   2.896  1.00 97.53           C  
ATOM   4742  HD2 ARG A 314      14.282 -11.071   1.823  1.00 97.53           H  
ATOM   4743  HD3 ARG A 314      14.999 -11.329   3.425  1.00 97.53           H  
ATOM   4744  NE  ARG A 314      13.812  -9.596   3.229  1.00 97.53           N  
ATOM   4745  HE  ARG A 314      13.033  -9.423   3.849  1.00 97.53           H  
ATOM   4746  NH1 ARG A 314      15.625  -8.635   2.198  1.00 97.53           N  
ATOM   4747 HH11 ARG A 314      15.993  -9.538   1.935  1.00 97.53           H  
ATOM   4748 HH12 ARG A 314      16.150  -7.794   2.004  1.00 97.53           H  
ATOM   4749  NH2 ARG A 314      14.062  -7.374   3.182  1.00 97.53           N  
ATOM   4750 HH21 ARG A 314      14.661  -6.580   3.012  1.00 97.53           H  
ATOM   4751 HH22 ARG A 314      13.285  -7.289   3.822  1.00 97.53           H  
ATOM   4752  CZ  ARG A 314      14.500  -8.547   2.852  1.00 97.53           C  
ATOM   4753  N   ILE A 315      10.665 -14.206   0.348  1.00 97.47           N  
ATOM   4754  H   ILE A 315      10.627 -13.198   0.298  1.00 97.47           H  
ATOM   4755  CA  ILE A 315      10.343 -14.958  -0.864  1.00 97.47           C  
ATOM   4756  HA  ILE A 315      10.191 -16.005  -0.603  1.00 97.47           H  
ATOM   4757  C   ILE A 315      11.523 -14.913  -1.834  1.00 97.47           C  
ATOM   4758  CB  ILE A 315       9.030 -14.452  -1.499  1.00 97.47           C  
ATOM   4759  HB  ILE A 315       8.879 -14.999  -2.429  1.00 97.47           H  
ATOM   4760  O   ILE A 315      12.209 -13.898  -1.925  1.00 97.47           O  
ATOM   4761  CG1 ILE A 315       9.091 -12.954  -1.847  1.00 97.47           C  
ATOM   4762 HG12 ILE A 315       9.980 -12.775  -2.452  1.00 97.47           H  
ATOM   4763 HG13 ILE A 315       9.164 -12.361  -0.935  1.00 97.47           H  
ATOM   4764  CG2 ILE A 315       7.851 -14.769  -0.562  1.00 97.47           C  
ATOM   4765 HG21 ILE A 315       6.903 -14.534  -1.047  1.00 97.47           H  
ATOM   4766 HG22 ILE A 315       7.935 -14.192   0.359  1.00 97.47           H  
ATOM   4767 HG23 ILE A 315       7.849 -15.829  -0.309  1.00 97.47           H  
ATOM   4768  CD1 ILE A 315       7.894 -12.450  -2.651  1.00 97.47           C  
ATOM   4769 HD11 ILE A 315       6.972 -12.539  -2.076  1.00 97.47           H  
ATOM   4770 HD12 ILE A 315       7.808 -12.999  -3.589  1.00 97.47           H  
ATOM   4771 HD13 ILE A 315       8.061 -11.395  -2.868  1.00 97.47           H  
ATOM   4772  N   ARG A 316      11.748 -15.997  -2.576  1.00 96.82           N  
ATOM   4773  H   ARG A 316      11.159 -16.807  -2.449  1.00 96.82           H  
ATOM   4774  CA  ARG A 316      12.689 -16.027  -3.701  1.00 96.82           C  
ATOM   4775  HA  ARG A 316      13.294 -15.121  -3.687  1.00 96.82           H  
ATOM   4776  C   ARG A 316      11.903 -16.047  -4.995  1.00 96.82           C  
ATOM   4777  CB  ARG A 316      13.650 -17.215  -3.620  1.00 96.82           C  
ATOM   4778  HB2 ARG A 316      14.331 -17.152  -4.469  1.00 96.82           H  
ATOM   4779  HB3 ARG A 316      13.092 -18.149  -3.689  1.00 96.82           H  
ATOM   4780  O   ARG A 316      11.172 -17.006  -5.249  1.00 96.82           O  
ATOM   4781  CG  ARG A 316      14.461 -17.191  -2.324  1.00 96.82           C  
ATOM   4782  HG2 ARG A 316      13.812 -17.452  -1.488  1.00 96.82           H  
ATOM   4783  HG3 ARG A 316      14.815 -16.173  -2.160  1.00 96.82           H  
ATOM   4784  CD  ARG A 316      15.663 -18.142  -2.388  1.00 96.82           C  
ATOM   4785  HD2 ARG A 316      15.707 -18.617  -3.368  1.00 96.82           H  
ATOM   4786  HD3 ARG A 316      16.568 -17.551  -2.249  1.00 96.82           H  
ATOM   4787  NE  ARG A 316      15.588 -19.176  -1.341  1.00 96.82           N  
ATOM   4788  HE  ARG A 316      14.827 -19.113  -0.680  1.00 96.82           H  
ATOM   4789  NH1 ARG A 316      17.394 -20.434  -1.964  1.00 96.82           N  
ATOM   4790 HH11 ARG A 316      17.991 -21.236  -1.820  1.00 96.82           H  
ATOM   4791 HH12 ARG A 316      17.499 -19.832  -2.769  1.00 96.82           H  
ATOM   4792  NH2 ARG A 316      16.306 -20.903  -0.070  1.00 96.82           N  
ATOM   4793 HH21 ARG A 316      16.994 -21.602   0.167  1.00 96.82           H  
ATOM   4794 HH22 ARG A 316      15.497 -20.757   0.517  1.00 96.82           H  
ATOM   4795  CZ  ARG A 316      16.429 -20.165  -1.133  1.00 96.82           C  
ATOM   4796  N   ALA A 317      12.059 -15.000  -5.793  1.00 95.31           N  
ATOM   4797  H   ALA A 317      12.734 -14.296  -5.531  1.00 95.31           H  
ATOM   4798  CA  ALA A 317      11.349 -14.814  -7.053  1.00 95.31           C  
ATOM   4799  HA  ALA A 317      10.871 -15.753  -7.331  1.00 95.31           H  
ATOM   4800  C   ALA A 317      12.327 -14.462  -8.184  1.00 95.31           C  
ATOM   4801  CB  ALA A 317      10.242 -13.771  -6.856  1.00 95.31           C  
ATOM   4802  HB1 ALA A 317       9.568 -14.088  -6.060  1.00 95.31           H  
ATOM   4803  HB2 ALA A 317      10.679 -12.806  -6.599  1.00 95.31           H  
ATOM   4804  HB3 ALA A 317       9.665 -13.654  -7.774  1.00 95.31           H  
ATOM   4805  O   ALA A 317      13.404 -13.931  -7.901  1.00 95.31           O  
ATOM   4806  N   PRO A 318      12.004 -14.795  -9.446  1.00 94.28           N  
ATOM   4807  CA  PRO A 318      12.808 -14.372 -10.586  1.00 94.28           C  
ATOM   4808  HA  PRO A 318      13.849 -14.669 -10.452  1.00 94.28           H  
ATOM   4809  C   PRO A 318      12.735 -12.849 -10.739  1.00 94.28           C  
ATOM   4810  CB  PRO A 318      12.223 -15.112 -11.792  1.00 94.28           C  
ATOM   4811  HB2 PRO A 318      12.710 -16.082 -11.893  1.00 94.28           H  
ATOM   4812  HB3 PRO A 318      12.322 -14.541 -12.715  1.00 94.28           H  
ATOM   4813  O   PRO A 318      11.650 -12.277 -10.673  1.00 94.28           O  
ATOM   4814  CG  PRO A 318      10.758 -15.322 -11.410  1.00 94.28           C  
ATOM   4815  HG2 PRO A 318      10.329 -16.190 -11.910  1.00 94.28           H  
ATOM   4816  HG3 PRO A 318      10.185 -14.425 -11.645  1.00 94.28           H  
ATOM   4817  CD  PRO A 318      10.816 -15.512  -9.896  1.00 94.28           C  
ATOM   4818  HD2 PRO A 318      10.925 -16.571  -9.665  1.00 94.28           H  
ATOM   4819  HD3 PRO A 318       9.905 -15.119  -9.443  1.00 94.28           H  
ATOM   4820  N   ASP A 319      13.881 -12.204 -10.944  1.00 92.28           N  
ATOM   4821  H   ASP A 319      14.745 -12.723 -10.889  1.00 92.28           H  
ATOM   4822  CA  ASP A 319      13.981 -10.771 -11.233  1.00 92.28           C  
ATOM   4823  HA  ASP A 319      13.126 -10.252 -10.799  1.00 92.28           H  
ATOM   4824  C   ASP A 319      14.008 -10.547 -12.759  1.00 92.28           C  
ATOM   4825  CB  ASP A 319      15.230 -10.204 -10.536  1.00 92.28           C  
ATOM   4826  HB2 ASP A 319      16.118 -10.683 -10.947  1.00 92.28           H  
ATOM   4827  HB3 ASP A 319      15.182 -10.467  -9.480  1.00 92.28           H  
ATOM   4828  O   ASP A 319      15.004 -10.901 -13.405  1.00 92.28           O  
ATOM   4829  CG  ASP A 319      15.379  -8.678 -10.647  1.00 92.28           C  
ATOM   4830  OD1 ASP A 319      14.701  -8.045 -11.489  1.00 92.28           O  
ATOM   4831  OD2 ASP A 319      16.173  -8.115  -9.861  1.00 92.28           O  
ATOM   4832  N   PRO A 320      12.951  -9.964 -13.363  1.00 88.45           N  
ATOM   4833  CA  PRO A 320      12.909  -9.698 -14.802  1.00 88.45           C  
ATOM   4834  HA  PRO A 320      12.970 -10.647 -15.335  1.00 88.45           H  
ATOM   4835  C   PRO A 320      14.045  -8.789 -15.291  1.00 88.45           C  
ATOM   4836  CB  PRO A 320      11.535  -9.067 -15.063  1.00 88.45           C  
ATOM   4837  HB2 PRO A 320      11.598  -7.982 -14.985  1.00 88.45           H  
ATOM   4838  HB3 PRO A 320      11.139  -9.354 -16.038  1.00 88.45           H  
ATOM   4839  O   PRO A 320      14.538  -8.979 -16.400  1.00 88.45           O  
ATOM   4840  CG  PRO A 320      10.679  -9.610 -13.922  1.00 88.45           C  
ATOM   4841  HG2 PRO A 320      10.367 -10.630 -14.147  1.00 88.45           H  
ATOM   4842  HG3 PRO A 320       9.813  -8.980 -13.720  1.00 88.45           H  
ATOM   4843  CD  PRO A 320      11.669  -9.618 -12.764  1.00 88.45           C  
ATOM   4844  HD2 PRO A 320      11.735  -8.626 -12.319  1.00 88.45           H  
ATOM   4845  HD3 PRO A 320      11.342 -10.343 -12.018  1.00 88.45           H  
ATOM   4846  N   ASN A 321      14.538  -7.877 -14.446  1.00 89.03           N  
ATOM   4847  H   ASN A 321      14.173  -7.837 -13.505  1.00 89.03           H  
ATOM   4848  CA  ASN A 321      15.647  -6.977 -14.782  1.00 89.03           C  
ATOM   4849  HA  ASN A 321      15.535  -6.652 -15.816  1.00 89.03           H  
ATOM   4850  C   ASN A 321      17.025  -7.653 -14.686  1.00 89.03           C  
ATOM   4851  CB  ASN A 321      15.578  -5.741 -13.869  1.00 89.03           C  
ATOM   4852  HB2 ASN A 321      16.495  -5.163 -13.983  1.00 89.03           H  
ATOM   4853  HB3 ASN A 321      15.507  -6.054 -12.827  1.00 89.03           H  
ATOM   4854  O   ASN A 321      18.041  -7.040 -15.015  1.00 89.03           O  
ATOM   4855  CG  ASN A 321      14.434  -4.804 -14.200  1.00 89.03           C  
ATOM   4856  ND2 ASN A 321      14.103  -3.919 -13.291  1.00 89.03           N  
ATOM   4857 HD21 ASN A 321      13.421  -3.235 -13.584  1.00 89.03           H  
ATOM   4858 HD22 ASN A 321      14.461  -3.983 -12.349  1.00 89.03           H  
ATOM   4859  OD1 ASN A 321      13.860  -4.828 -15.270  1.00 89.03           O  
ATOM   4860  N   GLN A 322      17.097  -8.900 -14.209  1.00 87.69           N  
ATOM   4861  H   GLN A 322      16.234  -9.348 -13.935  1.00 87.69           H  
ATOM   4862  CA  GLN A 322      18.342  -9.664 -14.078  1.00 87.69           C  
ATOM   4863  HA  GLN A 322      19.132  -9.122 -14.596  1.00 87.69           H  
ATOM   4864  C   GLN A 322      18.275 -11.021 -14.783  1.00 87.69           C  
ATOM   4865  CB  GLN A 322      18.762  -9.795 -12.606  1.00 87.69           C  
ATOM   4866  HB2 GLN A 322      18.010 -10.355 -12.050  1.00 87.69           H  
ATOM   4867  HB3 GLN A 322      19.698 -10.353 -12.568  1.00 87.69           H  
ATOM   4868  O   GLN A 322      18.812 -12.006 -14.267  1.00 87.69           O  
ATOM   4869  CG  GLN A 322      19.001  -8.440 -11.936  1.00 87.69           C  
ATOM   4870  HG2 GLN A 322      19.523  -7.791 -12.638  1.00 87.69           H  
ATOM   4871  HG3 GLN A 322      18.049  -7.971 -11.689  1.00 87.69           H  
ATOM   4872  CD  GLN A 322      19.848  -8.565 -10.675  1.00 87.69           C  
ATOM   4873  NE2 GLN A 322      20.640  -7.559 -10.371  1.00 87.69           N  
ATOM   4874 HE21 GLN A 322      20.599  -6.728 -10.943  1.00 87.69           H  
ATOM   4875 HE22 GLN A 322      21.207  -7.696  -9.547  1.00 87.69           H  
ATOM   4876  OE1 GLN A 322      19.906  -9.563  -9.977  1.00 87.69           O  
ATOM   4877  N   GLU A 323      17.637 -11.060 -15.957  1.00 88.13           N  
ATOM   4878  H   GLU A 323      17.229 -10.202 -16.300  1.00 88.13           H  
ATOM   4879  CA  GLU A 323      17.492 -12.261 -16.796  1.00 88.13           C  
ATOM   4880  HA  GLU A 323      16.862 -11.989 -17.643  1.00 88.13           H  
ATOM   4881  C   GLU A 323      16.747 -13.405 -16.079  1.00 88.13           C  
ATOM   4882  CB  GLU A 323      18.848 -12.706 -17.382  1.00 88.13           C  
ATOM   4883  HB2 GLU A 323      19.489 -13.040 -16.566  1.00 88.13           H  
ATOM   4884  HB3 GLU A 323      18.675 -13.552 -18.047  1.00 88.13           H  
ATOM   4885  O   GLU A 323      17.031 -14.585 -16.275  1.00 88.13           O  
ATOM   4886  CG  GLU A 323      19.576 -11.615 -18.184  1.00 88.13           C  
ATOM   4887  HG2 GLU A 323      19.726 -10.742 -17.549  1.00 88.13           H  
ATOM   4888  HG3 GLU A 323      18.945 -11.320 -19.023  1.00 88.13           H  
ATOM   4889  CD  GLU A 323      20.949 -12.074 -18.704  1.00 88.13           C  
ATOM   4890  OE1 GLU A 323      21.561 -11.294 -19.465  1.00 88.13           O  
ATOM   4891  OE2 GLU A 323      21.420 -13.161 -18.292  1.00 88.13           O  
ATOM   4892  N   GLY A 324      15.807 -13.068 -15.188  1.00 89.01           N  
ATOM   4893  H   GLY A 324      15.638 -12.090 -15.004  1.00 89.01           H  
ATOM   4894  CA  GLY A 324      15.007 -14.049 -14.451  1.00 89.01           C  
ATOM   4895  HA2 GLY A 324      14.167 -13.529 -13.991  1.00 89.01           H  
ATOM   4896  HA3 GLY A 324      14.618 -14.792 -15.148  1.00 89.01           H  
ATOM   4897  C   GLY A 324      15.767 -14.784 -13.344  1.00 89.01           C  
ATOM   4898  O   GLY A 324      15.268 -15.783 -12.818  1.00 89.01           O  
ATOM   4899  N   ARG A 325      16.961 -14.314 -12.955  1.00 92.33           N  
ATOM   4900  H   ARG A 325      17.331 -13.509 -13.441  1.00 92.33           H  
ATOM   4901  CA  ARG A 325      17.699 -14.879 -11.816  1.00 92.33           C  
ATOM   4902  HA  ARG A 325      17.825 -15.945 -12.002  1.00 92.33           H  
ATOM   4903  C   ARG A 325      16.895 -14.742 -10.526  1.00 92.33           C  
ATOM   4904  CB  ARG A 325      19.078 -14.225 -11.677  1.00 92.33           C  
ATOM   4905  HB2 ARG A 325      19.498 -14.491 -10.706  1.00 92.33           H  
ATOM   4906  HB3 ARG A 325      18.979 -13.141 -11.722  1.00 92.33           H  
ATOM   4907  O   ARG A 325      16.244 -13.728 -10.290  1.00 92.33           O  
ATOM   4908  CG  ARG A 325      20.029 -14.727 -12.773  1.00 92.33           C  
ATOM   4909  HG2 ARG A 325      20.073 -15.815 -12.726  1.00 92.33           H  
ATOM   4910  HG3 ARG A 325      19.659 -14.446 -13.759  1.00 92.33           H  
ATOM   4911  CD  ARG A 325      21.446 -14.186 -12.579  1.00 92.33           C  
ATOM   4912  HD2 ARG A 325      22.106 -14.723 -13.260  1.00 92.33           H  
ATOM   4913  HD3 ARG A 325      21.762 -14.377 -11.553  1.00 92.33           H  
ATOM   4914  NE  ARG A 325      21.524 -12.748 -12.880  1.00 92.33           N  
ATOM   4915  HE  ARG A 325      20.712 -12.353 -13.333  1.00 92.33           H  
ATOM   4916  NH1 ARG A 325      23.703 -12.443 -12.224  1.00 92.33           N  
ATOM   4917 HH11 ARG A 325      24.523 -11.855 -12.170  1.00 92.33           H  
ATOM   4918 HH12 ARG A 325      23.726 -13.412 -11.940  1.00 92.33           H  
ATOM   4919  NH2 ARG A 325      22.579 -10.756 -13.162  1.00 92.33           N  
ATOM   4920 HH21 ARG A 325      21.765 -10.442 -13.670  1.00 92.33           H  
ATOM   4921 HH22 ARG A 325      23.423 -10.201 -13.174  1.00 92.33           H  
ATOM   4922  CZ  ARG A 325      22.594 -11.989 -12.747  1.00 92.33           C  
ATOM   4923  N   LEU A 326      16.955 -15.773  -9.682  1.00 93.09           N  
ATOM   4924  H   LEU A 326      17.533 -16.565  -9.925  1.00 93.09           H  
ATOM   4925  CA  LEU A 326      16.278 -15.754  -8.389  1.00 93.09           C  
ATOM   4926  HA  LEU A 326      15.263 -15.389  -8.543  1.00 93.09           H  
ATOM   4927  C   LEU A 326      16.966 -14.779  -7.436  1.00 93.09           C  
ATOM   4928  CB  LEU A 326      16.211 -17.160  -7.769  1.00 93.09           C  
ATOM   4929  HB2 LEU A 326      17.225 -17.546  -7.668  1.00 93.09           H  
ATOM   4930  HB3 LEU A 326      15.790 -17.067  -6.768  1.00 93.09           H  
ATOM   4931  O   LEU A 326      18.177 -14.863  -7.225  1.00 93.09           O  
ATOM   4932  CG  LEU A 326      15.366 -18.172  -8.557  1.00 93.09           C  
ATOM   4933  HG  LEU A 326      15.808 -18.327  -9.541  1.00 93.09           H  
ATOM   4934  CD1 LEU A 326      15.351 -19.512  -7.818  1.00 93.09           C  
ATOM   4935 HD11 LEU A 326      14.795 -20.246  -8.402  1.00 93.09           H  
ATOM   4936 HD12 LEU A 326      16.372 -19.869  -7.691  1.00 93.09           H  
ATOM   4937 HD13 LEU A 326      14.882 -19.397  -6.841  1.00 93.09           H  
ATOM   4938  CD2 LEU A 326      13.921 -17.714  -8.730  1.00 93.09           C
[truncated: 248,112 more chars]
