# Supplementary material for: Evolution of Phage Tail Sheath Protein
Source: Viruses. 2022 May 26;14(6):1148. doi: 10.3390/v14061148 (PMC9230969; doi:10.3390/v14061148)
Supplement: Supplementary file 1 [file viruses-14-01148-s001.zip › Supplementary_File_S2/AF_models/CHR-Candidatus__Pacearchaeota__archaeon__isolate__ARS50.pdb]

ATOM      1  N   MET A   1      28.945   8.354  16.176  1.00 41.84           N  
ATOM      2  H   MET A   1      28.465   7.472  16.276  1.00 41.84           H  
ATOM      3  H2  MET A   1      29.940   8.210  16.282  1.00 41.84           H  
ATOM      4  H3  MET A   1      28.784   8.727  15.252  1.00 41.84           H  
ATOM      5  CA  MET A   1      28.498   9.320  17.206  1.00 41.84           C  
ATOM      6  HA  MET A   1      27.450   9.578  17.051  1.00 41.84           H  
ATOM      7  C   MET A   1      29.343  10.576  17.065  1.00 41.84           C  
ATOM      8  CB  MET A   1      28.669   8.757  18.626  1.00 41.84           C  
ATOM      9  HB2 MET A   1      28.453   9.554  19.337  1.00 41.84           H  
ATOM     10  HB3 MET A   1      29.699   8.436  18.778  1.00 41.84           H  
ATOM     11  O   MET A   1      30.546  10.406  16.897  1.00 41.84           O  
ATOM     12  CG  MET A   1      27.726   7.587  18.924  1.00 41.84           C  
ATOM     13  HG2 MET A   1      28.013   6.723  18.325  1.00 41.84           H  
ATOM     14  HG3 MET A   1      26.709   7.877  18.661  1.00 41.84           H  
ATOM     15  SD  MET A   1      27.750   7.117  20.670  1.00 41.84           S  
ATOM     16  CE  MET A   1      26.439   5.865  20.702  1.00 41.84           C  
ATOM     17  HE1 MET A   1      26.264   5.553  21.731  1.00 41.84           H  
ATOM     18  HE2 MET A   1      26.742   4.999  20.114  1.00 41.84           H  
ATOM     19  HE3 MET A   1      25.517   6.281  20.294  1.00 41.84           H  
ATOM     20  N   PRO A   2      28.781  11.796  17.074  1.00 48.76           N  
ATOM     21  CA  PRO A   2      29.605  13.000  17.021  1.00 48.76           C  
ATOM     22  HA  PRO A   2      30.261  12.952  16.152  1.00 48.76           H  
ATOM     23  C   PRO A   2      30.445  13.121  18.299  1.00 48.76           C  
ATOM     24  CB  PRO A   2      28.641  14.183  16.856  1.00 48.76           C  
ATOM     25  HB2 PRO A   2      28.974  14.863  16.072  1.00 48.76           H  
ATOM     26  HB3 PRO A   2      28.540  14.723  17.798  1.00 48.76           H  
ATOM     27  O   PRO A   2      29.919  12.964  19.400  1.00 48.76           O  
ATOM     28  CG  PRO A   2      27.297  13.543  16.502  1.00 48.76           C  
ATOM     29  HG2 PRO A   2      26.460  14.118  16.898  1.00 48.76           H  
ATOM     30  HG3 PRO A   2      27.216  13.448  15.419  1.00 48.76           H  
ATOM     31  CD  PRO A   2      27.374  12.152  17.130  1.00 48.76           C  
ATOM     32  HD2 PRO A   2      26.748  11.456  16.571  1.00 48.76           H  
ATOM     33  HD3 PRO A   2      27.054  12.203  18.171  1.00 48.76           H  
ATOM     34  N   SER A   3      31.743  13.388  18.160  1.00 47.40           N  
ATOM     35  H   SER A   3      32.137  13.462  17.232  1.00 47.40           H  
ATOM     36  CA  SER A   3      32.640  13.688  19.279  1.00 47.40           C  
ATOM     37  HA  SER A   3      32.284  13.183  20.177  1.00 47.40           H  
ATOM     38  C   SER A   3      32.662  15.196  19.536  1.00 47.40           C  
ATOM     39  CB  SER A   3      34.051  13.167  18.981  1.00 47.40           C  
ATOM     40  HB2 SER A   3      34.716  13.430  19.803  1.00 47.40           H  
ATOM     41  HB3 SER A   3      34.025  12.082  18.883  1.00 47.40           H  
ATOM     42  O   SER A   3      33.069  15.966  18.665  1.00 47.40           O  
ATOM     43  OG  SER A   3      34.539  13.732  17.779  1.00 47.40           O  
ATOM     44  HG  SER A   3      34.402  14.681  17.819  1.00 47.40           H  
ATOM     45  N   TYR A   4      32.250  15.626  20.727  1.00 58.08           N  
ATOM     46  H   TYR A   4      31.909  14.950  21.396  1.00 58.08           H  
ATOM     47  CA  TYR A   4      32.261  17.034  21.132  1.00 58.08           C  
ATOM     48  HA  TYR A   4      32.216  17.660  20.241  1.00 58.08           H  
ATOM     49  C   TYR A   4      33.560  17.357  21.890  1.00 58.08           C  
ATOM     50  CB  TYR A   4      31.006  17.338  21.967  1.00 58.08           C  
ATOM     51  HB2 TYR A   4      31.059  16.782  22.903  1.00 58.08           H  
ATOM     52  HB3 TYR A   4      31.002  18.398  22.221  1.00 58.08           H  
ATOM     53  O   TYR A   4      33.854  16.726  22.899  1.00 58.08           O  
ATOM     54  CG  TYR A   4      29.696  17.003  21.271  1.00 58.08           C  
ATOM     55  CD1 TYR A   4      29.153  17.890  20.319  1.00 58.08           C  
ATOM     56  HD1 TYR A   4      29.655  18.821  20.101  1.00 58.08           H  
ATOM     57  CD2 TYR A   4      29.025  15.799  21.565  1.00 58.08           C  
ATOM     58  HD2 TYR A   4      29.431  15.113  22.293  1.00 58.08           H  
ATOM     59  CE1 TYR A   4      27.945  17.576  19.664  1.00 58.08           C  
ATOM     60  HE1 TYR A   4      27.527  18.263  18.943  1.00 58.08           H  
ATOM     61  CE2 TYR A   4      27.821  15.481  20.909  1.00 58.08           C  
ATOM     62  HE2 TYR A   4      27.305  14.557  21.126  1.00 58.08           H  
ATOM     63  OH  TYR A   4      26.114  16.052  19.330  1.00 58.08           O  
ATOM     64  HH  TYR A   4      25.802  16.761  18.763  1.00 58.08           H  
ATOM     65  CZ  TYR A   4      27.277  16.368  19.959  1.00 58.08           C  
ATOM     66  N   SER A   5      34.337  18.343  21.419  1.00 52.44           N  
ATOM     67  H   SER A   5      34.060  18.780  20.552  1.00 52.44           H  
ATOM     68  CA  SER A   5      35.668  18.687  21.969  1.00 52.44           C  
ATOM     69  HA  SER A   5      35.975  17.882  22.637  1.00 52.44           H  
ATOM     70  C   SER A   5      35.700  19.970  22.823  1.00 52.44           C  
ATOM     71  CB  SER A   5      36.713  18.725  20.843  1.00 52.44           C  
ATOM     72  HB2 SER A   5      36.643  17.811  20.253  1.00 52.44           H  
ATOM     73  HB3 SER A   5      36.517  19.578  20.193  1.00 52.44           H  
ATOM     74  O   SER A   5      36.775  20.518  23.064  1.00 52.44           O  
ATOM     75  OG  SER A   5      38.019  18.826  21.368  1.00 52.44           O  
ATOM     76  HG  SER A   5      38.020  19.531  22.020  1.00 52.44           H  
ATOM     77  N   ARG A   6      34.554  20.492  23.284  1.00 44.55           N  
ATOM     78  H   ARG A   6      33.693  19.992  23.111  1.00 44.55           H  
ATOM     79  CA  ARG A   6      34.525  21.643  24.210  1.00 44.55           C  
ATOM     80  HA  ARG A   6      35.414  21.549  24.834  1.00 44.55           H  
ATOM     81  C   ARG A   6      33.300  21.641  25.139  1.00 44.55           C  
ATOM     82  CB  ARG A   6      34.667  22.973  23.443  1.00 44.55           C  
ATOM     83  HB2 ARG A   6      34.733  23.790  24.161  1.00 44.55           H  
ATOM     84  HB3 ARG A   6      35.601  22.952  22.881  1.00 44.55           H  
ATOM     85  O   ARG A   6      32.228  21.229  24.687  1.00 44.55           O  
ATOM     86  CG  ARG A   6      33.513  23.259  22.474  1.00 44.55           C  
ATOM     87  HG2 ARG A   6      33.364  22.406  21.812  1.00 44.55           H  
ATOM     88  HG3 ARG A   6      32.609  23.437  23.056  1.00 44.55           H  
ATOM     89  CD  ARG A   6      33.786  24.505  21.630  1.00 44.55           C  
ATOM     90  HD2 ARG A   6      34.734  24.375  21.107  1.00 44.55           H  
ATOM     91  HD3 ARG A   6      33.859  25.367  22.292  1.00 44.55           H  
ATOM     92  NE  ARG A   6      32.709  24.719  20.645  1.00 44.55           N  
ATOM     93  HE  ARG A   6      31.956  24.045  20.649  1.00 44.55           H  
ATOM     94  NH1 ARG A   6      33.515  26.671  19.743  1.00 44.55           N  
ATOM     95 HH11 ARG A   6      34.274  26.656  20.410  1.00 44.55           H  
ATOM     96 HH12 ARG A   6      33.438  27.422  19.073  1.00 44.55           H  
ATOM     97  NH2 ARG A   6      31.649  25.767  18.921  1.00 44.55           N  
ATOM     98 HH21 ARG A   6      31.589  26.528  18.260  1.00 44.55           H  
ATOM     99 HH22 ARG A   6      30.929  25.058  18.927  1.00 44.55           H  
ATOM    100  CZ  ARG A   6      32.629  25.714  19.778  1.00 44.55           C  
ATOM    101  N   PRO A   7      33.424  22.129  26.391  1.00 33.77           N  
ATOM    102  CA  PRO A   7      32.294  22.280  27.310  1.00 33.77           C  
ATOM    103  HA  PRO A   7      31.823  21.307  27.450  1.00 33.77           H  
ATOM    104  C   PRO A   7      31.260  23.285  26.776  1.00 33.77           C  
ATOM    105  CB  PRO A   7      32.892  22.749  28.647  1.00 33.77           C  
ATOM    106  HB2 PRO A   7      32.785  23.829  28.752  1.00 33.77           H  
ATOM    107  HB3 PRO A   7      32.424  22.244  29.493  1.00 33.77           H  
ATOM    108  O   PRO A   7      31.626  24.381  26.355  1.00 33.77           O  
ATOM    109  CG  PRO A   7      34.376  22.408  28.544  1.00 33.77           C  
ATOM    110  HG2 PRO A   7      34.992  23.088  29.133  1.00 33.77           H  
ATOM    111  HG3 PRO A   7      34.536  21.376  28.858  1.00 33.77           H  
ATOM    112  CD  PRO A   7      34.657  22.536  27.053  1.00 33.77           C  
ATOM    113  HD2 PRO A   7      34.879  23.574  26.805  1.00 33.77           H  
ATOM    114  HD3 PRO A   7      35.503  21.895  26.804  1.00 33.77           H  
ATOM    115  N   GLY A   8      29.977  22.916  26.788  1.00 58.56           N  
ATOM    116  H   GLY A   8      29.736  21.991  27.114  1.00 58.56           H  
ATOM    117  CA  GLY A   8      28.858  23.745  26.330  1.00 58.56           C  
ATOM    118  HA2 GLY A   8      28.813  24.653  26.932  1.00 58.56           H  
ATOM    119  HA3 GLY A   8      29.013  24.027  25.288  1.00 58.56           H  
ATOM    120  C   GLY A   8      27.520  23.007  26.439  1.00 58.56           C  
ATOM    121  O   GLY A   8      27.499  21.788  26.604  1.00 58.56           O  
ATOM    122  N   VAL A   9      26.406  23.741  26.369  1.00 43.60           N  
ATOM    123  H   VAL A   9      26.489  24.734  26.208  1.00 43.60           H  
ATOM    124  CA  VAL A   9      25.056  23.159  26.297  1.00 43.60           C  
ATOM    125  HA  VAL A   9      25.034  22.229  26.865  1.00 43.60           H  
ATOM    126  C   VAL A   9      24.756  22.842  24.835  1.00 43.60           C  
ATOM    127  CB  VAL A   9      23.991  24.101  26.900  1.00 43.60           C  
ATOM    128  HB  VAL A   9      23.998  25.047  26.359  1.00 43.60           H  
ATOM    129  O   VAL A   9      24.697  23.747  24.006  1.00 43.60           O  
ATOM    130  CG1 VAL A   9      22.583  23.496  26.814  1.00 43.60           C  
ATOM    131 HG11 VAL A   9      22.290  23.364  25.772  1.00 43.60           H  
ATOM    132 HG12 VAL A   9      22.551  22.533  27.323  1.00 43.60           H  
ATOM    133 HG13 VAL A   9      21.863  24.169  27.280  1.00 43.60           H  
ATOM    134  CG2 VAL A   9      24.288  24.388  28.378  1.00 43.60           C  
ATOM    135 HG21 VAL A   9      23.514  25.036  28.789  1.00 43.60           H  
ATOM    136 HG22 VAL A   9      24.310  23.457  28.944  1.00 43.60           H  
ATOM    137 HG23 VAL A   9      25.247  24.895  28.482  1.00 43.60           H  
ATOM    138  N   TYR A  10      24.584  21.560  24.518  1.00 57.64           N  
ATOM    139  H   TYR A  10      24.655  20.866  25.248  1.00 57.64           H  
ATOM    140  CA  TYR A  10      24.237  21.089  23.179  1.00 57.64           C  
ATOM    141  HA  TYR A  10      24.264  21.921  22.475  1.00 57.64           H  
ATOM    142  C   TYR A  10      22.815  20.530  23.207  1.00 57.64           C  
ATOM    143  CB  TYR A  10      25.259  20.047  22.701  1.00 57.64           C  
ATOM    144  HB2 TYR A  10      24.983  19.725  21.697  1.00 57.64           H  
ATOM    145  HB3 TYR A  10      25.203  19.171  23.347  1.00 57.64           H  
ATOM    146  O   TYR A  10      22.553  19.535  23.880  1.00 57.64           O  
ATOM    147  CG  TYR A  10      26.693  20.546  22.673  1.00 57.64           C  
ATOM    148  CD1 TYR A  10      27.151  21.322  21.591  1.00 57.64           C  
ATOM    149  HD1 TYR A  10      26.478  21.561  20.781  1.00 57.64           H  
ATOM    150  CD2 TYR A  10      27.562  20.248  23.740  1.00 57.64           C  
ATOM    151  HD2 TYR A  10      27.207  19.671  24.581  1.00 57.64           H  
ATOM    152  CE1 TYR A  10      28.480  21.789  21.571  1.00 57.64           C  
ATOM    153  HE1 TYR A  10      28.835  22.384  20.743  1.00 57.64           H  
ATOM    154  CE2 TYR A  10      28.890  20.714  23.727  1.00 57.64           C  
ATOM    155  HE2 TYR A  10      29.549  20.486  24.551  1.00 57.64           H  
ATOM    156  OH  TYR A  10      30.633  21.919  22.610  1.00 57.64           O  
ATOM    157  HH  TYR A  10      31.095  21.641  23.405  1.00 57.64           H  
ATOM    158  CZ  TYR A  10      29.349  21.482  22.638  1.00 57.64           C  
ATOM    159  N   ILE A  11      21.901  21.180  22.489  1.00 46.24           N  
ATOM    160  H   ILE A  11      22.187  21.987  21.954  1.00 46.24           H  
ATOM    161  CA  ILE A  11      20.536  20.694  22.274  1.00 46.24           C  
ATOM    162  HA  ILE A  11      20.254  20.017  23.080  1.00 46.24           H  
ATOM    163  C   ILE A  11      20.558  19.911  20.964  1.00 46.24           C  
ATOM    164  CB  ILE A  11      19.524  21.863  22.264  1.00 46.24           C  
ATOM    165  HB  ILE A  11      19.812  22.564  21.480  1.00 46.24           H  
ATOM    166  O   ILE A  11      20.929  20.453  19.925  1.00 46.24           O  
ATOM    167  CG1 ILE A  11      19.554  22.601  23.625  1.00 46.24           C  
ATOM    168 HG12 ILE A  11      19.188  21.937  24.408  1.00 46.24           H  
ATOM    169 HG13 ILE A  11      20.580  22.874  23.872  1.00 46.24           H  
ATOM    170  CG2 ILE A  11      18.106  21.345  21.953  1.00 46.24           C  
ATOM    171 HG21 ILE A  11      17.773  20.647  22.721  1.00 46.24           H  
ATOM    172 HG22 ILE A  11      17.402  22.175  21.894  1.00 46.24           H  
ATOM    173 HG23 ILE A  11      18.081  20.851  20.982  1.00 46.24           H  
ATOM    174  CD1 ILE A  11      18.740  23.900  23.652  1.00 46.24           C  
ATOM    175 HD11 ILE A  11      18.909  24.410  24.601  1.00 46.24           H  
ATOM    176 HD12 ILE A  11      17.675  23.687  23.559  1.00 46.24           H  
ATOM    177 HD13 ILE A  11      19.055  24.553  22.838  1.00 46.24           H  
ATOM    178  N   ASN A  12      20.223  18.625  21.030  1.00 41.77           N  
ATOM    179  H   ASN A  12      19.908  18.252  21.913  1.00 41.77           H  
ATOM    180  CA  ASN A  12      20.093  17.776  19.854  1.00 41.77           C  
ATOM    181  HA  ASN A  12      20.466  18.302  18.975  1.00 41.77           H  
ATOM    182  C   ASN A  12      18.609  17.485  19.627  1.00 41.77           C  
ATOM    183  CB  ASN A  12      20.940  16.505  20.040  1.00 41.77           C  
ATOM    184  HB2 ASN A  12      21.950  16.783  20.341  1.00 41.77           H  
ATOM    185  HB3 ASN A  12      20.499  15.889  20.824  1.00 41.77           H  
ATOM    186  O   ASN A  12      17.993  16.761  20.409  1.00 41.77           O  
ATOM    187  CG  ASN A  12      21.046  15.689  18.762  1.00 41.77           C  
ATOM    188  ND2 ASN A  12      21.537  14.476  18.845  1.00 41.77           N  
ATOM    189 HD21 ASN A  12      21.538  13.958  17.978  1.00 41.77           H  
ATOM    190 HD22 ASN A  12      21.771  14.084  19.746  1.00 41.77           H  
ATOM    191  OD1 ASN A  12      20.737  16.123  17.670  1.00 41.77           O  
ATOM    192  N   GLU A  13      18.044  18.061  18.572  1.00 34.16           N  
ATOM    193  H   GLU A  13      18.602  18.650  17.970  1.00 34.16           H  
ATOM    194  CA  GLU A  13      16.695  17.743  18.119  1.00 34.16           C  
ATOM    195  HA  GLU A  13      16.068  17.486  18.972  1.00 34.16           H  
ATOM    196  C   GLU A  13      16.772  16.522  17.199  1.00 34.16           C  
ATOM    197  CB  GLU A  13      16.053  18.955  17.427  1.00 34.16           C  
ATOM    198  HB2 GLU A  13      15.121  18.630  16.966  1.00 34.16           H  
ATOM    199  HB3 GLU A  13      16.722  19.326  16.651  1.00 34.16           H  
ATOM    200  O   GLU A  13      17.172  16.609  16.040  1.00 34.16           O  
ATOM    201  CG  GLU A  13      15.743  20.082  18.429  1.00 34.16           C  
ATOM    202  HG2 GLU A  13      15.088  19.684  19.204  1.00 34.16           H  
ATOM    203  HG3 GLU A  13      16.672  20.396  18.905  1.00 34.16           H  
ATOM    204  CD  GLU A  13      15.074  21.311  17.791  1.00 34.16           C  
ATOM    205  OE1 GLU A  13      14.876  22.292  18.543  1.00 34.16           O  
ATOM    206  OE2 GLU A  13      14.769  21.269  16.578  1.00 34.16           O  
ATOM    207  N   ALA A  14      16.405  15.353  17.721  1.00 47.39           N  
ATOM    208  H   ALA A  14      16.100  15.331  18.683  1.00 47.39           H  
ATOM    209  CA  ALA A  14      16.052  14.235  16.858  1.00 47.39           C  
ATOM    210  HA  ALA A  14      16.747  14.207  16.018  1.00 47.39           H  
ATOM    211  C   ALA A  14      14.623  14.469  16.343  1.00 47.39           C  
ATOM    212  CB  ALA A  14      16.186  12.920  17.634  1.00 47.39           C  
ATOM    213  HB1 ALA A  14      15.511  12.925  18.490  1.00 47.39           H  
ATOM    214  HB2 ALA A  14      17.212  12.802  17.982  1.00 47.39           H  
ATOM    215  HB3 ALA A  14      15.929  12.085  16.981  1.00 47.39           H  
ATOM    216  O   ALA A  14      13.757  14.821  17.152  1.00 47.39           O  
ATOM    217  N   PRO A  15      14.324  14.249  15.049  1.00 36.45           N  
ATOM    218  CA  PRO A  15      12.944  14.254  14.598  1.00 36.45           C  
ATOM    219  HA  PRO A  15      12.480  15.217  14.811  1.00 36.45           H  
ATOM    220  C   PRO A  15      12.211  13.149  15.358  1.00 36.45           C  
ATOM    221  CB  PRO A  15      12.990  14.036  13.083  1.00 36.45           C  
ATOM    222  HB2 PRO A  15      13.023  15.003  12.582  1.00 36.45           H  
ATOM    223  HB3 PRO A  15      12.141  13.453  12.725  1.00 36.45           H  
ATOM    224  O   PRO A  15      12.548  11.966  15.244  1.00 36.45           O  
ATOM    225  CG  PRO A  15      14.316  13.308  12.861  1.00 36.45           C  
ATOM    226  HG2 PRO A  15      14.170  12.236  12.993  1.00 36.45           H  
ATOM    227  HG3 PRO A  15      14.730  13.516  11.874  1.00 36.45           H  
ATOM    228  CD  PRO A  15      15.217  13.840  13.977  1.00 36.45           C  
ATOM    229  HD2 PRO A  15      15.771  14.709  13.623  1.00 36.45           H  
ATOM    230  HD3 PRO A  15      15.904  13.058  14.301  1.00 36.45           H  
ATOM    231  N   LEU A  16      11.229  13.537  16.174  1.00 32.68           N  
ATOM    232  H   LEU A  16      11.073  14.526  16.302  1.00 32.68           H  
ATOM    233  CA  LEU A  16      10.290  12.588  16.755  1.00 32.68           C  
ATOM    234  HA  LEU A  16      10.816  11.933  17.450  1.00 32.68           H  
ATOM    235  C   LEU A  16       9.743  11.751  15.596  1.00 32.68           C  
ATOM    236  CB  LEU A  16       9.161  13.346  17.485  1.00 32.68           C  
ATOM    237  HB2 LEU A  16       8.748  14.083  16.796  1.00 32.68           H  
ATOM    238  HB3 LEU A  16       8.362  12.645  17.726  1.00 32.68           H  
ATOM    239  O   LEU A  16       9.271  12.310  14.603  1.00 32.68           O  
ATOM    240  CG  LEU A  16       9.598  14.061  18.779  1.00 32.68           C  
ATOM    241  HG  LEU A  16      10.508  14.632  18.594  1.00 32.68           H  
ATOM    242  CD1 LEU A  16       8.510  15.032  19.237  1.00 32.68           C  
ATOM    243 HD11 LEU A  16       7.584  14.494  19.440  1.00 32.68           H  
ATOM    244 HD12 LEU A  16       8.835  15.548  20.141  1.00 32.68           H  
ATOM    245 HD13 LEU A  16       8.333  15.777  18.462  1.00 32.68           H  
ATOM    246  CD2 LEU A  16       9.854  13.064  19.912  1.00 32.68           C  
ATOM    247 HD21 LEU A  16      10.125  13.607  20.818  1.00 32.68           H  
ATOM    248 HD22 LEU A  16       8.959  12.472  20.104  1.00 32.68           H  
ATOM    249 HD23 LEU A  16      10.682  12.406  19.650  1.00 32.68           H  
ATOM    250  N   LYS A  17       9.795  10.415  15.700  1.00 35.30           N  
ATOM    251  H   LYS A  17      10.233  10.013  16.517  1.00 35.30           H  
ATOM    252  CA  LYS A  17       8.934   9.587  14.851  1.00 35.30           C  
ATOM    253  HA  LYS A  17       9.187   9.747  13.802  1.00 35.30           H  
ATOM    254  C   LYS A  17       7.525  10.108  15.091  1.00 35.30           C  
ATOM    255  CB  LYS A  17       9.023   8.092  15.198  1.00 35.30           C  
ATOM    256  HB2 LYS A  17       8.113   7.611  14.839  1.00 35.30           H  
ATOM    257  HB3 LYS A  17       9.067   7.962  16.279  1.00 35.30           H  
ATOM    258  O   LYS A  17       7.040  10.017  16.217  1.00 35.30           O  
ATOM    259  CG  LYS A  17      10.219   7.399  14.532  1.00 35.30           C  
ATOM    260  HG2 LYS A  17      10.198   7.601  13.461  1.00 35.30           H  
ATOM    261  HG3 LYS A  17      11.147   7.789  14.949  1.00 35.30           H  
ATOM    262  CD  LYS A  17      10.144   5.881  14.755  1.00 35.30           C  
ATOM    263  HD2 LYS A  17       9.186   5.521  14.382  1.00 35.30           H  
ATOM    264  HD3 LYS A  17      10.210   5.669  15.822  1.00 35.30           H  
ATOM    265  CE  LYS A  17      11.278   5.168  14.010  1.00 35.30           C  
ATOM    266  HE2 LYS A  17      12.229   5.464  14.453  1.00 35.30           H  
ATOM    267  HE3 LYS A  17      11.274   5.508  12.974  1.00 35.30           H  
ATOM    268  NZ  LYS A  17      11.117   3.692  14.054  1.00 35.30           N  
ATOM    269  HZ1 LYS A  17      11.120   3.360  15.008  1.00 35.30           H  
ATOM    270  HZ2 LYS A  17      10.244   3.421  13.625  1.00 35.30           H  
ATOM    271  HZ3 LYS A  17      11.867   3.237  13.553  1.00 35.30           H  
ATOM    272  N   ALA A  18       6.924  10.718  14.073  1.00 39.90           N  
ATOM    273  H   ALA A  18       7.445  10.886  13.224  1.00 39.90           H  
ATOM    274  CA  ALA A  18       5.569  11.222  14.168  1.00 39.90           C  
ATOM    275  HA  ALA A  18       5.505  11.934  14.991  1.00 39.90           H  
ATOM    276  C   ALA A  18       4.666  10.025  14.472  1.00 39.90           C  
ATOM    277  CB  ALA A  18       5.203  11.948  12.867  1.00 39.90           C  
ATOM    278  HB1 ALA A  18       5.875  12.791  12.711  1.00 39.90           H  
ATOM    279  HB2 ALA A  18       4.180  12.318  12.934  1.00 39.90           H  
ATOM    280  HB3 ALA A  18       5.275  11.264  12.021  1.00 39.90           H  
ATOM    281  O   ALA A  18       4.368   9.219  13.594  1.00 39.90           O  
ATOM    282  N   ILE A  19       4.291   9.866  15.740  1.00 41.75           N  
ATOM    283  H   ILE A  19       4.673  10.485  16.441  1.00 41.75           H  
ATOM    284  CA  ILE A  19       3.205   8.973  16.107  1.00 41.75           C  
ATOM    285  HA  ILE A  19       3.319   8.018  15.594  1.00 41.75           H  
ATOM    286  C   ILE A  19       1.968   9.678  15.581  1.00 41.75           C  
ATOM    287  CB  ILE A  19       3.150   8.717  17.627  1.00 41.75           C  
ATOM    288  HB  ILE A  19       3.075   9.673  18.146  1.00 41.75           H  
ATOM    289  O   ILE A  19       1.594  10.736  16.087  1.00 41.75           O  
ATOM    290  CG1 ILE A  19       4.437   7.997  18.093  1.00 41.75           C  
ATOM    291 HG12 ILE A  19       4.491   7.013  17.629  1.00 41.75           H  
ATOM    292 HG13 ILE A  19       5.307   8.568  17.768  1.00 41.75           H  
ATOM    293  CG2 ILE A  19       1.901   7.876  17.960  1.00 41.75           C  
ATOM    294 HG21 ILE A  19       1.948   6.922  17.437  1.00 41.75           H  
ATOM    295 HG22 ILE A  19       1.833   7.702  19.034  1.00 41.75           H  
ATOM    296 HG23 ILE A  19       0.995   8.403  17.660  1.00 41.75           H  
ATOM    297  CD1 ILE A  19       4.550   7.838  19.614  1.00 41.75           C  
ATOM    298 HD11 ILE A  19       5.532   7.432  19.858  1.00 41.75           H  
ATOM    299 HD12 ILE A  19       3.790   7.152  19.988  1.00 41.75           H  
ATOM    300 HD13 ILE A  19       4.440   8.809  20.097  1.00 41.75           H  
ATOM    301  N   VAL A  20       1.362   9.123  14.536  1.00 47.84           N  
ATOM    302  H   VAL A  20       1.741   8.280  14.130  1.00 47.84           H  
ATOM    303  CA  VAL A  20       0.077   9.631  14.074  1.00 47.84           C  
ATOM    304  HA  VAL A  20       0.127  10.720  14.059  1.00 47.84           H  
ATOM    305  C   VAL A  20      -0.939   9.208  15.128  1.00 47.84           C  
ATOM    306  CB  VAL A  20      -0.284   9.178  12.648  1.00 47.84           C  
ATOM    307  HB  VAL A  20      -0.579   8.129  12.647  1.00 47.84           H  
ATOM    308  O   VAL A  20      -1.293   8.032  15.262  1.00 47.84           O  
ATOM    309  CG1 VAL A  20      -1.441  10.046  12.143  1.00 47.84           C  
ATOM    310 HG11 VAL A  20      -1.732   9.730  11.141  1.00 47.84           H  
ATOM    311 HG12 VAL A  20      -2.302   9.949  12.805  1.00 47.84           H  
ATOM    312 HG13 VAL A  20      -1.143  11.093  12.106  1.00 47.84           H  
ATOM    313  CG2 VAL A  20       0.884   9.366  11.668  1.00 47.84           C  
ATOM    314 HG21 VAL A  20       0.562   9.113  10.658  1.00 47.84           H  
ATOM    315 HG22 VAL A  20       1.710   8.706  11.933  1.00 47.84           H  
ATOM    316 HG23 VAL A  20       1.231  10.399  11.688  1.00 47.84           H  
ATOM    317  N   THR A  21      -1.332  10.159  15.971  1.00 44.98           N  
ATOM    318  H   THR A  21      -0.956  11.093  15.886  1.00 44.98           H  
ATOM    319  CA  THR A  21      -2.406   9.947  16.929  1.00 44.98           C  
ATOM    320  HA  THR A  21      -2.300   8.952  17.362  1.00 44.98           H  
ATOM    321  C   THR A  21      -3.713   9.983  16.157  1.00 44.98           C  
ATOM    322  CB  THR A  21      -2.371  10.945  18.094  1.00 44.98           C  
ATOM    323  HB  THR A  21      -3.294  10.860  18.668  1.00 44.98           H  
ATOM    324  O   THR A  21      -4.038  10.945  15.463  1.00 44.98           O  
ATOM    325  CG2 THR A  21      -1.186  10.653  19.016  1.00 44.98           C  
ATOM    326 HG21 THR A  21      -1.201  11.337  19.864  1.00 44.98           H  
ATOM    327 HG22 THR A  21      -0.249  10.776  18.472  1.00 44.98           H  
ATOM    328 HG23 THR A  21      -1.251   9.630  19.388  1.00 44.98           H  
ATOM    329  OG1 THR A  21      -2.218  12.268  17.644  1.00 44.98           O  
ATOM    330  HG1 THR A  21      -2.150  12.842  18.411  1.00 44.98           H  
ATOM    331  N   ASN A  22      -4.451   8.880  16.228  1.00 43.41           N  
ATOM    332  H   ASN A  22      -4.111   8.092  16.759  1.00 43.41           H  
ATOM    333  CA  ASN A  22      -5.787   8.815  15.666  1.00 43.41           C  
ATOM    334  HA  ASN A  22      -5.732   9.025  14.598  1.00 43.41           H  
ATOM    335  C   ASN A  22      -6.685   9.874  16.324  1.00 43.41           C  
ATOM    336  CB  ASN A  22      -6.306   7.390  15.885  1.00 43.41           C  
ATOM    337  HB2 ASN A  22      -6.447   7.219  16.952  1.00 43.41           H  
ATOM    338  HB3 ASN A  22      -5.575   6.671  15.515  1.00 43.41           H  
ATOM    339  O   ASN A  22      -6.473  10.260  17.480  1.00 43.41           O  
ATOM    340  CG  ASN A  22      -7.606   7.113  15.165  1.00 43.41           C  
ATOM    341  ND2 ASN A  22      -8.297   6.094  15.602  1.00 43.41           N  
ATOM    342 HD21 ASN A  22      -7.918   5.481  16.309  1.00 43.41           H  
ATOM    343 HD22 ASN A  22      -9.059   5.769  15.024  1.00 43.41           H  
ATOM    344  OD1 ASN A  22      -7.981   7.791  14.221  1.00 43.41           O  
ATOM    345  N   ARG A  23      -7.739  10.298  15.624  1.00 45.89           N  
ATOM    346  H   ARG A  23      -7.921   9.852  14.737  1.00 45.89           H  
ATOM    347  CA  ARG A  23      -8.794  11.089  16.255  1.00 45.89           C  
ATOM    348  HA  ARG A  23      -8.317  11.984  16.653  1.00 45.89           H  
ATOM    349  C   ARG A  23      -9.386  10.241  17.398  1.00 45.89           C  
ATOM    350  CB  ARG A  23      -9.813  11.497  15.186  1.00 45.89           C  
ATOM    351  HB2 ARG A  23     -10.471  10.660  14.957  1.00 45.89           H  
ATOM    352  HB3 ARG A  23      -9.270  11.757  14.276  1.00 45.89           H  
ATOM    353  O   ARG A  23      -9.769   9.097  17.146  1.00 45.89           O  
ATOM    354  CG  ARG A  23     -10.631  12.719  15.614  1.00 45.89           C  
ATOM    355  HG2 ARG A  23      -9.959  13.516  15.933  1.00 45.89           H  
ATOM    356  HG3 ARG A  23     -11.287  12.446  16.441  1.00 45.89           H  
ATOM    357  CD  ARG A  23     -11.459  13.207  14.423  1.00 45.89           C  
ATOM    358  HD2 ARG A  23     -10.773  13.474  13.619  1.00 45.89           H  
ATOM    359  HD3 ARG A  23     -12.093  12.391  14.077  1.00 45.89           H  
ATOM    360  NE  ARG A  23     -12.295  14.369  14.778  1.00 45.89           N  
ATOM    361  HE  ARG A  23     -12.380  14.583  15.761  1.00 45.89           H  
ATOM    362  NH1 ARG A  23     -12.808  15.004  12.632  1.00 45.89           N  
ATOM    363 HH11 ARG A  23     -13.207  15.667  11.982  1.00 45.89           H  
ATOM    364 HH12 ARG A  23     -12.216  14.264  12.282  1.00 45.89           H  
ATOM    365  NH2 ARG A  23     -13.610  16.181  14.354  1.00 45.89           N  
ATOM    366 HH21 ARG A  23     -13.664  16.376  15.344  1.00 45.89           H  
ATOM    367 HH22 ARG A  23     -14.030  16.819  13.694  1.00 45.89           H  
ATOM    368  CZ  ARG A  23     -12.898  15.177  13.922  1.00 45.89           C  
ATOM    369  N   PRO A  24      -9.444  10.736  18.649  1.00 42.52           N  
ATOM    370  CA  PRO A  24      -9.839   9.909  19.786  1.00 42.52           C  
ATOM    371  HA  PRO A  24      -9.068   9.155  19.939  1.00 42.52           H  
ATOM    372  C   PRO A  24     -11.195   9.221  19.559  1.00 42.52           C  
ATOM    373  CB  PRO A  24      -9.862  10.850  20.996  1.00 42.52           C  
ATOM    374  HB2 PRO A  24      -9.573  10.335  21.913  1.00 42.52           H  
ATOM    375  HB3 PRO A  24     -10.848  11.300  21.109  1.00 42.52           H  
ATOM    376  O   PRO A  24     -12.186   9.880  19.248  1.00 42.52           O  
ATOM    377  CG  PRO A  24      -8.858  11.938  20.619  1.00 42.52           C  
ATOM    378  HG2 PRO A  24      -7.852  11.605  20.873  1.00 42.52           H  
ATOM    379  HG3 PRO A  24      -9.082  12.885  21.110  1.00 42.52           H  
ATOM    380  CD  PRO A  24      -8.987  12.042  19.101  1.00 42.52           C  
ATOM    381  HD2 PRO A  24      -9.729  12.797  18.842  1.00 42.52           H  
ATOM    382  HD3 PRO A  24      -8.015  12.299  18.680  1.00 42.52           H  
ATOM    383  N   GLY A  25     -11.239   7.896  19.738  1.00 50.11           N  
ATOM    384  H   GLY A  25     -10.367   7.416  19.909  1.00 50.11           H  
ATOM    385  CA  GLY A  25     -12.484   7.136  19.892  1.00 50.11           C  
ATOM    386  HA2 GLY A  25     -13.235   7.781  20.348  1.00 50.11           H  
ATOM    387  HA3 GLY A  25     -12.294   6.318  20.587  1.00 50.11           H  
ATOM    388  C   GLY A  25     -13.113   6.519  18.637  1.00 50.11           C  
ATOM    389  O   GLY A  25     -14.240   6.032  18.747  1.00 50.11           O  
ATOM    390  N   ARG A  26     -12.438   6.501  17.477  1.00 65.61           N  
ATOM    391  H   ARG A  26     -11.518   6.916  17.440  1.00 65.61           H  
ATOM    392  CA  ARG A  26     -12.921   5.786  16.278  1.00 65.61           C  
ATOM    393  HA  ARG A  26     -13.916   5.386  16.474  1.00 65.61           H  
ATOM    394  C   ARG A  26     -12.052   4.582  15.942  1.00 65.61           C  
ATOM    395  CB  ARG A  26     -13.031   6.726  15.069  1.00 65.61           C  
ATOM    396  HB2 ARG A  26     -12.078   7.228  14.902  1.00 65.61           H  
ATOM    397  HB3 ARG A  26     -13.268   6.136  14.185  1.00 65.61           H  
ATOM    398  O   ARG A  26     -10.829   4.658  15.998  1.00 65.61           O  
ATOM    399  CG  ARG A  26     -14.139   7.760  15.288  1.00 65.61           C  
ATOM    400  HG2 ARG A  26     -13.861   8.422  16.108  1.00 65.61           H  
ATOM    401  HG3 ARG A  26     -15.064   7.245  15.547  1.00 65.61           H  
ATOM    402  CD  ARG A  26     -14.370   8.589  14.024  1.00 65.61           C  
ATOM    403  HD2 ARG A  26     -14.625   7.910  13.211  1.00 65.61           H  
ATOM    404  HD3 ARG A  26     -13.446   9.107  13.766  1.00 65.61           H  
ATOM    405  NE  ARG A  26     -15.455   9.565  14.241  1.00 65.61           N  
ATOM    406  HE  ARG A  26     -15.683   9.762  15.205  1.00 65.61           H  
ATOM    407  NH1 ARG A  26     -15.960   9.955  12.040  1.00 65.61           N  
ATOM    408 HH11 ARG A  26     -16.477  10.451  11.328  1.00 65.61           H  
ATOM    409 HH12 ARG A  26     -15.150   9.410  11.783  1.00 65.61           H  
ATOM    410  NH2 ARG A  26     -17.137  10.976  13.644  1.00 65.61           N  
ATOM    411 HH21 ARG A  26     -17.352  11.128  14.619  1.00 65.61           H  
ATOM    412 HH22 ARG A  26     -17.710  11.404  12.931  1.00 65.61           H  
ATOM    413  CZ  ARG A  26     -16.178  10.157  13.310  1.00 65.61           C  
ATOM    414  N   THR A  27     -12.705   3.499  15.550  1.00 75.04           N  
ATOM    415  H   THR A  27     -13.713   3.466  15.610  1.00 75.04           H  
ATOM    416  CA  THR A  27     -12.073   2.405  14.823  1.00 75.04           C  
ATOM    417  HA  THR A  27     -11.285   1.943  15.419  1.00 75.04           H  
ATOM    418  C   THR A  27     -11.518   2.924  13.516  1.00 75.04           C  
ATOM    419  CB  THR A  27     -13.130   1.378  14.482  1.00 75.04           C  
ATOM    420  HB  THR A  27     -13.896   1.858  13.872  1.00 75.04           H  
ATOM    421  O   THR A  27     -12.234   3.590  12.760  1.00 75.04           O  
ATOM    422  CG2 THR A  27     -12.580   0.195  13.717  1.00 75.04           C  
ATOM    423 HG21 THR A  27     -12.202   0.499  12.741  1.00 75.04           H  
ATOM    424 HG22 THR A  27     -11.786  -0.280  14.295  1.00 75.04           H  
ATOM    425 HG23 THR A  27     -13.416  -0.486  13.562  1.00 75.04           H  
ATOM    426  OG1 THR A  27     -13.702   0.945  15.684  1.00 75.04           O  
ATOM    427  HG1 THR A  27     -14.635   0.879  15.467  1.00 75.04           H  
ATOM    428  N   THR A  28     -10.267   2.593  13.230  1.00 86.97           N  
ATOM    429  H   THR A  28      -9.728   2.046  13.886  1.00 86.97           H  
ATOM    430  CA  THR A  28      -9.634   3.019  11.990  1.00 86.97           C  
ATOM    431  HA  THR A  28     -10.305   3.700  11.466  1.00 86.97           H  
ATOM    432  C   THR A  28      -9.403   1.833  11.081  1.00 86.97           C  
ATOM    433  CB  THR A  28      -8.356   3.807  12.244  1.00 86.97           C  
ATOM    434  HB  THR A  28      -7.581   3.164  12.661  1.00 86.97           H  
ATOM    435  O   THR A  28      -8.857   0.807  11.486  1.00 86.97           O  
ATOM    436  CG2 THR A  28      -7.869   4.470  10.963  1.00 86.97           C  
ATOM    437 HG21 THR A  28      -7.422   3.719  10.311  1.00 86.97           H  
ATOM    438 HG22 THR A  28      -7.132   5.238  11.197  1.00 86.97           H  
ATOM    439 HG23 THR A  28      -8.696   4.948  10.437  1.00 86.97           H  
ATOM    440  OG1 THR A  28      -8.627   4.852  13.136  1.00 86.97           O  
ATOM    441  HG1 THR A  28      -8.805   5.647  12.627  1.00 86.97           H  
ATOM    442  N   ALA A  29      -9.824   1.987   9.830  1.00 94.47           N  
ATOM    443  H   ALA A  29     -10.238   2.865   9.550  1.00 94.47           H  
ATOM    444  CA  ALA A  29      -9.528   1.021   8.795  1.00 94.47           C  
ATOM    445  HA  ALA A  29      -9.688   0.022   9.200  1.00 94.47           H  
ATOM    446  C   ALA A  29      -8.060   1.133   8.374  1.00 94.47           C  
ATOM    447  CB  ALA A  29     -10.493   1.258   7.627  1.00 94.47           C  
ATOM    448  HB1 ALA A  29     -11.514   1.044   7.944  1.00 94.47           H  
ATOM    449  HB2 ALA A  29     -10.236   0.609   6.789  1.00 94.47           H  
ATOM    450  HB3 ALA A  29     -10.428   2.294   7.296  1.00 94.47           H  
ATOM    451  O   ALA A  29      -7.525   2.235   8.252  1.00 94.47           O  
ATOM    452  N   SER A  30      -7.414   0.008   8.110  1.00 96.27           N  
ATOM    453  H   SER A  30      -7.829  -0.878   8.362  1.00 96.27           H  
ATOM    454  CA  SER A  30      -6.097  -0.047   7.502  1.00 96.27           C  
ATOM    455  HA  SER A  30      -5.925   0.927   7.044  1.00 96.27           H  
ATOM    456  C   SER A  30      -6.040  -1.086   6.388  1.00 96.27           C  
ATOM    457  CB  SER A  30      -4.990  -0.247   8.539  1.00 96.27           C  
ATOM    458  HB2 SER A  30      -4.026  -0.224   8.029  1.00 96.27           H  
ATOM    459  HB3 SER A  30      -5.023   0.570   9.259  1.00 96.27           H  
ATOM    460  O   SER A  30      -6.614  -2.170   6.480  1.00 96.27           O  
ATOM    461  OG  SER A  30      -5.125  -1.471   9.222  1.00 96.27           O  
ATOM    462  HG  SER A  30      -4.298  -1.678   9.663  1.00 96.27           H  
ATOM    463  N   PHE A  31      -5.336  -0.736   5.319  1.00 97.65           N  
ATOM    464  H   PHE A  31      -4.912   0.180   5.306  1.00 97.65           H  
ATOM    465  CA  PHE A  31      -5.100  -1.593   4.169  1.00 97.65           C  
ATOM    466  HA  PHE A  31      -5.600  -2.550   4.315  1.00 97.65           H  
ATOM    467  C   PHE A  31      -3.606  -1.849   4.022  1.00 97.65           C  
ATOM    468  CB  PHE A  31      -5.682  -0.956   2.906  1.00 97.65           C  
ATOM    469  HB2 PHE A  31      -5.417  -1.596   2.064  1.00 97.65           H  
ATOM    470  HB3 PHE A  31      -5.229   0.022   2.745  1.00 97.65           H  
ATOM    471  O   PHE A  31      -2.807  -0.912   4.075  1.00 97.65           O  
ATOM    472  CG  PHE A  31      -7.188  -0.827   2.931  1.00 97.65           C  
ATOM    473  CD1 PHE A  31      -7.977  -1.932   2.568  1.00 97.65           C  
ATOM    474  HD1 PHE A  31      -7.512  -2.856   2.258  1.00 97.65           H  
ATOM    475  CD2 PHE A  31      -7.800   0.367   3.357  1.00 97.65           C  
ATOM    476  HD2 PHE A  31      -7.188   1.210   3.641  1.00 97.65           H  
ATOM    477  CE1 PHE A  31      -9.374  -1.853   2.646  1.00 97.65           C  
ATOM    478  HE1 PHE A  31      -9.965  -2.722   2.395  1.00 97.65           H  
ATOM    479  CE2 PHE A  31      -9.204   0.448   3.430  1.00 97.65           C  
ATOM    480  HE2 PHE A  31      -9.686   1.352   3.769  1.00 97.65           H  
ATOM    481  CZ  PHE A  31      -9.987  -0.668   3.087  1.00 97.65           C  
ATOM    482  HZ  PHE A  31     -11.061  -0.628   3.187  1.00 97.65           H  
ATOM    483  N   VAL A  32      -3.233  -3.108   3.818  1.00 97.51           N  
ATOM    484  H   VAL A  32      -3.941  -3.829   3.834  1.00 97.51           H  
ATOM    485  CA  VAL A  32      -1.855  -3.514   3.527  1.00 97.51           C  
ATOM    486  HA  VAL A  32      -1.226  -2.629   3.431  1.00 97.51           H  
ATOM    487  C   VAL A  32      -1.848  -4.245   2.194  1.00 97.51           C  
ATOM    488  CB  VAL A  32      -1.267  -4.375   4.659  1.00 97.51           C  
ATOM    489  HB  VAL A  32      -1.832  -5.303   4.745  1.00 97.51           H  
ATOM    490  O   VAL A  32      -2.407  -5.332   2.086  1.00 97.51           O  
ATOM    491  CG1 VAL A  32       0.198  -4.718   4.371  1.00 97.51           C  
ATOM    492 HG11 VAL A  32       0.633  -5.252   5.215  1.00 97.51           H  
ATOM    493 HG12 VAL A  32       0.258  -5.370   3.500  1.00 97.51           H  
ATOM    494 HG13 VAL A  32       0.765  -3.805   4.183  1.00 97.51           H  
ATOM    495  CG2 VAL A  32      -1.348  -3.659   6.014  1.00 97.51           C  
ATOM    496 HG21 VAL A  32      -0.797  -4.227   6.763  1.00 97.51           H  
ATOM    497 HG22 VAL A  32      -2.390  -3.591   6.329  1.00 97.51           H  
ATOM    498 HG23 VAL A  32      -0.927  -2.656   5.945  1.00 97.51           H  
ATOM    499  N   GLY A  33      -1.255  -3.651   1.162  1.00 96.23           N  
ATOM    500  H   GLY A  33      -0.775  -2.773   1.294  1.00 96.23           H  
ATOM    501  CA  GLY A  33      -1.288  -4.242  -0.176  1.00 96.23           C  
ATOM    502  HA2 GLY A  33      -1.001  -5.292  -0.109  1.00 96.23           H  
ATOM    503  HA3 GLY A  33      -2.304  -4.194  -0.566  1.00 96.23           H  
ATOM    504  C   GLY A  33      -0.358  -3.571  -1.174  1.00 96.23           C  
ATOM    505  O   GLY A  33       0.260  -2.548  -0.889  1.00 96.23           O  
ATOM    506  N   THR A  34      -0.251  -4.164  -2.355  1.00 94.98           N  
ATOM    507  H   THR A  34      -0.798  -4.989  -2.555  1.00 94.98           H  
ATOM    508  CA  THR A  34       0.579  -3.669  -3.456  1.00 94.98           C  
ATOM    509  HA  THR A  34       1.514  -3.281  -3.051  1.00 94.98           H  
ATOM    510  C   THR A  34      -0.112  -2.521  -4.200  1.00 94.98           C  
ATOM    511  CB  THR A  34       0.925  -4.827  -4.404  1.00 94.98           C  
ATOM    512  HB  THR A  34       1.405  -4.438  -5.302  1.00 94.98           H  
ATOM    513  O   THR A  34      -1.334  -2.495  -4.320  1.00 94.98           O  
ATOM    514  CG2 THR A  34       1.853  -5.848  -3.744  1.00 94.98           C  
ATOM    515 HG21 THR A  34       2.096  -6.636  -4.457  1.00 94.98           H  
ATOM    516 HG22 THR A  34       1.379  -6.295  -2.870  1.00 94.98           H  
ATOM    517 HG23 THR A  34       2.780  -5.362  -3.441  1.00 94.98           H  
ATOM    518  OG1 THR A  34      -0.248  -5.531  -4.748  1.00 94.98           O  
ATOM    519  HG1 THR A  34       0.014  -6.338  -5.197  1.00 94.98           H  
ATOM    520  N   SER A  35       0.657  -1.545  -4.688  1.00 94.77           N  
ATOM    521  H   SER A  35       1.658  -1.622  -4.582  1.00 94.77           H  
ATOM    522  CA  SER A  35       0.162  -0.416  -5.496  1.00 94.77           C  
ATOM    523  HA  SER A  35      -0.716  -0.746  -6.053  1.00 94.77           H  
ATOM    524  C   SER A  35       1.206   0.043  -6.511  1.00 94.77           C  
ATOM    525  CB  SER A  35      -0.247   0.787  -4.630  1.00 94.77           C  
ATOM    526  HB2 SER A  35      -0.642   1.576  -5.269  1.00 94.77           H  
ATOM    527  HB3 SER A  35      -1.041   0.485  -3.947  1.00 94.77           H  
ATOM    528  O   SER A  35       2.403  -0.208  -6.332  1.00 94.77           O  
ATOM    529  OG  SER A  35       0.847   1.296  -3.893  1.00 94.77           O  
ATOM    530  HG  SER A  35       1.100   2.150  -4.251  1.00 94.77           H  
ATOM    531  N   THR A  36       0.751   0.779  -7.532  1.00 91.39           N  
ATOM    532  H   THR A  36      -0.231   1.010  -7.571  1.00 91.39           H  
ATOM    533  CA  THR A  36       1.603   1.319  -8.607  1.00 91.39           C  
ATOM    534  HA  THR A  36       2.103   0.496  -9.119  1.00 91.39           H  
ATOM    535  C   THR A  36       2.700   2.224  -8.062  1.00 91.39           C  
ATOM    536  CB  THR A  36       0.782   2.113  -9.639  1.00 91.39           C  
ATOM    537  HB  THR A  36       1.459   2.574 -10.359  1.00 91.39           H  
ATOM    538  O   THR A  36       3.853   2.095  -8.455  1.00 91.39           O  
ATOM    539  CG2 THR A  36      -0.224   1.254 -10.396  1.00 91.39           C  
ATOM    540 HG21 THR A  36       0.295   0.427 -10.880  1.00 91.39           H  
ATOM    541 HG22 THR A  36      -0.986   0.873  -9.717  1.00 91.39           H  
ATOM    542 HG23 THR A  36      -0.703   1.856 -11.168  1.00 91.39           H  
ATOM    543  OG1 THR A  36       0.015   3.112  -9.012  1.00 91.39           O  
ATOM    544  HG1 THR A  36      -0.849   3.124  -9.430  1.00 91.39           H  
ATOM    545  N   ARG A  37       2.370   3.103  -7.111  1.00 93.46           N  
ATOM    546  H   ARG A  37       1.389   3.203  -6.893  1.00 93.46           H  
ATOM    547  CA  ARG A  37       3.332   3.987  -6.443  1.00 93.46           C  
ATOM    548  HA  ARG A  37       4.316   3.518  -6.469  1.00 93.46           H  
ATOM    549  C   ARG A  37       2.971   4.224  -4.987  1.00 93.46           C  
ATOM    550  CB  ARG A  37       3.453   5.291  -7.238  1.00 93.46           C  
ATOM    551  HB2 ARG A  37       4.285   5.878  -6.849  1.00 93.46           H  
ATOM    552  HB3 ARG A  37       3.672   5.036  -8.275  1.00 93.46           H  
ATOM    553  O   ARG A  37       1.960   3.723  -4.502  1.00 93.46           O  
ATOM    554  CG  ARG A  37       2.185   6.139  -7.230  1.00 93.46           C  
ATOM    555  HG2 ARG A  37       1.376   5.575  -7.693  1.00 93.46           H  
ATOM    556  HG3 ARG A  37       1.916   6.407  -6.208  1.00 93.46           H  
ATOM    557  CD  ARG A  37       2.420   7.407  -8.042  1.00 93.46           C  
ATOM    558  HD2 ARG A  37       3.263   7.963  -7.631  1.00 93.46           H  
ATOM    559  HD3 ARG A  37       2.673   7.129  -9.066  1.00 93.46           H  
ATOM    560  NE  ARG A  37       1.204   8.228  -8.051  1.00 93.46           N  
ATOM    561  HE  ARG A  37       0.540   8.042  -8.789  1.00 93.46           H  
ATOM    562  NH1 ARG A  37       1.672   9.588  -6.242  1.00 93.46           N  
ATOM    563 HH11 ARG A  37       2.527   9.091  -6.037  1.00 93.46           H  
ATOM    564 HH12 ARG A  37       1.367  10.344  -5.646  1.00 93.46           H  
ATOM    565  NH2 ARG A  37      -0.201   9.855  -7.363  1.00 93.46           N  
ATOM    566 HH21 ARG A  37      -1.001   9.451  -7.828  1.00 93.46           H  
ATOM    567 HH22 ARG A  37      -0.338  10.629  -6.728  1.00 93.46           H  
ATOM    568  CZ  ARG A  37       0.908   9.206  -7.222  1.00 93.46           C  
ATOM    569  N   GLY A  38       3.801   5.000  -4.300  1.00 92.81           N  
ATOM    570  H   GLY A  38       4.662   5.264  -4.756  1.00 92.81           H  
ATOM    571  CA  GLY A  38       3.524   5.545  -2.973  1.00 92.81           C  
ATOM    572  HA2 GLY A  38       3.463   6.629  -3.075  1.00 92.81           H  
ATOM    573  HA3 GLY A  38       2.561   5.194  -2.601  1.00 92.81           H  
ATOM    574  C   GLY A  38       4.599   5.208  -1.937  1.00 92.81           C  
ATOM    575  O   GLY A  38       5.488   4.391  -2.215  1.00 92.81           O  
ATOM    576  N   PRO A  39       4.535   5.837  -0.747  1.00 92.13           N  
ATOM    577  CA  PRO A  39       5.530   5.663   0.306  1.00 92.13           C  
ATOM    578  HA  PRO A  39       6.501   5.956  -0.092  1.00 92.13           H  
ATOM    579  C   PRO A  39       5.599   4.220   0.813  1.00 92.13           C  
ATOM    580  CB  PRO A  39       5.134   6.632   1.428  1.00 92.13           C  
ATOM    581  HB2 PRO A  39       4.508   6.127   2.163  1.00 92.13           H  
ATOM    582  HB3 PRO A  39       6.010   7.069   1.908  1.00 92.13           H  
ATOM    583  O   PRO A  39       4.575   3.559   0.974  1.00 92.13           O  
ATOM    584  CG  PRO A  39       4.302   7.687   0.702  1.00 92.13           C  
ATOM    585  HG2 PRO A  39       3.612   8.203   1.370  1.00 92.13           H  
ATOM    586  HG3 PRO A  39       4.962   8.404   0.213  1.00 92.13           H  
ATOM    587  CD  PRO A  39       3.576   6.862  -0.355  1.00 92.13           C  
ATOM    588  HD2 PRO A  39       3.288   7.508  -1.184  1.00 92.13           H  
ATOM    589  HD3 PRO A  39       2.695   6.389   0.079  1.00 92.13           H  
ATOM    590  N   ILE A  40       6.815   3.766   1.114  1.00 89.88           N  
ATOM    591  H   ILE A  40       7.598   4.393   0.996  1.00 89.88           H  
ATOM    592  CA  ILE A  40       7.108   2.461   1.722  1.00 89.88           C  
ATOM    593  HA  ILE A  40       6.186   1.886   1.810  1.00 89.88           H  
ATOM    594  C   ILE A  40       7.648   2.712   3.133  1.00 89.88           C  
ATOM    595  CB  ILE A  40       8.088   1.653   0.837  1.00 89.88           C  
ATOM    596  HB  ILE A  40       9.018   2.216   0.755  1.00 89.88           H  
ATOM    597  O   ILE A  40       8.268   3.744   3.390  1.00 89.88           O  
ATOM    598  CG1 ILE A  40       7.502   1.470  -0.584  1.00 89.88           C  
ATOM    599 HG12 ILE A  40       7.221   2.439  -0.996  1.00 89.88           H  
ATOM    600 HG13 ILE A  40       6.604   0.855  -0.533  1.00 89.88           H  
ATOM    601  CG2 ILE A  40       8.408   0.279   1.461  1.00 89.88           C  
ATOM    602 HG21 ILE A  40       7.495  -0.300   1.593  1.00 89.88           H  
ATOM    603 HG22 ILE A  40       9.085  -0.286   0.821  1.00 89.88           H  
ATOM    604 HG23 ILE A  40       8.916   0.392   2.418  1.00 89.88           H  
ATOM    605  CD1 ILE A  40       8.477   0.847  -1.584  1.00 89.88           C  
ATOM    606 HD11 ILE A  40       9.430   1.375  -1.561  1.00 89.88           H  
ATOM    607 HD12 ILE A  40       8.633  -0.209  -1.362  1.00 89.88           H  
ATOM    608 HD13 ILE A  40       8.046   0.943  -2.580  1.00 89.88           H  
ATOM    609  N   GLY A  41       7.406   1.794   4.068  1.00 89.39           N  
ATOM    610  H   GLY A  41       6.917   0.949   3.809  1.00 89.39           H  
ATOM    611  CA  GLY A  41       7.967   1.889   5.421  1.00 89.39           C  
ATOM    612  HA2 GLY A  41       8.144   0.886   5.810  1.00 89.39           H  
ATOM    613  HA3 GLY A  41       8.938   2.382   5.373  1.00 89.39           H  
ATOM    614  C   GLY A  41       7.116   2.650   6.436  1.00 89.39           C  
ATOM    615  O   GLY A  41       7.435   2.660   7.628  1.00 89.39           O  
ATOM    616  N   LYS A  42       6.034   3.295   5.992  1.00 91.23           N  
ATOM    617  H   LYS A  42       5.816   3.247   5.007  1.00 91.23           H  
ATOM    618  CA  LYS A  42       5.113   4.020   6.870  1.00 91.23           C  
ATOM    619  HA  LYS A  42       5.150   3.533   7.844  1.00 91.23           H  
ATOM    620  C   LYS A  42       3.672   3.953   6.357  1.00 91.23           C  
ATOM    621  CB  LYS A  42       5.580   5.473   7.076  1.00 91.23           C  
ATOM    622  HB2 LYS A  42       6.580   5.456   7.509  1.00 91.23           H  
ATOM    623  HB3 LYS A  42       4.916   5.948   7.798  1.00 91.23           H  
ATOM    624  O   LYS A  42       3.460   4.106   5.152  1.00 91.23           O  
ATOM    625  CG  LYS A  42       5.604   6.322   5.792  1.00 91.23           C  
ATOM    626  HG2 LYS A  42       6.244   5.845   5.049  1.00 91.23           H  
ATOM    627  HG3 LYS A  42       4.595   6.405   5.388  1.00 91.23           H  
ATOM    628  CD  LYS A  42       6.129   7.737   6.067  1.00 91.23           C  
ATOM    629  HD2 LYS A  42       5.485   8.221   6.800  1.00 91.23           H  
ATOM    630  HD3 LYS A  42       7.143   7.672   6.462  1.00 91.23           H  
ATOM    631  CE  LYS A  42       6.129   8.542   4.760  1.00 91.23           C  
ATOM    632  HE2 LYS A  42       5.111   8.569   4.371  1.00 91.23           H  
ATOM    633  HE3 LYS A  42       6.745   8.015   4.032  1.00 91.23           H  
ATOM    634  NZ  LYS A  42       6.640   9.926   4.943  1.00 91.23           N  
ATOM    635  HZ1 LYS A  42       6.064  10.440   5.595  1.00 91.23           H  
ATOM    636  HZ2 LYS A  42       6.631  10.423   4.064  1.00 91.23           H  
ATOM    637  HZ3 LYS A  42       7.592   9.917   5.279  1.00 91.23           H  
ATOM    638  N   PRO A  43       2.688   3.771   7.250  1.00 94.46           N  
ATOM    639  CA  PRO A  43       1.288   3.914   6.891  1.00 94.46           C  
ATOM    640  HA  PRO A  43       1.082   3.332   5.993  1.00 94.46           H  
ATOM    641  C   PRO A  43       0.949   5.389   6.637  1.00 94.46           C  
ATOM    642  CB  PRO A  43       0.510   3.319   8.064  1.00 94.46           C  
ATOM    643  HB2 PRO A  43      -0.447   3.818   8.218  1.00 94.46           H  
ATOM    644  HB3 PRO A  43       0.362   2.254   7.885  1.00 94.46           H  
ATOM    645  O   PRO A  43       1.356   6.265   7.401  1.00 94.46           O  
ATOM    646  CG  PRO A  43       1.438   3.515   9.261  1.00 94.46           C  
ATOM    647  HG2 PRO A  43       1.306   2.722   9.997  1.00 94.46           H  
ATOM    648  HG3 PRO A  43       1.270   4.497   9.701  1.00 94.46           H  
ATOM    649  CD  PRO A  43       2.836   3.462   8.665  1.00 94.46           C  
ATOM    650  HD2 PRO A  43       3.233   2.452   8.772  1.00 94.46           H  
ATOM    651  HD3 PRO A  43       3.481   4.182   9.169  1.00 94.46           H  
ATOM    652  N   VAL A  44       0.188   5.668   5.579  1.00 95.05           N  
ATOM    653  H   VAL A  44      -0.080   4.909   4.970  1.00 95.05           H  
ATOM    654  CA  VAL A  44      -0.279   7.022   5.235  1.00 95.05           C  
ATOM    655  HA  VAL A  44       0.216   7.748   5.880  1.00 95.05           H  
ATOM    656  C   VAL A  44      -1.778   7.121   5.478  1.00 95.05           C  
ATOM    657  CB  VAL A  44       0.060   7.396   3.781  1.00 95.05           C  
ATOM    658  HB  VAL A  44      -0.495   6.742   3.109  1.00 95.05           H  
ATOM    659  O   VAL A  44      -2.526   6.237   5.066  1.00 95.05           O  
ATOM    660  CG1 VAL A  44      -0.342   8.841   3.458  1.00 95.05           C  
ATOM    661 HG11 VAL A  44       0.120   9.533   4.161  1.00 95.05           H  
ATOM    662 HG12 VAL A  44      -1.426   8.950   3.500  1.00 95.05           H  
ATOM    663 HG13 VAL A  44      -0.025   9.099   2.447  1.00 95.05           H  
ATOM    664  CG2 VAL A  44       1.565   7.262   3.504  1.00 95.05           C  
ATOM    665 HG21 VAL A  44       2.129   7.927   4.157  1.00 95.05           H  
ATOM    666 HG22 VAL A  44       1.754   7.513   2.460  1.00 95.05           H  
ATOM    667 HG23 VAL A  44       1.889   6.234   3.665  1.00 95.05           H  
ATOM    668  N   LEU A  45      -2.217   8.192   6.143  1.00 95.00           N  
ATOM    669  H   LEU A  45      -1.551   8.899   6.422  1.00 95.00           H  
ATOM    670  CA  LEU A  45      -3.636   8.476   6.343  1.00 95.00           C  
ATOM    671  HA  LEU A  45      -4.130   7.549   6.635  1.00 95.00           H  
ATOM    672  C   LEU A  45      -4.262   8.974   5.036  1.00 95.00           C  
ATOM    673  CB  LEU A  45      -3.811   9.506   7.473  1.00 95.00           C  
ATOM    674  HB2 LEU A  45      -3.312  10.429   7.178  1.00 95.00           H  
ATOM    675  HB3 LEU A  45      -3.326   9.136   8.376  1.00 95.00           H  
ATOM    676  O   LEU A  45      -3.822   9.971   4.467  1.00 95.00           O  
ATOM    677  CG  LEU A  45      -5.284   9.829   7.800  1.00 95.00           C  
ATOM    678  HG  LEU A  45      -5.797  10.171   6.901  1.00 95.00           H  
ATOM    679  CD1 LEU A  45      -6.034   8.622   8.368  1.00 95.00           C  
ATOM    680 HD11 LEU A  45      -5.509   8.227   9.237  1.00 95.00           H  
ATOM    681 HD12 LEU A  45      -7.037   8.925   8.668  1.00 95.00           H  
ATOM    682 HD13 LEU A  45      -6.128   7.842   7.612  1.00 95.00           H  
ATOM    683  CD2 LEU A  45      -5.340  10.957   8.829  1.00 95.00           C  
ATOM    684 HD21 LEU A  45      -4.841  10.649   9.748  1.00 95.00           H  
ATOM    685 HD22 LEU A  45      -6.380  11.195   9.051  1.00 95.00           H  
ATOM    686 HD23 LEU A  45      -4.853  11.846   8.429  1.00 95.00           H  
ATOM    687  N   ILE A  46      -5.320   8.302   4.602  1.00 95.08           N  
ATOM    688  H   ILE A  46      -5.593   7.475   5.114  1.00 95.08           H  
ATOM    689  CA  ILE A  46      -6.096   8.608   3.407  1.00 95.08           C  
ATOM    690  HA  ILE A  46      -5.688   9.490   2.915  1.00 95.08           H  
ATOM    691  C   ILE A  46      -7.530   8.925   3.834  1.00 95.08           C  
ATOM    692  CB  ILE A  46      -6.011   7.416   2.432  1.00 95.08           C  
ATOM    693  HB  ILE A  46      -6.396   6.534   2.944  1.00 95.08           H  
ATOM    694  O   ILE A  46      -8.245   8.068   4.348  1.00 95.08           O  
ATOM    695  CG1 ILE A  46      -4.565   7.090   1.984  1.00 95.08           C  
ATOM    696 HG12 ILE A  46      -3.989   6.766   2.851  1.00 95.08           H  
ATOM    697 HG13 ILE A  46      -4.592   6.248   1.292  1.00 95.08           H  
ATOM    698  CG2 ILE A  46      -6.893   7.643   1.199  1.00 95.08           C  
ATOM    699 HG21 ILE A  46      -7.929   7.822   1.485  1.00 95.08           H  
ATOM    700 HG22 ILE A  46      -6.870   6.729   0.606  1.00 95.08           H  
ATOM    701 HG23 ILE A  46      -6.539   8.491   0.612  1.00 95.08           H  
ATOM    702  CD1 ILE A  46      -3.806   8.245   1.306  1.00 95.08           C  
ATOM    703 HD11 ILE A  46      -3.733   9.105   1.971  1.00 95.08           H  
ATOM    704 HD12 ILE A  46      -2.792   7.929   1.060  1.00 95.08           H  
ATOM    705 HD13 ILE A  46      -4.303   8.544   0.383  1.00 95.08           H  
ATOM    706  N   ALA A  47      -7.957  10.168   3.604  1.00 93.11           N  
ATOM    707  H   ALA A  47      -7.287  10.833   3.244  1.00 93.11           H  
ATOM    708  CA  ALA A  47      -9.280  10.669   3.999  1.00 93.11           C  
ATOM    709  HA  ALA A  47      -9.713  10.003   4.746  1.00 93.11           H  
ATOM    710  C   ALA A  47     -10.292  10.734   2.838  1.00 93.11           C  
ATOM    711  CB  ALA A  47      -9.080  12.035   4.663  1.00 93.11           C  
ATOM    712  HB1 ALA A  47      -8.667  12.747   3.948  1.00 93.11           H  
ATOM    713  HB2 ALA A  47     -10.039  12.407   5.025  1.00 93.11           H  
ATOM    714  HB3 ALA A  47      -8.404  11.937   5.512  1.00 93.11           H  
ATOM    715  O   ALA A  47     -11.446  11.106   3.030  1.00 93.11           O  
ATOM    716  N   SER A  48      -9.864  10.439   1.609  1.00 94.24           N  
ATOM    717  H   SER A  48      -8.919  10.104   1.490  1.00 94.24           H  
ATOM    718  CA  SER A  48     -10.742  10.408   0.437  1.00 94.24           C  
ATOM    719  HA  SER A  48     -11.681   9.931   0.718  1.00 94.24           H  
ATOM    720  C   SER A  48     -10.129   9.603  -0.703  1.00 94.24           C  
ATOM    721  CB  SER A  48     -11.045  11.831  -0.058  1.00 94.24           C  
ATOM    722  HB2 SER A  48     -11.806  11.779  -0.837  1.00 94.24           H  
ATOM    723  HB3 SER A  48     -11.445  12.430   0.761  1.00 94.24           H  
ATOM    724  O   SER A  48      -8.913   9.402  -0.754  1.00 94.24           O  
ATOM    725  OG  SER A  48      -9.891  12.461  -0.590  1.00 94.24           O  
ATOM    726  HG  SER A  48      -9.555  13.056   0.084  1.00 94.24           H  
ATOM    727  N   TRP A  49     -10.963   9.223  -1.672  1.00 93.84           N  
ATOM    728  H   TRP A  49     -11.955   9.362  -1.545  1.00 93.84           H  
ATOM    729  CA  TRP A  49     -10.510   8.586  -2.908  1.00 93.84           C  
ATOM    730  HA  TRP A  49     -10.023   7.642  -2.662  1.00 93.84           H  
ATOM    731  C   TRP A  49      -9.479   9.431  -3.669  1.00 93.84           C  
ATOM    732  CB  TRP A  49     -11.723   8.305  -3.801  1.00 93.84           C  
ATOM    733  HB2 TRP A  49     -12.392   7.614  -3.288  1.00 93.84           H  
ATOM    734  HB3 TRP A  49     -12.263   9.233  -3.985  1.00 93.84           H  
ATOM    735  O   TRP A  49      -8.426   8.934  -4.053  1.00 93.84           O  
ATOM    736  CG  TRP A  49     -11.336   7.704  -5.111  1.00 93.84           C  
ATOM    737  CD1 TRP A  49     -11.478   8.265  -6.335  1.00 93.84           C  
ATOM    738  HD1 TRP A  49     -11.932   9.225  -6.536  1.00 93.84           H  
ATOM    739  CD2 TRP A  49     -10.592   6.470  -5.317  1.00 93.84           C  
ATOM    740  CE2 TRP A  49     -10.292   6.352  -6.705  1.00 93.84           C  
ATOM    741  CE3 TRP A  49     -10.108   5.466  -4.451  1.00 93.84           C  
ATOM    742  HE3 TRP A  49     -10.332   5.513  -3.395  1.00 93.84           H  
ATOM    743  NE1 TRP A  49     -10.893   7.448  -7.284  1.00 93.84           N  
ATOM    744  HE1 TRP A  49     -10.830   7.671  -8.267  1.00 93.84           H  
ATOM    745  CH2 TRP A  49      -8.993   4.360  -6.305  1.00 93.84           C  
ATOM    746  HH2 TRP A  49      -8.328   3.576  -6.636  1.00 93.84           H  
ATOM    747  CZ2 TRP A  49      -9.503   5.312  -7.207  1.00 93.84           C  
ATOM    748  HZ2 TRP A  49      -9.250   5.275  -8.256  1.00 93.84           H  
ATOM    749  CZ3 TRP A  49      -9.312   4.422  -4.942  1.00 93.84           C  
ATOM    750  HZ3 TRP A  49      -8.919   3.671  -4.273  1.00 93.84           H  
ATOM    751  N   ASN A  50      -9.716  10.737  -3.813  1.00 93.79           N  
ATOM    752  H   ASN A  50     -10.603  11.109  -3.503  1.00 93.79           H  
ATOM    753  CA  ASN A  50      -8.778  11.615  -4.519  1.00 93.79           C  
ATOM    754  HA  ASN A  50      -8.588  11.200  -5.509  1.00 93.79           H  
ATOM    755  C   ASN A  50      -7.421  11.685  -3.801  1.00 93.79           C  
ATOM    756  CB  ASN A  50      -9.412  13.006  -4.682  1.00 93.79           C  
ATOM    757  HB2 ASN A  50      -8.672  13.686  -5.104  1.00 93.79           H  
ATOM    758  HB3 ASN A  50      -9.716  13.391  -3.709  1.00 93.79           H  
ATOM    759  O   ASN A  50      -6.375  11.700  -4.450  1.00 93.79           O  
ATOM    760  CG  ASN A  50     -10.609  13.002  -5.619  1.00 93.79           C  
ATOM    761  ND2 ASN A  50     -11.417  14.034  -5.597  1.00 93.79           N  
ATOM    762 HD21 ASN A  50     -12.176  13.999  -6.263  1.00 93.79           H  
ATOM    763 HD22 ASN A  50     -11.217  14.847  -5.032  1.00 93.79           H  
ATOM    764  OD1 ASN A  50     -10.857  12.076  -6.367  1.00 93.79           O  
ATOM    765  N   SER A  51      -7.425  11.664  -2.462  1.00 94.05           N  
ATOM    766  H   SER A  51      -8.313  11.613  -1.983  1.00 94.05           H  
ATOM    767  CA  SER A  51      -6.196  11.577  -1.667  1.00 94.05           C  
ATOM    768  HA  SER A  51      -5.538  12.400  -1.945  1.00 94.05           H  
ATOM    769  C   SER A  51      -5.454  10.262  -1.918  1.00 94.05           C  
ATOM    770  CB  SER A  51      -6.523  11.700  -0.178  1.00 94.05           C  
ATOM    771  HB2 SER A  51      -7.122  12.595  -0.013  1.00 94.05           H  
ATOM    772  HB3 SER A  51      -7.095  10.830   0.145  1.00 94.05           H  
ATOM    773  O   SER A  51      -4.230  10.283  -2.019  1.00 94.05           O  
ATOM    774  OG  SER A  51      -5.354  11.792   0.608  1.00 94.05           O  
ATOM    775  HG  SER A  51      -4.635  11.305   0.199  1.00 94.05           H  
ATOM    776  N   PHE A  52      -6.169   9.138  -2.056  1.00 95.97           N  
ATOM    777  H   PHE A  52      -7.174   9.180  -1.966  1.00 95.97           H  
ATOM    778  CA  PHE A  52      -5.568   7.850  -2.413  1.00 95.97           C  
ATOM    779  HA  PHE A  52      -4.811   7.589  -1.673  1.00 95.97           H  
ATOM    780  C   PHE A  52      -4.869   7.930  -3.770  1.00 95.97           C  
ATOM    781  CB  PHE A  52      -6.624   6.736  -2.432  1.00 95.97           C  
ATOM    782  HB2 PHE A  52      -7.394   6.957  -3.171  1.00 95.97           H  
ATOM    783  HB3 PHE A  52      -7.130   6.669  -1.468  1.00 95.97           H  
ATOM    784  O   PHE A  52      -3.670   7.673  -3.850  1.00 95.97           O  
ATOM    785  CG  PHE A  52      -6.031   5.392  -2.780  1.00 95.97           C  
ATOM    786  CD1 PHE A  52      -6.057   4.949  -4.115  1.00 95.97           C  
ATOM    787  HD1 PHE A  52      -6.516   5.549  -4.886  1.00 95.97           H  
ATOM    788  CD2 PHE A  52      -5.401   4.614  -1.793  1.00 95.97           C  
ATOM    789  HD2 PHE A  52      -5.360   4.961  -0.771  1.00 95.97           H  
ATOM    790  CE1 PHE A  52      -5.459   3.728  -4.461  1.00 95.97           C  
ATOM    791  HE1 PHE A  52      -5.453   3.412  -5.494  1.00 95.97           H  
ATOM    792  CE2 PHE A  52      -4.825   3.379  -2.137  1.00 95.97           C  
ATOM    793  HE2 PHE A  52      -4.347   2.770  -1.383  1.00 95.97           H  
ATOM    794  CZ  PHE A  52      -4.854   2.937  -3.471  1.00 95.97           C  
ATOM    795  HZ  PHE A  52      -4.395   1.997  -3.740  1.00 95.97           H  
ATOM    796  N   VAL A  53      -5.586   8.372  -4.808  1.00 93.95           N  
ATOM    797  H   VAL A  53      -6.570   8.548  -4.663  1.00 93.95           H  
ATOM    798  CA  VAL A  53      -5.055   8.483  -6.178  1.00 93.95           C  
ATOM    799  HA  VAL A  53      -4.731   7.493  -6.500  1.00 93.95           H  
ATOM    800  C   VAL A  53      -3.833   9.403  -6.234  1.00 93.95           C  
ATOM    801  CB  VAL A  53      -6.155   8.961  -7.147  1.00 93.95           C  
ATOM    802  HB  VAL A  53      -6.563   9.906  -6.787  1.00 93.95           H  
ATOM    803  O   VAL A  53      -2.878   9.145  -6.972  1.00 93.95           O  
ATOM    804  CG1 VAL A  53      -5.628   9.174  -8.572  1.00 93.95           C  
ATOM    805 HG11 VAL A  53      -5.145   8.264  -8.928  1.00 93.95           H  
ATOM    806 HG12 VAL A  53      -6.455   9.410  -9.241  1.00 93.95           H  
ATOM    807 HG13 VAL A  53      -4.918  10.000  -8.601  1.00 93.95           H  
ATOM    808  CG2 VAL A  53      -7.289   7.935  -7.226  1.00 93.95           C  
ATOM    809 HG21 VAL A  53      -7.754   7.788  -6.251  1.00 93.95           H  
ATOM    810 HG22 VAL A  53      -8.055   8.277  -7.922  1.00 93.95           H  
ATOM    811 HG23 VAL A  53      -6.907   6.977  -7.578  1.00 93.95           H  
ATOM    812  N   SER A  54      -3.822  10.453  -5.408  1.00 91.73           N  
ATOM    813  H   SER A  54      -4.637  10.596  -4.829  1.00 91.73           H  
ATOM    814  CA  SER A  54      -2.724  11.423  -5.323  1.00 91.73           C  
ATOM    815  HA  SER A  54      -2.456  11.732  -6.333  1.00 91.73           H  
ATOM    816  C   SER A  54      -1.462  10.856  -4.668  1.00 91.73           C  
ATOM    817  CB  SER A  54      -3.172  12.675  -4.566  1.00 91.73           C  
ATOM    818  HB2 SER A  54      -2.363  13.407  -4.558  1.00 91.73           H  
ATOM    819  HB3 SER A  54      -3.428  12.419  -3.538  1.00 91.73           H  
ATOM    820  O   SER A  54      -0.364  11.260  -5.046  1.00 91.73           O  
ATOM    821  OG  SER A  54      -4.292  13.243  -5.212  1.00 91.73           O  
ATOM    822  HG  SER A  54      -5.053  12.687  -5.029  1.00 91.73           H  
ATOM    823  N   VAL A  55      -1.579   9.884  -3.761  1.00 93.74           N  
ATOM    824  H   VAL A  55      -2.508   9.584  -3.501  1.00 93.74           H  
ATOM    825  CA  VAL A  55      -0.434   9.282  -3.051  1.00 93.74           C  
ATOM    826  HA  VAL A  55       0.420   9.958  -3.098  1.00 93.74           H  
ATOM    827  C   VAL A  55       0.014   7.964  -3.687  1.00 93.74           C  
ATOM    828  CB  VAL A  55      -0.777   9.093  -1.560  1.00 93.74           C  
ATOM    829  HB  VAL A  55      -1.679   8.488  -1.475  1.00 93.74           H  
ATOM    830  O   VAL A  55       1.209   7.755  -3.893  1.00 93.74           O  
ATOM    831  CG1 VAL A  55       0.353   8.397  -0.791  1.00 93.74           C  
ATOM    832 HG11 VAL A  55       1.273   8.976  -0.877  1.00 93.74           H  
ATOM    833 HG12 VAL A  55       0.078   8.303   0.259  1.00 93.74           H  
ATOM    834 HG13 VAL A  55       0.517   7.392  -1.180  1.00 93.74           H  
ATOM    835  CG2 VAL A  55      -1.026  10.446  -0.878  1.00 93.74           C  
ATOM    836 HG21 VAL A  55      -1.844  10.978  -1.363  1.00 93.74           H  
ATOM    837 HG22 VAL A  55      -0.130  11.064  -0.932  1.00 93.74           H  
ATOM    838 HG23 VAL A  55      -1.293  10.290   0.168  1.00 93.74           H  
ATOM    839  N   TYR A  56      -0.931   7.083  -4.016  1.00 95.16           N  
ATOM    840  H   TYR A  56      -1.895   7.328  -3.843  1.00 95.16           H  
ATOM    841  CA  TYR A  56      -0.666   5.701  -4.430  1.00 95.16           C  
ATOM    842  HA  TYR A  56       0.381   5.480  -4.220  1.00 95.16           H  
ATOM    843  C   TYR A  56      -0.852   5.442  -5.923  1.00 95.16           C  
ATOM    844  CB  TYR A  56      -1.506   4.739  -3.583  1.00 95.16           C  
ATOM    845  HB2 TYR A  56      -1.404   3.728  -3.978  1.00 95.16           H  
ATOM    846  HB3 TYR A  56      -2.558   5.013  -3.655  1.00 95.16           H  
ATOM    847  O   TYR A  56      -0.503   4.362  -6.393  1.00 95.16           O  
ATOM    848  CG  TYR A  56      -1.068   4.718  -2.135  1.00 95.16           C  
ATOM    849  CD1 TYR A  56       0.110   4.035  -1.777  1.00 95.16           C  
ATOM    850  HD1 TYR A  56       0.658   3.481  -2.524  1.00 95.16           H  
ATOM    851  CD2 TYR A  56      -1.796   5.422  -1.159  1.00 95.16           C  
ATOM    852  HD2 TYR A  56      -2.698   5.947  -1.435  1.00 95.16           H  
ATOM    853  CE1 TYR A  56       0.586   4.078  -0.458  1.00 95.16           C  
ATOM    854  HE1 TYR A  56       1.518   3.605  -0.187  1.00 95.16           H  
ATOM    855  CE2 TYR A  56      -1.339   5.435   0.172  1.00 95.16           C  
ATOM    856  HE2 TYR A  56      -1.888   5.953   0.945  1.00 95.16           H  
ATOM    857  OH  TYR A  56       0.293   4.780   1.795  1.00 95.16           O  
ATOM    858  HH  TYR A  56       1.062   4.222   1.935  1.00 95.16           H  
ATOM    859  CZ  TYR A  56      -0.150   4.764   0.519  1.00 95.16           C  
ATOM    860  N   GLY A  57      -1.334   6.440  -6.669  1.00 90.76           N  
ATOM    861  H   GLY A  57      -1.680   7.256  -6.185  1.00 90.76           H  
ATOM    862  CA  GLY A  57      -1.696   6.290  -8.075  1.00 90.76           C  
ATOM    863  HA2 GLY A  57      -1.603   7.253  -8.577  1.00 90.76           H  
ATOM    864  HA3 GLY A  57      -1.029   5.579  -8.562  1.00 90.76           H  
ATOM    865  C   GLY A  57      -3.129   5.801  -8.251  1.00 90.76           C  
ATOM    866  O   GLY A  57      -3.810   5.450  -7.288  1.00 90.76           O  
ATOM    867  N   ASP A  58      -3.592   5.835  -9.497  1.00 89.67           N  
ATOM    868  H   ASP A  58      -2.975   6.070 -10.262  1.00 89.67           H  
ATOM    869  CA  ASP A  58      -4.920   5.336  -9.838  1.00 89.67           C  
ATOM    870  HA  ASP A  58      -5.614   5.687  -9.075  1.00 89.67           H  
ATOM    871  C   ASP A  58      -4.957   3.798  -9.812  1.00 89.67           C  
ATOM    872  CB  ASP A  58      -5.369   5.927 -11.188  1.00 89.67           C  
ATOM    873  HB2 ASP A  58      -4.949   6.928 -11.288  1.00 89.67           H  
ATOM    874  HB3 ASP A  58      -4.973   5.318 -12.001  1.00 89.67           H  
ATOM    875  O   ASP A  58      -3.934   3.119  -9.659  1.00 89.67           O  
ATOM    876  CG  ASP A  58      -6.895   6.054 -11.328  1.00 89.67           C  
ATOM    877  OD1 ASP A  58      -7.624   5.529 -10.453  1.00 89.67           O  
ATOM    878  OD2 ASP A  58      -7.316   6.733 -12.286  1.00 89.67           O  
ATOM    879  N   ILE A  59      -6.158   3.252  -9.945  1.00 91.55           N  
ATOM    880  H   ILE A  59      -6.928   3.884 -10.111  1.00 91.55           H  
ATOM    881  CA  ILE A  59      -6.423   1.821  -9.970  1.00 91.55           C  
ATOM    882  HA  ILE A  59      -6.065   1.393  -9.034  1.00 91.55           H  
ATOM    883  C   ILE A  59      -5.658   1.163 -11.119  1.00 91.55           C  
ATOM    884  CB  ILE A  59      -7.940   1.580 -10.070  1.00 91.55           C  
ATOM    885  HB  ILE A  59      -8.329   2.117 -10.935  1.00 91.55           H  
ATOM    886  O   ILE A  59      -5.718   1.596 -12.267  1.00 91.55           O  
ATOM    887  CG1 ILE A  59      -8.622   2.114  -8.799  1.00 91.55           C  
ATOM    888 HG12 ILE A  59      -8.342   3.163  -8.700  1.00 91.55           H  
ATOM    889 HG13 ILE A  59      -8.254   1.566  -7.931  1.00 91.55           H  
ATOM    890  CG2 ILE A  59      -8.249   0.092 -10.227  1.00 91.55           C  
ATOM    891 HG21 ILE A  59      -9.324  -0.030 -10.359  1.00 91.55           H  
ATOM    892 HG22 ILE A  59      -7.920  -0.461  -9.347  1.00 91.55           H  
ATOM    893 HG23 ILE A  59      -7.774  -0.313 -11.120  1.00 91.55           H  
ATOM    894  CD1 ILE A  59     -10.148   2.085  -8.793  1.00 91.55           C  
ATOM    895 HD11 ILE A  59     -10.528   1.069  -8.895  1.00 91.55           H  
ATOM    896 HD12 ILE A  59     -10.512   2.494  -7.851  1.00 91.55           H  
ATOM    897 HD13 ILE A  59     -10.503   2.724  -9.602  1.00 91.55           H  
ATOM    898  N   SER A  60      -4.980   0.060 -10.801  1.00 88.47           N  
ATOM    899  H   SER A  60      -5.020  -0.267  -9.847  1.00 88.47           H  
ATOM    900  CA  SER A  60      -4.310  -0.798 -11.774  1.00 88.47           C  
ATOM    901  HA  SER A  60      -4.445  -0.381 -12.772  1.00 88.47           H  
ATOM    902  C   SER A  60      -4.889  -2.209 -11.700  1.00 88.47           C  
ATOM    903  CB  SER A  60      -2.809  -0.828 -11.510  1.00 88.47           C  
ATOM    904  HB2 SER A  60      -2.393   0.156 -11.725  1.00 88.47           H  
ATOM    905  HB3 SER A  60      -2.639  -1.078 -10.463  1.00 88.47           H  
ATOM    906  O   SER A  60      -5.037  -2.732 -10.595  1.00 88.47           O  
ATOM    907  OG  SER A  60      -2.190  -1.802 -12.331  1.00 88.47           O  
ATOM    908  HG  SER A  60      -1.237  -1.700 -12.280  1.00 88.47           H  
ATOM    909  N   PRO A  61      -5.178  -2.869 -12.837  1.00 86.23           N  
ATOM    910  CA  PRO A  61      -5.624  -4.262 -12.862  1.00 86.23           C  
ATOM    911  HA  PRO A  61      -6.604  -4.331 -12.389  1.00 86.23           H  
ATOM    912  C   PRO A  61      -4.677  -5.240 -12.159  1.00 86.23           C  
ATOM    913  CB  PRO A  61      -5.753  -4.620 -14.346  1.00 86.23           C  
ATOM    914  HB2 PRO A  61      -6.578  -5.310 -14.522  1.00 86.23           H  
ATOM    915  HB3 PRO A  61      -4.819  -5.046 -14.712  1.00 86.23           H  
ATOM    916  O   PRO A  61      -5.134  -6.282 -11.705  1.00 86.23           O  
ATOM    917  CG  PRO A  61      -5.987  -3.273 -15.025  1.00 86.23           C  
ATOM    918  HG2 PRO A  61      -7.039  -3.000 -14.948  1.00 86.23           H  
ATOM    919  HG3 PRO A  61      -5.666  -3.281 -16.067  1.00 86.23           H  
ATOM    920  CD  PRO A  61      -5.150  -2.319 -14.184  1.00 86.23           C  
ATOM    921  HD2 PRO A  61      -5.590  -1.323 -14.228  1.00 86.23           H  
ATOM    922  HD3 PRO A  61      -4.123  -2.300 -14.549  1.00 86.23           H  
ATOM    923  N   SER A  62      -3.389  -4.904 -12.049  1.00 85.47           N  
ATOM    924  H   SER A  62      -3.067  -4.053 -12.488  1.00 85.47           H  
ATOM    925  CA  SER A  62      -2.377  -5.743 -11.399  1.00 85.47           C  
ATOM    926  HA  SER A  62      -2.540  -6.781 -11.690  1.00 85.47           H  
ATOM    927  C   SER A  62      -2.416  -5.687  -9.867  1.00 85.47           C  
ATOM    928  CB  SER A  62      -0.977  -5.330 -11.870  1.00 85.47           C  
ATOM    929  HB2 SER A  62      -0.734  -4.347 -11.467  1.00 85.47           H  
ATOM    930  HB3 SER A  62      -0.249  -6.050 -11.497  1.00 85.47           H  
ATOM    931  O   SER A  62      -1.757  -6.496  -9.219  1.00 85.47           O  
ATOM    932  OG  SER A  62      -0.912  -5.284 -13.286  1.00 85.47           O  
ATOM    933  HG  SER A  62       0.008  -5.187 -13.540  1.00 85.47           H  
ATOM    934  N   PHE A  63      -3.138  -4.725  -9.275  1.00 91.68           N  
ATOM    935  H   PHE A  63      -3.724  -4.134  -9.848  1.00 91.68           H  
ATOM    936  CA  PHE A  63      -3.076  -4.432  -7.842  1.00 91.68           C  
ATOM    937  HA  PHE A  63      -2.595  -5.261  -7.322  1.00 91.68           H  
ATOM    938  C   PHE A  63      -4.472  -4.258  -7.221  1.00 91.68           C  
ATOM    939  CB  PHE A  63      -2.216  -3.175  -7.626  1.00 91.68           C  
ATOM    940  HB2 PHE A  63      -2.725  -2.330  -8.090  1.00 91.68           H  
ATOM    941  HB3 PHE A  63      -2.178  -2.977  -6.555  1.00 91.68           H  
ATOM    942  O   PHE A  63      -5.173  -3.280  -7.486  1.00 91.68           O  
ATOM    943  CG  PHE A  63      -0.786  -3.232  -8.151  1.00 91.68           C  
ATOM    944  CD1 PHE A  63       0.055  -4.318  -7.843  1.00 91.68           C  
ATOM    945  HD1 PHE A  63      -0.321  -5.142  -7.256  1.00 91.68           H  
ATOM    946  CD2 PHE A  63      -0.292  -2.193  -8.961  1.00 91.68           C  
ATOM    947  HD2 PHE A  63      -0.924  -1.351  -9.199  1.00 91.68           H  
ATOM    948  CE1 PHE A  63       1.371  -4.365  -8.337  1.00 91.68           C  
ATOM    949  HE1 PHE A  63       2.006  -5.209  -8.114  1.00 91.68           H  
ATOM    950  CE2 PHE A  63       1.019  -2.247  -9.470  1.00 91.68           C  
ATOM    951  HE2 PHE A  63       1.404  -1.468 -10.112  1.00 91.68           H  
ATOM    952  CZ  PHE A  63       1.853  -3.329  -9.154  1.00 91.68           C  
ATOM    953  HZ  PHE A  63       2.856  -3.368  -9.552  1.00 91.68           H  
ATOM    954  N   GLU A  64      -4.854  -5.164  -6.314  1.00 93.05           N  
ATOM    955  H   GLU A  64      -4.275  -5.980  -6.179  1.00 93.05           H  
ATOM    956  CA  GLU A  64      -6.175  -5.151  -5.656  1.00 93.05           C  
ATOM    957  HA  GLU A  64      -6.947  -5.036  -6.417  1.00 93.05           H  
ATOM    958  C   GLU A  64      -6.372  -3.991  -4.667  1.00 93.05           C  
ATOM    959  CB  GLU A  64      -6.422  -6.487  -4.933  1.00 93.05           C  
ATOM    960  HB2 GLU A  64      -5.603  -6.674  -4.240  1.00 93.05           H  
ATOM    961  HB3 GLU A  64      -7.338  -6.409  -4.348  1.00 93.05           H  
ATOM    962  O   GLU A  64      -7.505  -3.602  -4.383  1.00 93.05           O  
ATOM    963  CG  GLU A  64      -6.560  -7.687  -5.881  1.00 93.05           C  
ATOM    964  HG2 GLU A  64      -6.793  -8.571  -5.287  1.00 93.05           H  
ATOM    965  HG3 GLU A  64      -5.600  -7.857  -6.368  1.00 93.05           H  
ATOM    966  CD  GLU A  64      -7.656  -7.490  -6.938  1.00 93.05           C  
ATOM    967  OE1 GLU A  64      -7.398  -7.798  -8.122  1.00 93.05           O  
ATOM    968  OE2 GLU A  64      -8.756  -6.980  -6.611  1.00 93.05           O  
ATOM    969  N   LEU A  65      -5.288  -3.388  -4.159  1.00 95.55           N  
ATOM    970  H   LEU A  65      -4.381  -3.727  -4.445  1.00 95.55           H  
ATOM    971  CA  LEU A  65      -5.365  -2.333  -3.144  1.00 95.55           C  
ATOM    972  HA  LEU A  65      -5.856  -2.752  -2.266  1.00 95.55           H  
ATOM    973  C   LEU A  65      -6.213  -1.136  -3.595  1.00 95.55           C  
ATOM    974  CB  LEU A  65      -3.938  -1.898  -2.775  1.00 95.55           C  
ATOM    975  HB2 LEU A  65      -3.469  -1.528  -3.687  1.00 95.55           H  
ATOM    976  HB3 LEU A  65      -3.381  -2.766  -2.423  1.00 95.55           H  
ATOM    977  O   LEU A  65      -7.033  -0.642  -2.821  1.00 95.55           O  
ATOM    978  CG  LEU A  65      -3.834  -0.775  -1.728  1.00 95.55           C  
ATOM    979  HG  LEU A  65      -4.293   0.128  -2.129  1.00 95.55           H  
ATOM    980  CD1 LEU A  65      -4.513  -1.133  -0.409  1.00 95.55           C  
ATOM    981 HD11 LEU A  65      -5.585  -1.261  -0.562  1.00 95.55           H  
ATOM    982 HD12 LEU A  65      -4.088  -2.052  -0.006  1.00 95.55           H  
ATOM    983 HD13 LEU A  65      -4.368  -0.319   0.300  1.00 95.55           H  
ATOM    984  CD2 LEU A  65      -2.371  -0.467  -1.416  1.00 95.55           C  
ATOM    985 HD21 LEU A  65      -1.979  -1.171  -0.681  1.00 95.55           H  
ATOM    986 HD22 LEU A  65      -2.278   0.547  -1.028  1.00 95.55           H  
ATOM    987 HD23 LEU A  65      -1.765  -0.557  -2.318  1.00 95.55           H  
ATOM    988  N   GLY A  66      -6.046  -0.693  -4.845  1.00 94.81           N  
ATOM    989  H   GLY A  66      -5.411  -1.197  -5.447  1.00 94.81           H  
ATOM    990  CA  GLY A  66      -6.819   0.423  -5.395  1.00 94.81           C  
ATOM    991  HA2 GLY A  66      -6.665   1.310  -4.781  1.00 94.81           H  
ATOM    992  HA3 GLY A  66      -6.481   0.629  -6.411  1.00 94.81           H  
ATOM    993  C   GLY A  66      -8.319   0.129  -5.434  1.00 94.81           C  
ATOM    994  O   GLY A  66      -9.120   0.970  -5.029  1.00 94.81           O  
ATOM    995  N   TYR A  67      -8.697  -1.088  -5.833  1.00 94.06           N  
ATOM    996  H   TYR A  67      -7.988  -1.767  -6.071  1.00 94.06           H  
ATOM    997  CA  TYR A  67     -10.095  -1.521  -5.857  1.00 94.06           C  
ATOM    998  HA  TYR A  67     -10.677  -0.785  -6.413  1.00 94.06           H  
ATOM    999  C   TYR A  67     -10.690  -1.605  -4.451  1.00 94.06           C  
ATOM   1000  CB  TYR A  67     -10.223  -2.871  -6.571  1.00 94.06           C  
ATOM   1001  HB2 TYR A  67      -9.592  -3.610  -6.076  1.00 94.06           H  
ATOM   1002  HB3 TYR A  67     -11.252  -3.217  -6.476  1.00 94.06           H  
ATOM   1003  O   TYR A  67     -11.777  -1.076  -4.221  1.00 94.06           O  
ATOM   1004  CG  TYR A  67      -9.881  -2.823  -8.044  1.00 94.06           C  
ATOM   1005  CD1 TYR A  67     -10.829  -2.353  -8.974  1.00 94.06           C  
ATOM   1006  HD1 TYR A  67     -11.798  -2.013  -8.638  1.00 94.06           H  
ATOM   1007  CD2 TYR A  67      -8.617  -3.254  -8.484  1.00 94.06           C  
ATOM   1008  HD2 TYR A  67      -7.888  -3.621  -7.777  1.00 94.06           H  
ATOM   1009  CE1 TYR A  67     -10.519  -2.342 -10.347  1.00 94.06           C  
ATOM   1010  HE1 TYR A  67     -11.231  -1.985 -11.077  1.00 94.06           H  
ATOM   1011  CE2 TYR A  67      -8.292  -3.213  -9.849  1.00 94.06           C  
ATOM   1012  HE2 TYR A  67      -7.317  -3.551 -10.169  1.00 94.06           H  
ATOM   1013  OH  TYR A  67      -8.944  -2.753 -12.107  1.00 94.06           O  
ATOM   1014  HH  TYR A  67      -8.003  -2.865 -12.257  1.00 94.06           H  
ATOM   1015  CZ  TYR A  67      -9.246  -2.760 -10.785  1.00 94.06           C  
ATOM   1016  N   SER A  68      -9.982  -2.204  -3.490  1.00 94.96           N  
ATOM   1017  H   SER A  68      -9.132  -2.688  -3.739  1.00 94.96           H  
ATOM   1018  CA  SER A  68     -10.472  -2.313  -2.109  1.00 94.96           C  
ATOM   1019  HA  SER A  68     -11.450  -2.794  -2.124  1.00 94.96           H  
ATOM   1020  C   SER A  68     -10.647  -0.949  -1.442  1.00 94.96           C  
ATOM   1021  CB  SER A  68      -9.538  -3.187  -1.272  1.00 94.96           C  
ATOM   1022  HB2 SER A  68      -8.504  -2.865  -1.400  1.00 94.96           H  
ATOM   1023  HB3 SER A  68      -9.814  -3.111  -0.221  1.00 94.96           H  
ATOM   1024  O   SER A  68     -11.657  -0.711  -0.779  1.00 94.96           O  
ATOM   1025  OG  SER A  68      -9.694  -4.524  -1.689  1.00 94.96           O  
ATOM   1026  HG  SER A  68      -9.283  -5.116  -1.055  1.00 94.96           H  
ATOM   1027  N   VAL A  69      -9.718  -0.011  -1.648  1.00 95.67           N  
ATOM   1028  H   VAL A  69      -8.901  -0.242  -2.195  1.00 95.67           H  
ATOM   1029  CA  VAL A  69      -9.852   1.349  -1.100  1.00 95.67           C  
ATOM   1030  HA  VAL A  69     -10.124   1.266  -0.048  1.00 95.67           H  
ATOM   1031  C   VAL A  69     -10.987   2.116  -1.787  1.00 95.67           C  
ATOM   1032  CB  VAL A  69      -8.516   2.109  -1.170  1.00 95.67           C  
ATOM   1033  HB  VAL A  69      -8.143   2.114  -2.194  1.00 95.67           H  
ATOM   1034  O   VAL A  69     -11.743   2.823  -1.118  1.00 95.67           O  
ATOM   1035  CG1 VAL A  69      -8.682   3.555  -0.687  1.00 95.67           C  
ATOM   1036 HG11 VAL A  69      -7.705   4.024  -0.569  1.00 95.67           H  
ATOM   1037 HG12 VAL A  69      -9.247   4.128  -1.422  1.00 95.67           H  
ATOM   1038 HG13 VAL A  69      -9.199   3.568   0.272  1.00 95.67           H  
ATOM   1039  CG2 VAL A  69      -7.478   1.450  -0.252  1.00 95.67           C  
ATOM   1040 HG21 VAL A  69      -7.810   1.501   0.785  1.00 95.67           H  
ATOM   1041 HG22 VAL A  69      -7.340   0.402  -0.521  1.00 95.67           H  
ATOM   1042 HG23 VAL A  69      -6.518   1.957  -0.350  1.00 95.67           H  
ATOM   1043  N   PHE A  70     -11.173   1.942  -3.098  1.00 94.27           N  
ATOM   1044  H   PHE A  70     -10.513   1.388  -3.625  1.00 94.27           H  
ATOM   1045  CA  PHE A  70     -12.322   2.507  -3.806  1.00 94.27           C  
ATOM   1046  HA  PHE A  70     -12.320   3.589  -3.675  1.00 94.27           H  
ATOM   1047  C   PHE A  70     -13.648   1.978  -3.242  1.00 94.27           C  
ATOM   1048  CB  PHE A  70     -12.202   2.209  -5.303  1.00 94.27           C  
ATOM   1049  HB2 PHE A  70     -11.272   2.640  -5.673  1.00 94.27           H  
ATOM   1050  HB3 PHE A  70     -12.147   1.132  -5.465  1.00 94.27           H  
ATOM   1051  O   PHE A  70     -14.532   2.764  -2.897  1.00 94.27           O  
ATOM   1052  CG  PHE A  70     -13.350   2.771  -6.111  1.00 94.27           C  
ATOM   1053  CD1 PHE A  70     -14.423   1.945  -6.497  1.00 94.27           C  
ATOM   1054  HD1 PHE A  70     -14.418   0.896  -6.240  1.00 94.27           H  
ATOM   1055  CD2 PHE A  70     -13.357   4.134  -6.455  1.00 94.27           C  
ATOM   1056  HD2 PHE A  70     -12.529   4.765  -6.168  1.00 94.27           H  
ATOM   1057  CE1 PHE A  70     -15.497   2.485  -7.227  1.00 94.27           C  
ATOM   1058  HE1 PHE A  70     -16.313   1.849  -7.538  1.00 94.27           H  
ATOM   1059  CE2 PHE A  70     -14.430   4.673  -7.184  1.00 94.27           C  
ATOM   1060  HE2 PHE A  70     -14.422   5.718  -7.458  1.00 94.27           H  
ATOM   1061  CZ  PHE A  70     -15.501   3.848  -7.569  1.00 94.27           C  
ATOM   1062  HZ  PHE A  70     -16.320   4.260  -8.140  1.00 94.27           H  
ATOM   1063  N   GLN A  71     -13.767   0.657  -3.068  1.00 93.59           N  
ATOM   1064  H   GLN A  71     -13.006   0.066  -3.370  1.00 93.59           H  
ATOM   1065  CA  GLN A  71     -14.942   0.029  -2.460  1.00 93.59           C  
ATOM   1066  HA  GLN A  71     -15.824   0.255  -3.059  1.00 93.59           H  
ATOM   1067  C   GLN A  71     -15.196   0.534  -1.037  1.00 93.59           C  
ATOM   1068  CB  GLN A  71     -14.762  -1.486  -2.387  1.00 93.59           C  
ATOM   1069  HB2 GLN A  71     -15.541  -1.877  -1.732  1.00 93.59           H  
ATOM   1070  HB3 GLN A  71     -13.800  -1.708  -1.925  1.00 93.59           H  
ATOM   1071  O   GLN A  71     -16.349   0.764  -0.673  1.00 93.59           O  
ATOM   1072  CG  GLN A  71     -14.860  -2.238  -3.722  1.00 93.59           C  
ATOM   1073  HG2 GLN A  71     -15.854  -2.106  -4.148  1.00 93.59           H  
ATOM   1074  HG3 GLN A  71     -14.126  -1.857  -4.432  1.00 93.59           H  
ATOM   1075  CD  GLN A  71     -14.618  -3.729  -3.489  1.00 93.59           C  
ATOM   1076  NE2 GLN A  71     -14.300  -4.506  -4.496  1.00 93.59           N  
ATOM   1077 HE21 GLN A  71     -14.144  -4.147  -5.427  1.00 93.59           H  
ATOM   1078 HE22 GLN A  71     -14.106  -5.460  -4.226  1.00 93.59           H  
ATOM   1079  OE1 GLN A  71     -14.715  -4.222  -2.376  1.00 93.59           O  
ATOM   1080  N   PHE A  72     -14.139   0.731  -0.245  1.00 95.25           N  
ATOM   1081  H   PHE A  72     -13.227   0.466  -0.587  1.00 95.25           H  
ATOM   1082  CA  PHE A  72     -14.239   1.273   1.105  1.00 95.25           C  
ATOM   1083  HA  PHE A  72     -14.868   0.612   1.702  1.00 95.25           H  
ATOM   1084  C   PHE A  72     -14.907   2.649   1.109  1.00 95.25           C  
ATOM   1085  CB  PHE A  72     -12.844   1.317   1.735  1.00 95.25           C  
ATOM   1086  HB2 PHE A  72     -12.506   0.289   1.867  1.00 95.25           H  
ATOM   1087  HB3 PHE A  72     -12.144   1.797   1.052  1.00 95.25           H  
ATOM   1088  O   PHE A  72     -15.908   2.841   1.799  1.00 95.25           O  
ATOM   1089  CG  PHE A  72     -12.777   2.044   3.063  1.00 95.25           C  
ATOM   1090  CD1 PHE A  72     -12.257   3.351   3.134  1.00 95.25           C  
ATOM   1091  HD1 PHE A  72     -11.898   3.844   2.242  1.00 95.25           H  
ATOM   1092  CD2 PHE A  72     -13.244   1.411   4.227  1.00 95.25           C  
ATOM   1093  HD2 PHE A  72     -13.639   0.408   4.168  1.00 95.25           H  
ATOM   1094  CE1 PHE A  72     -12.192   4.017   4.371  1.00 95.25           C  
ATOM   1095  HE1 PHE A  72     -11.771   5.010   4.422  1.00 95.25           H  
ATOM   1096  CE2 PHE A  72     -13.188   2.078   5.463  1.00 95.25           C  
ATOM   1097  HE2 PHE A  72     -13.532   1.579   6.357  1.00 95.25           H  
ATOM   1098  CZ  PHE A  72     -12.654   3.377   5.536  1.00 95.25           C  
ATOM   1099  HZ  PHE A  72     -12.577   3.875   6.491  1.00 95.25           H  
ATOM   1100  N   PHE A  73     -14.420   3.592   0.299  1.00 94.85           N  
ATOM   1101  H   PHE A  73     -13.613   3.378  -0.270  1.00 94.85           H  
ATOM   1102  CA  PHE A  73     -15.027   4.922   0.217  1.00 94.85           C  
ATOM   1103  HA  PHE A  73     -15.151   5.307   1.229  1.00 94.85           H  
ATOM   1104  C   PHE A  73     -16.435   4.885  -0.394  1.00 94.85           C  
ATOM   1105  CB  PHE A  73     -14.094   5.878  -0.538  1.00 94.85           C  
ATOM   1106  HB2 PHE A  73     -13.790   5.419  -1.479  1.00 94.85           H  
ATOM   1107  HB3 PHE A  73     -14.647   6.786  -0.778  1.00 94.85           H  
ATOM   1108  O   PHE A  73     -17.332   5.554   0.119  1.00 94.85           O  
ATOM   1109  CG  PHE A  73     -12.874   6.281   0.268  1.00 94.85           C  
ATOM   1110  CD1 PHE A  73     -13.037   7.034   1.447  1.00 94.85           C  
ATOM   1111  HD1 PHE A  73     -14.023   7.347   1.759  1.00 94.85           H  
ATOM   1112  CD2 PHE A  73     -11.581   5.905  -0.141  1.00 94.85           C  
ATOM   1113  HD2 PHE A  73     -11.445   5.337  -1.049  1.00 94.85           H  
ATOM   1114  CE1 PHE A  73     -11.925   7.371   2.234  1.00 94.85           C  
ATOM   1115  HE1 PHE A  73     -12.058   7.940   3.143  1.00 94.85           H  
ATOM   1116  CE2 PHE A  73     -10.466   6.251   0.644  1.00 94.85           C  
ATOM   1117  HE2 PHE A  73      -9.473   5.958   0.339  1.00 94.85           H  
ATOM   1118  CZ  PHE A  73     -10.642   6.961   1.843  1.00 94.85           C  
ATOM   1119  HZ  PHE A  73      -9.794   7.189   2.473  1.00 94.85           H  
ATOM   1120  N   ALA A  74     -16.669   4.053  -1.413  1.00 92.60           N  
ATOM   1121  H   ALA A  74     -15.893   3.544  -1.812  1.00 92.60           H  
ATOM   1122  CA  ALA A  74     -17.989   3.878  -2.023  1.00 92.60           C  
ATOM   1123  HA  ALA A  74     -18.347   4.849  -2.365  1.00 92.60           H  
ATOM   1124  C   ALA A  74     -19.042   3.326  -1.040  1.00 92.60           C  
ATOM   1125  CB  ALA A  74     -17.839   2.964  -3.245  1.00 92.60           C  
ATOM   1126  HB1 ALA A  74     -18.804   2.853  -3.739  1.00 92.60           H  
ATOM   1127  HB2 ALA A  74     -17.129   3.399  -3.949  1.00 92.60           H  
ATOM   1128  HB3 ALA A  74     -17.482   1.982  -2.936  1.00 92.60           H  
ATOM   1129  O   ALA A  74     -20.221   3.654  -1.147  1.00 92.60           O  
ATOM   1130  N   ASN A  75     -18.622   2.539  -0.046  1.00 92.55           N  
ATOM   1131  H   ASN A  75     -17.648   2.272  -0.040  1.00 92.55           H  
ATOM   1132  CA  ASN A  75     -19.483   1.993   1.008  1.00 92.55           C  
ATOM   1133  HA  ASN A  75     -20.499   1.921   0.619  1.00 92.55           H  
ATOM   1134  C   ASN A  75     -19.598   2.907   2.247  1.00 92.55           C  
ATOM   1135  CB  ASN A  75     -19.019   0.564   1.331  1.00 92.55           C  
ATOM   1136  HB2 ASN A  75     -17.931   0.512   1.378  1.00 92.55           H  
ATOM   1137  HB3 ASN A  75     -19.422   0.254   2.295  1.00 92.55           H  
ATOM   1138  O   ASN A  75     -20.111   2.501   3.292  1.00 92.55           O  
ATOM   1139  CG  ASN A  75     -19.544  -0.422   0.313  1.00 92.55           C  
ATOM   1140  ND2 ASN A  75     -18.859  -0.644  -0.782  1.00 92.55           N  
ATOM   1141 HD21 ASN A  75     -17.970  -0.183  -0.914  1.00 92.55           H  
ATOM   1142 HD22 ASN A  75     -19.286  -1.248  -1.470  1.00 92.55           H  
ATOM   1143  OD1 ASN A  75     -20.613  -0.969   0.489  1.00 92.55           O  
ATOM   1144  N   GLY A  76     -19.140   4.160   2.154  1.00 90.44           N  
ATOM   1145  H   GLY A  76     -18.729   4.457   1.280  1.00 90.44           H  
ATOM   1146  CA  GLY A  76     -19.210   5.131   3.247  1.00 90.44           C  
ATOM   1147  HA2 GLY A  76     -20.156   5.022   3.777  1.00 90.44           H  
ATOM   1148  HA3 GLY A  76     -19.168   6.130   2.813  1.00 90.44           H  
ATOM   1149  C   GLY A  76     -18.064   5.018   4.255  1.00 90.44           C  
ATOM   1150  O   GLY A  76     -18.209   5.427   5.413  1.00 90.44           O  
ATOM   1151  N   GLY A  77     -16.927   4.456   3.852  1.00 91.53           N  
ATOM   1152  H   GLY A  77     -16.884   4.063   2.923  1.00 91.53           H  
ATOM   1153  CA  GLY A  77     -15.659   4.616   4.554  1.00 91.53           C  
ATOM   1154  HA2 GLY A  77     -15.725   4.162   5.543  1.00 91.53           H  
ATOM   1155  HA3 GLY A  77     -14.877   4.108   3.989  1.00 91.53           H  
ATOM   1156  C   GLY A  77     -15.288   6.097   4.675  1.00 91.53           C  
ATOM   1157  O   GLY A  77     -15.540   6.882   3.766  1.00 91.53           O  
ATOM   1158  N   VAL A  78     -14.743   6.496   5.826  1.00 89.91           N  
ATOM   1159  H   VAL A  78     -14.498   5.789   6.505  1.00 89.91           H  
ATOM   1160  CA  VAL A  78     -14.441   7.911   6.127  1.00 89.91           C  
ATOM   1161  HA  VAL A  78     -14.950   8.556   5.410  1.00 89.91           H  
ATOM   1162  C   VAL A  78     -12.955   8.197   5.969  1.00 89.91           C  
ATOM   1163  CB  VAL A  78     -14.938   8.297   7.534  1.00 89.91           C  
ATOM   1164  HB  VAL A  78     -14.522   7.601   8.262  1.00 89.91           H  
ATOM   1165  O   VAL A  78     -12.578   9.166   5.326  1.00 89.91           O  
ATOM   1166  CG1 VAL A  78     -14.538   9.722   7.943  1.00 89.91           C  
ATOM   1167 HG11 VAL A  78     -13.455   9.794   8.037  1.00 89.91           H  
ATOM   1168 HG12 VAL A  78     -14.868  10.432   7.185  1.00 89.91           H  
ATOM   1169 HG13 VAL A  78     -14.980   9.979   8.906  1.00 89.91           H  
ATOM   1170  CG2 VAL A  78     -16.469   8.215   7.611  1.00 89.91           C  
ATOM   1171 HG21 VAL A  78     -16.908   8.961   6.947  1.00 89.91           H  
ATOM   1172 HG22 VAL A  78     -16.811   7.233   7.285  1.00 89.91           H  
ATOM   1173 HG23 VAL A  78     -16.805   8.393   8.633  1.00 89.91           H  
ATOM   1174  N   GLU A  79     -12.116   7.349   6.553  1.00 92.21           N  
ATOM   1175  H   GLU A  79     -12.470   6.556   7.068  1.00 92.21           H  
ATOM   1176  CA  GLU A  79     -10.663   7.456   6.487  1.00 92.21           C  
ATOM   1177  HA  GLU A  79     -10.384   7.804   5.493  1.00 92.21           H  
ATOM   1178  C   GLU A  79     -10.043   6.076   6.704  1.00 92.21           C  
ATOM   1179  CB  GLU A  79     -10.148   8.480   7.518  1.00 92.21           C  
ATOM   1180  HB2 GLU A  79     -10.663   9.425   7.339  1.00 92.21           H  
ATOM   1181  HB3 GLU A  79      -9.084   8.643   7.348  1.00 92.21           H  
ATOM   1182  O   GLU A  79     -10.620   5.228   7.396  1.00 92.21           O  
ATOM   1183  CG  GLU A  79     -10.361   8.056   8.986  1.00 92.21           C  
ATOM   1184  HG2 GLU A  79     -11.375   7.673   9.100  1.00 92.21           H  
ATOM   1185  HG3 GLU A  79      -9.671   7.246   9.222  1.00 92.21           H  
ATOM   1186  CD  GLU A  79     -10.167   9.193  10.005  1.00 92.21           C  
ATOM   1187  OE1 GLU A  79     -10.514   8.958  11.187  1.00 92.21           O  
ATOM   1188  OE2 GLU A  79      -9.766  10.313   9.617  1.00 92.21           O  
ATOM   1189  N   CYS A  80      -8.876   5.848   6.114  1.00 94.68           N  
ATOM   1190  H   CYS A  80      -8.471   6.562   5.526  1.00 94.68           H  
ATOM   1191  CA  CYS A  80      -8.103   4.633   6.311  1.00 94.68           C  
ATOM   1192  HA  CYS A  80      -8.340   4.247   7.303  1.00 94.68           H  
ATOM   1193  C   CYS A  80      -6.601   4.919   6.291  1.00 94.68           C  
ATOM   1194  CB  CYS A  80      -8.513   3.576   5.271  1.00 94.68           C  
ATOM   1195  HB2 CYS A  80      -7.966   2.654   5.467  1.00 94.68           H  
ATOM   1196  HB3 CYS A  80      -9.580   3.375   5.375  1.00 94.68           H  
ATOM   1197  O   CYS A  80      -6.145   5.883   5.682  1.00 94.68           O  
ATOM   1198  SG  CYS A  80      -8.177   4.130   3.570  1.00 94.68           S  
ATOM   1199  HG  CYS A  80      -8.624   3.040   2.940  1.00 94.68           H  
ATOM   1200  N   TYR A  81      -5.819   4.070   6.949  1.00 95.84           N  
ATOM   1201  H   TYR A  81      -6.258   3.308   7.444  1.00 95.84           H  
ATOM   1202  CA  TYR A  81      -4.378   4.018   6.738  1.00 95.84           C  
ATOM   1203  HA  TYR A  81      -4.023   5.006   6.446  1.00 95.84           H  
ATOM   1204  C   TYR A  81      -4.055   3.052   5.611  1.00 95.84           C  
ATOM   1205  CB  TYR A  81      -3.645   3.628   8.020  1.00 95.84           C  
ATOM   1206  HB2 TYR A  81      -2.622   3.348   7.766  1.00 95.84           H  
ATOM   1207  HB3 TYR A  81      -4.122   2.754   8.463  1.00 95.84           H  
ATOM   1208  O   TYR A  81      -4.605   1.958   5.548  1.00 95.84           O  
ATOM   1209  CG  TYR A  81      -3.595   4.758   9.021  1.00 95.84           C  
ATOM   1210  CD1 TYR A  81      -2.646   5.790   8.880  1.00 95.84           C  
ATOM   1211  HD1 TYR A  81      -1.938   5.769   8.064  1.00 95.84           H  
ATOM   1212  CD2 TYR A  81      -4.514   4.787  10.082  1.00 95.84           C  
ATOM   1213  HD2 TYR A  81      -5.221   3.978  10.194  1.00 95.84           H  
ATOM   1214  CE1 TYR A  81      -2.624   6.854   9.799  1.00 95.84           C  
ATOM   1215  HE1 TYR A  81      -1.900   7.650   9.705  1.00 95.84           H  
ATOM   1216  CE2 TYR A  81      -4.505   5.858  10.994  1.00 95.84           C  
ATOM   1217  HE2 TYR A  81      -5.196   5.882  11.824  1.00 95.84           H  
ATOM   1218  OH  TYR A  81      -3.588   7.927  11.720  1.00 95.84           O  
ATOM   1219  HH  TYR A  81      -4.321   7.862  12.336  1.00 95.84           H  
ATOM   1220  CZ  TYR A  81      -3.567   6.894  10.846  1.00 95.84           C  
ATOM   1221  N   VAL A  82      -3.123   3.420   4.747  1.00 97.22           N  
ATOM   1222  H   VAL A  82      -2.745   4.354   4.802  1.00 97.22           H  
ATOM   1223  CA  VAL A  82      -2.641   2.534   3.691  1.00 97.22           C  
ATOM   1224  HA  VAL A  82      -3.137   1.566   3.758  1.00 97.22           H  
ATOM   1225  C   VAL A  82      -1.156   2.292   3.900  1.00 97.22           C  
ATOM   1226  CB  VAL A  82      -2.979   3.107   2.309  1.00 97.22           C  
ATOM   1227  HB  VAL A  82      -2.512   4.087   2.215  1.00 97.22           H  
ATOM   1228  O   VAL A  82      -0.381   3.227   4.086  1.00 97.22           O  
ATOM   1229  CG1 VAL A  82      -2.465   2.193   1.195  1.00 97.22           C  
ATOM   1230 HG11 VAL A  82      -2.730   2.616   0.226  1.00 97.22           H  
ATOM   1231 HG12 VAL A  82      -2.895   1.196   1.295  1.00 97.22           H  
ATOM   1232 HG13 VAL A  82      -1.378   2.120   1.233  1.00 97.22           H  
ATOM   1233  CG2 VAL A  82      -4.497   3.273   2.129  1.00 97.22           C  
ATOM   1234 HG21 VAL A  82      -4.885   4.002   2.841  1.00 97.22           H  
ATOM   1235 HG22 VAL A  82      -4.709   3.633   1.122  1.00 97.22           H  
ATOM   1236 HG23 VAL A  82      -5.004   2.321   2.281  1.00 97.22           H  
ATOM   1237  N   SER A  83      -0.764   1.023   3.899  1.00 96.09           N  
ATOM   1238  H   SER A  83      -1.473   0.312   3.790  1.00 96.09           H  
ATOM   1239  CA  SER A  83       0.627   0.579   3.906  1.00 96.09           C  
ATOM   1240  HA  SER A  83       1.293   1.437   3.989  1.00 96.09           H  
ATOM   1241  C   SER A  83       0.899  -0.139   2.589  1.00 96.09           C  
ATOM   1242  CB  SER A  83       0.885  -0.335   5.106  1.00 96.09           C  
ATOM   1243  HB2 SER A  83       0.496   0.136   6.009  1.00 96.09           H  
ATOM   1244  HB3 SER A  83       0.372  -1.283   4.950  1.00 96.09           H  
ATOM   1245  O   SER A  83       0.317  -1.191   2.313  1.00 96.09           O  
ATOM   1246  OG  SER A  83       2.273  -0.563   5.264  1.00 96.09           O  
ATOM   1247  HG  SER A  83       2.400  -1.239   5.934  1.00 96.09           H  
ATOM   1248  N   ARG A  84       1.759   0.451   1.753  1.00 96.14           N  
ATOM   1249  H   ARG A  84       2.258   1.271   2.070  1.00 96.14           H  
ATOM   1250  CA  ARG A  84       2.155  -0.158   0.482  1.00 96.14           C  
ATOM   1251  HA  ARG A  84       1.264  -0.562   0.003  1.00 96.14           H  
ATOM   1252  C   ARG A  84       3.115  -1.308   0.746  1.00 96.14           C  
ATOM   1253  CB  ARG A  84       2.760   0.886  -0.462  1.00 96.14           C  
ATOM   1254  HB2 ARG A  84       1.993   1.633  -0.664  1.00 96.14           H  
ATOM   1255  HB3 ARG A  84       3.612   1.356   0.029  1.00 96.14           H  
ATOM   1256  O   ARG A  84       4.064  -1.177   1.519  1.00 96.14           O  
ATOM   1257  CG  ARG A  84       3.217   0.315  -1.813  1.00 96.14           C  
ATOM   1258  HG2 ARG A  84       2.373  -0.160  -2.314  1.00 96.14           H  
ATOM   1259  HG3 ARG A  84       4.004  -0.424  -1.666  1.00 96.14           H  
ATOM   1260  CD  ARG A  84       3.776   1.446  -2.681  1.00 96.14           C  
ATOM   1261  HD2 ARG A  84       3.044   2.252  -2.731  1.00 96.14           H  
ATOM   1262  HD3 ARG A  84       4.676   1.829  -2.199  1.00 96.14           H  
ATOM   1263  NE  ARG A  84       4.085   0.984  -4.048  1.00 96.14           N  
ATOM   1264  HE  ARG A  84       3.491   0.273  -4.450  1.00 96.14           H  
ATOM   1265  NH1 ARG A  84       5.770   2.466  -4.515  1.00 96.14           N  
ATOM   1266 HH11 ARG A  84       5.628   2.937  -3.633  1.00 96.14           H  
ATOM   1267 HH12 ARG A  84       6.431   2.819  -5.193  1.00 96.14           H  
ATOM   1268  NH2 ARG A  84       5.221   0.930  -6.018  1.00 96.14           N  
ATOM   1269 HH21 ARG A  84       5.987   1.240  -6.599  1.00 96.14           H  
ATOM   1270 HH22 ARG A  84       4.561   0.268  -6.400  1.00 96.14           H  
ATOM   1271  CZ  ARG A  84       5.024   1.452  -4.847  1.00 96.14           C  
ATOM   1272  N   VAL A  85       2.885  -2.413   0.058  1.00 95.71           N  
ATOM   1273  H   VAL A  85       2.051  -2.439  -0.512  1.00 95.71           H  
ATOM   1274  CA  VAL A  85       3.785  -3.558  -0.020  1.00 95.71           C  
ATOM   1275  HA  VAL A  85       4.527  -3.499   0.776  1.00 95.71           H  
ATOM   1276  C   VAL A  85       4.507  -3.496  -1.360  1.00 95.71           C  
ATOM   1277  CB  VAL A  85       3.019  -4.882   0.146  1.00 95.71           C  
ATOM   1278  HB  VAL A  85       2.368  -5.031  -0.715  1.00 95.71           H  
ATOM   1279  O   VAL A  85       3.891  -3.242  -2.395  1.00 95.71           O  
ATOM   1280  CG1 VAL A  85       3.989  -6.060   0.255  1.00 95.71           C  
ATOM   1281 HG11 VAL A  85       4.588  -6.147  -0.652  1.00 95.71           H  
ATOM   1282 HG12 VAL A  85       3.432  -6.988   0.383  1.00 95.71           H  
ATOM   1283 HG13 VAL A  85       4.654  -5.928   1.108  1.00 95.71           H  
ATOM   1284  CG2 VAL A  85       2.154  -4.890   1.411  1.00 95.71           C  
ATOM   1285 HG21 VAL A  85       1.447  -4.060   1.410  1.00 95.71           H  
ATOM   1286 HG22 VAL A  85       2.793  -4.830   2.293  1.00 95.71           H  
ATOM   1287 HG23 VAL A  85       1.592  -5.823   1.451  1.00 95.71           H  
ATOM   1288  N   LEU A  86       5.813  -3.718  -1.329  1.00 92.92           N  
ATOM   1289  H   LEU A  86       6.239  -3.982  -0.452  1.00 92.92           H  
ATOM   1290  CA  LEU A  86       6.652  -3.917  -2.504  1.00 92.92           C  
ATOM   1291  HA  LEU A  86       6.022  -4.140  -3.365  1.00 92.92           H  
ATOM   1292  C   LEU A  86       7.544  -5.126  -2.226  1.00 92.92           C  
ATOM   1293  CB  LEU A  86       7.466  -2.639  -2.764  1.00 92.92           C  
ATOM   1294  HB2 LEU A  86       8.168  -2.514  -1.940  1.00 92.92           H  
ATOM   1295  HB3 LEU A  86       6.789  -1.785  -2.767  1.00 92.92           H  
ATOM   1296  O   LEU A  86       7.833  -5.401  -1.062  1.00 92.92           O  
ATOM   1297  CG  LEU A  86       8.254  -2.640  -4.087  1.00 92.92           C  
ATOM   1298  HG  LEU A  86       8.922  -3.500  -4.133  1.00 92.92           H  
ATOM   1299  CD1 LEU A  86       7.325  -2.646  -5.304  1.00 92.92           C  
ATOM   1300 HD11 LEU A  86       6.790  -3.593  -5.372  1.00 92.92           H  
ATOM   1301 HD12 LEU A  86       7.911  -2.546  -6.218  1.00 92.92           H  
ATOM   1302 HD13 LEU A  86       6.610  -1.825  -5.248  1.00 92.92           H  
ATOM   1303  CD2 LEU A  86       9.102  -1.375  -4.153  1.00 92.92           C  
ATOM   1304 HD21 LEU A  86       9.779  -1.336  -3.300  1.00 92.92           H  
ATOM   1305 HD22 LEU A  86       8.455  -0.498  -4.185  1.00 92.92           H  
ATOM   1306 HD23 LEU A  86       9.695  -1.391  -5.067  1.00 92.92           H  
ATOM   1307  N   THR A  87       7.970  -5.828  -3.274  1.00 92.82           N  
ATOM   1308  H   THR A  87       7.718  -5.539  -4.208  1.00 92.82           H  
ATOM   1309  CA  THR A  87       8.912  -6.942  -3.129  1.00 92.82           C  
ATOM   1310  HA  THR A  87       8.436  -7.703  -2.510  1.00 92.82           H  
ATOM   1311  C   THR A  87      10.193  -6.501  -2.419  1.00 92.82           C  
ATOM   1312  CB  THR A  87       9.207  -7.601  -4.483  1.00 92.82           C  
ATOM   1313  HB  THR A  87       8.264  -7.989  -4.867  1.00 92.82           H  
ATOM   1314  O   THR A  87      10.813  -5.499  -2.783  1.00 92.82           O  
ATOM   1315  CG2 THR A  87       9.810  -6.658  -5.524  1.00 92.82           C  
ATOM   1316 HG21 THR A  87       9.156  -5.800  -5.684  1.00 92.82           H  
ATOM   1317 HG22 THR A  87       9.897  -7.194  -6.469  1.00 92.82           H  
ATOM   1318 HG23 THR A  87      10.800  -6.321  -5.218  1.00 92.82           H  
ATOM   1319  OG1 THR A  87      10.094  -8.687  -4.331  1.00 92.82           O  
ATOM   1320  HG1 THR A  87       9.798  -9.361  -4.948  1.00 92.82           H  
ATOM   1321  N   GLY A  88      10.590  -7.254  -1.395  1.00 88.30           N  
ATOM   1322  H   GLY A  88       9.964  -7.965  -1.045  1.00 88.30           H  
ATOM   1323  CA  GLY A  88      11.872  -7.127  -0.709  1.00 88.30           C  
ATOM   1324  HA2 GLY A  88      11.751  -7.481   0.315  1.00 88.30           H  
ATOM   1325  HA3 GLY A  88      12.173  -6.080  -0.686  1.00 88.30           H  
ATOM   1326  C   GLY A  88      12.990  -7.938  -1.367  1.00 88.30           C  
ATOM   1327  O   GLY A  88      14.069  -8.059  -0.785  1.00 88.30           O  
ATOM   1328  N   SER A  89      12.746  -8.527  -2.545  1.00 91.23           N  
ATOM   1329  H   SER A  89      11.838  -8.392  -2.967  1.00 91.23           H  
ATOM   1330  CA  SER A  89      13.738  -9.332  -3.259  1.00 91.23           C  
ATOM   1331  HA  SER A  89      13.969 -10.207  -2.651  1.00 91.23           H  
ATOM   1332  C   SER A  89      15.024  -8.543  -3.492  1.00 91.23           C  
ATOM   1333  CB  SER A  89      13.182  -9.818  -4.596  1.00 91.23           C  
ATOM   1334  HB2 SER A  89      12.278 -10.401  -4.419  1.00 91.23           H  
ATOM   1335  HB3 SER A  89      12.935  -8.960  -5.222  1.00 91.23           H  
ATOM   1336  O   SER A  89      14.996  -7.415  -3.977  1.00 91.23           O  
ATOM   1337  OG  SER A  89      14.144 -10.631  -5.245  1.00 91.23           O  
ATOM   1338  HG  SER A  89      13.681 -11.165  -5.895  1.00 91.23           H  
ATOM   1339  N   THR A  90      16.163  -9.155  -3.169  1.00 89.81           N  
ATOM   1340  H   THR A  90      16.118 -10.059  -2.722  1.00 89.81           H  
ATOM   1341  CA  THR A  90      17.499  -8.599  -3.423  1.00 89.81           C  
ATOM   1342  HA  THR A  90      17.391  -7.528  -3.595  1.00 89.81           H  
ATOM   1343  C   THR A  90      18.151  -9.178  -4.678  1.00 89.81           C  
ATOM   1344  CB  THR A  90      18.419  -8.768  -2.212  1.00 89.81           C  
ATOM   1345  HB  THR A  90      19.416  -8.401  -2.458  1.00 89.81           H  
ATOM   1346  O   THR A  90      19.302  -8.863  -4.979  1.00 89.81           O  
ATOM   1347  CG2 THR A  90      17.906  -7.996  -0.997  1.00 89.81           C  
ATOM   1348 HG21 THR A  90      16.941  -8.390  -0.677  1.00 89.81           H  
ATOM   1349 HG22 THR A  90      17.786  -6.944  -1.256  1.00 89.81           H  
ATOM   1350 HG23 THR A  90      18.619  -8.080  -0.177  1.00 89.81           H  
ATOM   1351  OG1 THR A  90      18.498 -10.128  -1.853  1.00 89.81           O  
ATOM   1352  HG1 THR A  90      19.147 -10.206  -1.150  1.00 89.81           H  
ATOM   1353  N   THR A  91      17.433 -10.024  -5.422  1.00 92.02           N  
ATOM   1354  H   THR A  91      16.496 -10.262  -5.129  1.00 92.02           H  
ATOM   1355  CA  THR A  91      17.924 -10.594  -6.676  1.00 92.02           C  
ATOM   1356  HA  THR A  91      18.928 -10.983  -6.510  1.00 92.02           H  
ATOM   1357  C   THR A  91      17.982  -9.509  -7.744  1.00 92.02           C  
ATOM   1358  CB  THR A  91      17.047 -11.755  -7.154  1.00 92.02           C  
ATOM   1359  HB  THR A  91      16.050 -11.389  -7.400  1.00 92.02           H  
ATOM   1360  O   THR A  91      16.945  -9.014  -8.193  1.00 92.02           O  
ATOM   1361  CG2 THR A  91      17.652 -12.456  -8.369  1.00 92.02           C  
ATOM   1362 HG21 THR A  91      17.041 -13.318  -8.638  1.00 92.02           H  
ATOM   1363 HG22 THR A  91      18.668 -12.785  -8.148  1.00 92.02           H  
ATOM   1364 HG23 THR A  91      17.669 -11.776  -9.220  1.00 92.02           H  
ATOM   1365  OG1 THR A  91      16.940 -12.728  -6.140  1.00 92.02           O  
ATOM   1366  HG1 THR A  91      16.310 -13.380  -6.455  1.00 92.02           H  
ATOM   1367  N   ALA A  92      19.204  -9.162  -8.149  1.00 91.08           N  
ATOM   1368  H   ALA A  92      20.002  -9.566  -7.680  1.00 91.08           H  
ATOM   1369  CA  ALA A  92      19.455  -8.151  -9.164  1.00 91.08           C  
ATOM   1370  HA  ALA A  92      19.041  -7.205  -8.816  1.00 91.08           H  
ATOM   1371  C   ALA A  92      18.764  -8.486 -10.488  1.00 91.08           C  
ATOM   1372  CB  ALA A  92      20.967  -7.969  -9.340  1.00 91.08           C  
ATOM   1373  HB1 ALA A  92      21.415  -7.675  -8.391  1.00 91.08           H  
ATOM   1374  HB2 ALA A  92      21.417  -8.899  -9.689  1.00 91.08           H  
ATOM   1375  HB3 ALA A  92      21.154  -7.186 -10.074  1.00 91.08           H  
ATOM   1376  O   ALA A  92      18.746  -9.635 -10.936  1.00 91.08           O  
ATOM   1377  N   ASN A  93      18.222  -7.454 -11.128  1.00 92.69           N  
ATOM   1378  H   ASN A  93      18.283  -6.540 -10.703  1.00 92.69           H  
ATOM   1379  CA  ASN A  93      17.701  -7.564 -12.481  1.00 92.69           C  
ATOM   1380  HA  ASN A  93      17.089  -8.463 -12.549  1.00 92.69           H  
ATOM   1381  C   ASN A  93      18.853  -7.730 -13.482  1.00 92.69           C  
ATOM   1382  CB  ASN A  93      16.820  -6.342 -12.772  1.00 92.69           C  
ATOM   1383  HB2 ASN A  93      17.417  -5.443 -12.621  1.00 92.69           H  
ATOM   1384  HB3 ASN A  93      16.474  -6.376 -13.805  1.00 92.69           H  
ATOM   1385  O   ASN A  93      19.940  -7.178 -13.309  1.00 92.69           O  
ATOM   1386  CG  ASN A  93      15.602  -6.260 -11.873  1.00 92.69           C  
ATOM   1387  ND2 ASN A  93      15.180  -5.075 -11.508  1.00 92.69           N  
ATOM   1388 HD21 ASN A  93      14.457  -5.060 -10.803  1.00 92.69           H  
ATOM   1389 HD22 ASN A  93      15.733  -4.247 -11.678  1.00 92.69           H  
ATOM   1390  OD1 ASN A  93      15.012  -7.265 -11.501  1.00 92.69           O  
ATOM   1391  N   THR A  94      18.616  -8.487 -14.547  1.00 93.81           N  
ATOM   1392  H   THR A  94      17.696  -8.886 -14.670  1.00 93.81           H  
ATOM   1393  CA  THR A  94      19.592  -8.691 -15.619  1.00 93.81           C  
ATOM   1394  HA  THR A  94      20.590  -8.729 -15.183  1.00 93.81           H  
ATOM   1395  C   THR A  94      19.535  -7.519 -16.588  1.00 93.81           C  
ATOM   1396  CB  THR A  94      19.343 -10.019 -16.344  1.00 93.81           C  
ATOM   1397  HB  THR A  94      18.402  -9.968 -16.892  1.00 93.81           H  
ATOM   1398  O   THR A  94      18.461  -7.173 -17.079  1.00 93.81           O  
ATOM   1399  CG2 THR A  94      20.467 -10.369 -17.315  1.00 93.81           C  
ATOM   1400 HG21 THR A  94      21.428 -10.384 -16.801  1.00 93.81           H  
ATOM   1401 HG22 THR A  94      20.497  -9.645 -18.129  1.00 93.81           H  
ATOM   1402 HG23 THR A  94      20.271 -11.350 -17.749  1.00 93.81           H  
ATOM   1403  OG1 THR A  94      19.269 -11.063 -15.397  1.00 93.81           O  
ATOM   1404  HG1 THR A  94      19.988 -10.948 -14.771  1.00 93.81           H  
ATOM   1405  N   ALA A  95      20.684  -6.898 -16.849  1.00 93.81           N  
ATOM   1406  H   ALA A  95      21.531  -7.228 -16.408  1.00 93.81           H  
ATOM   1407  CA  ALA A  95      20.818  -5.851 -17.852  1.00 93.81           C  
ATOM   1408  HA  ALA A  95      19.943  -5.201 -17.815  1.00 93.81           H  
ATOM   1409  C   ALA A  95      20.908  -6.451 -19.260  1.00 93.81           C  
ATOM   1410  CB  ALA A  95      22.053  -5.007 -17.523  1.00 93.81           C  
ATOM   1411  HB1 ALA A  95      22.947  -5.632 -17.518  1.00 93.81           H  
ATOM   1412  HB2 ALA A  95      21.932  -4.532 -16.550  1.00 93.81           H  
ATOM   1413  HB3 ALA A  95      22.174  -4.233 -18.281  1.00 93.81           H  
ATOM   1414  O   ALA A  95      21.606  -7.444 -19.474  1.00 93.81           O  
ATOM   1415  N   SER A  96      20.247  -5.814 -20.223  1.00 95.82           N  
ATOM   1416  H   SER A  96      19.575  -5.100 -19.982  1.00 95.82           H  
ATOM   1417  CA  SER A  96      20.354  -6.162 -21.639  1.00 95.82           C  
ATOM   1418  HA  SER A  96      20.116  -7.219 -21.755  1.00 95.82           H  
ATOM   1419  C   SER A  96      21.768  -5.913 -22.157  1.00 95.82           C  
ATOM   1420  CB  SER A  96      19.355  -5.348 -22.458  1.00 95.82           C  
ATOM   1421  HB2 SER A  96      19.260  -5.778 -23.455  1.00 95.82           H  
ATOM   1422  HB3 SER A  96      19.695  -4.316 -22.537  1.00 95.82           H  
ATOM   1423  O   SER A  96      22.416  -4.937 -21.768  1.00 95.82           O  
ATOM   1424  OG  SER A  96      18.105  -5.361 -21.821  1.00 95.82           O  
ATOM   1425  HG  SER A  96      17.503  -5.828 -22.406  1.00 95.82           H  
ATOM   1426  N   THR A  97      22.255  -6.769 -23.053  1.00 96.04           N  
ATOM   1427  H   THR A  97      21.649  -7.493 -23.411  1.00 96.04           H  
ATOM   1428  CA  THR A  97      23.610  -6.662 -23.614  1.00 96.04           C  
ATOM   1429  HA  THR A  97      23.971  -5.645 -23.461  1.00 96.04           H  
ATOM   1430  C   THR A  97      23.599  -6.905 -25.117  1.00 96.04           C  
ATOM   1431  CB  THR A  97      24.612  -7.618 -22.942  1.00 96.04           C  
ATOM   1432  HB  THR A  97      25.584  -7.499 -23.420  1.00 96.04           H  
ATOM   1433  O   THR A  97      22.665  -7.502 -25.656  1.00 96.04           O  
ATOM   1434  CG2 THR A  97      24.808  -7.391 -21.444  1.00 96.04           C  
ATOM   1435 HG21 THR A  97      25.309  -8.253 -21.004  1.00 96.04           H  
ATOM   1436 HG22 THR A  97      25.440  -6.515 -21.300  1.00 96.04           H  
ATOM   1437 HG23 THR A  97      23.855  -7.243 -20.935  1.00 96.04           H  
ATOM   1438  OG1 THR A  97      24.215  -8.955 -23.109  1.00 96.04           O  
ATOM   1439  HG1 THR A  97      23.324  -9.031 -22.758  1.00 96.04           H  
ATOM   1440  N   LEU A  98      24.628  -6.416 -25.806  1.00 94.61           N  
ATOM   1441  H   LEU A  98      25.302  -5.841 -25.321  1.00 94.61           H  
ATOM   1442  CA  LEU A  98      24.837  -6.674 -27.225  1.00 94.61           C  
ATOM   1443  HA  LEU A  98      24.580  -7.714 -27.430  1.00 94.61           H  
ATOM   1444  C   LEU A  98      26.284  -6.422 -27.638  1.00 94.61           C  
ATOM   1445  CB  LEU A  98      23.907  -5.757 -28.017  1.00 94.61           C  
ATOM   1446  HB2 LEU A  98      22.881  -5.969 -27.714  1.00 94.61           H  
ATOM   1447  HB3 LEU A  98      24.135  -4.723 -27.757  1.00 94.61           H  
ATOM   1448  O   LEU A  98      26.838  -5.361 -27.359  1.00 94.61           O  
ATOM   1449  CG  LEU A  98      24.000  -5.920 -29.537  1.00 94.61           C  
ATOM   1450  HG  LEU A  98      25.000  -5.675 -29.895  1.00 94.61           H  
ATOM   1451  CD1 LEU A  98      23.586  -7.305 -30.036  1.00 94.61           C  
ATOM   1452 HD11 LEU A  98      23.611  -7.324 -31.125  1.00 94.61           H  
ATOM   1453 HD12 LEU A  98      24.281  -8.063 -29.673  1.00 94.61           H  
ATOM   1454 HD13 LEU A  98      22.579  -7.543 -29.694  1.00 94.61           H  
ATOM   1455  CD2 LEU A  98      23.020  -4.923 -30.103  1.00 94.61           C  
ATOM   1456 HD21 LEU A  98      22.041  -5.111 -29.662  1.00 94.61           H  
ATOM   1457 HD22 LEU A  98      22.947  -5.065 -31.181  1.00 94.61           H  
ATOM   1458 HD23 LEU A  98      23.328  -3.918 -29.817  1.00 94.61           H  
ATOM   1459  N   ALA A  99      26.872  -7.363 -28.370  1.00 91.20           N  
ATOM   1460  H   ALA A  99      26.350  -8.195 -28.604  1.00 91.20           H  
ATOM   1461  CA  ALA A  99      28.132  -7.144 -29.067  1.00 91.20           C  
ATOM   1462  HA  ALA A  99      28.808  -6.565 -28.436  1.00 91.20           H  
ATOM   1463  C   ALA A  99      27.882  -6.353 -30.357  1.00 91.20           C  
ATOM   1464  CB  ALA A  99      28.790  -8.502 -29.328  1.00 91.20           C  
ATOM   1465  HB1 ALA A  99      28.122  -9.136 -29.910  1.00 91.20           H  
ATOM   1466  HB2 ALA A  99      29.710  -8.361 -29.896  1.00 91.20           H  
ATOM   1467  HB3 ALA A  99      29.024  -8.989 -28.382  1.00 91.20           H  
ATOM   1468  O   ALA A  99      27.138  -6.806 -31.226  1.00 91.20           O  
ATOM   1469  N   LEU A 100      28.511  -5.185 -30.492  1.00 89.94           N  
ATOM   1470  H   LEU A 100      29.123  -4.868 -29.754  1.00 89.94           H  
ATOM   1471  CA  LEU A 100      28.565  -4.484 -31.770  1.00 89.94           C  
ATOM   1472  HA  LEU A 100      27.628  -4.633 -32.307  1.00 89.94           H  
ATOM   1473  C   LEU A 100      29.686  -5.093 -32.600  1.00 89.94           C  
ATOM   1474  CB  LEU A 100      28.776  -2.975 -31.598  1.00 89.94           C  
ATOM   1475  HB2 LEU A 100      29.643  -2.780 -30.967  1.00 89.94           H  
ATOM   1476  HB3 LEU A 100      28.994  -2.573 -32.588  1.00 89.94           H  
ATOM   1477  O   LEU A 100      30.830  -5.152 -32.147  1.00 89.94           O  
ATOM   1478  CG  LEU A 100      27.537  -2.249 -31.052  1.00 89.94           C  
ATOM   1479  HG  LEU A 100      26.636  -2.668 -31.499  1.00 89.94           H  
ATOM   1480  CD1 LEU A 100      27.422  -2.367 -29.529  1.00 89.94           C  
ATOM   1481 HD11 LEU A 100      26.746  -1.605 -29.143  1.00 89.94           H  
ATOM   1482 HD12 LEU A 100      27.018  -3.346 -29.271  1.00 89.94           H  
ATOM   1483 HD13 LEU A 100      28.405  -2.264 -29.068  1.00 89.94           H  
ATOM   1484  CD2 LEU A 100      27.606  -0.783 -31.468  1.00 89.94           C  
ATOM   1485 HD21 LEU A 100      27.528  -0.710 -32.553  1.00 89.94           H  
ATOM   1486 HD22 LEU A 100      28.555  -0.346 -31.156  1.00 89.94           H  
ATOM   1487 HD23 LEU A 100      26.772  -0.238 -31.027  1.00 89.94           H  
ATOM   1488  N   THR A 101      29.361  -5.539 -33.807  1.00 87.29           N  
ATOM   1489  H   THR A 101      28.400  -5.469 -34.110  1.00 87.29           H  
ATOM   1490  CA  THR A 101      30.288  -6.224 -34.711  1.00 87.29           C  
ATOM   1491  HA  THR A 101      31.282  -6.233 -34.265  1.00 87.29           H  
ATOM   1492  C   THR A 101      30.378  -5.492 -36.040  1.00 87.29           C  
ATOM   1493  CB  THR A 101      29.856  -7.678 -34.958  1.00 87.29           C  
ATOM   1494  HB  THR A 101      30.539  -8.128 -35.678  1.00 87.29           H  
ATOM   1495  O   THR A 101      29.357  -5.024 -36.539  1.00 87.29           O  
ATOM   1496  CG2 THR A 101      29.867  -8.527 -33.686  1.00 87.29           C  
ATOM   1497 HG21 THR A 101      30.873  -8.556 -33.267  1.00 87.29           H  
ATOM   1498 HG22 THR A 101      29.564  -9.544 -33.936  1.00 87.29           H  
ATOM   1499 HG23 THR A 101      29.172  -8.122 -32.950  1.00 87.29           H  
ATOM   1500  OG1 THR A 101      28.542  -7.713 -35.471  1.00 87.29           O  
ATOM   1501  HG1 THR A 101      28.537  -7.214 -36.291  1.00 87.29           H  
ATOM   1502  N   HIS A 102      31.569  -5.427 -36.637  1.00 81.59           N  
ATOM   1503  H   HIS A 102      32.372  -5.831 -36.178  1.00 81.59           H  
ATOM   1504  CA  HIS A 102      31.733  -4.880 -37.992  1.00 81.59           C  
ATOM   1505  HA  HIS A 102      30.896  -4.219 -38.215  1.00 81.59           H  
ATOM   1506  C   HIS A 102      31.720  -5.970 -39.084  1.00 81.59           C  
ATOM   1507  CB  HIS A 102      32.995  -4.014 -38.042  1.00 81.59           C  
ATOM   1508  HB2 HIS A 102      33.050  -3.379 -37.158  1.00 81.59           H  
ATOM   1509  HB3 HIS A 102      32.926  -3.370 -38.918  1.00 81.59           H  
ATOM   1510  O   HIS A 102      31.419  -5.682 -40.233  1.00 81.59           O  
ATOM   1511  CG  HIS A 102      34.255  -4.816 -38.171  1.00 81.59           C  
ATOM   1512  CD2 HIS A 102      35.060  -5.280 -37.167  1.00 81.59           C  
ATOM   1513  HD2 HIS A 102      34.916  -5.126 -36.108  1.00 81.59           H  
ATOM   1514  ND1 HIS A 102      34.796  -5.226 -39.363  1.00 81.59           N  
ATOM   1515  HD1 HIS A 102      34.397  -5.061 -40.276  1.00 81.59           H  
ATOM   1516  CE1 HIS A 102      35.914  -5.913 -39.092  1.00 81.59           C  
ATOM   1517  HE1 HIS A 102      36.549  -6.371 -39.836  1.00 81.59           H  
ATOM   1518  NE2 HIS A 102      36.123  -5.965 -37.766  1.00 81.59           N  
ATOM   1519  N   ASP A 103      32.001  -7.232 -38.737  1.00 73.61           N  
ATOM   1520  H   ASP A 103      32.233  -7.427 -37.773  1.00 73.61           H  
ATOM   1521  CA  ASP A 103      31.881  -8.394 -39.627  1.00 73.61           C  
ATOM   1522  HA  ASP A 103      31.154  -8.149 -40.400  1.00 73.61           H  
ATOM   1523  C   ASP A 103      31.319  -9.616 -38.873  1.00 73.61           C  
ATOM   1524  CB  ASP A 103      33.219  -8.666 -40.348  1.00 73.61           C  
ATOM   1525  HB2 ASP A 103      33.008  -9.302 -41.208  1.00 73.61           H  
ATOM   1526  HB3 ASP A 103      33.606  -7.725 -40.738  1.00 73.61           H  
ATOM   1527  O   ASP A 103      30.990  -9.522 -37.689  1.00 73.61           O  
ATOM   1528  CG  ASP A 103      34.314  -9.356 -39.527  1.00 73.61           C  
ATOM   1529  OD1 ASP A 103      33.989 -10.009 -38.507  1.00 73.61           O  
ATOM   1530  OD2 ASP A 103      35.477  -9.329 -39.993  1.00 73.61           O  
ATOM   1531  N   THR A 104      31.199 -10.770 -39.545  1.00 66.24           N  
ATOM   1532  H   THR A 104      31.525 -10.801 -40.500  1.00 66.24           H  
ATOM   1533  CA  THR A 104      30.494 -11.953 -39.023  1.00 66.24           C  
ATOM   1534  HA  THR A 104      29.463 -11.649 -38.840  1.00 66.24           H  
ATOM   1535  C   THR A 104      31.002 -12.479 -37.675  1.00 66.24           C  
ATOM   1536  CB  THR A 104      30.465 -13.089 -40.069  1.00 66.24           C  
ATOM   1537  HB  THR A 104      31.459 -13.530 -40.144  1.00 66.24           H  
ATOM   1538  O   THR A 104      30.264 -13.246 -37.074  1.00 66.24           O  
ATOM   1539  CG2 THR A 104      29.447 -14.201 -39.796  1.00 66.24           C  
ATOM   1540 HG21 THR A 104      29.355 -14.840 -40.674  1.00 66.24           H  
ATOM   1541 HG22 THR A 104      28.475 -13.770 -39.556  1.00 66.24           H  
ATOM   1542 HG23 THR A 104      29.781 -14.819 -38.962  1.00 66.24           H  
ATOM   1543  OG1 THR A 104      30.116 -12.571 -41.333  1.00 66.24           O  
ATOM   1544  HG1 THR A 104      29.290 -12.091 -41.235  1.00 66.24           H  
ATOM   1545  N   ASN A 105      32.175 -12.098 -37.150  1.00 65.73           N  
ATOM   1546  H   ASN A 105      32.730 -11.424 -37.658  1.00 65.73           H  
ATOM   1547  CA  ASN A 105      32.591 -12.495 -35.788  1.00 65.73           C  
ATOM   1548  HA  ASN A 105      31.704 -12.498 -35.155  1.00 65.73           H  
ATOM   1549  C   ASN A 105      33.553 -11.511 -35.092  1.00 65.73           C  
ATOM   1550  CB  ASN A 105      33.156 -13.931 -35.825  1.00 65.73           C  
ATOM   1551  HB2 ASN A 105      33.808 -14.045 -36.691  1.00 65.73           H  
ATOM   1552  HB3 ASN A 105      33.749 -14.127 -34.932  1.00 65.73           H  
ATOM   1553  O   ASN A 105      34.216 -11.877 -34.117  1.00 65.73           O  
ATOM   1554  CG  ASN A 105      32.069 -14.992 -35.830  1.00 65.73           C  
ATOM   1555  ND2 ASN A 105      32.141 -15.951 -36.722  1.00 65.73           N  
ATOM   1556 HD21 ASN A 105      32.845 -15.915 -37.446  1.00 65.73           H  
ATOM   1557 HD22 ASN A 105      31.350 -16.578 -36.725  1.00 65.73           H  
ATOM   1558  OD1 ASN A 105      31.164 -15.012 -35.015  1.00 65.73           O  
ATOM   1559  N   LYS A 106      33.652 -10.267 -35.563  1.00 80.58           N  
ATOM   1560  H   LYS A 106      33.183 -10.039 -36.428  1.00 80.58           H  
ATOM   1561  CA  LYS A 106      34.566  -9.271 -34.997  1.00 80.58           C  
ATOM   1562  HA  LYS A 106      35.269  -9.767 -34.328  1.00 80.58           H  
ATOM   1563  C   LYS A 106      33.841  -8.229 -34.161  1.00 80.58           C  
ATOM   1564  CB  LYS A 106      35.378  -8.653 -36.132  1.00 80.58           C  
ATOM   1565  HB2 LYS A 106      35.845  -7.724 -35.804  1.00 80.58           H  
ATOM   1566  HB3 LYS A 106      34.720  -8.357 -36.949  1.00 80.58           H  
ATOM   1567  O   LYS A 106      33.364  -7.217 -34.671  1.00 80.58           O  
ATOM   1568  CG  LYS A 106      36.458  -9.636 -36.604  1.00 80.58           C  
ATOM   1569  HG2 LYS A 106      37.021 -10.014 -35.751  1.00 80.58           H  
ATOM   1570  HG3 LYS A 106      36.007 -10.488 -37.114  1.00 80.58           H  
ATOM   1571  CD  LYS A 106      37.401  -8.904 -37.550  1.00 80.58           C  
ATOM   1572  HD2 LYS A 106      37.863  -8.045 -37.064  1.00 80.58           H  
ATOM   1573  HD3 LYS A 106      36.824  -8.474 -38.369  1.00 80.58           H  
ATOM   1574  CE  LYS A 106      38.463  -9.836 -38.102  1.00 80.58           C  
ATOM   1575  HE2 LYS A 106      39.094 -10.171 -37.279  1.00 80.58           H  
ATOM   1576  HE3 LYS A 106      37.964 -10.690 -38.560  1.00 80.58           H  
ATOM   1577  NZ  LYS A 106      39.239  -9.085 -39.105  1.00 80.58           N  
ATOM   1578  HZ1 LYS A 106      38.599  -8.789 -39.828  1.00 80.58           H  
ATOM   1579  HZ2 LYS A 106      39.612  -8.249 -38.677  1.00 80.58           H  
ATOM   1580  HZ3 LYS A 106      39.982  -9.642 -39.503  1.00 80.58           H  
ATOM   1581  N   THR A 107      33.815  -8.467 -32.853  1.00 84.75           N  
ATOM   1582  H   THR A 107      34.137  -9.368 -32.528  1.00 84.75           H  
ATOM   1583  CA  THR A 107      33.294  -7.522 -31.859  1.00 84.75           C  
ATOM   1584  HA  THR A 107      32.305  -7.194 -32.179  1.00 84.75           H  
ATOM   1585  C   THR A 107      34.197  -6.295 -31.741  1.00 84.75           C  
ATOM   1586  CB  THR A 107      33.143  -8.200 -30.490  1.00 84.75           C  
ATOM   1587  HB  THR A 107      34.125  -8.485 -30.113  1.00 84.75           H  
ATOM   1588  O   THR A 107      35.403  -6.429 -31.536  1.00 84.75           O  
ATOM   1589  CG2 THR A 107      32.449  -7.311 -29.458  1.00 84.75           C  
ATOM   1590 HG21 THR A 107      32.187  -7.894 -28.575  1.00 84.75           H  
ATOM   1591 HG22 THR A 107      33.126  -6.512 -29.157  1.00 84.75           H  
ATOM   1592 HG23 THR A 107      31.547  -6.873 -29.886  1.00 84.75           H  
ATOM   1593  OG1 THR A 107      32.363  -9.365 -30.630  1.00 84.75           O  
ATOM   1594  HG1 THR A 107      32.242  -9.755 -29.761  1.00 84.75           H  
ATOM   1595  N   LEU A 108      33.597  -5.108 -31.823  1.00 85.69           N  
ATOM   1596  H   LEU A 108      32.612  -5.103 -32.047  1.00 85.69           H  
ATOM   1597  CA  LEU A 108      34.210  -3.823 -31.487  1.00 85.69           C  
ATOM   1598  HA  LEU A 108      35.252  -3.809 -31.807  1.00 85.69           H  
ATOM   1599  C   LEU A 108      34.191  -3.625 -29.969  1.00 85.69           C  
ATOM   1600  CB  LEU A 108      33.432  -2.691 -32.194  1.00 85.69           C  
ATOM   1601  HB2 LEU A 108      32.389  -2.727 -31.879  1.00 85.69           H  
ATOM   1602  HB3 LEU A 108      33.843  -1.735 -31.868  1.00 85.69           H  
ATOM   1603  O   LEU A 108      35.228  -3.482 -29.324  1.00 85.69           O  
ATOM   1604  CG  LEU A 108      33.470  -2.735 -33.730  1.00 85.69           C  
ATOM   1605  HG  LEU A 108      33.100  -3.696 -34.086  1.00 85.69           H  
ATOM   1606  CD1 LEU A 108      32.568  -1.637 -34.293  1.00 85.69           C  
ATOM   1607 HD11 LEU A 108      32.593  -1.656 -35.382  1.00 85.69           H  
ATOM   1608 HD12 LEU A 108      32.913  -0.660 -33.953  1.00 85.69           H  
ATOM   1609 HD13 LEU A 108      31.540  -1.792 -33.964  1.00 85.69           H  
ATOM   1610  CD2 LEU A 108      34.886  -2.517 -34.253  1.00 85.69           C  
ATOM   1611 HD21 LEU A 108      34.852  -2.456 -35.341  1.00 85.69           H  
ATOM   1612 HD22 LEU A 108      35.533  -3.350 -33.976  1.00 85.69           H  
ATOM   1613 HD23 LEU A 108      35.297  -1.586 -33.863  1.00 85.69           H  
ATOM   1614  N   PHE A 109      32.990  -3.684 -29.394  1.00 88.58           N  
ATOM   1615  H   PHE A 109      32.189  -3.812 -29.996  1.00 88.58           H  
ATOM   1616  CA  PHE A 109      32.727  -3.653 -27.961  1.00 88.58           C  
ATOM   1617  HA  PHE A 109      33.501  -4.222 -27.444  1.00 88.58           H  
ATOM   1618  C   PHE A 109      31.374  -4.302 -27.665  1.00 88.58           C  
ATOM   1619  CB  PHE A 109      32.759  -2.207 -27.440  1.00 88.58           C  
ATOM   1620  HB2 PHE A 109      33.769  -1.816 -27.564  1.00 88.58           H  
ATOM   1621  HB3 PHE A 109      32.561  -2.212 -26.368  1.00 88.58           H  
ATOM   1622  O   PHE A 109      30.529  -4.462 -28.546  1.00 88.58           O  
ATOM   1623  CG  PHE A 109      31.787  -1.257 -28.115  1.00 88.58           C  
ATOM   1624  CD1 PHE A 109      32.202  -0.527 -29.242  1.00 88.58           C  
ATOM   1625  HD1 PHE A 109      33.192  -0.689 -29.642  1.00 88.58           H  
ATOM   1626  CD2 PHE A 109      30.484  -1.080 -27.615  1.00 88.58           C  
ATOM   1627  HD2 PHE A 109      30.149  -1.644 -26.757  1.00 88.58           H  
ATOM   1628  CE1 PHE A 109      31.341   0.408 -29.842  1.00 88.58           C  
ATOM   1629  HE1 PHE A 109      31.667   0.973 -30.703  1.00 88.58           H  
ATOM   1630  CE2 PHE A 109      29.624  -0.139 -28.209  1.00 88.58           C  
ATOM   1631  HE2 PHE A 109      28.631   0.017 -27.814  1.00 88.58           H  
ATOM   1632  CZ  PHE A 109      30.059   0.618 -29.310  1.00 88.58           C  
ATOM   1633  HZ  PHE A 109      29.405   1.353 -29.755  1.00 88.58           H  
ATOM   1634  N   THR A 110      31.159  -4.665 -26.405  1.00 92.94           N  
ATOM   1635  H   THR A 110      31.887  -4.491 -25.726  1.00 92.94           H  
ATOM   1636  CA  THR A 110      29.856  -5.109 -25.906  1.00 92.94           C  
ATOM   1637  HA  THR A 110      29.218  -5.398 -26.741  1.00 92.94           H  
ATOM   1638  C   THR A 110      29.188  -3.956 -25.177  1.00 92.94           C  
ATOM   1639  CB  THR A 110      30.000  -6.335 -25.001  1.00 92.94           C  
ATOM   1640  HB  THR A 110      30.591  -6.076 -24.122  1.00 92.94           H  
ATOM   1641  O   THR A 110      29.712  -3.479 -24.172  1.00 92.94           O  
ATOM   1642  CG2 THR A 110      28.653  -6.900 -24.555  1.00 92.94           C  
ATOM   1643 HG21 THR A 110      28.818  -7.797 -23.958  1.00 92.94           H  
ATOM   1644 HG22 THR A 110      28.051  -7.159 -25.425  1.00 92.94           H  
ATOM   1645 HG23 THR A 110      28.118  -6.172 -23.946  1.00 92.94           H  
ATOM   1646  OG1 THR A 110      30.667  -7.348 -25.719  1.00 92.94           O  
ATOM   1647  HG1 THR A 110      31.488  -6.968 -26.040  1.00 92.94           H  
ATOM   1648  N   ALA A 111      28.043  -3.501 -25.676  1.00 96.13           N  
ATOM   1649  H   ALA A 111      27.646  -3.977 -26.473  1.00 96.13           H  
ATOM   1650  CA  ALA A 111      27.187  -2.564 -24.971  1.00 96.13           C  
ATOM   1651  HA  ALA A 111      27.810  -1.820 -24.474  1.00 96.13           H  
ATOM   1652  C   ALA A 111      26.369  -3.305 -23.910  1.00 96.13           C  
ATOM   1653  CB  ALA A 111      26.295  -1.834 -25.973  1.00 96.13           C  
ATOM   1654  HB1 ALA A 111      26.914  -1.280 -26.680  1.00 96.13           H  
ATOM   1655  HB2 ALA A 111      25.677  -2.550 -26.515  1.00 96.13           H  
ATOM   1656  HB3 ALA A 111      25.652  -1.134 -25.439  1.00 96.13           H  
ATOM   1657  O   ALA A 111      25.844  -4.388 -24.159  1.00 96.13           O  
ATOM   1658  N   THR A 112      26.260  -2.710 -22.729  1.00 96.55           N  
ATOM   1659  H   THR A 112      26.725  -1.823 -22.600  1.00 96.55           H  
ATOM   1660  CA  THR A 112      25.434  -3.185 -21.617  1.00 96.55           C  
ATOM   1661  HA  THR A 112      24.829  -4.035 -21.933  1.00 96.55           H  
ATOM   1662  C   THR A 112      24.507  -2.059 -21.194  1.00 96.55           C  
ATOM   1663  CB  THR A 112      26.303  -3.628 -20.435  1.00 96.55           C  
ATOM   1664  HB  THR A 112      26.868  -2.772 -20.066  1.00 96.55           H  
ATOM   1665  O   THR A 112      24.944  -0.924 -21.027  1.00 96.55           O  
ATOM   1666  CG2 THR A 112      25.488  -4.219 -19.285  1.00 96.55           C  
ATOM   1667 HG21 THR A 112      24.817  -4.995 -19.654  1.00 96.55           H  
ATOM   1668 HG22 THR A 112      24.899  -3.437 -18.805  1.00 96.55           H  
ATOM   1669 HG23 THR A 112      26.163  -4.648 -18.546  1.00 96.55           H  
ATOM   1670  OG1 THR A 112      27.221  -4.608 -20.864  1.00 96.55           O  
ATOM   1671  HG1 THR A 112      27.674  -4.241 -21.626  1.00 96.55           H  
ATOM   1672  N   SER A 113      23.226  -2.351 -21.025  1.00 95.34           N  
ATOM   1673  H   SER A 113      22.924  -3.303 -21.179  1.00 95.34           H  
ATOM   1674  CA  SER A 113      22.240  -1.381 -20.562  1.00 95.34           C  
ATOM   1675  HA  SER A 113      22.257  -0.513 -21.221  1.00 95.34           H  
ATOM   1676  C   SER A 113      22.545  -0.925 -19.130  1.00 95.34           C  
ATOM   1677  CB  SER A 113      20.851  -2.010 -20.645  1.00 95.34           C  
ATOM   1678  HB2 SER A 113      20.620  -2.259 -21.681  1.00 95.34           H  
ATOM   1679  HB3 SER A 113      20.828  -2.922 -20.047  1.00 95.34           H  
ATOM   1680  O   SER A 113      22.815  -1.741 -18.250  1.00 95.34           O  
ATOM   1681  OG  SER A 113      19.884  -1.113 -20.159  1.00 95.34           O  
ATOM   1682  HG  SER A 113      19.428  -1.552 -19.437  1.00 95.34           H  
ATOM   1683  N   LYS A 114      22.449   0.383 -18.875  1.00 92.10           N  
ATOM   1684  H   LYS A 114      22.246   0.985 -19.660  1.00 92.10           H  
ATOM   1685  CA  LYS A 114      22.363   0.957 -17.520  1.00 92.10           C  
ATOM   1686  HA  LYS A 114      23.020   0.403 -16.850  1.00 92.10           H  
ATOM   1687  C   LYS A 114      20.958   0.814 -16.930  1.00 92.10           C  
ATOM   1688  CB  LYS A 114      22.788   2.434 -17.540  1.00 92.10           C  
ATOM   1689  HB2 LYS A 114      22.525   2.892 -16.587  1.00 92.10           H  
ATOM   1690  HB3 LYS A 114      22.252   2.960 -18.331  1.00 92.10           H  
ATOM   1691  O   LYS A 114      20.791   0.921 -15.720  1.00 92.10           O  
ATOM   1692  CG  LYS A 114      24.300   2.577 -17.743  1.00 92.10           C  
ATOM   1693  HG2 LYS A 114      24.581   2.135 -18.700  1.00 92.10           H  
ATOM   1694  HG3 LYS A 114      24.806   2.031 -16.947  1.00 92.10           H  
ATOM   1695  CD  LYS A 114      24.756   4.042 -17.711  1.00 92.10           C  
ATOM   1696  HD2 LYS A 114      24.361   4.563 -18.583  1.00 92.10           H  
ATOM   1697  HD3 LYS A 114      24.391   4.522 -16.802  1.00 92.10           H  
ATOM   1698  CE  LYS A 114      26.287   4.065 -17.741  1.00 92.10           C  
ATOM   1699  HE2 LYS A 114      26.612   3.583 -18.663  1.00 92.10           H  
ATOM   1700  HE3 LYS A 114      26.659   3.472 -16.905  1.00 92.10           H  
ATOM   1701  NZ  LYS A 114      26.853   5.428 -17.682  1.00 92.10           N  
ATOM   1702  HZ1 LYS A 114      26.524   5.949 -18.482  1.00 92.10           H  
ATOM   1703  HZ2 LYS A 114      26.551   5.929 -16.859  1.00 92.10           H  
ATOM   1704  HZ3 LYS A 114      27.861   5.417 -17.746  1.00 92.10           H  
ATOM   1705  N   LEU A 115      19.960   0.563 -17.778  1.00 90.41           N  
ATOM   1706  H   LEU A 115      20.193   0.445 -18.754  1.00 90.41           H  
ATOM   1707  CA  LEU A 115      18.597   0.242 -17.370  1.00 90.41           C  
ATOM   1708  HA  LEU A 115      18.352   0.819 -16.478  1.00 90.41           H  
ATOM   1709  C   LEU A 115      18.533  -1.240 -17.018  1.00 90.41           C  
ATOM   1710  CB  LEU A 115      17.581   0.607 -18.470  1.00 90.41           C  
ATOM   1711  HB2 LEU A 115      17.624  -0.137 -19.265  1.00 90.41           H  
ATOM   1712  HB3 LEU A 115      16.580   0.558 -18.039  1.00 90.41           H  
ATOM   1713  O   LEU A 115      18.859  -2.096 -17.847  1.00 90.41           O  
ATOM   1714  CG  LEU A 115      17.786   1.991 -19.104  1.00 90.41           C  
ATOM   1715  HG  LEU A 115      18.742   2.014 -19.626  1.00 90.41           H  
ATOM   1716  CD1 LEU A 115      16.683   2.259 -20.127  1.00 90.41           C  
ATOM   1717 HD11 LEU A 115      16.697   1.489 -20.898  1.00 90.41           H  
ATOM   1718 HD12 LEU A 115      16.829   3.236 -20.588  1.00 90.41           H  
ATOM   1719 HD13 LEU A 115      15.710   2.241 -19.636  1.00 90.41           H  
ATOM   1720  CD2 LEU A 115      17.780   3.105 -18.061  1.00 90.41           C  
ATOM   1721 HD21 LEU A 115      17.991   4.051 -18.559  1.00 90.41           H  
ATOM   1722 HD22 LEU A 115      18.566   2.950 -17.322  1.00 90.41           H  
ATOM   1723 HD23 LEU A 115      16.813   3.142 -17.560  1.00 90.41           H  
ATOM   1724  N   ALA A 116      18.133  -1.535 -15.788  1.00 82.97           N  
ATOM   1725  H   ALA A 116      17.871  -0.789 -15.160  1.00 82.97           H  
ATOM   1726  CA  ALA A 116      18.035  -2.900 -15.311  1.00 82.97           C  
ATOM   1727  HA  ALA A 116      18.873  -3.463 -15.721  1.00 82.97           H  
ATOM   1728  C   ALA A 116      16.733  -3.559 -15.802  1.00 82.97           C  
ATOM   1729  CB  ALA A 116      18.192  -2.884 -13.787  1.00 82.97           C  
ATOM   1730  HB1 ALA A 116      17.253  -2.600 -13.311  1.00 82.97           H  
ATOM   1731  HB2 ALA A 116      18.967  -2.175 -13.498  1.00 82.97           H  
ATOM   1732  HB3 ALA A 116      18.514  -3.868 -13.448  1.00 82.97           H  
ATOM   1733  O   ALA A 116      15.686  -2.916 -15.898  1.00 82.97           O  
ATOM   1734  N   GLY A 117      16.785  -4.862 -16.078  1.00 88.30           N  
ATOM   1735  H   GLY A 117      17.682  -5.326 -16.107  1.00 88.30           H  
ATOM   1736  CA  GLY A 117      15.624  -5.639 -16.501  1.00 88.30           C  
ATOM   1737  HA2 GLY A 117      14.774  -5.395 -15.864  1.00 88.30           H  
ATOM   1738  HA3 GLY A 117      15.854  -6.697 -16.377  1.00 88.30           H  
ATOM   1739  C   GLY A 117      15.228  -5.423 -17.961  1.00 88.30           C  
ATOM   1740  O   GLY A 117      16.017  -4.965 -18.783  1.00 88.30           O  
ATOM   1741  N   VAL A 118      13.978  -5.773 -18.274  1.00 88.88           N  
ATOM   1742  H   VAL A 118      13.385  -6.126 -17.537  1.00 88.88           H  
ATOM   1743  CA  VAL A 118      13.431  -5.792 -19.646  1.00 88.88           C  
ATOM   1744  HA  VAL A 118      14.061  -6.433 -20.263  1.00 88.88           H  
ATOM   1745  C   VAL A 118      13.413  -4.421 -20.331  1.00 88.88           C  
ATOM   1746  CB  VAL A 118      12.005  -6.382 -19.662  1.00 88.88           C  
ATOM   1747  HB  VAL A 118      11.644  -6.389 -20.690  1.00 88.88           H  
ATOM   1748  O   VAL A 118      13.317  -4.345 -21.551  1.00 88.88           O  
ATOM   1749  CG1 VAL A 118      11.980  -7.830 -19.153  1.00 88.88           C  
ATOM   1750 HG11 VAL A 118      10.970  -8.230 -19.238  1.00 88.88           H  
ATOM   1751 HG12 VAL A 118      12.637  -8.438 -19.775  1.00 88.88           H  
ATOM   1752 HG13 VAL A 118      12.303  -7.886 -18.113  1.00 88.88           H  
ATOM   1753  CG2 VAL A 118      11.011  -5.572 -18.813  1.00 88.88           C  
ATOM   1754 HG21 VAL A 118      10.020  -6.019 -18.891  1.00 88.88           H  
ATOM   1755 HG22 VAL A 118      11.312  -5.563 -17.765  1.00 88.88           H  
ATOM   1756 HG23 VAL A 118      10.950  -4.548 -19.181  1.00 88.88           H  
ATOM   1757  N   ASP A 119      13.508  -3.320 -19.576  1.00 89.20           N  
ATOM   1758  H   ASP A 119      13.645  -3.418 -18.580  1.00 89.20           H  
ATOM   1759  CA  ASP A 119      13.485  -1.973 -20.157  1.00 89.20           C  
ATOM   1760  HA  ASP A 119      12.617  -1.914 -20.814  1.00 89.20           H  
ATOM   1761  C   ASP A 119      14.727  -1.688 -21.018  1.00 89.20           C  
ATOM   1762  CB  ASP A 119      13.314  -0.926 -19.045  1.00 89.20           C  
ATOM   1763  HB2 ASP A 119      12.524  -1.252 -18.369  1.00 89.20           H  
ATOM   1764  HB3 ASP A 119      14.239  -0.852 -18.473  1.00 89.20           H  
ATOM   1765  O   ASP A 119      14.651  -0.922 -21.980  1.00 89.20           O  
ATOM   1766  CG  ASP A 119      12.925   0.456 -19.590  1.00 89.20           C  
ATOM   1767  OD1 ASP A 119      12.187   0.529 -20.604  1.00 89.20           O  
ATOM   1768  OD2 ASP A 119      13.316   1.478 -18.983  1.00 89.20           O  
ATOM   1769  N   GLY A 120      15.850  -2.356 -20.727  1.00 91.13           N  
ATOM   1770  H   GLY A 120      15.836  -3.020 -19.966  1.00 91.13           H  
ATOM   1771  CA  GLY A 120      17.071  -2.263 -21.527  1.00 91.13           C  
ATOM   1772  HA2 GLY A 120      17.393  -1.223 -21.573  1.00 91.13           H  
ATOM   1773  HA3 GLY A 120      17.849  -2.854 -21.043  1.00 91.13           H  
ATOM   1774  C   GLY A 120      16.920  -2.778 -22.962  1.00 91.13           C  
ATOM   1775  O   GLY A 120      17.638  -2.312 -23.847  1.00 91.13           O  
ATOM   1776  N   ASP A 121      15.949  -3.657 -23.231  1.00 93.83           N  
ATOM   1777  H   ASP A 121      15.378  -4.003 -22.473  1.00 93.83           H  
ATOM   1778  CA  ASP A 121      15.690  -4.189 -24.577  1.00 93.83           C  
ATOM   1779  HA  ASP A 121      16.641  -4.488 -25.017  1.00 93.83           H  
ATOM   1780  C   ASP A 121      15.080  -3.123 -25.511  1.00 93.83           C  
ATOM   1781  CB  ASP A 121      14.790  -5.436 -24.493  1.00 93.83           C  
ATOM   1782  HB2 ASP A 121      14.512  -5.720 -25.508  1.00 93.83           H  
ATOM   1783  HB3 ASP A 121      13.871  -5.178 -23.966  1.00 93.83           H  
ATOM   1784  O   ASP A 121      15.041  -3.283 -26.729  1.00 93.83           O  
ATOM   1785  CG  ASP A 121      15.430  -6.667 -23.830  1.00 93.83           C  
ATOM   1786  OD1 ASP A 121      16.625  -6.632 -23.449  1.00 93.83           O  
ATOM   1787  OD2 ASP A 121      14.747  -7.705 -23.725  1.00 93.83           O  
ATOM   1788  N   ASN A 122      14.637  -1.986 -24.958  1.00 93.24           N  
ATOM   1789  H   ASN A 122      14.697  -1.902 -23.953  1.00 93.24           H  
ATOM   1790  CA  ASN A 122      14.173  -0.833 -25.733  1.00 93.24           C  
ATOM   1791  HA  ASN A 122      13.674  -1.201 -26.629  1.00 93.24           H  
ATOM   1792  C   ASN A 122      15.313   0.083 -26.210  1.00 93.24           C  
ATOM   1793  CB  ASN A 122      13.152  -0.042 -24.907  1.00 93.24           C  
ATOM   1794  HB2 ASN A 122      13.612   0.296 -23.979  1.00 93.24           H  
ATOM   1795  HB3 ASN A 122      12.842   0.836 -25.474  1.00 93.24           H  
ATOM   1796  O   ASN A 122      15.044   1.134 -26.807  1.00 93.24           O  
ATOM   1797  CG  ASN A 122      11.906  -0.842 -24.609  1.00 93.24           C  
ATOM   1798  ND2 ASN A 122      11.624  -1.091 -23.353  1.00 93.24           N  
ATOM   1799 HD21 ASN A 122      10.901  -1.774 -23.178  1.00 93.24           H  
ATOM   1800 HD22 ASN A 122      12.260  -0.798 -22.625  1.00 93.24           H  
ATOM   1801  OD1 ASN A 122      11.144  -1.188 -25.496  1.00 93.24           O  
ATOM   1802  N   ILE A 123      16.569  -0.262 -25.912  1.00 95.93           N  
ATOM   1803  H   ILE A 123      16.728  -1.135 -25.430  1.00 95.93           H  
ATOM   1804  CA  ILE A 123      17.742   0.496 -26.342  1.00 95.93           C  
ATOM   1805  HA  ILE A 123      17.450   1.538 -26.473  1.00 95.93           H  
ATOM   1806  C   ILE A 123      18.221  -0.037 -27.690  1.00 95.93           C  
ATOM   1807  CB  ILE A 123      18.861   0.478 -25.282  1.00 95.93           C  
ATOM   1808  HB  ILE A 123      19.160  -0.556 -25.113  1.00 95.93           H  
ATOM   1809  O   ILE A 123      18.563  -1.211 -27.841  1.00 95.93           O  
ATOM   1810  CG1 ILE A 123      18.361   1.083 -23.948  1.00 95.93           C  
ATOM   1811 HG12 ILE A 123      18.167   2.148 -24.077  1.00 95.93           H  
ATOM   1812 HG13 ILE A 123      17.432   0.599 -23.648  1.00 95.93           H  
ATOM   1813  CG2 ILE A 123      20.086   1.263 -25.797  1.00 95.93           C  
ATOM   1814 HG21 ILE A 123      20.468   0.827 -26.720  1.00 95.93           H  
ATOM   1815 HG22 ILE A 123      19.817   2.305 -25.973  1.00 95.93           H  
ATOM   1816 HG23 ILE A 123      20.896   1.215 -25.070  1.00 95.93           H  
ATOM   1817  CD1 ILE A 123      19.352   0.889 -22.798  1.00 95.93           C  
ATOM   1818 HD11 ILE A 123      18.905   1.242 -21.868  1.00 95.93           H  
ATOM   1819 HD12 ILE A 123      20.269   1.449 -22.977  1.00 95.93           H  
ATOM   1820 HD13 ILE A 123      19.590  -0.170 -22.699  1.00 95.93           H  
ATOM   1821  N   THR A 124      18.322   0.866 -28.660  1.00 97.17           N  
ATOM   1822  H   THR A 124      18.058   1.818 -28.448  1.00 97.17           H  
ATOM   1823  CA  THR A 124      18.943   0.590 -29.955  1.00 97.17           C  
ATOM   1824  HA  THR A 124      19.302  -0.440 -29.962  1.00 97.17           H  
ATOM   1825  C   THR A 124      20.139   1.502 -30.159  1.00 97.17           C  
ATOM   1826  CB  THR A 124      17.966   0.729 -31.128  1.00 97.17           C  
ATOM   1827  HB  THR A 124      18.489   0.459 -32.045  1.00 97.17           H  
ATOM   1828  O   THR A 124      20.034   2.712 -29.957  1.00 97.17           O  
ATOM   1829  CG2 THR A 124      16.731  -0.152 -30.988  1.00 97.17           C  
ATOM   1830 HG21 THR A 124      16.141  -0.104 -31.903  1.00 97.17           H  
ATOM   1831 HG22 THR A 124      17.042  -1.183 -30.821  1.00 97.17           H  
ATOM   1832 HG23 THR A 124      16.122   0.174 -30.145  1.00 97.17           H  
ATOM   1833  OG1 THR A 124      17.524   2.059 -31.229  1.00 97.17           O  
ATOM   1834  HG1 THR A 124      18.214   2.586 -30.819  1.00 97.17           H  
ATOM   1835  N   ILE A 125      21.250   0.944 -30.612  1.00 97.22           N  
ATOM   1836  H   ILE A 125      21.244  -0.050 -30.791  1.00 97.22           H  
ATOM   1837  CA  ILE A 125      22.456   1.674 -30.979  1.00 97.22           C  
ATOM   1838  HA  ILE A 125      22.381   2.700 -30.619  1.00 97.22           H  
ATOM   1839  C   ILE A 125      22.543   1.706 -32.499  1.00 97.22           C  
ATOM   1840  CB  ILE A 125      23.699   1.043 -30.324  1.00 97.22           C  
ATOM   1841  HB  ILE A 125      23.818   0.021 -30.684  1.00 97.22           H  
ATOM   1842  O   ILE A 125      22.455   0.673 -33.154  1.00 97.22           O  
ATOM   1843  CG1 ILE A 125      23.555   1.015 -28.786  1.00 97.22           C  
ATOM   1844 HG12 ILE A 125      22.597   0.576 -28.507  1.00 97.22           H  
ATOM   1845 HG13 ILE A 125      23.583   2.033 -28.396  1.00 97.22           H  
ATOM   1846  CG2 ILE A 125      24.925   1.870 -30.737  1.00 97.22           C  
ATOM   1847 HG21 ILE A 125      25.133   1.742 -31.799  1.00 97.22           H  
ATOM   1848 HG22 ILE A 125      24.738   2.924 -30.532  1.00 97.22           H  
ATOM   1849 HG23 ILE A 125      25.813   1.566 -30.183  1.00 97.22           H  
ATOM   1850  CD1 ILE A 125      24.628   0.175 -28.091  1.00 97.22           C  
ATOM   1851 HD11 ILE A 125      24.621  -0.837 -28.496  1.00 97.22           H  
ATOM   1852 HD12 ILE A 125      24.399   0.130 -27.027  1.00 97.22           H  
ATOM   1853 HD13 ILE A 125      25.616   0.619 -28.213  1.00 97.22           H  
ATOM   1854  N   VAL A 126      22.698   2.893 -33.066  1.00 96.27           N  
ATOM   1855  H   VAL A 126      22.785   3.701 -32.466  1.00 96.27           H  
ATOM   1856  CA  VAL A 126      22.911   3.093 -34.496  1.00 96.27           C  
ATOM   1857  HA  VAL A 126      22.742   2.155 -35.025  1.00 96.27           H  
ATOM   1858  C   VAL A 126      24.361   3.503 -34.693  1.00 96.27           C  
ATOM   1859  CB  VAL A 126      21.926   4.124 -35.067  1.00 96.27           C  
ATOM   1860  HB  VAL A 126      22.098   5.097 -34.606  1.00 96.27           H  
ATOM   1861  O   VAL A 126      24.773   4.519 -34.142  1.00 96.27           O  
ATOM   1862  CG1 VAL A 126      22.104   4.262 -36.579  1.00 96.27           C  
ATOM   1863 HG11 VAL A 126      23.107   4.626 -36.801  1.00 96.27           H  
ATOM   1864 HG12 VAL A 126      21.390   4.981 -36.982  1.00 96.27           H  
ATOM   1865 HG13 VAL A 126      21.962   3.295 -37.062  1.00 96.27           H  
ATOM   1866  CG2 VAL A 126      20.470   3.718 -34.794  1.00 96.27           C  
ATOM   1867 HG21 VAL A 126      20.264   3.765 -33.724  1.00 96.27           H  
ATOM   1868 HG22 VAL A 126      20.307   2.698 -35.142  1.00 96.27           H  
ATOM   1869 HG23 VAL A 126      19.793   4.387 -35.325  1.00 96.27           H  
ATOM   1870  N   ALA A 127      25.122   2.708 -35.440  1.00 93.61           N  
ATOM   1871  H   ALA A 127      24.694   1.909 -35.886  1.00 93.61           H  
ATOM   1872  CA  ALA A 127      26.500   3.014 -35.806  1.00 93.61           C  
ATOM   1873  HA  ALA A 127      26.849   3.864 -35.220  1.00 93.61           H  
ATOM   1874  C   ALA A 127      26.572   3.392 -37.290  1.00 93.61           C  
ATOM   1875  CB  ALA A 127      27.398   1.823 -35.460  1.00 93.61           C  
ATOM   1876  HB1 ALA A 127      28.431   2.064 -35.707  1.00 93.61           H  
ATOM   1877  HB2 ALA A 127      27.089   0.953 -36.039  1.00 93.61           H  
ATOM   1878  HB3 ALA A 127      27.328   1.600 -34.395  1.00 93.61           H  
ATOM   1879  O   ALA A 127      25.995   2.697 -38.130  1.00 93.61           O  
ATOM   1880  N   SER A 128      27.274   4.474 -37.608  1.00 93.18           N  
ATOM   1881  H   SER A 128      27.695   5.018 -36.869  1.00 93.18           H  
ATOM   1882  CA  SER A 128      27.516   4.933 -38.979  1.00 93.18           C  
ATOM   1883  HA  SER A 128      27.354   4.110 -39.675  1.00 93.18           H  
ATOM   1884  C   SER A 128      28.958   5.388 -39.151  1.00 93.18           C  
ATOM   1885  CB  SER A 128      26.553   6.061 -39.367  1.00 93.18           C  
ATOM   1886  HB2 SER A 128      25.540   5.660 -39.388  1.00 93.18           H  
ATOM   1887  HB3 SER A 128      26.800   6.419 -40.367  1.00 93.18           H  
ATOM   1888  O   SER A 128      29.605   5.782 -38.178  1.00 93.18           O  
ATOM   1889  OG  SER A 128      26.589   7.146 -38.460  1.00 93.18           O  
ATOM   1890  HG  SER A 128      27.455   7.557 -38.514  1.00 93.18           H  
ATOM   1891  N   GLU A 129      29.453   5.358 -40.387  1.00 90.21           N  
ATOM   1892  H   GLU A 129      28.898   4.997 -41.150  1.00 90.21           H  
ATOM   1893  CA  GLU A 129      30.747   5.954 -40.720  1.00 90.21           C  
ATOM   1894  HA  GLU A 129      31.518   5.419 -40.167  1.00 90.21           H  
ATOM   1895  C   GLU A 129      30.809   7.428 -40.288  1.00 90.21           C  
ATOM   1896  CB  GLU A 129      31.063   5.771 -42.215  1.00 90.21           C  
ATOM   1897  HB2 GLU A 129      31.011   4.707 -42.443  1.00 90.21           H  
ATOM   1898  HB3 GLU A 129      32.085   6.107 -42.391  1.00 90.21           H  
ATOM   1899  O   GLU A 129      29.834   8.176 -40.413  1.00 90.21           O  
ATOM   1900  CG  GLU A 129      30.119   6.544 -43.157  1.00 90.21           C  
ATOM   1901  HG2 GLU A 129      30.194   7.609 -42.938  1.00 90.21           H  
ATOM   1902  HG3 GLU A 129      29.093   6.230 -42.964  1.00 90.21           H  
ATOM   1903  CD  GLU A 129      30.426   6.340 -44.649  1.00 90.21           C  
ATOM   1904  OE1 GLU A 129      29.837   7.097 -45.456  1.00 90.21           O  
ATOM   1905  OE2 GLU A 129      31.180   5.400 -44.984  1.00 90.21           O  
ATOM   1906  N   ASN A 130      31.955   7.844 -39.745  1.00 91.04           N  
ATOM   1907  H   ASN A 130      32.720   7.193 -39.646  1.00 91.04           H  
ATOM   1908  CA  ASN A 130      32.216   9.254 -39.487  1.00 91.04           C  
ATOM   1909  HA  ASN A 130      31.286   9.738 -39.189  1.00 91.04           H  
ATOM   1910  C   ASN A 130      32.733   9.929 -40.766  1.00 91.04           C  
ATOM   1911  CB  ASN A 130      33.213   9.383 -38.330  1.00 91.04           C  
ATOM   1912  HB2 ASN A 130      32.813   8.886 -37.446  1.00 91.04           H  
ATOM   1913  HB3 ASN A 130      34.151   8.905 -38.615  1.00 91.04           H  
ATOM   1914  O   ASN A 130      33.615   9.404 -41.439  1.00 91.04           O  
ATOM   1915  CG  ASN A 130      33.495  10.835 -38.004  1.00 91.04           C  
ATOM   1916  ND2 ASN A 130      32.748  11.439 -37.123  1.00 91.04           N  
ATOM   1917 HD21 ASN A 130      32.917  12.419 -36.943  1.00 91.04           H  
ATOM   1918 HD22 ASN A 130      31.957  10.957 -36.721  1.00 91.04           H  
ATOM   1919  OD1 ASN A 130      34.351  11.481 -38.581  1.00 91.04           O  
ATOM   1920  N   ALA A 131      32.266  11.145 -41.054  1.00 87.29           N  
ATOM   1921  H   ALA A 131      31.520  11.511 -40.480  1.00 87.29           H  
ATOM   1922  CA  ALA A 131      32.656  11.893 -42.256  1.00 87.29           C  
ATOM   1923  HA  ALA A 131      32.407  11.289 -43.128  1.00 87.29           H  
ATOM   1924  C   ALA A 131      34.162  12.229 -42.360  1.00 87.29           C  
ATOM   1925  CB  ALA A 131      31.819  13.177 -42.290  1.00 87.29           C  
ATOM   1926  HB1 ALA A 131      32.053  13.799 -41.426  1.00 87.29           H  
ATOM   1927  HB2 ALA A 131      32.043  13.730 -43.202  1.00 87.29           H  
ATOM   1928  HB3 ALA A 131      30.758  12.925 -42.283  1.00 87.29           H  
ATOM   1929  O   ALA A 131      34.631  12.598 -43.433  1.00 87.29           O  
ATOM   1930  N   SER A 132      34.908  12.149 -41.254  1.00 87.05           N  
ATOM   1931  H   SER A 132      34.471  11.795 -40.415  1.00 87.05           H  
ATOM   1932  CA  SER A 132      36.361  12.370 -41.200  1.00 87.05           C  
ATOM   1933  HA  SER A 132      36.666  12.932 -42.083  1.00 87.05           H  
ATOM   1934  C   SER A 132      37.167  11.067 -41.215  1.00 87.05           C  
ATOM   1935  CB  SER A 132      36.754  13.196 -39.967  1.00 87.05           C  
ATOM   1936  HB2 SER A 132      37.796  13.503 -40.059  1.00 87.05           H  
ATOM   1937  HB3 SER A 132      36.652  12.582 -39.072  1.00 87.05           H  
ATOM   1938  O   SER A 132      38.375  11.109 -40.986  1.00 87.05           O  
ATOM   1939  OG  SER A 132      35.941  14.348 -39.833  1.00 87.05           O  
ATOM   1940  HG  SER A 132      35.055  14.019 -39.663  1.00 87.05           H  
ATOM   1941  N   ASN A 133      36.528   9.911 -41.421  1.00 84.79           N  
ATOM   1942  H   ASN A 133      35.540   9.915 -41.632  1.00 84.79           H  
ATOM   1943  CA  ASN A 133      37.224   8.632 -41.494  1.00 84.79           C  
ATOM   1944  HA  ASN A 133      37.877   8.550 -40.625  1.00 84.79           H  
ATOM   1945  C   ASN A 133      38.111   8.557 -42.753  1.00 84.79           C  
ATOM   1946  CB  ASN A 133      36.191   7.498 -41.434  1.00 84.79           C  
ATOM   1947  HB2 ASN A 133      35.504   7.652 -40.602  1.00 84.79           H  
ATOM   1948  HB3 ASN A 133      35.611   7.485 -42.357  1.00 84.79           H  
ATOM   1949  O   ASN A 133      37.679   8.925 -43.845  1.00 84.79           O  
ATOM   1950  CG  ASN A 133      36.863   6.159 -41.229  1.00 84.79           C  
ATOM   1951  ND2 ASN A 133      36.505   5.168 -41.995  1.00 84.79           N  
ATOM   1952 HD21 ASN A 133      35.800   5.322 -42.702  1.00 84.79           H  
ATOM   1953 HD22 ASN A 133      37.017   4.298 -42.001  1.00 84.79           H  
ATOM   1954  OD1 ASN A 133      37.705   5.999 -40.363  1.00 84.79           O  
ATOM   1955  N   ASP A 134      39.348   8.077 -42.608  1.00 74.38           N  
ATOM   1956  H   ASP A 134      39.630   7.718 -41.707  1.00 74.38           H  
ATOM   1957  CA  ASP A 134      40.268   7.886 -43.737  1.00 74.38           C  
ATOM   1958  HA  ASP A 134      40.125   8.695 -44.454  1.00 74.38           H  
ATOM   1959  C   ASP A 134      39.965   6.559 -44.447  1.00 74.38           C  
ATOM   1960  CB  ASP A 134      41.725   7.957 -43.248  1.00 74.38           C  
ATOM   1961  HB2 ASP A 134      41.902   7.149 -42.538  1.00 74.38           H  
ATOM   1962  HB3 ASP A 134      41.865   8.900 -42.721  1.00 74.38           H  
ATOM   1963  O   ASP A 134      40.065   5.495 -43.845  1.00 74.38           O  
ATOM   1964  CG  ASP A 134      42.778   7.871 -44.368  1.00 74.38           C  
ATOM   1965  OD1 ASP A 134      42.421   7.692 -45.560  1.00 74.38           O  
ATOM   1966  OD2 ASP A 134      43.971   8.002 -44.027  1.00 74.38           O  
ATOM   1967  N   ASP A 135      39.610   6.613 -45.730  1.00 71.81           N  
ATOM   1968  H   ASP A 135      39.570   7.520 -46.173  1.00 71.81           H  
ATOM   1969  CA  ASP A 135      39.274   5.435 -46.542  1.00 71.81           C  
ATOM   1970  HA  ASP A 135      38.656   4.764 -45.945  1.00 71.81           H  
ATOM   1971  C   ASP A 135      40.502   4.619 -46.985  1.00 71.81           C  
ATOM   1972  CB  ASP A 135      38.467   5.923 -47.762  1.00 71.81           C  
ATOM   1973  HB2 ASP A 135      37.739   6.662 -47.431  1.00 71.81           H  
ATOM   1974  HB3 ASP A 135      39.145   6.418 -48.457  1.00 71.81           H  
ATOM   1975  O   ASP A 135      40.376   3.505 -47.480  1.00 71.81           O  
ATOM   1976  CG  ASP A 135      37.699   4.816 -48.493  1.00 71.81           C  
ATOM   1977  OD1 ASP A 135      37.230   3.893 -47.793  1.00 71.81           O  
ATOM   1978  OD2 ASP A 135      37.475   4.987 -49.714  1.00 71.81           O  
ATOM   1979  N   THR A 136      41.717   5.159 -46.853  1.00 67.42           N  
ATOM   1980  H   THR A 136      41.798   6.053 -46.392  1.00 67.42           H  
ATOM   1981  CA  THR A 136      42.868   4.635 -47.610  1.00 67.42           C  
ATOM   1982  HA  THR A 136      42.480   4.070 -48.458  1.00 67.42           H  
ATOM   1983  C   THR A 136      43.756   3.636 -46.864  1.00 67.42           C  
ATOM   1984  CB  THR A 136      43.697   5.772 -48.217  1.00 67.42           C  
ATOM   1985  HB  THR A 136      44.503   5.325 -48.800  1.00 67.42           H  
ATOM   1986  O   THR A 136      44.566   2.953 -47.498  1.00 67.42           O  
ATOM   1987  CG2 THR A 136      42.876   6.644 -49.169  1.00 67.42           C  
ATOM   1988 HG21 THR A 136      42.406   6.019 -49.929  1.00 67.42           H  
ATOM   1989 HG22 THR A 136      42.103   7.176 -48.614  1.00 67.42           H  
ATOM   1990 HG23 THR A 136      43.531   7.370 -49.650  1.00 67.42           H  
ATOM   1991  OG1 THR A 136      44.280   6.616 -47.251  1.00 67.42           O  
ATOM   1992  HG1 THR A 136      43.608   6.979 -46.669  1.00 67.42           H  
ATOM   1993  N   ASP A 137      43.626   3.501 -45.542  1.00 66.96           N  
ATOM   1994  H   ASP A 137      42.935   4.067 -45.071  1.00 66.96           H  
ATOM   1995  CA  ASP A 137      44.519   2.645 -44.753  1.00 66.96           C  
ATOM   1996  HA  ASP A 137      45.473   2.576 -45.275  1.00 66.96           H  
ATOM   1997  C   ASP A 137      43.981   1.216 -44.605  1.00 66.96           C  
ATOM   1998  CB  ASP A 137      44.838   3.289 -43.396  1.00 66.96           C  
ATOM   1999  HB2 ASP A 137      45.169   4.313 -43.567  1.00 66.96           H  
ATOM   2000  HB3 ASP A 137      43.936   3.323 -42.785  1.00 66.96           H  
ATOM   2001  O   ASP A 137      43.201   0.925 -43.703  1.00 66.96           O  
ATOM   2002  CG  ASP A 137      45.949   2.543 -42.637  1.00 66.96           C  
ATOM   2003  OD1 ASP A 137      46.341   1.419 -43.046  1.00 66.96           O  
ATOM   2004  OD2 ASP A 137      46.395   3.073 -41.601  1.00 66.96           O  
ATOM   2005  N   THR A 138      44.456   0.294 -45.446  1.00 64.02           N  
ATOM   2006  H   THR A 138      45.021   0.617 -46.219  1.00 64.02           H  
ATOM   2007  CA  THR A 138      44.128  -1.142 -45.378  1.00 64.02           C  
ATOM   2008  HA  THR A 138      43.082  -1.246 -45.090  1.00 64.02           H  
ATOM   2009  C   THR A 138      44.964  -1.927 -44.355  1.00 64.02           C  
ATOM   2010  CB  THR A 138      44.306  -1.802 -46.756  1.00 64.02           C  
ATOM   2011  HB  THR A 138      44.081  -2.865 -46.672  1.00 64.02           H  
ATOM   2012  O   THR A 138      44.731  -3.123 -44.174  1.00 64.02           O  
ATOM   2013  CG2 THR A 138      43.380  -1.225 -47.825  1.00 64.02           C  
ATOM   2014 HG21 THR A 138      42.347  -1.475 -47.586  1.00 64.02           H  
ATOM   2015 HG22 THR A 138      43.629  -1.649 -48.798  1.00 64.02           H  
ATOM   2016 HG23 THR A 138      43.473  -0.140 -47.877  1.00 64.02           H  
ATOM   2017  OG1 THR A 138      45.648  -1.673 -47.195  1.00 64.02           O  
ATOM   2018  HG1 THR A 138      46.132  -2.405 -46.805  1.00 64.02           H  
ATOM   2019  N   SER A 139      45.985  -1.319 -43.733  1.00 60.36           N  
ATOM   2020  H   SER A 139      46.056  -0.314 -43.794  1.00 60.36           H  
ATOM   2021  CA  SER A 139      47.052  -2.040 -43.010  1.00 60.36           C  
ATOM   2022  HA  SER A 139      46.885  -3.111 -43.126  1.00 60.36           H  
ATOM   2023  C   SER A 139      47.081  -1.807 -41.495  1.00 60.36           C  
ATOM   2024  CB  SER A 139      48.422  -1.755 -43.631  1.00 60.36           C  
ATOM   2025  HB2 SER A 139      49.183  -2.353 -43.128  1.00 60.36           H  
ATOM   2026  HB3 SER A 139      48.663  -0.699 -43.507  1.00 60.36           H  
ATOM   2027  O   SER A 139      47.972  -2.330 -40.825  1.00 60.36           O  
ATOM   2028  OG  SER A 139      48.413  -2.083 -45.010  1.00 60.36           O  
ATOM   2029  HG  SER A 139      47.853  -1.429 -45.434  1.00 60.36           H  
ATOM   2030  N   GLY A 140      46.102  -1.094 -40.935  1.00 54.82           N  
ATOM   2031  H   GLY A 140      45.461  -0.619 -41.553  1.00 54.82           H  
ATOM   2032  CA  GLY A 140      45.979  -0.922 -39.481  1.00 54.82           C  
ATOM   2033  HA2 GLY A 140      45.281  -1.670 -39.105  1.00 54.82           H  
ATOM   2034  HA3 GLY A 140      46.944  -1.088 -39.003  1.00 54.82           H  
ATOM   2035  C   GLY A 140      45.482   0.444 -39.011  1.00 54.82           C  
ATOM   2036  O   GLY A 140      45.699   0.780 -37.847  1.00 54.82           O  
ATOM   2037  N   GLY A 141      44.841   1.222 -39.886  1.00 55.41           N  
ATOM   2038  H   GLY A 141      44.874   0.981 -40.867  1.00 55.41           H  
ATOM   2039  CA  GLY A 141      44.301   2.540 -39.556  1.00 55.41           C  
ATOM   2040  HA2 GLY A 141      45.121   3.176 -39.224  1.00 55.41           H  
ATOM   2041  HA3 GLY A 141      43.873   2.993 -40.450  1.00 55.41           H  
ATOM   2042  C   GLY A 141      43.229   2.509 -38.471  1.00 55.41           C  
ATOM   2043  O   GLY A 141      42.627   1.477 -38.182  1.00 55.41           O  
ATOM   2044  N   THR A 142      42.985   3.664 -37.855  1.00 66.75           N  
ATOM   2045  H   THR A 142      43.488   4.488 -38.151  1.00 66.75           H  
ATOM   2046  CA  THR A 142      41.997   3.806 -36.785  1.00 66.75           C  
ATOM   2047  HA  THR A 142      41.847   2.839 -36.304  1.00 66.75           H  
ATOM   2048  C   THR A 142      40.668   4.233 -37.391  1.00 66.75           C  
ATOM   2049  CB  THR A 142      42.483   4.780 -35.697  1.00 66.75           C  
ATOM   2050  HB  THR A 142      41.782   4.739 -34.863  1.00 66.75           H  
ATOM   2051  O   THR A 142      40.446   5.426 -37.590  1.00 66.75           O  
ATOM   2052  CG2 THR A 142      43.883   4.418 -35.198  1.00 66.75           C  
ATOM   2053 HG21 THR A 142      44.602   4.454 -36.016  1.00 66.75           H  
ATOM   2054 HG22 THR A 142      44.209   5.150 -34.459  1.00 66.75           H  
ATOM   2055 HG23 THR A 142      43.881   3.412 -34.780  1.00 66.75           H  
ATOM   2056  OG1 THR A 142      42.577   6.109 -36.146  1.00 66.75           O  
ATOM   2057  HG1 THR A 142      41.832   6.246 -36.736  1.00 66.75           H  
ATOM   2058  N   GLY A 143      39.795   3.277 -37.704  1.00 79.48           N  
ATOM   2059  H   GLY A 143      40.066   2.305 -37.655  1.00 79.48           H  
ATOM   2060  CA  GLY A 143      38.449   3.606 -38.161  1.00 79.48           C  
ATOM   2061  HA2 GLY A 143      37.892   2.680 -38.305  1.00 79.48           H  
ATOM   2062  HA3 GLY A 143      38.521   4.115 -39.122  1.00 79.48           H  
ATOM   2063  C   GLY A 143      37.698   4.501 -37.160  1.00 79.48           C  
ATOM   2064  O   GLY A 143      37.791   4.285 -35.946  1.00 79.48           O  
ATOM   2065  N   LEU A 144      36.974   5.500 -37.669  1.00 87.79           N  
ATOM   2066  H   LEU A 144      37.025   5.642 -38.668  1.00 87.79           H  
ATOM   2067  CA  LEU A 144      36.150   6.436 -36.899  1.00 87.79           C  
ATOM   2068  HA  LEU A 144      36.369   6.309 -35.839  1.00 87.79           H  
ATOM   2069  C   LEU A 144      34.658   6.149 -37.104  1.00 87.79           C  
ATOM   2070  CB  LEU A 144      36.477   7.890 -37.288  1.00 87.79           C  
ATOM   2071  HB2 LEU A 144      35.775   8.547 -36.775  1.00 87.79           H  
ATOM   2072  HB3 LEU A 144      36.314   7.997 -38.361  1.00 87.79           H  
ATOM   2073  O   LEU A 144      34.177   6.115 -38.237  1.00 87.79           O  
ATOM   2074  CG  LEU A 144      37.902   8.369 -36.971  1.00 87.79           C  
ATOM   2075  HG  LEU A 144      38.628   7.719 -37.459  1.00 87.79           H  
ATOM   2076  CD1 LEU A 144      38.083   9.790 -37.508  1.00 87.79           C  
ATOM   2077 HD11 LEU A 144      37.372  10.468 -37.037  1.00 87.79           H  
ATOM   2078 HD12 LEU A 144      37.922   9.795 -38.586  1.00 87.79           H  
ATOM   2079 HD13 LEU A 144      39.100  10.132 -37.314  1.00 87.79           H  
ATOM   2080  CD2 LEU A 144      38.184   8.394 -35.467  1.00 87.79           C  
ATOM   2081 HD21 LEU A 144      39.188   8.779 -35.291  1.00 87.79           H  
ATOM   2082 HD22 LEU A 144      38.124   7.382 -35.066  1.00 87.79           H  
ATOM   2083 HD23 LEU A 144      37.459   9.031 -34.960  1.00 87.79           H  
ATOM   2084  N   LEU A 145      33.915   5.997 -36.004  1.00 89.56           N  
ATOM   2085  H   LEU A 145      34.380   6.050 -35.109  1.00 89.56           H  
ATOM   2086  CA  LEU A 145      32.471   5.740 -36.021  1.00 89.56           C  
ATOM   2087  HA  LEU A 145      32.110   5.778 -37.049  1.00 89.56           H  
ATOM   2088  C   LEU A 145      31.675   6.794 -35.260  1.00 89.56           C  
ATOM   2089  CB  LEU A 145      32.167   4.346 -35.439  1.00 89.56           C  
ATOM   2090  HB2 LEU A 145      32.727   4.227 -34.512  1.00 89.56           H  
ATOM   2091  HB3 LEU A 145      31.109   4.297 -35.178  1.00 89.56           H  
ATOM   2092  O   LEU A 145      32.056   7.213 -34.166  1.00 89.56           O  
ATOM   2093  CG  LEU A 145      32.473   3.184 -36.398  1.00 89.56           C  
ATOM   2094  HG  LEU A 145      33.497   3.252 -36.764  1.00 89.56           H  
ATOM   2095  CD1 LEU A 145      32.288   1.834 -35.699  1.00 89.56           C  
ATOM   2096 HD11 LEU A 145      32.535   1.032 -36.395  1.00 89.56           H  
ATOM   2097 HD12 LEU A 145      32.950   1.757 -34.836  1.00 89.56           H  
ATOM   2098 HD13 LEU A 145      31.254   1.720 -35.375  1.00 89.56           H  
ATOM   2099  CD2 LEU A 145      31.494   3.204 -37.569  1.00 89.56           C  
ATOM   2100 HD21 LEU A 145      31.581   2.277 -38.136  1.00 89.56           H  
ATOM   2101 HD22 LEU A 145      31.725   4.033 -38.238  1.00 89.56           H  
ATOM   2102 HD23 LEU A 145      30.468   3.301 -37.215  1.00 89.56           H  
ATOM   2103  N   ASP A 146      30.507   7.122 -35.798  1.00 93.73           N  
ATOM   2104  H   ASP A 146      30.254   6.715 -36.687  1.00 93.73           H  
ATOM   2105  CA  ASP A 146      29.463   7.828 -35.070  1.00 93.73           C  
ATOM   2106  HA  ASP A 146      29.916   8.402 -34.261  1.00 93.73           H  
ATOM   2107  C   ASP A 146      28.510   6.808 -34.451  1.00 93.73           C  
ATOM   2108  CB  ASP A 146      28.735   8.821 -35.985  1.00 93.73           C  
ATOM   2109  HB2 ASP A 146      27.877   9.226 -35.449  1.00 93.73           H  
ATOM   2110  HB3 ASP A 146      28.374   8.296 -36.870  1.00 93.73           H  
ATOM   2111  O   ASP A 146      28.020   5.896 -35.119  1.00 93.73           O  
ATOM   2112  CG  ASP A 146      29.625   9.987 -36.419  1.00 93.73           C  
ATOM   2113  OD1 ASP A 146      30.719  10.165 -35.833  1.00 93.73           O  
ATOM   2114  OD2 ASP A 146      29.205  10.758 -37.304  1.00 93.73           O  
ATOM   2115  N   VAL A 147      28.254   6.950 -33.153  1.00 94.73           N  
ATOM   2116  H   VAL A 147      28.697   7.723 -32.677  1.00 94.73           H  
ATOM   2117  CA  VAL A 147      27.401   6.049 -32.380  1.00 94.73           C  
ATOM   2118  HA  VAL A 147      26.966   5.306 -33.048  1.00 94.73           H  
ATOM   2119  C   VAL A 147      26.255   6.844 -31.773  1.00 94.73           C  
ATOM   2120  CB  VAL A 147      28.218   5.283 -31.325  1.00 94.73           C  
ATOM   2121  HB  VAL A 147      28.756   5.988 -30.691  1.00 94.73           H  
ATOM   2122  O   VAL A 147      26.443   7.678 -30.888  1.00 94.73           O  
ATOM   2123  CG1 VAL A 147      27.324   4.409 -30.440  1.00 94.73           C  
ATOM   2124 HG11 VAL A 147      26.614   5.020 -29.883  1.00 94.73           H  
ATOM   2125 HG12 VAL A 147      27.938   3.859 -29.726  1.00 94.73           H  
ATOM   2126 HG13 VAL A 147      26.794   3.705 -31.081  1.00 94.73           H  
ATOM   2127  CG2 VAL A 147      29.221   4.339 -32.006  1.00 94.73           C  
ATOM   2128 HG21 VAL A 147      29.927   4.914 -32.604  1.00 94.73           H  
ATOM   2129 HG22 VAL A 147      28.699   3.646 -32.666  1.00 94.73           H  
ATOM   2130 HG23 VAL A 147      29.779   3.776 -31.257  1.00 94.73           H  
ATOM   2131  N   THR A 148      25.039   6.552 -32.221  1.00 96.52           N  
ATOM   2132  H   THR A 148      24.973   5.896 -32.986  1.00 96.52           H  
ATOM   2133  CA  THR A 148      23.804   7.146 -31.711  1.00 96.52           C  
ATOM   2134  HA  THR A 148      24.050   7.999 -31.079  1.00 96.52           H  
ATOM   2135  C   THR A 148      23.034   6.141 -30.868  1.00 96.52           C  
ATOM   2136  CB  THR A 148      22.933   7.669 -32.856  1.00 96.52           C  
ATOM   2137  HB  THR A 148      22.690   6.854 -33.538  1.00 96.52           H  
ATOM   2138  O   THR A 148      22.608   5.096 -31.354  1.00 96.52           O  
ATOM   2139  CG2 THR A 148      21.641   8.306 -32.356  1.00 96.52           C  
ATOM   2140 HG21 THR A 148      21.118   8.773 -33.190  1.00 96.52           H  
ATOM   2141 HG22 THR A 148      20.995   7.552 -31.907  1.00 96.52           H  
ATOM   2142 HG23 THR A 148      21.892   9.063 -31.612  1.00 96.52           H  
ATOM   2143  OG1 THR A 148      23.594   8.679 -33.574  1.00 96.52           O  
ATOM   2144  HG1 THR A 148      23.923   9.325 -32.945  1.00 96.52           H  
ATOM   2145  N   VAL A 149      22.776   6.484 -29.610  1.00 95.59           N  
ATOM   2146  H   VAL A 149      23.093   7.390 -29.296  1.00 95.59           H  
ATOM   2147  CA  VAL A 149      21.922   5.709 -28.710  1.00 95.59           C  
ATOM   2148  HA  VAL A 149      21.931   4.668 -29.032  1.00 95.59           H  
ATOM   2149  C   VAL A 149      20.493   6.232 -28.804  1.00 95.59           C  
ATOM   2150  CB  VAL A 149      22.439   5.740 -27.261  1.00 95.59           C  
ATOM   2151  HB  VAL A 149      22.313   6.742 -26.851  1.00 95.59           H  
ATOM   2152  O   VAL A 149      20.220   7.419 -28.587  1.00 95.59           O  
ATOM   2153  CG1 VAL A 149      21.643   4.754 -26.399  1.00 95.59           C  
ATOM   2154 HG11 VAL A 149      20.608   5.083 -26.297  1.00 95.59           H  
ATOM   2155 HG12 VAL A 149      21.671   3.759 -26.844  1.00 95.59           H  
ATOM   2156 HG13 VAL A 149      22.091   4.703 -25.407  1.00 95.59           H  
ATOM   2157  CG2 VAL A 149      23.922   5.354 -27.174  1.00 95.59           C  
ATOM   2158 HG21 VAL A 149      24.084   4.368 -27.610  1.00 95.59           H  
ATOM   2159 HG22 VAL A 149      24.535   6.085 -27.701  1.00 95.59           H  
ATOM   2160 HG23 VAL A 149      24.240   5.348 -26.132  1.00 95.59           H  
ATOM   2161  N   LYS A 150      19.559   5.335 -29.112  1.00 95.34           N  
ATOM   2162  H   LYS A 150      19.855   4.385 -29.281  1.00 95.34           H  
ATOM   2163  CA  LYS A 150      18.121   5.604 -29.089  1.00 95.34           C  
ATOM   2164  HA  LYS A 150      17.973   6.647 -28.807  1.00 95.34           H  
ATOM   2165  C   LYS A 150      17.452   4.750 -28.023  1.00 95.34           C  
ATOM   2166  CB  LYS A 150      17.459   5.386 -30.457  1.00 95.34           C  
ATOM   2167  HB2 LYS A 150      16.468   5.840 -30.431  1.00 95.34           H  
ATOM   2168  HB3 LYS A 150      17.309   4.316 -30.602  1.00 95.34           H  
ATOM   2169  O   LYS A 150      17.800   3.588 -27.838  1.00 95.34           O  
ATOM   2170  CG  LYS A 150      18.227   5.942 -31.664  1.00 95.34           C  
ATOM   2171  HG2 LYS A 150      18.408   7.008 -31.524  1.00 95.34           H  
ATOM   2172  HG3 LYS A 150      19.186   5.434 -31.761  1.00 95.34           H  
ATOM   2173  CD  LYS A 150      17.423   5.730 -32.951  1.00 95.34           C  
ATOM   2174  HD2 LYS A 150      16.413   6.117 -32.818  1.00 95.34           H  
ATOM   2175  HD3 LYS A 150      17.376   4.663 -33.167  1.00 95.34           H  
ATOM   2176  CE  LYS A 150      18.102   6.477 -34.100  1.00 95.34           C  
ATOM   2177  HE2 LYS A 150      19.145   6.162 -34.149  1.00 95.34           H  
ATOM   2178  HE3 LYS A 150      18.090   7.543 -33.874  1.00 95.34           H  
ATOM   2179  NZ  LYS A 150      17.425   6.210 -35.391  1.00 95.34           N  
ATOM   2180  HZ1 LYS A 150      16.460   6.503 -35.348  1.00 95.34           H  
ATOM   2181  HZ2 LYS A 150      17.890   6.706 -36.139  1.00 95.34           H  
ATOM   2182  HZ3 LYS A 150      17.458   5.223 -35.601  1.00 95.34           H  
ATOM   2183  N   TYR A 151      16.445   5.317 -27.376  1.00 92.72           N  
ATOM   2184  H   TYR A 151      16.193   6.260 -27.637  1.00 92.72           H  
ATOM   2185  CA  TYR A 151      15.580   4.615 -26.434  1.00 92.72           C  
ATOM   2186  HA  TYR A 151      15.844   3.558 -26.396  1.00 92.72           H  
ATOM   2187  C   TYR A 151      14.139   4.729 -26.922  1.00 92.72           C  
ATOM   2188  CB  TYR A 151      15.775   5.192 -25.031  1.00 92.72           C  
ATOM   2189  HB2 TYR A 151      15.642   6.273 -25.074  1.00 92.72           H  
ATOM   2190  HB3 TYR A 151      16.797   4.994 -24.708  1.00 92.72           H  
ATOM   2191  O   TYR A 151      13.669   5.838 -27.198  1.00 92.72           O  
ATOM   2192  CG  TYR A 151      14.818   4.624 -24.004  1.00 92.72           C  
ATOM   2193  CD1 TYR A 151      13.734   5.403 -23.558  1.00 92.72           C  
ATOM   2194  HD1 TYR A 151      13.588   6.402 -23.944  1.00 92.72           H  
ATOM   2195  CD2 TYR A 151      14.998   3.318 -23.504  1.00 92.72           C  
ATOM   2196  HD2 TYR A 151      15.826   2.712 -23.841  1.00 92.72           H  
ATOM   2197  CE1 TYR A 151      12.837   4.882 -22.609  1.00 92.72           C  
ATOM   2198  HE1 TYR A 151      12.015   5.481 -22.243  1.00 92.72           H  
ATOM   2199  CE2 TYR A 151      14.102   2.797 -22.548  1.00 92.72           C  
ATOM   2200  HE2 TYR A 151      14.242   1.805 -22.145  1.00 92.72           H  
ATOM   2201  OH  TYR A 151      12.105   3.104 -21.215  1.00 92.72           O  
ATOM   2202  HH  TYR A 151      12.349   2.246 -20.859  1.00 92.72           H  
ATOM   2203  CZ  TYR A 151      13.019   3.581 -22.098  1.00 92.72           C  
ATOM   2204  N   LYS A 152      13.458   3.586 -27.084  1.00 90.61           N  
ATOM   2205  H   LYS A 152      13.933   2.725 -26.850  1.00 90.61           H  
ATOM   2206  CA  LYS A 152      12.106   3.498 -27.673  1.00 90.61           C  
ATOM   2207  HA  LYS A 152      11.915   2.451 -27.907  1.00 90.61           H  
ATOM   2208  C   LYS A 152      12.005   4.234 -29.021  1.00 90.61           C  
ATOM   2209  CB  LYS A 152      11.043   3.939 -26.644  1.00 90.61           C  
ATOM   2210  HB2 LYS A 152      11.262   4.948 -26.293  1.00 90.61           H  
ATOM   2211  HB3 LYS A 152      10.064   3.948 -27.123  1.00 90.61           H  
ATOM   2212  O   LYS A 152      11.051   4.957 -29.290  1.00 90.61           O  
ATOM   2213  CG  LYS A 152      10.975   2.978 -25.448  1.00 90.61           C  
ATOM   2214  HG2 LYS A 152      11.951   2.928 -24.966  1.00 90.61           H  
ATOM   2215  HG3 LYS A 152      10.711   1.987 -25.816  1.00 90.61           H  
ATOM   2216  CD  LYS A 152       9.945   3.412 -24.398  1.00 90.61           C  
ATOM   2217  HD2 LYS A 152      10.286   4.337 -23.933  1.00 90.61           H  
ATOM   2218  HD3 LYS A 152       8.975   3.575 -24.866  1.00 90.61           H  
ATOM   2219  CE  LYS A 152       9.829   2.299 -23.347  1.00 90.61           C  
ATOM   2220  HE2 LYS A 152      10.828   1.917 -23.134  1.00 90.61           H  
ATOM   2221  HE3 LYS A 152       9.254   1.472 -23.765  1.00 90.61           H  
ATOM   2222  NZ  LYS A 152       9.230   2.764 -22.072  1.00 90.61           N  
ATOM   2223  HZ1 LYS A 152       8.329   3.204 -22.194  1.00 90.61           H  
ATOM   2224  HZ2 LYS A 152       9.147   1.984 -21.436  1.00 90.61           H  
ATOM   2225  HZ3 LYS A 152       9.874   3.395 -21.617  1.00 90.61           H  
ATOM   2226  N   GLY A 153      13.042   4.098 -29.851  1.00 90.26           N  
ATOM   2227  H   GLY A 153      13.786   3.479 -29.560  1.00 90.26           H  
ATOM   2228  CA  GLY A 153      13.132   4.713 -31.182  1.00 90.26           C  
ATOM   2229  HA2 GLY A 153      12.172   4.599 -31.686  1.00 90.26           H  
ATOM   2230  HA3 GLY A 153      13.883   4.177 -31.764  1.00 90.26           H  
ATOM   2231  C   GLY A 153      13.492   6.205 -31.206  1.00 90.26           C  
ATOM   2232  O   GLY A 153      13.780   6.735 -32.279  1.00 90.26           O  
ATOM   2233  N   VAL A 154      13.545   6.882 -30.055  1.00 91.12           N  
ATOM   2234  H   VAL A 154      13.321   6.399 -29.197  1.00 91.12           H  
ATOM   2235  CA  VAL A 154      13.908   8.303 -29.964  1.00 91.12           C  
ATOM   2236  HA  VAL A 154      13.669   8.791 -30.909  1.00 91.12           H  
ATOM   2237  C   VAL A 154      15.404   8.438 -29.717  1.00 91.12           C  
ATOM   2238  CB  VAL A 154      13.103   9.016 -28.860  1.00 91.12           C  
ATOM   2239  HB  VAL A 154      13.338   8.573 -27.892  1.00 91.12           H  
ATOM   2240  O   VAL A 154      15.919   7.867 -28.758  1.00 91.12           O  
ATOM   2241  CG1 VAL A 154      13.435  10.514 -28.797  1.00 91.12           C  
ATOM   2242 HG11 VAL A 154      14.475  10.662 -28.506  1.00 91.12           H  
ATOM   2243 HG12 VAL A 154      13.267  10.976 -29.770  1.00 91.12           H  
ATOM   2244 HG13 VAL A 154      12.800  11.006 -28.061  1.00 91.12           H  
ATOM   2245  CG2 VAL A 154      11.594   8.884 -29.100  1.00 91.12           C  
ATOM   2246 HG21 VAL A 154      11.042   9.428 -28.335  1.00 91.12           H  
ATOM   2247 HG22 VAL A 154      11.294   7.837 -29.049  1.00 91.12           H  
ATOM   2248 HG23 VAL A 154      11.333   9.279 -30.082  1.00 91.12           H  
ATOM   2249  N   THR A 155      16.099   9.217 -30.548  1.00 92.58           N  
ATOM   2250  H   THR A 155      15.632   9.631 -31.341  1.00 92.58           H  
ATOM   2251  CA  THR A 155      17.512   9.560 -30.329  1.00 92.58           C  
ATOM   2252  HA  THR A 155      18.101   8.644 -30.282  1.00 92.58           H  
ATOM   2253  C   THR A 155      17.689  10.283 -29.000  1.00 92.58           C  
ATOM   2254  CB  THR A 155      18.058  10.418 -31.477  1.00 92.58           C  
ATOM   2255  HB  THR A 155      17.445  11.312 -31.592  1.00 92.58           H  
ATOM   2256  O   THR A 155      17.034  11.295 -28.750  1.00 92.58           O  
ATOM   2257  CG2 THR A 155      19.507  10.842 -31.246  1.00 92.58           C  
ATOM   2258 HG21 THR A 155      20.076  10.014 -30.822  1.00 92.58           H  
ATOM   2259 HG22 THR A 155      19.970  11.170 -32.176  1.00 92.58           H  
ATOM   2260 HG23 THR A 155      19.537  11.672 -30.541  1.00 92.58           H  
ATOM   2261  OG1 THR A 155      18.014   9.684 -32.684  1.00 92.58           O  
ATOM   2262  HG1 THR A 155      18.532  10.192 -33.313  1.00 92.58           H  
ATOM   2263  N   LYS A 156      18.568   9.750 -28.147  1.00 90.24           N  
ATOM   2264  H   LYS A 156      19.065   8.916 -28.425  1.00 90.24           H  
ATOM   2265  CA  LYS A 156      18.873  10.314 -26.829  1.00 90.24           C  
ATOM   2266  HA  LYS A 156      18.226  11.166 -26.626  1.00 90.24           H  
ATOM   2267  C   LYS A 156      20.278  10.884 -26.757  1.00 90.24           C  
ATOM   2268  CB  LYS A 156      18.670   9.246 -25.742  1.00 90.24           C  
ATOM   2269  HB2 LYS A 156      19.317   8.392 -25.944  1.00 90.24           H  
ATOM   2270  HB3 LYS A 156      18.977   9.675 -24.787  1.00 90.24           H  
ATOM   2271  O   LYS A 156      20.462  11.940 -26.162  1.00 90.24           O  
ATOM   2272  CG  LYS A 156      17.225   8.749 -25.604  1.00 90.24           C  
ATOM   2273  HG2 LYS A 156      17.193   8.018 -24.796  1.00 90.24           H  
ATOM   2274  HG3 LYS A 156      16.923   8.240 -26.519  1.00 90.24           H  
ATOM   2275  CD  LYS A 156      16.245   9.889 -25.297  1.00 90.24           C  
ATOM   2276  HD2 LYS A 156      16.618  10.457 -24.446  1.00 90.24           H  
ATOM   2277  HD3 LYS A 156      16.169  10.545 -26.164  1.00 90.24           H  
ATOM   2278  CE  LYS A 156      14.861   9.330 -24.974  1.00 90.24           C  
ATOM   2279  HE2 LYS A 156      14.506   8.760 -25.832  1.00 90.24           H  
ATOM   2280  HE3 LYS A 156      14.957   8.648 -24.130  1.00 90.24           H  
ATOM   2281  NZ  LYS A 156      13.920  10.427 -24.644  1.00 90.24           N  
ATOM   2282  HZ1 LYS A 156      13.003  10.057 -24.438  1.00 90.24           H  
ATOM   2283  HZ2 LYS A 156      14.252  10.930 -23.834  1.00 90.24           H  
ATOM   2284  HZ3 LYS A 156      13.852  11.075 -25.417  1.00 90.24           H  
ATOM   2285  N   GLU A 157      21.252  10.192 -27.338  1.00 91.18           N  
ATOM   2286  H   GLU A 157      21.030   9.332 -27.817  1.00 91.18           H  
ATOM   2287  CA  GLU A 157      22.669  10.536 -27.218  1.00 91.18           C  
ATOM   2288  HA  GLU A 157      22.778  11.602 -27.024  1.00 91.18           H  
ATOM   2289  C   GLU A 157      23.384  10.210 -28.527  1.00 91.18           C  
ATOM   2290  CB  GLU A 157      23.308   9.757 -26.054  1.00 91.18           C  
ATOM   2291  HB2 GLU A 157      23.255   8.692 -26.276  1.00 91.18           H  
ATOM   2292  HB3 GLU A 157      24.358  10.040 -25.970  1.00 91.18           H  
ATOM   2293  O   GLU A 157      23.075   9.202 -29.160  1.00 91.18           O  
ATOM   2294  CG  GLU A 157      22.607  10.041 -24.715  1.00 91.18           C  
ATOM   2295  HG2 GLU A 157      22.746  11.092 -24.461  1.00 91.18           H  
ATOM   2296  HG3 GLU A 157      21.538   9.844 -24.798  1.00 91.18           H  
ATOM   2297  CD  GLU A 157      23.079   9.170 -23.563  1.00 91.18           C  
ATOM   2298  OE1 GLU A 157      22.825   9.574 -22.406  1.00 91.18           O  
ATOM   2299  OE2 GLU A 157      23.605   8.061 -23.784  1.00 91.18           O  
ATOM   2300  N   THR A 158      24.344  11.044 -28.918  1.00 93.46           N  
ATOM   2301  H   THR A 158      24.584  11.835 -28.338  1.00 93.46           H  
ATOM   2302  CA  THR A 158      25.203  10.801 -30.080  1.00 93.46           C  
ATOM   2303  HA  THR A 158      25.133   9.754 -30.373  1.00 93.46           H  
ATOM   2304  C   THR A 158      26.645  11.082 -29.690  1.00 93.46           C  
ATOM   2305  CB  THR A 158      24.798  11.654 -31.293  1.00 93.46           C  
ATOM   2306  HB  THR A 158      24.849  12.711 -31.031  1.00 93.46           H  
ATOM   2307  O   THR A 158      26.946  12.146 -29.152  1.00 93.46           O  
ATOM   2308  CG2 THR A 158      25.680  11.395 -32.514  1.00 93.46           C  
ATOM   2309 HG21 THR A 158      25.300  11.938 -33.380  1.00 93.46           H  
ATOM   2310 HG22 THR A 158      25.717  10.330 -32.742  1.00 93.46           H  
ATOM   2311 HG23 THR A 158      26.695  11.742 -32.320  1.00 93.46           H  
ATOM   2312  OG1 THR A 158      23.484  11.346 -31.707  1.00 93.46           O  
ATOM   2313  HG1 THR A 158      23.318  11.878 -32.489  1.00 93.46           H  
ATOM   2314  N   TYR A 159      27.518  10.129 -29.988  1.00 92.76           N  
ATOM   2315  H   TYR A 159      27.173   9.284 -30.421  1.00 92.76           H  
ATOM   2316  CA  TYR A 159      28.961  10.206 -29.823  1.00 92.76           C  
ATOM   2317  HA  TYR A 159      29.235  11.126 -29.306  1.00 92.76           H  
ATOM   2318  C   TYR A 159      29.587  10.204 -31.211  1.00 92.76           C  
ATOM   2319  CB  TYR A 159      29.437   9.012 -28.994  1.00 92.76           C  
ATOM   2320  HB2 TYR A 159      29.149   8.088 -29.495  1.00 92.76           H  
ATOM   2321  HB3 TYR A 159      30.525   9.042 -28.941  1.00 92.76           H  
ATOM   2322  O   TYR A 159      29.350   9.278 -31.982  1.00 92.76           O  
ATOM   2323  CG  TYR A 159      28.878   9.008 -27.590  1.00 92.76           C  
ATOM   2324  CD1 TYR A 159      29.545   9.733 -26.586  1.00 92.76           C  
ATOM   2325  HD1 TYR A 159      30.477  10.231 -26.806  1.00 92.76           H  
ATOM   2326  CD2 TYR A 159      27.663   8.350 -27.311  1.00 92.76           C  
ATOM   2327  HD2 TYR A 159      27.159   7.799 -28.092  1.00 92.76           H  
ATOM   2328  CE1 TYR A 159      28.975   9.845 -25.308  1.00 92.76           C  
ATOM   2329  HE1 TYR A 159      29.476  10.423 -24.546  1.00 92.76           H  
ATOM   2330  CE2 TYR A 159      27.086   8.461 -26.032  1.00 92.76           C  
ATOM   2331  HE2 TYR A 159      26.132   8.005 -25.810  1.00 92.76           H  
ATOM   2332  OH  TYR A 159      27.133   9.473 -23.863  1.00 92.76           O  
ATOM   2333  HH  TYR A 159      27.636  10.125 -23.368  1.00 92.76           H  
ATOM   2334  CZ  TYR A 159      27.733   9.237 -25.049  1.00 92.76           C  
ATOM   2335  N   VAL A 160      30.332  11.255 -31.539  1.00 92.40           N  
ATOM   2336  H   VAL A 160      30.562  11.935 -30.829  1.00 92.40           H  
ATOM   2337  CA  VAL A 160      30.867  11.485 -32.886  1.00 92.40           C  
ATOM   2338  HA  VAL A 160      30.373  10.813 -33.587  1.00 92.40           H  
ATOM   2339  C   VAL A 160      32.358  11.171 -32.902  1.00 92.40           C  
ATOM   2340  CB  VAL A 160      30.579  12.931 -33.342  1.00 92.40           C  
ATOM   2341  HB  VAL A 160      31.025  13.617 -32.623  1.00 92.40           H  
ATOM   2342  O   VAL A 160      33.070  11.566 -31.980  1.00 92.40           O  
ATOM   2343  CG1 VAL A 160      31.140  13.273 -34.727  1.00 92.40           C  
ATOM   2344 HG11 VAL A 160      30.667  12.652 -35.488  1.00 92.40           H  
ATOM   2345 HG12 VAL A 160      30.938  14.319 -34.958  1.00 92.40           H  
ATOM   2346 HG13 VAL A 160      32.219  13.123 -34.748  1.00 92.40           H  
ATOM   2347  CG2 VAL A 160      29.067  13.200 -33.383  1.00 92.40           C  
ATOM   2348 HG21 VAL A 160      28.881  14.210 -33.748  1.00 92.40           H  
ATOM   2349 HG22 VAL A 160      28.642  13.113 -32.383  1.00 92.40           H  
ATOM   2350 HG23 VAL A 160      28.587  12.485 -34.051  1.00 92.40           H  
ATOM   2351  N   GLY A 161      32.828  10.499 -33.952  1.00 89.58           N  
ATOM   2352  H   GLY A 161      32.164  10.205 -34.655  1.00 89.58           H  
ATOM   2353  CA  GLY A 161      34.256  10.295 -34.211  1.00 89.58           C  
ATOM   2354  HA2 GLY A 161      34.766  11.258 -34.199  1.00 89.58           H  
ATOM   2355  HA3 GLY A 161      34.369   9.857 -35.202  1.00 89.58           H  
ATOM   2356  C   GLY A 161      34.952   9.373 -33.210  1.00 89.58           C  
ATOM   2357  O   GLY A 161      36.089   9.635 -32.820  1.00 89.58           O  
ATOM   2358  N   LEU A 162      34.282   8.304 -32.775  1.00 89.37           N  
ATOM   2359  H   LEU A 162      33.377   8.107 -33.177  1.00 89.37           H  
ATOM   2360  CA  LEU A 162      34.862   7.338 -31.846  1.00 89.37           C  
ATOM   2361  HA  LEU A 162      35.316   7.901 -31.031  1.00 89.37           H  
ATOM   2362  C   LEU A 162      35.965   6.513 -32.514  1.00 89.37           C  
ATOM   2363  CB  LEU A 162      33.777   6.416 -31.270  1.00 89.37           C  
ATOM   2364  HB2 LEU A 162      33.279   5.909 -32.096  1.00 89.37           H  
ATOM   2365  HB3 LEU A 162      34.266   5.658 -30.658  1.00 89.37           H  
ATOM   2366  O   LEU A 162      35.740   5.929 -33.573  1.00 89.37           O  
ATOM   2367  CG  LEU A 162      32.721   7.131 -30.411  1.00 89.37           C  
ATOM   2368  HG  LEU A 162      32.188   7.872 -31.007  1.00 89.37           H  
ATOM   2369  CD1 LEU A 162      31.716   6.091 -29.920  1.00 89.37           C  
ATOM   2370 HD11 LEU A 162      30.943   6.573 -29.321  1.00 89.37           H  
ATOM   2371 HD12 LEU A 162      32.217   5.330 -29.322  1.00 89.37           H  
ATOM   2372 HD13 LEU A 162      31.255   5.623 -30.790  1.00 89.37           H  
ATOM   2373  CD2 LEU A 162      33.336   7.819 -29.190  1.00 89.37           C  
ATOM   2374 HD21 LEU A 162      33.914   8.685 -29.512  1.00 89.37           H  
ATOM   2375 HD22 LEU A 162      33.998   7.136 -28.658  1.00 89.37           H  
ATOM   2376 HD23 LEU A 162      32.554   8.167 -28.515  1.00 89.37           H  
ATOM   2377  N   THR A 163      37.126   6.421 -31.861  1.00 84.46           N  
ATOM   2378  H   THR A 163      37.216   6.957 -31.009  1.00 84.46           H  
ATOM   2379  CA  THR A 163      38.289   5.653 -32.338  1.00 84.46           C  
ATOM   2380  HA  THR A 163      38.117   5.411 -33.386  1.00 84.46           H  
ATOM   2381  C   THR A 163      38.478   4.319 -31.606  1.00 84.46           C  
ATOM   2382  CB  THR A 163      39.573   6.499 -32.309  1.00 84.46           C  
ATOM   2383  HB  THR A 163      39.435   7.357 -32.968  1.00 84.46           H  
ATOM   2384  O   THR A 163      38.300   4.210 -30.389  1.00 84.46           O  
ATOM   2385  CG2 THR A 163      39.975   7.016 -30.928  1.00 84.46           C  
ATOM   2386 HG21 THR A 163      40.933   7.532 -30.995  1.00 84.46           H  
ATOM   2387 HG22 THR A 163      40.060   6.193 -30.218  1.00 84.46           H  
ATOM   2388 HG23 THR A 163      39.234   7.733 -30.577  1.00 84.46           H  
ATOM   2389  OG1 THR A 163      40.663   5.741 -32.789  1.00 84.46           O  
ATOM   2390  HG1 THR A 163      41.092   6.287 -33.452  1.00 84.46           H  
ATOM   2391  N   PHE A 164      38.927   3.301 -32.346  1.00 78.50           N  
ATOM   2392  H   PHE A 164      39.000   3.460 -33.341  1.00 78.50           H  
ATOM   2393  CA  PHE A 164      39.206   1.945 -31.843  1.00 78.50           C  
ATOM   2394  HA  PHE A 164      38.860   1.891 -30.811  1.00 78.50           H  
ATOM   2395  C   PHE A 164      40.711   1.612 -31.797  1.00 78.50           C  
ATOM   2396  CB  PHE A 164      38.359   0.920 -32.610  1.00 78.50           C  
ATOM   2397  HB2 PHE A 164      38.522  -0.072 -32.189  1.00 78.50           H  
ATOM   2398  HB3 PHE A 164      38.674   0.899 -33.653  1.00 78.50           H  
ATOM   2399  O   PHE A 164      41.105   0.449 -31.717  1.00 78.50           O  
ATOM   2400  CG  PHE A 164      36.880   1.243 -32.537  1.00 78.50           C  
ATOM   2401  CD1 PHE A 164      36.114   0.843 -31.425  1.00 78.50           C  
ATOM   2402  HD1 PHE A 164      36.566   0.249 -30.645  1.00 78.50           H  
ATOM   2403  CD2 PHE A 164      36.303   2.063 -33.520  1.00 78.50           C  
ATOM   2404  HD2 PHE A 164      36.888   2.406 -34.360  1.00 78.50           H  
ATOM   2405  CE1 PHE A 164      34.781   1.273 -31.297  1.00 78.50           C  
ATOM   2406  HE1 PHE A 164      34.220   1.022 -30.409  1.00 78.50           H  
ATOM   2407  CE2 PHE A 164      34.981   2.502 -33.381  1.00 78.50           C  
ATOM   2408  HE2 PHE A 164      34.586   3.189 -34.115  1.00 78.50           H  
ATOM   2409  CZ  PHE A 164      34.209   2.100 -32.279  1.00 78.50           C  
ATOM   2410  HZ  PHE A 164      33.200   2.467 -32.168  1.00 78.50           H  
ATOM   2411  N   ALA A 165      41.568   2.638 -31.843  1.00 70.02           N  
ATOM   2412  H   ALA A 165      41.178   3.562 -31.960  1.00 70.02           H  
ATOM   2413  CA  ALA A 165      43.029   2.511 -31.885  1.00 70.02           C  
ATOM   2414  HA  ALA A 165      43.315   1.910 -32.748  1.00 70.02           H  
ATOM   2415  C   ALA A 165      43.656   1.893 -30.622  1.00 70.02           C  
ATOM   2416  CB  ALA A 165      43.590   3.926 -32.040  1.00 70.02           C  
ATOM   2417  HB1 ALA A 165      43.539   4.462 -31.092  1.00 70.02           H  
ATOM   2418  HB2 ALA A 165      44.630   3.878 -32.363  1.00 70.02           H  
ATOM   2419  HB3 ALA A 165      42.993   4.488 -32.758  1.00 70.02           H  
ATOM   2420  O   ALA A 165      44.637   1.161 -30.679  1.00 70.02           O  
ATOM   2421  N   ASN A 166      43.132   2.247 -29.453  1.00 70.48           N  
ATOM   2422  H   ASN A 166      42.334   2.866 -29.468  1.00 70.48           H  
ATOM   2423  CA  ASN A 166      43.636   1.840 -28.142  1.00 70.48           C  
ATOM   2424  HA  ASN A 166      43.941   0.794 -28.164  1.00 70.48           H  
ATOM   2425  C   ASN A 166      42.510   2.021 -27.123  1.00 70.48           C  
ATOM   2426  CB  ASN A 166      44.843   2.724 -27.781  1.00 70.48           C  
ATOM   2427  HB2 ASN A 166      45.662   2.526 -28.471  1.00 70.48           H  
ATOM   2428  HB3 ASN A 166      44.557   3.772 -27.881  1.00 70.48           H  
ATOM   2429  O   ASN A 166      41.701   2.909 -27.302  1.00 70.48           O  
ATOM   2430  CG  ASN A 166      45.343   2.489 -26.368  1.00 70.48           C  
ATOM   2431  ND2 ASN A 166      45.941   3.482 -25.767  1.00 70.48           N  
ATOM   2432 HD21 ASN A 166      46.052   3.390 -24.767  1.00 70.48           H  
ATOM   2433 HD22 ASN A 166      45.970   4.387 -26.215  1.00 70.48           H  
ATOM   2434  OD1 ASN A 166      45.137   1.452 -25.757  1.00 70.48           O  
ATOM   2435  N   ALA A 167      42.429   1.245 -26.047  1.00 68.58           N  
ATOM   2436  H   ALA A 167      43.194   0.612 -25.860  1.00 68.58           H  
ATOM   2437  CA  ALA A 167      41.341   1.340 -25.070  1.00 68.58           C  
ATOM   2438  HA  ALA A 167      40.400   1.440 -25.611  1.00 68.58           H  
ATOM   2439  C   ALA A 167      41.407   2.554 -24.116  1.00 68.58           C  
ATOM   2440  CB  ALA A 167      41.297   0.017 -24.298  1.00 68.58           C  
ATOM   2441  HB1 ALA A 167      40.455   0.028 -23.606  1.00 68.58           H  
ATOM   2442  HB2 ALA A 167      42.220  -0.117 -23.734  1.00 68.58           H  
ATOM   2443  HB3 ALA A 167      41.168  -0.814 -24.991  1.00 68.58           H  
ATOM   2444  O   ALA A 167      40.438   2.796 -23.402  1.00 68.58           O  
ATOM   2445  N   THR A 168      42.526   3.286 -24.050  1.00 69.77           N  
ATOM   2446  H   THR A 168      43.318   3.006 -24.611  1.00 69.77           H  
ATOM   2447  CA  THR A 168      42.753   4.320 -23.013  1.00 69.77           C  
ATOM   2448  HA  THR A 168      41.889   4.361 -22.350  1.00 69.77           H  
ATOM   2449  C   THR A 168      42.915   5.746 -23.533  1.00 69.77           C  
ATOM   2450  CB  THR A 168      43.970   3.972 -22.144  1.00 69.77           C  
ATOM   2451  HB  THR A 168      44.106   4.754 -21.397  1.00 69.77           H  
ATOM   2452  O   THR A 168      43.064   6.666 -22.731  1.00 69.77           O  
ATOM   2453  CG2 THR A 168      43.801   2.643 -21.410  1.00 69.77           C  
ATOM   2454 HG21 THR A 168      44.640   2.493 -20.731  1.00 69.77           H  
ATOM   2455 HG22 THR A 168      43.767   1.818 -22.122  1.00 69.77           H  
ATOM   2456 HG23 THR A 168      42.876   2.660 -20.834  1.00 69.77           H  
ATOM   2457  OG1 THR A 168      45.148   3.878 -22.922  1.00 69.77           O  
ATOM   2458  HG1 THR A 168      45.831   4.332 -22.423  1.00 69.77           H  
ATOM   2459  N   SER A 169      42.926   5.944 -24.849  1.00 76.52           N  
ATOM   2460  H   SER A 169      42.728   5.164 -25.460  1.00 76.52           H  
ATOM   2461  CA  SER A 169      43.088   7.268 -25.452  1.00 76.52           C  
ATOM   2462  HA  SER A 169      43.820   7.828 -24.869  1.00 76.52           H  
ATOM   2463  C   SER A 169      41.779   8.069 -25.421  1.00 76.52           C  
ATOM   2464  CB  SER A 169      43.640   7.128 -26.874  1.00 76.52           C  
ATOM   2465  HB2 SER A 169      43.709   8.113 -27.336  1.00 76.52           H  
ATOM   2466  HB3 SER A 169      42.964   6.512 -27.466  1.00 76.52           H  
ATOM   2467  O   SER A 169      40.686   7.495 -25.395  1.00 76.52           O  
ATOM   2468  OG  SER A 169      44.932   6.527 -26.837  1.00 76.52           O  
ATOM   2469  HG  SER A 169      45.553   7.190 -27.149  1.00 76.52           H  
ATOM   2470  N   GLU A 170      41.898   9.397 -25.436  1.00 76.45           N  
ATOM   2471  H   GLU A 170      42.816   9.817 -25.453  1.00 76.45           H  
ATOM   2472  CA  GLU A 170      40.760  10.309 -25.601  1.00 76.45           C  
ATOM   2473  HA  GLU A 170      40.060  10.159 -24.779  1.00 76.45           H  
ATOM   2474  C   GLU A 170      40.026  10.017 -26.919  1.00 76.45           C  
ATOM   2475  CB  GLU A 170      41.278  11.755 -25.541  1.00 76.45           C  
ATOM   2476  HB2 GLU A 170      41.867  11.861 -24.630  1.00 76.45           H  
ATOM   2477  HB3 GLU A 170      41.933  11.932 -26.395  1.00 76.45           H  
ATOM   2478  O   GLU A 170      40.656   9.688 -27.929  1.00 76.45           O  
ATOM   2479  CG  GLU A 170      40.163  12.813 -25.524  1.00 76.45           C  
ATOM   2480  HG2 GLU A 170      39.596  12.743 -26.453  1.00 76.45           H  
ATOM   2481  HG3 GLU A 170      39.489  12.590 -24.697  1.00 76.45           H  
ATOM   2482  CD  GLU A 170      40.694  14.251 -25.371  1.00 76.45           C  
ATOM   2483  OE1 GLU A 170      39.851  15.175 -25.338  1.00 76.45           O  
ATOM   2484  OE2 GLU A 170      41.933  14.428 -25.278  1.00 76.45           O  
ATOM   2485  N   GLY A 171      38.693  10.092 -26.898  1.00 81.57           N  
ATOM   2486  H   GLY A 171      38.234  10.341 -26.034  1.00 81.57           H  
ATOM   2487  CA  GLY A 171      37.855   9.847 -28.079  1.00 81.57           C  
ATOM   2488  HA2 GLY A 171      36.896  10.345 -27.934  1.00 81.57           H  
ATOM   2489  HA3 GLY A 171      38.332  10.280 -28.958  1.00 81.57           H  
ATOM   2490  C   GLY A 171      37.577   8.370 -28.367  1.00 81.57           C  
ATOM   2491  O   GLY A 171      36.965   8.037 -29.379  1.00 81.57           O  
ATOM   2492  N   THR A 172      38.003   7.454 -27.500  1.00 86.70           N  
ATOM   2493  H   THR A 172      38.493   7.769 -26.675  1.00 86.70           H  
ATOM   2494  CA  THR A 172      37.664   6.030 -27.641  1.00 86.70           C  
ATOM   2495  HA  THR A 172      37.719   5.773 -28.699  1.00 86.70           H  
ATOM   2496  C   THR A 172      36.238   5.761 -27.185  1.00 86.70           C  
ATOM   2497  CB  THR A 172      38.645   5.125 -26.896  1.00 86.70           C  
ATOM   2498  HB  THR A 172      38.351   4.087 -27.049  1.00 86.70           H  
ATOM   2499  O   THR A 172      35.720   6.457 -26.311  1.00 86.70           O  
ATOM   2500  CG2 THR A 172      40.069   5.318 -27.409  1.00 86.70           C  
ATOM   2501 HG21 THR A 172      40.209   4.731 -28.317  1.00 86.70           H  
ATOM   2502 HG22 THR A 172      40.776   5.010 -26.638  1.00 86.70           H  
ATOM   2503 HG23 THR A 172      40.275   6.360 -27.652  1.00 86.70           H  
ATOM   2504  OG1 THR A 172      38.639   5.369 -25.511  1.00 86.70           O  
ATOM   2505  HG1 THR A 172      39.218   6.121 -25.363  1.00 86.70           H  
ATOM   2506  N   ALA A 173      35.594   4.719 -27.721  1.00 87.44           N  
ATOM   2507  H   ALA A 173      36.043   4.173 -28.443  1.00 87.44           H  
ATOM   2508  CA  ALA A 173      34.239   4.358 -27.295  1.00 87.44           C  
ATOM   2509  HA  ALA A 173      33.574   5.201 -27.487  1.00 87.44           H  
ATOM   2510  C   ALA A 173      34.177   4.070 -25.785  1.00 87.44           C  
ATOM   2511  CB  ALA A 173      33.765   3.157 -28.123  1.00 87.44           C  
ATOM   2512  HB1 ALA A 173      33.785   3.410 -29.183  1.00 87.44           H  
ATOM   2513  HB2 ALA A 173      34.417   2.301 -27.952  1.00 87.44           H  
ATOM   2514  HB3 ALA A 173      32.745   2.895 -27.842  1.00 87.44           H  
ATOM   2515  O   ALA A 173      33.256   4.516 -25.101  1.00 87.44           O  
ATOM   2516  N   THR A 174      35.186   3.370 -25.251  1.00 89.39           N  
ATOM   2517  H   THR A 174      35.911   3.032 -25.868  1.00 89.39           H  
ATOM   2518  CA  THR A 174      35.285   3.062 -23.820  1.00 89.39           C  
ATOM   2519  HA  THR A 174      34.349   2.601 -23.503  1.00 89.39           H  
ATOM   2520  C   THR A 174      35.444   4.314 -22.960  1.00 89.39           C  
ATOM   2521  CB  THR A 174      36.423   2.066 -23.539  1.00 89.39           C  
ATOM   2522  HB  THR A 174      37.379   2.538 -23.770  1.00 89.39           H  
ATOM   2523  O   THR A 174      34.795   4.386 -21.919  1.00 89.39           O  
ATOM   2524  CG2 THR A 174      36.443   1.585 -22.087  1.00 89.39           C  
ATOM   2525 HG21 THR A 174      37.246   0.859 -21.960  1.00 89.39           H  
ATOM   2526 HG22 THR A 174      36.637   2.423 -21.417  1.00 89.39           H  
ATOM   2527 HG23 THR A 174      35.491   1.121 -21.831  1.00 89.39           H  
ATOM   2528  OG1 THR A 174      36.288   0.901 -24.335  1.00 89.39           O  
ATOM   2529  HG1 THR A 174      35.430   0.509 -24.161  1.00 89.39           H  
ATOM   2530  N   GLU A 175      36.258   5.292 -23.366  1.00 89.91           N  
ATOM   2531  H   GLU A 175      36.753   5.206 -24.242  1.00 89.91           H  
ATOM   2532  CA  GLU A 175      36.429   6.541 -22.615  1.00 89.91           C  
ATOM   2533  HA  GLU A 175      36.548   6.299 -21.559  1.00 89.91           H  
ATOM   2534  C   GLU A 175      35.178   7.421 -22.720  1.00 89.91           C  
ATOM   2535  CB  GLU A 175      37.723   7.239 -23.073  1.00 89.91           C  
ATOM   2536  HB2 GLU A 175      37.648   7.506 -24.127  1.00 89.91           H  
ATOM   2537  HB3 GLU A 175      38.533   6.515 -22.977  1.00 89.91           H  
ATOM   2538  O   GLU A 175      34.572   7.730 -21.696  1.00 89.91           O  
ATOM   2539  CG  GLU A 175      38.124   8.468 -22.238  1.00 89.91           C  
ATOM   2540  HG2 GLU A 175      38.003   8.230 -21.181  1.00 89.91           H  
ATOM   2541  HG3 GLU A 175      39.183   8.661 -22.409  1.00 89.91           H  
ATOM   2542  CD  GLU A 175      37.339   9.737 -22.600  1.00 89.91           C  
ATOM   2543  OE1 GLU A 175      36.844  10.408 -21.658  1.00 89.91           O  
ATOM   2544  OE2 GLU A 175      37.230  10.008 -23.818  1.00 89.91           O  
ATOM   2545  N   ALA A 176      34.716   7.723 -23.935  1.00 90.63           N  
ATOM   2546  H   ALA A 176      35.245   7.411 -24.737  1.00 90.63           H  
ATOM   2547  CA  ALA A 176      33.640   8.681 -24.174  1.00 90.63           C  
ATOM   2548  HA  ALA A 176      33.901   9.616 -23.679  1.00 90.63           H  
ATOM   2549  C   ALA A 176      32.277   8.222 -23.627  1.00 90.63           C  
ATOM   2550  CB  ALA A 176      33.571   8.938 -25.684  1.00 90.63           C  
ATOM   2551  HB1 ALA A 176      34.536   9.300 -26.038  1.00 90.63           H  
ATOM   2552  HB2 ALA A 176      33.321   8.016 -26.207  1.00 90.63           H  
ATOM   2553  HB3 ALA A 176      32.814   9.694 -25.894  1.00 90.63           H  
ATOM   2554  O   ALA A 176      31.551   9.005 -23.011  1.00 90.63           O  
ATOM   2555  N   ILE A 177      31.911   6.947 -23.822  1.00 92.60           N  
ATOM   2556  H   ILE A 177      32.545   6.338 -24.319  1.00 92.60           H  
ATOM   2557  CA  ILE A 177      30.590   6.433 -23.425  1.00 92.60           C  
ATOM   2558  HA  ILE A 177      29.851   7.211 -23.617  1.00 92.60           H  
ATOM   2559  C   ILE A 177      30.538   6.142 -21.920  1.00 92.60           C  
ATOM   2560  CB  ILE A 177      30.191   5.206 -24.282  1.00 92.60           C  
ATOM   2561  HB  ILE A 177      30.950   4.433 -24.164  1.00 92.60           H  
ATOM   2562  O   ILE A 177      29.514   6.399 -21.283  1.00 92.60           O  
ATOM   2563  CG1 ILE A 177      30.093   5.606 -25.776  1.00 92.60           C  
ATOM   2564 HG12 ILE A 177      29.296   6.339 -25.901  1.00 92.60           H  
ATOM   2565 HG13 ILE A 177      31.025   6.076 -26.087  1.00 92.60           H  
ATOM   2566  CG2 ILE A 177      28.850   4.616 -23.809  1.00 92.60           C  
ATOM   2567 HG21 ILE A 177      28.911   4.272 -22.776  1.00 92.60           H  
ATOM   2568 HG22 ILE A 177      28.571   3.761 -24.423  1.00 92.60           H  
ATOM   2569 HG23 ILE A 177      28.072   5.373 -23.905  1.00 92.60           H  
ATOM   2570  CD1 ILE A 177      29.843   4.438 -26.740  1.00 92.60           C  
ATOM   2571 HD11 ILE A 177      30.605   3.672 -26.594  1.00 92.60           H  
ATOM   2572 HD12 ILE A 177      29.906   4.803 -27.765  1.00 92.60           H  
ATOM   2573 HD13 ILE A 177      28.851   4.012 -26.592  1.00 92.60           H  
ATOM   2574  N   ASN A 178      31.628   5.650 -21.319  1.00 92.20           N  
ATOM   2575  H   ASN A 178      32.465   5.512 -21.867  1.00 92.20           H  
ATOM   2576  CA  ASN A 178      31.670   5.365 -19.880  1.00 92.20           C  
ATOM   2577  HA  ASN A 178      30.660   5.123 -19.550  1.00 92.20           H  
ATOM   2578  C   ASN A 178      32.113   6.563 -19.025  1.00 92.20           C  
ATOM   2579  CB  ASN A 178      32.541   4.136 -19.587  1.00 92.20           C  
ATOM   2580  HB2 ASN A 178      33.571   4.352 -19.872  1.00 92.20           H  
ATOM   2581  HB3 ASN A 178      32.547   3.954 -18.513  1.00 92.20           H  
ATOM   2582  O   ASN A 178      32.166   6.426 -17.800  1.00 92.20           O  
ATOM   2583  CG  ASN A 178      32.061   2.857 -20.239  1.00 92.20           C  
ATOM   2584  ND2 ASN A 178      32.981   1.990 -20.579  1.00 92.20           N  
ATOM   2585 HD21 ASN A 178      32.702   1.096 -20.957  1.00 92.20           H  
ATOM   2586 HD22 ASN A 178      33.947   2.286 -20.563  1.00 92.20           H  
ATOM   2587  OD1 ASN A 178      30.877   2.595 -20.385  1.00 92.20           O  
ATOM   2588  N   ASN A 179      32.421   7.717 -19.628  1.00 89.08           N  
ATOM   2589  H   ASN A 179      32.476   7.742 -20.636  1.00 89.08           H  
ATOM   2590  CA  ASN A 179      32.843   8.914 -18.906  1.00 89.08           C  
ATOM   2591  HA  ASN A 179      33.805   8.697 -18.443  1.00 89.08           H  
ATOM   2592  C   ASN A 179      31.830   9.272 -17.800  1.00 89.08           C  
ATOM   2593  CB  ASN A 179      33.050  10.065 -19.908  1.00 89.08           C  
ATOM   2594  HB2 ASN A 179      33.664   9.733 -20.745  1.00 89.08           H  
ATOM   2595  HB3 ASN A 179      32.097  10.394 -20.322  1.00 89.08           H  
ATOM   2596  O   ASN A 179      30.633   9.419 -18.048  1.00 89.08           O  
ATOM   2597  CG  ASN A 179      33.743  11.253 -19.274  1.00 89.08           C  
ATOM   2598  ND2 ASN A 179      34.920  11.613 -19.734  1.00 89.08           N  
ATOM   2599 HD21 ASN A 179      35.377  11.120 -20.487  1.00 89.08           H  
ATOM   2600 HD22 ASN A 179      35.370  12.432 -19.349  1.00 89.08           H  
ATOM   2601  OD1 ASN A 179      33.242  11.829 -18.315  1.00 89.08           O  
ATOM   2602  N   ALA A 180      32.296   9.424 -16.560  1.00 81.07           N  
ATOM   2603  H   ALA A 180      33.283   9.288 -16.394  1.00 81.07           H  
ATOM   2604  CA  ALA A 180      31.414   9.690 -15.422  1.00 81.07           C  
ATOM   2605  HA  ALA A 180      30.617   8.946 -15.422  1.00 81.07           H  
ATOM   2606  C   ALA A 180      30.738  11.075 -15.481  1.00 81.07           C  
ATOM   2607  CB  ALA A 180      32.232   9.518 -14.138  1.00 81.07           C  
ATOM   2608  HB1 ALA A 180      33.047  10.241 -14.114  1.00 81.07           H  
ATOM   2609  HB2 ALA A 180      32.641   8.508 -14.093  1.00 81.07           H  
ATOM   2610  HB3 ALA A 180      31.588   9.678 -13.273  1.00 81.07           H  
ATOM   2611  O   ALA A 180      29.693  11.274 -14.865  1.00 81.07           O  
ATOM   2612  N   VAL A 181      31.327  12.026 -16.212  1.00 81.93           N  
ATOM   2613  H   VAL A 181      32.149  11.777 -16.744  1.00 81.93           H  
ATOM   2614  CA  VAL A 181      30.863  13.416 -16.312  1.00 81.93           C  
ATOM   2615  HA  VAL A 181      30.266  13.656 -15.433  1.00 81.93           H  
ATOM   2616  C   VAL A 181      29.964  13.611 -17.532  1.00 81.93           C  
ATOM   2617  CB  VAL A 181      32.060  14.390 -16.347  1.00 81.93           C  
ATOM   2618  HB  VAL A 181      32.645  14.216 -17.250  1.00 81.93           H  
ATOM   2619  O   VAL A 181      28.865  14.147 -17.403  1.00 81.93           O  
ATOM   2620  CG1 VAL A 181      31.590  15.850 -16.355  1.00 81.93           C  
ATOM   2621 HG11 VAL A 181      31.023  16.063 -17.261  1.00 81.93           H  
ATOM   2622 HG12 VAL A 181      30.965  16.052 -15.485  1.00 81.93           H  
ATOM   2623 HG13 VAL A 181      32.452  16.517 -16.342  1.00 81.93           H  
ATOM   2624  CG2 VAL A 181      32.979  14.195 -15.130  1.00 81.93           C  
ATOM   2625 HG21 VAL A 181      33.433  13.205 -15.157  1.00 81.93           H  
ATOM   2626 HG22 VAL A 181      32.409  14.311 -14.209  1.00 81.93           H  
ATOM   2627 HG23 VAL A 181      33.781  14.933 -15.155  1.00 81.93           H  
ATOM   2628  N   SER A 182      30.398  13.161 -18.710  1.00 86.33           N  
ATOM   2629  H   SER A 182      31.328  12.770 -18.760  1.00 86.33           H  
ATOM   2630  CA  SER A 182      29.722  13.416 -19.995  1.00 86.33           C  
ATOM   2631  HA  SER A 182      28.905  14.122 -19.845  1.00 86.33           H  
ATOM   2632  C   SER A 182      29.113  12.168 -20.645  1.00 86.33           C  
ATOM   2633  CB  SER A 182      30.712  14.080 -20.954  1.00 86.33           C  
ATOM   2634  HB2 SER A 182      30.229  14.272 -21.913  1.00 86.33           H  
ATOM   2635  HB3 SER A 182      31.051  15.025 -20.529  1.00 86.33           H  
ATOM   2636  O   SER A 182      28.342  12.288 -21.600  1.00 86.33           O  
ATOM   2637  OG  SER A 182      31.825  13.228 -21.133  1.00 86.33           O  
ATOM   2638  HG  SER A 182      32.424  13.613 -21.776  1.00 86.33           H  
ATOM   2639  N   GLY A 183      29.404  10.978 -20.116  1.00 89.42           N  
ATOM   2640  H   GLY A 183      30.007  10.943 -19.306  1.00 89.42           H  
ATOM   2641  CA  GLY A 183      29.070   9.699 -20.735  1.00 89.42           C  
ATOM   2642  HA2 GLY A 183      29.576   8.894 -20.203  1.00 89.42           H  
ATOM   2643  HA3 GLY A 183      29.452   9.695 -21.756  1.00 89.42           H  
ATOM   2644  C   GLY A 183      27.578   9.375 -20.791  1.00 89.42           C  
ATOM   2645  O   GLY A 183      26.698  10.180 -20.448  1.00 89.42           O  
ATOM   2646  N   SER A 184      27.297   8.171 -21.282  1.00 91.70           N  
ATOM   2647  H   SER A 184      28.066   7.549 -21.489  1.00 91.70           H  
ATOM   2648  CA  SER A 184      25.947   7.739 -21.635  1.00 91.70           C  
ATOM   2649  HA  SER A 184      25.474   8.534 -22.213  1.00 91.70           H  
ATOM   2650  C   SER A 184      25.105   7.512 -20.395  1.00 91.70           C  
ATOM   2651  CB  SER A 184      25.991   6.488 -22.514  1.00 91.70           C  
ATOM   2652  HB2 SER A 184      26.575   5.714 -22.016  1.00 91.70           H  
ATOM   2653  HB3 SER A 184      26.466   6.744 -23.461  1.00 91.70           H  
ATOM   2654  O   SER A 184      25.595   7.027 -19.379  1.00 91.70           O  
ATOM   2655  OG  SER A 184      24.684   6.013 -22.772  1.00 91.70           O  
ATOM   2656  HG  SER A 184      24.257   6.722 -23.259  1.00 91.70           H  
ATOM   2657  N   GLN A 185      23.822   7.838 -20.455  1.00 87.69           N  
ATOM   2658  H   GLN A 185      23.483   8.299 -21.288  1.00 87.69           H  
ATOM   2659  CA  GLN A 185      22.860   7.518 -19.400  1.00 87.69           C  
ATOM   2660  HA  GLN A 185      23.354   7.523 -18.428  1.00 87.69           H  
ATOM   2661  C   GLN A 185      22.235   6.138 -19.597  1.00 87.69           C  
ATOM   2662  CB  GLN A 185      21.752   8.570 -19.382  1.00 87.69           C  
ATOM   2663  HB2 GLN A 185      21.225   8.546 -20.335  1.00 87.69           H  
ATOM   2664  HB3 GLN A 185      21.044   8.323 -18.591  1.00 87.69           H  
ATOM   2665  O   GLN A 185      21.697   5.567 -18.654  1.00 87.69           O  
ATOM   2666  CG  GLN A 185      22.286   9.985 -19.144  1.00 87.69           C  
ATOM   2667  HG2 GLN A 185      23.047  10.213 -19.890  1.00 87.69           H  
ATOM   2668  HG3 GLN A 185      22.763  10.051 -18.167  1.00 87.69           H  
ATOM   2669  CD  GLN A 185      21.179  11.023 -19.249  1.00 87.69           C  
ATOM   2670  NE2 GLN A 185      21.499  12.285 -19.408  1.00 87.69           N  
ATOM   2671 HE21 GLN A 185      20.731  12.914 -19.223  1.00 87.69           H  
ATOM   2672 HE22 GLN A 185      22.458  12.557 -19.244  1.00 87.69           H  
ATOM   2673  OE1 GLN A 185      20.001  10.755 -19.089  1.00 87.69           O  
ATOM   2674  N   TYR A 186      22.315   5.601 -20.812  1.00 91.09           N  
ATOM   2675  H   TYR A 186      22.824   6.110 -21.521  1.00 91.09           H  
ATOM   2676  CA  TYR A 186      21.571   4.417 -21.222  1.00 91.09           C  
ATOM   2677  HA  TYR A 186      20.777   4.209 -20.505  1.00 91.09           H  
ATOM   2678  C   TYR A 186      22.447   3.178 -21.291  1.00 91.09           C  
ATOM   2679  CB  TYR A 186      20.917   4.698 -22.576  1.00 91.09           C  
ATOM   2680  HB2 TYR A 186      20.465   3.782 -22.956  1.00 91.09           H  
ATOM   2681  HB3 TYR A 186      21.692   5.006 -23.278  1.00 91.09           H  
ATOM   2682  O   TYR A 186      21.951   2.086 -21.032  1.00 91.09           O  
ATOM   2683  CG  TYR A 186      19.854   5.771 -22.506  1.00 91.09           C  
ATOM   2684  CD1 TYR A 186      18.519   5.426 -22.225  1.00 91.09           C  
ATOM   2685  HD1 TYR A 186      18.246   4.389 -22.096  1.00 91.09           H  
ATOM   2686  CD2 TYR A 186      20.216   7.121 -22.658  1.00 91.09           C  
ATOM   2687  HD2 TYR A 186      21.245   7.381 -22.857  1.00 91.09           H  
ATOM   2688  CE1 TYR A 186      17.544   6.434 -22.101  1.00 91.09           C  
ATOM   2689  HE1 TYR A 186      16.519   6.177 -21.879  1.00 91.09           H  
ATOM   2690  CE2 TYR A 186      19.257   8.133 -22.490  1.00 91.09           C  
ATOM   2691  HE2 TYR A 186      19.562   9.167 -22.555  1.00 91.09           H  
ATOM   2692  OH  TYR A 186      16.988   8.775 -22.078  1.00 91.09           O  
ATOM   2693  HH  TYR A 186      17.436   9.598 -21.868  1.00 91.09           H  
ATOM   2694  CZ  TYR A 186      17.916   7.790 -22.218  1.00 91.09           C  
ATOM   2695  N   ILE A 187      23.734   3.325 -21.613  1.00 94.73           N  
ATOM   2696  H   ILE A 187      24.089   4.245 -21.831  1.00 94.73           H  
ATOM   2697  CA  ILE A 187      24.636   2.188 -21.789  1.00 94.73           C  
ATOM   2698  HA  ILE A 187      24.191   1.326 -21.292  1.00 94.73           H  
ATOM   2699  C   ILE A 187      25.989   2.400 -21.111  1.00 94.73           C  
ATOM   2700  CB  ILE A 187      24.792   1.810 -23.282  1.00 94.73           C  
ATOM   2701  HB  ILE A 187      25.470   0.958 -23.334  1.00 94.73           H  
ATOM   2702  O   ILE A 187      26.454   3.521 -20.907  1.00 94.73           O  
ATOM   2703  CG1 ILE A 187      25.402   2.958 -24.116  1.00 94.73           C  
ATOM   2704 HG12 ILE A 187      26.300   3.323 -23.618  1.00 94.73           H  
ATOM   2705 HG13 ILE A 187      24.690   3.780 -24.180  1.00 94.73           H  
ATOM   2706  CG2 ILE A 187      23.442   1.357 -23.868  1.00 94.73           C  
ATOM   2707 HG21 ILE A 187      22.988   0.610 -23.218  1.00 94.73           H  
ATOM   2708 HG22 ILE A 187      23.589   0.905 -24.849  1.00 94.73           H  
ATOM   2709 HG23 ILE A 187      22.767   2.207 -23.965  1.00 94.73           H  
ATOM   2710  CD1 ILE A 187      25.795   2.550 -25.539  1.00 94.73           C  
ATOM   2711 HD11 ILE A 187      26.443   1.674 -25.513  1.00 94.73           H  
ATOM   2712 HD12 ILE A 187      24.902   2.335 -26.126  1.00 94.73           H  
ATOM   2713 HD13 ILE A 187      26.330   3.373 -26.014  1.00 94.73           H  
ATOM   2714  N   THR A 188      26.628   1.293 -20.763  1.00 94.44           N  
ATOM   2715  H   THR A 188      26.138   0.417 -20.881  1.00 94.44           H  
ATOM   2716  CA  THR A 188      28.078   1.178 -20.633  1.00 94.44           C  
ATOM   2717  HA  THR A 188      28.527   2.167 -20.719  1.00 94.44           H  
ATOM   2718  C   THR A 188      28.609   0.326 -21.775  1.00 94.44           C  
ATOM   2719  CB  THR A 188      28.511   0.558 -19.297  1.00 94.44           C  
ATOM   2720  HB  THR A 188      29.595   0.450 -19.289  1.00 94.44           H  
ATOM   2721  O   THR A 188      27.874  -0.445 -22.394  1.00 94.44           O  
ATOM   2722  CG2 THR A 188      28.103   1.408 -18.101  1.00 94.44           C  
ATOM   2723 HG21 THR A 188      27.016   1.424 -18.022  1.00 94.44           H  
ATOM   2724 HG22 THR A 188      28.523   0.981 -17.191  1.00 94.44           H  
ATOM   2725 HG23 THR A 188      28.498   2.416 -18.233  1.00 94.44           H  
ATOM   2726  OG1 THR A 188      27.925  -0.706 -19.112  1.00 94.44           O  
ATOM   2727  HG1 THR A 188      28.197  -1.044 -18.255  1.00 94.44           H  
ATOM   2728  N   VAL A 189      29.897   0.448 -22.064  1.00 93.20           N  
ATOM   2729  H   VAL A 189      30.445   1.123 -21.549  1.00 93.20           H  
ATOM   2730  CA  VAL A 189      30.571  -0.400 -23.049  1.00 93.20           C  
ATOM   2731  HA  VAL A 189      29.876  -1.168 -23.388  1.00 93.20           H  
ATOM   2732  C   VAL A 189      31.732  -1.139 -22.406  1.00 93.20           C  
ATOM   2733  CB  VAL A 189      30.986   0.381 -24.305  1.00 93.20           C  
ATOM   2734  HB  VAL A 189      31.464  -0.315 -24.995  1.00 93.20           H  
ATOM   2735  O   VAL A 189      32.407  -0.610 -21.520  1.00 93.20           O  
ATOM   2736  CG1 VAL A 189      29.752   0.966 -25.000  1.00 93.20           C  
ATOM   2737 HG11 VAL A 189      30.053   1.467 -25.920  1.00 93.20           H  
ATOM   2738 HG12 VAL A 189      29.256   1.684 -24.346  1.00 93.20           H  
ATOM   2739 HG13 VAL A 189      29.050   0.168 -25.242  1.00 93.20           H  
ATOM   2740  CG2 VAL A 189      31.975   1.505 -24.005  1.00 93.20           C  
ATOM   2741 HG21 VAL A 189      32.875   1.076 -23.564  1.00 93.20           H  
ATOM   2742 HG22 VAL A 189      32.245   2.005 -24.935  1.00 93.20           H  
ATOM   2743 HG23 VAL A 189      31.540   2.235 -23.322  1.00 93.20           H  
ATOM   2744  N   SER A 190      31.972  -2.372 -22.848  1.00 90.64           N  
ATOM   2745  H   SER A 190      31.343  -2.770 -23.530  1.00 90.64           H  
ATOM   2746  CA  SER A 190      33.172  -3.116 -22.479  1.00 90.64           C  
ATOM   2747  HA  SER A 190      33.194  -3.207 -21.393  1.00 90.64           H  
ATOM   2748  C   SER A 190      34.434  -2.368 -22.918  1.00 90.64           C  
ATOM   2749  CB  SER A 190      33.136  -4.531 -23.077  1.00 90.64           C  
ATOM   2750  HB2 SER A 190      33.925  -5.132 -22.625  1.00 90.64           H  
ATOM   2751  HB3 SER A 190      32.178  -4.992 -22.836  1.00 90.64           H  
ATOM   2752  O   SER A 190      34.386  -1.439 -23.731  1.00 90.64           O  
ATOM   2753  OG  SER A 190      33.315  -4.527 -24.484  1.00 90.64           O  
ATOM   2754  HG  SER A 190      34.240  -4.356 -24.677  1.00 90.64           H  
ATOM   2755  N   ALA A 191      35.591  -2.823 -22.433  1.00 84.27           N  
ATOM   2756  H   ALA A 191      35.595  -3.586 -21.772  1.00 84.27           H  
ATOM   2757  CA  ALA A 191      36.839  -2.481 -23.100  1.00 84.27           C  
ATOM   2758  HA  ALA A 191      36.992  -1.403 -23.035  1.00 84.27           H  
ATOM   2759  C   ALA A 191      36.725  -2.874 -24.580  1.00 84.27           C  
ATOM   2760  CB  ALA A 191      38.011  -3.183 -22.408  1.00 84.27           C  
ATOM   2761  HB1 ALA A 191      38.940  -2.914 -22.911  1.00 84.27           H  
ATOM   2762  HB2 ALA A 191      38.069  -2.870 -21.366  1.00 84.27           H  
ATOM   2763  HB3 ALA A 191      37.883  -4.264 -22.460  1.00 84.27           H  
ATOM   2764  O   ALA A 191      36.259  -3.975 -24.900  1.00 84.27           O  
ATOM   2765  N   GLN A 192      37.090  -1.952 -25.464  1.00 81.14           N  
ATOM   2766  H   GLN A 192      37.336  -1.026 -25.143  1.00 81.14           H  
ATOM   2767  CA  GLN A 192      37.123  -2.223 -26.893  1.00 81.14           C  
ATOM   2768  HA  GLN A 192      36.173  -2.686 -27.162  1.00 81.14           H  
ATOM   2769  C   GLN A 192      38.231  -3.221 -27.243  1.00 81.14           C  
ATOM   2770  CB  GLN A 192      37.216  -0.912 -27.674  1.00 81.14           C  
ATOM   2771  HB2 GLN A 192      36.338  -0.322 -27.412  1.00 81.14           H  
ATOM   2772  HB3 GLN A 192      37.156  -1.142 -28.738  1.00 81.14           H  
ATOM   2773  O   GLN A 192      39.301  -3.218 -26.626  1.00 81.14           O  
ATOM   2774  CG  GLN A 192      38.482  -0.069 -27.424  1.00 81.14           C  
ATOM   2775  HG2 GLN A 192      39.359  -0.599 -27.795  1.00 81.14           H  
ATOM   2776  HG3 GLN A 192      38.604   0.120 -26.357  1.00 81.14           H  
ATOM   2777  CD  GLN A 192      38.366   1.273 -28.140  1.00 81.14           C  
ATOM   2778  NE2 GLN A 192      39.407   2.027 -28.347  1.00 81.14           N  
ATOM   2779 HE21 GLN A 192      40.304   1.885 -27.906  1.00 81.14           H  
ATOM   2780 HE22 GLN A 192      39.197   2.879 -28.847  1.00 81.14           H  
ATOM   2781  OE1 GLN A 192      37.305   1.712 -28.538  1.00 81.14           O  
ATOM   2782  N   ALA A 193      37.980  -4.086 -28.224  1.00 72.19           N  
ATOM   2783  H   ALA A 193      37.105  -4.013 -28.724  1.00 72.19           H  
ATOM   2784  CA  ALA A 193      38.955  -5.074 -28.673  1.00 72.19           C  
ATOM   2785  HA  ALA A 193      39.437  -5.516 -27.800  1.00 72.19           H  
ATOM   2786  C   ALA A 193      40.039  -4.406 -29.536  1.00 72.19           C  
ATOM   2787  CB  ALA A 193      38.218  -6.193 -29.417  1.00 72.19           C  
ATOM   2788  HB1 ALA A 193      37.476  -6.652 -28.762  1.00 72.19           H  
ATOM   2789  HB2 ALA A 193      37.716  -5.785 -30.294  1.00 72.19           H  
ATOM   2790  HB3 ALA A 193      38.931  -6.952 -29.738  1.00 72.19           H  
ATOM   2791  O   ALA A 193      39.775  -3.991 -30.660  1.00 72.19           O  
ATOM   2792  N   THR A 194      41.273  -4.312 -29.029  1.00 67.98           N  
ATOM   2793  H   THR A 194      41.435  -4.598 -28.074  1.00 67.98           H  
ATOM   2794  CA  THR A 194      42.396  -3.698 -29.766  1.00 67.98           C  
ATOM   2795  HA  THR A 194      42.027  -2.850 -30.342  1.00 67.98           H  
ATOM   2796  C   THR A 194      43.042  -4.655 -30.766  1.00 67.98           C  
ATOM   2797  CB  THR A 194      43.478  -3.181 -28.813  1.00 67.98           C  
ATOM   2798  HB  THR A 194      44.321  -2.814 -29.399  1.00 67.98           H  
ATOM   2799  O   THR A 194      43.485  -4.240 -31.825  1.00 67.98           O  
ATOM   2800  CG2 THR A 194      42.969  -2.046 -27.923  1.00 67.98           C  
ATOM   2801 HG21 THR A 194      42.173  -2.402 -27.270  1.00 67.98           H  
ATOM   2802 HG22 THR A 194      43.789  -1.657 -27.320  1.00 67.98           H  
ATOM   2803 HG23 THR A 194      42.581  -1.245 -28.552  1.00 67.98           H  
ATOM   2804  OG1 THR A 194      43.919  -4.216 -27.959  1.00 67.98           O  
ATOM   2805  HG1 THR A 194      44.695  -3.884 -27.503  1.00 67.98           H  
ATOM   2806  N   ASN A 195      43.038  -5.961 -30.495  1.00 64.12           N  
ATOM   2807  H   ASN A 195      42.580  -6.265 -29.648  1.00 64.12           H  
ATOM   2808  CA  ASN A 195      43.546  -6.993 -31.410  1.00 64.12           C  
ATOM   2809  HA  ASN A 195      44.514  -6.661 -31.785  1.00 64.12           H  
ATOM   2810  C   ASN A 195      42.663  -7.211 -32.653  1.00 64.12           C  
ATOM   2811  CB  ASN A 195      43.753  -8.300 -30.624  1.00 64.12           C  
ATOM   2812  HB2 ASN A 195      44.454  -8.124 -29.809  1.00 64.12           H  
ATOM   2813  HB3 ASN A 195      44.193  -9.038 -31.295  1.00 64.12           H  
ATOM   2814  O   ASN A 195      42.949  -8.088 -33.466  1.00 64.12           O  
ATOM   2815  CG  ASN A 195      42.474  -8.880 -30.035  1.00 64.12           C  
ATOM   2816  ND2 ASN A 195      42.464 -10.156 -29.734  1.00 64.12           N  
ATOM   2817 HD21 ASN A 195      43.252 -10.743 -29.970  1.00 64.12           H  
ATOM   2818 HD22 ASN A 195      41.589 -10.511 -29.375  1.00 64.12           H  
ATOM   2819  OD1 ASN A 195      41.488  -8.208 -29.783  1.00 64.12           O  
ATOM   2820  N   ASN A 196      41.593  -6.431 -32.779  1.00 65.86           N  
ATOM   2821  H   ASN A 196      41.457  -5.707 -32.089  1.00 65.86           H  
ATOM   2822  CA  ASN A 196      40.579  -6.539 -33.807  1.00 65.86           C  
ATOM   2823  HA  ASN A 196      40.886  -7.309 -34.515  1.00 65.86           H  
ATOM   2824  C   ASN A 196      40.448  -5.233 -34.604  1.00 65.86           C  
ATOM   2825  CB  ASN A 196      39.286  -6.968 -33.102  1.00 65.86           C  
ATOM   2826  HB2 ASN A 196      38.776  -6.092 -32.701  1.00 65.86           H  
ATOM   2827  HB3 ASN A 196      39.512  -7.641 -32.274  1.00 65.86           H  
ATOM   2828  O   ASN A 196      39.337  -4.823 -34.928  1.00 65.86           O  
ATOM   2829  CG  ASN A 196      38.371  -7.718 -34.025  1.00 65.86           C  
ATOM   2830  ND2 ASN A 196      37.104  -7.739 -33.701  1.00 65.86           N  
ATOM   2831 HD21 ASN A 196      36.762  -7.158 -32.949  1.00 65.86           H  
ATOM   2832 HD22 ASN A 196      36.493  -8.180 -34.373  1.00 65.86           H  
ATOM   2833  OD1 ASN A 196      38.796  -8.373 -34.963  1.00 65.86           O  
ATOM   2834  N   HIS A 197      41.579  -4.551 -34.837  1.00 61.68           N  
ATOM   2835  H   HIS A 197      42.446  -4.920 -34.474  1.00 61.68           H  
ATOM   2836  CA  HIS A 197      41.627  -3.242 -35.487  1.00 61.68           C  
ATOM   2837  HA  HIS A 197      41.214  -2.503 -34.800  1.00 61.68           H  
ATOM   2838  C   HIS A 197      40.779  -3.219 -36.760  1.00 61.68           C  
ATOM   2839  CB  HIS A 197      43.079  -2.843 -35.804  1.00 61.68           C  
ATOM   2840  HB2 HIS A 197      43.064  -2.002 -36.498  1.00 61.68           H  
ATOM   2841  HB3 HIS A 197      43.587  -3.670 -36.300  1.00 61.68           H  
ATOM   2842  O   HIS A 197      41.081  -3.906 -37.737  1.00 61.68           O  
ATOM   2843  CG  HIS A 197      43.869  -2.407 -34.597  1.00 61.68           C  
ATOM   2844  CD2 HIS A 197      45.123  -2.827 -34.239  1.00 61.68           C  
ATOM   2845  HD2 HIS A 197      45.725  -3.545 -34.776  1.00 61.68           H  
ATOM   2846  ND1 HIS A 197      43.477  -1.471 -33.667  1.00 61.68           N  
ATOM   2847  HD1 HIS A 197      42.601  -0.969 -33.640  1.00 61.68           H  
ATOM   2848  CE1 HIS A 197      44.462  -1.357 -32.764  1.00 61.68           C  
ATOM   2849  HE1 HIS A 197      44.418  -0.735 -31.882  1.00 61.68           H  
ATOM   2850  NE2 HIS A 197      45.493  -2.160 -33.067  1.00 61.68           N  
ATOM   2851  N   VAL A 198      39.720  -2.411 -36.720  1.00 68.92           N  
ATOM   2852  H   VAL A 198      39.503  -1.934 -35.857  1.00 68.92           H  
ATOM   2853  CA  VAL A 198      38.989  -2.001 -37.910  1.00 68.92           C  
ATOM   2854  HA  VAL A 198      38.885  -2.856 -38.579  1.00 68.92           H  
ATOM   2855  C   VAL A 198      39.804  -0.947 -38.629  1.00 68.92           C  
ATOM   2856  CB  VAL A 198      37.583  -1.463 -37.599  1.00 68.92           C  
ATOM   2857  HB  VAL A 198      37.254  -0.888 -38.464  1.00 68.92           H  
ATOM   2858  O   VAL A 198      39.978   0.164 -38.127  1.00 68.92           O  
ATOM   2859  CG1 VAL A 198      36.616  -2.626 -37.472  1.00 68.92           C  
ATOM   2860 HG11 VAL A 198      36.683  -3.239 -38.370  1.00 68.92           H  
ATOM   2861 HG12 VAL A 198      36.868  -3.229 -36.600  1.00 68.92           H  
ATOM   2862 HG13 VAL A 198      35.598  -2.242 -37.402  1.00 68.92           H  
ATOM   2863  CG2 VAL A 198      37.461  -0.589 -36.338  1.00 68.92           C  
ATOM   2864 HG21 VAL A 198      36.446  -0.198 -36.268  1.00 68.92           H  
ATOM   2865 HG22 VAL A 198      38.144   0.259 -36.399  1.00 68.92           H  
ATOM   2866 HG23 VAL A 198      37.676  -1.169 -35.441  1.00 68.92           H  
ATOM   2867  N   SER A 199      40.297  -1.311 -39.805  1.00 76.99           N  
ATOM   2868  H   SER A 199      40.140  -2.261 -40.108  1.00 76.99           H  
ATOM   2869  CA  SER A 199      40.835  -0.332 -40.749  1.00 76.99           C  
ATOM   2870  HA  SER A 199      41.670   0.187 -40.279  1.00 76.99           H  
ATOM   2871  C   SER A 199      39.779   0.713 -41.120  1.00 76.99           C  
ATOM   2872  CB  SER A 199      41.351  -1.027 -42.007  1.00 76.99           C  
ATOM   2873  HB2 SER A 199      42.232  -1.622 -41.769  1.00 76.99           H  
ATOM   2874  HB3 SER A 199      41.602  -0.265 -42.746  1.00 76.99           H  
ATOM   2875  O   SER A 199      38.574   0.455 -41.027  1.00 76.99           O  
ATOM   2876  OG  SER A 199      40.368  -1.843 -42.589  1.00 76.99           O  
ATOM   2877  HG  SER A 199      40.108  -2.499 -41.938  1.00 76.99           H  
ATOM   2878  N   GLY A 200      40.227   1.886 -41.569  1.00 79.26           N  
ATOM   2879  H   GLY A 200      41.221   2.030 -41.679  1.00 79.26           H  
ATOM   2880  CA  GLY A 200      39.325   2.929 -42.052  1.00 79.26           C  
ATOM   2881  HA2 GLY A 200      39.934   3.771 -42.381  1.00 79.26           H  
ATOM   2882  HA3 GLY A 200      38.682   3.265 -41.238  1.00 79.26           H  
ATOM   2883  C   GLY A 200      38.442   2.448 -43.213  1.00 79.26           C  
ATOM   2884  O   GLY A 200      37.225   2.608 -43.145  1.00 79.26           O  
ATOM   2885  N   ASP A 201      39.023   1.716 -44.171  1.00 81.84           N  
ATOM   2886  H   ASP A 201      40.032   1.687 -44.198  1.00 81.84           H  
ATOM   2887  CA  ASP A 201      38.316   1.038 -45.276  1.00 81.84           C  
ATOM   2888  HA  ASP A 201      37.821   1.777 -45.906  1.00 81.84           H  
ATOM   2889  C   ASP A 201      37.247   0.039 -44.775  1.00 81.84           C  
ATOM   2890  CB  ASP A 201      39.378   0.317 -46.126  1.00 81.84           C  
ATOM   2891  HB2 ASP A 201      39.958  -0.338 -45.477  1.00 81.84           H  
ATOM   2892  HB3 ASP A 201      40.067   1.054 -46.540  1.00 81.84           H  
ATOM   2893  O   ASP A 201      36.098   0.030 -45.223  1.00 81.84           O  
ATOM   2894  CG  ASP A 201      38.796  -0.514 -47.279  1.00 81.84           C  
ATOM   2895  OD1 ASP A 201      37.979   0.010 -48.060  1.00 81.84           O  
ATOM   2896  OD2 ASP A 201      39.169  -1.710 -47.361  1.00 81.84           O  
ATOM   2897  N   GLN A 202      37.563  -0.779 -43.763  1.00 82.32           N  
ATOM   2898  H   GLN A 202      38.504  -0.747 -43.399  1.00 82.32           H  
ATOM   2899  CA  GLN A 202      36.584  -1.709 -43.179  1.00 82.32           C  
ATOM   2900  HA  GLN A 202      36.167  -2.323 -43.977  1.00 82.32           H  
ATOM   2901  C   GLN A 202      35.418  -0.998 -42.491  1.00 82.32           C  
ATOM   2902  CB  GLN A 202      37.253  -2.639 -42.171  1.00 82.32           C  
ATOM   2903  HB2 GLN A 202      36.498  -3.089 -41.527  1.00 82.32           H  
ATOM   2904  HB3 GLN A 202      37.927  -2.057 -41.542  1.00 82.32           H  
ATOM   2905  O   GLN A 202      34.293  -1.503 -42.521  1.00 82.32           O  
ATOM   2906  CG  GLN A 202      37.993  -3.771 -42.889  1.00 82.32           C  
ATOM   2907  HG2 GLN A 202      37.258  -4.466 -43.296  1.00 82.32           H  
ATOM   2908  HG3 GLN A 202      38.573  -3.378 -43.724  1.00 82.32           H  
ATOM   2909  CD  GLN A 202      38.934  -4.519 -41.960  1.00 82.32           C  
ATOM   2910  NE2 GLN A 202      39.323  -5.724 -42.308  1.00 82.32           N  
ATOM   2911 HE21 GLN A 202      39.059  -6.062 -43.222  1.00 82.32           H  
ATOM   2912 HE22 GLN A 202      40.120  -6.067 -41.791  1.00 82.32           H  
ATOM   2913  OE1 GLN A 202      39.402  -4.026 -40.944  1.00 82.32           O  
ATOM   2914  N   VAL A 203      35.667   0.150 -41.859  1.00 81.65           N  
ATOM   2915  H   VAL A 203      36.607   0.519 -41.878  1.00 81.65           H  
ATOM   2916  CA  VAL A 203      34.597   0.959 -41.269  1.00 81.65           C  
ATOM   2917  HA  VAL A 203      33.963   0.302 -40.674  1.00 81.65           H  
ATOM   2918  C   VAL A 203      33.701   1.538 -42.356  1.00 81.65           C  
ATOM   2919  CB  VAL A 203      35.146   2.053 -40.338  1.00 81.65           C  
ATOM   2920  HB  VAL A 203      35.953   2.600 -40.825  1.00 81.65           H  
ATOM   2921  O   VAL A 203      32.487   1.351 -42.273  1.00 81.65           O  
ATOM   2922  CG1 VAL A 203      34.063   3.055 -39.937  1.00 81.65           C  
ATOM   2923 HG11 VAL A 203      33.174   2.519 -39.606  1.00 81.65           H  
ATOM   2924 HG12 VAL A 203      33.805   3.687 -40.787  1.00 81.65           H  
ATOM   2925 HG13 VAL A 203      34.427   3.708 -39.144  1.00 81.65           H  
ATOM   2926  CG2 VAL A 203      35.689   1.400 -39.064  1.00 81.65           C  
ATOM   2927 HG21 VAL A 203      35.819   2.147 -38.280  1.00 81.65           H  
ATOM   2928 HG22 VAL A 203      35.007   0.632 -38.701  1.00 81.65           H  
ATOM   2929 HG23 VAL A 203      36.660   0.964 -39.301  1.00 81.65           H  
ATOM   2930  N   ASN A 204      34.280   2.157 -43.387  1.00 83.91           N  
ATOM   2931  H   ASN A 204      35.284   2.268 -43.398  1.00 83.91           H  
ATOM   2932  CA  ASN A 204      33.516   2.718 -44.503  1.00 83.91           C  
ATOM   2933  HA  ASN A 204      32.818   3.470 -44.135  1.00 83.91           H  
ATOM   2934  C   ASN A 204      32.681   1.634 -45.189  1.00 83.91           C  
ATOM   2935  CB  ASN A 204      34.481   3.390 -45.490  1.00 83.91           C  
ATOM   2936  HB2 ASN A 204      33.939   3.646 -46.400  1.00 83.91           H  
ATOM   2937  HB3 ASN A 204      35.288   2.708 -45.760  1.00 83.91           H  
ATOM   2938  O   ASN A 204      31.488   1.796 -45.408  1.00 83.91           O  
ATOM   2939  CG  ASN A 204      35.073   4.678 -44.958  1.00 83.91           C  
ATOM   2940  ND2 ASN A 204      36.132   5.141 -45.563  1.00 83.91           N  
ATOM   2941 HD21 ASN A 204      36.495   4.630 -46.356  1.00 83.91           H  
ATOM   2942 HD22 ASN A 204      36.534   6.012 -45.248  1.00 83.91           H  
ATOM   2943  OD1 ASN A 204      34.633   5.267 -43.984  1.00 83.91           O  
ATOM   2944  N   THR A 205      33.246   0.455 -45.437  1.00 86.22           N  
ATOM   2945  H   THR A 205      34.241   0.363 -45.291  1.00 86.22           H  
ATOM   2946  CA  THR A 205      32.492  -0.644 -46.061  1.00 86.22           C  
ATOM   2947  HA  THR A 205      31.998  -0.251 -46.949  1.00 86.22           H  
ATOM   2948  C   THR A 205      31.380  -1.209 -45.169  1.00 86.22           C  
ATOM   2949  CB  THR A 205      33.420  -1.775 -46.514  1.00 86.22           C  
ATOM   2950  HB  THR A 205      32.817  -2.630 -46.820  1.00 86.22           H  
ATOM   2951  O   THR A 205      30.279  -1.468 -45.657  1.00 86.22           O  
ATOM   2952  CG2 THR A 205      34.304  -1.361 -47.687  1.00 86.22           C  
ATOM   2953 HG21 THR A 205      34.892  -0.476 -47.446  1.00 86.22           H  
ATOM   2954 HG22 THR A 205      34.988  -2.171 -47.941  1.00 86.22           H  
ATOM   2955 HG23 THR A 205      33.683  -1.136 -48.554  1.00 86.22           H  
ATOM   2956  OG1 THR A 205      34.281  -2.170 -45.481  1.00 86.22           O  
ATOM   2957  HG1 THR A 205      34.983  -1.516 -45.480  1.00 86.22           H  
ATOM   2958  N   SER A 206      31.628  -1.395 -43.869  1.00 85.61           N  
ATOM   2959  H   SER A 206      32.548  -1.157 -43.527  1.00 85.61           H  
ATOM   2960  CA  SER A 206      30.669  -2.046 -42.955  1.00 85.61           C  
ATOM   2961  HA  SER A 206      30.170  -2.853 -43.492  1.00 85.61           H  
ATOM   2962  C   SER A 206      29.576  -1.100 -42.445  1.00 85.61           C  
ATOM   2963  CB  SER A 206      31.395  -2.673 -41.759  1.00 85.61           C  
ATOM   2964  HB2 SER A 206      31.787  -1.883 -41.119  1.00 85.61           H  
ATOM   2965  HB3 SER A 206      30.687  -3.270 -41.184  1.00 85.61           H  
ATOM   2966  O   SER A 206      28.496  -1.558 -42.071  1.00 85.61           O  
ATOM   2967  OG  SER A 206      32.470  -3.491 -42.183  1.00 85.61           O  
ATOM   2968  HG  SER A 206      33.146  -2.895 -42.513  1.00 85.61           H  
ATOM   2969  N   PHE A 207      29.847   0.209 -42.426  1.00 88.55           N  
ATOM   2970  H   PHE A 207      30.769   0.505 -42.713  1.00 88.55           H  
ATOM   2971  CA  PHE A 207      28.982   1.235 -41.836  1.00 88.55           C  
ATOM   2972  HA  PHE A 207      28.021   0.779 -41.598  1.00 88.55           H  
ATOM   2973  C   PHE A 207      28.643   2.400 -42.785  1.00 88.55           C  
ATOM   2974  CB  PHE A 207      29.586   1.726 -40.511  1.00 88.55           C  
ATOM   2975  HB2 PHE A 207      30.534   2.224 -40.714  1.00 88.55           H  
ATOM   2976  HB3 PHE A 207      28.921   2.473 -40.078  1.00 88.55           H  
ATOM   2977  O   PHE A 207      28.044   3.377 -42.328  1.00 88.55           O  
ATOM   2978  CG  PHE A 207      29.792   0.646 -39.467  1.00 88.55           C  
ATOM   2979  CD1 PHE A 207      28.721   0.234 -38.655  1.00 88.55           C  
ATOM   2980  HD1 PHE A 207      27.742   0.665 -38.799  1.00 88.55           H  
ATOM   2981  CD2 PHE A 207      31.061   0.070 -39.288  1.00 88.55           C  
ATOM   2982  HD2 PHE A 207      31.881   0.387 -39.916  1.00 88.55           H  
ATOM   2983  CE1 PHE A 207      28.927  -0.749 -37.670  1.00 88.55           C  
ATOM   2984  HE1 PHE A 207      28.098  -1.092 -37.069  1.00 88.55           H  
ATOM   2985  CE2 PHE A 207      31.275  -0.883 -38.279  1.00 88.55           C  
ATOM   2986  HE2 PHE A 207      32.265  -1.288 -38.132  1.00 88.55           H  
ATOM   2987  CZ  PHE A 207      30.204  -1.301 -37.471  1.00 88.55           C  
ATOM   2988  HZ  PHE A 207      30.356  -2.053 -36.712  1.00 88.55           H  
ATOM   2989  N   ALA A 208      28.928   2.281 -44.093  1.00 88.21           N  
ATOM   2990  H   ALA A 208      29.604   1.589 -44.383  1.00 88.21           H  
ATOM   2991  CA  ALA A 208      28.456   3.215 -45.131  1.00 88.21           C  
ATOM   2992  HA  ALA A 208      28.944   4.181 -45.003  1.00 88.21           H  
ATOM   2993  C   ALA A 208      26.940   3.444 -45.070  1.00 88.21           C  
ATOM   2994  CB  ALA A 208      28.805   2.662 -46.523  1.00 88.21           C  
ATOM   2995  HB1 ALA A 208      28.198   3.160 -47.279  1.00 88.21           H  
ATOM   2996  HB2 ALA A 208      29.844   2.893 -46.756  1.00 88.21           H  
ATOM   2997  HB3 ALA A 208      28.640   1.585 -46.569  1.00 88.21           H  
ATOM   2998  O   ALA A 208      26.431   4.528 -45.343  1.00 88.21           O  
ATOM   2999  N   THR A 209      26.186   2.402 -44.711  1.00 90.20           N  
ATOM   3000  H   THR A 209      26.677   1.561 -44.442  1.00 90.20           H  
ATOM   3001  CA  THR A 209      24.786   2.537 -44.305  1.00 90.20           C  
ATOM   3002  HA  THR A 209      24.433   3.544 -44.530  1.00 90.20           H  
ATOM   3003  C   THR A 209      24.692   2.327 -42.805  1.00 90.20           C  
ATOM   3004  CB  THR A 209      23.884   1.555 -45.056  1.00 90.20           C  
ATOM   3005  HB  THR A 209      24.180   0.532 -44.824  1.00 90.20           H  
ATOM   3006  O   THR A 209      25.222   1.349 -42.285  1.00 90.20           O  
ATOM   3007  CG2 THR A 209      22.402   1.750 -44.730  1.00 90.20           C  
ATOM   3008 HG21 THR A 209      22.213   1.497 -43.686  1.00 90.20           H  
ATOM   3009 HG22 THR A 209      22.112   2.784 -44.918  1.00 90.20           H  
ATOM   3010 HG23 THR A 209      21.808   1.089 -45.360  1.00 90.20           H  
ATOM   3011  OG1 THR A 209      24.023   1.777 -46.439  1.00 90.20           O  
ATOM   3012  HG1 THR A 209      24.941   2.018 -46.582  1.00 90.20           H  
ATOM   3013  N   ALA A 210      23.976   3.218 -42.119  1.00 92.12           N  
ATOM   3014  H   ALA A 210      23.614   4.024 -42.608  1.00 92.12           H  
ATOM   3015  CA  ALA A 210      23.790   3.143 -40.678  1.00 92.12           C  
ATOM   3016  HA  ALA A 210      24.762   3.296 -40.210  1.00 92.12           H  
ATOM   3017  C   ALA A 210      23.247   1.768 -40.242  1.00 92.12           C  
ATOM   3018  CB  ALA A 210      22.863   4.287 -40.255  1.00 92.12           C  
ATOM   3019  HB1 ALA A 210      22.772   4.290 -39.169  1.00 92.12           H  
ATOM   3020  HB2 ALA A 210      21.878   4.156 -40.703  1.00 92.12           H  
ATOM   3021  HB3 ALA A 210      23.285   5.241 -40.571  1.00 92.12           H  
ATOM   3022  O   ALA A 210      22.155   1.354 -40.643  1.00 92.12           O  
ATOM   3023  N   VAL A 211      23.998   1.079 -39.386  1.00 93.28           N  
ATOM   3024  H   VAL A 211      24.869   1.495 -39.087  1.00 93.28           H  
ATOM   3025  CA  VAL A 211      23.657  -0.248 -38.864  1.00 93.28           C  
ATOM   3026  HA  VAL A 211      22.952  -0.720 -39.548  1.00 93.28           H  
ATOM   3027  C   VAL A 211      22.992  -0.088 -37.504  1.00 93.28           C  
ATOM   3028  CB  VAL A 211      24.894  -1.163 -38.782  1.00 93.28           C  
ATOM   3029  HB  VAL A 211      25.594  -0.760 -38.050  1.00 93.28           H  
ATOM   3030  O   VAL A 211      23.504   0.612 -36.634  1.00 93.28           O  
ATOM   3031  CG1 VAL A 211      24.488  -2.581 -38.356  1.00 93.28           C  
ATOM   3032 HG11 VAL A 211      24.055  -2.575 -37.356  1.00 93.28           H  
ATOM   3033 HG12 VAL A 211      25.372  -3.217 -38.334  1.00 93.28           H  
ATOM   3034 HG13 VAL A 211      23.773  -2.998 -39.065  1.00 93.28           H  
ATOM   3035  CG2 VAL A 211      25.609  -1.272 -40.133  1.00 93.28           C  
ATOM   3036 HG21 VAL A 211      24.920  -1.605 -40.909  1.00 93.28           H  
ATOM   3037 HG22 VAL A 211      26.025  -0.307 -40.420  1.00 93.28           H  
ATOM   3038 HG23 VAL A 211      26.441  -1.973 -40.065  1.00 93.28           H  
ATOM   3039  N   THR A 212      21.838  -0.731 -37.308  1.00 95.28           N  
ATOM   3040  H   THR A 212      21.516  -1.361 -38.030  1.00 95.28           H  
ATOM   3041  CA  THR A 212      21.094  -0.683 -36.041  1.00 95.28           C  
ATOM   3042  HA  THR A 212      21.499   0.121 -35.426  1.00 95.28           H  
ATOM   3043  C   THR A 212      21.251  -1.983 -35.263  1.00 95.28           C  
ATOM   3044  CB  THR A 212      19.613  -0.354 -36.257  1.00 95.28           C  
ATOM   3045  HB  THR A 212      19.150  -1.132 -36.864  1.00 95.28           H  
ATOM   3046  O   THR A 212      20.967  -3.069 -35.760  1.00 95.28           O  
ATOM   3047  CG2 THR A 212      18.844  -0.208 -34.942  1.00 95.28           C  
ATOM   3048 HG21 THR A 212      18.778  -1.171 -34.435  1.00 95.28           H  
ATOM   3049 HG22 THR A 212      19.348   0.509 -34.295  1.00 95.28           H  
ATOM   3050 HG23 THR A 212      17.833   0.141 -35.150  1.00 95.28           H  
ATOM   3051  OG1 THR A 212      19.503   0.882 -36.929  1.00 95.28           O  
ATOM   3052  HG1 THR A 212      20.102   0.847 -37.679  1.00 95.28           H  
ATOM   3053  N   PHE A 213      21.640  -1.840 -34.007  1.00 94.77           N  
ATOM   3054  H   PHE A 213      21.866  -0.903 -33.707  1.00 94.77           H  
ATOM   3055  CA  PHE A 213      21.925  -2.882 -33.037  1.00 94.77           C  
ATOM   3056  HA  PHE A 213      21.853  -3.872 -33.489  1.00 94.77           H  
ATOM   3057  C   PHE A 213      20.915  -2.755 -31.889  1.00 94.77           C  
ATOM   3058  CB  PHE A 213      23.371  -2.617 -32.589  1.00 94.77           C  
ATOM   3059  HB2 PHE A 213      23.459  -1.572 -32.290  1.00 94.77           H  
ATOM   3060  HB3 PHE A 213      23.651  -3.178 -31.697  1.00 94.77           H  
ATOM   3061  O   PHE A 213      20.840  -1.702 -31.265  1.00 94.77           O  
ATOM   3062  CG  PHE A 213      24.421  -2.917 -33.623  1.00 94.77           C  
ATOM   3063  CD1 PHE A 213      24.842  -4.239 -33.874  1.00 94.77           C  
ATOM   3064  HD1 PHE A 213      24.403  -5.066 -33.336  1.00 94.77           H  
ATOM   3065  CD2 PHE A 213      25.005  -1.845 -34.313  1.00 94.77           C  
ATOM   3066  HD2 PHE A 213      24.681  -0.831 -34.129  1.00 94.77           H  
ATOM   3067  CE1 PHE A 213      25.847  -4.482 -34.828  1.00 94.77           C  
ATOM   3068  HE1 PHE A 213      26.168  -5.492 -35.036  1.00 94.77           H  
ATOM   3069  CE2 PHE A 213      26.010  -2.090 -35.254  1.00 94.77           C  
ATOM   3070  HE2 PHE A 213      26.441  -1.258 -35.789  1.00 94.77           H  
ATOM   3071  CZ  PHE A 213      26.433  -3.405 -35.516  1.00 94.77           C  
ATOM   3072  HZ  PHE A 213      27.199  -3.587 -36.255  1.00 94.77           H  
ATOM   3073  N   THR A 214      20.109  -3.782 -31.609  1.00 96.13           N  
ATOM   3074  H   THR A 214      20.250  -4.661 -32.086  1.00 96.13           H  
ATOM   3075  CA  THR A 214      19.096  -3.737 -30.530  1.00 96.13           C  
ATOM   3076  HA  THR A 214      18.972  -2.716 -30.169  1.00 96.13           H  
ATOM   3077  C   THR A 214      19.550  -4.588 -29.360  1.00 96.13           C  
ATOM   3078  CB  THR A 214      17.719  -4.204 -31.016  1.00 96.13           C  
ATOM   3079  HB  THR A 214      17.773  -5.247 -31.327  1.00 96.13           H  
ATOM   3080  O   THR A 214      19.790  -5.783 -29.539  1.00 96.13           O  
ATOM   3081  CG2 THR A 214      16.635  -4.058 -29.949  1.00 96.13           C  
ATOM   3082 HG21 THR A 214      15.653  -4.212 -30.397  1.00 96.13           H  
ATOM   3083 HG22 THR A 214      16.774  -4.809 -29.171  1.00 96.13           H  
ATOM   3084 HG23 THR A 214      16.669  -3.069 -29.491  1.00 96.13           H  
ATOM   3085  OG1 THR A 214      17.340  -3.424 -32.130  1.00 96.13           O  
ATOM   3086  HG1 THR A 214      17.960  -3.619 -32.836  1.00 96.13           H  
ATOM   3087  N   LEU A 215      19.702  -3.977 -28.183  1.00 96.38           N  
ATOM   3088  H   LEU A 215      19.388  -3.023 -28.078  1.00 96.38           H  
ATOM   3089  CA  LEU A 215      20.065  -4.712 -26.974  1.00 96.38           C  
ATOM   3090  HA  LEU A 215      20.985  -5.266 -27.161  1.00 96.38           H  
ATOM   3091  C   LEU A 215      18.983  -5.747 -26.656  1.00 96.38           C  
ATOM   3092  CB  LEU A 215      20.300  -3.751 -25.796  1.00 96.38           C  
ATOM   3093  HB2 LEU A 215      20.105  -4.301 -24.876  1.00 96.38           H  
ATOM   3094  HB3 LEU A 215      19.585  -2.929 -25.838  1.00 96.38           H  
ATOM   3095  O   LEU A 215      17.803  -5.515 -26.899  1.00 96.38           O  
ATOM   3096  CG  LEU A 215      21.735  -3.207 -25.696  1.00 96.38           C  
ATOM   3097  HG  LEU A 215      22.432  -4.045 -25.687  1.00 96.38           H  
ATOM   3098  CD1 LEU A 215      22.104  -2.275 -26.849  1.00 96.38           C  
ATOM   3099 HD11 LEU A 215      22.109  -2.828 -27.788  1.00 96.38           H  
ATOM   3100 HD12 LEU A 215      23.102  -1.870 -26.682  1.00 96.38           H  
ATOM   3101 HD13 LEU A 215      21.382  -1.461 -26.913  1.00 96.38           H  
ATOM   3102  CD2 LEU A 215      21.908  -2.435 -24.387  1.00 96.38           C  
ATOM   3103 HD21 LEU A 215      22.935  -2.082 -24.297  1.00 96.38           H  
ATOM   3104 HD22 LEU A 215      21.225  -1.586 -24.359  1.00 96.38           H  
ATOM   3105 HD23 LEU A 215      21.692  -3.097 -23.548  1.00 96.38           H  
ATOM   3106  N   THR A 216      19.391  -6.901 -26.132  1.00 95.95           N  
ATOM   3107  H   THR A 216      20.370  -7.044 -25.928  1.00 95.95           H  
ATOM   3108  CA  THR A 216      18.461  -7.977 -25.761  1.00 95.95           C  
ATOM   3109  HA  THR A 216      17.482  -7.547 -25.551  1.00 95.95           H  
ATOM   3110  C   THR A 216      18.918  -8.681 -24.486  1.00 95.95           C  
ATOM   3111  CB  THR A 216      18.274  -8.995 -26.901  1.00 95.95           C  
ATOM   3112  HB  THR A 216      17.651  -9.814 -26.539  1.00 95.95           H  
ATOM   3113  O   THR A 216      20.059  -8.521 -24.040  1.00 95.95           O  
ATOM   3114  CG2 THR A 216      17.593  -8.410 -28.138  1.00 95.95           C  
ATOM   3115 HG21 THR A 216      18.231  -7.666 -28.614  1.00 95.95           H  
ATOM   3116 HG22 THR A 216      16.654  -7.939 -27.848  1.00 95.95           H  
ATOM   3117 HG23 THR A 216      17.385  -9.209 -28.850  1.00 95.95           H  
ATOM   3118  OG1 THR A 216      19.510  -9.523 -27.319  1.00 95.95           O  
ATOM   3119  HG1 THR A 216      20.054  -8.776 -27.578  1.00 95.95           H  
ATOM   3120  N   GLY A 217      18.025  -9.475 -23.894  1.00 93.76           N  
ATOM   3121  H   GLY A 217      17.065  -9.422 -24.202  1.00 93.76           H  
ATOM   3122  CA  GLY A 217      18.334 -10.328 -22.744  1.00 93.76           C  
ATOM   3123  HA2 GLY A 217      17.690 -11.206 -22.782  1.00 93.76           H  
ATOM   3124  HA3 GLY A 217      19.371 -10.659 -22.798  1.00 93.76           H  
ATOM   3125  C   GLY A 217      18.119  -9.662 -21.386  1.00 93.76           C  
ATOM   3126  O   GLY A 217      18.507 -10.234 -20.367  1.00 93.76           O  
ATOM   3127  N   GLY A 218      17.497  -8.481 -21.350  1.00 91.98           N  
ATOM   3128  H   GLY A 218      17.172  -8.064 -22.210  1.00 91.98           H  
ATOM   3129  CA  GLY A 218      17.055  -7.866 -20.107  1.00 91.98           C  
ATOM   3130  HA2 GLY A 218      16.629  -6.886 -20.323  1.00 91.98           H  
ATOM   3131  HA3 GLY A 218      17.911  -7.738 -19.444  1.00 91.98           H  
ATOM   3132  C   GLY A 218      15.985  -8.718 -19.428  1.00 91.98           C  
ATOM   3133  O   GLY A 218      15.039  -9.175 -20.067  1.00 91.98           O  
ATOM   3134  N   ALA A 219      16.111  -8.940 -18.121  1.00 91.70           N  
ATOM   3135  H   ALA A 219      16.908  -8.545 -17.642  1.00 91.70           H  
ATOM   3136  CA  ALA A 219      15.152  -9.748 -17.368  1.00 91.70           C  
ATOM   3137  HA  ALA A 219      14.186  -9.705 -17.869  1.00 91.70           H  
ATOM   3138  C   ALA A 219      14.954  -9.219 -15.947  1.00 91.70           C  
ATOM   3139  CB  ALA A 219      15.603 -11.216 -17.362  1.00 91.70           C  
ATOM   3140  HB1 ALA A 219      14.854 -11.830 -16.862  1.00 91.70           H  
ATOM   3141  HB2 ALA A 219      15.723 -11.567 -18.387  1.00 91.70           H  
ATOM   3142  HB3 ALA A 219      16.552 -11.317 -16.837  1.00 91.70           H  
ATOM   3143  O   ALA A 219      15.911  -8.863 -15.257  1.00 91.70           O  
ATOM   3144  N   THR A 220      13.704  -9.184 -15.485  1.00 86.13           N  
ATOM   3145  H   THR A 220      12.946  -9.468 -16.089  1.00 86.13           H  
ATOM   3146  CA  THR A 220      13.390  -8.858 -14.089  1.00 86.13           C  
ATOM   3147  HA  THR A 220      13.990  -8.001 -13.782  1.00 86.13           H  
ATOM   3148  C   THR A 220      13.755 -10.055 -13.214  1.00 86.13           C  
ATOM   3149  CB  THR A 220      11.915  -8.467 -13.920  1.00 86.13           C  
ATOM   3150  HB  THR A 220      11.276  -9.321 -14.143  1.00 86.13           H  
ATOM   3151  O   THR A 220      13.066 -11.072 -13.229  1.00 86.13           O  
ATOM   3152  CG2 THR A 220      11.612  -7.958 -12.510  1.00 86.13           C  
ATOM   3153 HG21 THR A 220      11.775  -8.754 -11.783  1.00 86.13           H  
ATOM   3154 HG22 THR A 220      10.570  -7.645 -12.447  1.00 86.13           H  
ATOM   3155 HG23 THR A 220      12.258  -7.115 -12.268  1.00 86.13           H  
ATOM   3156  OG1 THR A 220      11.609  -7.418 -14.812  1.00 86.13           O  
ATOM   3157  HG1 THR A 220      10.718  -7.123 -14.612  1.00 86.13           H  
ATOM   3158  N   GLY A 221      14.857  -9.945 -12.474  1.00 82.51           N  
ATOM   3159  H   GLY A 221      15.327  -9.051 -12.463  1.00 82.51           H  
ATOM   3160  CA  GLY A 221      15.357 -10.997 -11.586  1.00 82.51           C  
ATOM   3161  HA2 GLY A 221      16.416 -10.824 -11.396  1.00 82.51           H  
ATOM   3162  HA3 GLY A 221      15.244 -11.969 -12.065  1.00 82.51           H  
ATOM   3163  C   GLY A 221      14.635 -11.032 -10.240  1.00 82.51           C  
ATOM   3164  O   GLY A 221      14.534 -12.086  -9.615  1.00 82.51           O  
ATOM   3165  N   GLY A 222      14.099  -9.896  -9.791  1.00 84.34           N  
ATOM   3166  H   GLY A 222      14.235  -9.051 -10.328  1.00 84.34           H  
ATOM   3167  CA  GLY A 222      13.404  -9.830  -8.511  1.00 84.34           C  
ATOM   3168  HA2 GLY A 222      14.021 -10.341  -7.772  1.00 84.34           H  
ATOM   3169  HA3 GLY A 222      12.450 -10.354  -8.570  1.00 84.34           H  
ATOM   3170  C   GLY A 222      13.184  -8.420  -8.004  1.00 84.34           C  
ATOM   3171  O   GLY A 222      12.081  -8.104  -7.553  1.00 84.34           O  
ATOM   3172  N   GLN A 223      14.231  -7.604  -8.098  1.00 91.05           N  
ATOM   3173  H   GLN A 223      15.091  -7.980  -8.471  1.00 91.05           H  
ATOM   3174  CA  GLN A 223      14.297  -6.266  -7.527  1.00 91.05           C  
ATOM   3175  HA  GLN A 223      14.005  -6.337  -6.479  1.00 91.05           H  
ATOM   3176  C   GLN A 223      13.335  -5.280  -8.190  1.00 91.05           C  
ATOM   3177  CB  GLN A 223      15.748  -5.755  -7.592  1.00 91.05           C  
ATOM   3178  HB2 GLN A 223      16.232  -6.091  -8.509  1.00 91.05           H  
ATOM   3179  HB3 GLN A 223      15.756  -4.665  -7.573  1.00 91.05           H  
ATOM   3180  O   GLN A 223      13.248  -5.179  -9.416  1.00 91.05           O  
ATOM   3181  CG  GLN A 223      16.508  -6.259  -6.363  1.00 91.05           C  
ATOM   3182  HG2 GLN A 223      16.021  -5.819  -5.493  1.00 91.05           H  
ATOM   3183  HG3 GLN A 223      16.439  -7.345  -6.292  1.00 91.05           H  
ATOM   3184  CD  GLN A 223      17.970  -5.853  -6.285  1.00 91.05           C  
ATOM   3185  NE2 GLN A 223      18.545  -5.857  -5.106  1.00 91.05           N  
ATOM   3186 HE21 GLN A 223      19.516  -5.579  -5.114  1.00 91.05           H  
ATOM   3187 HE22 GLN A 223      17.982  -5.977  -4.277  1.00 91.05           H  
ATOM   3188  OE1 GLN A 223      18.644  -5.540  -7.244  1.00 91.05           O  
ATOM   3189  N   ALA A 224      12.639  -4.518  -7.351  1.00 92.69           N  
ATOM   3190  H   ALA A 224      12.781  -4.644  -6.359  1.00 92.69           H  
ATOM   3191  CA  ALA A 224      11.939  -3.317  -7.771  1.00 92.69           C  
ATOM   3192  HA  ALA A 224      11.512  -3.473  -8.762  1.00 92.69           H  
ATOM   3193  C   ALA A 224      12.923  -2.144  -7.843  1.00 92.69           C  
ATOM   3194  CB  ALA A 224      10.799  -3.054  -6.796  1.00 92.69           C  
ATOM   3195  HB1 ALA A 224      11.205  -2.891  -5.797  1.00 92.69           H  
ATOM   3196  HB2 ALA A 224      10.241  -2.179  -7.130  1.00 92.69           H  
ATOM   3197  HB3 ALA A 224      10.127  -3.912  -6.776  1.00 92.69           H  
ATOM   3198  O   ALA A 224      13.762  -1.979  -6.960  1.00 92.69           O  
ATOM   3199  N   GLU A 225      12.788  -1.311  -8.871  1.00 92.94           N  
ATOM   3200  H   GLU A 225      11.981  -1.416  -9.469  1.00 92.94           H  
ATOM   3201  CA  GLU A 225      13.759  -0.263  -9.190  1.00 92.94           C  
ATOM   3202  HA  GLU A 225      14.485  -0.192  -8.381  1.00 92.94           H  
ATOM   3203  C   GLU A 225      13.100   1.109  -9.299  1.00 92.94           C  
ATOM   3204  CB  GLU A 225      14.534  -0.599 -10.475  1.00 92.94           C  
ATOM   3205  HB2 GLU A 225      15.128   0.264 -10.775  1.00 92.94           H  
ATOM   3206  HB3 GLU A 225      13.822  -0.798 -11.276  1.00 92.94           H  
ATOM   3207  O   GLU A 225      11.941   1.254  -9.711  1.00 92.94           O  
ATOM   3208  CG  GLU A 225      15.465  -1.812 -10.320  1.00 92.94           C  
ATOM   3209  HG2 GLU A 225      15.889  -2.040 -11.298  1.00 92.94           H  
ATOM   3210  HG3 GLU A 225      14.874  -2.676 -10.018  1.00 92.94           H  
ATOM   3211  CD  GLU A 225      16.615  -1.596  -9.321  1.00 92.94           C  
ATOM   3212  OE1 GLU A 225      17.265  -2.614  -9.002  1.00 92.94           O  
ATOM   3213  OE2 GLU A 225      16.837  -0.435  -8.896  1.00 92.94           O  
ATOM   3214  N   LYS A 226      13.860   2.134  -8.909  1.00 93.95           N  
ATOM   3215  H   LYS A 226      14.827   1.925  -8.705  1.00 93.95           H  
ATOM   3216  CA  LYS A 226      13.477   3.536  -9.084  1.00 93.95           C  
ATOM   3217  HA  LYS A 226      12.394   3.634  -9.009  1.00 93.95           H  
ATOM   3218  C   LYS A 226      13.890   3.991 -10.474  1.00 93.95           C  
ATOM   3219  CB  LYS A 226      14.138   4.426  -8.023  1.00 93.95           C  
ATOM   3220  HB2 LYS A 226      13.895   5.465  -8.246  1.00 93.95           H  
ATOM   3221  HB3 LYS A 226      15.220   4.308  -8.079  1.00 93.95           H  
ATOM   3222  O   LYS A 226      15.036   3.797 -10.868  1.00 93.95           O  
ATOM   3223  CG  LYS A 226      13.660   4.101  -6.605  1.00 93.95           C  
ATOM   3224  HG2 LYS A 226      13.915   3.073  -6.348  1.00 93.95           H  
ATOM   3225  HG3 LYS A 226      12.579   4.230  -6.567  1.00 93.95           H  
ATOM   3226  CD  LYS A 226      14.307   5.052  -5.596  1.00 93.95           C  
ATOM   3227  HD2 LYS A 226      15.390   4.933  -5.621  1.00 93.95           H  
ATOM   3228  HD3 LYS A 226      14.066   6.075  -5.885  1.00 93.95           H  
ATOM   3229  CE  LYS A 226      13.788   4.783  -4.183  1.00 93.95           C  
ATOM   3230  HE2 LYS A 226      14.361   3.960  -3.756  1.00 93.95           H  
ATOM   3231  HE3 LYS A 226      12.745   4.476  -4.249  1.00 93.95           H  
ATOM   3232  NZ  LYS A 226      13.890   6.001  -3.344  1.00 93.95           N  
ATOM   3233  HZ1 LYS A 226      13.690   5.805  -2.374  1.00 93.95           H  
ATOM   3234  HZ2 LYS A 226      14.797   6.436  -3.436  1.00 93.95           H  
ATOM   3235  HZ3 LYS A 226      13.193   6.670  -3.638  1.00 93.95           H  
ATOM   3236  N   ALA A 227      12.988   4.671 -11.173  1.00 94.18           N  
ATOM   3237  H   ALA A 227      12.053   4.791 -10.811  1.00 94.18           H  
ATOM   3238  CA  ALA A 227      13.357   5.305 -12.427  1.00 94.18           C  
ATOM   3239  HA  ALA A 227      13.852   4.550 -13.040  1.00 94.18           H  
ATOM   3240  C   ALA A 227      14.345   6.452 -12.180  1.00 94.18           C  
ATOM   3241  CB  ALA A 227      12.105   5.770 -13.162  1.00 94.18           C  
ATOM   3242  HB1 ALA A 227      11.383   4.956 -13.215  1.00 94.18           H  
ATOM   3243  HB2 ALA A 227      11.667   6.625 -12.645  1.00 94.18           H  
ATOM   3244  HB3 ALA A 227      12.364   6.058 -14.180  1.00 94.18           H  
ATOM   3245  O   ALA A 227      14.239   7.173 -11.181  1.00 94.18           O  
ATOM   3246  N   THR A 228      15.288   6.636 -13.095  1.00 93.63           N  
ATOM   3247  H   THR A 228      15.298   6.032 -13.904  1.00 93.63           H  
ATOM   3248  CA  THR A 228      16.287   7.704 -13.024  1.00 93.63           C  
ATOM   3249  HA  THR A 228      15.925   8.466 -12.333  1.00 93.63           H  
ATOM   3250  C   THR A 228      16.468   8.386 -14.372  1.00 93.63           C  
ATOM   3251  CB  THR A 228      17.642   7.208 -12.498  1.00 93.63           C  
ATOM   3252  HB  THR A 228      18.304   8.072 -12.442  1.00 93.63           H  
ATOM   3253  O   THR A 228      16.126   7.831 -15.413  1.00 93.63           O  
ATOM   3254  CG2 THR A 228      17.583   6.590 -11.105  1.00 93.63           C  
ATOM   3255 HG21 THR A 228      18.591   6.331 -10.781  1.00 93.63           H  
ATOM   3256 HG22 THR A 228      17.164   7.317 -10.409  1.00 93.63           H  
ATOM   3257 HG23 THR A 228      16.970   5.689 -11.109  1.00 93.63           H  
ATOM   3258  OG1 THR A 228      18.216   6.262 -13.361  1.00 93.63           O  
ATOM   3259  HG1 THR A 228      17.642   5.493 -13.386  1.00 93.63           H  
ATOM   3260  N   GLY A 229      16.977   9.614 -14.360  1.00 91.92           N  
ATOM   3261  H   GLY A 229      17.163  10.055 -13.470  1.00 91.92           H  
ATOM   3262  CA  GLY A 229      17.303  10.350 -15.576  1.00 91.92           C  
ATOM   3263  HA2 GLY A 229      17.813   9.690 -16.278  1.00 91.92           H  
ATOM   3264  HA3 GLY A 229      16.391  10.713 -16.049  1.00 91.92           H  
ATOM   3265  C   GLY A 229      18.199  11.535 -15.256  1.00 91.92           C  
ATOM   3266  O   GLY A 229      17.922  12.284 -14.317  1.00 91.92           O  
ATOM   3267  N   TYR A 230      19.288  11.707 -16.004  1.00 90.53           N  
ATOM   3268  H   TYR A 230      19.437  11.123 -16.814  1.00 90.53           H  
ATOM   3269  CA  TYR A 230      20.138  12.877 -15.813  1.00 90.53           C  
ATOM   3270  HA  TYR A 230      20.110  13.172 -14.764  1.00 90.53           H  
ATOM   3271  C   TYR A 230      19.624  14.044 -16.642  1.00 90.53           C  
ATOM   3272  CB  TYR A 230      21.600  12.610 -16.146  1.00 90.53           C  
ATOM   3273  HB2 TYR A 230      22.118  13.559 -16.283  1.00 90.53           H  
ATOM   3274  HB3 TYR A 230      21.654  12.060 -17.085  1.00 90.53           H  
ATOM   3275  O   TYR A 230      19.358  13.927 -17.841  1.00 90.53           O  
ATOM   3276  CG  TYR A 230      22.379  11.781 -15.173  1.00 90.53           C  
ATOM   3277  CD1 TYR A 230      23.073  12.423 -14.137  1.00 90.53           C  
ATOM   3278  HD1 TYR A 230      22.981  13.491 -14.005  1.00 90.53           H  
ATOM   3279  CD2 TYR A 230      22.491  10.391 -15.363  1.00 90.53           C  
ATOM   3280  HD2 TYR A 230      21.924   9.894 -16.137  1.00 90.53           H  
ATOM   3281  CE1 TYR A 230      23.926  11.680 -13.307  1.00 90.53           C  
ATOM   3282  HE1 TYR A 230      24.483  12.177 -12.527  1.00 90.53           H  
ATOM   3283  CE2 TYR A 230      23.332   9.641 -14.524  1.00 90.53           C  
ATOM   3284  HE2 TYR A 230      23.424   8.572 -14.647  1.00 90.53           H  
ATOM   3285  OH  TYR A 230      24.865   9.565 -12.690  1.00 90.53           O  
ATOM   3286  HH  TYR A 230      25.338  10.125 -12.071  1.00 90.53           H  
ATOM   3287  CZ  TYR A 230      24.053  10.288 -13.501  1.00 90.53           C  
ATOM   3288  N   VAL A 231      19.589  15.200 -15.999  1.00 91.72           N  
ATOM   3289  H   VAL A 231      19.866  15.215 -15.027  1.00 91.72           H  
ATOM   3290  CA  VAL A 231      19.439  16.475 -16.684  1.00 91.72           C  
ATOM   3291  HA  VAL A 231      18.763  16.350 -17.530  1.00 91.72           H  
ATOM   3292  C   VAL A 231      20.798  16.901 -17.225  1.00 91.72           C  
ATOM   3293  CB  VAL A 231      18.817  17.505 -15.742  1.00 91.72           C  
ATOM   3294  HB  VAL A 231      19.380  17.524 -14.809  1.00 91.72           H  
ATOM   3295  O   VAL A 231      21.814  16.820 -16.527  1.00 91.72           O  
ATOM   3296  CG1 VAL A 231      18.852  18.901 -16.361  1.00 91.72           C  
ATOM   3297 HG11 VAL A 231      18.368  19.609 -15.689  1.00 91.72           H  
ATOM   3298 HG12 VAL A 231      18.357  18.900 -17.332  1.00 91.72           H  
ATOM   3299 HG13 VAL A 231      19.884  19.233 -16.481  1.00 91.72           H  
ATOM   3300  CG2 VAL A 231      17.365  17.094 -15.454  1.00 91.72           C  
ATOM   3301 HG21 VAL A 231      16.799  17.036 -16.384  1.00 91.72           H  
ATOM   3302 HG22 VAL A 231      16.891  17.826 -14.800  1.00 91.72           H  
ATOM   3303 HG23 VAL A 231      17.340  16.124 -14.957  1.00 91.72           H  
ATOM   3304  N   ARG A 232      20.821  17.340 -18.484  1.00 88.87           N  
ATOM   3305  H   ARG A 232      19.939  17.472 -18.958  1.00 88.87           H  
ATOM   3306  CA  ARG A 232      22.040  17.753 -19.183  1.00 88.87           C  
ATOM   3307  HA  ARG A 232      22.897  17.261 -18.722  1.00 88.87           H  
ATOM   3308  C   ARG A 232      22.277  19.254 -19.027  1.00 88.87           C  
ATOM   3309  CB  ARG A 232      21.982  17.331 -20.663  1.00 88.87           C  
ATOM   3310  HB2 ARG A 232      22.848  17.739 -21.183  1.00 88.87           H  
ATOM   3311  HB3 ARG A 232      21.097  17.778 -21.116  1.00 88.87           H  
ATOM   3312  O   ARG A 232      21.351  20.047 -18.856  1.00 88.87           O  
ATOM   3313  CG  ARG A 232      21.942  15.807 -20.907  1.00 88.87           C  
ATOM   3314  HG2 ARG A 232      21.140  15.353 -20.324  1.00 88.87           H  
ATOM   3315  HG3 ARG A 232      21.722  15.647 -21.962  1.00 88.87           H  
ATOM   3316  CD  ARG A 232      23.272  15.106 -20.582  1.00 88.87           C  
ATOM   3317  HD2 ARG A 232      23.434  15.132 -19.504  1.00 88.87           H  
ATOM   3318  HD3 ARG A 232      24.079  15.657 -21.065  1.00 88.87           H  
ATOM   3319  NE  ARG A 232      23.303  13.699 -21.052  1.00 88.87           N  
ATOM   3320  HE  ARG A 232      22.427  13.272 -21.318  1.00 88.87           H  
ATOM   3321  NH1 ARG A 232      25.541  13.284 -20.706  1.00 88.87           N  
ATOM   3322 HH11 ARG A 232      26.334  12.675 -20.849  1.00 88.87           H  
ATOM   3323 HH12 ARG A 232      25.663  14.214 -20.329  1.00 88.87           H  
ATOM   3324  NH2 ARG A 232      24.293  11.647 -21.424  1.00 88.87           N  
ATOM   3325 HH21 ARG A 232      23.465  11.179 -21.763  1.00 88.87           H  
ATOM   3326 HH22 ARG A 232      25.123  11.080 -21.328  1.00 88.87           H  
ATOM   3327  CZ  ARG A 232      24.355  12.890 -21.059  1.00 88.87           C  
ATOM   3328  N   GLY A 233      23.541  19.634 -19.104  1.00 86.73           N  
ATOM   3329  H   GLY A 233      24.255  18.928 -19.217  1.00 86.73           H  
ATOM   3330  CA  GLY A 233      23.969  21.023 -19.148  1.00 86.73           C  
ATOM   3331  HA2 GLY A 233      23.299  21.604 -19.781  1.00 86.73           H  
ATOM   3332  HA3 GLY A 233      23.951  21.444 -18.143  1.00 86.73           H  
ATOM   3333  C   GLY A 233      25.374  21.147 -19.712  1.00 86.73           C  
ATOM   3334  O   GLY A 233      25.952  20.175 -20.199  1.00 86.73           O  
ATOM   3335  N   THR A 234      25.934  22.341 -19.615  1.00 82.61           N  
ATOM   3336  H   THR A 234      25.370  23.104 -19.267  1.00 82.61           H  
ATOM   3337  CA  THR A 234      27.308  22.651 -19.999  1.00 82.61           C  
ATOM   3338  HA  THR A 234      27.787  21.748 -20.378  1.00 82.61           H  
ATOM   3339  C   THR A 234      28.100  23.117 -18.784  1.00 82.61           C  
ATOM   3340  CB  THR A 234      27.355  23.694 -21.127  1.00 82.61           C  
ATOM   3341  HB  THR A 234      28.395  23.947 -21.332  1.00 82.61           H  
ATOM   3342  O   THR A 234      27.585  23.841 -17.933  1.00 82.61           O  
ATOM   3343  CG2 THR A 234      26.729  23.141 -22.410  1.00 82.61           C  
ATOM   3344 HG21 THR A 234      26.845  23.874 -23.208  1.00 82.61           H  
ATOM   3345 HG22 THR A 234      27.233  22.220 -22.701  1.00 82.61           H  
ATOM   3346 HG23 THR A 234      25.667  22.946 -22.261  1.00 82.61           H  
ATOM   3347  OG1 THR A 234      26.658  24.871 -20.763  1.00 82.61           O  
ATOM   3348  HG1 THR A 234      27.318  25.555 -20.628  1.00 82.61           H  
ATOM   3349  N   VAL A 235      29.365  22.710 -18.700  1.00 75.14           N  
ATOM   3350  H   VAL A 235      29.699  22.045 -19.382  1.00 75.14           H  
ATOM   3351  CA  VAL A 235      30.363  23.268 -17.778  1.00 75.14           C  
ATOM   3352  HA  VAL A 235      29.965  24.156 -17.286  1.00 75.14           H  
ATOM   3353  C   VAL A 235      31.560  23.667 -18.626  1.00 75.14           C  
ATOM   3354  CB  VAL A 235      30.784  22.252 -16.694  1.00 75.14           C  
ATOM   3355  HB  VAL A 235      31.219  21.371 -17.166  1.00 75.14           H  
ATOM   3356  O   VAL A 235      32.155  22.800 -19.255  1.00 75.14           O  
ATOM   3357  CG1 VAL A 235      31.825  22.871 -15.747  1.00 75.14           C  
ATOM   3358 HG11 VAL A 235      31.432  23.783 -15.298  1.00 75.14           H  
ATOM   3359 HG12 VAL A 235      32.742  23.094 -16.292  1.00 75.14           H  
ATOM   3360 HG13 VAL A 235      32.069  22.160 -14.957  1.00 75.14           H  
ATOM   3361  CG2 VAL A 235      29.592  21.800 -15.842  1.00 75.14           C  
ATOM   3362 HG21 VAL A 235      29.141  22.661 -15.349  1.00 75.14           H  
ATOM   3363 HG22 VAL A 235      29.926  21.085 -15.090  1.00 75.14           H  
ATOM   3364 HG23 VAL A 235      28.850  21.308 -16.471  1.00 75.14           H  
ATOM   3365  N   ALA A 236      31.894  24.961 -18.677  1.00 74.81           N  
ATOM   3366  H   ALA A 236      31.341  25.623 -18.151  1.00 74.81           H  
ATOM   3367  CA  ALA A 236      32.982  25.473 -19.524  1.00 74.81           C  
ATOM   3368  HA  ALA A 236      32.853  26.551 -19.618  1.00 74.81           H  
ATOM   3369  C   ALA A 236      32.926  24.912 -20.967  1.00 74.81           C  
ATOM   3370  CB  ALA A 236      34.322  25.230 -18.811  1.00 74.81           C  
ATOM   3371  HB1 ALA A 236      35.129  25.673 -19.395  1.00 74.81           H  
ATOM   3372  HB2 ALA A 236      34.508  24.160 -18.720  1.00 74.81           H  
ATOM   3373  HB3 ALA A 236      34.308  25.682 -17.819  1.00 74.81           H  
ATOM   3374  O   ALA A 236      33.874  24.288 -21.435  1.00 74.81           O  
ATOM   3375  N   ASP A 237      31.765  25.053 -21.622  1.00 74.40           N  
ATOM   3376  H   ASP A 237      31.047  25.620 -21.195  1.00 74.40           H  
ATOM   3377  CA  ASP A 237      31.472  24.551 -22.982  1.00 74.40           C  
ATOM   3378  HA  ASP A 237      30.436  24.820 -23.188  1.00 74.40           H  
ATOM   3379  C   ASP A 237      31.514  23.023 -23.164  1.00 74.40           C  
ATOM   3380  CB  ASP A 237      32.312  25.301 -24.030  1.00 74.40           C  
ATOM   3381  HB2 ASP A 237      33.367  25.057 -23.909  1.00 74.40           H  
ATOM   3382  HB3 ASP A 237      32.005  24.991 -25.029  1.00 74.40           H  
ATOM   3383  O   ASP A 237      31.307  22.518 -24.264  1.00 74.40           O  
ATOM   3384  CG  ASP A 237      32.103  26.805 -23.907  1.00 74.40           C  
ATOM   3385  OD1 ASP A 237      30.929  27.232 -23.916  1.00 74.40           O  
ATOM   3386  OD2 ASP A 237      33.089  27.544 -23.692  1.00 74.40           O  
ATOM   3387  N   THR A 238      31.697  22.263 -22.081  1.00 79.17           N  
ATOM   3388  H   THR A 238      31.916  22.718 -21.207  1.00 79.17           H  
ATOM   3389  CA  THR A 238      31.690  20.798 -22.107  1.00 79.17           C  
ATOM   3390  HA  THR A 238      31.899  20.460 -23.122  1.00 79.17           H  
ATOM   3391  C   THR A 238      30.325  20.258 -21.691  1.00 79.17           C  
ATOM   3392  CB  THR A 238      32.799  20.229 -21.217  1.00 79.17           C  
ATOM   3393  HB  THR A 238      32.598  20.464 -20.172  1.00 79.17           H  
ATOM   3394  O   THR A 238      29.845  20.528 -20.584  1.00 79.17           O  
ATOM   3395  CG2 THR A 238      32.926  18.713 -21.372  1.00 79.17           C  
ATOM   3396 HG21 THR A 238      33.089  18.458 -22.419  1.00 79.17           H  
ATOM   3397 HG22 THR A 238      32.027  18.216 -21.007  1.00 79.17           H  
ATOM   3398 HG23 THR A 238      33.776  18.362 -20.786  1.00 79.17           H  
ATOM   3399  OG1 THR A 238      34.037  20.790 -21.586  1.00 79.17           O  
ATOM   3400  HG1 THR A 238      33.951  21.746 -21.571  1.00 79.17           H  
ATOM   3401  N   ALA A 239      29.696  19.462 -22.558  1.00 81.61           N  
ATOM   3402  H   ALA A 239      30.133  19.280 -23.450  1.00 81.61           H  
ATOM   3403  CA  ALA A 239      28.440  18.783 -22.250  1.00 81.61           C  
ATOM   3404  HA  ALA A 239      27.692  19.539 -22.012  1.00 81.61           H  
ATOM   3405  C   ALA A 239      28.605  17.855 -21.034  1.00 81.61           C  
ATOM   3406  CB  ALA A 239      27.968  18.013 -23.487  1.00 81.61           C  
ATOM   3407  HB1 ALA A 239      27.015  17.526 -23.276  1.00 81.61           H  
ATOM   3408  HB2 ALA A 239      28.703  17.255 -23.757  1.00 81.61           H  
ATOM   3409  HB3 ALA A 239      27.838  18.700 -24.323  1.00 81.61           H  
ATOM   3410  O   ALA A 239      29.509  17.024 -20.989  1.00 81.61           O  
ATOM   3411  N   SER A 240      27.733  18.002 -20.040  1.00 84.77           N  
ATOM   3412  H   SER A 240      27.021  18.712 -20.138  1.00 84.77           H  
ATOM   3413  CA  SER A 240      27.847  17.335 -18.741  1.00 84.77           C  
ATOM   3414  HA  SER A 240      28.522  16.484 -18.821  1.00 84.77           H  
ATOM   3415  C   SER A 240      26.493  16.823 -18.248  1.00 84.77           C  
ATOM   3416  CB  SER A 240      28.441  18.306 -17.713  1.00 84.77           C  
ATOM   3417  HB2 SER A 240      27.798  19.181 -17.629  1.00 84.77           H  
ATOM   3418  HB3 SER A 240      28.496  17.819 -16.739  1.00 84.77           H  
ATOM   3419  O   SER A 240      25.445  17.427 -18.494  1.00 84.77           O  
ATOM   3420  OG  SER A 240      29.743  18.711 -18.090  1.00 84.77           O  
ATOM   3421  HG  SER A 240      29.718  19.093 -18.970  1.00 84.77           H  
ATOM   3422  N   ASN A 241      26.511  15.713 -17.512  1.00 86.12           N  
ATOM   3423  H   ASN A 241      27.400  15.255 -17.370  1.00 86.12           H  
ATOM   3424  CA  ASN A 241      25.412  15.287 -16.651  1.00 86.12           C  
ATOM   3425  HA  ASN A 241      24.461  15.370 -17.178  1.00 86.12           H  
ATOM   3426  C   ASN A 241      25.371  16.211 -15.429  1.00 86.12           C  
ATOM   3427  CB  ASN A 241      25.648  13.822 -16.246  1.00 86.12           C  
ATOM   3428  HB2 ASN A 241      24.989  13.568 -15.416  1.00 86.12           H  
ATOM   3429  HB3 ASN A 241      26.671  13.701 -15.891  1.00 86.12           H  
ATOM   3430  O   ASN A 241      26.247  16.143 -14.570  1.00 86.12           O  
ATOM   3431  CG  ASN A 241      25.371  12.844 -17.369  1.00 86.12           C  
ATOM   3432  ND2 ASN A 241      26.205  11.843 -17.540  1.00 86.12           N  
ATOM   3433 HD21 ASN A 241      27.030  11.775 -16.962  1.00 86.12           H  
ATOM   3434 HD22 ASN A 241      26.060  11.229 -18.329  1.00 86.12           H  
ATOM   3435  OD1 ASN A 241      24.400  12.977 -18.101  1.00 86.12           O  
ATOM   3436  N   TYR A 242      24.387  17.107 -15.366  1.00 86.74           N  
ATOM   3437  H   TYR A 242      23.654  17.091 -16.061  1.00 86.74           H  
ATOM   3438  CA  TYR A 242      24.386  18.188 -14.382  1.00 86.74           C  
ATOM   3439  HA  TYR A 242      25.420  18.490 -14.217  1.00 86.74           H  
ATOM   3440  C   TYR A 242      23.828  17.756 -13.027  1.00 86.74           C  
ATOM   3441  CB  TYR A 242      23.630  19.401 -14.934  1.00 86.74           C  
ATOM   3442  HB2 TYR A 242      22.585  19.375 -14.624  1.00 86.74           H  
ATOM   3443  HB3 TYR A 242      23.645  19.379 -16.024  1.00 86.74           H  
ATOM   3444  O   TYR A 242      24.359  18.132 -11.989  1.00 86.74           O  
ATOM   3445  CG  TYR A 242      24.275  20.691 -14.485  1.00 86.74           C  
ATOM   3446  CD1 TYR A 242      23.919  21.302 -13.268  1.00 86.74           C  
ATOM   3447  HD1 TYR A 242      23.153  20.872 -12.638  1.00 86.74           H  
ATOM   3448  CD2 TYR A 242      25.326  21.219 -15.256  1.00 86.74           C  
ATOM   3449  HD2 TYR A 242      25.613  20.742 -16.181  1.00 86.74           H  
ATOM   3450  CE1 TYR A 242      24.628  22.427 -12.814  1.00 86.74           C  
ATOM   3451  HE1 TYR A 242      24.429  22.856 -11.843  1.00 86.74           H  
ATOM   3452  CE2 TYR A 242      26.010  22.365 -14.825  1.00 86.74           C  
ATOM   3453  HE2 TYR A 242      26.804  22.776 -15.431  1.00 86.74           H  
ATOM   3454  OH  TYR A 242      26.390  24.012 -13.157  1.00 86.74           O  
ATOM   3455  HH  TYR A 242      27.019  24.294 -13.826  1.00 86.74           H  
ATOM   3456  CZ  TYR A 242      25.669  22.958 -13.597  1.00 86.74           C  
ATOM   3457  N   PHE A 243      22.750  16.976 -13.023  1.00 90.43           N  
ATOM   3458  H   PHE A 243      22.329  16.731 -13.909  1.00 90.43           H  
ATOM   3459  CA  PHE A 243      22.226  16.324 -11.825  1.00 90.43           C  
ATOM   3460  HA  PHE A 243      23.068  15.954 -11.239  1.00 90.43           H  
ATOM   3461  C   PHE A 243      21.369  15.121 -12.202  1.00 90.43           C  
ATOM   3462  CB  PHE A 243      21.435  17.306 -10.946  1.00 90.43           C  
ATOM   3463  HB2 PHE A 243      21.042  16.763 -10.086  1.00 90.43           H  
ATOM   3464  HB3 PHE A 243      22.125  18.051 -10.549  1.00 90.43           H  
ATOM   3465  O   PHE A 243      20.796  15.059 -13.293  1.00 90.43           O  
ATOM   3466  CG  PHE A 243      20.296  18.027 -11.639  1.00 90.43           C  
ATOM   3467  CD1 PHE A 243      20.536  19.268 -12.250  1.00 90.43           C  
ATOM   3468  HD1 PHE A 243      21.530  19.689 -12.218  1.00 90.43           H  
ATOM   3469  CD2 PHE A 243      19.004  17.473 -11.675  1.00 90.43           C  
ATOM   3470  HD2 PHE A 243      18.809  16.512 -11.222  1.00 90.43           H  
ATOM   3471  CE1 PHE A 243      19.501  19.962 -12.896  1.00 90.43           C  
ATOM   3472  HE1 PHE A 243      19.696  20.912 -13.371  1.00 90.43           H  
ATOM   3473  CE2 PHE A 243      17.964  18.173 -12.312  1.00 90.43           C  
ATOM   3474  HE2 PHE A 243      16.970  17.754 -12.351  1.00 90.43           H  
ATOM   3475  CZ  PHE A 243      18.208  19.419 -12.915  1.00 90.43           C  
ATOM   3476  HZ  PHE A 243      17.405  19.953 -13.401  1.00 90.43           H  
ATOM   3477  N   LEU A 244      21.283  14.167 -11.280  1.00 92.31           N  
ATOM   3478  H   LEU A 244      21.746  14.317 -10.395  1.00 92.31           H  
ATOM   3479  CA  LEU A 244      20.472  12.968 -11.414  1.00 92.31           C  
ATOM   3480  HA  LEU A 244      20.321  12.758 -12.473  1.00 92.31           H  
ATOM   3481  C   LEU A 244      19.116  13.182 -10.754  1.00 92.31           C  
ATOM   3482  CB  LEU A 244      21.218  11.784 -10.783  1.00 92.31           C  
ATOM   3483  HB2 LEU A 244      21.364  11.986  -9.722  1.00 92.31           H  
ATOM   3484  HB3 LEU A 244      22.203  11.701 -11.243  1.00 92.31           H  
ATOM   3485  O   LEU A 244      19.039  13.443  -9.551  1.00 92.31           O  
ATOM   3486  CG  LEU A 244      20.490  10.436 -10.932  1.00 92.31           C  
ATOM   3487  HG  LEU A 244      19.518  10.480 -10.440  1.00 92.31           H  
ATOM   3488  CD1 LEU A 244      20.294  10.073 -12.403  1.00 92.31           C  
ATOM   3489 HD11 LEU A 244      20.156   8.998 -12.517  1.00 92.31           H  
ATOM   3490 HD12 LEU A 244      19.423  10.593 -12.802  1.00 92.31           H  
ATOM   3491 HD13 LEU A 244      21.178  10.356 -12.974  1.00 92.31           H  
ATOM   3492  CD2 LEU A 244      21.312   9.341 -10.258  1.00 92.31           C  
ATOM   3493 HD21 LEU A 244      22.267   9.224 -10.768  1.00 92.31           H  
ATOM   3494 HD22 LEU A 244      21.485   9.595  -9.212  1.00 92.31           H  
ATOM   3495 HD23 LEU A 244      20.767   8.398 -10.300  1.00 92.31           H  
ATOM   3496  N   LEU A 245      18.055  13.004 -11.533  1.00 95.93           N  
ATOM   3497  H   LEU A 245      18.200  12.798 -12.512  1.00 95.93           H  
ATOM   3498  CA  LEU A 245      16.704  12.846 -11.025  1.00 95.93           C  
ATOM   3499  HA  LEU A 245      16.602  13.391 -10.087  1.00 95.93           H  
ATOM   3500  C   LEU A 245      16.439  11.374 -10.735  1.00 95.93           C  
ATOM   3501  CB  LEU A 245      15.698  13.406 -12.039  1.00 95.93           C  
ATOM   3502  HB2 LEU A 245      14.691  13.191 -11.684  1.00 95.93           H  
ATOM   3503  HB3 LEU A 245      15.824  12.885 -12.988  1.00 95.93           H  
ATOM   3504  O   LEU A 245      16.806  10.492 -11.510  1.00 95.93           O  
ATOM   3505  CG  LEU A 245      15.832  14.920 -12.272  1.00 95.93           C  
ATOM   3506  HG  LEU A 245      16.845  15.173 -12.585  1.00 95.93           H  
ATOM   3507  CD1 LEU A 245      14.869  15.326 -13.379  1.00 95.93           C  
ATOM   3508 HD11 LEU A 245      14.872  16.409 -13.505  1.00 95.93           H  
ATOM   3509 HD12 LEU A 245      15.176  14.862 -14.316  1.00 95.93           H  
ATOM   3510 HD13 LEU A 245      13.868  14.979 -13.125  1.00 95.93           H  
ATOM   3511  CD2 LEU A 245      15.490  15.692 -10.995  1.00 95.93           C  
ATOM   3512 HD21 LEU A 245      16.285  15.536 -10.266  1.00 95.93           H  
ATOM   3513 HD22 LEU A 245      15.399  16.758 -11.200  1.00 95.93           H  
ATOM   3514 HD23 LEU A 245      14.547  15.338 -10.581  1.00 95.93           H  
ATOM   3515  N   THR A 246      15.799  11.104  -9.607  1.00 96.03           N  
ATOM   3516  H   THR A 246      15.602  11.871  -8.980  1.00 96.03           H  
ATOM   3517  CA  THR A 246      15.385   9.766  -9.186  1.00 96.03           C  
ATOM   3518  HA  THR A 246      15.460   9.069 -10.021  1.00 96.03           H  
ATOM   3519  C   THR A 246      13.934   9.822  -8.739  1.00 96.03           C  
ATOM   3520  CB  THR A 246      16.286   9.261  -8.051  1.00 96.03           C  
ATOM   3521  HB  THR A 246      16.171   9.914  -7.185  1.00 96.03           H  
ATOM   3522  O   THR A 246      13.567  10.706  -7.967  1.00 96.03           O  
ATOM   3523  CG2 THR A 246      15.978   7.825  -7.631  1.00 96.03           C  
ATOM   3524 HG21 THR A 246      15.022   7.802  -7.107  1.00 96.03           H  
ATOM   3525 HG22 THR A 246      15.926   7.175  -8.504  1.00 96.03           H  
ATOM   3526 HG23 THR A 246      16.757   7.466  -6.960  1.00 96.03           H  
ATOM   3527  OG1 THR A 246      17.635   9.296  -8.455  1.00 96.03           O  
ATOM   3528  HG1 THR A 246      17.656   9.673  -9.337  1.00 96.03           H  
ATOM   3529  N   ALA A 247      13.110   8.885  -9.204  1.00 96.32           N  
ATOM   3530  H   ALA A 247      13.463   8.202  -9.859  1.00 96.32           H  
ATOM   3531  CA  ALA A 247      11.736   8.748  -8.738  1.00 96.32           C  
ATOM   3532  HA  ALA A 247      11.203   9.674  -8.951  1.00 96.32           H  
ATOM   3533  C   ALA A 247      11.708   8.508  -7.219  1.00 96.32           C  
ATOM   3534  CB  ALA A 247      11.055   7.609  -9.505  1.00 96.32           C  
ATOM   3535  HB1 ALA A 247      11.090   7.814 -10.575  1.00 96.32           H  
ATOM   3536  HB2 ALA A 247      10.013   7.528  -9.196  1.00 96.32           H  
ATOM   3537  HB3 ALA A 247      11.561   6.666  -9.299  1.00 96.32           H  
ATOM   3538  O   ALA A 247      12.549   7.791  -6.674  1.00 96.32           O  
ATOM   3539  N   GLU A 248      10.733   9.087  -6.521  1.00 94.76           N  
ATOM   3540  H   GLU A 248      10.141   9.751  -7.000  1.00 94.76           H  
ATOM   3541  CA  GLU A 248      10.687   9.046  -5.054  1.00 94.76           C  
ATOM   3542  HA  GLU A 248      11.588   9.537  -4.684  1.00 94.76           H  
ATOM   3543  C   GLU A 248      10.688   7.610  -4.501  1.00 94.76           C  
ATOM   3544  CB  GLU A 248       9.446   9.828  -4.577  1.00 94.76           C  
ATOM   3545  HB2 GLU A 248       9.589  10.884  -4.805  1.00 94.76           H  
ATOM   3546  HB3 GLU A 248       8.580   9.481  -5.141  1.00 94.76           H  
ATOM   3547  O   GLU A 248      11.397   7.269  -3.548  1.00 94.76           O  
ATOM   3548  CG  GLU A 248       9.111   9.680  -3.080  1.00 94.76           C  
ATOM   3549  HG2 GLU A 248       8.848   8.643  -2.872  1.00 94.76           H  
ATOM   3550  HG3 GLU A 248       8.223  10.277  -2.872  1.00 94.76           H  
ATOM   3551  CD  GLU A 248      10.234  10.121  -2.130  1.00 94.76           C  
ATOM   3552  OE1 GLU A 248      10.021  10.145  -0.897  1.00 94.76           O  
ATOM   3553  OE2 GLU A 248      11.339  10.466  -2.588  1.00 94.76           O  
ATOM   3554  N   ASN A 249       9.929   6.726  -5.142  1.00 94.27           N  
ATOM   3555  H   ASN A 249       9.506   7.024  -6.009  1.00 94.27           H  
ATOM   3556  CA  ASN A 249       9.793   5.324  -4.772  1.00 94.27           C  
ATOM   3557  HA  ASN A 249      10.630   5.045  -4.132  1.00 94.27           H  
ATOM   3558  C   ASN A 249       9.879   4.428  -6.010  1.00 94.27           C  
ATOM   3559  CB  ASN A 249       8.504   5.125  -3.957  1.00 94.27           C  
ATOM   3560  HB2 ASN A 249       8.365   4.067  -3.735  1.00 94.27           H  
ATOM   3561  HB3 ASN A 249       8.598   5.655  -3.009  1.00 94.27           H  
ATOM   3562  O   ASN A 249       9.642   4.875  -7.130  1.00 94.27           O  
ATOM   3563  CG  ASN A 249       7.265   5.626  -4.675  1.00 94.27           C  
ATOM   3564  ND2 ASN A 249       6.804   6.818  -4.374  1.00 94.27           N  
ATOM   3565 HD21 ASN A 249       6.103   7.205  -4.990  1.00 94.27           H  
ATOM   3566 HD22 ASN A 249       7.321   7.415  -3.745  1.00 94.27           H  
ATOM   3567  OD1 ASN A 249       6.693   4.955  -5.514  1.00 94.27           O  
ATOM   3568  N   ALA A 250      10.247   3.167  -5.786  1.00 93.35           N  
ATOM   3569  H   ALA A 250      10.373   2.838  -4.840  1.00 93.35           H  
ATOM   3570  CA  ALA A 250      10.367   2.186  -6.854  1.00 93.35           C  
ATOM   3571  HA  ALA A 250      10.973   2.613  -7.653  1.00 93.35           H  
ATOM   3572  C   ALA A 250       8.997   1.850  -7.461  1.00 93.35           C  
ATOM   3573  CB  ALA A 250      11.105   0.957  -6.317  1.00 93.35           C  
ATOM   3574  HB1 ALA A 250      10.619   0.597  -5.410  1.00 93.35           H  
ATOM   3575  HB2 ALA A 250      12.141   1.210  -6.094  1.00 93.35           H  
ATOM   3576  HB3 ALA A 250      11.097   0.168  -7.069  1.00 93.35           H  
ATOM   3577  O   ALA A 250       7.948   1.964  -6.804  1.00 93.35           O  
ATOM   3578  N   GLY A 251       9.037   1.454  -8.727  1.00 92.07           N  
ATOM   3579  H   GLY A 251       9.937   1.370  -9.177  1.00 92.07           H  
ATOM   3580  CA  GLY A 251       7.878   1.033  -9.498  1.00 92.07           C  
ATOM   3581  HA2 GLY A 251       6.950   1.383  -9.044  1.00 92.07           H  
ATOM   3582  HA3 GLY A 251       7.850  -0.057  -9.483  1.00 92.07           H  
ATOM   3583  C   GLY A 251       7.923   1.492 -10.952  1.00 92.07           C  
ATOM   3584  O   GLY A 251       8.603   2.462 -11.301  1.00 92.07           O  
ATOM   3585  N   ALA A 252       7.158   0.804 -11.797  1.00 91.64           N  
ATOM   3586  H   ALA A 252       6.590   0.063 -11.412  1.00 91.64           H  
ATOM   3587  CA  ALA A 252       7.096   1.049 -13.239  1.00 91.64           C  
ATOM   3588  HA  ALA A 252       8.094   0.940 -13.663  1.00 91.64           H  
ATOM   3589  C   ALA A 252       6.610   2.469 -13.579  1.00 91.64           C  
ATOM   3590  CB  ALA A 252       6.192  -0.021 -13.859  1.00 91.64           C  
ATOM   3591  HB1 ALA A 252       6.141   0.123 -14.938  1.00 91.64           H  
ATOM   3592  HB2 ALA A 252       6.597  -1.013 -13.653  1.00 91.64           H  
ATOM   3593  HB3 ALA A 252       5.188   0.043 -13.439  1.00 91.64           H  
ATOM   3594  O   ALA A 252       7.058   3.065 -14.556  1.00 91.64           O  
ATOM   3595  N   TRP A 253       5.769   3.048 -12.715  1.00 93.57           N  
ATOM   3596  H   TRP A 253       5.451   2.481 -11.941  1.00 93.57           H  
ATOM   3597  CA  TRP A 253       5.246   4.414 -12.828  1.00 93.57           C  
ATOM   3598  HA  TRP A 253       4.596   4.477 -13.701  1.00 93.57           H  
ATOM   3599  C   TRP A 253       6.338   5.484 -12.979  1.00 93.57           C  
ATOM   3600  CB  TRP A 253       4.443   4.721 -11.557  1.00 93.57           C  
ATOM   3601  HB2 TRP A 253       3.821   5.594 -11.755  1.00 93.57           H  
ATOM   3602  HB3 TRP A 253       3.772   3.890 -11.336  1.00 93.57           H  
ATOM   3603  O   TRP A 253       6.099   6.534 -13.572  1.00 93.57           O  
ATOM   3604  CG  TRP A 253       5.285   5.017 -10.347  1.00 93.57           C  
ATOM   3605  CD1 TRP A 253       5.849   4.113  -9.516  1.00 93.57           C  
ATOM   3606  HD1 TRP A 253       5.728   3.044  -9.605  1.00 93.57           H  
ATOM   3607  CD2 TRP A 253       5.751   6.314  -9.876  1.00 93.57           C  
ATOM   3608  CE2 TRP A 253       6.568   6.125  -8.723  1.00 93.57           C  
ATOM   3609  CE3 TRP A 253       5.597   7.631 -10.345  1.00 93.57           C  
ATOM   3610  HE3 TRP A 253       5.049   7.800 -11.259  1.00 93.57           H  
ATOM   3611  NE1 TRP A 253       6.596   4.760  -8.549  1.00 93.57           N  
ATOM   3612  HE1 TRP A 253       7.140   4.281  -7.845  1.00 93.57           H  
ATOM   3613  CH2 TRP A 253       6.985   8.498  -8.524  1.00 93.57           C  
ATOM   3614  HH2 TRP A 253       7.475   9.334  -8.045  1.00 93.57           H  
ATOM   3615  CZ2 TRP A 253       7.167   7.193  -8.039  1.00 93.57           C  
ATOM   3616  HZ2 TRP A 253       7.801   6.999  -7.187  1.00 93.57           H  
ATOM   3617  CZ3 TRP A 253       6.213   8.702  -9.682  1.00 93.57           C  
ATOM   3618  HZ3 TRP A 253       6.135   9.686 -10.120  1.00 93.57           H  
ATOM   3619  N   GLY A 254       7.531   5.246 -12.422  1.00 93.76           N  
ATOM   3620  H   GLY A 254       7.682   4.362 -11.957  1.00 93.76           H  
ATOM   3621  CA  GLY A 254       8.623   6.211 -12.477  1.00 93.76           C  
ATOM   3622  HA2 GLY A 254       9.462   5.825 -11.897  1.00 93.76           H  
ATOM   3623  HA3 GLY A 254       8.294   7.155 -12.042  1.00 93.76           H  
ATOM   3624  C   GLY A 254       9.092   6.469 -13.910  1.00 93.76           C  
ATOM   3625  O   GLY A 254       9.561   7.565 -14.198  1.00 93.76           O  
ATOM   3626  N   SER A 255       8.929   5.496 -14.810  1.00 92.85           N  
ATOM   3627  H   SER A 255       8.493   4.631 -14.525  1.00 92.85           H  
ATOM   3628  CA  SER A 255       9.284   5.626 -16.229  1.00 92.85           C  
ATOM   3629  HA  SER A 255      10.260   6.107 -16.302  1.00 92.85           H  
ATOM   3630  C   SER A 255       8.295   6.490 -17.028  1.00 92.85           C  
ATOM   3631  CB  SER A 255       9.399   4.237 -16.862  1.00 92.85           C  
ATOM   3632  HB2 SER A 255       9.671   4.340 -17.912  1.00 92.85           H  
ATOM   3633  HB3 SER A 255       8.434   3.734 -16.796  1.00 92.85           H  
ATOM   3634  O   SER A 255       8.586   6.862 -18.162  1.00 92.85           O  
ATOM   3635  OG  SER A 255      10.387   3.463 -16.199  1.00 92.85           O  
ATOM   3636  HG  SER A 255      10.198   2.537 -16.364  1.00 92.85           H  
ATOM   3637  N   ASP A 256       7.147   6.843 -16.438  1.00 93.48           N  
ATOM   3638  H   ASP A 256       6.937   6.467 -15.524  1.00 93.48           H  
ATOM   3639  CA  ASP A 256       6.176   7.787 -17.010  1.00 93.48           C  
ATOM   3640  HA  ASP A 256       6.270   7.777 -18.096  1.00 93.48           H  
ATOM   3641  C   ASP A 256       6.426   9.234 -16.547  1.00 93.48           C  
ATOM   3642  CB  ASP A 256       4.743   7.356 -16.659  1.00 93.48           C  
ATOM   3643  HB2 ASP A 256       4.634   7.324 -15.575  1.00 93.48           H  
ATOM   3644  HB3 ASP A 256       4.048   8.106 -17.036  1.00 93.48           H  
ATOM   3645  O   ASP A 256       5.675  10.151 -16.910  1.00 93.48           O  
ATOM   3646  CG  ASP A 256       4.324   6.009 -17.249  1.00 93.48           C  
ATOM   3647  OD1 ASP A 256       4.860   5.627 -18.315  1.00 93.48           O  
ATOM   3648  OD2 ASP A 256       3.413   5.401 -16.644  1.00 93.48           O  
ATOM   3649  N   LEU A 257       7.454   9.455 -15.717  1.00 96.02           N  
ATOM   3650  H   LEU A 257       8.048   8.674 -15.478  1.00 96.02           H  
ATOM   3651  CA  LEU A 257       7.865  10.787 -15.294  1.00 96.02           C  
ATOM   3652  HA  LEU A 257       6.964  11.379 -15.133  1.00 96.02           H  
ATOM   3653  C   LEU A 257       8.680  11.474 -16.384  1.00 96.02           C  
ATOM   3654  CB  LEU A 257       8.664  10.755 -13.983  1.00 96.02           C  
ATOM   3655  HB2 LEU A 257       9.145  11.724 -13.848  1.00 96.02           H  
ATOM   3656  HB3 LEU A 257       9.462  10.020 -14.083  1.00 96.02           H  
ATOM   3657  O   LEU A 257       9.686  10.964 -16.881  1.00 96.02           O  
ATOM   3658  CG  LEU A 257       7.841  10.455 -12.721  1.00 96.02           C  
ATOM   3659  HG  LEU A 257       7.240   9.557 -12.861  1.00 96.02           H  
ATOM   3660  CD1 LEU A 257       8.815  10.230 -11.564  1.00 96.02           C  
ATOM   3661 HD11 LEU A 257       8.281  10.062 -10.628  1.00 96.02           H  
ATOM   3662 HD12 LEU A 257       9.431   9.356 -11.777  1.00 96.02           H  
ATOM   3663 HD13 LEU A 257       9.456  11.103 -11.442  1.00 96.02           H  
ATOM   3664  CD2 LEU A 257       6.932  11.641 -12.369  1.00 96.02           C  
ATOM   3665 HD21 LEU A 257       6.407  11.449 -11.433  1.00 96.02           H  
ATOM   3666 HD22 LEU A 257       6.191  11.788 -13.155  1.00 96.02           H  
ATOM   3667 HD23 LEU A 257       7.526  12.549 -12.262  1.00 96.02           H  
ATOM   3668  N   THR A 258       8.284  12.706 -16.673  1.00 96.45           N  
ATOM   3669  H   THR A 258       7.457  13.053 -16.209  1.00 96.45           H  
ATOM   3670  CA  THR A 258       9.041  13.620 -17.521  1.00 96.45           C  
ATOM   3671  HA  THR A 258      10.040  13.211 -17.671  1.00 96.45           H  
ATOM   3672  C   THR A 258       9.197  14.961 -16.831  1.00 96.45           C  
ATOM   3673  CB  THR A 258       8.408  13.809 -18.904  1.00 96.45           C  
ATOM   3674  HB  THR A 258       9.027  14.499 -19.477  1.00 96.45           H  
ATOM   3675  O   THR A 258       8.296  15.416 -16.127  1.00 96.45           O  
ATOM   3676  CG2 THR A 258       8.285  12.503 -19.684  1.00 96.45           C  
ATOM   3677 HG21 THR A 258       7.597  11.824 -19.180  1.00 96.45           H  
ATOM   3678 HG22 THR A 258       9.263  12.026 -19.760  1.00 96.45           H  
ATOM   3679 HG23 THR A 258       7.909  12.713 -20.685  1.00 96.45           H  
ATOM   3680  OG1 THR A 258       7.118  14.354 -18.777  1.00 96.45           O  
ATOM   3681  HG1 THR A 258       7.036  14.645 -17.866  1.00 96.45           H  
ATOM   3682  N   VAL A 259      10.325  15.608 -17.068  1.00 97.16           N  
ATOM   3683  H   VAL A 259      11.022  15.157 -17.643  1.00 97.16           H  
ATOM   3684  CA  VAL A 259      10.655  16.917 -16.535  1.00 97.16           C  
ATOM   3685  HA  VAL A 259       9.803  17.312 -15.982  1.00 97.16           H  
ATOM   3686  C   VAL A 259      10.942  17.862 -17.686  1.00 97.16           C  
ATOM   3687  CB  VAL A 259      11.831  16.804 -15.561  1.00 97.16           C  
ATOM   3688  HB  VAL A 259      12.685  16.325 -16.040  1.00 97.16           H  
ATOM   3689  O   VAL A 259      11.829  17.611 -18.496  1.00 97.16           O  
ATOM   3690  CG1 VAL A 259      12.242  18.184 -15.080  1.00 97.16           C  
ATOM   3691 HG11 VAL A 259      11.369  18.659 -14.633  1.00 97.16           H  
ATOM   3692 HG12 VAL A 259      12.609  18.788 -15.910  1.00 97.16           H  
ATOM   3693 HG13 VAL A 259      13.049  18.086 -14.354  1.00 97.16           H  
ATOM   3694  CG2 VAL A 259      11.403  15.988 -14.334  1.00 97.16           C  
ATOM   3695 HG21 VAL A 259      11.367  14.928 -14.587  1.00 97.16           H  
ATOM   3696 HG22 VAL A 259      12.107  16.140 -13.517  1.00 97.16           H  
ATOM   3697 HG23 VAL A 259      10.419  16.311 -13.994  1.00 97.16           H  
ATOM   3698  N   GLU A 260      10.196  18.955 -17.754  1.00 96.93           N  
ATOM   3699  H   GLU A 260       9.496  19.105 -17.041  1.00 96.93           H  
ATOM   3700  CA  GLU A 260      10.454  20.040 -18.695  1.00 96.93           C  
ATOM   3701  HA  GLU A 260      11.046  19.673 -19.534  1.00 96.93           H  
ATOM   3702  C   GLU A 260      11.252  21.131 -18.001  1.00 96.93           C  
ATOM   3703  CB  GLU A 260       9.147  20.595 -19.262  1.00 96.93           C  
ATOM   3704  HB2 GLU A 260       8.479  20.853 -18.440  1.00 96.93           H  
ATOM   3705  HB3 GLU A 260       9.361  21.493 -19.842  1.00 96.93           H  
ATOM   3706  O   GLU A 260      10.856  21.612 -16.938  1.00 96.93           O  
ATOM   3707  CG  GLU A 260       8.473  19.567 -20.173  1.00 96.93           C  
ATOM   3708  HG2 GLU A 260       9.133  19.367 -21.017  1.00 96.93           H  
ATOM   3709  HG3 GLU A 260       8.332  18.634 -19.628  1.00 96.93           H  
ATOM   3710  CD  GLU A 260       7.111  20.023 -20.698  1.00 96.93           C  
ATOM   3711  OE1 GLU A 260       6.492  19.227 -21.440  1.00 96.93           O  
ATOM   3712  OE2 GLU A 260       6.565  21.070 -20.279  1.00 96.93           O  
ATOM   3713  N   ILE A 261      12.370  21.514 -18.610  1.00 96.13           N  
ATOM   3714  H   ILE A 261      12.638  21.049 -19.465  1.00 96.13           H  
ATOM   3715  CA  ILE A 261      13.233  22.583 -18.124  1.00 96.13           C  
ATOM   3716  HA  ILE A 261      12.831  22.952 -17.180  1.00 96.13           H  
ATOM   3717  C   ILE A 261      13.211  23.742 -19.107  1.00 96.13           C  
ATOM   3718  CB  ILE A 261      14.659  22.080 -17.836  1.00 96.13           C  
ATOM   3719  HB  ILE A 261      15.089  21.665 -18.747  1.00 96.13           H  
ATOM   3720  O   ILE A 261      13.432  23.559 -20.306  1.00 96.13           O  
ATOM   3721  CG1 ILE A 261      14.568  20.965 -16.772  1.00 96.13           C  
ATOM   3722 HG12 ILE A 261      13.988  21.319 -15.919  1.00 96.13           H  
ATOM   3723 HG13 ILE A 261      14.055  20.107 -17.206  1.00 96.13           H  
ATOM   3724  CG2 ILE A 261      15.534  23.260 -17.373  1.00 96.13           C  
ATOM   3725 HG21 ILE A 261      16.527  22.919 -17.079  1.00 96.13           H  
ATOM   3726 HG22 ILE A 261      15.065  23.766 -16.529  1.00 96.13           H  
ATOM   3727 HG23 ILE A 261      15.674  23.975 -18.184  1.00 96.13           H  
ATOM   3728  CD1 ILE A 261      15.914  20.471 -16.260  1.00 96.13           C  
ATOM   3729 HD11 ILE A 261      15.754  19.558 -15.688  1.00 96.13           H  
ATOM   3730 HD12 ILE A 261      16.371  21.215 -15.607  1.00 96.13           H  
ATOM   3731 HD13 ILE A 261      16.561  20.268 -17.113  1.00 96.13           H  
ATOM   3732  N   SER A 262      12.999  24.939 -18.573  1.00 94.91           N  
ATOM   3733  H   SER A 262      12.828  24.991 -17.579  1.00 94.91           H  
ATOM   3734  CA  SER A 262      13.119  26.207 -19.286  1.00 94.91           C  
ATOM   3735  HA  SER A 262      13.559  26.026 -20.266  1.00 94.91           H  
ATOM   3736  C   SER A 262      14.046  27.157 -18.532  1.00 94.91           C  
ATOM   3737  CB  SER A 262      11.734  26.828 -19.504  1.00 94.91           C  
ATOM   3738  HB2 SER A 262      11.827  27.702 -20.148  1.00 94.91           H  
ATOM   3739  HB3 SER A 262      11.095  26.099 -20.003  1.00 94.91           H  
ATOM   3740  O   SER A 262      14.245  27.016 -17.324  1.00 94.91           O  
ATOM   3741  OG  SER A 262      11.130  27.216 -18.285  1.00 94.91           O  
ATOM   3742  HG  SER A 262      11.565  28.012 -17.970  1.00 94.91           H  
ATOM   3743  N   ALA A 263      14.590  28.149 -19.238  1.00 91.01           N  
ATOM   3744  H   ALA A 263      14.377  28.242 -20.221  1.00 91.01           H  
ATOM   3745  CA  ALA A 263      15.338  29.229 -18.601  1.00 91.01           C  
ATOM   3746  HA  ALA A 263      16.205  28.802 -18.097  1.00 91.01           H  
ATOM   3747  C   ALA A 263      14.476  29.939 -17.539  1.00 91.01           C  
ATOM   3748  CB  ALA A 263      15.837  30.196 -19.680  1.00 91.01           C  
ATOM   3749  HB1 ALA A 263      16.415  30.992 -19.211  1.00 91.01           H  
ATOM   3750  HB2 ALA A 263      14.990  30.643 -20.200  1.00 91.01           H  
ATOM   3751  HB3 ALA A 263      16.473  29.669 -20.391  1.00 91.01           H  
ATOM   3752  O   ALA A 263      13.253  30.028 -17.691  1.00 91.01           O  
ATOM   3753  N   GLY A 264      15.117  30.370 -16.455  1.00 89.70           N  
ATOM   3754  H   GLY A 264      16.120  30.263 -16.396  1.00 89.70           H  
ATOM   3755  CA  GLY A 264      14.524  31.230 -15.436  1.00 89.70           C  
ATOM   3756  HA2 GLY A 264      13.451  31.059 -15.354  1.00 89.70           H  
ATOM   3757  HA3 GLY A 264      14.977  31.022 -14.466  1.00 89.70           H  
ATOM   3758  C   GLY A 264      14.750  32.703 -15.757  1.00 89.70           C  
ATOM   3759  O   GLY A 264      15.261  33.049 -16.826  1.00 89.70           O  
ATOM   3760  N   ASP A 265      14.377  33.559 -14.815  1.00 89.79           N  
ATOM   3761  H   ASP A 265      13.927  33.193 -13.988  1.00 89.79           H  
ATOM   3762  CA  ASP A 265      14.475  35.011 -14.962  1.00 89.79           C  
ATOM   3763  HA  ASP A 265      14.129  35.287 -15.958  1.00 89.79           H  
ATOM   3764  C   ASP A 265      15.924  35.523 -14.826  1.00 89.79           C  
ATOM   3765  CB  ASP A 265      13.551  35.691 -13.935  1.00 89.79           C  
ATOM   3766  HB2 ASP A 265      13.841  35.377 -12.932  1.00 89.79           H  
ATOM   3767  HB3 ASP A 265      13.707  36.768 -13.997  1.00 89.79           H  
ATOM   3768  O   ASP A 265      16.281  36.543 -15.422  1.00 89.79           O  
ATOM   3769  CG  ASP A 265      12.050  35.426 -14.142  1.00 89.79           C  
ATOM   3770  OD1 ASP A 265      11.628  35.213 -15.304  1.00 89.79           O  
ATOM   3771  OD2 ASP A 265      11.304  35.534 -13.140  1.00 89.79           O  
ATOM   3772  N   GLU A 266      16.786  34.826 -14.072  1.00 87.96           N  
ATOM   3773  H   GLU A 266      16.456  33.976 -13.637  1.00 87.96           H  
ATOM   3774  CA  GLU A 266      18.196  35.187 -13.894  1.00 87.96           C  
ATOM   3775  HA  GLU A 266      18.306  36.241 -14.151  1.00 87.96           H  
ATOM   3776  C   GLU A 266      19.109  34.386 -14.836  1.00 87.96           C  
ATOM   3777  CB  GLU A 266      18.617  35.058 -12.418  1.00 87.96           C  
ATOM   3778  HB2 GLU A 266      18.602  34.009 -12.122  1.00 87.96           H  
ATOM   3779  HB3 GLU A 266      17.910  35.614 -11.801  1.00 87.96           H  
ATOM   3780  O   GLU A 266      19.239  33.165 -14.736  1.00 87.96           O  
ATOM   3781  CG  GLU A 266      20.028  35.631 -12.196  1.00 87.96           C  
ATOM   3782  HG2 GLU A 266      20.058  36.638 -12.613  1.00 87.96           H  
ATOM   3783  HG3 GLU A 266      20.746  35.025 -12.748  1.00 87.96           H  
ATOM   3784  CD  GLU A 266      20.480  35.696 -10.729  1.00 87.96           C  
ATOM   3785  OE1 GLU A 266      21.512  36.376 -10.493  1.00 87.96           O  
ATOM   3786  OE2 GLU A 266      19.875  35.036  -9.854  1.00 87.96           O  
ATOM   3787  N   ALA A 267      19.813  35.081 -15.732  1.00 84.71           N  
ATOM   3788  H   ALA A 267      19.670  36.079 -15.788  1.00 84.71           H  
ATOM   3789  CA  ALA A 267      20.801  34.462 -16.612  1.00 84.71           C  
ATOM   3790  HA  ALA A 267      20.387  33.518 -16.969  1.00 84.71           H  
ATOM   3791  C   ALA A 267      22.119  34.148 -15.877  1.00 84.71           C  
ATOM   3792  CB  ALA A 267      21.021  35.362 -17.832  1.00 84.71           C  
ATOM   3793  HB1 ALA A 267      21.431  36.321 -17.515  1.00 84.71           H  
ATOM   3794  HB2 ALA A 267      20.073  35.525 -18.346  1.00 84.71           H  
ATOM   3795  HB3 ALA A 267      21.721  34.886 -18.519  1.00 84.71           H  
ATOM   3796  O   ALA A 267      22.565  34.898 -15.005  1.00 84.71           O  
ATOM   3797  N   ALA A 268      22.783  33.060 -16.276  1.00 81.88           N  
ATOM   3798  H   ALA A 268      22.389  32.483 -17.006  1.00 81.88           H  
ATOM   3799  CA  ALA A 268      24.127  32.742 -15.801  1.00 81.88           C  
ATOM   3800  HA  ALA A 268      24.107  32.728 -14.711  1.00 81.88           H  
ATOM   3801  C   ALA A 268      25.137  33.820 -16.240  1.00 81.88           C  
ATOM   3802  CB  ALA A 268      24.525  31.342 -16.281  1.00 81.88           C  
ATOM   3803  HB1 ALA A 268      23.796  30.607 -15.940  1.00 81.88           H  
ATOM   3804  HB2 ALA A 268      24.579  31.319 -17.369  1.00 81.88           H  
ATOM   3805  HB3 ALA A 268      25.501  31.076 -15.875  1.00 81.88           H  
ATOM   3806  O   ALA A 268      25.095  34.328 -17.360  1.00 81.88           O  
ATOM   3807  N   SER A 269      26.053  34.182 -15.346  1.00 82.60           N  
ATOM   3808  H   SER A 269      26.079  33.686 -14.466  1.00 82.60           H  
ATOM   3809  CA  SER A 269      27.082  35.202 -15.562  1.00 82.60           C  
ATOM   3810  HA  SER A 269      27.346  35.228 -16.619  1.00 82.60           H  
ATOM   3811  C   SER A 269      28.344  34.873 -14.763  1.00 82.60           C  
ATOM   3812  CB  SER A 269      26.537  36.580 -15.161  1.00 82.60           C  
ATOM   3813  HB2 SER A 269      27.245  37.350 -15.466  1.00 82.60           H  
ATOM   3814  HB3 SER A 269      25.590  36.762 -15.670  1.00 82.60           H  
ATOM   3815  O   SER A 269      28.394  33.879 -14.044  1.00 82.60           O  
ATOM   3816  OG  SER A 269      26.350  36.654 -13.759  1.00 82.60           O  
ATOM   3817  HG  SER A 269      25.419  36.486 -13.599  1.00 82.60           H  
ATOM   3818  N   THR A 270      29.363  35.736 -14.826  1.00 79.70           N  
ATOM   3819  H   THR A 270      29.271  36.576 -15.379  1.00 79.70           H  
ATOM   3820  CA  THR A 270      30.573  35.597 -13.996  1.00 79.70           C  
ATOM   3821  HA  THR A 270      30.994  34.607 -14.175  1.00 79.70           H  
ATOM   3822  C   THR A 270      30.308  35.719 -12.488  1.00 79.70           C  
ATOM   3823  CB  THR A 270      31.666  36.578 -14.417  1.00 79.70           C  
ATOM   3824  HB  THR A 270      32.490  36.532 -13.705  1.00 79.70           H  
ATOM   3825  O   THR A 270      31.149  35.333 -11.674  1.00 79.70           O  
ATOM   3826  CG2 THR A 270      32.206  36.250 -15.810  1.00 79.70           C  
ATOM   3827 HG21 THR A 270      32.591  35.230 -15.821  1.00 79.70           H  
ATOM   3828 HG22 THR A 270      31.417  36.342 -16.556  1.00 79.70           H  
ATOM   3829 HG23 THR A 270      33.018  36.932 -16.060  1.00 79.70           H  
ATOM   3830  OG1 THR A 270      31.153  37.888 -14.457  1.00 79.70           O  
ATOM   3831  HG1 THR A 270      31.868  38.476 -14.711  1.00 79.70           H  
ATOM   3832  N   THR A 271      29.150  36.261 -12.091  1.00 82.23           N  
ATOM   3833  H   THR A 271      28.512  36.591 -12.801  1.00 82.23           H  
ATOM   3834  CA  THR A 271      28.794  36.525 -10.688  1.00 82.23           C  
ATOM   3835  HA  THR A 271      29.661  36.322 -10.059  1.00 82.23           H  
ATOM   3836  C   THR A 271      27.673  35.633 -10.157  1.00 82.23           C  
ATOM   3837  CB  THR A 271      28.434  38.003 -10.484  1.00 82.23           C  
ATOM   3838  HB  THR A 271      28.121  38.156  -9.452  1.00 82.23           H  
ATOM   3839  O   THR A 271      27.647  35.372  -8.946  1.00 82.23           O  
ATOM   3840  CG2 THR A 271      29.636  38.908 -10.770  1.00 82.23           C  
ATOM   3841 HG21 THR A 271      29.910  38.849 -11.823  1.00 82.23           H  
ATOM   3842 HG22 THR A 271      29.371  39.938 -10.533  1.00 82.23           H  
ATOM   3843 HG23 THR A 271      30.485  38.605 -10.157  1.00 82.23           H  
ATOM   3844  OG1 THR A 271      27.402  38.413 -11.349  1.00 82.23           O  
ATOM   3845  HG1 THR A 271      26.578  37.985 -11.104  1.00 82.23           H  
ATOM   3846  N   THR A 272      26.813  35.112 -11.038  1.00 83.87           N  
ATOM   3847  H   THR A 272      26.932  35.327 -12.017  1.00 83.87           H  
ATOM   3848  CA  THR A 272      25.676  34.251 -10.677  1.00 83.87           C  
ATOM   3849  HA  THR A 272      25.800  33.939  -9.640  1.00 83.87           H  
ATOM   3850  C   THR A 272      25.610  32.995 -11.542  1.00 83.87           C  
ATOM   3851  CB  THR A 272      24.313  34.962 -10.782  1.00 83.87           C  
ATOM   3852  HB  THR A 272      24.026  35.037 -11.831  1.00 83.87           H  
ATOM   3853  O   THR A 272      25.913  33.022 -12.727  1.00 83.87           O  
ATOM   3854  CG2 THR A 272      23.252  34.149 -10.020  1.00 83.87           C  
ATOM   3855 HG21 THR A 272      23.664  33.296  -9.481  1.00 83.87           H  
ATOM   3856 HG22 THR A 272      22.778  34.756  -9.249  1.00 83.87           H  
ATOM   3857 HG23 THR A 272      22.482  33.807 -10.711  1.00 83.87           H  
ATOM   3858  OG1 THR A 272      24.320  36.259 -10.237  1.00 83.87           O  
ATOM   3859  HG1 THR A 272      23.392  36.505 -10.246  1.00 83.87           H  
ATOM   3860  N   TYR A 273      25.136  31.897 -10.959  1.00 81.48           N  
ATOM   3861  H   TYR A 273      24.889  31.943  -9.981  1.00 81.48           H  
ATOM   3862  CA  TYR A 273      24.872  30.630 -11.640  1.00 81.48           C  
ATOM   3863  HA  TYR A 273      25.733  30.367 -12.255  1.00 81.48           H  
ATOM   3864  C   TYR A 273      23.645  30.631 -12.569  1.00 81.48           C  
ATOM   3865  CB  TYR A 273      24.696  29.571 -10.551  1.00 81.48           C  
ATOM   3866  HB2 TYR A 273      24.435  28.629 -11.034  1.00 81.48           H  
ATOM   3867  HB3 TYR A 273      23.859  29.845  -9.909  1.00 81.48           H  
ATOM   3868  O   TYR A 273      23.457  29.673 -13.312  1.00 81.48           O  
ATOM   3869  CG  TYR A 273      25.935  29.346  -9.711  1.00 81.48           C  
ATOM   3870  CD1 TYR A 273      27.015  28.625 -10.250  1.00 81.48           C  
ATOM   3871  HD1 TYR A 273      26.967  28.258 -11.265  1.00 81.48           H  
ATOM   3872  CD2 TYR A 273      26.017  29.857  -8.403  1.00 81.48           C  
ATOM   3873  HD2 TYR A 273      25.204  30.442  -7.999  1.00 81.48           H  
ATOM   3874  CE1 TYR A 273      28.153  28.379  -9.461  1.00 81.48           C  
ATOM   3875  HE1 TYR A 273      28.990  27.824  -9.858  1.00 81.48           H  
ATOM   3876  CE2 TYR A 273      27.129  29.564  -7.593  1.00 81.48           C  
ATOM   3877  HE2 TYR A 273      27.147  29.899  -6.567  1.00 81.48           H  
ATOM   3878  OH  TYR A 273      29.280  28.535  -7.354  1.00 81.48           O  
ATOM   3879  HH  TYR A 273      29.089  28.667  -6.422  1.00 81.48           H  
ATOM   3880  CZ  TYR A 273      28.197  28.813  -8.123  1.00 81.48           C  
ATOM   3881  N   GLY A 274      22.811  31.673 -12.517  1.00 86.39           N  
ATOM   3882  H   GLY A 274      23.028  32.436 -11.893  1.00 86.39           H  
ATOM   3883  CA  GLY A 274      21.509  31.706 -13.178  1.00 86.39           C  
ATOM   3884  HA2 GLY A 274      21.607  31.387 -14.215  1.00 86.39           H  
ATOM   3885  HA3 GLY A 274      21.143  32.733 -13.173  1.00 86.39           H  
ATOM   3886  C   GLY A 274      20.459  30.821 -12.498  1.00 86.39           C  
ATOM   3887  O   GLY A 274      20.751  30.060 -11.565  1.00 86.39           O  
ATOM   3888  N   THR A 275      19.223  30.939 -12.967  1.00 90.59           N  
ATOM   3889  H   THR A 275      19.042  31.624 -13.687  1.00 90.59           H  
ATOM   3890  CA  THR A 275      18.068  30.175 -12.497  1.00 90.59           C  
ATOM   3891  HA  THR A 275      18.420  29.395 -11.821  1.00 90.59           H  
ATOM   3892  C   THR A 275      17.354  29.479 -13.652  1.00 90.59           C  
ATOM   3893  CB  THR A 275      17.075  31.053 -11.720  1.00 90.59           C  
ATOM   3894  HB  THR A 275      16.213  30.441 -11.457  1.00 90.59           H  
ATOM   3895  O   THR A 275      17.513  29.812 -14.828  1.00 90.59           O  
ATOM   3896  CG2 THR A 275      17.666  31.615 -10.426  1.00 90.59           C  
ATOM   3897 HG21 THR A 275      18.534  32.238 -10.642  1.00 90.59           H  
ATOM   3898 HG22 THR A 275      17.961  30.794  -9.773  1.00 90.59           H  
ATOM   3899 HG23 THR A 275      16.913  32.223  -9.926  1.00 90.59           H  
ATOM   3900  OG1 THR A 275      16.647  32.111 -12.537  1.00 90.59           O  
ATOM   3901  HG1 THR A 275      15.858  32.501 -12.154  1.00 90.59           H  
ATOM   3902  N   PHE A 276      16.569  28.457 -13.323  1.00 92.56           N  
ATOM   3903  H   PHE A 276      16.519  28.179 -12.353  1.00 92.56           H  
ATOM   3904  CA  PHE A 276      15.758  27.714 -14.284  1.00 92.56           C  
ATOM   3905  HA  PHE A 276      15.551  28.351 -15.143  1.00 92.56           H  
ATOM   3906  C   PHE A 276      14.410  27.340 -13.681  1.00 92.56           C  
ATOM   3907  CB  PHE A 276      16.522  26.493 -14.815  1.00 92.56           C  
ATOM   3908  HB2 PHE A 276      17.439  26.836 -15.293  1.00 92.56           H  
ATOM   3909  HB3 PHE A 276      15.923  26.009 -15.587  1.00 92.56           H  
ATOM   3910  O   PHE A 276      14.254  27.233 -12.465  1.00 92.56           O  
ATOM   3911  CG  PHE A 276      16.879  25.470 -13.761  1.00 92.56           C  
ATOM   3912  CD1 PHE A 276      17.953  25.723 -12.890  1.00 92.56           C  
ATOM   3913  HD1 PHE A 276      18.519  26.639 -12.974  1.00 92.56           H  
ATOM   3914  CD2 PHE A 276      16.131  24.285 -13.627  1.00 92.56           C  
ATOM   3915  HD2 PHE A 276      15.287  24.099 -14.275  1.00 92.56           H  
ATOM   3916  CE1 PHE A 276      18.276  24.798 -11.889  1.00 92.56           C  
ATOM   3917  HE1 PHE A 276      19.065  25.021 -11.185  1.00 92.56           H  
ATOM   3918  CE2 PHE A 276      16.486  23.337 -12.651  1.00 92.56           C  
ATOM   3919  HE2 PHE A 276      15.925  22.419 -12.560  1.00 92.56           H  
ATOM   3920  CZ  PHE A 276      17.566  23.595 -11.788  1.00 92.56           C  
ATOM   3921  HZ  PHE A 276      17.852  22.885 -11.027  1.00 92.56           H  
ATOM   3922  N   THR A 277      13.425  27.127 -14.545  1.00 95.66           N  
ATOM   3923  H   THR A 277      13.642  27.171 -15.531  1.00 95.66           H  
ATOM   3924  CA  THR A 277      12.114  26.616 -14.153  1.00 95.66           C  
ATOM   3925  HA  THR A 277      12.019  26.661 -13.068  1.00 95.66           H  
ATOM   3926  C   THR A 277      11.999  25.156 -14.559  1.00 95.66           C  
ATOM   3927  CB  THR A 277      10.986  27.479 -14.728  1.00 95.66           C  
ATOM   3928  HB  THR A 277      11.133  27.617 -15.799  1.00 95.66           H  
ATOM   3929  O   THR A 277      12.441  24.759 -15.636  1.00 95.66           O  
ATOM   3930  CG2 THR A 277       9.588  26.902 -14.482  1.00 95.66           C  
ATOM   3931 HG21 THR A 277       8.841  27.631 -14.798  1.00 95.66           H  
ATOM   3932 HG22 THR A 277       9.451  26.675 -13.425  1.00 95.66           H  
ATOM   3933 HG23 THR A 277       9.453  25.996 -15.073  1.00 95.66           H  
ATOM   3934  OG1 THR A 277      10.994  28.736 -14.090  1.00 95.66           O  
ATOM   3935  HG1 THR A 277      11.673  29.284 -14.490  1.00 95.66           H  
ATOM   3936  N   MET A 278      11.390  24.359 -13.687  1.00 96.34           N  
ATOM   3937  H   MET A 278      11.074  24.760 -12.816  1.00 96.34           H  
ATOM   3938  CA  MET A 278      11.187  22.934 -13.880  1.00 96.34           C  
ATOM   3939  HA  MET A 278      11.489  22.662 -14.892  1.00 96.34           H  
ATOM   3940  C   MET A 278       9.719  22.564 -13.682  1.00 96.34           C  
ATOM   3941  CB  MET A 278      12.083  22.191 -12.900  1.00 96.34           C  
ATOM   3942  HB2 MET A 278      11.687  22.343 -11.896  1.00 96.34           H  
ATOM   3943  HB3 MET A 278      13.097  22.586 -12.960  1.00 96.34           H  
ATOM   3944  O   MET A 278       9.108  22.919 -12.672  1.00 96.34           O  
ATOM   3945  CG  MET A 278      12.122  20.705 -13.207  1.00 96.34           C  
ATOM   3946  HG2 MET A 278      12.457  20.604 -14.239  1.00 96.34           H  
ATOM   3947  HG3 MET A 278      11.121  20.286 -13.110  1.00 96.34           H  
ATOM   3948  SD  MET A 278      13.251  19.774 -12.151  1.00 96.34           S  
ATOM   3949  CE  MET A 278      12.365  19.927 -10.592  1.00 96.34           C  
ATOM   3950  HE1 MET A 278      11.501  19.262 -10.580  1.00 96.34           H  
ATOM   3951  HE2 MET A 278      13.077  19.655  -9.812  1.00 96.34           H  
ATOM   3952  HE3 MET A 278      12.058  20.955 -10.403  1.00 96.34           H  
ATOM   3953  N   ILE A 279       9.166  21.814 -14.630  1.00 97.85           N  
ATOM   3954  H   ILE A 279       9.720  21.598 -15.446  1.00 97.85           H  
ATOM   3955  CA  ILE A 279       7.801  21.293 -14.575  1.00 97.85           C  
ATOM   3956  HA  ILE A 279       7.320  21.614 -13.651  1.00 97.85           H  
ATOM   3957  C   ILE A 279       7.875  19.771 -14.568  1.00 97.85           C  
ATOM   3958  CB  ILE A 279       6.952  21.823 -15.747  1.00 97.85           C  
ATOM   3959  HB  ILE A 279       7.385  21.457 -16.678  1.00 97.85           H  
ATOM   3960  O   ILE A 279       8.356  19.160 -15.521  1.00 97.85           O  
ATOM   3961  CG1 ILE A 279       6.925  23.369 -15.791  1.00 97.85           C  
ATOM   3962 HG12 ILE A 279       7.932  23.768 -15.674  1.00 97.85           H  
ATOM   3963 HG13 ILE A 279       6.314  23.751 -14.973  1.00 97.85           H  
ATOM   3964  CG2 ILE A 279       5.520  21.276 -15.623  1.00 97.85           C  
ATOM   3965 HG21 ILE A 279       5.515  20.186 -15.633  1.00 97.85           H  
ATOM   3966 HG22 ILE A 279       4.898  21.620 -16.450  1.00 97.85           H  
ATOM   3967 HG23 ILE A 279       5.089  21.628 -14.686  1.00 97.85           H  
ATOM   3968  CD1 ILE A 279       6.399  23.906 -17.127  1.00 97.85           C  
ATOM   3969 HD11 ILE A 279       6.492  24.992 -17.145  1.00 97.85           H  
ATOM   3970 HD12 ILE A 279       5.355  23.630 -17.277  1.00 97.85           H  
ATOM   3971 HD13 ILE A 279       6.994  23.498 -17.944  1.00 97.85           H  
ATOM   3972  N   VAL A 280       7.385  19.159 -13.494  1.00 97.52           N  
ATOM   3973  H   VAL A 280       6.934  19.730 -12.793  1.00 97.52           H  
ATOM   3974  CA  VAL A 280       7.301  17.706 -13.343  1.00 97.52           C  
ATOM   3975  HA  VAL A 280       8.090  17.241 -13.934  1.00 97.52           H  
ATOM   3976  C   VAL A 280       5.954  17.242 -13.873  1.00 97.52           C  
ATOM   3977  CB  VAL A 280       7.484  17.267 -11.880  1.00 97.52           C  
ATOM   3978  HB  VAL A 280       6.624  17.604 -11.300  1.00 97.52           H  
ATOM   3979  O   VAL A 280       4.903  17.709 -13.424  1.00 97.52           O  
ATOM   3980  CG1 VAL A 280       7.556  15.739 -11.775  1.00 97.52           C  
ATOM   3981 HG11 VAL A 280       6.607  15.293 -12.073  1.00 97.52           H  
ATOM   3982 HG12 VAL A 280       7.753  15.453 -10.741  1.00 97.52           H  
ATOM   3983 HG13 VAL A 280       8.350  15.353 -12.413  1.00 97.52           H  
ATOM   3984  CG2 VAL A 280       8.755  17.870 -11.267  1.00 97.52           C  
ATOM   3985 HG21 VAL A 280       8.672  18.956 -11.222  1.00 97.52           H  
ATOM   3986 HG22 VAL A 280       9.626  17.599 -11.863  1.00 97.52           H  
ATOM   3987 HG23 VAL A 280       8.871  17.507 -10.245  1.00 97.52           H  
ATOM   3988  N   LYS A 281       5.979  16.302 -14.814  1.00 97.61           N  
ATOM   3989  H   LYS A 281       6.879  15.974 -15.133  1.00 97.61           H  
ATOM   3990  CA  LYS A 281       4.791  15.691 -15.407  1.00 97.61           C  
ATOM   3991  HA  LYS A 281       3.914  16.077 -14.887  1.00 97.61           H  
ATOM   3992  C   LYS A 281       4.810  14.182 -15.209  1.00 97.61           C  
ATOM   3993  CB  LYS A 281       4.668  16.049 -16.896  1.00 97.61           C  
ATOM   3994  HB2 LYS A 281       5.524  15.634 -17.428  1.00 97.61           H  
ATOM   3995  HB3 LYS A 281       3.762  15.590 -17.291  1.00 97.61           H  
ATOM   3996  O   LYS A 281       5.858  13.555 -15.322  1.00 97.61           O  
ATOM   3997  CG  LYS A 281       4.621  17.558 -17.169  1.00 97.61           C  
ATOM   3998  HG2 LYS A 281       5.550  18.021 -16.837  1.00 97.61           H  
ATOM   3999  HG3 LYS A 281       3.788  17.995 -16.617  1.00 97.61           H  
ATOM   4000  CD  LYS A 281       4.427  17.852 -18.659  1.00 97.61           C  
ATOM   4001  HD2 LYS A 281       3.521  17.365 -19.018  1.00 97.61           H  
ATOM   4002  HD3 LYS A 281       5.285  17.478 -19.217  1.00 97.61           H  
ATOM   4003  CE  LYS A 281       4.308  19.365 -18.846  1.00 97.61           C  
ATOM   4004  HE2 LYS A 281       5.221  19.824 -18.465  1.00 97.61           H  
ATOM   4005  HE3 LYS A 281       3.471  19.748 -18.263  1.00 97.61           H  
ATOM   4006  NZ  LYS A 281       4.161  19.731 -20.269  1.00 97.61           N  
ATOM   4007  HZ1 LYS A 281       3.251  19.533 -20.661  1.00 97.61           H  
ATOM   4008  HZ2 LYS A 281       4.883  19.271 -20.806  1.00 97.61           H  
ATOM   4009  HZ3 LYS A 281       4.453  20.689 -20.396  1.00 97.61           H  
ATOM   4010  N   LEU A 282       3.636  13.609 -14.968  1.00 94.70           N  
ATOM   4011  H   LEU A 282       2.827  14.213 -14.939  1.00 94.70           H  
ATOM   4012  CA  LEU A 282       3.410  12.164 -14.915  1.00 94.70           C  
ATOM   4013  HA  LEU A 282       4.340  11.639 -15.137  1.00 94.70           H  
ATOM   4014  C   LEU A 282       2.381  11.800 -15.984  1.00 94.70           C  
ATOM   4015  CB  LEU A 282       2.942  11.780 -13.500  1.00 94.70           C  
ATOM   4016  HB2 LEU A 282       2.035  12.343 -13.277  1.00 94.70           H  
ATOM   4017  HB3 LEU A 282       3.707  12.073 -12.781  1.00 94.70           H  
ATOM   4018  O   LEU A 282       1.261  12.316 -15.943  1.00 94.70           O  
ATOM   4019  CG  LEU A 282       2.639  10.279 -13.329  1.00 94.70           C  
ATOM   4020  HG  LEU A 282       1.905   9.965 -14.071  1.00 94.70           H  
ATOM   4021  CD1 LEU A 282       3.895   9.423 -13.473  1.00 94.70           C  
ATOM   4022 HD11 LEU A 282       4.650   9.718 -12.744  1.00 94.70           H  
ATOM   4023 HD12 LEU A 282       3.650   8.370 -13.332  1.00 94.70           H  
ATOM   4024 HD13 LEU A 282       4.314   9.523 -14.474  1.00 94.70           H  
ATOM   4025  CD2 LEU A 282       2.046  10.029 -11.941  1.00 94.70           C  
ATOM   4026 HD21 LEU A 282       1.136  10.615 -11.815  1.00 94.70           H  
ATOM   4027 HD22 LEU A 282       1.805   8.971 -11.844  1.00 94.70           H  
ATOM   4028 HD23 LEU A 282       2.777  10.302 -11.180  1.00 94.70           H  
ATOM   4029  N   GLY A 283       2.760  10.964 -16.954  1.00 91.63           N  
ATOM   4030  H   GLY A 283       3.692  10.575 -16.933  1.00 91.63           H  
ATOM   4031  CA  GLY A 283       1.882  10.611 -18.078  1.00 91.63           C  
ATOM   4032  HA2 GLY A 283       2.421   9.942 -18.749  1.00 91.63           H  
ATOM   4033  HA3 GLY A 283       1.002  10.088 -17.703  1.00 91.63           H  
ATOM   4034  C   GLY A 283       1.417  11.834 -18.886  1.00 91.63           C  
ATOM   4035  O   GLY A 283       0.285  11.879 -19.357  1.00 91.63           O  
ATOM   4036  N   GLY A 284       2.256  12.874 -18.971  1.00 92.52           N  
ATOM   4037  H   GLY A 284       3.175  12.755 -18.569  1.00 92.52           H  
ATOM   4038  CA  GLY A 284       1.957  14.136 -19.659  1.00 92.52           C  
ATOM   4039  HA2 GLY A 284       2.896  14.594 -19.970  1.00 92.52           H  
ATOM   4040  HA3 GLY A 284       1.379  13.918 -20.557  1.00 92.52           H  
ATOM   4041  C   GLY A 284       1.173  15.177 -18.845  1.00 92.52           C  
ATOM   4042  O   GLY A 284       1.117  16.336 -19.253  1.00 92.52           O  
ATOM   4043  N   ALA A 285       0.619  14.822 -17.682  1.00 94.16           N  
ATOM   4044  H   ALA A 285       0.704  13.864 -17.374  1.00 94.16           H  
ATOM   4045  CA  ALA A 285      -0.081  15.768 -16.812  1.00 94.16           C  
ATOM   4046  HA  ALA A 285      -0.546  16.538 -17.428  1.00 94.16           H  
ATOM   4047  C   ALA A 285       0.886  16.458 -15.836  1.00 94.16           C  
ATOM   4048  CB  ALA A 285      -1.201  15.028 -16.072  1.00 94.16           C  
ATOM   4049  HB1 ALA A 285      -1.890  14.591 -16.795  1.00 94.16           H  
ATOM   4050  HB2 ALA A 285      -0.775  14.234 -15.459  1.00 94.16           H  
ATOM   4051  HB3 ALA A 285      -1.744  15.728 -15.437  1.00 94.16           H  
ATOM   4052  O   ALA A 285       1.629  15.775 -15.131  1.00 94.16           O  
ATOM   4053  N   GLU A 286       0.842  17.792 -15.751  1.00 96.39           N  
ATOM   4054  H   GLU A 286       0.195  18.294 -16.343  1.00 96.39           H  
ATOM   4055  CA  GLU A 286       1.610  18.578 -14.771  1.00 96.39           C  
ATOM   4056  HA  GLU A 286       2.667  18.333 -14.877  1.00 96.39           H  
ATOM   4057  C   GLU A 286       1.217  18.203 -13.335  1.00 96.39           C  
ATOM   4058  CB  GLU A 286       1.460  20.086 -15.070  1.00 96.39           C  
ATOM   4059  HB2 GLU A 286       0.406  20.360 -15.039  1.00 96.39           H  
ATOM   4060  HB3 GLU A 286       1.826  20.251 -16.084  1.00 96.39           H  
ATOM   4061  O   GLU A 286       0.033  18.161 -12.988  1.00 96.39           O  
ATOM   4062  CG  GLU A 286       2.242  20.999 -14.101  1.00 96.39           C  
ATOM   4063  HG2 GLU A 286       1.759  20.958 -13.125  1.00 96.39           H  
ATOM   4064  HG3 GLU A 286       3.245  20.591 -13.981  1.00 96.39           H  
ATOM   4065  CD  GLU A 286       2.338  22.477 -14.558  1.00 96.39           C  
ATOM   4066  OE1 GLU A 286       2.498  23.385 -13.710  1.00 96.39           O  
ATOM   4067  OE2 GLU A 286       2.328  22.762 -15.777  1.00 96.39           O  
ATOM   4068  N   LYS A 287       2.226  17.888 -12.517  1.00 94.58           N  
ATOM   4069  H   LYS A 287       3.161  17.918 -12.899  1.00 94.58           H  
ATOM   4070  CA  LYS A 287       2.084  17.513 -11.103  1.00 94.58           C  
ATOM   4071  HA  LYS A 287       1.034  17.552 -10.814  1.00 94.58           H  
ATOM   4072  C   LYS A 287       2.760  18.504 -10.175  1.00 94.58           C  
ATOM   4073  CB  LYS A 287       2.646  16.101 -10.856  1.00 94.58           C  
ATOM   4074  HB2 LYS A 287       3.699  16.077 -11.139  1.00 94.58           H  
ATOM   4075  HB3 LYS A 287       2.590  15.892  -9.788  1.00 94.58           H  
ATOM   4076  O   LYS A 287       2.189  18.842  -9.147  1.00 94.58           O  
ATOM   4077  CG  LYS A 287       1.915  14.978 -11.603  1.00 94.58           C  
ATOM   4078  HG2 LYS A 287       2.067  15.100 -12.676  1.00 94.58           H  
ATOM   4079  HG3 LYS A 287       2.353  14.025 -11.305  1.00 94.58           H  
ATOM   4080  CD  LYS A 287       0.412  14.957 -11.298  1.00 94.58           C  
ATOM   4081  HD2 LYS A 287      -0.038  15.895 -11.621  1.00 94.58           H  
ATOM   4082  HD3 LYS A 287       0.265  14.836 -10.224  1.00 94.58           H  
ATOM   4083  CE  LYS A 287      -0.267  13.818 -12.054  1.00 94.58           C  
ATOM   4084  HE2 LYS A 287      -0.019  13.915 -13.111  1.00 94.58           H  
ATOM   4085  HE3 LYS A 287       0.137  12.870 -11.699  1.00 94.58           H  
ATOM   4086  NZ  LYS A 287      -1.736  13.871 -11.867  1.00 94.58           N  
ATOM   4087  HZ1 LYS A 287      -1.969  13.774 -10.889  1.00 94.58           H  
ATOM   4088  HZ2 LYS A 287      -2.083  14.761 -12.195  1.00 94.58           H  
ATOM   4089  HZ3 LYS A 287      -2.184  13.136 -12.394  1.00 94.58           H  
ATOM   4090  N   GLU A 288       3.942  18.979 -10.548  1.00 96.27           N  
ATOM   4091  H   GLU A 288       4.340  18.681 -11.428  1.00 96.27           H  
ATOM   4092  CA  GLU A 288       4.674  19.975  -9.774  1.00 96.27           C  
ATOM   4093  HA  GLU A 288       3.989  20.487  -9.099  1.00 96.27           H  
ATOM   4094  C   GLU A 288       5.295  21.011 -10.699  1.00 96.27           C  
ATOM   4095  CB  GLU A 288       5.784  19.346  -8.925  1.00 96.27           C  
ATOM   4096  HB2 GLU A 288       6.564  18.977  -9.591  1.00 96.27           H  
ATOM   4097  HB3 GLU A 288       6.214  20.137  -8.310  1.00 96.27           H  
ATOM   4098  O   GLU A 288       5.734  20.698 -11.808  1.00 96.27           O  
ATOM   4099  CG  GLU A 288       5.326  18.216  -7.997  1.00 96.27           C  
ATOM   4100  HG2 GLU A 288       4.563  18.604  -7.321  1.00 96.27           H  
ATOM   4101  HG3 GLU A 288       4.888  17.411  -8.587  1.00 96.27           H  
ATOM   4102  CD  GLU A 288       6.493  17.642  -7.188  1.00 96.27           C  
ATOM   4103  OE1 GLU A 288       6.232  16.989  -6.162  1.00 96.27           O  
ATOM   4104  OE2 GLU A 288       7.673  17.792  -7.592  1.00 96.27           O  
ATOM   4105  N   ARG A 289       5.386  22.242 -10.205  1.00 97.02           N  
ATOM   4106  H   ARG A 289       5.039  22.411  -9.272  1.00 97.02           H  
ATOM   4107  CA  ARG A 289       6.085  23.337 -10.863  1.00 97.02           C  
ATOM   4108  HA  ARG A 289       6.701  22.941 -11.670  1.00 97.02           H  
ATOM   4109  C   ARG A 289       6.995  24.016  -9.863  1.00 97.02           C  
ATOM   4110  CB  ARG A 289       5.067  24.302 -11.467  1.00 97.02           C  
ATOM   4111  HB2 ARG A 289       4.373  24.628 -10.691  1.00 97.02           H  
ATOM   4112  HB3 ARG A 289       4.506  23.756 -12.226  1.00 97.02           H  
ATOM   4113  O   ARG A 289       6.558  24.463  -8.805  1.00 97.02           O  
ATOM   4114  CG  ARG A 289       5.728  25.537 -12.100  1.00 97.02           C  
ATOM   4115  HG2 ARG A 289       6.268  26.101 -11.339  1.00 97.02           H  
ATOM   4116  HG3 ARG A 289       6.429  25.230 -12.876  1.00 97.02           H  
ATOM   4117  CD  ARG A 289       4.657  26.452 -12.694  1.00 97.02           C  
ATOM   4118  HD2 ARG A 289       5.117  27.396 -12.989  1.00 97.02           H  
ATOM   4119  HD3 ARG A 289       3.915  26.674 -11.927  1.00 97.02           H  
ATOM   4120  NE  ARG A 289       3.990  25.808 -13.839  1.00 97.02           N  
ATOM   4121  HE  ARG A 289       3.345  25.056 -13.643  1.00 97.02           H  
ATOM   4122  NH1 ARG A 289       5.175  26.808 -15.531  1.00 97.02           N  
ATOM   4123 HH11 ARG A 289       5.700  27.330 -14.845  1.00 97.02           H  
ATOM   4124 HH12 ARG A 289       5.384  26.884 -16.516  1.00 97.02           H  
ATOM   4125  NH2 ARG A 289       3.610  25.273 -15.996  1.00 97.02           N  
ATOM   4126 HH21 ARG A 289       3.837  25.307 -16.979  1.00 97.02           H  
ATOM   4127 HH22 ARG A 289       3.033  24.506 -15.680  1.00 97.02           H  
ATOM   4128  CZ  ARG A 289       4.259  25.973 -15.115  1.00 97.02           C  
ATOM   4129  N   TRP A 290       8.249  24.147 -10.254  1.00 95.88           N  
ATOM   4130  H   TRP A 290       8.514  23.733 -11.136  1.00 95.88           H  
ATOM   4131  CA  TRP A 290       9.304  24.749  -9.464  1.00 95.88           C  
ATOM   4132  HA  TRP A 290       8.898  25.181  -8.549  1.00 95.88           H  
ATOM   4133  C   TRP A 290       9.945  25.857 -10.302  1.00 95.88           C  
ATOM   4134  CB  TRP A 290      10.285  23.635  -9.082  1.00 95.88           C  
ATOM   4135  HB2 TRP A 290      10.712  23.243 -10.004  1.00 95.88           H  
ATOM   4136  HB3 TRP A 290      11.084  24.058  -8.474  1.00 95.88           H  
ATOM   4137  O   TRP A 290      10.696  25.582 -11.231  1.00 95.88           O  
ATOM   4138  CG  TRP A 290       9.709  22.454  -8.363  1.00 95.88           C  
ATOM   4139  CD1 TRP A 290       9.510  21.225  -8.901  1.00 95.88           C  
ATOM   4140  HD1 TRP A 290       9.731  20.954  -9.923  1.00 95.88           H  
ATOM   4141  CD2 TRP A 290       9.212  22.372  -6.993  1.00 95.88           C  
ATOM   4142  CE2 TRP A 290       8.744  21.043  -6.769  1.00 95.88           C  
ATOM   4143  CE3 TRP A 290       9.082  23.289  -5.926  1.00 95.88           C  
ATOM   4144  HE3 TRP A 290       9.407  24.310  -6.067  1.00 95.88           H  
ATOM   4145  NE1 TRP A 290       8.964  20.381  -7.953  1.00 95.88           N  
ATOM   4146  HE1 TRP A 290       8.681  19.424  -8.106  1.00 95.88           H  
ATOM   4147  CH2 TRP A 290       8.051  21.577  -4.520  1.00 95.88           C  
ATOM   4148  HH2 TRP A 290       7.584  21.278  -3.593  1.00 95.88           H  
ATOM   4149  CZ2 TRP A 290       8.170  20.644  -5.560  1.00 95.88           C  
ATOM   4150  HZ2 TRP A 290       7.797  19.638  -5.442  1.00 95.88           H  
ATOM   4151  CZ3 TRP A 290       8.511  22.894  -4.699  1.00 95.88           C  
ATOM   4152  HZ3 TRP A 290       8.406  23.605  -3.893  1.00 95.88           H  
ATOM   4153  N   SER A 291       9.609  27.112 -10.019  1.00 94.41           N  
ATOM   4154  H   SER A 291       8.900  27.284  -9.320  1.00 94.41           H  
ATOM   4155  CA  SER A 291      10.176  28.276 -10.721  1.00 94.41           C  
ATOM   4156  HA  SER A 291      10.436  27.993 -11.741  1.00 94.41           H  
ATOM   4157  C   SER A 291      11.456  28.771 -10.055  1.00 94.41           C  
ATOM   4158  CB  SER A 291       9.138  29.396 -10.803  1.00 94.41           C  
ATOM   4159  HB2 SER A 291       9.575  30.270 -11.287  1.00 94.41           H  
ATOM   4160  HB3 SER A 291       8.813  29.671  -9.800  1.00 94.41           H  
ATOM   4161  O   SER A 291      11.635  28.550  -8.859  1.00 94.41           O  
ATOM   4162  OG  SER A 291       8.031  28.944 -11.560  1.00 94.41           O  
ATOM   4163  HG  SER A 291       8.284  29.054 -12.480  1.00 94.41           H  
ATOM   4164  N   GLU A 292      12.329  29.462 -10.786  1.00 93.40           N  
ATOM   4165  H   GLU A 292      12.121  29.655 -11.755  1.00 93.40           H  
ATOM   4166  CA  GLU A 292      13.527  30.118 -10.235  1.00 93.40           C  
ATOM   4167  HA  GLU A 292      14.167  30.357 -11.084  1.00 93.40           H  
ATOM   4168  C   GLU A 292      14.388  29.210  -9.335  1.00 93.40           C  
ATOM   4169  CB  GLU A 292      13.142  31.451  -9.558  1.00 93.40           C  
ATOM   4170  HB2 GLU A 292      14.046  31.924  -9.174  1.00 93.40           H  
ATOM   4171  HB3 GLU A 292      12.483  31.256  -8.712  1.00 93.40           H  
ATOM   4172  O   GLU A 292      14.748  29.560  -8.208  1.00 93.40           O  
ATOM   4173  CG  GLU A 292      12.448  32.437 -10.511  1.00 93.40           C  
ATOM   4174  HG2 GLU A 292      12.327  33.394 -10.003  1.00 93.40           H  
ATOM   4175  HG3 GLU A 292      11.457  32.061 -10.762  1.00 93.40           H  
ATOM   4176  CD  GLU A 292      13.292  32.612 -11.773  1.00 93.40           C  
ATOM   4177  OE1 GLU A 292      12.888  32.073 -12.825  1.00 93.40           O  
ATOM   4178  OE2 GLU A 292      14.454  33.049 -11.635  1.00 93.40           O  
ATOM   4179  N   ILE A 293      14.652  27.987  -9.791  1.00 92.87           N  
ATOM   4180  H   ILE A 293      14.340  27.753 -10.723  1.00 92.87           H  
ATOM   4181  CA  ILE A 293      15.518  27.027  -9.107  1.00 92.87           C  
ATOM   4182  HA  ILE A 293      15.322  27.075  -8.036  1.00 92.87           H  
ATOM   4183  C   ILE A 293      16.971  27.414  -9.358  1.00 92.87           C  
ATOM   4184  CB  ILE A 293      15.262  25.585  -9.585  1.00 92.87           C  
ATOM   4185  HB  ILE A 293      15.585  25.512 -10.624  1.00 92.87           H  
ATOM   4186  O   ILE A 293      17.343  27.746 -10.482  1.00 92.87           O  
ATOM   4187  CG1 ILE A 293      13.769  25.216  -9.523  1.00 92.87           C  
ATOM   4188 HG12 ILE A 293      13.410  25.246  -8.494  1.00 92.87           H  
ATOM   4189 HG13 ILE A 293      13.194  25.935 -10.106  1.00 92.87           H  
ATOM   4190  CG2 ILE A 293      16.084  24.591  -8.744  1.00 92.87           C  
ATOM   4191 HG21 ILE A 293      17.149  24.780  -8.881  1.00 92.87           H  
ATOM   4192 HG22 ILE A 293      15.831  24.690  -7.688  1.00 92.87           H  
ATOM   4193 HG23 ILE A 293      15.893  23.568  -9.067  1.00 92.87           H  
ATOM   4194  CD1 ILE A 293      13.506  23.838 -10.130  1.00 92.87           C  
ATOM   4195 HD11 ILE A 293      14.286  23.568 -10.842  1.00 92.87           H  
ATOM   4196 HD12 ILE A 293      12.573  23.893 -10.691  1.00 92.87           H  
ATOM   4197 HD13 ILE A 293      13.442  23.080  -9.349  1.00 92.87           H  
ATOM   4198  N   SER A 294      17.802  27.327  -8.321  1.00 90.22           N  
ATOM   4199  H   SER A 294      17.432  26.996  -7.442  1.00 90.22           H  
ATOM   4200  CA  SER A 294      19.244  27.535  -8.427  1.00 90.22           C  
ATOM   4201  HA  SER A 294      19.475  27.942  -9.412  1.00 90.22           H  
ATOM   4202  C   SER A 294      20.010  26.221  -8.277  1.00 90.22           C  
ATOM   4203  CB  SER A 294      19.705  28.562  -7.394  1.00 90.22           C  
ATOM   4204  HB2 SER A 294      19.054  29.436  -7.429  1.00 90.22           H  
ATOM   4205  HB3 SER A 294      19.656  28.121  -6.398  1.00 90.22           H  
ATOM   4206  O   SER A 294      19.583  25.293  -7.591  1.00 90.22           O  
ATOM   4207  OG  SER A 294      21.032  28.962  -7.674  1.00 90.22           O  
ATOM   4208  HG  SER A 294      20.997  29.599  -8.392  1.00 90.22           H  
ATOM   4209  N   ILE A 295      21.183  26.156  -8.890  1.00 86.97           N  
ATOM   4210  H   ILE A 295      21.451  26.942  -9.466  1.00 86.97           H  
ATOM   4211  CA  ILE A 295      22.177  25.092  -8.691  1.00 86.97           C  
ATOM   4212  HA  ILE A 295      21.674  24.182  -8.362  1.00 86.97           H  
ATOM   4213  C   ILE A 295      23.194  25.436  -7.592  1.00 86.97           C  
ATOM   4214  CB  ILE A 295      22.879  24.786 -10.024  1.00 86.97           C  
ATOM   4215  HB  ILE A 295      23.688  24.081  -9.834  1.00 86.97           H  
ATOM   4216  O   ILE A 295      23.990  24.589  -7.198  1.00 86.97           O  
ATOM   4217  CG1 ILE A 295      23.463  26.085 -10.627  1.00 86.97           C  
ATOM   4218 HG12 ILE A 295      24.061  26.595  -9.872  1.00 86.97           H  
ATOM   4219 HG13 ILE A 295      22.662  26.753 -10.942  1.00 86.97           H  
ATOM   4220  CG2 ILE A 295      21.880  24.125 -10.987  1.00 86.97           C  
ATOM   4221 HG21 ILE A 295      21.180  24.873 -11.360  1.00 86.97           H  
ATOM   4222 HG22 ILE A 295      21.338  23.321 -10.490  1.00 86.97           H  
ATOM   4223 HG23 ILE A 295      22.401  23.708 -11.848  1.00 86.97           H  
ATOM   4224  CD1 ILE A 295      24.360  25.839 -11.829  1.00 86.97           C  
ATOM   4225 HD11 ILE A 295      24.739  26.783 -12.222  1.00 86.97           H  
ATOM   4226 HD12 ILE A 295      23.819  25.325 -12.624  1.00 86.97           H  
ATOM   4227 HD13 ILE A 295      25.200  25.239 -11.479  1.00 86.97           H  
ATOM   4228  N   ASP A 296      23.171  26.668  -7.080  1.00 85.92           N  
ATOM   4229  H   ASP A 296      22.473  27.322  -7.406  1.00 85.92           H  
ATOM   4230  CA  ASP A 296      24.034  27.094  -5.983  1.00 85.92           C  
ATOM   4231  HA  ASP A 296      25.066  26.827  -6.208  1.00 85.92           H  
ATOM   4232  C   ASP A 296      23.606  26.420  -4.680  1.00 85.92           C  
ATOM   4233  CB  ASP A 296      23.942  28.615  -5.836  1.00 85.92           C  
ATOM   4234  HB2 ASP A 296      22.929  28.886  -5.541  1.00 85.92           H  
ATOM   4235  HB3 ASP A 296      24.108  29.064  -6.816  1.00 85.92           H  
ATOM   4236  O   ASP A 296      22.521  26.690  -4.171  1.00 85.92           O  
ATOM   4237  CG  ASP A 296      24.935  29.200  -4.824  1.00 85.92           C  
ATOM   4238  OD1 ASP A 296      25.490  28.448  -3.985  1.00 85.92           O  
ATOM   4239  OD2 ASP A 296      25.155  30.426  -4.880  1.00 85.92           O  
ATOM   4240  N   THR A 297      24.468  25.591  -4.093  1.00 83.45           N  
ATOM   4241  H   THR A 297      25.361  25.430  -4.538  1.00 83.45           H  
ATOM   4242  CA  THR A 297      24.183  24.888  -2.834  1.00 83.45           C  
ATOM   4243  HA  THR A 297      23.268  24.309  -2.962  1.00 83.45           H  
ATOM   4244  C   THR A 297      23.950  25.820  -1.644  1.00 83.45           C  
ATOM   4245  CB  THR A 297      25.320  23.920  -2.483  1.00 83.45           C  
ATOM   4246  HB  THR A 297      25.117  23.465  -1.514  1.00 83.45           H  
ATOM   4247  O   THR A 297      23.412  25.380  -0.632  1.00 83.45           O  
ATOM   4248  CG2 THR A 297      25.458  22.806  -3.521  1.00 83.45           C  
ATOM   4249 HG21 THR A 297      24.516  22.266  -3.610  1.00 83.45           H  
ATOM   4250 HG22 THR A 297      26.239  22.114  -3.207  1.00 83.45           H  
ATOM   4251 HG23 THR A 297      25.725  23.220  -4.494  1.00 83.45           H  
ATOM   4252  OG1 THR A 297      26.561  24.593  -2.427  1.00 83.45           O  
ATOM   4253  HG1 THR A 297      26.482  25.334  -1.822  1.00 83.45           H  
ATOM   4254  N   THR A 298      24.367  27.086  -1.736  1.00 84.79           N  
ATOM   4255  H   THR A 298      24.782  27.390  -2.605  1.00 84.79           H  
ATOM   4256  CA  THR A 298      24.176  28.098  -0.686  1.00 84.79           C  
ATOM   4257  HA  THR A 298      24.104  27.593   0.277  1.00 84.79           H  
ATOM   4258  C   THR A 298      22.878  28.895  -0.839  1.00 84.79           C  
ATOM   4259  CB  THR A 298      25.375  29.055  -0.603  1.00 84.79           C  
ATOM   4260  HB  THR A 298      25.247  29.674   0.284  1.00 84.79           H  
ATOM   4261  O   THR A 298      22.463  29.581   0.096  1.00 84.79           O  
ATOM   4262  CG2 THR A 298      26.711  28.320  -0.472  1.00 84.79           C  
ATOM   4263 HG21 THR A 298      27.500  29.048  -0.283  1.00 84.79           H  
ATOM   4264 HG22 THR A 298      26.941  27.786  -1.394  1.00 84.79           H  
ATOM   4265 HG23 THR A 298      26.666  27.618   0.360  1.00 84.79           H  
ATOM   4266  OG1 THR A 298      25.467  29.911  -1.716  1.00 84.79           O  
ATOM   4267  HG1 THR A 298      25.542  29.407  -2.530  1.00 84.79           H  
ATOM   4268  N   ASN A 299      22.207  28.794  -1.989  1.00 87.25           N  
ATOM   4269  H   ASN A 299      22.550  28.157  -2.695  1.00 87.25           H  
ATOM   4270  CA  ASN A 299      20.954  29.489  -2.251  1.00 87.25           C  
ATOM   4271  HA  ASN A 299      21.024  30.487  -1.818  1.00 87.25           H  
ATOM   4272  C   ASN A 299      19.777  28.763  -1.572  1.00 87.25           C  
ATOM   4273  CB  ASN A 299      20.811  29.644  -3.775  1.00 87.25           C  
ATOM   4274  HB2 ASN A 299      20.686  28.666  -4.239  1.00 87.25           H  
ATOM   4275  HB3 ASN A 299      21.734  30.088  -4.149  1.00 87.25           H  
ATOM   4276  O   ASN A 299      19.679  27.538  -1.605  1.00 87.25           O  
ATOM   4277  CG  ASN A 299      19.661  30.535  -4.210  1.00 87.25           C  
ATOM   4278  ND2 ASN A 299      19.889  31.423  -5.146  1.00 87.25           N  
ATOM   4279 HD21 ASN A 299      19.118  32.000  -5.452  1.00 87.25           H  
ATOM   4280 HD22 ASN A 299      20.798  31.487  -5.581  1.00 87.25           H  
ATOM   4281  OD1 ASN A 299      18.549  30.451  -3.717  1.00 87.25           O  
ATOM   4282  N   ALA A 300      18.835  29.513  -0.995  1.00 87.45           N  
ATOM   4283  H   ALA A 300      18.938  30.517  -1.023  1.00 87.45           H  
ATOM   4284  CA  ALA A 300      17.627  28.951  -0.384  1.00 87.45           C  
ATOM   4285  HA  ALA A 300      17.925  28.257   0.402  1.00 87.45           H  
ATOM   4286  C   ALA A 300      16.744  28.165  -1.377  1.00 87.45           C  
ATOM   4287  CB  ALA A 300      16.843  30.106   0.250  1.00 87.45           C  
ATOM   4288  HB1 ALA A 300      16.535  30.816  -0.517  1.00 87.45           H  
ATOM   4289  HB2 ALA A 300      15.956  29.712   0.748  1.00 87.45           H  
ATOM   4290  HB3 ALA A 300      17.463  30.614   0.988  1.00 87.45           H  
ATOM   4291  O   ALA A 300      15.985  27.287  -0.972  1.00 87.45           O  
ATOM   4292  N   ARG A 301      16.846  28.470  -2.677  1.00 90.75           N  
ATOM   4293  H   ARG A 301      17.482  29.215  -2.923  1.00 90.75           H  
ATOM   4294  CA  ARG A 301      16.177  27.772  -3.784  1.00 90.75           C  
ATOM   4295  HA  ARG A 301      15.347  27.194  -3.379  1.00 90.75           H  
ATOM   4296  C   ARG A 301      17.079  26.740  -4.468  1.00 90.75           C  
ATOM   4297  CB  ARG A 301      15.608  28.781  -4.797  1.00 90.75           C  
ATOM   4298  HB2 ARG A 301      16.425  29.321  -5.277  1.00 90.75           H  
ATOM   4299  HB3 ARG A 301      15.080  28.222  -5.569  1.00 90.75           H  
ATOM   4300  O   ARG A 301      16.865  26.432  -5.642  1.00 90.75           O  
ATOM   4301  CG  ARG A 301      14.638  29.792  -4.169  1.00 90.75           C  
ATOM   4302  HG2 ARG A 301      13.943  29.270  -3.512  1.00 90.75           H  
ATOM   4303  HG3 ARG A 301      15.206  30.507  -3.573  1.00 90.75           H  
ATOM   4304  CD  ARG A 301      13.856  30.559  -5.247  1.00 90.75           C  
ATOM   4305  HD2 ARG A 301      14.565  31.005  -5.944  1.00 90.75           H  
ATOM   4306  HD3 ARG A 301      13.297  31.371  -4.783  1.00 90.75           H  
ATOM   4307  NE  ARG A 301      12.938  29.680  -5.997  1.00 90.75           N  
ATOM   4308  HE  ARG A 301      13.250  29.428  -6.924  1.00 90.75           H  
ATOM   4309  NH1 ARG A 301      11.289  29.492  -4.415  1.00 90.75           N  
ATOM   4310 HH11 ARG A 301      11.777  30.187  -3.868  1.00 90.75           H  
ATOM   4311 HH12 ARG A 301      10.422  29.079  -4.103  1.00 90.75           H  
ATOM   4312  NH2 ARG A 301      11.140  28.296  -6.264  1.00 90.75           N  
ATOM   4313 HH21 ARG A 301      11.451  28.149  -7.214  1.00 90.75           H  
ATOM   4314 HH22 ARG A 301      10.255  27.921  -5.954  1.00 90.75           H  
ATOM   4315  CZ  ARG A 301      11.802  29.164  -5.567  1.00 90.75           C  
ATOM   4316  N   CYS A 302      18.103  26.230  -3.782  1.00 90.49           N  
ATOM   4317  H   CYS A 302      18.275  26.524  -2.831  1.00 90.49           H  
ATOM   4318  CA  CYS A 302      18.970  25.212  -4.360  1.00 90.49           C  
ATOM   4319  HA  CYS A 302      19.342  25.626  -5.298  1.00 90.49           H  
ATOM   4320  C   CYS A 302      18.177  23.941  -4.687  1.00 90.49           C  
ATOM   4321  CB  CYS A 302      20.207  24.974  -3.487  1.00 90.49           C  
ATOM   4322  HB2 CYS A 302      20.580  25.945  -3.161  1.00 90.49           H  
ATOM   4323  HB3 CYS A 302      20.984  24.500  -4.087  1.00 90.49           H  
ATOM   4324  O   CYS A 302      17.358  23.477  -3.890  1.00 90.49           O  
ATOM   4325  SG  CYS A 302      19.904  23.975  -2.014  1.00 90.49           S  
ATOM   4326  HG  CYS A 302      20.932  24.450  -1.306  1.00 90.49           H  
ATOM   4327  N   ILE A 303      18.412  23.377  -5.872  1.00 91.79           N  
ATOM   4328  H   ILE A 303      19.012  23.874  -6.514  1.00 91.79           H  
ATOM   4329  CA  ILE A 303      17.639  22.246  -6.394  1.00 91.79           C  
ATOM   4330  HA  ILE A 303      16.606  22.578  -6.497  1.00 91.79           H  
ATOM   4331  C   ILE A 303      17.623  21.055  -5.429  1.00 91.79           C  
ATOM   4332  CB  ILE A 303      18.148  21.847  -7.801  1.00 91.79           C  
ATOM   4333  HB  ILE A 303      18.045  22.710  -8.459  1.00 91.79           H  
ATOM   4334  O   ILE A 303      16.578  20.442  -5.219  1.00 91.79           O  
ATOM   4335  CG1 ILE A 303      17.244  20.718  -8.333  1.00 91.79           C  
ATOM   4336 HG12 ILE A 303      17.487  19.816  -7.771  1.00 91.79           H  
ATOM   4337 HG13 ILE A 303      16.200  20.967  -8.139  1.00 91.79           H  
ATOM   4338  CG2 ILE A 303      19.635  21.433  -7.821  1.00 91.79           C  
ATOM   4339 HG21 ILE A 303      19.784  20.485  -7.304  1.00 91.79           H  
ATOM   4340 HG22 ILE A 303      19.970  21.318  -8.852  1.00 91.79           H  
ATOM   4341 HG23 ILE A 303      20.256  22.204  -7.364  1.00 91.79           H  
ATOM   4342  CD1 ILE A 303      17.368  20.376  -9.816  1.00 91.79           C  
ATOM   4343 HD11 ILE A 303      18.413  20.291 -10.114  1.00 91.79           H  
ATOM   4344 HD12 ILE A 303      16.871  19.422  -9.995  1.00 91.79           H  
ATOM   4345 HD13 ILE A 303      16.856  21.131 -10.413  1.00 91.79           H  
ATOM   4346  N   THR A 304      18.760  20.752  -4.800  1.00 91.31           N  
ATOM   4347  H   THR A 304      19.566  21.342  -4.945  1.00 91.31           H  
ATOM   4348  CA  THR A 304      18.893  19.617  -3.883  1.00 91.31           C  
ATOM   4349  HA  THR A 304      18.512  18.722  -4.376  1.00 91.31           H  
ATOM   4350  C   THR A 304      18.061  19.804  -2.620  1.00 91.31           C  
ATOM   4351  CB  THR A 304      20.358  19.367  -3.506  1.00 91.31           C  
ATOM   4352  HB  THR A 304      20.404  18.641  -2.694  1.00 91.31           H  
ATOM   4353  O   THR A 304      17.371  18.869  -2.230  1.00 91.31           O  
ATOM   4354  CG2 THR A 304      21.168  18.831  -4.685  1.00 91.31           C  
ATOM   4355 HG21 THR A 304      22.204  18.677  -4.385  1.00 91.31           H  
ATOM   4356 HG22 THR A 304      21.135  19.533  -5.518  1.00 91.31           H  
ATOM   4357 HG23 THR A 304      20.750  17.877  -5.005  1.00 91.31           H  
ATOM   4358  OG1 THR A 304      20.966  20.569  -3.091  1.00 91.31           O  
ATOM   4359  HG1 THR A 304      21.893  20.392  -2.915  1.00 91.31           H  
ATOM   4360  N   ALA A 305      18.069  20.985  -1.992  1.00 91.66           N  
ATOM   4361  H   ALA A 305      18.635  21.738  -2.358  1.00 91.66           H  
ATOM   4362  CA  ALA A 305      17.251  21.227  -0.804  1.00 91.66           C  
ATOM   4363  HA  ALA A 305      17.334  20.363  -0.145  1.00 91.66           H  
ATOM   4364  C   ALA A 305      15.768  21.391  -1.149  1.00 91.66           C  
ATOM   4365  CB  ALA A 305      17.764  22.449  -0.040  1.00 91.66           C  
ATOM   4366  HB1 ALA A 305      17.228  22.537   0.905  1.00 91.66           H  
ATOM   4367  HB2 ALA A 305      18.828  22.340   0.171  1.00 91.66           H  
ATOM   4368  HB3 ALA A 305      17.586  23.354  -0.620  1.00 91.66           H  
ATOM   4369  O   ALA A 305      14.918  20.944  -0.384  1.00 91.66           O  
ATOM   4370  N   LEU A 306      15.441  22.014  -2.283  1.00 93.01           N  
ATOM   4371  H   LEU A 306      16.177  22.398  -2.859  1.00 93.01           H  
ATOM   4372  CA  LEU A 306      14.055  22.242  -2.680  1.00 93.01           C  
ATOM   4373  HA  LEU A 306      13.539  22.699  -1.835  1.00 93.01           H  
ATOM   4374  C   LEU A 306      13.351  20.911  -2.983  1.00 93.01           C  
ATOM   4375  CB  LEU A 306      14.031  23.223  -3.866  1.00 93.01           C  
ATOM   4376  HB2 LEU A 306      14.508  22.745  -4.722  1.00 93.01           H  
ATOM   4377  HB3 LEU A 306      14.624  24.101  -3.609  1.00 93.01           H  
ATOM   4378  O   LEU A 306      12.354  20.576  -2.347  1.00 93.01           O  
ATOM   4379  CG  LEU A 306      12.621  23.690  -4.276  1.00 93.01           C  
ATOM   4380  HG  LEU A 306      11.981  22.826  -4.451  1.00 93.01           H  
ATOM   4381  CD1 LEU A 306      11.978  24.593  -3.219  1.00 93.01           C  
ATOM   4382 HD11 LEU A 306      12.607  25.465  -3.037  1.00 93.01           H  
ATOM   4383 HD12 LEU A 306      10.995  24.912  -3.564  1.00 93.01           H  
ATOM   4384 HD13 LEU A 306      11.845  24.046  -2.285  1.00 93.01           H  
ATOM   4385  CD2 LEU A 306      12.715  24.497  -5.573  1.00 93.01           C  
ATOM   4386 HD21 LEU A 306      11.725  24.842  -5.870  1.00 93.01           H  
ATOM   4387 HD22 LEU A 306      13.108  23.860  -6.365  1.00 93.01           H  
ATOM   4388 HD23 LEU A 306      13.378  25.352  -5.442  1.00 93.01           H  
ATOM   4389  N   LEU A 307      13.893  20.109  -3.901  1.00 94.07           N  
ATOM   4390  H   LEU A 307      14.752  20.384  -4.357  1.00 94.07           H  
ATOM   4391  CA  LEU A 307      13.226  18.880  -4.328  1.00 94.07           C  
ATOM   4392  HA  LEU A 307      12.170  19.096  -4.490  1.00 94.07           H  
ATOM   4393  C   LEU A 307      13.269  17.795  -3.255  1.00 94.07           C  
ATOM   4394  CB  LEU A 307      13.825  18.353  -5.640  1.00 94.07           C  
ATOM   4395  HB2 LEU A 307      14.876  18.626  -5.728  1.00 94.07           H  
ATOM   4396  HB3 LEU A 307      13.773  17.265  -5.605  1.00 94.07           H  
ATOM   4397  O   LEU A 307      12.259  17.135  -3.030  1.00 94.07           O  
ATOM   4398  CG  LEU A 307      13.038  18.817  -6.874  1.00 94.07           C  
ATOM   4399  HG  LEU A 307      11.982  18.624  -6.685  1.00 94.07           H  
ATOM   4400  CD1 LEU A 307      13.202  20.320  -7.169  1.00 94.07           C  
ATOM   4401 HD11 LEU A 307      12.220  20.762  -7.338  1.00 94.07           H  
ATOM   4402 HD12 LEU A 307      13.675  20.840  -6.336  1.00 94.07           H  
ATOM   4403 HD13 LEU A 307      13.832  20.488  -8.042  1.00 94.07           H  
ATOM   4404  CD2 LEU A 307      13.444  17.943  -8.064  1.00 94.07           C  
ATOM   4405 HD21 LEU A 307      13.572  16.906  -7.752  1.00 94.07           H  
ATOM   4406 HD22 LEU A 307      12.631  17.927  -8.790  1.00 94.07           H  
ATOM   4407 HD23 LEU A 307      14.367  18.301  -8.520  1.00 94.07           H  
ATOM   4408  N   ASN A 308      14.398  17.613  -2.561  1.00 94.78           N  
ATOM   4409  H   ASN A 308      15.204  18.188  -2.758  1.00 94.78           H  
ATOM   4410  CA  ASN A 308      14.509  16.532  -1.577  1.00 94.78           C  
ATOM   4411  HA  ASN A 308      14.100  15.627  -2.028  1.00 94.78           H  
ATOM   4412  C   ASN A 308      13.661  16.763  -0.319  1.00 94.78           C  
ATOM   4413  CB  ASN A 308      15.981  16.251  -1.231  1.00 94.78           C  
ATOM   4414  HB2 ASN A 308      16.444  17.149  -0.821  1.00 94.78           H  
ATOM   4415  HB3 ASN A 308      16.014  15.490  -0.452  1.00 94.78           H  
ATOM   4416  O   ASN A 308      13.381  15.798   0.387  1.00 94.78           O  
ATOM   4417  CG  ASN A 308      16.776  15.716  -2.411  1.00 94.78           C  
ATOM   4418  ND2 ASN A 308      18.081  15.850  -2.410  1.00 94.78           N  
ATOM   4419 HD21 ASN A 308      18.580  15.462  -3.199  1.00 94.78           H  
ATOM   4420 HD22 ASN A 308      18.519  16.417  -1.698  1.00 94.78           H  
ATOM   4421  OD1 ASN A 308      16.242  15.128  -3.336  1.00 94.78           O  
ATOM   4422  N   ASN A 309      13.237  18.004  -0.053  1.00 92.92           N  
ATOM   4423  H   ASN A 309      13.523  18.757  -0.663  1.00 92.92           H  
ATOM   4424  CA  ASN A 309      12.357  18.316   1.072  1.00 92.92           C  
ATOM   4425  HA  ASN A 309      12.409  17.515   1.810  1.00 92.92           H  
ATOM   4426  C   ASN A 309      10.879  18.427   0.677  1.00 92.92           C  
ATOM   4427  CB  ASN A 309      12.841  19.605   1.747  1.00 92.92           C  
ATOM   4428  HB2 ASN A 309      12.120  19.896   2.511  1.00 92.92           H  
ATOM   4429  HB3 ASN A 309      12.878  20.409   1.012  1.00 92.92           H  
ATOM   4430  O   ASN A 309      10.027  18.105   1.503  1.00 92.92           O  
ATOM   4431  CG  ASN A 309      14.184  19.451   2.438  1.00 92.92           C  
ATOM   4432  ND2 ASN A 309      15.012  20.465   2.403  1.00 92.92           N  
ATOM   4433 HD21 ASN A 309      14.847  21.165   1.693  1.00 92.92           H  
ATOM   4434 HD22 ASN A 309      15.908  20.321   2.846  1.00 92.92           H  
ATOM   4435  OD1 ASN A 309      14.514  18.441   3.034  1.00 92.92           O  
ATOM   4436  N   TYR A 310      10.567  18.891  -0.540  1.00 93.68           N  
ATOM   4437  H   TYR A 310      11.312  19.185  -1.156  1.00 93.68           H  
ATOM   4438  CA  TYR A 310       9.199  19.290  -0.895  1.00 93.68           C  
ATOM   4439  HA  TYR A 310       8.529  19.069  -0.064  1.00 93.68           H  
ATOM   4440  C   TYR A 310       8.591  18.569  -2.099  1.00 93.68           C  
ATOM   4441  CB  TYR A 310       9.151  20.806  -1.120  1.00 93.68           C  
ATOM   4442  HB2 TYR A 310       9.724  21.048  -2.015  1.00 93.68           H  
ATOM   4443  HB3 TYR A 310       8.116  21.093  -1.310  1.00 93.68           H  
ATOM   4444  O   TYR A 310       7.382  18.667  -2.276  1.00 93.68           O  
ATOM   4445  CG  TYR A 310       9.647  21.641   0.043  1.00 93.68           C  
ATOM   4446  CD1 TYR A 310       8.906  21.699   1.237  1.00 93.68           C  
ATOM   4447  HD1 TYR A 310       7.992  21.131   1.328  1.00 93.68           H  
ATOM   4448  CD2 TYR A 310      10.847  22.366  -0.071  1.00 93.68           C  
ATOM   4449  HD2 TYR A 310      11.412  22.312  -0.990  1.00 93.68           H  
ATOM   4450  CE1 TYR A 310       9.362  22.488   2.310  1.00 93.68           C  
ATOM   4451  HE1 TYR A 310       8.801  22.538   3.232  1.00 93.68           H  
ATOM   4452  CE2 TYR A 310      11.313  23.151   0.997  1.00 93.68           C  
ATOM   4453  HE2 TYR A 310      12.238  23.701   0.900  1.00 93.68           H  
ATOM   4454  OH  TYR A 310      11.003  23.979   3.224  1.00 93.68           O  
ATOM   4455  HH  TYR A 310      11.837  24.406   3.016  1.00 93.68           H  
ATOM   4456  CZ  TYR A 310      10.564  23.215   2.191  1.00 93.68           C  
ATOM   4457  N   SER A 311       9.375  17.872  -2.929  1.00 94.70           N  
ATOM   4458  H   SER A 311      10.359  17.768  -2.725  1.00 94.70           H  
ATOM   4459  CA  SER A 311       8.800  17.098  -4.036  1.00 94.70           C  
ATOM   4460  HA  SER A 311       7.983  17.674  -4.472  1.00 94.70           H  
ATOM   4461  C   SER A 311       8.208  15.783  -3.528  1.00 94.70           C  
ATOM   4462  CB  SER A 311       9.829  16.866  -5.144  1.00 94.70           C  
ATOM   4463  HB2 SER A 311      10.654  16.276  -4.745  1.00 94.70           H  
ATOM   4464  HB3 SER A 311      10.212  17.829  -5.480  1.00 94.70           H  
ATOM   4465  O   SER A 311       8.827  15.080  -2.723  1.00 94.70           O  
ATOM   4466  OG  SER A 311       9.264  16.182  -6.249  1.00 94.70           O  
ATOM   4467  HG  SER A 311       8.636  16.772  -6.672  1.00 94.70           H  
ATOM   4468  N   ASP A 312       7.033  15.427  -4.035  1.00 92.01           N  
ATOM   4469  H   ASP A 312       6.584  16.075  -4.666  1.00 92.01           H  
ATOM   4470  CA  ASP A 312       6.367  14.143  -3.803  1.00 92.01           C  
ATOM   4471  HA  ASP A 312       6.651  13.757  -2.823  1.00 92.01           H  
ATOM   4472  C   ASP A 312       6.771  13.083  -4.844  1.00 92.01           C  
ATOM   4473  CB  ASP A 312       4.843  14.358  -3.816  1.00 92.01           C  
ATOM   4474  HB2 ASP A 312       4.354  13.386  -3.871  1.00 92.01           H  
ATOM   4475  HB3 ASP A 312       4.566  14.915  -4.711  1.00 92.01           H  
ATOM   4476  O   ASP A 312       6.505  11.890  -4.663  1.00 92.01           O  
ATOM   4477  CG  ASP A 312       4.301  15.072  -2.571  1.00 92.01           C  
ATOM   4478  OD1 ASP A 312       4.854  14.841  -1.470  1.00 92.01           O  
ATOM   4479  OD2 ASP A 312       3.253  15.743  -2.711  1.00 92.01           O  
ATOM   4480  N   TYR A 313       7.415  13.501  -5.940  1.00 94.57           N  
ATOM   4481  H   TYR A 313       7.588  14.493  -6.013  1.00 94.57           H  
ATOM   4482  CA  TYR A 313       7.700  12.645  -7.097  1.00 94.57           C  
ATOM   4483  HA  TYR A 313       7.258  11.661  -6.938  1.00 94.57           H  
ATOM   4484  C   TYR A 313       9.189  12.412  -7.341  1.00 94.57           C  
ATOM   4485  CB  TYR A 313       7.045  13.244  -8.348  1.00 94.57           C  
ATOM   4486  HB2 TYR A 313       7.396  14.268  -8.480  1.00 94.57           H  
ATOM   4487  HB3 TYR A 313       7.365  12.675  -9.221  1.00 94.57           H  
ATOM   4488  O   TYR A 313       9.549  11.346  -7.846  1.00 94.57           O  
ATOM   4489  CG  TYR A 313       5.530  13.236  -8.300  1.00 94.57           C  
ATOM   4490  CD1 TYR A 313       4.805  12.132  -8.781  1.00 94.57           C  
ATOM   4491  HD1 TYR A 313       5.342  11.291  -9.195  1.00 94.57           H  
ATOM   4492  CD2 TYR A 313       4.838  14.314  -7.728  1.00 94.57           C  
ATOM   4493  HD2 TYR A 313       5.393  15.147  -7.322  1.00 94.57           H  
ATOM   4494  CE1 TYR A 313       3.400  12.108  -8.705  1.00 94.57           C  
ATOM   4495  HE1 TYR A 313       2.843  11.254  -9.061  1.00 94.57           H  
ATOM   4496  CE2 TYR A 313       3.438  14.299  -7.631  1.00 94.57           C  
ATOM   4497  HE2 TYR A 313       2.936  15.130  -7.156  1.00 94.57           H  
ATOM   4498  OH  TYR A 313       1.359  13.176  -8.026  1.00 94.57           O  
ATOM   4499  HH  TYR A 313       1.081  13.922  -7.490  1.00 94.57           H  
ATOM   4500  CZ  TYR A 313       2.715  13.195  -8.125  1.00 94.57           C  
ATOM   4501  N   LEU A 314      10.047  13.378  -7.009  1.00 95.80           N  
ATOM   4502  H   LEU A 314       9.696  14.213  -6.563  1.00 95.80           H  
ATOM   4503  CA  LEU A 314      11.449  13.371  -7.410  1.00 95.80           C  
ATOM   4504  HA  LEU A 314      11.704  12.387  -7.803  1.00 95.80           H  
ATOM   4505  C   LEU A 314      12.406  13.631  -6.247  1.00 95.80           C  
ATOM   4506  CB  LEU A 314      11.672  14.406  -8.528  1.00 95.80           C  
ATOM   4507  HB2 LEU A 314      11.315  15.372  -8.168  1.00 95.80           H  
ATOM   4508  HB3 LEU A 314      12.742  14.500  -8.714  1.00 95.80           H  
ATOM   4509  O   LEU A 314      12.150  14.410  -5.329  1.00 95.80           O  
ATOM   4510  CG  LEU A 314      10.977  14.082  -9.862  1.00 95.80           C  
ATOM   4511  HG  LEU A 314       9.908  13.937  -9.707  1.00 95.80           H  
ATOM   4512  CD1 LEU A 314      11.166  15.257 -10.816  1.00 95.80           C  
ATOM   4513 HD11 LEU A 314      10.600  15.077 -11.730  1.00 95.80           H  
ATOM   4514 HD12 LEU A 314      12.221  15.381 -11.061  1.00 95.80           H  
ATOM   4515 HD13 LEU A 314      10.804  16.169 -10.341  1.00 95.80           H  
ATOM   4516  CD2 LEU A 314      11.568  12.842 -10.532  1.00 95.80           C  
ATOM   4517 HD21 LEU A 314      11.159  12.735 -11.538  1.00 95.80           H  
ATOM   4518 HD22 LEU A 314      11.311  11.952  -9.957  1.00 95.80           H  
ATOM   4519 HD23 LEU A 314      12.652  12.931 -10.592  1.00 95.80           H  
ATOM   4520  N   ARG A 315      13.581  13.017  -6.360  1.00 95.96           N  
ATOM   4521  H   ARG A 315      13.674  12.348  -7.111  1.00 95.96           H  
ATOM   4522  CA  ARG A 315      14.779  13.310  -5.576  1.00 95.96           C  
ATOM   4523  HA  ARG A 315      14.596  14.198  -4.971  1.00 95.96           H  
ATOM   4524  C   ARG A 315      15.927  13.659  -6.505  1.00 95.96           C  
ATOM   4525  CB  ARG A 315      15.128  12.127  -4.660  1.00 95.96           C  
ATOM   4526  HB2 ARG A 315      16.049  12.350  -4.121  1.00 95.96           H  
ATOM   4527  HB3 ARG A 315      15.303  11.244  -5.275  1.00 95.96           H  
ATOM   4528  O   ARG A 315      15.994  13.174  -7.633  1.00 95.96           O  
ATOM   4529  CG  ARG A 315      14.030  11.798  -3.639  1.00 95.96           C  
ATOM   4530  HG2 ARG A 315      14.319  10.904  -3.087  1.00 95.96           H  
ATOM   4531  HG3 ARG A 315      13.101  11.581  -4.167  1.00 95.96           H  
ATOM   4532  CD  ARG A 315      13.793  12.939  -2.642  1.00 95.96           C  
ATOM   4533  HD2 ARG A 315      13.578  13.851  -3.197  1.00 95.96           H  
ATOM   4534  HD3 ARG A 315      14.695  13.098  -2.050  1.00 95.96           H  
ATOM   4535  NE  ARG A 315      12.668  12.620  -1.751  1.00 95.96           N  
ATOM   4536  HE  ARG A 315      12.465  11.637  -1.634  1.00 95.96           H  
ATOM   4537  NH1 ARG A 315      11.414  14.521  -2.073  1.00 95.96           N  
ATOM   4538 HH11 ARG A 315      12.059  14.878  -2.763  1.00 95.96           H  
ATOM   4539 HH12 ARG A 315      10.483  14.912  -2.081  1.00 95.96           H  
ATOM   4540  NH2 ARG A 315      10.588  12.881  -0.860  1.00 95.96           N  
ATOM   4541 HH21 ARG A 315      10.545  11.884  -0.704  1.00 95.96           H  
ATOM   4542 HH22 ARG A 315       9.732  13.417  -0.869  1.00 95.96           H  
ATOM   4543  CZ  ARG A 315      11.586  13.347  -1.551  1.00 95.96           C  
ATOM   4544  N   VAL A 316      16.825  14.504  -6.016  1.00 94.62           N  
ATOM   4545  H   VAL A 316      16.695  14.816  -5.065  1.00 94.62           H  
ATOM   4546  CA  VAL A 316      17.979  15.011  -6.758  1.00 94.62           C  
ATOM   4547  HA  VAL A 316      17.964  14.597  -7.767  1.00 94.62           H  
ATOM   4548  C   VAL A 316      19.255  14.563  -6.069  1.00 94.62           C  
ATOM   4549  CB  VAL A 316      17.940  16.541  -6.899  1.00 94.62           C  
ATOM   4550  HB  VAL A 316      17.944  16.985  -5.904  1.00 94.62           H  
ATOM   4551  O   VAL A 316      19.421  14.742  -4.858  1.00 94.62           O  
ATOM   4552  CG1 VAL A 316      19.151  17.063  -7.685  1.00 94.62           C  
ATOM   4553 HG11 VAL A 316      19.202  16.567  -8.655  1.00 94.62           H  
ATOM   4554 HG12 VAL A 316      19.061  18.137  -7.845  1.00 94.62           H  
ATOM   4555 HG13 VAL A 316      20.077  16.876  -7.141  1.00 94.62           H  
ATOM   4556  CG2 VAL A 316      16.677  17.002  -7.632  1.00 94.62           C  
ATOM   4557 HG21 VAL A 316      16.819  16.950  -8.712  1.00 94.62           H  
ATOM   4558 HG22 VAL A 316      16.458  18.033  -7.352  1.00 94.62           H  
ATOM   4559 HG23 VAL A 316      15.811  16.402  -7.353  1.00 94.62           H  
ATOM   4560  N   SER A 317      20.174  14.019  -6.857  1.00 92.03           N  
ATOM   4561  H   SER A 317      19.959  13.922  -7.839  1.00 92.03           H  
ATOM   4562  CA  SER A 317      21.528  13.666  -6.431  1.00 92.03           C  
ATOM   4563  HA  SER A 317      21.803  14.284  -5.576  1.00 92.03           H  
ATOM   4564  C   SER A 317      22.545  13.958  -7.544  1.00 92.03           C  
ATOM   4565  CB  SER A 317      21.551  12.204  -5.971  1.00 92.03           C  
ATOM   4566  HB2 SER A 317      20.788  12.050  -5.208  1.00 92.03           H  
ATOM   4567  HB3 SER A 317      22.521  11.980  -5.528  1.00 92.03           H  
ATOM   4568  O   SER A 317      22.182  14.498  -8.588  1.00 92.03           O  
ATOM   4569  OG  SER A 317      21.326  11.324  -7.049  1.00 92.03           O  
ATOM   4570  HG  SER A 317      20.409  11.385  -7.327  1.00 92.03           H  
ATOM   4571  N   ALA A 318      23.825  13.644  -7.310  1.00 83.78           N  
ATOM   4572  H   ALA A 318      24.044  13.154  -6.455  1.00 83.78           H  
ATOM   4573  CA  ALA A 318      24.911  13.798  -8.288  1.00 83.78           C  
ATOM   4574  HA  ALA A 318      25.849  13.686  -7.743  1.00 83.78           H  
ATOM   4575  C   ALA A 318      24.987  15.193  -8.946  1.00 83.78           C  
ATOM   4576  CB  ALA A 318      24.844  12.639  -9.295  1.00 83.78           C  
ATOM   4577  HB1 ALA A 318      23.950  12.738  -9.911  1.00 83.78           H  
ATOM   4578  HB2 ALA A 318      24.817  11.684  -8.771  1.00 83.78           H  
ATOM   4579  HB3 ALA A 318      25.720  12.665  -9.942  1.00 83.78           H  
ATOM   4580  O   ALA A 318      25.188  15.300 -10.153  1.00 83.78           O  
ATOM   4581  N   LEU A 319      24.799  16.258  -8.157  1.00 82.83           N  
ATOM   4582  H   LEU A 319      24.648  16.113  -7.169  1.00 82.83           H  
ATOM   4583  CA  LEU A 319      24.918  17.630  -8.647  1.00 82.83           C  
ATOM   4584  HA  LEU A 319      24.291  17.724  -9.533  1.00 82.83           H  
ATOM   4585  C   LEU A 319      26.373  17.915  -9.053  1.00 82.83           C  
ATOM   4586  CB  LEU A 319      24.397  18.603  -7.570  1.00 82.83           C  
ATOM   4587  HB2 LEU A 319      25.023  18.500  -6.684  1.00 82.83           H  
ATOM   4588  HB3 LEU A 319      23.379  18.317  -7.304  1.00 82.83           H  
ATOM   4589  O   LEU A 319      27.281  17.795  -8.227  1.00 82.83           O  
ATOM   4590  CG  LEU A 319      24.394  20.086  -7.995  1.00 82.83           C  
ATOM   4591  HG  LEU A 319      25.403  20.389  -8.275  1.00 82.83           H  
ATOM   4592  CD1 LEU A 319      23.443  20.361  -9.163  1.00 82.83           C  
ATOM   4593 HD11 LEU A 319      23.809  19.864 -10.061  1.00 82.83           H  
ATOM   4594 HD12 LEU A 319      22.438  20.009  -8.929  1.00 82.83           H  
ATOM   4595 HD13 LEU A 319      23.417  21.431  -9.365  1.00 82.83           H  
ATOM   4596  CD2 LEU A 319      23.950  20.950  -6.814  1.00 82.83           C  
ATOM   4597 HD21 LEU A 319      24.616  20.785  -5.967  1.00 82.83           H  
ATOM   4598 HD22 LEU A 319      22.923  20.714  -6.534  1.00 82.83           H  
ATOM   4599 HD23 LEU A 319      24.012  22.001  -7.096  1.00 82.83           H  
ATOM   4600  N   ALA A 320      26.583  18.291 -10.312  1.00 79.43           N  
ATOM   4601  H   ALA A 320      25.795  18.306 -10.943  1.00 79.43           H  
ATOM   4602  CA  ALA A 320      27.871  18.720 -10.838  1.00 79.43           C  
ATOM   4603  HA  ALA A 320      28.587  17.910 -10.700  1.00 79.43           H  
ATOM   4604  C   ALA A 320      28.369  19.955 -10.076  1.00 79.43           C  
ATOM   4605  CB  ALA A 320      27.727  18.997 -12.341  1.00 79.43           C  
ATOM   4606  HB1 ALA A 320      26.992  19.785 -12.505  1.00 79.43           H  
ATOM   4607  HB2 ALA A 320      28.685  19.314 -12.753  1.00 79.43           H  
ATOM   4608  HB3 ALA A 320      27.403  18.091 -12.852  1.00 79.43           H  
ATOM   4609  O   ALA A 320      27.577  20.829  -9.728  1.00 79.43           O  
ATOM   4610  N   ALA A 321      29.679  20.035  -9.820  1.00 75.08           N  
ATOM   4611  H   ALA A 321      30.287  19.304 -10.160  1.00 75.08           H  
ATOM   4612  CA  ALA A 321      30.283  21.178  -9.138  1.00 75.08           C  
ATOM   4613  HA  ALA A 321      29.757  21.335  -8.196  1.00 75.08           H  
ATOM   4614  C   ALA A 321      30.149  22.431 -10.023  1.00 75.08           C  
ATOM   4615  CB  ALA A 321      31.747  20.854  -8.812  1.00 75.08           C  
ATOM   4616  HB1 ALA A 321      32.300  20.656  -9.730  1.00 75.08           H  
ATOM   4617  HB2 ALA A 321      32.202  21.703  -8.302  1.00 75.08           H  
ATOM   4618  HB3 ALA A 321      31.797  19.980  -8.164  1.00 75.08           H  
ATOM   4619  O   ALA A 321      30.817  22.511 -11.059  1.00 75.08           O  
ATOM   4620  N   PRO A 322      29.292  23.401  -9.665  1.00 66.99           N  
ATOM   4621  CA  PRO A 322      29.005  24.493 -10.568  1.00 66.99           C  
ATOM   4622  HA  PRO A 322      28.911  24.124 -11.589  1.00 66.99           H  
ATOM   4623  C   PRO A 322      30.142  25.520 -10.504  1.00 66.99           C  
ATOM   4624  CB  PRO A 322      27.639  24.990 -10.101  1.00 66.99           C  
ATOM   4625  HB2 PRO A 322      26.881  24.311 -10.491  1.00 66.99           H  
ATOM   4626  HB3 PRO A 322      27.429  26.012 -10.417  1.00 66.99           H  
ATOM   4627  O   PRO A 322      30.619  25.880  -9.428  1.00 66.99           O  
ATOM   4628  CG  PRO A 322      27.687  24.817  -8.586  1.00 66.99           C  
ATOM   4629  HG2 PRO A 322      28.217  25.653  -8.129  1.00 66.99           H  
ATOM   4630  HG3 PRO A 322      26.689  24.714  -8.160  1.00 66.99           H  
ATOM   4631  CD  PRO A 322      28.506  23.533  -8.436  1.00 66.99           C  
ATOM   4632  HD2 PRO A 322      27.824  22.692  -8.314  1.00 66.99           H  
ATOM   4633  HD3 PRO A 322      29.158  23.607  -7.566  1.00 66.99           H  
ATOM   4634  N   THR A 323      30.569  26.038 -11.654  1.00 71.65           N  
ATOM   4635  H   THR A 323      30.206  25.670 -12.522  1.00 71.65           H  
ATOM   4636  CA  THR A 323      31.400  27.248 -11.736  1.00 71.65           C  
ATOM   4637  HA  THR A 323      31.756  27.512 -10.741  1.00 71.65           H  
ATOM   4638  C   THR A 323      30.541  28.403 -12.236  1.00 71.65           C  
ATOM   4639  CB  THR A 323      32.643  27.050 -12.621  1.00 71.65           C  
ATOM   4640  HB  THR A 323      33.146  28.009 -12.744  1.00 71.65           H  
ATOM   4641  O   THR A 323      29.704  28.218 -13.122  1.00 71.65           O  
ATOM   4642  CG2 THR A 323      33.633  26.064 -12.005  1.00 71.65           C  
ATOM   4643 HG21 THR A 323      33.176  25.078 -11.919  1.00 71.65           H  
ATOM   4644 HG22 THR A 323      34.523  25.994 -12.630  1.00 71.65           H  
ATOM   4645 HG23 THR A 323      33.924  26.406 -11.012  1.00 71.65           H  
ATOM   4646  OG1 THR A 323      32.279  26.560 -13.886  1.00 71.65           O  
ATOM   4647  HG1 THR A 323      33.029  26.088 -14.255  1.00 71.65           H  
ATOM   4648  N   LYS A 324      30.739  29.606 -11.677  1.00 73.18           N  
ATOM   4649  H   LYS A 324      31.420  29.671 -10.934  1.00 73.18           H  
ATOM   4650  CA  LYS A 324      30.051  30.848 -12.079  1.00 73.18           C  
ATOM   4651  HA  LYS A 324      28.986  30.646 -12.196  1.00 73.18           H  
ATOM   4652  C   LYS A 324      30.533  31.351 -13.449  1.00 73.18           C  
ATOM   4653  CB  LYS A 324      30.226  31.942 -11.005  1.00 73.18           C  
ATOM   4654  HB2 LYS A 324      31.287  32.166 -10.893  1.00 73.18           H  
ATOM   4655  HB3 LYS A 324      29.725  32.844 -11.356  1.00 73.18           H  
ATOM   4656  O   LYS A 324      30.906  32.501 -13.583  1.00 73.18           O  
ATOM   4657  CG  LYS A 324      29.637  31.586  -9.638  1.00 73.18           C  
ATOM   4658  HG2 LYS A 324      30.116  30.690  -9.244  1.00 73.18           H  
ATOM   4659  HG3 LYS A 324      28.568  31.409  -9.752  1.00 73.18           H  
ATOM   4660  CD  LYS A 324      29.867  32.748  -8.668  1.00 73.18           C  
ATOM   4661  HD2 LYS A 324      30.932  32.853  -8.460  1.00 73.18           H  
ATOM   4662  HD3 LYS A 324      29.515  33.663  -9.144  1.00 73.18           H  
ATOM   4663  CE  LYS A 324      29.097  32.506  -7.369  1.00 73.18           C  
ATOM   4664  HE2 LYS A 324      28.129  32.077  -7.625  1.00 73.18           H  
ATOM   4665  HE3 LYS A 324      29.632  31.779  -6.758  1.00 73.18           H  
ATOM   4666  NZ  LYS A 324      28.884  33.777  -6.640  1.00 73.18           N  
ATOM   4667  HZ1 LYS A 324      28.303  33.624  -5.828  1.00 73.18           H  
ATOM   4668  HZ2 LYS A 324      28.390  34.415  -7.247  1.00 73.18           H  
ATOM   4669  HZ3 LYS A 324      29.760  34.201  -6.372  1.00 73.18           H  
ATOM   4670  N   ALA A 325      30.677  30.487 -14.445  1.00 63.99           N  
ATOM   4671  H   ALA A 325      30.288  29.562 -14.328  1.00 63.99           H  
ATOM   4672  CA  ALA A 325      31.127  30.882 -15.774  1.00 63.99           C  
ATOM   4673  HA  ALA A 325      31.780  31.751 -15.691  1.00 63.99           H  
ATOM   4674  C   ALA A 325      29.926  31.284 -16.642  1.00 63.99           C  
ATOM   4675  CB  ALA A 325      31.956  29.746 -16.381  1.00 63.99           C  
ATOM   4676  HB1 ALA A 325      31.334  28.860 -16.510  1.00 63.99           H  
ATOM   4677  HB2 ALA A 325      32.345  30.048 -17.353  1.00 63.99           H  
ATOM   4678  HB3 ALA A 325      32.791  29.502 -15.724  1.00 63.99           H  
ATOM   4679  O   ALA A 325      28.847  30.711 -16.506  1.00 63.99           O  
ATOM   4680  N   ALA A 326      30.135  32.205 -17.592  1.00 61.08           N  
ATOM   4681  H   ALA A 326      31.045  32.635 -17.665  1.00 61.08           H  
ATOM   4682  CA  ALA A 326      29.113  32.602 -18.571  1.00 61.08           C  
ATOM   4683  HA  ALA A 326      28.259  33.021 -18.039  1.00 61.08           H  
ATOM   4684  C   ALA A 326      28.578  31.422 -19.414  1.00 61.08           C  
ATOM   4685  CB  ALA A 326      29.716  33.691 -19.470  1.00 61.08           C  
ATOM   4686  HB1 ALA A 326      30.049  34.536 -18.868  1.00 61.08           H  
ATOM   4687  HB2 ALA A 326      30.554  33.286 -20.038  1.00 61.08           H  
ATOM   4688  HB3 ALA A 326      28.957  34.035 -20.172  1.00 61.08           H  
ATOM   4689  O   ALA A 326      27.491  31.511 -19.974  1.00 61.08           O  
ATOM   4690  N   ASN A 327      29.317  30.308 -19.459  1.00 57.71           N  
ATOM   4691  H   ASN A 327      30.205  30.319 -18.976  1.00 57.71           H  
ATOM   4692  CA  ASN A 327      29.014  29.137 -20.283  1.00 57.71           C  
ATOM   4693  HA  ASN A 327      28.221  29.401 -20.983  1.00 57.71           H  
ATOM   4694  C   ASN A 327      28.474  27.945 -19.466  1.00 57.71           C  
ATOM   4695  CB  ASN A 327      30.258  28.789 -21.122  1.00 57.71           C  
ATOM   4696  HB2 ASN A 327      30.022  27.928 -21.747  1.00 57.71           H  
ATOM   4697  HB3 ASN A 327      31.089  28.516 -20.471  1.00 57.71           H  
ATOM   4698  O   ASN A 327      28.387  26.828 -19.984  1.00 57.71           O  
ATOM   4699  CG  ASN A 327      30.712  29.913 -22.050  1.00 57.71           C  
ATOM   4700  ND2 ASN A 327      31.853  29.794 -22.673  1.00 57.71           N  
ATOM   4701 HD21 ASN A 327      32.205  28.867 -22.865  1.00 57.71           H  
ATOM   4702 HD22 ASN A 327      32.038  30.497 -23.374  1.00 57.71           H  
ATOM   4703  OD1 ASN A 327      30.099  30.960 -22.174  1.00 57.71           O  
ATOM   4704  N   THR A 328      28.131  28.148 -18.188  1.00 66.84           N  
ATOM   4705  H   THR A 328      28.212  29.078 -17.801  1.00 66.84           H  
ATOM   4706  CA  THR A 328      27.500  27.116 -17.356  1.00 66.84           C  
ATOM   4707  HA  THR A 328      27.797  26.136 -17.730  1.00 66.84           H  
ATOM   4708  C   THR A 328      25.983  27.240 -17.458  1.00 66.84           C  
ATOM   4709  CB  THR A 328      27.960  27.197 -15.893  1.00 66.84           C  
ATOM   4710  HB  THR A 328      27.592  28.117 -15.438  1.00 66.84           H  
ATOM   4711  O   THR A 328      25.397  28.134 -16.853  1.00 66.84           O  
ATOM   4712  CG2 THR A 328      27.480  25.994 -15.088  1.00 66.84           C  
ATOM   4713 HG21 THR A 328      26.390  25.973 -15.076  1.00 66.84           H  
ATOM   4714 HG22 THR A 328      27.841  26.092 -14.064  1.00 66.84           H  
ATOM   4715 HG23 THR A 328      27.864  25.076 -15.533  1.00 66.84           H  
ATOM   4716  OG1 THR A 328      29.366  27.167 -15.790  1.00 66.84           O  
ATOM   4717  HG1 THR A 328      29.571  27.413 -14.885  1.00 66.84           H  
ATOM   4718  N   THR A 329      25.331  26.364 -18.226  1.00 77.43           N  
ATOM   4719  H   THR A 329      25.850  25.630 -18.686  1.00 77.43           H  
ATOM   4720  CA  THR A 329      23.870  26.407 -18.410  1.00 77.43           C  
ATOM   4721  HA  THR A 329      23.429  26.990 -17.602  1.00 77.43           H  
ATOM   4722  C   THR A 329      23.258  25.017 -18.330  1.00 77.43           C  
ATOM   4723  CB  THR A 329      23.458  27.091 -19.727  1.00 77.43           C  
ATOM   4724  HB  THR A 329      22.369  27.090 -19.779  1.00 77.43           H  
ATOM   4725  O   THR A 329      23.839  24.047 -18.811  1.00 77.43           O  
ATOM   4726  CG2 THR A 329      23.922  28.545 -19.810  1.00 77.43           C  
ATOM   4727 HG21 THR A 329      23.512  29.003 -20.709  1.00 77.43           H  
ATOM   4728 HG22 THR A 329      25.010  28.597 -19.853  1.00 77.43           H  
ATOM   4729 HG23 THR A 329      23.571  29.097 -18.938  1.00 77.43           H  
ATOM   4730  OG1 THR A 329      23.948  26.408 -20.859  1.00 77.43           O  
ATOM   4731  HG1 THR A 329      24.840  26.097 -20.691  1.00 77.43           H  
ATOM   4732  N   ILE A 330      22.072  24.903 -17.731  1.00 87.00           N  
ATOM   4733  H   ILE A 330      21.628  25.734 -17.370  1.00 87.00           H  
ATOM   4734  CA  ILE A 330      21.250  23.698 -17.880  1.00 87.00           C  
ATOM   4735  HA  ILE A 330      21.893  22.818 -17.863  1.00 87.00           H  
ATOM   4736  C   ILE A 330      20.582  23.767 -19.249  1.00 87.00           C  
ATOM   4737  CB  ILE A 330      20.237  23.556 -16.729  1.00 87.00           C  
ATOM   4738  HB  ILE A 330      19.673  24.484 -16.634  1.00 87.00           H  
ATOM   4739  O   ILE A 330      19.990  24.784 -19.611  1.00 87.00           O  
ATOM   4740  CG1 ILE A 330      20.993  23.269 -15.414  1.00 87.00           C  
ATOM   4741 HG12 ILE A 330      21.324  22.231 -15.403  1.00 87.00           H  
ATOM   4742 HG13 ILE A 330      21.879  23.899 -15.337  1.00 87.00           H  
ATOM   4743  CG2 ILE A 330      19.261  22.400 -17.019  1.00 87.00           C  
ATOM   4744 HG21 ILE A 330      19.819  21.483 -17.210  1.00 87.00           H  
ATOM   4745 HG22 ILE A 330      18.589  22.236 -16.177  1.00 87.00           H  
ATOM   4746 HG23 ILE A 330      18.652  22.625 -17.894  1.00 87.00           H  
ATOM   4747  CD1 ILE A 330      20.139  23.541 -14.180  1.00 87.00           C  
ATOM   4748 HD11 ILE A 330      20.656  23.166 -13.296  1.00 87.00           H  
ATOM   4749 HD12 ILE A 330      19.165  23.055 -14.248  1.00 87.00           H  
ATOM   4750 HD13 ILE A 330      20.009  24.619 -14.088  1.00 87.00           H  
ATOM   4751  N   THR A 331      20.669  22.686 -20.015  1.00 88.96           N  
ATOM   4752  H   THR A 331      21.106  21.851 -19.651  1.00 88.96           H  
ATOM   4753  CA  THR A 331      20.078  22.630 -21.349  1.00 88.96           C  
ATOM   4754  HA  THR A 331      20.331  23.548 -21.879  1.00 88.96           H  
ATOM   4755  C   THR A 331      18.556  22.552 -21.220  1.00 88.96           C  
ATOM   4756  CB  THR A 331      20.660  21.452 -22.141  1.00 88.96           C  
ATOM   4757  HB  THR A 331      20.398  20.514 -21.651  1.00 88.96           H  
ATOM   4758  O   THR A 331      18.023  21.635 -20.591  1.00 88.96           O  
ATOM   4759  CG2 THR A 331      20.170  21.415 -23.586  1.00 88.96           C  
ATOM   4760 HG21 THR A 331      20.679  20.612 -24.119  1.00 88.96           H  
ATOM   4761 HG22 THR A 331      20.375  22.364 -24.081  1.00 88.96           H  
ATOM   4762 HG23 THR A 331      19.099  21.216 -23.610  1.00 88.96           H  
ATOM   4763  OG1 THR A 331      22.069  21.536 -22.175  1.00 88.96           O  
ATOM   4764  HG1 THR A 331      22.315  22.374 -22.574  1.00 88.96           H  
ATOM   4765  N   ALA A 332      17.842  23.515 -21.805  1.00 90.84           N  
ATOM   4766  H   ALA A 332      18.324  24.271 -22.270  1.00 90.84           H  
ATOM   4767  CA  ALA A 332      16.383  23.494 -21.843  1.00 90.84           C  
ATOM   4768  HA  ALA A 332      16.015  23.372 -20.824  1.00 90.84           H  
ATOM   4769  C   ALA A 332      15.875  22.306 -22.678  1.00 90.84           C  
ATOM   4770  CB  ALA A 332      15.869  24.834 -22.381  1.00 90.84           C  
ATOM   4771  HB1 ALA A 332      16.225  24.987 -23.399  1.00 90.84           H  
ATOM   4772  HB2 ALA A 332      16.222  25.645 -21.745  1.00 90.84           H  
ATOM   4773  HB3 ALA A 332      14.779  24.832 -22.381  1.00 90.84           H  
ATOM   4774  O   ALA A 332      16.480  21.940 -23.686  1.00 90.84           O  
ATOM   4775  N   GLY A 333      14.757  21.712 -22.267  1.00 93.01           N  
ATOM   4776  H   GLY A 333      14.280  22.080 -21.457  1.00 93.01           H  
ATOM   4777  CA  GLY A 333      14.180  20.556 -22.949  1.00 93.01           C  
ATOM   4778  HA2 GLY A 333      13.518  20.904 -23.743  1.00 93.01           H  
ATOM   4779  HA3 GLY A 333      14.975  19.967 -23.405  1.00 93.01           H  
ATOM   4780  C   GLY A 333      13.389  19.636 -22.028  1.00 93.01           C  
ATOM   4781  O   GLY A 333      13.182  19.928 -20.850  1.00 93.01           O  
ATOM   4782  N   THR A 334      12.944  18.513 -22.588  1.00 94.17           N  
ATOM   4783  H   THR A 334      13.145  18.347 -23.564  1.00 94.17           H  
ATOM   4784  CA  THR A 334      12.187  17.482 -21.870  1.00 94.17           C  
ATOM   4785  HA  THR A 334      11.830  17.896 -20.927  1.00 94.17           H  
ATOM   4786  C   THR A 334      13.081  16.286 -21.569  1.00 94.17           C  
ATOM   4787  CB  THR A 334      10.953  17.031 -22.660  1.00 94.17           C  
ATOM   4788  HB  THR A 334      11.276  16.509 -23.561  1.00 94.17           H  
ATOM   4789  O   THR A 334      13.588  15.626 -22.476  1.00 94.17           O  
ATOM   4790  CG2 THR A 334      10.051  16.107 -21.842  1.00 94.17           C  
ATOM   4791 HG21 THR A 334       9.764  16.592 -20.908  1.00 94.17           H  
ATOM   4792 HG22 THR A 334       9.154  15.872 -22.415  1.00 94.17           H  
ATOM   4793 HG23 THR A 334      10.571  15.177 -21.616  1.00 94.17           H  
ATOM   4794  OG1 THR A 334      10.178  18.140 -23.048  1.00 94.17           O  
ATOM   4795  HG1 THR A 334       9.551  18.337 -22.349  1.00 94.17           H  
ATOM   4796  N   TYR A 335      13.220  15.970 -20.289  1.00 93.03           N  
ATOM   4797  H   TYR A 335      12.775  16.567 -19.605  1.00 93.03           H  
ATOM   4798  CA  TYR A 335      13.985  14.843 -19.776  1.00 93.03           C  
ATOM   4799  HA  TYR A 335      14.595  14.417 -20.573  1.00 93.03           H  
ATOM   4800  C   TYR A 335      13.025  13.773 -19.266  1.00 93.03           C  
ATOM   4801  CB  TYR A 335      14.928  15.341 -18.677  1.00 93.03           C  
ATOM   4802  HB2 TYR A 335      15.469  14.491 -18.260  1.00 93.03           H  
ATOM   4803  HB3 TYR A 335      14.344  15.788 -17.873  1.00 93.03           H  
ATOM   4804  O   TYR A 335      12.140  14.070 -18.470  1.00 93.03           O  
ATOM   4805  CG  TYR A 335      15.927  16.356 -19.189  1.00 93.03           C  
ATOM   4806  CD1 TYR A 335      17.135  15.909 -19.756  1.00 93.03           C  
ATOM   4807  HD1 TYR A 335      17.366  14.854 -19.782  1.00 93.03           H  
ATOM   4808  CD2 TYR A 335      15.626  17.733 -19.153  1.00 93.03           C  
ATOM   4809  HD2 TYR A 335      14.688  18.074 -18.738  1.00 93.03           H  
ATOM   4810  CE1 TYR A 335      18.044  16.839 -20.288  1.00 93.03           C  
ATOM   4811  HE1 TYR A 335      18.964  16.506 -20.745  1.00 93.03           H  
ATOM   4812  CE2 TYR A 335      16.540  18.667 -19.674  1.00 93.03           C  
ATOM   4813  HE2 TYR A 335      16.319  19.724 -19.652  1.00 93.03           H  
ATOM   4814  OH  TYR A 335      18.664  19.086 -20.713  1.00 93.03           O  
ATOM   4815  HH  TYR A 335      18.379  19.997 -20.608  1.00 93.03           H  
ATOM   4816  CZ  TYR A 335      17.750  18.214 -20.237  1.00 93.03           C  
ATOM   4817  N   ALA A 336      13.177  12.534 -19.725  1.00 92.54           N  
ATOM   4818  H   ALA A 336      13.992  12.321 -20.281  1.00 92.54           H  
ATOM   4819  CA  ALA A 336      12.387  11.404 -19.239  1.00 92.54           C  
ATOM   4820  HA  ALA A 336      11.488  11.763 -18.738  1.00 92.54           H  
ATOM   4821  C   ALA A 336      13.198  10.610 -18.216  1.00 92.54           C  
ATOM   4822  CB  ALA A 336      11.939  10.541 -20.423  1.00 92.54           C  
ATOM   4823  HB1 ALA A 336      11.356  11.142 -21.121  1.00 92.54           H  
ATOM   4824  HB2 ALA A 336      12.809  10.120 -20.926  1.00 92.54           H  
ATOM   4825  HB3 ALA A 336      11.317   9.726 -20.054  1.00 92.54           H  
ATOM   4826  O   ALA A 336      14.408  10.446 -18.388  1.00 92.54           O  
ATOM   4827  N   LEU A 337      12.531  10.112 -17.180  1.00 93.78           N  
ATOM   4828  H   LEU A 337      11.532  10.257 -17.126  1.00 93.78           H  
ATOM   4829  CA  LEU A 337      13.102   9.098 -16.305  1.00 93.78           C  
ATOM   4830  HA  LEU A 337      14.184   9.228 -16.258  1.00 93.78           H  
ATOM   4831  C   LEU A 337      12.839   7.714 -16.910  1.00 93.78           C  
ATOM   4832  CB  LEU A 337      12.545   9.229 -14.880  1.00 93.78           C  
ATOM   4833  HB2 LEU A 337      11.461   9.335 -14.924  1.00 93.78           H  
ATOM   4834  HB3 LEU A 337      12.765   8.297 -14.361  1.00 93.78           H  
ATOM   4835  O   LEU A 337      11.844   7.503 -17.598  1.00 93.78           O  
ATOM   4836  CG  LEU A 337      13.156  10.368 -14.043  1.00 93.78           C  
ATOM   4837  HG  LEU A 337      14.242  10.281 -14.062  1.00 93.78           H  
ATOM   4838  CD1 LEU A 337      12.770  11.773 -14.514  1.00 93.78           C  
ATOM   4839 HD11 LEU A 337      13.255  11.988 -15.466  1.00 93.78           H  
ATOM   4840 HD12 LEU A 337      13.104  12.515 -13.789  1.00 93.78           H  
ATOM   4841 HD13 LEU A 337      11.689  11.841 -14.634  1.00 93.78           H  
ATOM   4842  CD2 LEU A 337      12.703  10.219 -12.591  1.00 93.78           C  
ATOM   4843 HD21 LEU A 337      11.624  10.356 -12.523  1.00 93.78           H  
ATOM   4844 HD22 LEU A 337      13.213  10.955 -11.970  1.00 93.78           H  
ATOM   4845 HD23 LEU A 337      12.959   9.224 -12.226  1.00 93.78           H  
ATOM   4846  N   VAL A 338      13.752   6.779 -16.674  1.00 92.38           N  
ATOM   4847  H   VAL A 338      14.572   7.036 -16.144  1.00 92.38           H  
ATOM   4848  CA  VAL A 338      13.747   5.431 -17.265  1.00 92.38           C  
ATOM   4849  HA  VAL A 338      12.730   5.164 -17.552  1.00 92.38           H  
ATOM   4850  C   VAL A 338      14.205   4.385 -16.247  1.00 92.38           C  
ATOM   4851  CB  VAL A 338      14.628   5.391 -18.531  1.00 92.38           C  
ATOM   4852  HB  VAL A 338      14.726   4.354 -18.853  1.00 92.38           H  
ATOM   4853  O   VAL A 338      14.799   4.736 -15.226  1.00 92.38           O  
ATOM   4854  CG1 VAL A 338      13.990   6.176 -19.683  1.00 92.38           C  
ATOM   4855 HG11 VAL A 338      14.561   6.009 -20.595  1.00 92.38           H  
ATOM   4856 HG12 VAL A 338      12.968   5.827 -19.832  1.00 92.38           H  
ATOM   4857 HG13 VAL A 338      13.973   7.243 -19.458  1.00 92.38           H  
ATOM   4858  CG2 VAL A 338      16.031   5.969 -18.304  1.00 92.38           C  
ATOM   4859 HG21 VAL A 338      16.649   5.787 -19.183  1.00 92.38           H  
ATOM   4860 HG22 VAL A 338      15.980   7.045 -18.138  1.00 92.38           H  
ATOM   4861 HG23 VAL A 338      16.493   5.513 -17.429  1.00 92.38           H  
ATOM   4862  N   GLY A 339      13.929   3.102 -16.502  1.00 89.85           N  
ATOM   4863  H   GLY A 339      13.513   2.847 -17.386  1.00 89.85           H  
ATOM   4864  CA  GLY A 339      14.351   1.997 -15.631  1.00 89.85           C  
ATOM   4865  HA2 GLY A 339      15.379   2.165 -15.310  1.00 89.85           H  
ATOM   4866  HA3 GLY A 339      14.327   1.078 -16.217  1.00 89.85           H  
ATOM   4867  C   GLY A 339      13.498   1.765 -14.376  1.00 89.85           C  
ATOM   4868  O   GLY A 339      13.899   0.998 -13.505  1.00 89.85           O  
ATOM   4869  N   GLY A 340      12.327   2.398 -14.250  1.00 92.61           N  
ATOM   4870  H   GLY A 340      12.010   2.984 -15.010  1.00 92.61           H  
ATOM   4871  CA  GLY A 340      11.380   2.083 -13.176  1.00 92.61           C  
ATOM   4872  HA2 GLY A 340      10.541   2.778 -13.207  1.00 92.61           H  
ATOM   4873  HA3 GLY A 340      11.881   2.182 -12.213  1.00 92.61           H  
ATOM   4874  C   GLY A 340      10.825   0.663 -13.311  1.00 92.61           C  
ATOM   4875  O   GLY A 340      10.401   0.270 -14.397  1.00 92.61           O  
ATOM   4876  N   SER A 341      10.800  -0.098 -12.213  1.00 92.30           N  
ATOM   4877  H   SER A 341      11.164   0.290 -11.355  1.00 92.30           H  
ATOM   4878  CA  SER A 341      10.306  -1.483 -12.190  1.00 92.30           C  
ATOM   4879  HA  SER A 341       9.621  -1.635 -13.024  1.00 92.30           H  
ATOM   4880  C   SER A 341       9.558  -1.793 -10.895  1.00 92.30           C  
ATOM   4881  CB  SER A 341      11.475  -2.459 -12.357  1.00 92.30           C  
ATOM   4882  HB2 SER A 341      11.970  -2.271 -13.310  1.00 92.30           H  
ATOM   4883  HB3 SER A 341      12.192  -2.305 -11.551  1.00 92.30           H  
ATOM   4884  O   SER A 341      10.020  -1.435  -9.812  1.00 92.30           O  
ATOM   4885  OG  SER A 341      11.024  -3.803 -12.314  1.00 92.30           O  
ATOM   4886  HG  SER A 341      11.801  -4.365 -12.361  1.00 92.30           H  
ATOM   4887  N   ASP A 342       8.429  -2.499 -11.002  1.00 90.85           N  
ATOM   4888  H   ASP A 342       8.111  -2.759 -11.925  1.00 90.85           H  
ATOM   4889  CA  ASP A 342       7.670  -3.018  -9.851  1.00 90.85           C  
ATOM   4890  HA  ASP A 342       7.645  -2.261  -9.067  1.00 90.85           H  
ATOM   4891  C   ASP A 342       8.320  -4.269  -9.227  1.00 90.85           C  
ATOM   4892  CB  ASP A 342       6.217  -3.313 -10.271  1.00 90.85           C  
ATOM   4893  HB2 ASP A 342       6.227  -4.019 -11.102  1.00 90.85           H  
ATOM   4894  HB3 ASP A 342       5.699  -3.786  -9.437  1.00 90.85           H  
ATOM   4895  O   ASP A 342       7.944  -4.679  -8.129  1.00 90.85           O  
ATOM   4896  CG  ASP A 342       5.418  -2.066 -10.669  1.00 90.85           C  
ATOM   4897  OD1 ASP A 342       5.705  -0.968 -10.138  1.00 90.85           O  
ATOM   4898  OD2 ASP A 342       4.511  -2.197 -11.517  1.00 90.85           O  
ATOM   4899  N   GLY A 343       9.313  -4.858  -9.902  1.00 90.95           N  
ATOM   4900  H   GLY A 343       9.590  -4.454 -10.786  1.00 90.95           H  
ATOM   4901  CA  GLY A 343       9.971  -6.090  -9.480  1.00 90.95           C  
ATOM   4902  HA2 GLY A 343      10.263  -5.992  -8.434  1.00 90.95           H  
ATOM   4903  HA3 GLY A 343      10.878  -6.239 -10.067  1.00 90.95           H  
ATOM   4904  C   GLY A 343       9.084  -7.328  -9.636  1.00 90.95           C  
ATOM   4905  O   GLY A 343       8.212  -7.402 -10.502  1.00 90.95           O  
ATOM   4906  N   THR A 344       9.352  -8.338  -8.814  1.00 91.07           N  
ATOM   4907  H   THR A 344      10.060  -8.174  -8.113  1.00 91.07           H  
ATOM   4908  CA  THR A 344       8.522  -9.551  -8.707  1.00 91.07           C  
ATOM   4909  HA  THR A 344       8.145  -9.799  -9.699  1.00 91.07           H  
ATOM   4910  C   THR A 344       7.293  -9.337  -7.822  1.00 91.07           C  
ATOM   4911  CB  THR A 344       9.341 -10.750  -8.205  1.00 91.07           C  
ATOM   4912  HB  THR A 344       8.666 -11.544  -7.886  1.00 91.07           H  
ATOM   4913  O   THR A 344       7.208  -8.361  -7.078  1.00 91.07           O  
ATOM   4914  CG2 THR A 344      10.203 -11.310  -9.336  1.00 91.07           C  
ATOM   4915 HG21 THR A 344       9.562 -11.804 -10.066  1.00 91.07           H  
ATOM   4916 HG22 THR A 344      10.744 -10.512  -9.845  1.00 91.07           H  
ATOM   4917 HG23 THR A 344      10.903 -12.045  -8.940  1.00 91.07           H  
ATOM   4918  OG1 THR A 344      10.163 -10.406  -7.107  1.00 91.07           O  
ATOM   4919  HG1 THR A 344      10.722  -9.668  -7.361  1.00 91.07           H  
ATOM   4920  N   ALA A 345       6.331 -10.263  -7.886  1.00 90.00           N  
ATOM   4921  H   ALA A 345       6.447 -11.061  -8.494  1.00 90.00           H  
ATOM   4922  CA  ALA A 345       5.177 -10.245  -6.991  1.00 90.00           C  
ATOM   4923  HA  ALA A 345       4.628  -9.320  -7.165  1.00 90.00           H  
ATOM   4924  C   ALA A 345       5.618 -10.273  -5.517  1.00 90.00           C  
ATOM   4925  CB  ALA A 345       4.257 -11.425  -7.327  1.00 90.00           C  
ATOM   4926  HB1 ALA A 345       4.784 -12.365  -7.166  1.00 90.00           H  
ATOM   4927  HB2 ALA A 345       3.380 -11.400  -6.680  1.00 90.00           H  
ATOM   4928  HB3 ALA A 345       3.932 -11.362  -8.366  1.00 90.00           H  
ATOM   4929  O   ALA A 345       6.554 -10.987  -5.155  1.00 90.00           O  
ATOM   4930  N   ALA A 346       4.925  -9.504  -4.675  1.00 91.67           N  
ATOM   4931  H   ALA A 346       4.152  -8.959  -5.031  1.00 91.67           H  
ATOM   4932  CA  ALA A 346       5.184  -9.476  -3.241  1.00 91.67           C  
ATOM   4933  HA  ALA A 346       6.233  -9.227  -3.083  1.00 91.67           H  
ATOM   4934  C   ALA A 346       4.923 -10.852  -2.611  1.00 91.67           C  
ATOM   4935  CB  ALA A 346       4.327  -8.384  -2.593  1.00 91.67           C  
ATOM   4936  HB1 ALA A 346       4.512  -8.383  -1.519  1.00 91.67           H  
ATOM   4937  HB2 ALA A 346       4.594  -7.411  -3.004  1.00 91.67           H  
ATOM   4938  HB3 ALA A 346       3.270  -8.584  -2.769  1.00 91.67           H
[truncated: 345,717 more chars]
