# Supplementary material for: Evolution of Phage Tail Sheath Protein
Source: Viruses. 2022 May 26;14(6):1148. doi: 10.3390/v14061148 (PMC9230969; doi:10.3390/v14061148)
Supplement: Supplementary file 1 [file viruses-14-01148-s001.zip › Supplementary_File_S2/AF_models/CHR-Candidatus__Thorarchaeota__archaeon__isolate__2_13.pdb]

ATOM      1  N   MET A   1      -6.810  16.794  49.992  1.00 51.40           N  
ATOM      2  H   MET A   1      -6.520  16.102  50.668  1.00 51.40           H  
ATOM      3  H2  MET A   1      -7.327  16.337  49.254  1.00 51.40           H  
ATOM      4  H3  MET A   1      -5.980  17.212  49.597  1.00 51.40           H  
ATOM      5  CA  MET A   1      -7.645  17.821  50.665  1.00 51.40           C  
ATOM      6  HA  MET A   1      -7.885  18.608  49.950  1.00 51.40           H  
ATOM      7  C   MET A   1      -6.854  18.444  51.806  1.00 51.40           C  
ATOM      8  CB  MET A   1      -8.962  17.227  51.201  1.00 51.40           C  
ATOM      9  HB2 MET A   1      -9.059  17.451  52.263  1.00 51.40           H  
ATOM     10  HB3 MET A   1      -8.973  16.143  51.086  1.00 51.40           H  
ATOM     11  O   MET A   1      -6.204  17.706  52.537  1.00 51.40           O  
ATOM     12  CG  MET A   1     -10.174  17.826  50.482  1.00 51.40           C  
ATOM     13  HG2 MET A   1     -10.051  18.908  50.449  1.00 51.40           H  
ATOM     14  HG3 MET A   1     -10.218  17.457  49.457  1.00 51.40           H  
ATOM     15  SD  MET A   1     -11.750  17.489  51.312  1.00 51.40           S  
ATOM     16  CE  MET A   1     -12.084  15.791  50.767  1.00 51.40           C  
ATOM     17  HE1 MET A   1     -13.036  15.457  51.180  1.00 51.40           H  
ATOM     18  HE2 MET A   1     -12.139  15.758  49.679  1.00 51.40           H  
ATOM     19  HE3 MET A   1     -11.293  15.124  51.112  1.00 51.40           H  
ATOM     20  N   ALA A   2      -6.866  19.772  51.953  1.00 62.19           N  
ATOM     21  H   ALA A   2      -7.458  20.348  51.372  1.00 62.19           H  
ATOM     22  CA  ALA A   2      -6.162  20.431  53.052  1.00 62.19           C  
ATOM     23  HA  ALA A   2      -5.184  19.965  53.173  1.00 62.19           H  
ATOM     24  C   ALA A   2      -6.936  20.271  54.372  1.00 62.19           C  
ATOM     25  CB  ALA A   2      -5.934  21.906  52.696  1.00 62.19           C  
ATOM     26  HB1 ALA A   2      -6.891  22.410  52.563  1.00 62.19           H  
ATOM     27  HB2 ALA A   2      -5.355  21.982  51.776  1.00 62.19           H  
ATOM     28  HB3 ALA A   2      -5.385  22.397  53.500  1.00 62.19           H  
ATOM     29  O   ALA A   2      -8.123  20.586  54.438  1.00 62.19           O  
ATOM     30  N   ASN A   3      -6.255  19.830  55.433  1.00 66.40           N  
ATOM     31  H   ASN A   3      -5.290  19.557  55.314  1.00 66.40           H  
ATOM     32  CA  ASN A   3      -6.804  19.855  56.788  1.00 66.40           C  
ATOM     33  HA  ASN A   3      -7.856  19.574  56.756  1.00 66.40           H  
ATOM     34  C   ASN A   3      -6.732  21.286  57.330  1.00 66.40           C  
ATOM     35  CB  ASN A   3      -6.059  18.848  57.687  1.00 66.40           C  
ATOM     36  HB2 ASN A   3      -6.188  19.144  58.728  1.00 66.40           H  
ATOM     37  HB3 ASN A   3      -4.991  18.865  57.465  1.00 66.40           H  
ATOM     38  O   ASN A   3      -5.678  21.750  57.766  1.00 66.40           O  
ATOM     39  CG  ASN A   3      -6.584  17.427  57.570  1.00 66.40           C  
ATOM     40  ND2 ASN A   3      -5.915  16.474  58.173  1.00 66.40           N  
ATOM     41 HD21 ASN A   3      -6.282  15.541  58.053  1.00 66.40           H  
ATOM     42 HD22 ASN A   3      -5.051  16.669  58.658  1.00 66.40           H  
ATOM     43  OD1 ASN A   3      -7.607  17.150  56.972  1.00 66.40           O  
ATOM     44  N   LEU A   4      -7.857  21.996  57.290  1.00 61.42           N  
ATOM     45  H   LEU A   4      -8.675  21.578  56.869  1.00 61.42           H  
ATOM     46  CA  LEU A   4      -7.979  23.318  57.896  1.00 61.42           C  
ATOM     47  HA  LEU A   4      -7.102  23.911  57.638  1.00 61.42           H  
ATOM     48  C   LEU A   4      -8.022  23.178  59.426  1.00 61.42           C  
ATOM     49  CB  LEU A   4      -9.231  24.020  57.344  1.00 61.42           C  
ATOM     50  HB2 LEU A   4      -9.376  24.950  57.894  1.00 61.42           H  
ATOM     51  HB3 LEU A   4     -10.095  23.386  57.541  1.00 61.42           H  
ATOM     52  O   LEU A   4      -8.959  22.607  59.978  1.00 61.42           O  
ATOM     53  CG  LEU A   4      -9.187  24.347  55.839  1.00 61.42           C  
ATOM     54  HG  LEU A   4      -8.982  23.445  55.263  1.00 61.42           H  
ATOM     55  CD1 LEU A   4     -10.550  24.889  55.419  1.00 61.42           C  
ATOM     56 HD11 LEU A   4     -10.807  25.745  56.043  1.00 61.42           H  
ATOM     57 HD12 LEU A   4     -11.309  24.117  55.546  1.00 61.42           H  
ATOM     58 HD13 LEU A   4     -10.532  25.194  54.373  1.00 61.42           H  
ATOM     59  CD2 LEU A   4      -8.133  25.406  55.503  1.00 61.42           C  
ATOM     60 HD21 LEU A   4      -8.193  25.663  54.445  1.00 61.42           H  
ATOM     61 HD22 LEU A   4      -7.135  25.013  55.699  1.00 61.42           H  
ATOM     62 HD23 LEU A   4      -8.297  26.301  56.102  1.00 61.42           H  
ATOM     63  N   VAL A   5      -7.005  23.702  60.116  1.00 69.91           N  
ATOM     64  H   VAL A   5      -6.222  24.061  59.588  1.00 69.91           H  
ATOM     65  CA  VAL A   5      -6.906  23.688  61.595  1.00 69.91           C  
ATOM     66  HA  VAL A   5      -7.474  22.828  61.950  1.00 69.91           H  
ATOM     67  C   VAL A   5      -7.564  24.929  62.231  1.00 69.91           C  
ATOM     68  CB  VAL A   5      -5.446  23.494  62.073  1.00 69.91           C  
ATOM     69  HB  VAL A   5      -4.951  24.464  62.105  1.00 69.91           H  
ATOM     70  O   VAL A   5      -7.676  25.042  63.449  1.00 69.91           O  
ATOM     71  CG1 VAL A   5      -5.390  22.859  63.472  1.00 69.91           C  
ATOM     72 HG11 VAL A   5      -5.884  23.499  64.203  1.00 69.91           H  
ATOM     73 HG12 VAL A   5      -4.353  22.733  63.782  1.00 69.91           H  
ATOM     74 HG13 VAL A   5      -5.881  21.886  63.461  1.00 69.91           H  
ATOM     75  CG2 VAL A   5      -4.624  22.576  61.152  1.00 69.91           C  
ATOM     76 HG21 VAL A   5      -4.484  23.037  60.174  1.00 69.91           H  
ATOM     77 HG22 VAL A   5      -5.132  21.620  61.025  1.00 69.91           H  
ATOM     78 HG23 VAL A   5      -3.636  22.402  61.578  1.00 69.91           H  
ATOM     79  N   SER A   6      -8.042  25.866  61.415  1.00 71.38           N  
ATOM     80  H   SER A   6      -7.953  25.720  60.420  1.00 71.38           H  
ATOM     81  CA  SER A   6      -8.855  27.018  61.816  1.00 71.38           C  
ATOM     82  HA  SER A   6      -9.370  26.768  62.743  1.00 71.38           H  
ATOM     83  C   SER A   6      -9.916  27.307  60.740  1.00 71.38           C  
ATOM     84  CB  SER A   6      -7.956  28.234  62.079  1.00 71.38           C  
ATOM     85  HB2 SER A   6      -7.254  27.988  62.876  1.00 71.38           H  
ATOM     86  HB3 SER A   6      -8.564  29.079  62.401  1.00 71.38           H  
ATOM     87  O   SER A   6      -9.779  26.814  59.617  1.00 71.38           O  
ATOM     88  OG  SER A   6      -7.233  28.594  60.919  1.00 71.38           O  
ATOM     89  HG  SER A   6      -6.721  29.388  61.089  1.00 71.38           H  
ATOM     90  N   PRO A   7     -10.998  28.056  61.052  1.00 66.93           N  
ATOM     91  CA  PRO A   7     -12.068  28.330  60.092  1.00 66.93           C  
ATOM     92  HA  PRO A   7     -12.566  27.389  59.857  1.00 66.93           H  
ATOM     93  C   PRO A   7     -11.534  28.963  58.801  1.00 66.93           C  
ATOM     94  CB  PRO A   7     -13.057  29.255  60.814  1.00 66.93           C  
ATOM     95  HB2 PRO A   7     -12.804  30.300  60.635  1.00 66.93           H  
ATOM     96  HB3 PRO A   7     -14.085  29.057  60.513  1.00 66.93           H  
ATOM     97  O   PRO A   7     -10.895  30.012  58.834  1.00 66.93           O  
ATOM     98  CG  PRO A   7     -12.826  28.933  62.289  1.00 66.93           C  
ATOM     99  HG2 PRO A   7     -13.387  28.038  62.560  1.00 66.93           H  
ATOM    100  HG3 PRO A   7     -13.098  29.768  62.934  1.00 66.93           H  
ATOM    101  CD  PRO A   7     -11.330  28.636  62.346  1.00 66.93           C  
ATOM    102  HD2 PRO A   7     -11.121  27.950  63.167  1.00 66.93           H  
ATOM    103  HD3 PRO A   7     -10.778  29.567  62.476  1.00 66.93           H  
ATOM    104  N   GLY A   8     -11.822  28.334  57.664  1.00 76.48           N  
ATOM    105  H   GLY A   8     -12.334  27.465  57.701  1.00 76.48           H  
ATOM    106  CA  GLY A   8     -11.401  28.779  56.340  1.00 76.48           C  
ATOM    107  HA2 GLY A   8     -11.534  29.858  56.255  1.00 76.48           H  
ATOM    108  HA3 GLY A   8     -10.346  28.546  56.195  1.00 76.48           H  
ATOM    109  C   GLY A   8     -12.213  28.090  55.245  1.00 76.48           C  
ATOM    110  O   GLY A   8     -12.936  27.131  55.511  1.00 76.48           O  
ATOM    111  N   VAL A   9     -12.107  28.590  54.016  1.00 80.62           N  
ATOM    112  H   VAL A   9     -11.471  29.360  53.860  1.00 80.62           H  
ATOM    113  CA  VAL A   9     -12.701  27.970  52.826  1.00 80.62           C  
ATOM    114  HA  VAL A   9     -13.370  27.162  53.122  1.00 80.62           H  
ATOM    115  C   VAL A   9     -11.562  27.373  52.011  1.00 80.62           C  
ATOM    116  CB  VAL A   9     -13.530  28.984  52.010  1.00 80.62           C  
ATOM    117  HB  VAL A   9     -12.884  29.799  51.684  1.00 80.62           H  
ATOM    118  O   VAL A   9     -10.660  28.093  51.590  1.00 80.62           O  
ATOM    119  CG1 VAL A   9     -14.159  28.331  50.773  1.00 80.62           C  
ATOM    120 HG11 VAL A   9     -14.733  29.069  50.214  1.00 80.62           H  
ATOM    121 HG12 VAL A   9     -13.380  27.941  50.117  1.00 80.62           H  
ATOM    122 HG13 VAL A   9     -14.817  27.513  51.068  1.00 80.62           H  
ATOM    123  CG2 VAL A   9     -14.671  29.576  52.851  1.00 80.62           C  
ATOM    124 HG21 VAL A   9     -15.261  30.260  52.241  1.00 80.62           H  
ATOM    125 HG22 VAL A   9     -15.315  28.779  53.220  1.00 80.62           H  
ATOM    126 HG23 VAL A   9     -14.267  30.133  53.696  1.00 80.62           H  
ATOM    127  N   SER A  10     -11.589  26.057  51.810  1.00 77.93           N  
ATOM    128  H   SER A  10     -12.375  25.532  52.166  1.00 77.93           H  
ATOM    129  CA  SER A  10     -10.715  25.371  50.861  1.00 77.93           C  
ATOM    130  HA  SER A  10      -9.889  26.023  50.578  1.00 77.93           H  
ATOM    131  C   SER A  10     -11.539  25.063  49.619  1.00 77.93           C  
ATOM    132  CB  SER A  10     -10.118  24.103  51.482  1.00 77.93           C  
ATOM    133  HB2 SER A  10      -9.589  24.366  52.398  1.00 77.93           H  
ATOM    134  HB3 SER A  10     -10.919  23.406  51.727  1.00 77.93           H  
ATOM    135  O   SER A  10     -12.587  24.428  49.713  1.00 77.93           O  
ATOM    136  OG  SER A  10      -9.210  23.475  50.595  1.00 77.93           O  
ATOM    137  HG  SER A  10      -8.527  24.096  50.332  1.00 77.93           H  
ATOM    138  N   VAL A  11     -11.081  25.558  48.473  1.00 80.41           N  
ATOM    139  H   VAL A  11     -10.209  26.068  48.480  1.00 80.41           H  
ATOM    140  CA  VAL A  11     -11.634  25.233  47.159  1.00 80.41           C  
ATOM    141  HA  VAL A  11     -12.539  24.637  47.268  1.00 80.41           H  
ATOM    142  C   VAL A  11     -10.582  24.397  46.453  1.00 80.41           C  
ATOM    143  CB  VAL A  11     -11.986  26.497  46.347  1.00 80.41           C  
ATOM    144  HB  VAL A  11     -11.079  27.073  46.167  1.00 80.41           H  
ATOM    145  O   VAL A  11      -9.466  24.864  46.237  1.00 80.41           O  
ATOM    146  CG1 VAL A  11     -12.611  26.142  44.992  1.00 80.41           C  
ATOM    147 HG11 VAL A  11     -13.514  25.547  45.129  1.00 80.41           H  
ATOM    148 HG12 VAL A  11     -12.862  27.053  44.449  1.00 80.41           H  
ATOM    149 HG13 VAL A  11     -11.902  25.578  44.385  1.00 80.41           H  
ATOM    150  CG2 VAL A  11     -12.969  27.391  47.114  1.00 80.41           C  
ATOM    151 HG21 VAL A  11     -13.270  28.231  46.488  1.00 80.41           H  
ATOM    152 HG22 VAL A  11     -12.481  27.788  48.004  1.00 80.41           H  
ATOM    153 HG23 VAL A  11     -13.851  26.819  47.402  1.00 80.41           H  
ATOM    154  N   THR A  12     -10.929  23.160  46.128  1.00 73.44           N  
ATOM    155  H   THR A  12     -11.841  22.815  46.391  1.00 73.44           H  
ATOM    156  CA  THR A  12     -10.152  22.319  45.217  1.00 73.44           C  
ATOM    157  HA  THR A  12      -9.188  22.784  45.010  1.00 73.44           H  
ATOM    158  C   THR A  12     -10.922  22.216  43.912  1.00 73.44           C  
ATOM    159  CB  THR A  12      -9.881  20.926  45.802  1.00 73.44           C  
ATOM    160  HB  THR A  12      -9.388  20.312  45.048  1.00 73.44           H  
ATOM    161  O   THR A  12     -12.104  21.875  43.930  1.00 73.44           O  
ATOM    162  CG2 THR A  12      -8.984  21.006  47.039  1.00 73.44           C  
ATOM    163 HG21 THR A  12      -9.469  21.593  47.819  1.00 73.44           H  
ATOM    164 HG22 THR A  12      -8.801  19.996  47.406  1.00 73.44           H  
ATOM    165 HG23 THR A  12      -8.035  21.471  46.770  1.00 73.44           H  
ATOM    166  OG1 THR A  12     -11.073  20.297  46.209  1.00 73.44           O  
ATOM    167  HG1 THR A  12     -11.608  20.167  45.422  1.00 73.44           H  
ATOM    168  N   VAL A  13     -10.267  22.527  42.797  1.00 74.72           N  
ATOM    169  H   VAL A  13      -9.281  22.738  42.843  1.00 74.72           H  
ATOM    170  CA  VAL A  13     -10.817  22.312  41.458  1.00 74.72           C  
ATOM    171  HA  VAL A  13     -11.878  22.066  41.515  1.00 74.72           H  
ATOM    172  C   VAL A  13     -10.074  21.118  40.886  1.00 74.72           C  
ATOM    173  CB  VAL A  13     -10.667  23.563  40.567  1.00 74.72           C  
ATOM    174  HB  VAL A  13      -9.610  23.807  40.460  1.00 74.72           H  
ATOM    175  O   VAL A  13      -8.866  21.202  40.682  1.00 74.72           O  
ATOM    176  CG1 VAL A  13     -11.260  23.333  39.172  1.00 74.72           C  
ATOM    177 HG11 VAL A  13     -12.313  23.060  39.241  1.00 74.72           H  
ATOM    178 HG12 VAL A  13     -11.161  24.237  38.570  1.00 74.72           H  
ATOM    179 HG13 VAL A  13     -10.723  22.535  38.660  1.00 74.72           H  
ATOM    180  CG2 VAL A  13     -11.374  24.780  41.183  1.00 74.72           C  
ATOM    181 HG21 VAL A  13     -12.426  24.552  41.358  1.00 74.72           H  
ATOM    182 HG22 VAL A  13     -11.299  25.627  40.501  1.00 74.72           H  
ATOM    183 HG23 VAL A  13     -10.896  25.054  42.124  1.00 74.72           H  
ATOM    184  N   THR A  14     -10.784  20.015  40.681  1.00 65.00           N  
ATOM    185  H   THR A  14     -11.771  20.010  40.897  1.00 65.00           H  
ATOM    186  CA  THR A  14     -10.307  18.919  39.839  1.00 65.00           C  
ATOM    187  HA  THR A  14      -9.221  18.956  39.747  1.00 65.00           H  
ATOM    188  C   THR A  14     -10.931  19.135  38.472  1.00 65.00           C  
ATOM    189  CB  THR A  14     -10.685  17.545  40.408  1.00 65.00           C  
ATOM    190  HB  THR A  14     -11.768  17.424  40.393  1.00 65.00           H  
ATOM    191  O   THR A  14     -12.151  19.271  38.373  1.00 65.00           O  
ATOM    192  CG2 THR A  14     -10.038  16.406  39.623  1.00 65.00           C  
ATOM    193 HG21 THR A  14     -10.316  15.446  40.057  1.00 65.00           H  
ATOM    194 HG22 THR A  14     -10.391  16.416  38.592  1.00 65.00           H  
ATOM    195 HG23 THR A  14      -8.952  16.502  39.627  1.00 65.00           H  
ATOM    196  OG1 THR A  14     -10.226  17.421  41.739  1.00 65.00           O  
ATOM    197  HG1 THR A  14     -10.142  16.475  41.874  1.00 65.00           H  
ATOM    198  N   ASP A  15     -10.103  19.254  37.439  1.00 62.30           N  
ATOM    199  H   ASP A  15      -9.113  19.094  37.561  1.00 62.30           H  
ATOM    200  CA  ASP A  15     -10.594  19.347  36.071  1.00 62.30           C  
ATOM    201  HA  ASP A  15     -11.523  19.918  36.063  1.00 62.30           H  
ATOM    202  C   ASP A  15     -10.893  17.937  35.550  1.00 62.30           C  
ATOM    203  CB  ASP A  15      -9.585  20.106  35.196  1.00 62.30           C  
ATOM    204  HB2 ASP A  15      -8.667  19.526  35.105  1.00 62.30           H  
ATOM    205  HB3 ASP A  15      -9.343  21.051  35.683  1.00 62.30           H  
ATOM    206  O   ASP A  15      -9.983  17.145  35.333  1.00 62.30           O  
ATOM    207  CG  ASP A  15     -10.142  20.413  33.803  1.00 62.30           C  
ATOM    208  OD1 ASP A  15     -11.344  20.132  33.570  1.00 62.30           O  
ATOM    209  OD2 ASP A  15      -9.399  21.010  33.000  1.00 62.30           O  
ATOM    210  N   GLU A  16     -12.174  17.611  35.387  1.00 63.93           N  
ATOM    211  H   GLU A  16     -12.870  18.284  35.675  1.00 63.93           H  
ATOM    212  CA  GLU A  16     -12.641  16.377  34.736  1.00 63.93           C  
ATOM    213  HA  GLU A  16     -11.813  15.673  34.649  1.00 63.93           H  
ATOM    214  C   GLU A  16     -13.136  16.654  33.306  1.00 63.93           C  
ATOM    215  CB  GLU A  16     -13.738  15.707  35.583  1.00 63.93           C  
ATOM    216  HB2 GLU A  16     -14.543  16.426  35.736  1.00 63.93           H  
ATOM    217  HB3 GLU A  16     -14.137  14.854  35.035  1.00 63.93           H  
ATOM    218  O   GLU A  16     -13.736  15.792  32.668  1.00 63.93           O  
ATOM    219  CG  GLU A  16     -13.239  15.197  36.944  1.00 63.93           C  
ATOM    220  HG2 GLU A  16     -12.840  16.035  37.515  1.00 63.93           H  
ATOM    221  HG3 GLU A  16     -12.428  14.487  36.774  1.00 63.93           H  
ATOM    222  CD  GLU A  16     -14.346  14.519  37.775  1.00 63.93           C  
ATOM    223  OE1 GLU A  16     -13.998  13.911  38.813  1.00 63.93           O  
ATOM    224  OE2 GLU A  16     -15.543  14.652  37.423  1.00 63.93           O  
ATOM    225  N   SER A  17     -12.923  17.866  32.779  1.00 64.40           N  
ATOM    226  H   SER A  17     -12.349  18.526  33.285  1.00 64.40           H  
ATOM    227  CA  SER A  17     -13.460  18.287  31.482  1.00 64.40           C  
ATOM    228  HA  SER A  17     -14.415  17.777  31.358  1.00 64.40           H  
ATOM    229  C   SER A  17     -12.623  17.844  30.278  1.00 64.40           C  
ATOM    230  CB  SER A  17     -13.786  19.784  31.469  1.00 64.40           C  
ATOM    231  HB2 SER A  17     -14.360  20.030  32.362  1.00 64.40           H  
ATOM    232  HB3 SER A  17     -14.405  19.995  30.597  1.00 64.40           H  
ATOM    233  O   SER A  17     -12.831  18.339  29.171  1.00 64.40           O  
ATOM    234  OG  SER A  17     -12.648  20.615  31.413  1.00 64.40           O  
ATOM    235  HG  SER A  17     -12.091  20.447  32.177  1.00 64.40           H  
ATOM    236  N   PHE A  18     -11.722  16.874  30.450  1.00 57.80           N  
ATOM    237  H   PHE A  18     -11.612  16.480  31.373  1.00 57.80           H  
ATOM    238  CA  PHE A  18     -11.012  16.255  29.335  1.00 57.80           C  
ATOM    239  HA  PHE A  18     -10.499  17.037  28.775  1.00 57.80           H  
ATOM    240  C   PHE A  18     -12.016  15.564  28.403  1.00 57.80           C  
ATOM    241  CB  PHE A  18      -9.956  15.270  29.851  1.00 57.80           C  
ATOM    242  HB2 PHE A  18      -9.463  14.815  28.992  1.00 57.80           H  
ATOM    243  HB3 PHE A  18     -10.450  14.472  30.404  1.00 57.80           H  
ATOM    244  O   PHE A  18     -12.616  14.546  28.743  1.00 57.80           O  
ATOM    245  CG  PHE A  18      -8.898  15.905  30.732  1.00 57.80           C  
ATOM    246  CD1 PHE A  18      -7.838  16.631  30.156  1.00 57.80           C  
ATOM    247  HD1 PHE A  18      -7.768  16.728  29.082  1.00 57.80           H  
ATOM    248  CD2 PHE A  18      -8.978  15.779  32.132  1.00 57.80           C  
ATOM    249  HD2 PHE A  18      -9.785  15.226  32.588  1.00 57.80           H  
ATOM    250  CE1 PHE A  18      -6.867  17.234  30.976  1.00 57.80           C  
ATOM    251  HE1 PHE A  18      -6.055  17.792  30.534  1.00 57.80           H  
ATOM    252  CE2 PHE A  18      -8.003  16.375  32.948  1.00 57.80           C  
ATOM    253  HE2 PHE A  18      -8.062  16.273  34.021  1.00 57.80           H  
ATOM    254  CZ  PHE A  18      -6.952  17.108  32.373  1.00 57.80           C  
ATOM    255  HZ  PHE A  18      -6.209  17.572  33.005  1.00 57.80           H  
ATOM    256  N   PHE A  19     -12.211  16.120  27.210  1.00 58.00           N  
ATOM    257  H   PHE A  19     -11.739  16.987  26.999  1.00 58.00           H  
ATOM    258  CA  PHE A  19     -13.012  15.500  26.162  1.00 58.00           C  
ATOM    259  HA  PHE A  19     -13.612  14.701  26.599  1.00 58.00           H  
ATOM    260  C   PHE A  19     -12.104  14.858  25.120  1.00 58.00           C  
ATOM    261  CB  PHE A  19     -14.002  16.502  25.551  1.00 58.00           C  
ATOM    262  HB2 PHE A  19     -14.771  16.712  26.294  1.00 58.00           H  
ATOM    263  HB3 PHE A  19     -14.497  16.035  24.699  1.00 58.00           H  
ATOM    264  O   PHE A  19     -11.090  15.420  24.709  1.00 58.00           O  
ATOM    265  CG  PHE A  19     -13.389  17.817  25.111  1.00 58.00           C  
ATOM    266  CD1 PHE A  19     -13.369  18.904  26.003  1.00 58.00           C  
ATOM    267  HD1 PHE A  19     -13.806  18.804  26.985  1.00 58.00           H  
ATOM    268  CD2 PHE A  19     -12.809  17.952  23.836  1.00 58.00           C  
ATOM    269  HD2 PHE A  19     -12.795  17.111  23.158  1.00 58.00           H  
ATOM    270  CE1 PHE A  19     -12.752  20.111  25.638  1.00 58.00           C  
ATOM    271  HE1 PHE A  19     -12.708  20.924  26.348  1.00 58.00           H  
ATOM    272  CE2 PHE A  19     -12.202  19.165  23.463  1.00 58.00           C  
ATOM    273  HE2 PHE A  19     -11.730  19.256  22.496  1.00 58.00           H  
ATOM    274  CZ  PHE A  19     -12.169  20.243  24.367  1.00 58.00           C  
ATOM    275  HZ  PHE A  19     -11.675  21.163  24.093  1.00 58.00           H  
ATOM    276  N   ILE A  20     -12.513  13.686  24.649  1.00 55.35           N  
ATOM    277  H   ILE A  20     -13.353  13.275  25.031  1.00 55.35           H  
ATOM    278  CA  ILE A  20     -11.872  13.017  23.522  1.00 55.35           C  
ATOM    279  HA  ILE A  20     -10.809  13.258  23.541  1.00 55.35           H  
ATOM    280  C   ILE A  20     -12.515  13.580  22.258  1.00 55.35           C  
ATOM    281  CB  ILE A  20     -12.002  11.490  23.647  1.00 55.35           C  
ATOM    282  HB  ILE A  20     -13.057  11.216  23.685  1.00 55.35           H  
ATOM    283  O   ILE A  20     -13.746  13.521  22.142  1.00 55.35           O  
ATOM    284  CG1 ILE A  20     -11.323  11.104  24.976  1.00 55.35           C  
ATOM    285 HG12 ILE A  20     -10.278  11.413  24.944  1.00 55.35           H  
ATOM    286 HG13 ILE A  20     -11.788  11.627  25.811  1.00 55.35           H  
ATOM    287  CG2 ILE A  20     -11.346  10.789  22.441  1.00 55.35           C  
ATOM    288 HG21 ILE A  20     -11.483   9.709  22.502  1.00 55.35           H  
ATOM    289 HG22 ILE A  20     -11.800  11.121  21.508  1.00 55.35           H  
ATOM    290 HG23 ILE A  20     -10.279  11.013  22.414  1.00 55.35           H  
ATOM    291  CD1 ILE A  20     -11.403   9.636  25.324  1.00 55.35           C  
ATOM    292 HD11 ILE A  20     -12.447   9.386  25.515  1.00 55.35           H  
ATOM    293 HD12 ILE A  20     -10.813   9.488  26.229  1.00 55.35           H  
ATOM    294 HD13 ILE A  20     -10.977   9.020  24.532  1.00 55.35           H  
ATOM    295  N   PRO A  21     -11.743  14.157  21.320  1.00 48.56           N  
ATOM    296  CA  PRO A  21     -12.312  14.641  20.076  1.00 48.56           C  
ATOM    297  HA  PRO A  21     -13.031  15.430  20.296  1.00 48.56           H  
ATOM    298  C   PRO A  21     -13.033  13.490  19.369  1.00 48.56           C  
ATOM    299  CB  PRO A  21     -11.157  15.243  19.273  1.00 48.56           C  
ATOM    300  HB2 PRO A  21     -11.241  15.035  18.206  1.00 48.56           H  
ATOM    301  HB3 PRO A  21     -11.123  16.319  19.446  1.00 48.56           H  
ATOM    302  O   PRO A  21     -12.490  12.403  19.160  1.00 48.56           O  
ATOM    303  CG  PRO A  21      -9.910  14.597  19.877  1.00 48.56           C  
ATOM    304  HG2 PRO A  21      -9.716  13.651  19.371  1.00 48.56           H  
ATOM    305  HG3 PRO A  21      -9.040  15.249  19.808  1.00 48.56           H  
ATOM    306  CD  PRO A  21     -10.298  14.323  21.327  1.00 48.56           C  
ATOM    307  HD2 PRO A  21      -9.789  13.425  21.678  1.00 48.56           H  
ATOM    308  HD3 PRO A  21     -10.034  15.175  21.953  1.00 48.56           H  
ATOM    309  N   ALA A  22     -14.303  13.730  19.050  1.00 47.53           N  
ATOM    310  H   ALA A  22     -14.699  14.627  19.290  1.00 47.53           H  
ATOM    311  CA  ALA A  22     -15.141  12.756  18.383  1.00 47.53           C  
ATOM    312  HA  ALA A  22     -15.071  11.821  18.939  1.00 47.53           H  
ATOM    313  C   ALA A  22     -14.632  12.512  16.955  1.00 47.53           C  
ATOM    314  CB  ALA A  22     -16.600  13.232  18.423  1.00 47.53           C  
ATOM    315  HB1 ALA A  22     -16.914  13.368  19.458  1.00 47.53           H  
ATOM    316  HB2 ALA A  22     -17.241  12.490  17.948  1.00 47.53           H  
ATOM    317  HB3 ALA A  22     -16.696  14.177  17.888  1.00 47.53           H  
ATOM    318  O   ALA A  22     -14.295  13.450  16.235  1.00 47.53           O  
ATOM    319  N   VAL A  23     -14.715  11.243  16.550  1.00 53.60           N  
ATOM    320  H   VAL A  23     -14.980  10.578  17.262  1.00 53.60           H  
ATOM    321  CA  VAL A  23     -14.484  10.688  15.208  1.00 53.60           C  
ATOM    322  HA  VAL A  23     -15.019   9.738  15.212  1.00 53.60           H  
ATOM    323  C   VAL A  23     -13.021  10.336  14.897  1.00 53.60           C  
ATOM    324  CB  VAL A  23     -15.151  11.515  14.075  1.00 53.60           C  
ATOM    325  HB  VAL A  23     -14.486  12.315  13.749  1.00 53.60           H  
ATOM    326  O   VAL A  23     -12.245  11.161  14.427  1.00 53.60           O  
ATOM    327  CG1 VAL A  23     -15.423  10.589  12.884  1.00 53.60           C  
ATOM    328 HG11 VAL A  23     -16.139   9.813  13.157  1.00 53.60           H  
ATOM    329 HG12 VAL A  23     -15.824  11.159  12.045  1.00 53.60           H  
ATOM    330 HG13 VAL A  23     -14.498  10.112  12.561  1.00 53.60           H  
ATOM    331  CG2 VAL A  23     -16.513  12.141  14.428  1.00 53.60           C  
ATOM    332 HG21 VAL A  23     -16.406  12.994  15.099  1.00 53.60           H  
ATOM    333 HG22 VAL A  23     -17.158  11.393  14.888  1.00 53.60           H  
ATOM    334 HG23 VAL A  23     -16.997  12.513  13.524  1.00 53.60           H  
ATOM    335  N   ALA A  24     -12.676   9.051  15.038  1.00 59.66           N  
ATOM    336  H   ALA A  24     -13.353   8.404  15.417  1.00 59.66           H  
ATOM    337  CA  ALA A  24     -11.629   8.474  14.198  1.00 59.66           C  
ATOM    338  HA  ALA A  24     -10.837   9.204  14.033  1.00 59.66           H  
ATOM    339  C   ALA A  24     -12.257   8.126  12.846  1.00 59.66           C  
ATOM    340  CB  ALA A  24     -10.995   7.253  14.870  1.00 59.66           C  
ATOM    341  HB1 ALA A  24     -10.366   7.585  15.696  1.00 59.66           H  
ATOM    342  HB2 ALA A  24     -10.364   6.731  14.151  1.00 59.66           H  
ATOM    343  HB3 ALA A  24     -11.767   6.569  15.223  1.00 59.66           H  
ATOM    344  O   ALA A  24     -13.104   7.238  12.760  1.00 59.66           O  
ATOM    345  N   ARG A  25     -11.872   8.855  11.799  1.00 76.33           N  
ATOM    346  H   ARG A  25     -11.164   9.560  11.949  1.00 76.33           H  
ATOM    347  CA  ARG A  25     -12.182   8.471  10.417  1.00 76.33           C  
ATOM    348  HA  ARG A  25     -13.190   8.056  10.381  1.00 76.33           H  
ATOM    349  C   ARG A  25     -11.228   7.347   9.997  1.00 76.33           C  
ATOM    350  CB  ARG A  25     -12.120   9.699   9.487  1.00 76.33           C  
ATOM    351  HB2 ARG A  25     -12.325   9.378   8.466  1.00 76.33           H  
ATOM    352  HB3 ARG A  25     -11.118  10.126   9.516  1.00 76.33           H  
ATOM    353  O   ARG A  25     -10.125   7.239  10.535  1.00 76.33           O  
ATOM    354  CG  ARG A  25     -13.150  10.771   9.889  1.00 76.33           C  
ATOM    355  HG2 ARG A  25     -12.915  11.136  10.889  1.00 76.33           H  
ATOM    356  HG3 ARG A  25     -14.143  10.323   9.904  1.00 76.33           H  
ATOM    357  CD  ARG A  25     -13.160  11.966   8.926  1.00 76.33           C  
ATOM    358  HD2 ARG A  25     -12.152  12.374   8.852  1.00 76.33           H  
ATOM    359  HD3 ARG A  25     -13.465  11.618   7.939  1.00 76.33           H  
ATOM    360  NE  ARG A  25     -14.076  13.015   9.412  1.00 76.33           N  
ATOM    361  HE  ARG A  25     -14.170  13.091  10.415  1.00 76.33           H  
ATOM    362  NH1 ARG A  25     -14.708  13.938   7.379  1.00 76.33           N  
ATOM    363 HH11 ARG A  25     -14.090  13.382   6.806  1.00 76.33           H  
ATOM    364 HH12 ARG A  25     -15.211  14.608   6.817  1.00 76.33           H  
ATOM    365  NH2 ARG A  25     -15.559  14.726   9.261  1.00 76.33           N  
ATOM    366 HH21 ARG A  25     -16.063  15.383   8.681  1.00 76.33           H  
ATOM    367 HH22 ARG A  25     -15.629  14.743  10.268  1.00 76.33           H  
ATOM    368  CZ  ARG A  25     -14.765  13.874   8.677  1.00 76.33           C  
ATOM    369  N   THR A  26     -11.633   6.502   9.051  1.00 88.46           N  
ATOM    370  H   THR A  26     -12.560   6.605   8.663  1.00 88.46           H  
ATOM    371  CA  THR A  26     -10.672   5.629   8.357  1.00 88.46           C  
ATOM    372  HA  THR A  26     -10.169   4.983   9.077  1.00 88.46           H  
ATOM    373  C   THR A  26      -9.632   6.516   7.672  1.00 88.46           C  
ATOM    374  CB  THR A  26     -11.358   4.724   7.325  1.00 88.46           C  
ATOM    375  HB  THR A  26     -12.060   5.300   6.722  1.00 88.46           H  
ATOM    376  O   THR A  26     -10.013   7.385   6.896  1.00 88.46           O  
ATOM    377  CG2 THR A  26     -10.357   4.022   6.410  1.00 88.46           C  
ATOM    378 HG21 THR A  26     -10.850   3.224   5.854  1.00 88.46           H  
ATOM    379 HG22 THR A  26      -9.551   3.599   7.009  1.00 88.46           H  
ATOM    380 HG23 THR A  26      -9.938   4.730   5.695  1.00 88.46           H  
ATOM    381  OG1 THR A  26     -12.023   3.650   7.933  1.00 88.46           O  
ATOM    382  HG1 THR A  26     -12.658   3.923   8.599  1.00 88.46           H  
ATOM    383  N   VAL A  27      -8.350   6.301   7.963  1.00 94.46           N  
ATOM    384  H   VAL A  27      -8.124   5.537   8.584  1.00 94.46           H  
ATOM    385  CA  VAL A  27      -7.220   6.966   7.304  1.00 94.46           C  
ATOM    386  HA  VAL A  27      -7.576   7.522   6.437  1.00 94.46           H  
ATOM    387  C   VAL A  27      -6.259   5.865   6.858  1.00 94.46           C  
ATOM    388  CB  VAL A  27      -6.511   7.983   8.222  1.00 94.46           C  
ATOM    389  HB  VAL A  27      -6.143   7.478   9.115  1.00 94.46           H  
ATOM    390  O   VAL A  27      -5.627   5.241   7.716  1.00 94.46           O  
ATOM    391  CG1 VAL A  27      -5.333   8.636   7.487  1.00 94.46           C  
ATOM    392 HG11 VAL A  27      -4.558   7.899   7.278  1.00 94.46           H  
ATOM    393 HG12 VAL A  27      -5.670   9.077   6.548  1.00 94.46           H  
ATOM    394 HG13 VAL A  27      -4.892   9.413   8.110  1.00 94.46           H  
ATOM    395  CG2 VAL A  27      -7.466   9.098   8.666  1.00 94.46           C  
ATOM    396 HG21 VAL A  27      -7.880   9.601   7.791  1.00 94.46           H  
ATOM    397 HG22 VAL A  27      -8.277   8.680   9.262  1.00 94.46           H  
ATOM    398 HG23 VAL A  27      -6.924   9.818   9.279  1.00 94.46           H  
ATOM    399  N   PRO A  28      -6.186   5.564   5.551  1.00 97.17           N  
ATOM    400  CA  PRO A  28      -5.299   4.539   5.036  1.00 97.17           C  
ATOM    401  HA  PRO A  28      -5.239   3.713   5.745  1.00 97.17           H  
ATOM    402  C   PRO A  28      -3.892   5.079   4.775  1.00 97.17           C  
ATOM    403  CB  PRO A  28      -5.967   4.039   3.756  1.00 97.17           C  
ATOM    404  HB2 PRO A  28      -6.721   3.296   4.017  1.00 97.17           H  
ATOM    405  HB3 PRO A  28      -5.250   3.622   3.049  1.00 97.17           H  
ATOM    406  O   PRO A  28      -3.713   6.219   4.340  1.00 97.17           O  
ATOM    407  CG  PRO A  28      -6.643   5.299   3.218  1.00 97.17           C  
ATOM    408  HG2 PRO A  28      -5.919   5.892   2.659  1.00 97.17           H  
ATOM    409  HG3 PRO A  28      -7.506   5.065   2.594  1.00 97.17           H  
ATOM    410  CD  PRO A  28      -7.047   6.053   4.484  1.00 97.17           C  
ATOM    411  HD2 PRO A  28      -6.901   7.123   4.333  1.00 97.17           H  
ATOM    412  HD3 PRO A  28      -8.088   5.839   4.727  1.00 97.17           H  
ATOM    413  N   LEU A  29      -2.913   4.205   4.972  1.00 97.67           N  
ATOM    414  H   LEU A  29      -3.154   3.325   5.404  1.00 97.67           H  
ATOM    415  CA  LEU A  29      -1.579   4.282   4.403  1.00 97.67           C  
ATOM    416  HA  LEU A  29      -1.388   5.295   4.050  1.00 97.67           H  
ATOM    417  C   LEU A  29      -1.496   3.309   3.222  1.00 97.67           C  
ATOM    418  CB  LEU A  29      -0.563   3.949   5.501  1.00 97.67           C  
ATOM    419  HB2 LEU A  29      -0.862   3.015   5.977  1.00 97.67           H  
ATOM    420  HB3 LEU A  29      -0.586   4.738   6.253  1.00 97.67           H  
ATOM    421  O   LEU A  29      -1.736   2.109   3.384  1.00 97.67           O  
ATOM    422  CG  LEU A  29       0.876   3.787   4.985  1.00 97.67           C  
ATOM    423  HG  LEU A  29       0.917   3.005   4.228  1.00 97.67           H  
ATOM    424  CD1 LEU A  29       1.411   5.085   4.381  1.00 97.67           C  
ATOM    425 HD11 LEU A  29       1.317   5.904   5.095  1.00 97.67           H  
ATOM    426 HD12 LEU A  29       2.462   4.949   4.124  1.00 97.67           H  
ATOM    427 HD13 LEU A  29       0.873   5.331   3.465  1.00 97.67           H  
ATOM    428  CD2 LEU A  29       1.749   3.344   6.150  1.00 97.67           C  
ATOM    429 HD21 LEU A  29       1.389   2.394   6.546  1.00 97.67           H  
ATOM    430 HD22 LEU A  29       2.776   3.209   5.812  1.00 97.67           H  
ATOM    431 HD23 LEU A  29       1.710   4.088   6.945  1.00 97.67           H  
ATOM    432  N   LEU A  30      -1.155   3.828   2.044  1.00 98.12           N  
ATOM    433  H   LEU A  30      -0.980   4.821   1.993  1.00 98.12           H  
ATOM    434  CA  LEU A  30      -0.977   3.048   0.826  1.00 98.12           C  
ATOM    435  HA  LEU A  30      -1.264   2.014   1.017  1.00 98.12           H  
ATOM    436  C   LEU A  30       0.485   3.047   0.393  1.00 98.12           C  
ATOM    437  CB  LEU A  30      -1.879   3.571  -0.305  1.00 98.12           C  
ATOM    438  HB2 LEU A  30      -1.648   2.986  -1.195  1.00 98.12           H  
ATOM    439  HB3 LEU A  30      -1.633   4.610  -0.524  1.00 98.12           H  
ATOM    440  O   LEU A  30       1.049   4.104   0.113  1.00 98.12           O  
ATOM    441  CG  LEU A  30      -3.378   3.435   0.012  1.00 98.12           C  
ATOM    442  HG  LEU A  30      -3.504   2.704   0.811  1.00 98.12           H  
ATOM    443  CD1 LEU A  30      -3.997   4.743   0.497  1.00 98.12           C  
ATOM    444 HD11 LEU A  30      -5.062   4.607   0.682  1.00 98.12           H  
ATOM    445 HD12 LEU A  30      -3.852   5.515  -0.259  1.00 98.12           H  
ATOM    446 HD13 LEU A  30      -3.512   5.063   1.420  1.00 98.12           H  
ATOM    447  CD2 LEU A  30      -4.152   2.963  -1.224  1.00 98.12           C  
ATOM    448 HD21 LEU A  30      -5.217   2.897  -0.998  1.00 98.12           H  
ATOM    449 HD22 LEU A  30      -3.792   1.980  -1.525  1.00 98.12           H  
ATOM    450 HD23 LEU A  30      -3.994   3.659  -2.048  1.00 98.12           H  
ATOM    451  N   PHE A  31       1.054   1.853   0.256  1.00 98.14           N  
ATOM    452  H   PHE A  31       0.518   1.033   0.503  1.00 98.14           H  
ATOM    453  CA  PHE A  31       2.302   1.656  -0.476  1.00 98.14           C  
ATOM    454  HA  PHE A  31       2.898   2.568  -0.432  1.00 98.14           H  
ATOM    455  C   PHE A  31       1.978   1.363  -1.935  1.00 98.14           C  
ATOM    456  CB  PHE A  31       3.135   0.545   0.160  1.00 98.14           C  
ATOM    457  HB2 PHE A  31       3.973   0.311  -0.497  1.00 98.14           H  
ATOM    458  HB3 PHE A  31       2.531  -0.357   0.259  1.00 98.14           H  
ATOM    459  O   PHE A  31       1.195   0.454  -2.233  1.00 98.14           O  
ATOM    460  CG  PHE A  31       3.683   0.943   1.511  1.00 98.14           C  
ATOM    461  CD1 PHE A  31       4.913   1.623   1.598  1.00 98.14           C  
ATOM    462  HD1 PHE A  31       5.480   1.851   0.707  1.00 98.14           H  
ATOM    463  CD2 PHE A  31       2.955   0.652   2.681  1.00 98.14           C  
ATOM    464  HD2 PHE A  31       2.010   0.133   2.618  1.00 98.14           H  
ATOM    465  CE1 PHE A  31       5.423   1.993   2.852  1.00 98.14           C  
ATOM    466  HE1 PHE A  31       6.377   2.496   2.914  1.00 98.14           H  
ATOM    467  CE2 PHE A  31       3.466   1.027   3.936  1.00 98.14           C  
ATOM    468  HE2 PHE A  31       2.917   0.795   4.837  1.00 98.14           H  
ATOM    469  CZ  PHE A  31       4.701   1.696   4.021  1.00 98.14           C  
ATOM    470  HZ  PHE A  31       5.101   1.980   4.984  1.00 98.14           H  
ATOM    471  N   VAL A  32       2.551   2.148  -2.844  1.00 97.84           N  
ATOM    472  H   VAL A  32       3.190   2.863  -2.527  1.00 97.84           H  
ATOM    473  CA  VAL A  32       2.237   2.089  -4.273  1.00 97.84           C  
ATOM    474  HA  VAL A  32       1.639   1.196  -4.454  1.00 97.84           H  
ATOM    475  C   VAL A  32       3.500   1.930  -5.111  1.00 97.84           C  
ATOM    476  CB  VAL A  32       1.377   3.288  -4.733  1.00 97.84           C  
ATOM    477  HB  VAL A  32       1.063   3.095  -5.759  1.00 97.84           H  
ATOM    478  O   VAL A  32       4.538   2.525  -4.831  1.00 97.84           O  
ATOM    479  CG1 VAL A  32       0.106   3.423  -3.878  1.00 97.84           C  
ATOM    480 HG11 VAL A  32      -0.383   2.455  -3.776  1.00 97.84           H  
ATOM    481 HG12 VAL A  32      -0.579   4.133  -4.342  1.00 97.84           H  
ATOM    482 HG13 VAL A  32       0.365   3.782  -2.882  1.00 97.84           H  
ATOM    483  CG2 VAL A  32       2.104   4.637  -4.710  1.00 97.84           C  
ATOM    484 HG21 VAL A  32       1.427   5.430  -5.029  1.00 97.84           H  
ATOM    485 HG22 VAL A  32       2.454   4.860  -3.703  1.00 97.84           H  
ATOM    486 HG23 VAL A  32       2.954   4.621  -5.393  1.00 97.84           H  
ATOM    487  N   ALA A  33       3.386   1.148  -6.178  1.00 97.44           N  
ATOM    488  H   ALA A  33       2.507   0.680  -6.345  1.00 97.44           H  
ATOM    489  CA  ALA A  33       4.312   1.175  -7.298  1.00 97.44           C  
ATOM    490  HA  ALA A  33       5.206   1.739  -7.030  1.00 97.44           H  
ATOM    491  C   ALA A  33       3.619   1.900  -8.461  1.00 97.44           C  
ATOM    492  CB  ALA A  33       4.749  -0.256  -7.622  1.00 97.44           C  
ATOM    493  HB1 ALA A  33       5.229  -0.702  -6.750  1.00 97.44           H  
ATOM    494  HB2 ALA A  33       5.470  -0.235  -8.439  1.00 97.44           H  
ATOM    495  HB3 ALA A  33       3.890  -0.862  -7.909  1.00 97.44           H  
ATOM    496  O   ALA A  33       2.416   1.731  -8.673  1.00 97.44           O  
ATOM    497  N   THR A  34       4.362   2.735  -9.178  1.00 97.17           N  
ATOM    498  H   THR A  34       5.356   2.776  -9.004  1.00 97.17           H  
ATOM    499  CA  THR A  34       3.865   3.551 -10.297  1.00 97.17           C  
ATOM    500  HA  THR A  34       3.043   3.034 -10.792  1.00 97.17           H  
ATOM    501  C   THR A  34       4.976   3.712 -11.319  1.00 97.17           C  
ATOM    502  CB  THR A  34       3.317   4.910  -9.809  1.00 97.17           C  
ATOM    503  HB  THR A  34       2.430   4.710  -9.208  1.00 97.17           H  
ATOM    504  O   THR A  34       6.158   3.604 -10.973  1.00 97.17           O  
ATOM    505  CG2 THR A  34       4.286   5.708  -8.962  1.00 97.17           C  
ATOM    506 HG21 THR A  34       4.573   5.123  -8.088  1.00 97.17           H  
ATOM    507 HG22 THR A  34       5.157   5.965  -9.564  1.00 97.17           H  
ATOM    508 HG23 THR A  34       3.796   6.622  -8.626  1.00 97.17           H  
ATOM    509  OG1 THR A  34       2.969   5.811 -10.832  1.00 97.17           O  
ATOM    510  HG1 THR A  34       3.759   6.039 -11.328  1.00 97.17           H  
ATOM    511  N   ALA A  35       4.619   3.989 -12.570  1.00 95.71           N  
ATOM    512  H   ALA A  35       3.637   4.070 -12.792  1.00 95.71           H  
ATOM    513  CA  ALA A  35       5.595   4.520 -13.510  1.00 95.71           C  
ATOM    514  HA  ALA A  35       6.407   3.801 -13.621  1.00 95.71           H  
ATOM    515  C   ALA A  35       6.198   5.816 -12.940  1.00 95.71           C  
ATOM    516  CB  ALA A  35       4.952   4.698 -14.886  1.00 95.71           C  
ATOM    517  HB1 ALA A  35       4.686   3.723 -15.295  1.00 95.71           H  
ATOM    518  HB2 ALA A  35       4.051   5.308 -14.816  1.00 95.71           H  
ATOM    519  HB3 ALA A  35       5.658   5.191 -15.555  1.00 95.71           H  
ATOM    520  O   ALA A  35       5.516   6.576 -12.237  1.00 95.71           O  
ATOM    521  N   ALA A  36       7.490   6.012 -13.183  1.00 93.80           N  
ATOM    522  H   ALA A  36       7.963   5.379 -13.812  1.00 93.80           H  
ATOM    523  CA  ALA A  36       8.205   7.222 -12.815  1.00 93.80           C  
ATOM    524  HA  ALA A  36       7.869   7.559 -11.834  1.00 93.80           H  
ATOM    525  C   ALA A  36       7.927   8.334 -13.831  1.00 93.80           C  
ATOM    526  CB  ALA A  36       9.700   6.906 -12.733  1.00 93.80           C  
ATOM    527  HB1 ALA A  36      10.078   6.705 -13.735  1.00 93.80           H  
ATOM    528  HB2 ALA A  36       9.875   6.035 -12.102  1.00 93.80           H  
ATOM    529  HB3 ALA A  36      10.227   7.767 -12.322  1.00 93.80           H  
ATOM    530  O   ALA A  36       7.552   8.054 -14.968  1.00 93.80           O  
ATOM    531  N   GLU A  37       8.130   9.580 -13.406  1.00 92.10           N  
ATOM    532  H   GLU A  37       8.463   9.712 -12.462  1.00 92.10           H  
ATOM    533  CA  GLU A  37       8.131  10.762 -14.282  1.00 92.10           C  
ATOM    534  HA  GLU A  37       8.099  11.629 -13.621  1.00 92.10           H  
ATOM    535  C   GLU A  37       6.879  10.899 -15.168  1.00 92.10           C  
ATOM    536  CB  GLU A  37       9.459  10.865 -15.052  1.00 92.10           C  
ATOM    537  HB2 GLU A  37       9.475  11.826 -15.565  1.00 92.10           H  
ATOM    538  HB3 GLU A  37       9.524  10.067 -15.792  1.00 92.10           H  
ATOM    539  O   GLU A  37       6.925  11.293 -16.333  1.00 92.10           O  
ATOM    540  CG  GLU A  37      10.663  10.774 -14.095  1.00 92.10           C  
ATOM    541  HG2 GLU A  37      10.449  11.363 -13.203  1.00 92.10           H  
ATOM    542  HG3 GLU A  37      10.786   9.738 -13.779  1.00 92.10           H  
ATOM    543  CD  GLU A  37      11.984  11.261 -14.699  1.00 92.10           C  
ATOM    544  OE1 GLU A  37      12.968  11.318 -13.919  1.00 92.10           O  
ATOM    545  OE2 GLU A  37      12.013  11.583 -15.901  1.00 92.10           O  
ATOM    546  N   LYS A  38       5.714  10.565 -14.603  1.00 94.36           N  
ATOM    547  H   LYS A  38       5.734  10.342 -13.618  1.00 94.36           H  
ATOM    548  CA  LYS A  38       4.431  10.688 -15.298  1.00 94.36           C  
ATOM    549  HA  LYS A  38       4.563  10.285 -16.301  1.00 94.36           H  
ATOM    550  C   LYS A  38       4.042  12.154 -15.444  1.00 94.36           C  
ATOM    551  CB  LYS A  38       3.320   9.902 -14.585  1.00 94.36           C  
ATOM    552  HB2 LYS A  38       3.191  10.311 -13.584  1.00 94.36           H  
ATOM    553  HB3 LYS A  38       2.387  10.051 -15.129  1.00 94.36           H  
ATOM    554  O   LYS A  38       4.422  13.024 -14.656  1.00 94.36           O  
ATOM    555  CG  LYS A  38       3.609   8.394 -14.507  1.00 94.36           C  
ATOM    556  HG2 LYS A  38       4.583   8.240 -14.042  1.00 94.36           H  
ATOM    557  HG3 LYS A  38       3.641   7.974 -15.512  1.00 94.36           H  
ATOM    558  CD  LYS A  38       2.561   7.648 -13.670  1.00 94.36           C  
ATOM    559  HD2 LYS A  38       2.885   6.617 -13.525  1.00 94.36           H  
ATOM    560  HD3 LYS A  38       2.491   8.103 -12.682  1.00 94.36           H  
ATOM    561  CE  LYS A  38       1.175   7.639 -14.307  1.00 94.36           C  
ATOM    562  HE2 LYS A  38       0.880   8.662 -14.543  1.00 94.36           H  
ATOM    563  HE3 LYS A  38       1.213   7.059 -15.229  1.00 94.36           H  
ATOM    564  NZ  LYS A  38       0.203   7.044 -13.371  1.00 94.36           N  
ATOM    565  HZ1 LYS A  38       0.459   6.104 -13.107  1.00 94.36           H  
ATOM    566  HZ2 LYS A  38      -0.716   6.973 -13.782  1.00 94.36           H  
ATOM    567  HZ3 LYS A  38       0.152   7.592 -12.524  1.00 94.36           H  
ATOM    568  N   THR A  39       3.164  12.407 -16.404  1.00 93.88           N  
ATOM    569  H   THR A  39       2.885  11.656 -17.020  1.00 93.88           H  
ATOM    570  CA  THR A  39       2.468  13.684 -16.542  1.00 93.88           C  
ATOM    571  HA  THR A  39       3.065  14.460 -16.063  1.00 93.88           H  
ATOM    572  C   THR A  39       1.115  13.663 -15.832  1.00 93.88           C  
ATOM    573  CB  THR A  39       2.333  14.090 -18.014  1.00 93.88           C  
ATOM    574  HB  THR A  39       1.717  14.986 -18.089  1.00 93.88           H  
ATOM    575  O   THR A  39       0.510  12.617 -15.570  1.00 93.88           O  
ATOM    576  CG2 THR A  39       3.693  14.377 -18.647  1.00 93.88           C  
ATOM    577 HG21 THR A  39       4.326  13.490 -18.633  1.00 93.88           H  
ATOM    578 HG22 THR A  39       3.558  14.711 -19.676  1.00 93.88           H  
ATOM    579 HG23 THR A  39       4.191  15.172 -18.093  1.00 93.88           H  
ATOM    580  OG1 THR A  39       1.748  13.054 -18.766  1.00 93.88           O  
ATOM    581  HG1 THR A  39       2.307  12.925 -19.536  1.00 93.88           H  
ATOM    582  N   GLN A  40       0.638  14.853 -15.487  1.00 94.83           N  
ATOM    583  H   GLN A  40       1.195  15.664 -15.717  1.00 94.83           H  
ATOM    584  CA  GLN A  40      -0.720  15.086 -15.016  1.00 94.83           C  
ATOM    585  HA  GLN A  40      -0.920  14.421 -14.176  1.00 94.83           H  
ATOM    586  C   GLN A  40      -1.734  14.786 -16.136  1.00 94.83           C  
ATOM    587  CB  GLN A  40      -0.821  16.545 -14.543  1.00 94.83           C  
ATOM    588  HB2 GLN A  40      -1.855  16.783 -14.292  1.00 94.83           H  
ATOM    589  HB3 GLN A  40      -0.508  17.209 -15.349  1.00 94.83           H  
ATOM    590  O   GLN A  40      -1.353  14.622 -17.296  1.00 94.83           O  
ATOM    591  CG  GLN A  40       0.048  16.813 -13.311  1.00 94.83           C  
ATOM    592  HG2 GLN A  40      -0.206  16.097 -12.529  1.00 94.83           H  
ATOM    593  HG3 GLN A  40       1.098  16.667 -13.566  1.00 94.83           H  
ATOM    594  CD  GLN A  40      -0.127  18.223 -12.761  1.00 94.83           C  
ATOM    595  NE2 GLN A  40       0.860  18.735 -12.063  1.00 94.83           N  
ATOM    596 HE21 GLN A  40       1.720  18.216 -11.963  1.00 94.83           H  
ATOM    597 HE22 GLN A  40       0.732  19.673 -11.712  1.00 94.83           H  
ATOM    598  OE1 GLN A  40      -1.140  18.885 -12.934  1.00 94.83           O  
ATOM    599  N   PRO A  41      -3.052  14.760 -15.849  1.00 91.26           N  
ATOM    600  CA  PRO A  41      -4.074  14.536 -16.875  1.00 91.26           C  
ATOM    601  HA  PRO A  41      -3.935  13.536 -17.286  1.00 91.26           H  
ATOM    602  C   PRO A  41      -4.059  15.541 -18.041  1.00 91.26           C  
ATOM    603  CB  PRO A  41      -5.410  14.595 -16.129  1.00 91.26           C  
ATOM    604  HB2 PRO A  41      -6.145  13.922 -16.570  1.00 91.26           H  
ATOM    605  HB3 PRO A  41      -5.788  15.617 -16.118  1.00 91.26           H  
ATOM    606  O   PRO A  41      -4.662  15.273 -19.076  1.00 91.26           O  
ATOM    607  CG  PRO A  41      -5.048  14.181 -14.705  1.00 91.26           C  
ATOM    608  HG2 PRO A  41      -4.991  13.095 -14.635  1.00 91.26           H  
ATOM    609  HG3 PRO A  41      -5.755  14.578 -13.976  1.00 91.26           H  
ATOM    610  CD  PRO A  41      -3.657  14.777 -14.524  1.00 91.26           C  
ATOM    611  HD2 PRO A  41      -3.752  15.803 -14.168  1.00 91.26           H  
ATOM    612  HD3 PRO A  41      -3.085  14.176 -13.818  1.00 91.26           H  
ATOM    613  N   ASP A  42      -3.390  16.690 -17.892  1.00 91.80           N  
ATOM    614  H   ASP A  42      -2.818  16.811 -17.069  1.00 91.80           H  
ATOM    615  CA  ASP A  42      -3.169  17.654 -18.977  1.00 91.80           C  
ATOM    616  HA  ASP A  42      -4.102  17.754 -19.531  1.00 91.80           H  
ATOM    617  C   ASP A  42      -2.113  17.194 -20.001  1.00 91.80           C  
ATOM    618  CB  ASP A  42      -2.835  19.038 -18.387  1.00 91.80           C  
ATOM    619  HB2 ASP A  42      -2.899  19.773 -19.190  1.00 91.80           H  
ATOM    620  HB3 ASP A  42      -3.594  19.298 -17.649  1.00 91.80           H  
ATOM    621  O   ASP A  42      -1.982  17.820 -21.051  1.00 91.80           O  
ATOM    622  CG  ASP A  42      -1.449  19.156 -17.736  1.00 91.80           C  
ATOM    623  OD1 ASP A  42      -0.719  18.146 -17.659  1.00 91.80           O  
ATOM    624  OD2 ASP A  42      -1.097  20.277 -17.312  1.00 91.80           O  
ATOM    625  N   SER A  43      -1.393  16.102 -19.713  1.00 89.09           N  
ATOM    626  H   SER A  43      -1.518  15.703 -18.793  1.00 89.09           H  
ATOM    627  CA  SER A  43      -0.294  15.544 -20.511  1.00 89.09           C  
ATOM    628  HA  SER A  43       0.123  14.718 -19.934  1.00 89.09           H  
ATOM    629  C   SER A  43       0.874  16.510 -20.751  1.00 89.09           C  
ATOM    630  CB  SER A  43      -0.821  14.946 -21.820  1.00 89.09           C  
ATOM    631  HB2 SER A  43      -1.210  15.743 -22.453  1.00 89.09           H  
ATOM    632  HB3 SER A  43      -0.011  14.441 -22.347  1.00 89.09           H  
ATOM    633  O   SER A  43       1.646  16.321 -21.687  1.00 89.09           O  
ATOM    634  OG  SER A  43      -1.850  14.016 -21.546  1.00 89.09           O  
ATOM    635  HG  SER A  43      -2.220  14.256 -20.693  1.00 89.09           H  
ATOM    636  N   VAL A  44       1.003  17.554 -19.928  1.00 91.76           N  
ATOM    637  H   VAL A  44       0.339  17.636 -19.171  1.00 91.76           H  
ATOM    638  CA  VAL A  44       2.035  18.596 -20.064  1.00 91.76           C  
ATOM    639  HA  VAL A  44       2.788  18.278 -20.785  1.00 91.76           H  
ATOM    640  C   VAL A  44       2.758  18.814 -18.743  1.00 91.76           C  
ATOM    641  CB  VAL A  44       1.416  19.922 -20.559  1.00 91.76           C  
ATOM    642  HB  VAL A  44       0.629  20.231 -19.871  1.00 91.76           H  
ATOM    643  O   VAL A  44       3.983  18.877 -18.712  1.00 91.76           O  
ATOM    644  CG1 VAL A  44       2.453  21.053 -20.644  1.00 91.76           C  
ATOM    645 HG11 VAL A  44       2.820  21.301 -19.648  1.00 91.76           H  
ATOM    646 HG12 VAL A  44       1.997  21.948 -21.068  1.00 91.76           H  
ATOM    647 HG13 VAL A  44       3.293  20.740 -21.264  1.00 91.76           H  
ATOM    648  CG2 VAL A  44       0.805  19.781 -21.959  1.00 91.76           C  
ATOM    649 HG21 VAL A  44       1.572  19.467 -22.666  1.00 91.76           H  
ATOM    650 HG22 VAL A  44       0.015  19.030 -21.948  1.00 91.76           H  
ATOM    651 HG23 VAL A  44       0.372  20.730 -22.276  1.00 91.76           H  
ATOM    652  N   SER A  45       2.013  18.942 -17.648  1.00 94.52           N  
ATOM    653  H   SER A  45       1.015  18.802 -17.710  1.00 94.52           H  
ATOM    654  CA  SER A  45       2.579  19.226 -16.336  1.00 94.52           C  
ATOM    655  HA  SER A  45       3.398  19.935 -16.453  1.00 94.52           H  
ATOM    656  C   SER A  45       3.127  17.950 -15.703  1.00 94.52           C  
ATOM    657  CB  SER A  45       1.528  19.869 -15.429  1.00 94.52           C  
ATOM    658  HB2 SER A  45       1.976  20.086 -14.460  1.00 94.52           H  
ATOM    659  HB3 SER A  45       0.695  19.181 -15.287  1.00 94.52           H  
ATOM    660  O   SER A  45       2.498  16.897 -15.774  1.00 94.52           O  
ATOM    661  OG  SER A  45       1.042  21.068 -16.001  1.00 94.52           O  
ATOM    662  HG  SER A  45       0.265  20.824 -16.508  1.00 94.52           H  
ATOM    663  N   ALA A  46       4.274  18.041 -15.034  1.00 94.12           N  
ATOM    664  H   ALA A  46       4.782  18.913 -15.045  1.00 94.12           H  
ATOM    665  CA  ALA A  46       4.859  16.920 -14.303  1.00 94.12           C  
ATOM    666  HA  ALA A  46       4.948  16.068 -14.976  1.00 94.12           H  
ATOM    667  C   ALA A  46       3.981  16.505 -13.107  1.00 94.12           C  
ATOM    668  CB  ALA A  46       6.268  17.322 -13.859  1.00 94.12           C  
ATOM    669  HB1 ALA A  46       6.706  16.532 -13.248  1.00 94.12           H  
ATOM    670  HB2 ALA A  46       6.230  18.235 -13.264  1.00 94.12           H  
ATOM    671  HB3 ALA A  46       6.903  17.479 -14.731  1.00 94.12           H  
ATOM    672  O   ALA A  46       3.511  17.348 -12.331  1.00 94.12           O  
ATOM    673  N   ALA A  47       3.778  15.198 -12.936  1.00 96.21           N  
ATOM    674  H   ALA A  47       4.176  14.548 -13.598  1.00 96.21           H  
ATOM    675  CA  ALA A  47       3.132  14.630 -11.762  1.00 96.21           C  
ATOM    676  HA  ALA A  47       2.365  15.321 -11.411  1.00 96.21           H  
ATOM    677  C   ALA A  47       4.184  14.465 -10.654  1.00 96.21           C  
ATOM    678  CB  ALA A  47       2.432  13.326 -12.163  1.00 96.21           C  
ATOM    679  HB1 ALA A  47       1.782  12.990 -11.355  1.00 96.21           H  
ATOM    680  HB2 ALA A  47       3.167  12.550 -12.377  1.00 96.21           H  
ATOM    681  HB3 ALA A  47       1.819  13.491 -13.049  1.00 96.21           H  
ATOM    682  O   ALA A  47       4.892  13.459 -10.593  1.00 96.21           O  
ATOM    683  N   ALA A  48       4.328  15.484  -9.801  1.00 94.84           N  
ATOM    684  H   ALA A  48       3.745  16.295  -9.954  1.00 94.84           H  
ATOM    685  CA  ALA A  48       5.459  15.618  -8.874  1.00 94.84           C  
ATOM    686  HA  ALA A  48       6.373  15.715  -9.461  1.00 94.84           H  
ATOM    687  C   ALA A  48       5.664  14.414  -7.930  1.00 94.84           C  
ATOM    688  CB  ALA A  48       5.265  16.915  -8.077  1.00 94.84           C  
ATOM    689  HB1 ALA A  48       4.359  16.856  -7.475  1.00 94.84           H  
ATOM    690  HB2 ALA A  48       6.122  17.065  -7.419  1.00 94.84           H  
ATOM    691  HB3 ALA A  48       5.197  17.760  -8.761  1.00 94.84           H  
ATOM    692  O   ALA A  48       6.796  14.109  -7.571  1.00 94.84           O  
ATOM    693  N   GLY A  49       4.594  13.685  -7.589  1.00 95.14           N  
ATOM    694  H   GLY A  49       3.721  13.882  -8.056  1.00 95.14           H  
ATOM    695  CA  GLY A  49       4.648  12.463  -6.778  1.00 95.14           C  
ATOM    696  HA2 GLY A  49       3.629  12.152  -6.545  1.00 95.14           H  
ATOM    697  HA3 GLY A  49       5.165  12.671  -5.841  1.00 95.14           H  
ATOM    698  C   GLY A  49       5.351  11.277  -7.447  1.00 95.14           C  
ATOM    699  O   GLY A  49       5.621  10.276  -6.790  1.00 95.14           O  
ATOM    700  N   THR A  50       5.646  11.368  -8.747  1.00 95.95           N  
ATOM    701  H   THR A  50       5.350  12.202  -9.235  1.00 95.95           H  
ATOM    702  CA  THR A  50       6.349  10.329  -9.523  1.00 95.95           C  
ATOM    703  HA  THR A  50       6.311   9.393  -8.967  1.00 95.95           H  
ATOM    704  C   THR A  50       7.835  10.614  -9.742  1.00 95.95           C  
ATOM    705  CB  THR A  50       5.660  10.064 -10.866  1.00 95.95           C  
ATOM    706  HB  THR A  50       6.124   9.194 -11.331  1.00 95.95           H  
ATOM    707  O   THR A  50       8.537   9.759 -10.280  1.00 95.95           O  
ATOM    708  CG2 THR A  50       4.176   9.776 -10.684  1.00 95.95           C  
ATOM    709 HG21 THR A  50       3.765   9.461 -11.644  1.00 95.95           H  
ATOM    710 HG22 THR A  50       3.656  10.673 -10.350  1.00 95.95           H  
ATOM    711 HG23 THR A  50       4.044   8.969  -9.964  1.00 95.95           H  
ATOM    712  OG1 THR A  50       5.778  11.161 -11.739  1.00 95.95           O  
ATOM    713  HG1 THR A  50       5.419  11.949 -11.325  1.00 95.95           H  
ATOM    714  N   TYR A  51       8.314  11.779  -9.294  1.00 93.00           N  
ATOM    715  H   TYR A  51       7.672  12.421  -8.851  1.00 93.00           H  
ATOM    716  CA  TYR A  51       9.724  12.194  -9.347  1.00 93.00           C  
ATOM    717  HA  TYR A  51      10.246  11.621 -10.113  1.00 93.00           H  
ATOM    718  C   TYR A  51      10.468  11.943  -8.031  1.00 93.00           C  
ATOM    719  CB  TYR A  51       9.802  13.674  -9.735  1.00 93.00           C  
ATOM    720  HB2 TYR A  51      10.809  14.041  -9.536  1.00 93.00           H  
ATOM    721  HB3 TYR A  51       9.119  14.255  -9.114  1.00 93.00           H  
ATOM    722  O   TYR A  51      11.676  12.118  -7.952  1.00 93.00           O  
ATOM    723  CG  TYR A  51       9.497  13.920 -11.195  1.00 93.00           C  
ATOM    724  CD1 TYR A  51      10.554  14.024 -12.119  1.00 93.00           C  
ATOM    725  HD1 TYR A  51      11.579  13.933 -11.791  1.00 93.00           H  
ATOM    726  CD2 TYR A  51       8.163  13.989 -11.639  1.00 93.00           C  
ATOM    727  HD2 TYR A  51       7.354  13.873 -10.934  1.00 93.00           H  
ATOM    728  CE1 TYR A  51      10.282  14.207 -13.487  1.00 93.00           C  
ATOM    729  HE1 TYR A  51      11.095  14.248 -14.198  1.00 93.00           H  
ATOM    730  CE2 TYR A  51       7.887  14.169 -13.007  1.00 93.00           C  
ATOM    731  HE2 TYR A  51       6.871  14.174 -13.373  1.00 93.00           H  
ATOM    732  OH  TYR A  51       8.665  14.450 -15.247  1.00 93.00           O  
ATOM    733  HH  TYR A  51       9.437  14.289 -15.794  1.00 93.00           H  
ATOM    734  CZ  TYR A  51       8.947  14.289 -13.931  1.00 93.00           C  
ATOM    735  N   GLU A  52       9.754  11.514  -6.996  1.00 93.02           N  
ATOM    736  H   GLU A  52       8.762  11.370  -7.123  1.00 93.02           H  
ATOM    737  CA  GLU A  52      10.309  11.158  -5.694  1.00 93.02           C  
ATOM    738  HA  GLU A  52      11.398  11.174  -5.740  1.00 93.02           H  
ATOM    739  C   GLU A  52       9.875   9.738  -5.314  1.00 93.02           C  
ATOM    740  CB  GLU A  52       9.865  12.199  -4.659  1.00 93.02           C  
ATOM    741  HB2 GLU A  52      10.464  12.096  -3.754  1.00 93.02           H  
ATOM    742  HB3 GLU A  52      10.023  13.197  -5.069  1.00 93.02           H  
ATOM    743  O   GLU A  52       8.912   9.193  -5.865  1.00 93.02           O  
ATOM    744  CG  GLU A  52       8.389  12.002  -4.310  1.00 93.02           C  
ATOM    745  HG2 GLU A  52       7.841  11.687  -5.198  1.00 93.02           H  
ATOM    746  HG3 GLU A  52       8.295  11.209  -3.569  1.00 93.02           H  
ATOM    747  CD  GLU A  52       7.735  13.263  -3.792  1.00 93.02           C  
ATOM    748  OE1 GLU A  52       6.557  13.462  -4.161  1.00 93.02           O  
ATOM    749  OE2 GLU A  52       8.310  14.057  -3.012  1.00 93.02           O  
ATOM    750  N   HIS A  53      10.567   9.133  -4.360  1.00 93.85           N  
ATOM    751  H   HIS A  53      11.343   9.613  -3.927  1.00 93.85           H  
ATOM    752  CA  HIS A  53      10.239   7.826  -3.802  1.00 93.85           C  
ATOM    753  HA  HIS A  53       9.189   7.597  -3.980  1.00 93.85           H  
ATOM    754  C   HIS A  53      10.458   7.852  -2.292  1.00 93.85           C  
ATOM    755  CB  HIS A  53      11.087   6.742  -4.472  1.00 93.85           C  
ATOM    756  HB2 HIS A  53      10.864   6.715  -5.538  1.00 93.85           H  
ATOM    757  HB3 HIS A  53      10.820   5.776  -4.043  1.00 93.85           H  
ATOM    758  O   HIS A  53      11.167   8.711  -1.777  1.00 93.85           O  
ATOM    759  CG  HIS A  53      12.564   6.962  -4.279  1.00 93.85           C  
ATOM    760  CD2 HIS A  53      13.394   7.668  -5.107  1.00 93.85           C  
ATOM    761  HD2 HIS A  53      13.124   8.145  -6.037  1.00 93.85           H  
ATOM    762  ND1 HIS A  53      13.314   6.550  -3.199  1.00 93.85           N  
ATOM    763  HD1 HIS A  53      13.009   5.972  -2.429  1.00 93.85           H  
ATOM    764  CE1 HIS A  53      14.567   6.998  -3.377  1.00 93.85           C  
ATOM    765  HE1 HIS A  53      15.394   6.826  -2.704  1.00 93.85           H  
ATOM    766  NE2 HIS A  53      14.656   7.691  -4.520  1.00 93.85           N  
ATOM    767  N   ASP A  54       9.791   6.952  -1.576  1.00 94.29           N  
ATOM    768  H   ASP A  54       9.268   6.249  -2.077  1.00 94.29           H  
ATOM    769  CA  ASP A  54       9.851   6.812  -0.116  1.00 94.29           C  
ATOM    770  HA  ASP A  54       9.095   6.070   0.142  1.00 94.29           H  
ATOM    771  C   ASP A  54       9.450   8.075   0.674  1.00 94.29           C  
ATOM    772  CB  ASP A  54      11.193   6.188   0.293  1.00 94.29           C  
ATOM    773  HB2 ASP A  54      11.185   5.985   1.364  1.00 94.29           H  
ATOM    774  HB3 ASP A  54      12.007   6.880   0.079  1.00 94.29           H  
ATOM    775  O   ASP A  54       9.533   8.112   1.900  1.00 94.29           O  
ATOM    776  CG  ASP A  54      11.407   4.871  -0.456  1.00 94.29           C  
ATOM    777  OD1 ASP A  54      10.513   4.000  -0.341  1.00 94.29           O  
ATOM    778  OD2 ASP A  54      12.402   4.760  -1.204  1.00 94.29           O  
ATOM    779  N   VAL A  55       8.913   9.088  -0.009  1.00 94.75           N  
ATOM    780  H   VAL A  55       8.966   9.032  -1.016  1.00 94.75           H  
ATOM    781  CA  VAL A  55       8.342  10.295   0.588  1.00 94.75           C  
ATOM    782  HA  VAL A  55       8.865  10.492   1.524  1.00 94.75           H  
ATOM    783  C   VAL A  55       6.866  10.072   0.896  1.00 94.75           C  
ATOM    784  CB  VAL A  55       8.538  11.526  -0.318  1.00 94.75           C  
ATOM    785  HB  VAL A  55       8.045  11.346  -1.273  1.00 94.75           H  
ATOM    786  O   VAL A  55       6.085   9.637   0.045  1.00 94.75           O  
ATOM    787  CG1 VAL A  55       7.933  12.791   0.308  1.00 94.75           C  
ATOM    788 HG11 VAL A  55       8.148  13.647  -0.331  1.00 94.75           H  
ATOM    789 HG12 VAL A  55       8.367  12.964   1.293  1.00 94.75           H  
ATOM    790 HG13 VAL A  55       6.851  12.696   0.390  1.00 94.75           H  
ATOM    791  CG2 VAL A  55      10.022  11.809  -0.571  1.00 94.75           C  
ATOM    792 HG21 VAL A  55      10.552  11.939   0.373  1.00 94.75           H  
ATOM    793 HG22 VAL A  55      10.478  10.986  -1.121  1.00 94.75           H  
ATOM    794 HG23 VAL A  55      10.132  12.710  -1.175  1.00 94.75           H  
ATOM    795  N   ILE A  56       6.460  10.433   2.113  1.00 95.02           N  
ATOM    796  H   ILE A  56       7.154  10.770   2.765  1.00 95.02           H  
ATOM    797  CA  ILE A  56       5.059  10.394   2.535  1.00 95.02           C  
ATOM    798  HA  ILE A  56       4.612   9.474   2.159  1.00 95.02           H  
ATOM    799  C   ILE A  56       4.317  11.577   1.921  1.00 95.02           C  
ATOM    800  CB  ILE A  56       4.929  10.395   4.071  1.00 95.02           C  
ATOM    801  HB  ILE A  56       5.350  11.324   4.453  1.00 95.02           H  
ATOM    802  O   ILE A  56       4.605  12.741   2.209  1.00 95.02           O  
ATOM    803  CG1 ILE A  56       5.705   9.213   4.683  1.00 95.02           C  
ATOM    804 HG12 ILE A  56       6.693   9.122   4.231  1.00 95.02           H  
ATOM    805 HG13 ILE A  56       5.163   8.285   4.500  1.00 95.02           H  
ATOM    806  CG2 ILE A  56       3.442  10.316   4.480  1.00 95.02           C  
ATOM    807 HG21 ILE A  56       2.991   9.413   4.068  1.00 95.02           H  
ATOM    808 HG22 ILE A  56       3.351  10.295   5.566  1.00 95.02           H  
ATOM    809 HG23 ILE A  56       2.901  11.193   4.124  1.00 95.02           H  
ATOM    810  CD1 ILE A  56       5.931   9.378   6.180  1.00 95.02           C  
ATOM    811 HD11 ILE A  56       4.996   9.301   6.735  1.00 95.02           H  
ATOM    812 HD12 ILE A  56       6.403  10.341   6.375  1.00 95.02           H  
ATOM    813 HD13 ILE A  56       6.609   8.586   6.497  1.00 95.02           H  
ATOM    814  N   ARG A  57       3.298  11.287   1.114  1.00 95.84           N  
ATOM    815  H   ARG A  57       3.170  10.321   0.845  1.00 95.84           H  
ATOM    816  CA  ARG A  57       2.381  12.295   0.581  1.00 95.84           C  
ATOM    817  HA  ARG A  57       2.769  13.284   0.827  1.00 95.84           H  
ATOM    818  C   ARG A  57       1.018  12.198   1.240  1.00 95.84           C  
ATOM    819  CB  ARG A  57       2.296  12.178  -0.945  1.00 95.84           C  
ATOM    820  HB2 ARG A  57       1.501  12.829  -1.309  1.00 95.84           H  
ATOM    821  HB3 ARG A  57       2.029  11.152  -1.199  1.00 95.84           H  
ATOM    822  O   ARG A  57       0.365  11.158   1.222  1.00 95.84           O  
ATOM    823  CG  ARG A  57       3.603  12.557  -1.662  1.00 95.84           C  
ATOM    824  HG2 ARG A  57       4.404  11.879  -1.368  1.00 95.84           H  
ATOM    825  HG3 ARG A  57       3.446  12.452  -2.736  1.00 95.84           H  
ATOM    826  CD  ARG A  57       4.014  14.006  -1.358  1.00 95.84           C  
ATOM    827  HD2 ARG A  57       3.144  14.652  -1.472  1.00 95.84           H  
ATOM    828  HD3 ARG A  57       4.386  14.065  -0.335  1.00 95.84           H  
ATOM    829  NE  ARG A  57       5.067  14.465  -2.262  1.00 95.84           N  
ATOM    830  HE  ARG A  57       5.519  13.772  -2.841  1.00 95.84           H  
ATOM    831  NH1 ARG A  57       5.161  16.701  -1.753  1.00 95.84           N  
ATOM    832 HH11 ARG A  57       5.660  17.556  -1.953  1.00 95.84           H  
ATOM    833 HH12 ARG A  57       4.574  16.555  -0.944  1.00 95.84           H  
ATOM    834  NH2 ARG A  57       6.466  15.941  -3.311  1.00 95.84           N  
ATOM    835 HH21 ARG A  57       6.424  15.250  -4.046  1.00 95.84           H  
ATOM    836 HH22 ARG A  57       7.380  15.652  -2.992  1.00 95.84           H  
ATOM    837  CZ  ARG A  57       5.557  15.676  -2.435  1.00 95.84           C  
ATOM    838  N   THR A  58       0.567  13.329   1.770  1.00 96.06           N  
ATOM    839  H   THR A  58       1.206  14.108   1.838  1.00 96.06           H  
ATOM    840  CA  THR A  58      -0.802  13.510   2.253  1.00 96.06           C  
ATOM    841  HA  THR A  58      -1.143  12.585   2.718  1.00 96.06           H  
ATOM    842  C   THR A  58      -1.714  13.852   1.080  1.00 96.06           C  
ATOM    843  CB  THR A  58      -0.859  14.623   3.305  1.00 96.06           C  
ATOM    844  HB  THR A  58      -0.607  15.582   2.853  1.00 96.06           H  
ATOM    845  O   THR A  58      -1.598  14.933   0.497  1.00 96.06           O  
ATOM    846  CG2 THR A  58      -2.233  14.695   3.947  1.00 96.06           C  
ATOM    847 HG21 THR A  58      -2.988  14.972   3.212  1.00 96.06           H  
ATOM    848 HG22 THR A  58      -2.453  13.706   4.350  1.00 96.06           H  
ATOM    849 HG23 THR A  58      -2.235  15.429   4.753  1.00 96.06           H  
ATOM    850  OG1 THR A  58       0.052  14.348   4.341  1.00 96.06           O  
ATOM    851  HG1 THR A  58       0.204  15.155   4.840  1.00 96.06           H  
ATOM    852  N   VAL A  59      -2.639  12.953   0.748  1.00 97.04           N  
ATOM    853  H   VAL A  59      -2.673  12.090   1.272  1.00 97.04           H  
ATOM    854  CA  VAL A  59      -3.591  13.115  -0.356  1.00 97.04           C  
ATOM    855  HA  VAL A  59      -3.341  14.026  -0.900  1.00 97.04           H  
ATOM    856  C   VAL A  59      -5.003  13.266   0.201  1.00 97.04           C  
ATOM    857  CB  VAL A  59      -3.498  11.956  -1.364  1.00 97.04           C  
ATOM    858  HB  VAL A  59      -3.896  11.044  -0.920  1.00 97.04           H  
ATOM    859  O   VAL A  59      -5.481  12.419   0.949  1.00 97.04           O  
ATOM    860  CG1 VAL A  59      -4.309  12.299  -2.620  1.00 97.04           C  
ATOM    861 HG11 VAL A  59      -5.362  12.434  -2.371  1.00 97.04           H  
ATOM    862 HG12 VAL A  59      -3.922  13.208  -3.080  1.00 97.04           H  
ATOM    863 HG13 VAL A  59      -4.223  11.480  -3.334  1.00 97.04           H  
ATOM    864  CG2 VAL A  59      -2.053  11.695  -1.808  1.00 97.04           C  
ATOM    865 HG21 VAL A  59      -2.037  10.959  -2.611  1.00 97.04           H  
ATOM    866 HG22 VAL A  59      -1.591  12.619  -2.157  1.00 97.04           H  
ATOM    867 HG23 VAL A  59      -1.469  11.297  -0.978  1.00 97.04           H  
ATOM    868  N   THR A  60      -5.675  14.357  -0.162  1.00 95.71           N  
ATOM    869  H   THR A  60      -5.194  15.026  -0.745  1.00 95.71           H  
ATOM    870  CA  THR A  60      -6.970  14.761   0.424  1.00 95.71           C  
ATOM    871  HA  THR A  60      -7.258  14.035   1.184  1.00 95.71           H  
ATOM    872  C   THR A  60      -8.121  14.799  -0.572  1.00 95.71           C  
ATOM    873  CB  THR A  60      -6.866  16.133   1.104  1.00 95.71           C  
ATOM    874  HB  THR A  60      -7.844  16.412   1.496  1.00 95.71           H  
ATOM    875  O   THR A  60      -9.277  14.985  -0.202  1.00 95.71           O  
ATOM    876  CG2 THR A  60      -5.870  16.122   2.261  1.00 95.71           C  
ATOM    877 HG21 THR A  60      -4.861  15.932   1.896  1.00 95.71           H  
ATOM    878 HG22 THR A  60      -6.153  15.343   2.969  1.00 95.71           H  
ATOM    879 HG23 THR A  60      -5.896  17.087   2.767  1.00 95.71           H  
ATOM    880  OG1 THR A  60      -6.451  17.118   0.177  1.00 95.71           O  
ATOM    881  HG1 THR A  60      -5.568  16.900  -0.132  1.00 95.71           H  
ATOM    882  N   SER A  61      -7.831  14.645  -1.862  1.00 96.26           N  
ATOM    883  H   SER A  61      -6.877  14.447  -2.129  1.00 96.26           H  
ATOM    884  CA  SER A  61      -8.855  14.641  -2.900  1.00 96.26           C  
ATOM    885  HA  SER A  61      -9.752  14.165  -2.504  1.00 96.26           H  
ATOM    886  C   SER A  61      -8.404  13.851  -4.115  1.00 96.26           C  
ATOM    887  CB  SER A  61      -9.211  16.076  -3.307  1.00 96.26           C  
ATOM    888  HB2 SER A  61      -9.488  16.647  -2.420  1.00 96.26           H  
ATOM    889  HB3 SER A  61     -10.068  16.052  -3.980  1.00 96.26           H  
ATOM    890  O   SER A  61      -7.210  13.760  -4.406  1.00 96.26           O  
ATOM    891  OG  SER A  61      -8.129  16.712  -3.963  1.00 96.26           O  
ATOM    892  HG  SER A  61      -7.481  16.926  -3.287  1.00 96.26           H  
ATOM    893  N   LEU A  62      -9.376  13.341  -4.873  1.00 94.89           N  
ATOM    894  H   LEU A  62     -10.324  13.367  -4.526  1.00 94.89           H  
ATOM    895  CA  LEU A  62      -9.125  12.669  -6.147  1.00 94.89           C  
ATOM    896  HA  LEU A  62      -8.542  11.768  -5.956  1.00 94.89           H  
ATOM    897  C   LEU A  62      -8.321  13.552  -7.114  1.00 94.89           C  
ATOM    898  CB  LEU A  62     -10.487  12.284  -6.745  1.00 94.89           C  
ATOM    899  HB2 LEU A  62     -11.008  11.637  -6.039  1.00 94.89           H  
ATOM    900  HB3 LEU A  62     -11.081  13.189  -6.875  1.00 94.89           H  
ATOM    901  O   LEU A  62      -7.419  13.068  -7.788  1.00 94.89           O  
ATOM    902  CG  LEU A  62     -10.393  11.563  -8.101  1.00 94.89           C  
ATOM    903  HG  LEU A  62      -9.881  12.196  -8.826  1.00 94.89           H  
ATOM    904  CD1 LEU A  62      -9.653  10.236  -7.974  1.00 94.89           C  
ATOM    905 HD11 LEU A  62     -10.101   9.628  -7.188  1.00 94.89           H  
ATOM    906 HD12 LEU A  62      -8.602  10.416  -7.747  1.00 94.89           H  
ATOM    907 HD13 LEU A  62      -9.704   9.697  -8.920  1.00 94.89           H  
ATOM    908  CD2 LEU A  62     -11.804  11.296  -8.620  1.00 94.89           C  
ATOM    909 HD21 LEU A  62     -12.356  12.233  -8.694  1.00 94.89           H  
ATOM    910 HD22 LEU A  62     -11.747  10.850  -9.614  1.00 94.89           H  
ATOM    911 HD23 LEU A  62     -12.326  10.615  -7.948  1.00 94.89           H  
ATOM    912  N   LYS A  63      -8.606  14.860  -7.136  1.00 94.91           N  
ATOM    913  H   LYS A  63      -9.323  15.196  -6.509  1.00 94.91           H  
ATOM    914  CA  LYS A  63      -7.873  15.824  -7.960  1.00 94.91           C  
ATOM    915  HA  LYS A  63      -7.900  15.489  -8.997  1.00 94.91           H  
ATOM    916  C   LYS A  63      -6.391  15.872  -7.576  1.00 94.91           C  
ATOM    917  CB  LYS A  63      -8.552  17.198  -7.863  1.00 94.91           C  
ATOM    918  HB2 LYS A  63      -8.577  17.525  -6.823  1.00 94.91           H  
ATOM    919  HB3 LYS A  63      -9.573  17.120  -8.236  1.00 94.91           H  
ATOM    920  O   LYS A  63      -5.539  15.722  -8.445  1.00 94.91           O  
ATOM    921  CG  LYS A  63      -7.786  18.227  -8.697  1.00 94.91           C  
ATOM    922  HG2 LYS A  63      -7.700  17.870  -9.723  1.00 94.91           H  
ATOM    923  HG3 LYS A  63      -6.783  18.329  -8.282  1.00 94.91           H  
ATOM    924  CD  LYS A  63      -8.448  19.607  -8.699  1.00 94.91           C  
ATOM    925  HD2 LYS A  63      -8.674  19.915  -7.678  1.00 94.91           H  
ATOM    926  HD3 LYS A  63      -9.350  19.593  -9.311  1.00 94.91           H  
ATOM    927  CE  LYS A  63      -7.383  20.519  -9.298  1.00 94.91           C  
ATOM    928  HE2 LYS A  63      -7.069  20.132 -10.267  1.00 94.91           H  
ATOM    929  HE3 LYS A  63      -6.507  20.441  -8.653  1.00 94.91           H  
ATOM    930  NZ  LYS A  63      -7.754  21.940  -9.398  1.00 94.91           N  
ATOM    931  HZ1 LYS A  63      -6.931  22.412  -9.744  1.00 94.91           H  
ATOM    932  HZ2 LYS A  63      -8.516  22.066 -10.049  1.00 94.91           H  
ATOM    933  HZ3 LYS A  63      -7.964  22.304  -8.479  1.00 94.91           H  
ATOM    934  N   GLN A  64      -6.094  16.011  -6.283  1.00 96.49           N  
ATOM    935  H   GLN A  64      -6.848  16.089  -5.616  1.00 96.49           H  
ATOM    936  CA  GLN A  64      -4.716  16.027  -5.789  1.00 96.49           C  
ATOM    937  HA  GLN A  64      -4.177  16.833  -6.287  1.00 96.49           H  
ATOM    938  C   GLN A  64      -3.991  14.708  -6.098  1.00 96.49           C  
ATOM    939  CB  GLN A  64      -4.735  16.298  -4.279  1.00 96.49           C  
ATOM    940  HB2 GLN A  64      -5.363  17.165  -4.076  1.00 96.49           H  
ATOM    941  HB3 GLN A  64      -5.161  15.432  -3.772  1.00 96.49           H  
ATOM    942  O   GLN A  64      -2.821  14.730  -6.458  1.00 96.49           O  
ATOM    943  CG  GLN A  64      -3.331  16.581  -3.723  1.00 96.49           C  
ATOM    944  HG2 GLN A  64      -2.972  17.530  -4.121  1.00 96.49           H  
ATOM    945  HG3 GLN A  64      -2.642  15.799  -4.040  1.00 96.49           H  
ATOM    946  CD  GLN A  64      -3.294  16.631  -2.200  1.00 96.49           C  
ATOM    947  NE2 GLN A  64      -2.140  16.854  -1.620  1.00 96.49           N  
ATOM    948 HE21 GLN A  64      -1.311  16.983  -2.183  1.00 96.49           H  
ATOM    949 HE22 GLN A  64      -2.063  16.582  -0.651  1.00 96.49           H  
ATOM    950  OE1 GLN A  64      -4.281  16.417  -1.505  1.00 96.49           O  
ATOM    951  N   SER A  65      -4.687  13.568  -6.008  1.00 97.15           N  
ATOM    952  H   SER A  65      -5.638  13.605  -5.668  1.00 97.15           H  
ATOM    953  CA  SER A  65      -4.135  12.268  -6.414  1.00 97.15           C  
ATOM    954  HA  SER A  65      -3.265  12.043  -5.798  1.00 97.15           H  
ATOM    955  C   SER A  65      -3.687  12.279  -7.878  1.00 97.15           C  
ATOM    956  CB  SER A  65      -5.174  11.168  -6.204  1.00 97.15           C  
ATOM    957  HB2 SER A  65      -5.517  11.189  -5.170  1.00 97.15           H  
ATOM    958  HB3 SER A  65      -6.027  11.322  -6.865  1.00 97.15           H  
ATOM    959  O   SER A  65      -2.544  11.944  -8.176  1.00 97.15           O  
ATOM    960  OG  SER A  65      -4.608   9.913  -6.484  1.00 97.15           O  
ATOM    961  HG  SER A  65      -5.302   9.336  -6.810  1.00 97.15           H  
ATOM    962  N   THR A  66      -4.546  12.749  -8.789  1.00 95.69           N  
ATOM    963  H   THR A  66      -5.481  12.998  -8.500  1.00 95.69           H  
ATOM    964  CA  THR A  66      -4.209  12.830 -10.219  1.00 95.69           C  
ATOM    965  HA  THR A  66      -3.779  11.875 -10.520  1.00 95.69           H  
ATOM    966  C   THR A  66      -3.155  13.890 -10.547  1.00 95.69           C  
ATOM    967  CB  THR A  66      -5.453  13.070 -11.082  1.00 95.69           C  
ATOM    968  HB  THR A  66      -5.132  13.203 -12.115  1.00 95.69           H  
ATOM    969  O   THR A  66      -2.409  13.717 -11.503  1.00 95.69           O  
ATOM    970  CG2 THR A  66      -6.419  11.888 -11.037  1.00 95.69           C  
ATOM    971 HG21 THR A  66      -7.268  12.102 -11.686  1.00 95.69           H  
ATOM    972 HG22 THR A  66      -6.776  11.721 -10.021  1.00 95.69           H  
ATOM    973 HG23 THR A  66      -5.912  10.991 -11.394  1.00 95.69           H  
ATOM    974  OG1 THR A  66      -6.185  14.212 -10.685  1.00 95.69           O  
ATOM    975  HG1 THR A  66      -5.657  14.726 -10.069  1.00 95.69           H  
ATOM    976  N   GLU A  67      -3.053  14.971  -9.769  1.00 96.16           N  
ATOM    977  H   GLU A  67      -3.705  15.093  -9.008  1.00 96.16           H  
ATOM    978  CA  GLU A  67      -1.986  15.975  -9.919  1.00 96.16           C  
ATOM    979  HA  GLU A  67      -1.873  16.239 -10.971  1.00 96.16           H  
ATOM    980  C   GLU A  67      -0.626  15.439  -9.441  1.00 96.16           C  
ATOM    981  CB  GLU A  67      -2.352  17.252  -9.139  1.00 96.16           C  
ATOM    982  HB2 GLU A  67      -1.471  17.888  -9.061  1.00 96.16           H  
ATOM    983  HB3 GLU A  67      -2.658  16.967  -8.132  1.00 96.16           H  
ATOM    984  O   GLU A  67       0.406  15.767 -10.020  1.00 96.16           O  
ATOM    985  CG  GLU A  67      -3.469  18.067  -9.818  1.00 96.16           C  
ATOM    986  HG2 GLU A  67      -4.312  17.412 -10.039  1.00 96.16           H  
ATOM    987  HG3 GLU A  67      -3.091  18.440 -10.770  1.00 96.16           H  
ATOM    988  CD  GLU A  67      -3.984  19.251  -8.976  1.00 96.16           C  
ATOM    989  OE1 GLU A  67      -4.623  20.161  -9.564  1.00 96.16           O  
ATOM    990  OE2 GLU A  67      -3.878  19.225  -7.728  1.00 96.16           O  
ATOM    991  N   LEU A  68      -0.613  14.599  -8.401  1.00 96.94           N  
ATOM    992  H   LEU A  68      -1.486  14.396  -7.936  1.00 96.94           H  
ATOM    993  CA  LEU A  68       0.613  14.004  -7.864  1.00 96.94           C  
ATOM    994  HA  LEU A  68       1.418  14.735  -7.927  1.00 96.94           H  
ATOM    995  C   LEU A  68       1.085  12.790  -8.665  1.00 96.94           C  
ATOM    996  CB  LEU A  68       0.399  13.614  -6.392  1.00 96.94           C  
ATOM    997  HB2 LEU A  68       1.205  12.948  -6.085  1.00 96.94           H  
ATOM    998  HB3 LEU A  68      -0.533  13.054  -6.315  1.00 96.94           H  
ATOM    999  O   LEU A  68       2.286  12.649  -8.866  1.00 96.94           O  
ATOM   1000  CG  LEU A  68       0.362  14.805  -5.418  1.00 96.94           C  
ATOM   1001  HG  LEU A  68      -0.350  15.553  -5.765  1.00 96.94           H  
ATOM   1002  CD1 LEU A  68      -0.086  14.310  -4.042  1.00 96.94           C  
ATOM   1003 HD11 LEU A  68       0.603  13.545  -3.684  1.00 96.94           H  
ATOM   1004 HD12 LEU A  68      -1.083  13.878  -4.129  1.00 96.94           H  
ATOM   1005 HD13 LEU A  68      -0.111  15.139  -3.335  1.00 96.94           H  
ATOM   1006  CD2 LEU A  68       1.735  15.467  -5.262  1.00 96.94           C  
ATOM   1007 HD21 LEU A  68       2.044  15.915  -6.206  1.00 96.94           H  
ATOM   1008 HD22 LEU A  68       2.477  14.727  -4.961  1.00 96.94           H  
ATOM   1009 HD23 LEU A  68       1.686  16.256  -4.512  1.00 96.94           H  
ATOM   1010  N   TYR A  69       0.171  11.926  -9.111  1.00 97.38           N  
ATOM   1011  H   TYR A  69      -0.792  12.085  -8.853  1.00 97.38           H  
ATOM   1012  CA  TYR A  69       0.511  10.609  -9.664  1.00 97.38           C  
ATOM   1013  HA  TYR A  69       1.595  10.525  -9.743  1.00 97.38           H  
ATOM   1014  C   TYR A  69      -0.027  10.349 -11.079  1.00 97.38           C  
ATOM   1015  CB  TYR A  69       0.050   9.526  -8.682  1.00 97.38           C  
ATOM   1016  HB2 TYR A  69       0.360   8.559  -9.080  1.00 97.38           H  
ATOM   1017  HB3 TYR A  69      -1.039   9.530  -8.629  1.00 97.38           H  
ATOM   1018  O   TYR A  69       0.180   9.264 -11.628  1.00 97.38           O  
ATOM   1019  CG  TYR A  69       0.629   9.647  -7.285  1.00 97.38           C  
ATOM   1020  CD1 TYR A  69       1.999   9.399  -7.077  1.00 97.38           C  
ATOM   1021  HD1 TYR A  69       2.635   9.138  -7.910  1.00 97.38           H  
ATOM   1022  CD2 TYR A  69      -0.199   9.993  -6.198  1.00 97.38           C  
ATOM   1023  HD2 TYR A  69      -1.250  10.179  -6.362  1.00 97.38           H  
ATOM   1024  CE1 TYR A  69       2.547   9.491  -5.784  1.00 97.38           C  
ATOM   1025  HE1 TYR A  69       3.598   9.299  -5.629  1.00 97.38           H  
ATOM   1026  CE2 TYR A  69       0.348  10.092  -4.904  1.00 97.38           C  
ATOM   1027  HE2 TYR A  69      -0.272  10.353  -4.059  1.00 97.38           H  
ATOM   1028  OH  TYR A  69       2.246   9.935  -3.452  1.00 97.38           O  
ATOM   1029  HH  TYR A  69       3.185   9.733  -3.445  1.00 97.38           H  
ATOM   1030  CZ  TYR A  69       1.721   9.840  -4.698  1.00 97.38           C  
ATOM   1031  N   GLY A  70      -0.721  11.313 -11.688  1.00 95.48           N  
ATOM   1032  H   GLY A  70      -0.859  12.193 -11.212  1.00 95.48           H  
ATOM   1033  CA  GLY A  70      -1.378  11.132 -12.983  1.00 95.48           C  
ATOM   1034  HA2 GLY A  70      -0.658  10.727 -13.694  1.00 95.48           H  
ATOM   1035  HA3 GLY A  70      -1.706  12.098 -13.365  1.00 95.48           H  
ATOM   1036  C   GLY A  70      -2.588  10.191 -12.917  1.00 95.48           C  
ATOM   1037  O   GLY A  70      -3.069   9.812 -11.845  1.00 95.48           O  
ATOM   1038  N   ILE A  71      -3.107   9.809 -14.084  1.00 94.77           N  
ATOM   1039  H   ILE A  71      -2.648  10.106 -14.934  1.00 94.77           H  
ATOM   1040  CA  ILE A  71      -4.135   8.762 -14.181  1.00 94.77           C  
ATOM   1041  HA  ILE A  71      -4.878   8.945 -13.405  1.00 94.77           H  
ATOM   1042  C   ILE A  71      -3.462   7.400 -13.929  1.00 94.77           C  
ATOM   1043  CB  ILE A  71      -4.869   8.819 -15.542  1.00 94.77           C  
ATOM   1044  HB  ILE A  71      -4.132   8.736 -16.340  1.00 94.77           H  
ATOM   1045  O   ILE A  71      -2.391   7.164 -14.495  1.00 94.77           O  
ATOM   1046  CG1 ILE A  71      -5.594  10.180 -15.676  1.00 94.77           C  
ATOM   1047 HG12 ILE A  71      -4.860  10.981 -15.585  1.00 94.77           H  
ATOM   1048 HG13 ILE A  71      -6.318  10.289 -14.869  1.00 94.77           H  
ATOM   1049  CG2 ILE A  71      -5.862   7.649 -15.681  1.00 94.77           C  
ATOM   1050 HG21 ILE A  71      -6.599   7.668 -14.877  1.00 94.77           H  
ATOM   1051 HG22 ILE A  71      -5.332   6.697 -15.661  1.00 94.77           H  
ATOM   1052 HG23 ILE A  71      -6.372   7.687 -16.643  1.00 94.77           H  
ATOM   1053  CD1 ILE A  71      -6.311  10.395 -17.014  1.00 94.77           C  
ATOM   1054 HD11 ILE A  71      -6.656  11.428 -17.076  1.00 94.77           H  
ATOM   1055 HD12 ILE A  71      -7.177   9.738 -17.095  1.00 94.77           H  
ATOM   1056 HD13 ILE A  71      -5.625  10.202 -17.839  1.00 94.77           H  
ATOM   1057  N   PRO A  72      -4.040   6.506 -13.098  1.00 96.25           N  
ATOM   1058  CA  PRO A  72      -3.507   5.160 -12.910  1.00 96.25           C  
ATOM   1059  HA  PRO A  72      -2.534   5.251 -12.428  1.00 96.25           H  
ATOM   1060  C   PRO A  72      -3.392   4.408 -14.239  1.00 96.25           C  
ATOM   1061  CB  PRO A  72      -4.459   4.450 -11.946  1.00 96.25           C  
ATOM   1062  HB2 PRO A  72      -3.933   3.748 -11.299  1.00 96.25           H  
ATOM   1063  HB3 PRO A  72      -5.251   3.947 -12.500  1.00 96.25           H  
ATOM   1064  O   PRO A  72      -4.379   4.307 -14.971  1.00 96.25           O  
ATOM   1065  CG  PRO A  72      -5.070   5.603 -11.162  1.00 96.25           C  
ATOM   1066  HG2 PRO A  72      -6.047   5.334 -10.760  1.00 96.25           H  
ATOM   1067  HG3 PRO A  72      -4.394   5.911 -10.365  1.00 96.25           H  
ATOM   1068  CD  PRO A  72      -5.167   6.717 -12.203  1.00 96.25           C  
ATOM   1069  HD2 PRO A  72      -6.097   6.619 -12.762  1.00 96.25           H  
ATOM   1070  HD3 PRO A  72      -5.110   7.687 -11.710  1.00 96.25           H  
ATOM   1071  N   ALA A  73      -2.207   3.886 -14.540  1.00 94.97           N  
ATOM   1072  H   ALA A  73      -1.452   4.020 -13.882  1.00 94.97           H  
ATOM   1073  CA  ALA A  73      -1.918   3.150 -15.761  1.00 94.97           C  
ATOM   1074  HA  ALA A  73      -2.518   3.576 -16.566  1.00 94.97           H  
ATOM   1075  C   ALA A  73      -2.292   1.667 -15.619  1.00 94.97           C  
ATOM   1076  CB  ALA A  73      -0.445   3.347 -16.135  1.00 94.97           C  
ATOM   1077  HB1 ALA A  73      -0.226   4.410 -16.240  1.00 94.97           H  
ATOM   1078  HB2 ALA A  73       0.196   2.926 -15.360  1.00 94.97           H  
ATOM   1079  HB3 ALA A  73      -0.233   2.846 -17.079  1.00 94.97           H  
ATOM   1080  O   ALA A  73      -1.927   0.997 -14.649  1.00 94.97           O  
ATOM   1081  N   PHE A  74      -3.002   1.157 -16.624  1.00 95.77           N  
ATOM   1082  H   PHE A  74      -3.263   1.765 -17.387  1.00 95.77           H  
ATOM   1083  CA  PHE A  74      -3.320  -0.256 -16.793  1.00 95.77           C  
ATOM   1084  HA  PHE A  74      -2.722  -0.854 -16.105  1.00 95.77           H  
ATOM   1085  C   PHE A  74      -2.957  -0.661 -18.217  1.00 95.77           C  
ATOM   1086  CB  PHE A  74      -4.801  -0.511 -16.500  1.00 95.77           C  
ATOM   1087  HB2 PHE A  74      -5.409   0.209 -17.047  1.00 95.77           H  
ATOM   1088  HB3 PHE A  74      -5.063  -1.503 -16.868  1.00 95.77           H  
ATOM   1089  O   PHE A  74      -3.359  -0.001 -19.172  1.00 95.77           O  
ATOM   1090  CG  PHE A  74      -5.137  -0.442 -15.026  1.00 95.77           C  
ATOM   1091  CD1 PHE A  74      -5.146  -1.619 -14.257  1.00 95.77           C  
ATOM   1092  HD1 PHE A  74      -4.922  -2.568 -14.721  1.00 95.77           H  
ATOM   1093  CD2 PHE A  74      -5.425   0.794 -14.419  1.00 95.77           C  
ATOM   1094  HD2 PHE A  74      -5.413   1.701 -15.006  1.00 95.77           H  
ATOM   1095  CE1 PHE A  74      -5.449  -1.563 -12.886  1.00 95.77           C  
ATOM   1096  HE1 PHE A  74      -5.461  -2.470 -12.300  1.00 95.77           H  
ATOM   1097  CE2 PHE A  74      -5.721   0.850 -13.047  1.00 95.77           C  
ATOM   1098  HE2 PHE A  74      -5.936   1.803 -12.586  1.00 95.77           H  
ATOM   1099  CZ  PHE A  74      -5.735  -0.329 -12.280  1.00 95.77           C  
ATOM   1100  HZ  PHE A  74      -5.964  -0.290 -11.225  1.00 95.77           H  
ATOM   1101  N   LEU A  75      -2.157  -1.714 -18.349  1.00 94.90           N  
ATOM   1102  H   LEU A  75      -1.885  -2.225 -17.521  1.00 94.90           H  
ATOM   1103  CA  LEU A  75      -1.533  -2.072 -19.612  1.00 94.90           C  
ATOM   1104  HA  LEU A  75      -1.291  -1.150 -20.140  1.00 94.90           H  
ATOM   1105  C   LEU A  75      -2.473  -2.857 -20.526  1.00 94.90           C  
ATOM   1106  CB  LEU A  75      -0.224  -2.832 -19.355  1.00 94.90           C  
ATOM   1107  HB2 LEU A  75      -0.454  -3.737 -18.792  1.00 94.90           H  
ATOM   1108  HB3 LEU A  75       0.191  -3.131 -20.318  1.00 94.90           H  
ATOM   1109  O   LEU A  75      -3.224  -3.740 -20.101  1.00 94.90           O  
ATOM   1110  CG  LEU A  75       0.844  -2.035 -18.584  1.00 94.90           C  
ATOM   1111  HG  LEU A  75       0.480  -1.791 -17.585  1.00 94.90           H  
ATOM   1112  CD1 LEU A  75       2.086  -2.909 -18.450  1.00 94.90           C  
ATOM   1113 HD11 LEU A  75       2.860  -2.352 -17.920  1.00 94.90           H  
ATOM   1114 HD12 LEU A  75       2.455  -3.173 -19.441  1.00 94.90           H  
ATOM   1115 HD13 LEU A  75       1.839  -3.810 -17.890  1.00 94.90           H  
ATOM   1116  CD2 LEU A  75       1.262  -0.745 -19.293  1.00 94.90           C  
ATOM   1117 HD21 LEU A  75       1.584  -0.956 -20.312  1.00 94.90           H  
ATOM   1118 HD22 LEU A  75       0.429  -0.042 -19.312  1.00 94.90           H  
ATOM   1119 HD23 LEU A  75       2.079  -0.273 -18.748  1.00 94.90           H  
ATOM   1120  N   GLU A  76      -2.338  -2.581 -21.815  1.00 94.50           N  
ATOM   1121  H   GLU A  76      -1.701  -1.844 -22.084  1.00 94.50           H  
ATOM   1122  CA  GLU A  76      -2.962  -3.300 -22.917  1.00 94.50           C  
ATOM   1123  HA  GLU A  76      -3.392  -4.226 -22.536  1.00 94.50           H  
ATOM   1124  C   GLU A  76      -1.905  -3.694 -23.957  1.00 94.50           C  
ATOM   1125  CB  GLU A  76      -4.122  -2.481 -23.506  1.00 94.50           C  
ATOM   1126  HB2 GLU A  76      -4.874  -2.361 -22.726  1.00 94.50           H  
ATOM   1127  HB3 GLU A  76      -4.568  -3.058 -24.317  1.00 94.50           H  
ATOM   1128  O   GLU A  76      -0.834  -3.088 -24.044  1.00 94.50           O  
ATOM   1129  CG  GLU A  76      -3.720  -1.090 -24.035  1.00 94.50           C  
ATOM   1130  HG2 GLU A  76      -3.253  -0.521 -23.232  1.00 94.50           H  
ATOM   1131  HG3 GLU A  76      -2.985  -1.219 -24.829  1.00 94.50           H  
ATOM   1132  CD  GLU A  76      -4.911  -0.281 -24.580  1.00 94.50           C  
ATOM   1133  OE1 GLU A  76      -4.657   0.799 -25.161  1.00 94.50           O  
ATOM   1134  OE2 GLU A  76      -6.068  -0.746 -24.448  1.00 94.50           O  
ATOM   1135  N   ASP A  77      -2.167  -4.756 -24.717  1.00 92.78           N  
ATOM   1136  H   ASP A  77      -3.059  -5.216 -24.607  1.00 92.78           H  
ATOM   1137  CA  ASP A  77      -1.335  -5.116 -25.861  1.00 92.78           C  
ATOM   1138  HA  ASP A  77      -0.297  -4.944 -25.579  1.00 92.78           H  
ATOM   1139  C   ASP A  77      -1.622  -4.204 -27.068  1.00 92.78           C  
ATOM   1140  CB  ASP A  77      -1.462  -6.622 -26.183  1.00 92.78           C  
ATOM   1141  HB2 ASP A  77      -1.425  -7.187 -25.252  1.00 92.78           H  
ATOM   1142  HB3 ASP A  77      -0.581  -6.908 -26.759  1.00 92.78           H  
ATOM   1143  O   ASP A  77      -2.518  -3.363 -27.060  1.00 92.78           O  
ATOM   1144  CG  ASP A  77      -2.700  -7.039 -26.994  1.00 92.78           C  
ATOM   1145  OD1 ASP A  77      -3.626  -6.225 -27.169  1.00 92.78           O  
ATOM   1146  OD2 ASP A  77      -2.693  -8.155 -27.562  1.00 92.78           O  
ATOM   1147  N   THR A  78      -0.894  -4.404 -28.169  1.00 90.77           N  
ATOM   1148  H   THR A  78      -0.144  -5.080 -28.142  1.00 90.77           H  
ATOM   1149  CA  THR A  78      -1.090  -3.633 -29.411  1.00 90.77           C  
ATOM   1150  HA  THR A  78      -0.966  -2.576 -29.179  1.00 90.77           H  
ATOM   1151  C   THR A  78      -2.493  -3.789 -30.023  1.00 90.77           C  
ATOM   1152  CB  THR A  78      -0.033  -4.050 -30.448  1.00 90.77           C  
ATOM   1153  HB  THR A  78      -0.282  -5.039 -30.832  1.00 90.77           H  
ATOM   1154  O   THR A  78      -2.879  -2.990 -30.874  1.00 90.77           O  
ATOM   1155  CG2 THR A  78       0.106  -3.086 -31.626  1.00 90.77           C  
ATOM   1156 HG21 THR A  78       0.986  -3.349 -32.212  1.00 90.77           H  
ATOM   1157 HG22 THR A  78      -0.770  -3.157 -32.271  1.00 90.77           H  
ATOM   1158 HG23 THR A  78       0.203  -2.063 -31.262  1.00 90.77           H  
ATOM   1159  OG1 THR A  78       1.243  -4.126 -29.848  1.00 90.77           O  
ATOM   1160  HG1 THR A  78       1.381  -3.307 -29.365  1.00 90.77           H  
ATOM   1161  N   ASN A  79      -3.261  -4.807 -29.622  1.00 92.16           N  
ATOM   1162  H   ASN A  79      -2.980  -5.325 -28.802  1.00 92.16           H  
ATOM   1163  CA  ASN A  79      -4.631  -5.035 -30.080  1.00 92.16           C  
ATOM   1164  HA  ASN A  79      -4.774  -4.525 -31.033  1.00 92.16           H  
ATOM   1165  C   ASN A  79      -5.686  -4.456 -29.115  1.00 92.16           C  
ATOM   1166  CB  ASN A  79      -4.856  -6.539 -30.311  1.00 92.16           C  
ATOM   1167  HB2 ASN A  79      -4.856  -7.045 -29.345  1.00 92.16           H  
ATOM   1168  HB3 ASN A  79      -5.836  -6.688 -30.763  1.00 92.16           H  
ATOM   1169  O   ASN A  79      -6.878  -4.648 -29.362  1.00 92.16           O  
ATOM   1170  CG  ASN A  79      -3.822  -7.177 -31.213  1.00 92.16           C  
ATOM   1171  ND2 ASN A  79      -3.040  -8.086 -30.676  1.00 92.16           N  
ATOM   1172 HD21 ASN A  79      -2.279  -8.433 -31.242  1.00 92.16           H  
ATOM   1173 HD22 ASN A  79      -3.056  -8.200 -29.673  1.00 92.16           H  
ATOM   1174  OD1 ASN A  79      -3.708  -6.886 -32.395  1.00 92.16           O  
ATOM   1175  N   GLY A  80      -5.276  -3.778 -28.035  1.00 91.37           N  
ATOM   1176  H   GLY A  80      -4.285  -3.691 -27.862  1.00 91.37           H  
ATOM   1177  CA  GLY A  80      -6.164  -3.259 -26.988  1.00 91.37           C  
ATOM   1178  HA2 GLY A  80      -5.622  -2.511 -26.410  1.00 91.37           H  
ATOM   1179  HA3 GLY A  80      -7.028  -2.773 -27.441  1.00 91.37           H  
ATOM   1180  C   GLY A  80      -6.667  -4.331 -26.013  1.00 91.37           C  
ATOM   1181  O   GLY A  80      -7.656  -4.129 -25.310  1.00 91.37           O  
ATOM   1182  N   ALA A  81      -6.048  -5.515 -25.992  1.00 94.36           N  
ATOM   1183  H   ALA A  81      -5.208  -5.629 -26.541  1.00 94.36           H  
ATOM   1184  CA  ALA A  81      -6.377  -6.560 -25.034  1.00 94.36           C  
ATOM   1185  HA  ALA A  81      -7.451  -6.531 -24.849  1.00 94.36           H  
ATOM   1186  C   ALA A  81      -5.652  -6.299 -23.710  1.00 94.36           C  
ATOM   1187  CB  ALA A  81      -6.052  -7.937 -25.623  1.00 94.36           C  
ATOM   1188  HB1 ALA A  81      -6.439  -8.713 -24.962  1.00 94.36           H  
ATOM   1189  HB2 ALA A  81      -6.515  -8.036 -26.604  1.00 94.36           H  
ATOM   1190  HB3 ALA A  81      -4.973  -8.051 -25.725  1.00 94.36           H  
ATOM   1191  O   ALA A  81      -4.432  -6.163 -23.670  1.00 94.36           O  
ATOM   1192  N   GLN A  82      -6.407  -6.264 -22.616  1.00 94.54           N  
ATOM   1193  H   GLN A  82      -7.408  -6.345 -22.722  1.00 94.54           H  
ATOM   1194  CA  GLN A  82      -5.887  -5.903 -21.299  1.00 94.54           C  
ATOM   1195  HA  GLN A  82      -5.307  -4.986 -21.395  1.00 94.54           H  
ATOM   1196  C   GLN A  82      -4.976  -6.980 -20.704  1.00 94.54           C  
ATOM   1197  CB  GLN A  82      -7.055  -5.631 -20.353  1.00 94.54           C  
ATOM   1198  HB2 GLN A  82      -6.671  -5.461 -19.348  1.00 94.54           H  
ATOM   1199  HB3 GLN A  82      -7.704  -6.507 -20.335  1.00 94.54           H  
ATOM   1200  O   GLN A  82      -5.290  -8.176 -20.705  1.00 94.54           O  
ATOM   1201  CG  GLN A  82      -7.854  -4.398 -20.789  1.00 94.54           C  
ATOM   1202  HG2 GLN A  82      -7.204  -3.524 -20.751  1.00 94.54           H  
ATOM   1203  HG3 GLN A  82      -8.215  -4.511 -21.811  1.00 94.54           H  
ATOM   1204  CD  GLN A  82      -9.056  -4.173 -19.893  1.00 94.54           C  
ATOM   1205  NE2 GLN A  82      -9.488  -2.945 -19.777  1.00 94.54           N  
ATOM   1206 HE21 GLN A  82     -10.235  -2.802 -19.112  1.00 94.54           H  
ATOM   1207 HE22 GLN A  82      -9.011  -2.175 -20.224  1.00 94.54           H  
ATOM   1208  OE1 GLN A  82      -9.626  -5.092 -19.319  1.00 94.54           O  
ATOM   1209  N   LEU A  83      -3.874  -6.539 -20.106  1.00 95.78           N  
ATOM   1210  H   LEU A  83      -3.681  -5.548 -20.138  1.00 95.78           H  
ATOM   1211  CA  LEU A  83      -2.958  -7.369 -19.332  1.00 95.78           C  
ATOM   1212  HA  LEU A  83      -3.007  -8.401 -19.681  1.00 95.78           H  
ATOM   1213  C   LEU A  83      -3.415  -7.368 -17.866  1.00 95.78           C  
ATOM   1214  CB  LEU A  83      -1.511  -6.876 -19.525  1.00 95.78           C  
ATOM   1215  HB2 LEU A  83      -1.472  -5.796 -19.380  1.00 95.78           H  
ATOM   1216  HB3 LEU A  83      -0.904  -7.337 -18.746  1.00 95.78           H  
ATOM   1217  O   LEU A  83      -2.752  -6.831 -16.976  1.00 95.78           O  
ATOM   1218  CG  LEU A  83      -0.835  -7.251 -20.854  1.00 95.78           C  
ATOM   1219  HG  LEU A  83      -0.846  -8.335 -20.963  1.00 95.78           H  
ATOM   1220  CD1 LEU A  83      -1.489  -6.636 -22.082  1.00 95.78           C  
ATOM   1221 HD11 LEU A  83      -2.463  -7.092 -22.260  1.00 95.78           H  
ATOM   1222 HD12 LEU A  83      -0.870  -6.800 -22.964  1.00 95.78           H  
ATOM   1223 HD13 LEU A  83      -1.604  -5.564 -21.922  1.00 95.78           H  
ATOM   1224  CD2 LEU A  83       0.623  -6.795 -20.833  1.00 95.78           C  
ATOM   1225 HD21 LEU A  83       0.669  -5.710 -20.730  1.00 95.78           H  
ATOM   1226 HD22 LEU A  83       1.138  -7.256 -19.990  1.00 95.78           H  
ATOM   1227 HD23 LEU A  83       1.122  -7.096 -21.754  1.00 95.78           H  
ATOM   1228  N   ASN A  84      -4.589  -7.946 -17.593  1.00 95.35           N  
ATOM   1229  H   ASN A  84      -5.096  -8.383 -18.348  1.00 95.35           H  
ATOM   1230  CA  ASN A  84      -5.106  -8.027 -16.225  1.00 95.35           C  
ATOM   1231  HA  ASN A  84      -5.133  -7.012 -15.828  1.00 95.35           H  
ATOM   1232  C   ASN A  84      -4.154  -8.851 -15.345  1.00 95.35           C  
ATOM   1233  CB  ASN A  84      -6.541  -8.584 -16.179  1.00 95.35           C  
ATOM   1234  HB2 ASN A  84      -6.893  -8.556 -15.148  1.00 95.35           H  
ATOM   1235  HB3 ASN A  84      -6.584  -9.624 -16.501  1.00 95.35           H  
ATOM   1236  O   ASN A  84      -3.654  -9.900 -15.758  1.00 95.35           O  
ATOM   1237  CG  ASN A  84      -7.504  -7.762 -17.003  1.00 95.35           C  
ATOM   1238  ND2 ASN A  84      -8.080  -8.301 -18.053  1.00 95.35           N  
ATOM   1239 HD21 ASN A  84      -8.645  -7.653 -18.583  1.00 95.35           H  
ATOM   1240 HD22 ASN A  84      -7.747  -9.169 -18.447  1.00 95.35           H  
ATOM   1241  OD1 ASN A  84      -7.746  -6.612 -16.697  1.00 95.35           O  
ATOM   1242  N   GLY A  85      -3.916  -8.392 -14.119  1.00 94.64           N  
ATOM   1243  H   GLY A  85      -4.306  -7.502 -13.843  1.00 94.64           H  
ATOM   1244  CA  GLY A  85      -3.008  -9.052 -13.184  1.00 94.64           C  
ATOM   1245  HA2 GLY A  85      -3.177 -10.128 -13.218  1.00 94.64           H  
ATOM   1246  HA3 GLY A  85      -3.243  -8.709 -12.176  1.00 94.64           H  
ATOM   1247  C   GLY A  85      -1.514  -8.797 -13.432  1.00 94.64           C  
ATOM   1248  O   GLY A  85      -0.720  -9.251 -12.613  1.00 94.64           O  
ATOM   1249  N   ASP A  86      -1.125  -8.075 -14.495  1.00 96.27           N  
ATOM   1250  H   ASP A  86      -1.815  -7.730 -15.147  1.00 96.27           H  
ATOM   1251  CA  ASP A  86       0.273  -7.668 -14.723  1.00 96.27           C  
ATOM   1252  HA  ASP A  86       0.885  -8.567 -14.788  1.00 96.27           H  
ATOM   1253  C   ASP A  86       0.780  -6.835 -13.544  1.00 96.27           C  
ATOM   1254  CB  ASP A  86       0.407  -6.906 -16.056  1.00 96.27           C  
ATOM   1255  HB2 ASP A  86      -0.128  -5.960 -15.990  1.00 96.27           H  
ATOM   1256  HB3 ASP A  86      -0.081  -7.522 -16.811  1.00 96.27           H  
ATOM   1257  O   ASP A  86       0.050  -6.012 -12.980  1.00 96.27           O  
ATOM   1258  CG  ASP A  86       1.850  -6.634 -16.533  1.00 96.27           C  
ATOM   1259  OD1 ASP A  86       2.625  -5.938 -15.844  1.00 96.27           O  
ATOM   1260  OD2 ASP A  86       2.205  -7.064 -17.654  1.00 96.27           O  
ATOM   1261  N   THR A  87       2.029  -7.086 -13.168  1.00 96.30           N  
ATOM   1262  H   THR A  87       2.548  -7.772 -13.698  1.00 96.30           H  
ATOM   1263  CA  THR A  87       2.720  -6.440 -12.049  1.00 96.30           C  
ATOM   1264  HA  THR A  87       2.175  -6.622 -11.122  1.00 96.30           H  
ATOM   1265  C   THR A  87       2.841  -4.925 -12.234  1.00 96.30           C  
ATOM   1266  CB  THR A  87       4.112  -7.072 -11.935  1.00 96.30           C  
ATOM   1267  HB  THR A  87       4.649  -6.911 -12.871  1.00 96.30           H  
ATOM   1268  O   THR A  87       2.840  -4.186 -11.253  1.00 96.30           O  
ATOM   1269  CG2 THR A  87       4.964  -6.530 -10.792  1.00 96.30           C  
ATOM   1270 HG21 THR A  87       4.716  -7.055  -9.870  1.00 96.30           H  
ATOM   1271 HG22 THR A  87       4.834  -5.458 -10.644  1.00 96.30           H  
ATOM   1272 HG23 THR A  87       6.013  -6.688 -11.045  1.00 96.30           H  
ATOM   1273  OG1 THR A  87       3.963  -8.462 -11.719  1.00 96.30           O  
ATOM   1274  HG1 THR A  87       3.812  -8.860 -12.579  1.00 96.30           H  
ATOM   1275  N   ARG A  88       2.922  -4.446 -13.479  1.00 96.28           N  
ATOM   1276  H   ARG A  88       2.860  -5.101 -14.245  1.00 96.28           H  
ATOM   1277  CA  ARG A  88       3.105  -3.026 -13.814  1.00 96.28           C  
ATOM   1278  HA  ARG A  88       3.763  -2.567 -13.076  1.00 96.28           H  
ATOM   1279  C   ARG A  88       1.811  -2.210 -13.782  1.00 96.28           C  
ATOM   1280  CB  ARG A  88       3.769  -2.912 -15.188  1.00 96.28           C  
ATOM   1281  HB2 ARG A  88       3.111  -3.406 -15.903  1.00 96.28           H  
ATOM   1282  HB3 ARG A  88       3.846  -1.862 -15.472  1.00 96.28           H  
ATOM   1283  O   ARG A  88       1.861  -0.996 -13.942  1.00 96.28           O  
ATOM   1284  CG  ARG A  88       5.177  -3.528 -15.246  1.00 96.28           C  
ATOM   1285  HG2 ARG A  88       5.185  -4.524 -14.803  1.00 96.28           H  
ATOM   1286  HG3 ARG A  88       5.867  -2.892 -14.691  1.00 96.28           H  
ATOM   1287  CD  ARG A  88       5.647  -3.638 -16.698  1.00 96.28           C  
ATOM   1288  HD2 ARG A  88       5.568  -2.658 -17.167  1.00 96.28           H  
ATOM   1289  HD3 ARG A  88       6.698  -3.928 -16.714  1.00 96.28           H  
ATOM   1290  NE  ARG A  88       4.840  -4.629 -17.436  1.00 96.28           N  
ATOM   1291  HE  ARG A  88       4.122  -5.117 -16.921  1.00 96.28           H  
ATOM   1292  NH1 ARG A  88       5.651  -4.135 -19.531  1.00 96.28           N  
ATOM   1293 HH11 ARG A  88       5.568  -4.155 -20.537  1.00 96.28           H  
ATOM   1294 HH12 ARG A  88       6.361  -3.533 -19.139  1.00 96.28           H  
ATOM   1295  NH2 ARG A  88       3.951  -5.578 -19.280  1.00 96.28           N  
ATOM   1296 HH21 ARG A  88       3.819  -5.614 -20.280  1.00 96.28           H  
ATOM   1297 HH22 ARG A  88       3.308  -6.063 -18.670  1.00 96.28           H  
ATOM   1298  CZ  ARG A  88       4.823  -4.770 -18.745  1.00 96.28           C  
ATOM   1299  N   ASN A  89       0.659  -2.844 -13.573  1.00 96.97           N  
ATOM   1300  H   ASN A  89       0.681  -3.841 -13.410  1.00 96.97           H  
ATOM   1301  CA  ASN A  89      -0.598  -2.120 -13.402  1.00 96.97           C  
ATOM   1302  HA  ASN A  89      -0.676  -1.356 -14.175  1.00 96.97           H  
ATOM   1303  C   ASN A  89      -0.643  -1.418 -12.035  1.00 96.97           C  
ATOM   1304  CB  ASN A  89      -1.771  -3.088 -13.542  1.00 96.97           C  
ATOM   1305  HB2 ASN A  89      -2.692  -2.586 -13.243  1.00 96.97           H  
ATOM   1306  HB3 ASN A  89      -1.584  -3.913 -12.854  1.00 96.97           H  
ATOM   1307  O   ASN A  89      -0.292  -1.989 -11.001  1.00 96.97           O  
ATOM   1308  CG  ASN A  89      -1.972  -3.648 -14.934  1.00 96.97           C  
ATOM   1309  ND2 ASN A  89      -2.654  -4.763 -15.026  1.00 96.97           N  
ATOM   1310 HD21 ASN A  89      -2.920  -5.235 -14.173  1.00 96.97           H  
ATOM   1311 HD22 ASN A  89      -2.675  -5.210 -15.931  1.00 96.97           H  
ATOM   1312  OD1 ASN A  89      -1.558  -3.100 -15.939  1.00 96.97           O  
ATOM   1313  N   GLU A  90      -1.161  -0.194 -12.008  1.00 97.46           N  
ATOM   1314  H   GLU A  90      -1.427   0.223 -12.889  1.00 97.46           H  
ATOM   1315  CA  GLU A  90      -1.102   0.686 -10.836  1.00 97.46           C  
ATOM   1316  HA  GLU A  90      -0.203   0.436 -10.274  1.00 97.46           H  
ATOM   1317  C   GLU A  90      -2.286   0.471  -9.869  1.00 97.46           C  
ATOM   1318  CB  GLU A  90      -0.932   2.141 -11.297  1.00 97.46           C  
ATOM   1319  HB2 GLU A  90      -0.927   2.786 -10.418  1.00 97.46           H  
ATOM   1320  HB3 GLU A  90      -1.772   2.414 -11.935  1.00 97.46           H  
ATOM   1321  O   GLU A  90      -3.050   1.390  -9.551  1.00 97.46           O  
ATOM   1322  CG  GLU A  90       0.394   2.340 -12.054  1.00 97.46           C  
ATOM   1323  HG2 GLU A  90       0.415   1.695 -12.932  1.00 97.46           H  
ATOM   1324  HG3 GLU A  90       1.207   2.042 -11.392  1.00 97.46           H  
ATOM   1325  CD  GLU A  90       0.613   3.784 -12.516  1.00 97.46           C  
ATOM   1326  OE1 GLU A  90       1.752   4.159 -12.857  1.00 97.46           O  
ATOM   1327  OE2 GLU A  90      -0.367   4.558 -12.575  1.00 97.46           O  
ATOM   1328  N   TYR A  91      -2.440  -0.759  -9.358  1.00 97.42           N  
ATOM   1329  H   TYR A  91      -1.814  -1.475  -9.697  1.00 97.42           H  
ATOM   1330  CA  TYR A  91      -3.542  -1.142  -8.457  1.00 97.42           C  
ATOM   1331  HA  TYR A  91      -4.481  -1.043  -9.001  1.00 97.42           H  
ATOM   1332  C   TYR A  91      -3.630  -0.264  -7.200  1.00 97.42           C  
ATOM   1333  CB  TYR A  91      -3.381  -2.600  -8.002  1.00 97.42           C  
ATOM   1334  HB2 TYR A  91      -2.484  -2.667  -7.386  1.00 97.42           H  
ATOM   1335  HB3 TYR A  91      -4.230  -2.868  -7.374  1.00 97.42           H  
ATOM   1336  O   TYR A  91      -4.729   0.044  -6.732  1.00 97.42           O  
ATOM   1337  CG  TYR A  91      -3.275  -3.614  -9.117  1.00 97.42           C  
ATOM   1338  CD1 TYR A  91      -4.390  -3.900  -9.931  1.00 97.42           C  
ATOM   1339  HD1 TYR A  91      -5.331  -3.396  -9.769  1.00 97.42           H  
ATOM   1340  CD2 TYR A  91      -2.039  -4.237  -9.366  1.00 97.42           C  
ATOM   1341  HD2 TYR A  91      -1.172  -3.995  -8.768  1.00 97.42           H  
ATOM   1342  CE1 TYR A  91      -4.258  -4.795 -11.009  1.00 97.42           C  
ATOM   1343  HE1 TYR A  91      -5.089  -4.972 -11.676  1.00 97.42           H  
ATOM   1344  CE2 TYR A  91      -1.903  -5.119 -10.447  1.00 97.42           C  
ATOM   1345  HE2 TYR A  91      -0.933  -5.538 -10.674  1.00 97.42           H  
ATOM   1346  OH  TYR A  91      -2.826  -6.152 -12.381  1.00 97.42           O  
ATOM   1347  HH  TYR A  91      -1.884  -6.294 -12.505  1.00 97.42           H  
ATOM   1348  CZ  TYR A  91      -3.009  -5.392 -11.274  1.00 97.42           C  
ATOM   1349  N   GLY A  92      -2.479   0.150  -6.657  1.00 97.33           N  
ATOM   1350  H   GLY A  92      -1.622  -0.164  -7.090  1.00 97.33           H  
ATOM   1351  CA  GLY A  92      -2.396   1.010  -5.477  1.00 97.33           C  
ATOM   1352  HA2 GLY A  92      -2.932   0.548  -4.648  1.00 97.33           H  
ATOM   1353  HA3 GLY A  92      -1.347   1.112  -5.200  1.00 97.33           H  
ATOM   1354  C   GLY A  92      -2.979   2.406  -5.713  1.00 97.33           C  
ATOM   1355  O   GLY A  92      -3.792   2.876  -4.916  1.00 97.33           O  
ATOM   1356  N   LEU A  93      -2.639   3.038  -6.842  1.00 97.42           N  
ATOM   1357  H   LEU A  93      -2.033   2.570  -7.500  1.00 97.42           H  
ATOM   1358  CA  LEU A  93      -3.181   4.350  -7.214  1.00 97.42           C  
ATOM   1359  HA  LEU A  93      -3.090   5.027  -6.364  1.00 97.42           H  
ATOM   1360  C   LEU A  93      -4.672   4.274  -7.555  1.00 97.42           C  
ATOM   1361  CB  LEU A  93      -2.396   4.931  -8.400  1.00 97.42           C  
ATOM   1362  HB2 LEU A  93      -2.891   5.855  -8.700  1.00 97.42           H  
ATOM   1363  HB3 LEU A  93      -2.449   4.236  -9.238  1.00 97.42           H  
ATOM   1364  O   LEU A  93      -5.440   5.173  -7.209  1.00 97.42           O  
ATOM   1365  CG  LEU A  93      -0.922   5.270  -8.123  1.00 97.42           C  
ATOM   1366  HG  LEU A  93      -0.375   4.365  -7.860  1.00 97.42           H  
ATOM   1367  CD1 LEU A  93      -0.321   5.864  -9.391  1.00 97.42           C  
ATOM   1368 HD11 LEU A  93      -0.289   5.099 -10.167  1.00 97.42           H  
ATOM   1369 HD12 LEU A  93      -0.914   6.707  -9.746  1.00 97.42           H  
ATOM   1370 HD13 LEU A  93       0.700   6.197  -9.207  1.00 97.42           H  
ATOM   1371  CD2 LEU A  93      -0.769   6.291  -6.993  1.00 97.42           C  
ATOM   1372 HD21 LEU A  93      -1.073   5.858  -6.041  1.00 97.42           H  
ATOM   1373 HD22 LEU A  93      -1.369   7.177  -7.203  1.00 97.42           H  
ATOM   1374 HD23 LEU A  93       0.276   6.590  -6.910  1.00 97.42           H  
ATOM   1375  N   PHE A  94      -5.119   3.176  -8.167  1.00 97.31           N  
ATOM   1376  H   PHE A  94      -4.453   2.493  -8.499  1.00 97.31           H  
ATOM   1377  CA  PHE A  94      -6.546   2.950  -8.371  1.00 97.31           C  
ATOM   1378  HA  PHE A  94      -6.957   3.804  -8.909  1.00 97.31           H  
ATOM   1379  C   PHE A  94      -7.299   2.843  -7.036  1.00 97.31           C  
ATOM   1380  CB  PHE A  94      -6.757   1.706  -9.234  1.00 97.31           C  
ATOM   1381  HB2 PHE A  94      -6.175   1.817 -10.149  1.00 97.31           H  
ATOM   1382  HB3 PHE A  94      -6.392   0.822  -8.711  1.00 97.31           H  
ATOM   1383  O   PHE A  94      -8.324   3.502  -6.847  1.00 97.31           O  
ATOM   1384  CG  PHE A  94      -8.214   1.511  -9.592  1.00 97.31           C  
ATOM   1385  CD1 PHE A  94      -9.090   0.887  -8.683  1.00 97.31           C  
ATOM   1386  HD1 PHE A  94      -8.713   0.488  -7.753  1.00 97.31           H  
ATOM   1387  CD2 PHE A  94      -8.707   2.000 -10.814  1.00 97.31           C  
ATOM   1388  HD2 PHE A  94      -8.042   2.463 -11.529  1.00 97.31           H  
ATOM   1389  CE1 PHE A  94     -10.459   0.788  -8.984  1.00 97.31           C  
ATOM   1390  HE1 PHE A  94     -11.129   0.281  -8.306  1.00 97.31           H  
ATOM   1391  CE2 PHE A  94     -10.067   1.861 -11.124  1.00 97.31           C  
ATOM   1392  HE2 PHE A  94     -10.439   2.170 -12.090  1.00 97.31           H  
ATOM   1393  CZ  PHE A  94     -10.946   1.277 -10.206  1.00 97.31           C  
ATOM   1394  HZ  PHE A  94     -11.991   1.189 -10.465  1.00 97.31           H  
ATOM   1395  N   ALA A  95      -6.790   2.052  -6.086  1.00 97.45           N  
ATOM   1396  H   ALA A  95      -5.948   1.533  -6.289  1.00 97.45           H  
ATOM   1397  CA  ALA A  95      -7.396   1.905  -4.762  1.00 97.45           C  
ATOM   1398  HA  ALA A  95      -8.417   1.544  -4.883  1.00 97.45           H  
ATOM   1399  C   ALA A  95      -7.462   3.240  -4.002  1.00 97.45           C  
ATOM   1400  CB  ALA A  95      -6.598   0.864  -3.976  1.00 97.45           C  
ATOM   1401  HB1 ALA A  95      -6.587  -0.085  -4.512  1.00 97.45           H  
ATOM   1402  HB2 ALA A  95      -5.575   1.218  -3.852  1.00 97.45           H  
ATOM   1403  HB3 ALA A  95      -7.044   0.724  -2.991  1.00 97.45           H  
ATOM   1404  O   ALA A  95      -8.496   3.549  -3.405  1.00 97.45           O  
ATOM   1405  N   LEU A  96      -6.404   4.055  -4.086  1.00 97.76           N  
ATOM   1406  H   LEU A  96      -5.575   3.711  -4.549  1.00 97.76           H  
ATOM   1407  CA  LEU A  96      -6.378   5.425  -3.572  1.00 97.76           C  
ATOM   1408  HA  LEU A  96      -6.520   5.399  -2.491  1.00 97.76           H  
ATOM   1409  C   LEU A  96      -7.510   6.268  -4.177  1.00 97.76           C  
ATOM   1410  CB  LEU A  96      -4.998   6.029  -3.881  1.00 97.76           C  
ATOM   1411  HB2 LEU A  96      -4.233   5.478  -3.334  1.00 97.76           H  
ATOM   1412  HB3 LEU A  96      -4.791   5.899  -4.943  1.00 97.76           H  
ATOM   1413  O   LEU A  96      -8.283   6.879  -3.442  1.00 97.76           O  
ATOM   1414  CG  LEU A  96      -4.852   7.526  -3.564  1.00 97.76           C  
ATOM   1415  HG  LEU A  96      -5.619   8.091  -4.093  1.00 97.76           H  
ATOM   1416  CD1 LEU A  96      -4.965   7.807  -2.066  1.00 97.76           C  
ATOM   1417 HD11 LEU A  96      -4.203   7.240  -1.530  1.00 97.76           H  
ATOM   1418 HD12 LEU A  96      -5.955   7.536  -1.701  1.00 97.76           H  
ATOM   1419 HD13 LEU A  96      -4.792   8.866  -1.878  1.00 97.76           H  
ATOM   1420  CD2 LEU A  96      -3.496   7.995  -4.079  1.00 97.76           C  
ATOM   1421 HD21 LEU A  96      -2.700   7.373  -3.670  1.00 97.76           H  
ATOM   1422 HD22 LEU A  96      -3.467   7.905  -5.165  1.00 97.76           H  
ATOM   1423 HD23 LEU A  96      -3.335   9.042  -3.822  1.00 97.76           H  
ATOM   1424  N   ASN A  97      -7.658   6.264  -5.502  1.00 96.55           N  
ATOM   1425  H   ASN A  97      -6.973   5.772  -6.058  1.00 96.55           H  
ATOM   1426  CA  ASN A  97      -8.691   7.044  -6.187  1.00 96.55           C  
ATOM   1427  HA  ASN A  97      -8.597   8.088  -5.887  1.00 96.55           H  
ATOM   1428  C   ASN A  97     -10.111   6.609  -5.801  1.00 96.55           C  
ATOM   1429  CB  ASN A  97      -8.458   6.940  -7.704  1.00 96.55           C  
ATOM   1430  HB2 ASN A  97      -8.310   5.899  -7.990  1.00 96.55           H  
ATOM   1431  HB3 ASN A  97      -9.337   7.312  -8.232  1.00 96.55           H  
ATOM   1432  O   ASN A  97     -10.984   7.452  -5.590  1.00 96.55           O  
ATOM   1433  CG  ASN A  97      -7.264   7.756  -8.164  1.00 96.55           C  
ATOM   1434  ND2 ASN A  97      -6.884   7.645  -9.412  1.00 96.55           N  
ATOM   1435 HD21 ASN A  97      -7.315   6.974 -10.032  1.00 96.55           H  
ATOM   1436 HD22 ASN A  97      -6.061   8.170  -9.669  1.00 96.55           H  
ATOM   1437  OD1 ASN A  97      -6.684   8.541  -7.432  1.00 96.55           O  
ATOM   1438  N   GLN A  98     -10.345   5.303  -5.656  1.00 94.88           N  
ATOM   1439  H   GLN A  98      -9.591   4.662  -5.859  1.00 94.88           H  
ATOM   1440  CA  GLN A  98     -11.629   4.774  -5.193  1.00 94.88           C  
ATOM   1441  HA  GLN A  98     -12.425   5.174  -5.820  1.00 94.88           H  
ATOM   1442  C   GLN A  98     -11.937   5.184  -3.751  1.00 94.88           C  
ATOM   1443  CB  GLN A  98     -11.623   3.244  -5.288  1.00 94.88           C  
ATOM   1444  HB2 GLN A  98     -12.507   2.848  -4.788  1.00 94.88           H  
ATOM   1445  HB3 GLN A  98     -10.748   2.853  -4.769  1.00 94.88           H  
ATOM   1446  O   GLN A  98     -13.082   5.527  -3.443  1.00 94.88           O  
ATOM   1447  CG  GLN A  98     -11.611   2.726  -6.727  1.00 94.88           C  
ATOM   1448  HG2 GLN A  98     -11.579   1.638  -6.675  1.00 94.88           H  
ATOM   1449  HG3 GLN A  98     -10.716   3.075  -7.242  1.00 94.88           H  
ATOM   1450  CD  GLN A  98     -12.836   3.125  -7.538  1.00 94.88           C  
ATOM   1451  NE2 GLN A  98     -12.674   3.528  -8.778  1.00 94.88           N  
ATOM   1452 HE21 GLN A  98     -11.761   3.474  -9.206  1.00 94.88           H  
ATOM   1453 HE22 GLN A  98     -13.490   3.686  -9.352  1.00 94.88           H  
ATOM   1454  OE1 GLN A  98     -13.959   3.074  -7.058  1.00 94.88           O  
ATOM   1455  N   TYR A  99     -10.929   5.160  -2.876  1.00 95.72           N  
ATOM   1456  H   TYR A  99     -10.022   4.843  -3.190  1.00 95.72           H  
ATOM   1457  CA  TYR A  99     -11.044   5.630  -1.500  1.00 95.72           C  
ATOM   1458  HA  TYR A  99     -11.864   5.105  -1.010  1.00 95.72           H  
ATOM   1459  C   TYR A  99     -11.378   7.128  -1.449  1.00 95.72           C  
ATOM   1460  CB  TYR A  99      -9.751   5.301  -0.744  1.00 95.72           C  
ATOM   1461  HB2 TYR A  99      -9.722   4.228  -0.555  1.00 95.72           H  
ATOM   1462  HB3 TYR A  99      -8.886   5.546  -1.361  1.00 95.72           H  
ATOM   1463  O   TYR A  99     -12.357   7.507  -0.810  1.00 95.72           O  
ATOM   1464  CG  TYR A  99      -9.628   6.045   0.566  1.00 95.72           C  
ATOM   1465  CD1 TYR A  99      -8.835   7.206   0.638  1.00 95.72           C  
ATOM   1466  HD1 TYR A  99      -8.268   7.530  -0.222  1.00 95.72           H  
ATOM   1467  CD2 TYR A  99     -10.375   5.628   1.682  1.00 95.72           C  
ATOM   1468  HD2 TYR A  99     -10.990   4.742   1.627  1.00 95.72           H  
ATOM   1469  CE1 TYR A  99      -8.800   7.962   1.823  1.00 95.72           C  
ATOM   1470  HE1 TYR A  99      -8.216   8.869   1.871  1.00 95.72           H  
ATOM   1471  CE2 TYR A  99     -10.336   6.382   2.868  1.00 95.72           C  
ATOM   1472  HE2 TYR A  99     -10.900   6.082   3.738  1.00 95.72           H  
ATOM   1473  OH  TYR A  99      -9.532   8.255   4.092  1.00 95.72           O  
ATOM   1474  HH  TYR A  99      -8.733   8.783   4.166  1.00 95.72           H  
ATOM   1475  CZ  TYR A  99      -9.553   7.548   2.939  1.00 95.72           C  
ATOM   1476  N   LEU A 100     -10.650   7.966  -2.192  1.00 95.58           N  
ATOM   1477  H   LEU A 100      -9.869   7.579  -2.703  1.00 95.58           H  
ATOM   1478  CA  LEU A 100     -10.837   9.425  -2.239  1.00 95.58           C  
ATOM   1479  HA  LEU A 100     -10.818   9.815  -1.222  1.00 95.58           H  
ATOM   1480  C   LEU A 100     -12.182   9.869  -2.842  1.00 95.58           C  
ATOM   1481  CB  LEU A 100      -9.683  10.048  -3.038  1.00 95.58           C  
ATOM   1482  HB2 LEU A 100      -9.640   9.556  -4.010  1.00 95.58           H  
ATOM   1483  HB3 LEU A 100      -9.900  11.102  -3.209  1.00 95.58           H  
ATOM   1484  O   LEU A 100     -12.527  11.046  -2.787  1.00 95.58           O  
ATOM   1485  CG  LEU A 100      -8.309   9.950  -2.356  1.00 95.58           C  
ATOM   1486  HG  LEU A 100      -8.117   8.928  -2.029  1.00 95.58           H  
ATOM   1487  CD1 LEU A 100      -7.249  10.335  -3.378  1.00 95.58           C  
ATOM   1488 HD11 LEU A 100      -6.261  10.236  -2.930  1.00 95.58           H  
ATOM   1489 HD12 LEU A 100      -7.394  11.365  -3.703  1.00 95.58           H  
ATOM   1490 HD13 LEU A 100      -7.309   9.670  -4.240  1.00 95.58           H  
ATOM   1491  CD2 LEU A 100      -8.186  10.870  -1.140  1.00 95.58           C  
ATOM   1492 HD21 LEU A 100      -8.897  10.571  -0.370  1.00 95.58           H  
ATOM   1493 HD22 LEU A 100      -7.181  10.801  -0.724  1.00 95.58           H  
ATOM   1494 HD23 LEU A 100      -8.390  11.903  -1.424  1.00 95.58           H  
ATOM   1495  N   GLY A 101     -12.958   8.946  -3.418  1.00 91.99           N  
ATOM   1496  H   GLY A 101     -12.589   8.011  -3.514  1.00 91.99           H  
ATOM   1497  CA  GLY A 101     -14.344   9.205  -3.807  1.00 91.99           C  
ATOM   1498  HA2 GLY A 101     -14.389  10.129  -4.384  1.00 91.99           H  
ATOM   1499  HA3 GLY A 101     -14.686   8.383  -4.436  1.00 91.99           H  
ATOM   1500  C   GLY A 101     -15.309   9.333  -2.620  1.00 91.99           C  
ATOM   1501  O   GLY A 101     -16.416   9.839  -2.797  1.00 91.99           O  
ATOM   1502  N   ILE A 102     -14.920   8.856  -1.431  1.00 91.93           N  
ATOM   1503  H   ILE A 102     -14.000   8.445  -1.375  1.00 91.93           H  
ATOM   1504  CA  ILE A 102     -15.730   8.907  -0.199  1.00 91.93           C  
ATOM   1505  HA  ILE A 102     -16.477   9.694  -0.307  1.00 91.93           H  
ATOM   1506  C   ILE A 102     -14.932   9.272   1.065  1.00 91.93           C  
ATOM   1507  CB  ILE A 102     -16.471   7.569   0.029  1.00 91.93           C  
ATOM   1508  HB  ILE A 102     -17.034   7.665   0.957  1.00 91.93           H  
ATOM   1509  O   ILE A 102     -15.543   9.567   2.090  1.00 91.93           O  
ATOM   1510  CG1 ILE A 102     -15.485   6.391   0.188  1.00 91.93           C  
ATOM   1511 HG12 ILE A 102     -15.000   6.180  -0.765  1.00 91.93           H  
ATOM   1512 HG13 ILE A 102     -14.708   6.653   0.907  1.00 91.93           H  
ATOM   1513  CG2 ILE A 102     -17.489   7.288  -1.093  1.00 91.93           C  
ATOM   1514 HG21 ILE A 102     -18.095   8.178  -1.258  1.00 91.93           H  
ATOM   1515 HG22 ILE A 102     -18.148   6.468  -0.807  1.00 91.93           H  
ATOM   1516 HG23 ILE A 102     -16.968   7.040  -2.017  1.00 91.93           H  
ATOM   1517  CD1 ILE A 102     -16.154   5.116   0.698  1.00 91.93           C  
ATOM   1518 HD11 ILE A 102     -15.374   4.369   0.848  1.00 91.93           H  
ATOM   1519 HD12 ILE A 102     -16.869   4.734  -0.030  1.00 91.93           H  
ATOM   1520 HD13 ILE A 102     -16.654   5.311   1.647  1.00 91.93           H  
ATOM   1521  N   GLY A 103     -13.602   9.196   1.020  1.00 91.58           N  
ATOM   1522  H   GLY A 103     -13.166   8.920   0.152  1.00 91.58           H  
ATOM   1523  CA  GLY A 103     -12.688   9.553   2.101  1.00 91.58           C  
ATOM   1524  HA2 GLY A 103     -11.952   8.759   2.228  1.00 91.58           H  
ATOM   1525  HA3 GLY A 103     -13.239   9.663   3.035  1.00 91.58           H  
ATOM   1526  C   GLY A 103     -11.946  10.856   1.813  1.00 91.58           C  
ATOM   1527  O   GLY A 103     -11.780  11.245   0.660  1.00 91.58           O  
ATOM   1528  N   ASP A 104     -11.469  11.504   2.876  1.00 91.64           N  
ATOM   1529  H   ASP A 104     -11.674  11.124   3.789  1.00 91.64           H  
ATOM   1530  CA  ASP A 104     -10.938  12.876   2.813  1.00 91.64           C  
ATOM   1531  HA  ASP A 104     -11.148  13.308   1.834  1.00 91.64           H  
ATOM   1532  C   ASP A 104      -9.419  12.967   3.041  1.00 91.64           C  
ATOM   1533  CB  ASP A 104     -11.647  13.739   3.869  1.00 91.64           C  
ATOM   1534  HB2 ASP A 104     -11.312  14.771   3.764  1.00 91.64           H  
ATOM   1535  HB3 ASP A 104     -11.338  13.394   4.856  1.00 91.64           H  
ATOM   1536  O   ASP A 104      -8.838  14.045   2.938  1.00 91.64           O  
ATOM   1537  CG  ASP A 104     -13.175  13.729   3.796  1.00 91.64           C  
ATOM   1538  OD1 ASP A 104     -13.740  13.854   2.692  1.00 91.64           O  
ATOM   1539  OD2 ASP A 104     -13.781  13.632   4.893  1.00 91.64           O  
ATOM   1540  N   LEU A 105      -8.772  11.865   3.435  1.00 94.47           N  
ATOM   1541  H   LEU A 105      -9.298  11.004   3.493  1.00 94.47           H  
ATOM   1542  CA  LEU A 105      -7.364  11.852   3.837  1.00 94.47           C  
ATOM   1543  HA  LEU A 105      -6.811  12.562   3.221  1.00 94.47           H  
ATOM   1544  C   LEU A 105      -6.750  10.464   3.655  1.00 94.47           C  
ATOM   1545  CB  LEU A 105      -7.277  12.283   5.316  1.00 94.47           C  
ATOM   1546  HB2 LEU A 105      -7.700  13.283   5.417  1.00 94.47           H  
ATOM   1547  HB3 LEU A 105      -7.886  11.601   5.910  1.00 94.47           H  
ATOM   1548  O   LEU A 105      -7.243   9.504   4.240  1.00 94.47           O  
ATOM   1549  CG  LEU A 105      -5.852  12.290   5.896  1.00 94.47           C  
ATOM   1550  HG  LEU A 105      -5.398  11.305   5.791  1.00 94.47           H  
ATOM   1551  CD1 LEU A 105      -4.972  13.317   5.199  1.00 94.47           C  
ATOM   1552 HD11 LEU A 105      -4.753  12.991   4.182  1.00 94.47           H  
ATOM   1553 HD12 LEU A 105      -5.463  14.290   5.180  1.00 94.47           H  
ATOM   1554 HD13 LEU A 105      -4.040  13.396   5.758  1.00 94.47           H  
ATOM   1555  CD2 LEU A 105      -5.893  12.636   7.384  1.00 94.47           C  
ATOM   1556 HD21 LEU A 105      -4.890  12.559   7.804  1.00 94.47           H  
ATOM   1557 HD22 LEU A 105      -6.535  11.928   7.907  1.00 94.47           H  
ATOM   1558 HD23 LEU A 105      -6.272  13.648   7.527  1.00 94.47           H  
ATOM   1559  N   ALA A 106      -5.667  10.366   2.896  1.00 96.87           N  
ATOM   1560  H   ALA A 106      -5.361  11.186   2.390  1.00 96.87           H  
ATOM   1561  CA  ALA A 106      -4.822   9.184   2.777  1.00 96.87           C  
ATOM   1562  HA  ALA A 106      -5.023   8.495   3.597  1.00 96.87           H  
ATOM   1563  C   ALA A 106      -3.346   9.585   2.847  1.00 96.87           C  
ATOM   1564  CB  ALA A 106      -5.118   8.474   1.451  1.00 96.87           C  
ATOM   1565  HB1 ALA A 106      -4.994   9.173   0.623  1.00 96.87           H  
ATOM   1566  HB2 ALA A 106      -6.135   8.082   1.451  1.00 96.87           H  
ATOM   1567  HB3 ALA A 106      -4.426   7.643   1.320  1.00 96.87           H  
ATOM   1568  O   ALA A 106      -2.972  10.668   2.392  1.00 96.87           O  
ATOM   1569  N   TYR A 107      -2.515   8.685   3.363  1.00 97.17           N  
ATOM   1570  H   TYR A 107      -2.893   7.812   3.701  1.00 97.17           H  
ATOM   1571  CA  TYR A 107      -1.068   8.761   3.209  1.00 97.17           C  
ATOM   1572  HA  TYR A 107      -0.786   9.768   2.901  1.00 97.17           H  
ATOM   1573  C   TYR A 107      -0.634   7.798   2.115  1.00 97.17           C  
ATOM   1574  CB  TYR A 107      -0.366   8.478   4.535  1.00 97.17           C  
ATOM   1575  HB2 TYR A 107      -0.620   7.471   4.865  1.00 97.17           H  
ATOM   1576  HB3 TYR A 107       0.712   8.515   4.381  1.00 97.17           H  
ATOM   1577  O   TYR A 107      -1.102   6.661   2.058  1.00 97.17           O  
ATOM   1578  CG  TYR A 107      -0.732   9.474   5.613  1.00 97.17           C  
ATOM   1579  CD1 TYR A 107      -0.345  10.824   5.495  1.00 97.17           C  
ATOM   1580  HD1 TYR A 107       0.238  11.148   4.645  1.00 97.17           H  
ATOM   1581  CD2 TYR A 107      -1.490   9.055   6.719  1.00 97.17           C  
ATOM   1582  HD2 TYR A 107      -1.802   8.024   6.791  1.00 97.17           H  
ATOM   1583  CE1 TYR A 107      -0.703  11.749   6.493  1.00 97.17           C  
ATOM   1584  HE1 TYR A 107      -0.388  12.778   6.407  1.00 97.17           H  
ATOM   1585  CE2 TYR A 107      -1.841   9.975   7.722  1.00 97.17           C  
ATOM   1586  HE2 TYR A 107      -2.418   9.661   8.579  1.00 97.17           H  
ATOM   1587  OH  TYR A 107      -1.748  12.190   8.613  1.00 97.17           O  
ATOM   1588  HH  TYR A 107      -1.328  13.044   8.487  1.00 97.17           H  
ATOM   1589  CZ  TYR A 107      -1.440  11.320   7.617  1.00 97.17           C  
ATOM   1590  N   VAL A 108       0.239   8.260   1.231  1.00 97.80           N  
ATOM   1591  H   VAL A 108       0.547   9.219   1.306  1.00 97.80           H  
ATOM   1592  CA  VAL A 108       0.714   7.490   0.085  1.00 97.80           C  
ATOM   1593  HA  VAL A 108       0.404   6.450   0.189  1.00 97.80           H  
ATOM   1594  C   VAL A 108       2.228   7.538   0.070  1.00 97.80           C  
ATOM   1595  CB  VAL A 108       0.131   8.024  -1.233  1.00 97.80           C  
ATOM   1596  HB  VAL A 108       0.510   9.030  -1.414  1.00 97.80           H  
ATOM   1597  O   VAL A 108       2.810   8.617   0.175  1.00 97.80           O  
ATOM   1598  CG1 VAL A 108       0.513   7.122  -2.415  1.00 97.80           C  
ATOM   1599 HG11 VAL A 108       0.047   7.488  -3.329  1.00 97.80           H  
ATOM   1600 HG12 VAL A 108       1.593   7.133  -2.561  1.00 97.80           H  
ATOM   1601 HG13 VAL A 108       0.187   6.099  -2.226  1.00 97.80           H  
ATOM   1602  CG2 VAL A 108      -1.400   8.099  -1.177  1.00 97.80           C  
ATOM   1603 HG21 VAL A 108      -1.755   8.560  -2.098  1.00 97.80           H  
ATOM   1604 HG22 VAL A 108      -1.821   7.100  -1.058  1.00 97.80           H  
ATOM   1605 HG23 VAL A 108      -1.728   8.735  -0.355  1.00 97.80           H  
ATOM   1606  N   ILE A 109       2.849   6.372  -0.059  1.00 97.56           N  
ATOM   1607  H   ILE A 109       2.293   5.530  -0.098  1.00 97.56           H  
ATOM   1608  CA  ILE A 109       4.292   6.222  -0.219  1.00 97.56           C  
ATOM   1609  HA  ILE A 109       4.758   7.203  -0.307  1.00 97.56           H  
ATOM   1610  C   ILE A 109       4.523   5.460  -1.517  1.00 97.56           C  
ATOM   1611  CB  ILE A 109       4.926   5.511   0.994  1.00 97.56           C  
ATOM   1612  HB  ILE A 109       4.477   4.523   1.094  1.00 97.56           H  
ATOM   1613  O   ILE A 109       4.027   4.346  -1.699  1.00 97.56           O  
ATOM   1614  CG1 ILE A 109       4.671   6.312   2.291  1.00 97.56           C  
ATOM   1615 HG12 ILE A 109       5.197   7.265   2.237  1.00 97.56           H  
ATOM   1616 HG13 ILE A 109       3.606   6.516   2.398  1.00 97.56           H  
ATOM   1617  CG2 ILE A 109       6.440   5.352   0.764  1.00 97.56           C  
ATOM   1618 HG21 ILE A 109       6.908   6.333   0.686  1.00 97.56           H  
ATOM   1619 HG22 ILE A 109       6.898   4.804   1.588  1.00 97.56           H  
ATOM   1620 HG23 ILE A 109       6.646   4.778  -0.139  1.00 97.56           H  
ATOM   1621  CD1 ILE A 109       5.109   5.570   3.556  1.00 97.56           C  
ATOM   1622 HD11 ILE A 109       4.756   6.110   4.435  1.00 97.56           H  
ATOM   1623 HD12 ILE A 109       4.676   4.569   3.568  1.00 97.56           H  
ATOM   1624 HD13 ILE A 109       6.195   5.491   3.606  1.00 97.56           H  
ATOM   1625  N   ARG A 110       5.263   6.081  -2.433  1.00 97.25           N  
ATOM   1626  H   ARG A 110       5.680   6.965  -2.179  1.00 97.25           H  
ATOM   1627  CA  ARG A 110       5.710   5.447  -3.671  1.00 97.25           C  
ATOM   1628  HA  ARG A 110       4.976   4.706  -3.986  1.00 97.25           H  
ATOM   1629  C   ARG A 110       7.026   4.717  -3.408  1.00 97.25           C  
ATOM   1630  CB  ARG A 110       5.825   6.519  -4.767  1.00 97.25           C  
ATOM   1631  HB2 ARG A 110       6.411   7.360  -4.398  1.00 97.25           H  
ATOM   1632  HB3 ARG A 110       4.828   6.874  -5.030  1.00 97.25           H  
ATOM   1633  O   ARG A 110       7.961   5.345  -2.930  1.00 97.25           O  
ATOM   1634  CG  ARG A 110       6.514   5.957  -6.012  1.00 97.25           C  
ATOM   1635  HG2 ARG A 110       7.535   5.685  -5.746  1.00 97.25           H  
ATOM   1636  HG3 ARG A 110       5.988   5.067  -6.356  1.00 97.25           H  
ATOM   1637  CD  ARG A 110       6.626   6.979  -7.138  1.00 97.25           C  
ATOM   1638  HD2 ARG A 110       7.137   7.867  -6.765  1.00 97.25           H  
ATOM   1639  HD3 ARG A 110       5.633   7.301  -7.453  1.00 97.25           H  
ATOM   1640  NE  ARG A 110       7.364   6.375  -8.264  1.00 97.25           N  
ATOM   1641  HE  ARG A 110       6.914   5.632  -8.779  1.00 97.25           H  
ATOM   1642  NH1 ARG A 110       9.337   7.550  -8.074  1.00 97.25           N  
ATOM   1643 HH11 ARG A 110       8.969   8.108  -7.317  1.00 97.25           H  
ATOM   1644 HH12 ARG A 110      10.260   7.761  -8.425  1.00 97.25           H  
ATOM   1645  NH2 ARG A 110       9.173   5.884  -9.530  1.00 97.25           N  
ATOM   1646 HH21 ARG A 110       8.771   4.991  -9.776  1.00 97.25           H  
ATOM   1647 HH22 ARG A 110      10.135   6.065  -9.781  1.00 97.25           H  
ATOM   1648  CZ  ARG A 110       8.612   6.616  -8.616  1.00 97.25           C  
ATOM   1649  N   ALA A 111       7.121   3.441  -3.769  1.00 96.69           N  
ATOM   1650  H   ALA A 111       6.311   2.984  -4.164  1.00 96.69           H  
ATOM   1651  CA  ALA A 111       8.390   2.714  -3.721  1.00 96.69           C  
ATOM   1652  HA  ALA A 111       8.862   2.895  -2.755  1.00 96.69           H  
ATOM   1653  C   ALA A 111       9.367   3.192  -4.808  1.00 96.69           C  
ATOM   1654  CB  ALA A 111       8.109   1.216  -3.842  1.00 96.69           C  
ATOM   1655  HB1 ALA A 111       7.530   1.006  -4.742  1.00 96.69           H  
ATOM   1656  HB2 ALA A 111       7.560   0.899  -2.956  1.00 96.69           H  
ATOM   1657  HB3 ALA A 111       9.050   0.667  -3.882  1.00 96.69           H  
ATOM   1658  O   ALA A 111       8.932   3.643  -5.874  1.00 96.69           O  
ATOM   1659  N   ASN A 112      10.675   3.041  -4.570  1.00 94.82           N  
ATOM   1660  H   ASN A 112      10.983   2.736  -3.658  1.00 94.82           H  
ATOM   1661  CA  ASN A 112      11.703   3.324  -5.576  1.00 94.82           C  
ATOM   1662  HA  ASN A 112      11.445   4.272  -6.048  1.00 94.82           H  
ATOM   1663  C   ASN A 112      11.710   2.258  -6.683  1.00 94.82           C  
ATOM   1664  CB  ASN A 112      13.094   3.502  -4.937  1.00 94.82           C  
ATOM   1665  HB2 ASN A 112      13.020   4.132  -4.050  1.00 94.82           H  
ATOM   1666  HB3 ASN A 112      13.495   2.537  -4.625  1.00 94.82           H  
ATOM   1667  O   ASN A 112      12.530   1.346  -6.704  1.00 94.82           O  
ATOM   1668  CG  ASN A 112      14.070   4.150  -5.920  1.00 94.82           C  
ATOM   1669  ND2 ASN A 112      15.326   4.277  -5.564  1.00 94.82           N  
ATOM   1670 HD21 ASN A 112      15.655   3.961  -4.662  1.00 94.82           H  
ATOM   1671 HD22 ASN A 112      15.939   4.824  -6.150  1.00 94.82           H  
ATOM   1672  OD1 ASN A 112      13.700   4.542  -7.026  1.00 94.82           O  
ATOM   1673  N   VAL A 113      10.734   2.346  -7.582  1.00 95.45           N  
ATOM   1674  H   VAL A 113      10.031   3.057  -7.435  1.00 95.45           H  
ATOM   1675  CA  VAL A 113      10.628   1.511  -8.775  1.00 95.45           C  
ATOM   1676  HA  VAL A 113      11.640   1.287  -9.113  1.00 95.45           H  
ATOM   1677  C   VAL A 113       9.921   2.283  -9.881  1.00 95.45           C  
ATOM   1678  CB  VAL A 113       9.936   0.172  -8.451  1.00 95.45           C  
ATOM   1679  HB  VAL A 113      10.458  -0.269  -7.601  1.00 95.45           H  
ATOM   1680  O   VAL A 113       8.984   3.049  -9.629  1.00 95.45           O  
ATOM   1681  CG1 VAL A 113       8.457   0.309  -8.060  1.00 95.45           C  
ATOM   1682 HG11 VAL A 113       8.359   1.018  -7.238  1.00 95.45           H  
ATOM   1683 HG12 VAL A 113       8.080  -0.660  -7.732  1.00 95.45           H  
ATOM   1684 HG13 VAL A 113       7.870   0.657  -8.909  1.00 95.45           H  
ATOM   1685  CG2 VAL A 113      10.065  -0.823  -9.608  1.00 95.45           C  
ATOM   1686 HG21 VAL A 113      11.110  -0.892  -9.911  1.00 95.45           H  
ATOM   1687 HG22 VAL A 113       9.750  -1.810  -9.270  1.00 95.45           H  
ATOM   1688 HG23 VAL A 113       9.457  -0.516 -10.459  1.00 95.45           H  
ATOM   1689  N   ASN A 114      10.354   2.075 -11.119  1.00 96.11           N  
ATOM   1690  H   ASN A 114      11.168   1.492 -11.255  1.00 96.11           H  
ATOM   1691  CA  ASN A 114       9.690   2.597 -12.303  1.00 96.11           C  
ATOM   1692  HA  ASN A 114       8.962   3.359 -12.027  1.00 96.11           H  
ATOM   1693  C   ASN A 114       8.948   1.467 -13.026  1.00 96.11           C  
ATOM   1694  CB  ASN A 114      10.747   3.255 -13.199  1.00 96.11           C  
ATOM   1695  HB2 ASN A 114      11.264   4.050 -12.663  1.00 96.11           H  
ATOM   1696  HB3 ASN A 114      11.482   2.504 -13.492  1.00 96.11           H  
ATOM   1697  O   ASN A 114       9.582   0.615 -13.637  1.00 96.11           O  
ATOM   1698  CG  ASN A 114      10.136   3.833 -14.460  1.00 96.11           C  
ATOM   1699  ND2 ASN A 114      10.959   4.207 -15.405  1.00 96.11           N  
ATOM   1700 HD21 ASN A 114      10.564   4.450 -16.302  1.00 96.11           H  
ATOM   1701 HD22 ASN A 114      11.948   4.032 -15.307  1.00 96.11           H  
ATOM   1702  OD1 ASN A 114       8.922   3.961 -14.582  1.00 96.11           O  
ATOM   1703  N   LEU A 115       7.610   1.465 -12.977  1.00 96.15           N  
ATOM   1704  H   LEU A 115       7.146   2.178 -12.433  1.00 96.15           H  
ATOM   1705  CA  LEU A 115       6.802   0.460 -13.685  1.00 96.15           C  
ATOM   1706  HA  LEU A 115       7.242  -0.521 -13.504  1.00 96.15           H  
ATOM   1707  C   LEU A 115       6.805   0.618 -15.215  1.00 96.15           C  
ATOM   1708  CB  LEU A 115       5.358   0.446 -13.153  1.00 96.15           C  
ATOM   1709  HB2 LEU A 115       4.900   1.417 -13.341  1.00 96.15           H  
ATOM   1710  HB3 LEU A 115       4.793  -0.288 -13.727  1.00 96.15           H  
ATOM   1711  O   LEU A 115       6.389  -0.312 -15.909  1.00 96.15           O  
ATOM   1712  CG  LEU A 115       5.212   0.095 -11.663  1.00 96.15           C  
ATOM   1713  HG  LEU A 115       5.658   0.884 -11.057  1.00 96.15           H  
ATOM   1714  CD1 LEU A 115       3.732  -0.007 -11.308  1.00 96.15           C  
ATOM   1715 HD11 LEU A 115       3.273  -0.851 -11.823  1.00 96.15           H  
ATOM   1716 HD12 LEU A 115       3.607  -0.166 -10.237  1.00 96.15           H  
ATOM   1717 HD13 LEU A 115       3.212   0.903 -11.607  1.00 96.15           H  
ATOM   1718  CD2 LEU A 115       5.891  -1.229 -11.308  1.00 96.15           C  
ATOM   1719 HD21 LEU A 115       6.973  -1.102 -11.335  1.00 96.15           H  
ATOM   1720 HD22 LEU A 115       5.605  -1.543 -10.304  1.00 96.15           H  
ATOM   1721 HD23 LEU A 115       5.603  -2.006 -12.016  1.00 96.15           H  
ATOM   1722  N   ASN A 116       7.269   1.756 -15.741  1.00 93.89           N  
ATOM   1723  H   ASN A 116       7.682   2.450 -15.134  1.00 93.89           H  
ATOM   1724  CA  ASN A 116       7.488   1.923 -17.170  1.00 93.89           C  
ATOM   1725  HA  ASN A 116       6.721   1.368 -17.710  1.00 93.89           H  
ATOM   1726  C   ASN A 116       8.850   1.334 -17.565  1.00 93.89           C  
ATOM   1727  CB  ASN A 116       7.348   3.402 -17.567  1.00 93.89           C  
ATOM   1728  HB2 ASN A 116       8.134   3.996 -17.102  1.00 93.89           H  
ATOM   1729  HB3 ASN A 116       6.376   3.777 -17.247  1.00 93.89           H  
ATOM   1730  O   ASN A 116       9.879   1.999 -17.466  1.00 93.89           O  
ATOM   1731  CG  ASN A 116       7.432   3.566 -19.074  1.00 93.89           C  
ATOM   1732  ND2 ASN A 116       7.411   4.780 -19.560  1.00 93.89           N  
ATOM   1733 HD21 ASN A 116       7.401   4.838 -20.568  1.00 93.89           H  
ATOM   1734 HD22 ASN A 116       7.464   5.602 -18.975  1.00 93.89           H  
ATOM   1735  OD1 ASN A 116       7.463   2.598 -19.821  1.00 93.89           O  
ATOM   1736  N   ASP A 117       8.840   0.079 -18.015  1.00 90.35           N  
ATOM   1737  H   ASP A 117       7.960  -0.414 -18.049  1.00 90.35           H  
ATOM   1738  CA  ASP A 117      10.025  -0.649 -18.478  1.00 90.35           C  
ATOM   1739  HA  ASP A 117      10.899  -0.164 -18.043  1.00 90.35           H  
ATOM   1740  C   ASP A 117      10.230  -0.584 -20.004  1.00 90.35           C  
ATOM   1741  CB  ASP A 117      10.006  -2.087 -17.927  1.00 90.35           C  
ATOM   1742  HB2 ASP A 117       9.824  -2.048 -16.853  1.00 90.35           H  
ATOM   1743  HB3 ASP A 117      10.996  -2.521 -18.066  1.00 90.35           H  
ATOM   1744  O   ASP A 117      10.960  -1.402 -20.572  1.00 90.35           O  
ATOM   1745  CG  ASP A 117       8.968  -3.024 -18.568  1.00 90.35           C  
ATOM   1746  OD1 ASP A 117       7.847  -2.592 -18.922  1.00 90.35           O  
ATOM   1747  OD2 ASP A 117       9.229  -4.253 -18.630  1.00 90.35           O  
ATOM   1748  N   ASN A 118       9.581   0.360 -20.696  1.00 92.43           N  
ATOM   1749  H   ASN A 118       9.021   1.034 -20.193  1.00 92.43           H  
ATOM   1750  CA  ASN A 118       9.801   0.583 -22.121  1.00 92.43           C  
ATOM   1751  HA  ASN A 118       9.746  -0.377 -22.636  1.00 92.43           H  
ATOM   1752  C   ASN A 118      11.193   1.179 -22.355  1.00 92.43           C  
ATOM   1753  CB  ASN A 118       8.690   1.487 -22.667  1.00 92.43           C  
ATOM   1754  HB2 ASN A 118       7.722   1.027 -22.466  1.00 92.43           H  
ATOM   1755  HB3 ASN A 118       8.716   2.438 -22.135  1.00 92.43           H  
ATOM   1756  O   ASN A 118      11.496   2.277 -21.901  1.00 92.43           O  
ATOM   1757  CG  ASN A 118       8.788   1.791 -24.153  1.00 92.43           C  
ATOM   1758  ND2 ASN A 118       7.727   2.308 -24.706  1.00 92.43           N  
ATOM   1759 HD21 ASN A 118       7.911   2.801 -25.568  1.00 92.43           H  
ATOM   1760 HD22 ASN A 118       7.103   2.763 -24.055  1.00 92.43           H  
ATOM   1761  OD1 ASN A 118       9.782   1.583 -24.839  1.00 92.43           O  
ATOM   1762  N   ILE A 119      12.027   0.477 -23.124  1.00 92.42           N  
ATOM   1763  H   ILE A 119      11.724  -0.435 -23.436  1.00 92.42           H  
ATOM   1764  CA  ILE A 119      13.411   0.887 -23.388  1.00 92.42           C  
ATOM   1765  HA  ILE A 119      13.907   0.953 -22.420  1.00 92.42           H  
ATOM   1766  C   ILE A 119      13.537   2.270 -24.037  1.00 92.42           C  
ATOM   1767  CB  ILE A 119      14.130  -0.191 -24.230  1.00 92.42           C  
ATOM   1768  HB  ILE A 119      14.012  -1.141 -23.709  1.00 92.42           H  
ATOM   1769  O   ILE A 119      14.531   2.950 -23.809  1.00 92.42           O  
ATOM   1770  CG1 ILE A 119      15.646   0.060 -24.386  1.00 92.42           C  
ATOM   1771 HG12 ILE A 119      15.819   0.972 -24.958  1.00 92.42           H  
ATOM   1772 HG13 ILE A 119      16.077  -0.768 -24.949  1.00 92.42           H  
ATOM   1773  CG2 ILE A 119      13.513  -0.350 -25.635  1.00 92.42           C  
ATOM   1774 HG21 ILE A 119      13.685   0.548 -26.229  1.00 92.42           H  
ATOM   1775 HG22 ILE A 119      12.439  -0.524 -25.563  1.00 92.42           H  
ATOM   1776 HG23 ILE A 119      13.971  -1.201 -26.139  1.00 92.42           H  
ATOM   1777  CD1 ILE A 119      16.397   0.161 -23.053  1.00 92.42           C  
ATOM   1778 HD11 ILE A 119      17.469   0.182 -23.247  1.00 92.42           H  
ATOM   1779 HD12 ILE A 119      16.121   1.075 -22.526  1.00 92.42           H  
ATOM   1780 HD13 ILE A 119      16.167  -0.699 -22.424  1.00 92.42           H  
ATOM   1781  N   ASN A 120      12.569   2.699 -24.850  1.00 92.81           N  
ATOM   1782  H   ASN A 120      11.712   2.169 -24.911  1.00 92.81           H  
ATOM   1783  CA  ASN A 120      12.633   4.026 -25.463  1.00 92.81           C  
ATOM   1784  HA  ASN A 120      13.639   4.208 -25.839  1.00 92.81           H  
ATOM   1785  C   ASN A 120      12.365   5.108 -24.417  1.00 92.81           C  
ATOM   1786  CB  ASN A 120      11.656   4.105 -26.637  1.00 92.81           C  
ATOM   1787  HB2 ASN A 120      10.651   3.883 -26.277  1.00 92.81           H  
ATOM   1788  HB3 ASN A 120      11.653   5.125 -27.019  1.00 92.81           H  
ATOM   1789  O   ASN A 120      13.157   6.031 -24.291  1.00 92.81           O  
ATOM   1790  CG  ASN A 120      12.017   3.175 -27.778  1.00 92.81           C  
ATOM   1791  ND2 ASN A 120      11.024   2.723 -28.507  1.00 92.81           N  
ATOM   1792 HD21 ASN A 120      10.085   2.997 -28.256  1.00 92.81           H  
ATOM   1793 HD22 ASN A 120      11.260   2.095 -29.262  1.00 92.81           H  
ATOM   1794  OD1 ASN A 120      13.162   2.831 -28.053  1.00 92.81           O  
ATOM   1795  N   ASP A 121      11.331   4.923 -23.602  1.00 93.34           N  
ATOM   1796  H   ASP A 121      10.663   4.194 -23.809  1.00 93.34           H  
ATOM   1797  CA  ASP A 121      10.988   5.856 -22.531  1.00 93.34           C  
ATOM   1798  HA  ASP A 121      10.866   6.852 -22.957  1.00 93.34           H  
ATOM   1799  C   ASP A 121      12.117   5.918 -21.483  1.00 93.34           C  
ATOM   1800  CB  ASP A 121       9.658   5.433 -21.881  1.00 93.34           C  
ATOM   1801  HB2 ASP A 121       9.823   4.503 -21.337  1.00 93.34           H  
ATOM   1802  HB3 ASP A 121       9.383   6.195 -21.151  1.00 93.34           H  
ATOM   1803  O   ASP A 121      12.460   6.987 -20.990  1.00 93.34           O  
ATOM   1804  CG  ASP A 121       8.463   5.223 -22.834  1.00 93.34           C  
ATOM   1805  OD1 ASP A 121       8.574   5.420 -24.063  1.00 93.34           O  
ATOM   1806  OD2 ASP A 121       7.420   4.736 -22.342  1.00 93.34           O  
ATOM   1807  N   LEU A 122      12.768   4.784 -21.190  1.00 95.16           N  
ATOM   1808  H   LEU A 122      12.409   3.924 -21.580  1.00 95.16           H  
ATOM   1809  CA  LEU A 122      13.954   4.734 -20.327  1.00 95.16           C  
ATOM   1810  HA  LEU A 122      13.722   5.228 -19.383  1.00 95.16           H  
ATOM   1811  C   LEU A 122      15.149   5.490 -20.919  1.00 95.16           C  
ATOM   1812  CB  LEU A 122      14.346   3.269 -20.064  1.00 95.16           C  
ATOM   1813  HB2 LEU A 122      15.336   3.251 -19.607  1.00 95.16           H  
ATOM   1814  HB3 LEU A 122      14.419   2.754 -21.022  1.00 95.16           H  
ATOM   1815  O   LEU A 122      15.896   6.114 -20.170  1.00 95.16           O  
ATOM   1816  CG  LEU A 122      13.382   2.495 -19.147  1.00 95.16           C  
ATOM   1817  HG  LEU A 122      12.363   2.560 -19.527  1.00 95.16           H  
ATOM   1818  CD1 LEU A 122      13.795   1.022 -19.111  1.00 95.16           C  
ATOM   1819 HD11 LEU A 122      13.155   0.475 -18.419  1.00 95.16           H  
ATOM   1820 HD12 LEU A 122      14.830   0.929 -18.784  1.00 95.16           H  
ATOM   1821 HD13 LEU A 122      13.690   0.586 -20.105  1.00 95.16           H  
ATOM   1822  CD2 LEU A 122      13.395   3.037 -17.717  1.00 95.16           C  
ATOM   1823 HD21 LEU A 122      12.757   2.416 -17.089  1.00 95.16           H  
ATOM   1824 HD22 LEU A 122      13.004   4.055 -17.701  1.00 95.16           H  
ATOM   1825 HD23 LEU A 122      14.413   3.032 -17.328  1.00 95.16           H  
ATOM   1826  N   ARG A 123      15.341   5.451 -22.242  1.00 95.53           N  
ATOM   1827  H   ARG A 123      14.663   4.958 -22.805  1.00 95.53           H  
ATOM   1828  CA  ARG A 123      16.380   6.243 -22.921  1.00 95.53           C  
ATOM   1829  HA  ARG A 123      17.327   6.131 -22.393  1.00 95.53           H  
ATOM   1830  C   ARG A 123      16.067   7.735 -22.893  1.00 95.53           C  
ATOM   1831  CB  ARG A 123      16.560   5.783 -24.366  1.00 95.53           C  
ATOM   1832  HB2 ARG A 123      17.123   6.541 -24.911  1.00 95.53           H  
ATOM   1833  HB3 ARG A 123      15.585   5.680 -24.841  1.00 95.53           H  
ATOM   1834  O   ARG A 123      16.982   8.520 -22.692  1.00 95.53           O  
ATOM   1835  CG  ARG A 123      17.330   4.466 -24.446  1.00 95.53           C  
ATOM   1836  HG2 ARG A 123      16.900   3.725 -23.773  1.00 95.53           H  
ATOM   1837  HG3 ARG A 123      18.370   4.637 -24.168  1.00 95.53           H  
ATOM   1838  CD  ARG A 123      17.247   3.966 -25.882  1.00 95.53           C  
ATOM   1839  HD2 ARG A 123      17.616   4.746 -26.548  1.00 95.53           H  
ATOM   1840  HD3 ARG A 123      16.197   3.777 -26.104  1.00 95.53           H  
ATOM   1841  NE  ARG A 123      18.044   2.747 -26.073  1.00 95.53           N  
ATOM   1842  HE  ARG A 123      18.850   2.631 -25.476  1.00 95.53           H  
ATOM   1843  NH1 ARG A 123      16.909   2.002 -27.917  1.00 95.53           N  
ATOM   1844 HH11 ARG A 123      16.745   1.302 -28.627  1.00 95.53           H  
ATOM   1845 HH12 ARG A 123      16.276   2.779 -27.796  1.00 95.53           H  
ATOM   1846  NH2 ARG A 123      18.624   0.818 -27.104  1.00 95.53           N  
ATOM   1847 HH21 ARG A 123      18.529   0.127 -27.834  1.00 95.53           H  
ATOM   1848 HH22 ARG A 123      19.315   0.676 -26.382  1.00 95.53           H  
ATOM   1849  CZ  ARG A 123      17.858   1.865 -27.029  1.00 95.53           C  
ATOM   1850  N   ASP A 124      14.802   8.115 -23.032  1.00 94.57           N  
ATOM   1851  H   ASP A 124      14.108   7.426 -23.285  1.00 94.57           H  
ATOM   1852  CA  ASP A 124      14.391   9.517 -22.936  1.00 94.57           C  
ATOM   1853  HA  ASP A 124      14.997  10.112 -23.619  1.00 94.57           H  
ATOM   1854  C   ASP A 124      14.631  10.065 -21.514  1.00 94.57           C  
ATOM   1855  CB  ASP A 124      12.916   9.662 -23.355  1.00 94.57           C  
ATOM   1856  HB2 ASP A 124      12.603  10.684 -23.144  1.00 94.57           H  
ATOM   1857  HB3 ASP A 124      12.303   8.999 -22.745  1.00 94.57           H  
ATOM   1858  O   ASP A 124      15.187  11.153 -21.353  1.00 94.57           O  
ATOM   1859  CG  ASP A 124      12.629   9.385 -24.843  1.00 94.57           C  
ATOM   1860  OD1 ASP A 124      13.568   9.412 -25.672  1.00 94.57           O  
ATOM   1861  OD2 ASP A 124      11.435   9.196 -25.172  1.00 94.57           O  
ATOM   1862  N   ILE A 125      14.298   9.284 -20.476  1.00 94.80           N  
ATOM   1863  H   ILE A 125      13.793   8.431 -20.672  1.00 94.80           H  
ATOM   1864  CA  ILE A 125      14.597   9.630 -19.073  1.00 94.80           C  
ATOM   1865  HA  ILE A 125      14.191  10.619 -18.861  1.00 94.80           H  
ATOM   1866  C   ILE A 125      16.113   9.708 -18.846  1.00 94.80           C  
ATOM   1867  CB  ILE A 125      13.938   8.617 -18.103  1.00 94.80           C  
ATOM   1868  HB  ILE A 125      14.245   7.613 -18.394  1.00 94.80           H  
ATOM   1869  O   ILE A 125      16.600  10.628 -18.188  1.00 94.80           O  
ATOM   1870  CG1 ILE A 125      12.397   8.707 -18.170  1.00 94.80           C  
ATOM   1871 HG12 ILE A 125      12.069   9.651 -17.736  1.00 94.80           H  
ATOM   1872 HG13 ILE A 125      12.071   8.707 -19.210  1.00 94.80           H  
ATOM   1873  CG2 ILE A 125      14.387   8.862 -16.649  1.00 94.80           C  
ATOM   1874 HG21 ILE A 125      13.932   8.138 -15.974  1.00 94.80           H  
ATOM   1875 HG22 ILE A 125      14.096   9.868 -16.344  1.00 94.80           H  
ATOM   1876 HG23 ILE A 125      15.469   8.763 -16.556  1.00 94.80           H  
ATOM   1877  CD1 ILE A 125      11.672   7.555 -17.458  1.00 94.80           C  
ATOM   1878 HD11 ILE A 125      11.811   7.622 -16.379  1.00 94.80           H  
ATOM   1879 HD12 ILE A 125      10.606   7.622 -17.671  1.00 94.80           H  
ATOM   1880 HD13 ILE A 125      12.046   6.598 -17.823  1.00 94.80           H  
ATOM   1881  N   TRP A 126      16.871   8.752 -19.389  1.00 96.73           N  
ATOM   1882  H   TRP A 126      16.417   8.017 -19.912  1.00 96.73           H  
ATOM   1883  CA  TRP A 126      18.333   8.747 -19.316  1.00 96.73           C  
ATOM   1884  HA  TRP A 126      18.648   8.708 -18.273  1.00 96.73           H  
ATOM   1885  C   TRP A 126      18.927  10.025 -19.914  1.00 96.73           C  
ATOM   1886  CB  TRP A 126      18.862   7.506 -20.035  1.00 96.73           C  
ATOM   1887  HB2 TRP A 126      18.408   7.438 -21.024  1.00 96.73           H  
ATOM   1888  HB3 TRP A 126      18.567   6.618 -19.476  1.00 96.73           H  
ATOM   1889  O   TRP A 126      19.729  10.691 -19.262  1.00 96.73           O  
ATOM   1890  CG  TRP A 126      20.337   7.477 -20.223  1.00 96.73           C  
ATOM   1891  CD1 TRP A 126      21.000   7.914 -21.314  1.00 96.73           C  
ATOM   1892  HD1 TRP A 126      20.535   8.360 -22.181  1.00 96.73           H  
ATOM   1893  CD2 TRP A 126      21.354   7.075 -19.267  1.00 96.73           C  
ATOM   1894  CE2 TRP A 126      22.631   7.245 -19.874  1.00 96.73           C  
ATOM   1895  CE3 TRP A 126      21.320   6.607 -17.938  1.00 96.73           C  
ATOM   1896  HE3 TRP A 126      20.369   6.507 -17.436  1.00 96.73           H  
ATOM   1897  NE1 TRP A 126      22.354   7.748 -21.122  1.00 96.73           N  
ATOM   1898  HE1 TRP A 126      23.045   8.133 -21.749  1.00 96.73           H  
ATOM   1899  CH2 TRP A 126      23.755   6.453 -17.897  1.00 96.73           C  
ATOM   1900  HH2 TRP A 126      24.673   6.213 -17.382  1.00 96.73           H  
ATOM   1901  CZ2 TRP A 126      23.822   6.951 -19.206  1.00 96.73           C  
ATOM   1902  HZ2 TRP A 126      24.776   7.109 -19.687  1.00 96.73           H  
ATOM   1903  CZ3 TRP A 126      22.510   6.293 -17.261  1.00 96.73           C  
ATOM   1904  HZ3 TRP A 126      22.459   5.961 -16.235  1.00 96.73           H  
ATOM   1905  N   ASP A 127      18.481  10.409 -21.109  1.00 96.99           N  
ATOM   1906  H   ASP A 127      17.830   9.810 -21.597  1.00 96.99           H  
ATOM   1907  CA  ASP A 127      18.951  11.610 -21.796  1.00 96.99           C  
ATOM   1908  HA  ASP A 127      20.033  11.553 -21.907  1.00 96.99           H  
ATOM   1909  C   ASP A 127      18.659  12.875 -20.984  1.00 96.99           C  
ATOM   1910  CB  ASP A 127      18.312  11.687 -23.196  1.00 96.99           C  
ATOM   1911  HB2 ASP A 127      18.493  12.681 -23.605  1.00 96.99           H  
ATOM   1912  HB3 ASP A 127      17.234  11.545 -23.121  1.00 96.99           H  
ATOM   1913  O   ASP A 127      19.538  13.727 -20.835  1.00 96.99           O  
ATOM   1914  CG  ASP A 127      18.900  10.665 -24.176  1.00 96.99           C  
ATOM   1915  OD1 ASP A 127      19.948  10.053 -23.865  1.00 96.99           O  
ATOM   1916  OD2 ASP A 127      18.412  10.540 -25.326  1.00 96.99           O  
ATOM   1917  N   GLN A 128      17.465  12.975 -20.391  1.00 94.84           N  
ATOM   1918  H   GLN A 128      16.782  12.248 -20.551  1.00 94.84           H  
ATOM   1919  CA  GLN A 128      17.121  14.098 -19.523  1.00 94.84           C  
ATOM   1920  HA  GLN A 128      17.272  15.017 -20.088  1.00 94.84           H  
ATOM   1921  C   GLN A 128      18.036  14.165 -18.290  1.00 94.84           C  
ATOM   1922  CB  GLN A 128      15.639  14.016 -19.123  1.00 94.84           C  
ATOM   1923  HB2 GLN A 128      15.023  13.963 -20.020  1.00 94.84           H  
ATOM   1924  HB3 GLN A 128      15.466  13.122 -18.523  1.00 94.84           H  
ATOM   1925  O   GLN A 128      18.609  15.220 -18.007  1.00 94.84           O  
ATOM   1926  CG  GLN A 128      15.253  15.262 -18.313  1.00 94.84           C  
ATOM   1927  HG2 GLN A 128      15.916  15.355 -17.453  1.00 94.84           H  
ATOM   1928  HG3 GLN A 128      15.380  16.153 -18.928  1.00 94.84           H  
ATOM   1929  CD  GLN A 128      13.831  15.244 -17.778  1.00 94.84           C  
ATOM   1930  NE2 GLN A 128      13.614  15.904 -16.662  1.00 94.84           N  
ATOM   1931 HE21 GLN A 128      14.402  16.302 -16.172  1.00 94.84           H  
ATOM   1932 HE22 GLN A 128      12.717  15.753 -16.223  1.00 94.84           H  
ATOM   1933  OE1 GLN A 128      12.899  14.705 -18.354  1.00 94.84           O  
ATOM   1934  N   LYS A 129      18.212  13.052 -17.569  1.00 96.00           N  
ATOM   1935  H   LYS A 129      17.739  12.210 -17.864  1.00 96.00           H  
ATOM   1936  CA  LYS A 129      19.044  13.028 -16.355  1.00 96.00           C  
ATOM   1937  HA  LYS A 129      18.720  13.824 -15.686  1.00 96.00           H  
ATOM   1938  C   LYS A 129      20.510  13.316 -16.656  1.00 96.00           C  
ATOM   1939  CB  LYS A 129      18.908  11.686 -15.630  1.00 96.00           C  
ATOM   1940  HB2 LYS A 129      19.107  10.861 -16.314  1.00 96.00           H  
ATOM   1941  HB3 LYS A 129      19.643  11.661 -14.825  1.00 96.00           H  
ATOM   1942  O   LYS A 129      21.146  14.076 -15.932  1.00 96.00           O  
ATOM   1943  CG  LYS A 129      17.523  11.535 -15.005  1.00 96.00           C  
ATOM   1944  HG2 LYS A 129      17.268  12.457 -14.483  1.00 96.00           H  
ATOM   1945  HG3 LYS A 129      16.782  11.363 -15.787  1.00 96.00           H  
ATOM   1946  CD  LYS A 129      17.503  10.372 -14.007  1.00 96.00           C  
ATOM   1947  HD2 LYS A 129      17.923   9.480 -14.472  1.00 96.00           H  
ATOM   1948  HD3 LYS A 129      18.110  10.621 -13.136  1.00 96.00           H  
ATOM   1949  CE  LYS A 129      16.064  10.093 -13.580  1.00 96.00           C  
ATOM   1950  HE2 LYS A 129      16.044   9.210 -12.941  1.00 96.00           H  
ATOM   1951  HE3 LYS A 129      15.477   9.878 -14.473  1.00 96.00           H  
ATOM   1952  NZ  LYS A 129      15.466  11.251 -12.881  1.00 96.00           N  
ATOM   1953  HZ1 LYS A 129      15.749  11.312 -11.913  1.00 96.00           H  
ATOM   1954  HZ2 LYS A 129      14.462  11.209 -12.982  1.00 96.00           H  
ATOM   1955  HZ3 LYS A 129      15.715  12.104 -13.360  1.00 96.00           H  
ATOM   1956  N   MET A 130      21.039  12.781 -17.753  1.00 97.75           N  
ATOM   1957  H   MET A 130      20.476  12.151 -18.305  1.00 97.75           H  
ATOM   1958  CA  MET A 130      22.422  13.038 -18.157  1.00 97.75           C  
ATOM   1959  HA  MET A 130      23.056  12.924 -17.278  1.00 97.75           H  
ATOM   1960  C   MET A 130      22.628  14.480 -18.634  1.00 97.75           C  
ATOM   1961  CB  MET A 130      22.858  11.998 -19.197  1.00 97.75           C  
ATOM   1962  HB2 MET A 130      22.145  11.977 -20.021  1.00 97.75           H  
ATOM   1963  HB3 MET A 130      23.835  12.274 -19.594  1.00 97.75           H  
ATOM   1964  O   MET A 130      23.692  15.055 -18.396  1.00 97.75           O  
ATOM   1965  CG  MET A 130      22.952  10.601 -18.561  1.00 97.75           C  
ATOM   1966  HG2 MET A 130      23.241   9.876 -19.322  1.00 97.75           H  
ATOM   1967  HG3 MET A 130      21.964  10.309 -18.204  1.00 97.75           H  
ATOM   1968  SD  MET A 130      24.104  10.448 -17.167  1.00 97.75           S  
ATOM   1969  CE  MET A 130      25.683  10.559 -18.028  1.00 97.75           C  
ATOM   1970  HE1 MET A 130      25.760   9.718 -18.718  1.00 97.75           H  
ATOM   1971  HE2 MET A 130      25.749  11.501 -18.573  1.00 97.75           H  
ATOM   1972  HE3 MET A 130      26.489  10.497 -17.297  1.00 97.75           H  
ATOM   1973  N   GLN A 131      21.605  15.115 -19.217  1.00 97.64           N  
ATOM   1974  H   GLN A 131      20.772  14.589 -19.443  1.00 97.64           H  
ATOM   1975  CA  GLN A 131      21.610  16.552 -19.502  1.00 97.64           C  
ATOM   1976  HA  GLN A 131      22.510  16.798 -20.066  1.00 97.64           H  
ATOM   1977  C   GLN A 131      21.672  17.401 -18.226  1.00 97.64           C  
ATOM   1978  CB  GLN A 131      20.412  16.902 -20.393  1.00 97.64           C  
ATOM   1979  HB2 GLN A 131      19.478  16.772 -19.845  1.00 97.64           H  
ATOM   1980  HB3 GLN A 131      20.411  16.240 -21.258  1.00 97.64           H  
ATOM   1981  O   GLN A 131      22.460  18.349 -18.156  1.00 97.64           O  
ATOM   1982  CG  GLN A 131      20.517  18.347 -20.890  1.00 97.64           C  
ATOM   1983  HG2 GLN A 131      21.476  18.479 -21.391  1.00 97.64           H  
ATOM   1984  HG3 GLN A 131      20.478  19.031 -20.042  1.00 97.64           H  
ATOM   1985  CD  GLN A 131      19.415  18.745 -21.864  1.00 97.64           C  
ATOM   1986  NE2 GLN A 131      19.471  19.951 -22.384  1.00 97.64           N  
ATOM   1987 HE21 GLN A 131      18.731  20.159 -23.040  1.00 97.64           H  
ATOM   1988 HE22 GLN A 131      20.241  20.560 -22.150  1.00 97.64           H  
ATOM   1989  OE1 GLN A 131      18.488  18.030 -22.197  1.00 97.64           O  
ATOM   1990  N   GLU A 132      20.886  17.054 -17.208  1.00 96.73           N  
ATOM   1991  H   GLU A 132      20.242  16.287 -17.336  1.00 96.73           H  
ATOM   1992  CA  GLU A 132      20.923  17.712 -15.897  1.00 96.73           C  
ATOM   1993  HA  GLU A 132      20.791  18.785 -16.036  1.00 96.73           H  
ATOM   1994  C   GLU A 132      22.297  17.522 -15.222  1.00 96.73           C  
ATOM   1995  CB  GLU A 132      19.757  17.199 -15.028  1.00 96.73           C  
ATOM   1996  HB2 GLU A 132      19.889  17.569 -14.011  1.00 96.73           H  
ATOM   1997  HB3 GLU A 132      19.781  16.110 -15.005  1.00 96.73           H  
ATOM   1998  O   GLU A 132      22.926  18.504 -14.814  1.00 96.73           O  
ATOM   1999  CG  GLU A 132      18.381  17.672 -15.549  1.00 96.73           C  
ATOM   2000  HG2 GLU A 132      18.317  18.752 -15.409  1.00 96.73           H  
ATOM   2001  HG3 GLU A 132      18.315  17.484 -16.620  1.00 96.73           H  
ATOM   2002  CD  GLU A 132      17.172  17.002 -14.860  1.00 96.73           C  
ATOM   2003  OE1 GLU A 132      16.034  17.174 -15.372  1.00 96.73           O  
ATOM   2004  OE2 GLU A 132      17.360  16.350 -13.811  1.00 96.73           O  
ATOM   2005  N   SER A 133      22.833  16.297 -15.210  1.00 97.91           N  
ATOM   2006  H   SER A 133      22.252  15.521 -15.494  1.00 97.91           H  
ATOM   2007  CA  SER A 133      24.166  15.988 -14.673  1.00 97.91           C  
ATOM   2008  HA  SER A 133      24.205  16.317 -13.634  1.00 97.91           H  
ATOM   2009  C   SER A 133      25.304  16.684 -15.415  1.00 97.91           C  
ATOM   2010  CB  SER A 133      24.415  14.481 -14.701  1.00 97.91           C  
ATOM   2011  HB2 SER A 133      24.148  14.075 -15.676  1.00 97.91           H  
ATOM   2012  HB3 SER A 133      25.468  14.279 -14.506  1.00 97.91           H  
ATOM   2013  O   SER A 133      26.266  17.114 -14.782  1.00 97.91           O  
ATOM   2014  OG  SER A 133      23.648  13.871 -13.693  1.00 97.91           O  
ATOM   2015  HG  SER A 133      23.999  14.146 -12.843  1.00 97.91           H  
ATOM   2016  N   SER A 134      25.206  16.866 -16.735  1.00 98.14           N  
ATOM   2017  H   SER A 134      24.434  16.435 -17.223  1.00 98.14           H  
ATOM   2018  CA  SER A 134      26.184  17.650 -17.503  1.00 98.14           C  
ATOM   2019  HA  SER A 134      27.173  17.205 -17.394  1.00 98.14           H  
ATOM   2020  C   SER A 134      26.261  19.091 -17.007  1.00 98.14           C  
ATOM   2021  CB  SER A 134      25.810  17.635 -18.984  1.00 98.14           C  
ATOM   2022  HB2 SER A 134      24.799  18.019 -19.119  1.00 98.14           H  
ATOM   2023  HB3 SER A 134      25.841  16.602 -19.332  1.00 98.14           H  
ATOM   2024  O   SER A 134      27.350  19.628 -16.808  1.00 98.14           O  
ATOM   2025  OG  SER A 134      26.713  18.416 -19.746  1.00 98.14           O  
ATOM   2026  HG  SER A 134      26.629  19.349 -19.537  1.00 98.14           H  
ATOM   2027  N   PHE A 135      25.112  19.720 -16.748  1.00 97.85           N  
ATOM   2028  H   PHE A 135      24.243  19.223 -16.885  1.00 97.85           H  
ATOM   2029  CA  PHE A 135      25.077  21.076 -16.206  1.00 97.85           C  
ATOM   2030  HA  PHE A 135      25.705  21.714 -16.828  1.00 97.85           H  
ATOM   2031  C   PHE A 135      25.637  21.138 -14.777  1.00 97.85           C  
ATOM   2032  CB  PHE A 135      23.639  21.597 -16.271  1.00 97.85           C  
ATOM   2033  HB2 PHE A 135      22.995  20.963 -15.661  1.00 97.85           H  
ATOM   2034  HB3 PHE A 135      23.286  21.530 -17.300  1.00 97.85           H  
ATOM   2035  O   PHE A 135      26.346  22.083 -14.420  1.00 97.85           O  
ATOM   2036  CG  PHE A 135      23.508  23.033 -15.810  1.00 97.85           C  
ATOM   2037  CD1 PHE A 135      22.965  23.328 -14.546  1.00 97.85           C  
ATOM   2038  HD1 PHE A 135      22.625  22.527 -13.907  1.00 97.85           H  
ATOM   2039  CD2 PHE A 135      23.959  24.075 -16.639  1.00 97.85           C  
ATOM   2040  HD2 PHE A 135      24.403  23.846 -17.596  1.00 97.85           H  
ATOM   2041  CE1 PHE A 135      22.857  24.665 -14.121  1.00 97.85           C  
ATOM   2042  HE1 PHE A 135      22.436  24.884 -13.151  1.00 97.85           H  
ATOM   2043  CE2 PHE A 135      23.862  25.410 -16.210  1.00 97.85           C  
ATOM   2044  HE2 PHE A 135      24.232  26.200 -16.846  1.00 97.85           H  
ATOM   2045  CZ  PHE A 135      23.310  25.706 -14.951  1.00 97.85           C  
ATOM   2046  HZ  PHE A 135      23.243  26.732 -14.619  1.00 97.85           H  
ATOM   2047  N   VAL A 136      25.363  20.124 -13.950  1.00 98.01           N  
ATOM   2048  H   VAL A 136      24.746  19.393 -14.274  1.00 98.01           H  
ATOM   2049  CA  VAL A 136      25.970  20.001 -12.615  1.00 98.01           C  
ATOM   2050  HA  VAL A 136      25.773  20.916 -12.058  1.00 98.01           H  
ATOM   2051  C   VAL A 136      27.492  19.870 -12.725  1.00 98.01           C  
ATOM   2052  CB  VAL A 136      25.350  18.833 -11.822  1.00 98.01           C  
ATOM   2053  HB  VAL A 136      25.437  17.912 -12.397  1.00 98.01           H  
ATOM   2054  O   VAL A 136      28.206  20.587 -12.026  1.00 98.01           O  
ATOM   2055  CG1 VAL A 136      26.044  18.630 -10.470  1.00 98.01           C  
ATOM   2056 HG11 VAL A 136      27.076  18.314 -10.623  1.00 98.01           H  
ATOM   2057 HG12 VAL A 136      25.533  17.844  -9.913  1.00 98.01           H  
ATOM   2058 HG13 VAL A 136      26.026  19.552  -9.889  1.00 98.01           H  
ATOM   2059  CG2 VAL A 136      23.868  19.104 -11.530  1.00 98.01           C  
ATOM   2060 HG21 VAL A 136      23.313  19.253 -12.456  1.00 98.01           H  
ATOM   2061 HG22 VAL A 136      23.758  19.988 -10.901  1.00 98.01           H  
ATOM   2062 HG23 VAL A 136      23.435  18.245 -11.018  1.00 98.01           H  
ATOM   2063  N   LEU A 137      28.002  19.041 -13.639  1.00 98.42           N  
ATOM   2064  H   LEU A 137      27.362  18.477 -14.180  1.00 98.42           H  
ATOM   2065  CA  LEU A 137      29.436  18.851 -13.864  1.00 98.42           C  
ATOM   2066  HA  LEU A 137      29.882  18.539 -12.919  1.00 98.42           H  
ATOM   2067  C   LEU A 137      30.134  20.146 -14.297  1.00 98.42           C  
ATOM   2068  CB  LEU A 137      29.634  17.730 -14.900  1.00 98.42           C  
ATOM   2069  HB2 LEU A 137      29.144  18.013 -15.832  1.00 98.42           H  
ATOM   2070  HB3 LEU A 137      29.149  16.824 -14.536  1.00 98.42           H  
ATOM   2071  O   LEU A 137      31.178  20.494 -13.747  1.00 98.42           O  
ATOM   2072  CG  LEU A 137      31.108  17.412 -15.212  1.00 98.42           C  
ATOM   2073  HG  LEU A 137      31.569  18.263 -15.713  1.00 98.42           H  
ATOM   2074  CD1 LEU A 137      31.903  17.089 -13.946  1.00 98.42           C  
ATOM   2075 HD11 LEU A 137      32.872  16.668 -14.210  1.00 98.42           H  
ATOM   2076 HD12 LEU A 137      32.069  18.000 -13.370  1.00 98.42           H  
ATOM   2077 HD13 LEU A 137      31.347  16.373 -13.341  1.00 98.42           H  
ATOM   2078  CD2 LEU A 137      31.180  16.208 -16.146  1.00 98.42           C  
ATOM   2079 HD21 LEU A 137      32.210  16.040 -16.460  1.00 98.42           H  
ATOM   2080 HD22 LEU A 137      30.576  16.393 -17.034  1.00 98.42           H  
ATOM   2081 HD23 LEU A 137      30.814  15.315 -15.639  1.00 98.42           H  
ATOM   2082  N   GLU A 138      29.540  20.899 -15.226  1.00 98.33           N  
ATOM   2083  H   GLU A 138      28.715  20.534 -15.681  1.00 98.33           H  
ATOM   2084  CA  GLU A 138      30.048  22.211 -15.640  1.00 98.33           C  
ATOM   2085  HA  GLU A 138      31.042  22.094 -16.071  1.00 98.33           H  
ATOM   2086  C   GLU A 138      30.162  23.179 -14.454  1.00 98.33           C  
ATOM   2087  CB  GLU A 138      29.116  22.832 -16.694  1.00 98.33           C  
ATOM   2088  HB2 GLU A 138      28.078  22.745 -16.372  1.00 98.33           H  
ATOM   2089  HB3 GLU A 138      29.362  23.891 -16.776  1.00 98.33           H  
ATOM   2090  O   GLU A 138      31.173  23.869 -14.290  1.00 98.33           O  
ATOM   2091  CG  GLU A 138      29.285  22.188 -18.072  1.00 98.33           C  
ATOM   2092  HG2 GLU A 138      30.326  22.338 -18.361  1.00 98.33           H  
ATOM   2093  HG3 GLU A 138      29.086  21.118 -18.015  1.00 98.33           H  
ATOM   2094  CD  GLU A 138      28.440  22.839 -19.170  1.00 98.33           C  
ATOM   2095  OE1 GLU A 138      28.141  22.139 -20.161  1.00 98.33           O  
ATOM   2096  OE2 GLU A 138      28.173  24.060 -19.068  1.00 98.33           O  
ATOM   2097  N   ASN A 139      29.141  23.229 -13.594  1.00 98.12           N  
ATOM   2098  H   ASN A 139      28.340  22.640 -13.772  1.00 98.12           H  
ATOM   2099  CA  ASN A 139      29.153  24.088 -12.411  1.00 98.12           C  
ATOM   2100  HA  ASN A 139      29.438  25.096 -12.710  1.00 98.12           H  
ATOM   2101  C   ASN A 139      30.185  23.630 -11.375  1.00 98.12           C  
ATOM   2102  CB  ASN A 139      27.747  24.145 -11.807  1.00 98.12           C  
ATOM   2103  HB2 ASN A 139      27.356  23.135 -11.689  1.00 98.12           H  
ATOM   2104  HB3 ASN A 139      27.795  24.607 -10.821  1.00 98.12           H  
ATOM   2105  O   ASN A 139      30.912  24.467 -10.838  1.00 98.12           O  
ATOM   2106  CG  ASN A 139      26.804  24.978 -12.649  1.00 98.12           C  
ATOM   2107  ND2 ASN A 139      25.625  24.477 -12.902  1.00 98.12           N  
ATOM   2108 HD21 ASN A 139      25.525  23.476 -12.813  1.00 98.12           H  
ATOM   2109 HD22 ASN A 139      25.082  24.948 -13.612  1.00 98.12           H  
ATOM   2110  OD1 ASN A 139      27.104  26.087 -13.062  1.00 98.12           O  
ATOM   2111  N   LEU A 140      30.291  22.322 -11.132  1.00 98.24           N  
ATOM   2112  H   LEU A 140      29.657  21.696 -11.607  1.00 98.24           H  
ATOM   2113  CA  LEU A 140      31.274  21.741 -10.219  1.00 98.24           C  
ATOM   2114  HA  LEU A 140      31.179  22.218  -9.244  1.00 98.24           H  
ATOM   2115  C   LEU A 140      32.710  22.006 -10.694  1.00 98.24           C  
ATOM   2116  CB  LEU A 140      31.004  20.233 -10.080  1.00 98.24           C  
ATOM   2117  HB2 LEU A 140      30.894  19.802 -11.075  1.00 98.24           H  
ATOM   2118  HB3 LEU A 140      31.878  19.772  -9.620  1.00 98.24           H  
ATOM   2119  O   LEU A 140      33.549  22.418  -9.894  1.00 98.24           O  
ATOM   2120  CG  LEU A 140      29.787  19.843  -9.222  1.00 98.24           C  
ATOM   2121  HG  LEU A 140      28.883  20.309  -9.613  1.00 98.24           H  
ATOM   2122  CD1 LEU A 140      29.627  18.324  -9.265  1.00 98.24           C  
ATOM   2123 HD11 LEU A 140      29.500  18.008 -10.301  1.00 98.24           H  
ATOM   2124 HD12 LEU A 140      30.508  17.835  -8.849  1.00 98.24           H  
ATOM   2125 HD13 LEU A 140      28.743  18.026  -8.701  1.00 98.24           H  
ATOM   2126  CD2 LEU A 140      29.948  20.254  -7.756  1.00 98.24           C  
ATOM   2127 HD21 LEU A 140      29.957  21.340  -7.667  1.00 98.24           H  
ATOM   2128 HD22 LEU A 140      30.872  19.844  -7.349  1.00 98.24           H  
ATOM   2129 HD23 LEU A 140      29.104  19.874  -7.180  1.00 98.24           H  
ATOM   2130  N   ALA A 141      32.990  21.860 -11.992  1.00 98.15           N  
ATOM   2131  H   ALA A 141      32.275  21.488 -12.600  1.00 98.15           H  
ATOM   2132  CA  ALA A 141      34.294  22.181 -12.572  1.00 98.15           C  
ATOM   2133  HA  ALA A 141      35.069  21.653 -12.018  1.00 98.15           H  
ATOM   2134  C   ALA A 141      34.618  23.679 -12.459  1.00 98.15           C  
ATOM   2135  CB  ALA A 141      34.318  21.687 -14.023  1.00 98.15           C  
ATOM   2136  HB1 ALA A 141      35.284  21.910 -14.475  1.00 98.15           H  
ATOM   2137  HB2 ALA A 141      33.526  22.168 -14.598  1.00 98.15           H  
ATOM   2138  HB3 ALA A 141      34.161  20.609 -14.046  1.00 98.15           H  
ATOM   2139  O   ALA A 141      35.715  24.047 -12.036  1.00 98.15           O  
ATOM   2140  N   ASN A 142      33.656  24.559 -12.758  1.00 97.86           N  
ATOM   2141  H   ASN A 142      32.777  24.205 -13.109  1.00 97.86           H  
ATOM   2142  CA  ASN A 142      33.820  26.001 -12.563  1.00 97.86           C  
ATOM   2143  HA  ASN A 142      34.678  26.345 -13.141  1.00 97.86           H  
ATOM   2144  C   ASN A 142      34.101  26.355 -11.095  1.00 97.86           C  
ATOM   2145  CB  ASN A 142      32.557  26.731 -13.049  1.00 97.86           C  
ATOM   2146  HB2 ASN A 142      31.665  26.181 -12.749  1.00 97.86           H  
ATOM   2147  HB3 ASN A 142      32.510  27.716 -12.585  1.00 97.86           H  
ATOM   2148  O   ASN A 142      34.996  27.152 -10.808  1.00 97.86           O  
ATOM   2149  CG  ASN A 142      32.550  26.964 -14.544  1.00 97.86           C  
ATOM   2150  ND2 ASN A 142      31.535  26.520 -15.241  1.00 97.86           N  
ATOM   2151 HD21 ASN A 142      30.955  25.800 -14.834  1.00 97.86           H  
ATOM   2152 HD22 ASN A 142      31.564  26.650 -16.242  1.00 97.86           H  
ATOM   2153  OD1 ASN A 142      33.439  27.589 -15.094  1.00 97.86           O  
ATOM   2154  N   GLN A 143      33.350  25.775 -10.158  1.00 97.43           N  
ATOM   2155  H   GLN A 143      32.620  25.138 -10.443  1.00 97.43           H  
ATOM   2156  CA  GLN A 143      33.542  26.004  -8.729  1.00 97.43           C  
ATOM   2157  HA  GLN A 143      33.479  27.075  -8.535  1.00 97.43           H  
ATOM   2158  C   GLN A 143      34.928  25.537  -8.276  1.00 97.43           C  
ATOM   2159  CB  GLN A 143      32.419  25.312  -7.945  1.00 97.43           C  
ATOM   2160  HB2 GLN A 143      31.460  25.713  -8.272  1.00 97.43           H  
ATOM   2161  HB3 GLN A 143      32.436  24.240  -8.139  1.00 97.43           H  
ATOM   2162  O   GLN A 143      35.647  26.310  -7.645  1.00 97.43           O  
ATOM   2163  CG  GLN A 143      32.584  25.557  -6.439  1.00 97.43           C  
ATOM   2164  HG2 GLN A 143      32.617  26.628  -6.242  1.00 97.43           H  
ATOM   2165  HG3 GLN A 143      33.524  25.120  -6.104  1.00 97.43           H  
ATOM   2166  CD  GLN A 143      31.477  24.948  -5.593  1.00 97.43           C  
ATOM   2167  NE2 GLN A 143      31.648  24.955  -4.293  1.00 97.43           N  
ATOM   2168 HE21 GLN A 143      32.556  25.215  -3.936  1.00 97.43           H  
ATOM   2169 HE22 GLN A 143      30.981  24.429  -3.746  1.00 97.43           H  
ATOM   2170  OE1 GLN A 143      30.454  24.480  -6.064  1.00 97.43           O  
ATOM   2171  N   PHE A 144      35.328  24.326  -8.662  1.00 97.60           N  
ATOM   2172  H   PHE A 144      34.678  23.741  -9.166  1.00 97.60           H  
ATOM   2173  CA  PHE A 144      36.632  23.759  -8.334  1.00 97.60           C  
ATOM   2174  HA  PHE A 144      36.713  23.657  -7.251  1.00 97.60           H  
ATOM   2175  C   PHE A 144      37.790  24.656  -8.803  1.00 97.60           C  
ATOM   2176  CB  PHE A 144      36.706  22.364  -8.966  1.00 97.60           C  
ATOM   2177  HB2 PHE A 144      36.549  22.440 -10.042  1.00 97.60           H  
ATOM   2178  HB3 PHE A 144      35.904  21.747  -8.562  1.00 97.60           H  
ATOM   2179  O   PHE A 144      38.698  24.975  -8.032  1.00 97.60           O  
ATOM   2180  CG  PHE A 144      38.024  21.675  -8.714  1.00 97.60           C  
ATOM   2181  CD1 PHE A 144      39.077  21.819  -9.634  1.00 97.60           C  
ATOM   2182  HD1 PHE A 144      38.932  22.388 -10.541  1.00 97.60           H  
ATOM   2183  CD2 PHE A 144      38.212  20.930  -7.536  1.00 97.60           C  
ATOM   2184  HD2 PHE A 144      37.403  20.825  -6.829  1.00 97.60           H  
ATOM   2185  CE1 PHE A 144      40.322  21.229  -9.370  1.00 97.60           C  
ATOM   2186  HE1 PHE A 144      41.127  21.339 -10.081  1.00 97.60           H  
ATOM   2187  CE2 PHE A 144      39.455  20.326  -7.279  1.00 97.60           C  
ATOM   2188  HE2 PHE A 144      39.596  19.743  -6.381  1.00 97.60           H  
ATOM   2189  CZ  PHE A 144      40.511  20.480  -8.195  1.00 97.60           C  
ATOM   2190  HZ  PHE A 144      41.465  20.012  -8.006  1.00 97.60           H  
ATOM   2191  N   LEU A 145      37.739  25.136 -10.050  1.00 97.66           N  
ATOM   2192  H   LEU A 145      36.980  24.835 -10.645  1.00 97.66           H  
ATOM   2193  CA  LEU A 145      38.757  26.034 -10.605  1.00 97.66           C  
ATOM   2194  HA  LEU A 145      39.740  25.591 -10.450  1.00 97.66           H  
ATOM   2195  C   LEU A 145      38.778  27.395  -9.900  1.00 97.66           C  
ATOM   2196  CB  LEU A 145      38.502  26.214 -12.111  1.00 97.66           C  
ATOM   2197  HB2 LEU A 145      37.474  26.549 -12.249  1.00 97.66           H  
ATOM   2198  HB3 LEU A 145      39.162  26.993 -12.493  1.00 97.66           H  
ATOM   2199  O   LEU A 145      39.850  27.936  -9.616  1.00 97.66           O  
ATOM   2200  CG  LEU A 145      38.727  24.937 -12.936  1.00 97.66           C  
ATOM   2201  HG  LEU A 145      38.192  24.099 -12.490  1.00 97.66           H  
ATOM   2202  CD1 LEU A 145      38.205  25.153 -14.355  1.00 97.66           C  
ATOM   2203 HD11 LEU A 145      38.686  26.020 -14.807  1.00 97.66           H  
ATOM   2204 HD12 LEU A 145      38.401  24.269 -14.962  1.00 97.66           H  
ATOM   2205 HD13 LEU A 145      37.128  25.318 -14.319  1.00 97.66           H  
ATOM   2206  CD2 LEU A 145      40.204  24.566 -13.006  1.00 97.66           C  
ATOM   2207 HD21 LEU A 145      40.758  25.318 -13.568  1.00 97.66           H  
ATOM   2208 HD22 LEU A 145      40.631  24.448 -12.010  1.00 97.66           H  
ATOM   2209 HD23 LEU A 145      40.279  23.601 -13.508  1.00 97.66           H  
ATOM   2210  N   ASN A 146      37.607  27.947  -9.578  1.00 96.14           N  
ATOM   2211  H   ASN A 146      36.762  27.461  -9.842  1.00 96.14           H  
ATOM   2212  CA  ASN A 146      37.502  29.207  -8.847  1.00 96.14           C  
ATOM   2213  HA  ASN A 146      38.091  29.966  -9.363  1.00 96.14           H  
ATOM   2214  C   ASN A 146      38.079  29.096  -7.433  1.00 96.14           C  
ATOM   2215  CB  ASN A 146      36.033  29.653  -8.816  1.00 96.14           C  
ATOM   2216  HB2 ASN A 146      35.404  28.817  -8.511  1.00 96.14           H  
ATOM   2217  HB3 ASN A 146      35.914  30.451  -8.083  1.00 96.14           H  
ATOM   2218  O   ASN A 146      38.816  29.985  -7.007  1.00 96.14           O  
ATOM   2219  CG  ASN A 146      35.559  30.191 -10.152  1.00 96.14           C  
ATOM   2220  ND2 ASN A 146      34.287  30.075 -10.444  1.00 96.14           N  
ATOM   2221 HD21 ASN A 146      34.051  30.314 -11.396  1.00 96.14           H  
ATOM   2222 HD22 ASN A 146      33.732  29.422  -9.910  1.00 96.14           H  
ATOM   2223  OD1 ASN A 146      36.304  30.777 -10.921  1.00 96.14           O  
ATOM   2224  N   GLU A 147      37.793  28.006  -6.722  1.00 96.46           N  
ATOM   2225  H   GLU A 147      37.168  27.318  -7.119  1.00 96.46           H  
ATOM   2226  CA  GLU A 147      38.345  27.731  -5.394  1.00 96.46           C  
ATOM   2227  HA  GLU A 147      38.150  28.581  -4.740  1.00 96.46           H  
ATOM   2228  C   GLU A 147      39.863  27.543  -5.445  1.00 96.46           C  
ATOM   2229  CB  GLU A 147      37.669  26.493  -4.793  1.00 96.46           C  
ATOM   2230  HB2 GLU A 147      38.242  26.172  -3.923  1.00 96.46           H  
ATOM   2231  HB3 GLU A 147      37.670  25.687  -5.528  1.00 96.46           H  
ATOM   2232  O   GLU A 147      40.580  28.130  -4.629  1.00 96.46           O  
ATOM   2233  CG  GLU A 147      36.230  26.794  -4.344  1.00 96.46           C  
ATOM   2234  HG2 GLU A 147      35.669  27.222  -5.175  1.00 96.46           H  
ATOM   2235  HG3 GLU A 147      36.268  27.546  -3.556  1.00 96.46           H  
ATOM   2236  CD  GLU A 147      35.484  25.557  -3.819  1.00 96.46           C  
ATOM   2237  OE1 GLU A 147      34.261  25.695  -3.570  1.00 96.46           O  
ATOM   2238  OE2 GLU A 147      36.130  24.505  -3.625  1.00 96.46           O  
ATOM   2239  N   TYR A 148      40.375  26.812  -6.441  1.00 96.49           N  
ATOM   2240  H   TYR A 148      39.739  26.318  -7.050  1.00 96.49           H  
ATOM   2241  CA  TYR A 148      41.813  26.661  -6.657  1.00 96.49           C  
ATOM   2242  HA  TYR A 148      42.252  26.207  -5.768  1.00 96.49           H  
ATOM   2243  C   TYR A 148      42.495  28.017  -6.874  1.00 96.49           C  
ATOM   2244  CB  TYR A 148      42.069  25.735  -7.853  1.00 96.49           C  
ATOM   2245  HB2 TYR A 148      41.577  26.134  -8.740  1.00 96.49           H  
ATOM   2246  HB3 TYR A 148      41.625  24.761  -7.647  1.00 96.49           H  
ATOM   2247  O   TYR A 148      43.472  28.348  -6.194  1.00 96.49           O  
ATOM   2248  CG  TYR A 148      43.547  25.561  -8.150  1.00 96.49           C  
ATOM   2249  CD1 TYR A 148      44.233  26.515  -8.931  1.00 96.49           C  
ATOM   2250  HD1 TYR A 148      43.701  27.343  -9.374  1.00 96.49           H  
ATOM   2251  CD2 TYR A 148      44.244  24.466  -7.608  1.00 96.49           C  
ATOM   2252  HD2 TYR A 148      43.713  23.736  -7.014  1.00 96.49           H  
ATOM   2253  CE1 TYR A 148      45.615  26.382  -9.157  1.00 96.49           C  
ATOM   2254  HE1 TYR A 148      46.140  27.100  -9.770  1.00 96.49           H  
ATOM   2255  CE2 TYR A 148      45.622  24.314  -7.854  1.00 96.49           C  
ATOM   2256  HE2 TYR A 148      46.149  23.462  -7.451  1.00 96.49           H  
ATOM   2257  OH  TYR A 148      47.631  25.118  -8.892  1.00 96.49           O  
ATOM   2258  HH  TYR A 148      47.974  24.294  -8.539  1.00 96.49           H  
ATOM   2259  CZ  TYR A 148      46.309  25.275  -8.628  1.00 96.49           C  
ATOM   2260  N   ASN A 149      41.979  28.820  -7.807  1.00 97.47           N  
ATOM   2261  H   ASN A 149      41.183  28.491  -8.334  1.00 97.47           H  
ATOM   2262  CA  ASN A 149      42.563  30.116  -8.143  1.00 97.47           C  
ATOM   2263  HA  ASN A 149      43.623  29.981  -8.357  1.00 97.47           H  
ATOM   2264  C   ASN A 149      42.475  31.083  -6.954  1.00 97.47           C  
ATOM   2265  CB  ASN A 149      41.874  30.662  -9.406  1.00 97.47           C  
ATOM   2266  HB2 ASN A 149      40.793  30.625  -9.276  1.00 97.47           H  
ATOM   2267  HB3 ASN A 149      42.165  31.702  -9.549  1.00 97.47           H  
ATOM   2268  O   ASN A 149      43.460  31.743  -6.627  1.00 97.47           O  
ATOM   2269  CG  ASN A 149      42.268  29.909 -10.670  1.00 97.47           C  
ATOM   2270  ND2 ASN A 149      41.342  29.699 -11.575  1.00 97.47           N  
ATOM   2271 HD21 ASN A 149      40.368  29.849 -11.350  1.00 97.47           H  
ATOM   2272 HD22 ASN A 149      41.583  29.222 -12.431  1.00 97.47           H  
ATOM   2273  OD1 ASN A 149      43.416  29.536 -10.863  1.00 97.47           O  
ATOM   2274  N   ALA A 150      41.346  31.110  -6.240  1.00 94.75           N  
ATOM   2275  H   ALA A 150      40.569  30.537  -6.539  1.00 94.75           H  
ATOM   2276  CA  ALA A 150      41.163  31.943  -5.056  1.00 94.75           C  
ATOM   2277  HA  ALA A 150      41.403  32.973  -5.318  1.00 94.75           H  
ATOM   2278  C   ALA A 150      42.091  31.534  -3.901  1.00 94.75           C  
ATOM   2279  CB  ALA A 150      39.692  31.881  -4.632  1.00 94.75           C  
ATOM   2280  HB1 ALA A 150      39.532  32.515  -3.760  1.00 94.75           H  
ATOM   2281  HB2 ALA A 150      39.416  30.856  -4.386  1.00 94.75           H  
ATOM   2282  HB3 ALA A 150      39.059  32.232  -5.447  1.00 94.75           H  
ATOM   2283  O   ALA A 150      42.711  32.399  -3.283  1.00 94.75           O  
ATOM   2284  N   SER A 151      42.238  30.232  -3.634  1.00 95.67           N  
ATOM   2285  H   SER A 151      41.690  29.565  -4.158  1.00 95.67           H  
ATOM   2286  CA  SER A 151      43.115  29.726  -2.570  1.00 95.67           C  
ATOM   2287  HA  SER A 151      42.836  30.210  -1.633  1.00 95.67           H  
ATOM   2288  C   SER A 151      44.593  30.025  -2.830  1.00 95.67           C  
ATOM   2289  CB  SER A 151      42.933  28.216  -2.399  1.00 95.67           C  
ATOM   2290  HB2 SER A 151      41.882  27.989  -2.221  1.00 95.67           H  
ATOM   2291  HB3 SER A 151      43.257  27.701  -3.304  1.00 95.67           H  
ATOM   2292  O   SER A 151      45.362  30.155  -1.878  1.00 95.67           O  
ATOM   2293  OG  SER A 151      43.702  27.777  -1.293  1.00 95.67           O  
ATOM   2294  HG  SER A 151      44.564  28.197  -1.340  1.00 95.67           H  
ATOM   2295  N   ASN A 152      44.998  30.128  -4.097  1.00 95.39           N  
ATOM   2296  H   ASN A 152      44.327  29.943  -4.829  1.00 95.39           H  
ATOM   2297  CA  ASN A 152      46.364  30.481  -4.487  1.00 95.39           C  
ATOM   2298  HA  ASN A 152      47.042  30.255  -3.665  1.00 95.39           H  
ATOM   2299  C   ASN A 152      46.545  31.985  -4.770  1.00 95.39           C  
ATOM   2300  CB  ASN A 152      46.779  29.603  -5.672  1.00 95.39           C  
ATOM   2301  HB2 ASN A 152      46.037  29.677  -6.468  1.00 95.39           H  
ATOM   2302  HB3 ASN A 152      47.733  29.963  -6.057  1.00 95.39           H  
ATOM   2303  O   ASN A 152      47.666  32.433  -5.006  1.00 95.39           O  
ATOM   2304  CG  ASN A 152      46.972  28.153  -5.275  1.00 95.39           C  
ATOM   2305  ND2 ASN A 152      46.007  27.301  -5.524  1.00 95.39           N  
ATOM   2306 HD21 ASN A 152      45.146  27.618  -5.948  1.00 95.39           H  
ATOM   2307 HD22 ASN A 152      46.158  26.333  -5.281  1.00 95.39           H  
ATOM   2308  OD1 ASN A 152      47.985  27.773  -4.710  1.00 95.39           O  
ATOM   2309  N   GLY A 153      45.467  32.774  -4.721  1.00 92.84           N  
ATOM   2310  H   GLY A 153      44.571  32.347  -4.531  1.00 92.84           H  
ATOM   2311  CA  GLY A 153      45.488  34.209  -5.001  1.00 92.84           C  
ATOM   2312  HA2 GLY A 153      46.267  34.681  -4.403  1.00 92.84           H  
ATOM   2313  HA3 GLY A 153      44.523  34.628  -4.714  1.00 92.84           H  
ATOM   2314  C   GLY A 153      45.733  34.566  -6.470  1.00 92.84           C  
ATOM   2315  O   GLY A 153      46.192  35.674  -6.737  1.00 92.84           O  
ATOM   2316  N   PHE A 154      45.450  33.653  -7.404  1.00 95.21           N  
ATOM   2317  H   PHE A 154      44.996  32.799  -7.116  1.00 95.21           H  
ATOM   2318  CA  PHE A 154      45.634  33.880  -8.836  1.00 95.21           C  
ATOM   2319  HA  PHE A 154      46.558  34.443  -8.967  1.00 95.21           H  
ATOM   2320  C   PHE A 154      44.506  34.730  -9.430  1.00 95.21           C  
ATOM   2321  CB  PHE A 154      45.769  32.549  -9.597  1.00 95.21           C  
ATOM   2322  HB2 PHE A 154      44.855  31.973  -9.454  1.00 95.21           H  
ATOM   2323  HB3 PHE A 154      45.849  32.772 -10.661  1.00 95.21           H  
ATOM   2324  O   PHE A 154      43.321  34.471  -9.213  1.00 95.21           O  
ATOM   2325  CG  PHE A 154      46.967  31.690  -9.227  1.00 95.21           C  
ATOM   2326  CD1 PHE A 154      48.244  32.268  -9.078  1.00 95.21           C  
ATOM   2327  HD1 PHE A 154      48.378  33.331  -9.214  1.00 95.21           H  
ATOM   2328  CD2 PHE A 154      46.817  30.298  -9.078  1.00 95.21           C  
ATOM   2329  HD2 PHE A 154      45.855  29.836  -9.241  1.00 95.21           H  
ATOM   2330  CE1 PHE A 154      49.350  31.468  -8.744  1.00 95.21           C  
ATOM   2331  HE1 PHE A 154      50.320  31.923  -8.611  1.00 95.21           H  
ATOM   2332  CE2 PHE A 154      47.927  29.497  -8.754  1.00 95.21           C  
ATOM   2333  HE2 PHE A 154      47.807  28.428  -8.654  1.00 95.21           H  
ATOM   2334  CZ  PHE A 154      49.191  30.082  -8.576  1.00 95.21           C  
ATOM   2335  HZ  PHE A 154      50.037  29.462  -8.320  1.00 95.21           H  
ATOM   2336  N   VAL A 155      44.880  35.714 -10.245  1.00 92.40           N  
ATOM   2337  H   VAL A 155      45.873  35.867 -10.348  1.00 92.40           H  
ATOM   2338  CA  VAL A 155      43.980  36.455 -11.141  1.00 92.40           C  
ATOM   2339  HA  VAL A 155      42.953  36.235 -10.849  1.00 92.40           H  
ATOM   2340  C   VAL A 155      44.161  35.978 -12.590  1.00 92.40           C  
ATOM   2341  CB  VAL A 155      44.187  37.977 -11.013  1.00 92.40           C  
ATOM   2342  HB  VAL A 155      43.541  38.472 -11.738  1.00 92.40           H  
ATOM   2343  O   VAL A 155      45.206  35.419 -12.906  1.00 92.40           O  
ATOM   2344  CG1 VAL A 155      43.772  38.476  -9.624  1.00 92.40           C  
ATOM   2345 HG11 VAL A 155      43.858  39.561  -9.580  1.00 92.40           H  
ATOM   2346 HG12 VAL A 155      44.416  38.034  -8.864  1.00 92.40           H  
ATOM   2347 HG13 VAL A 155      42.741  38.186  -9.423  1.00 92.40           H  
ATOM   2348  CG2 VAL A 155      45.621  38.434 -11.292  1.00 92.40           C  
ATOM   2349 HG21 VAL A 155      46.003  37.958 -12.195  1.00 92.40           H  
ATOM   2350 HG22 VAL A 155      45.652  39.516 -11.416  1.00 92.40           H  
ATOM   2351 HG23 VAL A 155      46.271  38.156 -10.463  1.00 92.40           H  
ATOM   2352  N   PRO A 156      43.215  36.235 -13.517  1.00 91.64           N  
ATOM   2353  CA  PRO A 156      43.294  35.726 -14.896  1.00 91.64           C  
ATOM   2354  HA  PRO A 156      43.238  34.638 -14.862  1.00 91.64           H  
ATOM   2355  C   PRO A 156      44.550  36.105 -15.699  1.00 91.64           C  
ATOM   2356  CB  PRO A 156      42.038  36.258 -15.589  1.00 91.64           C  
ATOM   2357  HB2 PRO A 156      42.227  37.247 -16.005  1.00 91.64           H  
ATOM   2358  HB3 PRO A 156      41.692  35.576 -16.366  1.00 91.64           H  
ATOM   2359  O   PRO A 156      44.822  35.504 -16.732  1.00 91.64           O  
ATOM   2360  CG  PRO A 156      41.031  36.371 -14.449  1.00 91.64           C  
ATOM   2361  HG2 PRO A 156      40.247  37.096 -14.669  1.00 91.64           H  
ATOM   2362  HG3 PRO A 156      40.601  35.391 -14.242  1.00 91.64           H  
ATOM   2363  CD  PRO A 156      41.898  36.811 -13.273  1.00 91.64           C  
ATOM   2364  HD2 PRO A 156      41.460  36.448 -12.344  1.00 91.64           H  
ATOM   2365  HD3 PRO A 156      41.971  37.898 -13.263  1.00 91.64           H  
ATOM   2366  N   SER A 157      45.305  37.123 -15.273  1.00 91.61           N  
ATOM   2367  H   SER A 157      45.070  37.561 -14.394  1.00 91.61           H  
ATOM   2368  CA  SER A 157      46.581  37.498 -15.897  1.00 91.61           C  
ATOM   2369  HA  SER A 157      46.507  37.337 -16.972  1.00 91.61           H  
ATOM   2370  C   SER A 157      47.778  36.673 -15.415  1.00 91.61           C  
ATOM   2371  CB  SER A 157      46.860  38.985 -15.660  1.00 91.61           C  
ATOM   2372  HB2 SER A 157      46.095  39.570 -16.170  1.00 91.61           H  
ATOM   2373  HB3 SER A 157      47.830  39.244 -16.083  1.00 91.61           H  
ATOM   2374  O   SER A 157      48.864  36.810 -15.980  1.00 91.61           O  
ATOM   2375  OG  SER A 157      46.842  39.316 -14.281  1.00 91.61           O  
ATOM   2376  HG  SER A 157      47.464  38.757 -13.810  1.00 91.61           H  
ATOM   2377  N   ASP A 158      47.617  35.882 -14.354  1.00 92.51           N  
ATOM   2378  H   ASP A 158      46.693  35.734 -13.975  1.00 92.51           H  
ATOM   2379  CA  ASP A 158      48.709  35.136 -13.742  1.00 92.51           C  
ATOM   2380  HA  ASP A 158      49.590  35.778 -13.767  1.00 92.51           H  
ATOM   2381  C   ASP A 158      48.990  33.836 -14.510  1.00 92.51           C  
ATOM   2382  CB  ASP A 158      48.425  34.836 -12.263  1.00 92.51           C  
ATOM   2383  HB2 ASP A 158      47.492  34.279 -12.176  1.00 92.51           H  
ATOM   2384  HB3 ASP A 158      49.225  34.204 -11.879  1.00 92.51           H  
ATOM   2385  O   ASP A 158      48.054  33.113 -14.847  1.00 92.51           O  
ATOM   2386  CG  ASP A 158      48.365  36.098 -11.400  1.00 92.51           C  
ATOM   2387  OD1 ASP A 158      49.014  37.109 -11.761  1.00 92.51           O  
ATOM   2388  OD2 ASP A 158      47.683  36.037 -10.357  1.00 92.51           O  
ATOM   2389  N   PRO A 159      50.266  33.460 -14.725  1.00 87.69           N  
ATOM   2390  CA  PRO A 159      50.617  32.213 -15.413  1.00 87.69           C  
ATOM   2391  HA  PRO A 159      50.216  32.249 -16.426  1.00 87.69           H  
ATOM   2392  C   PRO A 159      50.111  30.931 -14.735  1.00 87.69           C  
ATOM   2393  CB  PRO A 159      52.149  32.200 -15.466  1.00 87.69           C  
ATOM   2394  HB2 PRO A 159      52.512  31.738 -16.384  1.00 87.69           H  
ATOM   2395  HB3 PRO A 159      52.549  31.678 -14.597  1.00 87.69           H  
ATOM   2396  O   PRO A 159      50.073  29.888 -15.375  1.00 87.69           O  
ATOM   2397  CG  PRO A 159      52.534  33.674 -15.382  1.00 87.69           C  
ATOM   2398  HG2 PRO A 159      52.466  34.123 -16.373  1.00 87.69           H  
ATOM   2399  HG3 PRO A 159      53.530  33.811 -14.963  1.00 87.69           H  
ATOM   2400  CD  PRO A 159      51.454  34.264 -14.484  1.00 87.69           C  
ATOM   2401  HD2 PRO A 159      51.303  35.308 -14.756  1.00 87.69           H  
ATOM   2402  HD3 PRO A 159      51.745  34.179 -13.437  1.00 87.69           H  
ATOM   2403  N   GLY A 160      49.789  30.991 -13.438  1.00 89.18           N  
ATOM   2404  H   GLY A 160      49.804  31.898 -12.993  1.00 89.18           H  
ATOM   2405  CA  GLY A 160      49.249  29.867 -12.666  1.00 89.18           C  
ATOM   2406  HA2 GLY A 160      49.614  28.927 -13.080  1.00 89.18           H  
ATOM   2407  HA3 GLY A 160      49.593  29.945 -11.635  1.00 89.18           H  
ATOM   2408  C   GLY A 160      47.721  29.797 -12.638  1.00 89.18           C  
ATOM   2409  O   GLY A 160      47.180  28.903 -11.991  1.00 89.18           O  
ATOM   2410  N   TYR A 161      47.027  30.734 -13.292  1.00 94.08           N  
ATOM   2411  H   TYR A 161      47.512  31.408 -13.867  1.00 94.08           H  
ATOM   2412  CA  TYR A 161      45.570  30.746 -13.341  1.00 94.08           C  
ATOM   2413  HA  TYR A 161      45.190  30.637 -12.325  1.00 94.08           H  
ATOM   2414  C   TYR A 161      45.056  29.576 -14.183  1.00 94.08           C  
ATOM   2415  CB  TYR A 161      45.081  32.088 -13.890  1.00 94.08           C  
ATOM   2416  HB2 TYR A 161      45.416  32.205 -14.920  1.00 94.08           H  
ATOM   2417  HB3 TYR A 161      45.536  32.887 -13.304  1.00 94.08           H  
ATOM   2418  O   TYR A 161      45.367  29.465 -15.369  1.00 94.08           O  
ATOM   2419  CG  TYR A 161      43.575  32.242 -13.834  1.00 94.08           C  
ATOM   2420  CD1 TYR A 161      42.789  31.907 -14.952  1.00 94.08           C  
ATOM   2421  HD1 TYR A 161      43.262  31.535 -15.849  1.00 94.08           H  
ATOM   2422  CD2 TYR A 161      42.962  32.716 -12.658  1.00 94.08           C  
ATOM   2423  HD2 TYR A 161      43.569  32.961 -11.799  1.00 94.08           H  
ATOM   2424  CE1 TYR A 161      41.390  32.053 -14.895  1.00 94.08           C  
ATOM   2425  HE1 TYR A 161      40.774  31.799 -15.745  1.00 94.08           H  
ATOM   2426  CE2 TYR A 161      41.561  32.844 -12.592  1.00 94.08           C  
ATOM   2427  HE2 TYR A 161      41.094  33.186 -11.680  1.00 94.08           H  
ATOM   2428  OH  TYR A 161      39.420  32.617 -13.664  1.00 94.08           O  
ATOM   2429  HH  TYR A 161      39.090  32.726 -12.769  1.00 94.08           H  
ATOM   2430  CZ  TYR A 161      40.773  32.501 -13.712  1.00 94.08           C  
ATOM   2431  N   ARG A 162      44.257  28.705 -13.568  1.00 95.90           N  
ATOM   2432  H   ARG A 162      44.035  28.873 -12.597  1.00 95.90           H  
ATOM   2433  CA  ARG A 162      43.713  27.509 -14.219  1.00 95.90           C  
ATOM   2434  HA  ARG A 162      44.370  27.226 -15.042  1.00 95.90           H  
ATOM   2435  C   ARG A 162      42.334  27.777 -14.808  1.00 95.90           C  
ATOM   2436  CB  ARG A 162      43.667  26.341 -13.229  1.00 95.90           C  
ATOM   2437  HB2 ARG A 162      43.081  26.631 -12.357  1.00 95.90           H  
ATOM   2438  HB3 ARG A 162      43.168  25.503 -13.715  1.00 95.90           H  
ATOM   2439  O   ARG A 162      41.488  28.376 -14.144  1.00 95.90           O  
ATOM   2440  CG  ARG A 162      45.069  25.895 -12.782  1.00 95.90           C  
ATOM   2441  HG2 ARG A 162      45.648  25.574 -13.647  1.00 95.90           H  
ATOM   2442  HG3 ARG A 162      45.583  26.729 -12.305  1.00 95.90           H  
ATOM   2443  CD  ARG A 162      44.972  24.747 -11.772  1.00 95.90           C  
ATOM   2444  HD2 ARG A 162      44.343  25.069 -10.942  1.00 95.90           H  
ATOM   2445  HD3 ARG A 162      45.971  24.507 -11.408  1.00 95.90           H  
ATOM   2446  NE  ARG A 162      44.356  23.555 -12.353  1.00 95.90           N  
ATOM   2447  HE  ARG A 162      44.219  23.543 -13.354  1.00 95.90           H  
ATOM   2448  NH1 ARG A 162      44.026  22.246 -10.457  1.00 95.90           N  
ATOM   2449 HH11 ARG A 162      44.393  22.949  -9.833  1.00 95.90           H  
ATOM   2450 HH12 ARG A 162      43.681  21.350 -10.143  1.00 95.90           H  
ATOM   2451  NH2 ARG A 162      43.337  21.595 -12.468  1.00 95.90           N  
ATOM   2452 HH21 ARG A 162      43.178  21.750 -13.453  1.00 95.90           H  
ATOM   2453 HH22 ARG A 162      43.030  20.716 -12.075  1.00 95.90           H  
ATOM   2454  CZ  ARG A 162      43.919  22.479 -11.737  1.00 95.90           C  
ATOM   2455  N   VAL A 163      42.106  27.275 -16.021  1.00 96.13           N  
ATOM   2456  H   VAL A 163      42.882  26.839 -16.499  1.00 96.13           H  
ATOM   2457  CA  VAL A 163      40.801  27.271 -16.715  1.00 96.13           C  
ATOM   2458  HA  VAL A 163      40.037  27.641 -16.031  1.00 96.13           H  
ATOM   2459  C   VAL A 163      40.339  25.865 -17.110  1.00 96.13           C  
ATOM   2460  CB  VAL A 163      40.805  28.202 -17.944  1.00 96.13           C  
ATOM   2461  HB  VAL A 163      39.853  28.104 -18.464  1.00 96.13           H  
ATOM   2462  O   VAL A 163      39.254  25.708 -17.665  1.00 96.13           O  
ATOM   2463  CG1 VAL A 163      40.932  29.663 -17.509  1.00 96.13           C  
ATOM   2464 HG11 VAL A 163      41.896  29.832 -17.030  1.00 96.13           H  
ATOM   2465 HG12 VAL A 163      40.129  29.892 -16.807  1.00 96.13           H  
ATOM   2466 HG13 VAL A 163      40.841  30.312 -18.379  1.00 96.13           H  
ATOM   2467  CG2 VAL A 163      41.930  27.896 -18.940  1.00 96.13           C  
ATOM   2468 HG21 VAL A 163      41.822  28.528 -19.821  1.00 96.13           H  
ATOM   2469 HG22 VAL A 163      42.908  28.073 -18.493  1.00 96.13           H  
ATOM   2470 HG23 VAL A 163      41.870  26.857 -19.265  1.00 96.13           H  
ATOM   2471  N   THR A 164      41.150  24.855 -16.801  1.00 97.72           N  
ATOM   2472  H   THR A 164      42.042  25.047 -16.369  1.00 97.72           H  
ATOM   2473  CA  THR A 164      40.949  23.455 -17.166  1.00 97.72           C  
ATOM   2474  HA  THR A 164      39.924  23.329 -17.514  1.00 97.72           H  
ATOM   2475  C   THR A 164      41.162  22.534 -15.966  1.00 97.72           C  
ATOM   2476  CB  THR A 164      41.901  23.039 -18.297  1.00 97.72           C  
ATOM   2477  HB  THR A 164      41.875  21.955 -18.401  1.00 97.72           H  
ATOM   2478  O   THR A 164      41.961  22.818 -15.060  1.00 97.72           O  
ATOM   2479  CG2 THR A 164      41.535  23.652 -19.645  1.00 97.72           C  
ATOM   2480 HG21 THR A 164      40.542  23.317 -19.948  1.00 97.72           H  
ATOM   2481 HG22 THR A 164      41.547  24.740 -19.593  1.00 97.72           H  
ATOM   2482 HG23 THR A 164      42.255  23.316 -20.391  1.00 97.72           H  
ATOM   2483  OG1 THR A 164      43.208  23.466 -17.991  1.00 97.72           O  
ATOM   2484  HG1 THR A 164      43.682  22.690 -17.685  1.00 97.72           H  
ATOM   2485  N   VAL A 165      40.410  21.434 -15.947  1.00 97.69           N  
ATOM   2486  H   VAL A 165      39.806  21.264 -16.738  1.00 97.69           H  
ATOM   2487  CA  VAL A 165      40.544  20.348 -14.974  1.00 97.69           C  
ATOM   2488  HA  VAL A 165      41.123  20.705 -14.122  1.00 97.69           H  
ATOM   2489  C   VAL A 165      41.326  19.192 -15.586  1.00 97.69           C  
ATOM   2490  CB  VAL A 165      39.186  19.879 -14.414  1.00 97.69           C  
ATOM   2491  HB  VAL A 165      39.371  19.049 -13.732  1.00 97.69           H  
ATOM   2492  O   VAL A 165      41.137  18.838 -16.749  1.00 97.69           O  
ATOM   2493  CG1 VAL A 165      38.520  21.001 -13.605  1.00 97.69           C  
ATOM   2494 HG11 VAL A 165      39.200  21.336 -12.821  1.00 97.69           H  
ATOM   2495 HG12 VAL A 165      38.269  21.839 -14.254  1.00 97.69           H  
ATOM   2496 HG13 VAL A 165      37.609  20.624 -13.140  1.00 97.69           H  
ATOM   2497  CG2 VAL A 165      38.195  19.397 -15.481  1.00 97.69           C  
ATOM   2498 HG21 VAL A 165      37.294  19.015 -15.001  1.00 97.69           H  
ATOM   2499 HG22 VAL A 165      37.922  20.211 -16.152  1.00 97.69           H  
ATOM   2500 HG23 VAL A 165      38.637  18.588 -16.063  1.00 97.69           H  
ATOM   2501  N   THR A 166      42.196  18.591 -14.782  1.00 97.78           N  
ATOM   2502  H   THR A 166      42.250  18.910 -13.825  1.00 97.78           H  
ATOM   2503  CA  THR A 166      42.924  17.370 -15.142  1.00 97.78           C  
ATOM   2504  HA  THR A 166      43.363  17.498 -16.131  1.00 97.78           H  
ATOM   2505  C   THR A 166      41.973  16.177 -15.188  1.00 97.78           C  
ATOM   2506  CB  THR A 166      44.052  17.072 -14.142  1.00 97.78           C  
ATOM   2507  HB  THR A 166      44.591  16.186 -14.476  1.00 97.78           H  
ATOM   2508  O   THR A 166      40.905  16.205 -14.573  1.00 97.78           O  
ATOM   2509  CG2 THR A 166      45.051  18.218 -13.998  1.00 97.78           C  
ATOM   2510 HG21 THR A 166      45.842  17.926 -13.307  1.00 97.78           H  
ATOM   2511 HG22 THR A 166      45.495  18.435 -14.969  1.00 97.78           H  
ATOM   2512 HG23 THR A 166      44.562  19.119 -13.627  1.00 97.78           H  
ATOM   2513  OG1 THR A 166      43.521  16.819 -12.862  1.00 97.78           O  
ATOM   2514  HG1 THR A 166      43.096  17.638 -12.597  1.00 97.78           H  
ATOM   2515  N   ARG A 167      42.384  15.081 -15.834  1.00 97.55           N  
ATOM   2516  H   ARG A 167      43.229  15.132 -16.385  1.00 97.55           H  
ATOM   2517  CA  ARG A 167      41.586  13.848 -15.905  1.00 97.55           C  
ATOM   2518  HA  ARG A 167      40.680  14.050 -16.477  1.00 97.55           H  
ATOM   2519  C   ARG A 167      41.131  13.345 -14.533  1.00 97.55           C  
ATOM   2520  CB  ARG A 167      42.399  12.775 -16.640  1.00 97.55           C  
ATOM   2521  HB2 ARG A 167      42.690  13.145 -17.623  1.00 97.55           H  
ATOM   2522  HB3 ARG A 167      43.303  12.544 -16.077  1.00 97.55           H  
ATOM   2523  O   ARG A 167      39.952  13.100 -14.319  1.00 97.55           O  
ATOM   2524  CG  ARG A 167      41.553  11.509 -16.820  1.00 97.55           C  
ATOM   2525  HG2 ARG A 167      40.642  11.782 -17.354  1.00 97.55           H  
ATOM   2526  HG3 ARG A 167      41.261  11.104 -15.852  1.00 97.55           H  
ATOM   2527  CD  ARG A 167      42.287  10.428 -17.611  1.00 97.55           C  
ATOM   2528  HD2 ARG A 167      41.613   9.587 -17.776  1.00 97.55           H  
ATOM   2529  HD3 ARG A 167      42.560  10.828 -18.587  1.00 97.55           H  
ATOM   2530  NE  ARG A 167      43.501   9.981 -16.918  1.00 97.55           N  
ATOM   2531  HE  ARG A 167      44.360  10.235 -17.384  1.00 97.55           H  
ATOM   2532  NH1 ARG A 167      42.470   8.754 -15.259  1.00 97.55           N  
ATOM   2533 HH11 ARG A 167      41.562   9.063 -15.576  1.00 97.55           H  
ATOM   2534 HH12 ARG A 167      42.487   8.145 -14.453  1.00 97.55           H  
ATOM   2535  NH2 ARG A 167      44.709   8.891 -15.363  1.00 97.55           N  
ATOM   2536 HH21 ARG A 167      45.503   9.231 -15.886  1.00 97.55           H  
ATOM   2537 HH22 ARG A 167      44.771   8.218 -14.613  1.00 97.55           H  
ATOM   2538  CZ  ARG A 167      43.545   9.210 -15.852  1.00 97.55           C  
ATOM   2539  N   ALA A 168      42.056  13.240 -13.578  1.00 96.57           N  
ATOM   2540  H   ALA A 168      43.007  13.488 -13.809  1.00 96.57           H  
ATOM   2541  CA  ALA A 168      41.735  12.744 -12.240  1.00 96.57           C  
ATOM   2542  HA  ALA A 168      41.258  11.769 -12.338  1.00 96.57           H  
ATOM   2543  C   ALA A 168      40.750  13.660 -11.489  1.00 96.57           C  
ATOM   2544  CB  ALA A 168      43.044  12.585 -11.458  1.00 96.57           C  
ATOM   2545  HB1 ALA A 168      42.827  12.186 -10.468  1.00 96.57           H  
ATOM   2546  HB2 ALA A 168      43.534  13.553 -11.357  1.00 96.57           H  
ATOM   2547  HB3 ALA A 168      43.704  11.895 -11.984  1.00 96.57           H  
ATOM   2548  O   ALA A 168      39.943  13.183 -10.693  1.00 96.57           O  
ATOM   2549  N   GLU A 169      40.808  14.975 -11.712  1.00 97.98           N  
ATOM   2550  H   GLU A 169      41.446  15.326 -12.412  1.00 97.98           H  
ATOM   2551  CA  GLU A 169      39.821  15.907 -11.157  1.00 97.98           C  
ATOM   2552  HA  GLU A 169      39.664  15.692 -10.100  1.00 97.98           H  
ATOM   2553  C   GLU A 169      38.469  15.727 -11.856  1.00 97.98           C  
ATOM   2554  CB  GLU A 169      40.325  17.350 -11.280  1.00 97.98           C  
ATOM   2555  HB2 GLU A 169      40.581  17.512 -12.328  1.00 97.98           H  
ATOM   2556  HB3 GLU A 169      39.519  18.038 -11.023  1.00 97.98           H  
ATOM   2557  O   GLU A 169      37.456  15.602 -11.172  1.00 97.98           O  
ATOM   2558  CG  GLU A 169      41.537  17.658 -10.369  1.00 97.98           C  
ATOM   2559  HG2 GLU A 169      41.183  17.799  -9.347  1.00 97.98           H  
ATOM   2560  HG3 GLU A 169      42.220  16.809 -10.365  1.00 97.98           H  
ATOM   2561  CD  GLU A 169      42.320  18.897 -10.835  1.00 97.98           C  
ATOM   2562  OE1 GLU A 169      43.006  19.590 -10.043  1.00 97.98           O  
ATOM   2563  OE2 GLU A 169      42.304  19.177 -12.051  1.00 97.98           O  
ATOM   2564  N   LEU A 170      38.453  15.624 -13.188  1.00 98.21           N  
ATOM   2565  H   LEU A 170      39.324  15.702 -13.693  1.00 98.21           H  
ATOM   2566  CA  LEU A 170      37.241  15.377 -13.967  1.00 98.21           C  
ATOM   2567  HA  LEU A 170      36.554  16.203 -13.789  1.00 98.21           H  
ATOM   2568  C   LEU A 170      36.529  14.090 -13.536  1.00 98.21           C  
ATOM   2569  CB  LEU A 170      37.594  15.342 -15.465  1.00 98.21           C  
ATOM   2570  HB2 LEU A 170      38.358  14.583 -15.637  1.00 98.21           H  
ATOM   2571  HB3 LEU A 170      38.011  16.306 -15.755  1.00 98.21           H  
ATOM   2572  O   LEU A 170      35.334  14.138 -13.265  1.00 98.21           O  
ATOM   2573  CG  LEU A 170      36.390  15.013 -16.366  1.00 98.21           C  
ATOM   2574  HG  LEU A 170      36.010  14.017 -16.137  1.00 98.21           H  
ATOM   2575  CD1 LEU A 170      35.268  16.033 -16.195  1.00 98.21           C  
ATOM   2576 HD11 LEU A 170      34.512  15.862 -16.960  1.00 98.21           H  
ATOM   2577 HD12 LEU A 170      34.802  15.909 -15.217  1.00 98.21           H  
ATOM   2578 HD13 LEU A 170      35.676  17.040 -16.288  1.00 98.21           H  
ATOM   2579  CD2 LEU A 170      36.811  15.032 -17.826  1.00 98.21           C  
ATOM   2580 HD21 LEU A 170      37.659  14.365 -17.980  1.00 98.21           H  
ATOM   2581 HD22 LEU A 170      35.988  14.700 -18.460  1.00 98.21           H  
ATOM   2582 HD23 LEU A 170      37.094  16.047 -18.106  1.00 98.21           H  
ATOM   2583  N   ASP A 171      37.246  12.972 -13.408  1.00 97.36           N  
ATOM   2584  H   ASP A 171      38.204  12.985 -13.726  1.00 97.36           H  
ATOM   2585  CA  ASP A 171      36.668  11.685 -13.003  1.00 97.36           C  
ATOM   2586  HA  ASP A 171      35.915  11.387 -13.733  1.00 97.36           H  
ATOM   2587  C   ASP A 171      35.975  11.792 -11.627  1.00 97.36           C  
ATOM   2588  CB  ASP A 171      37.766  10.600 -12.970  1.00 97.36           C  
ATOM   2589  HB2 ASP A 171      37.333   9.694 -12.547  1.00 97.36           H  
ATOM   2590  HB3 ASP A 171      38.559  10.928 -12.297  1.00 97.36           H  
ATOM   2591  O   ASP A 171      34.887  11.252 -11.417  1.00 97.36           O  
ATOM   2592  CG  ASP A 171      38.386  10.226 -14.332  1.00 97.36           C  
ATOM   2593  OD1 ASP A 171      37.711  10.390 -15.374  1.00 97.36           O  
ATOM   2594  OD2 ASP A 171      39.543   9.731 -14.317  1.00 97.36           O  
ATOM   2595  N   ASN A 172      36.559  12.537 -10.681  1.00 97.68           N  
ATOM   2596  H   ASN A 172      37.418  13.009 -10.923  1.00 97.68           H  
ATOM   2597  CA  ASN A 172      35.957  12.767  -9.362  1.00 97.68           C  
ATOM   2598  HA  ASN A 172      35.608  11.816  -8.959  1.00 97.68           H  
ATOM   2599  C   ASN A 172      34.731  13.695  -9.423  1.00 97.68           C  
ATOM   2600  CB  ASN A 172      37.022  13.336  -8.413  1.00 97.68           C  
ATOM   2601  HB2 ASN A 172      36.531  13.724  -7.521  1.00 97.68           H  
ATOM   2602  HB3 ASN A 172      37.546  14.162  -8.896  1.00 97.68           H  
ATOM   2603  O   ASN A 172      33.718  13.441  -8.763  1.00 97.68           O  
ATOM   2604  CG  ASN A 172      38.013  12.288  -7.948  1.00 97.68           C  
ATOM   2605  ND2 ASN A 172      39.292  12.531  -8.071  1.00 97.68           N  
ATOM   2606 HD21 ASN A 172      39.553  13.167  -8.811  1.00 97.68           H  
ATOM   2607 HD22 ASN A 172      39.877  11.736  -7.859  1.00 97.68           H  
ATOM   2608  OD1 ASN A 172      37.667  11.237  -7.442  1.00 97.68           O  
ATOM   2609  N   LEU A 173      34.803  14.767 -10.215  1.00 98.32           N  
ATOM   2610  H   LEU A 173      35.648  14.921 -10.747  1.00 98.32           H  
ATOM   2611  CA  LEU A 173      33.687  15.697 -10.387  1.00 98.32           C  
ATOM   2612  HA  LEU A 173      33.309  15.984  -9.405  1.00 98.32           H  
ATOM   2613  C   LEU A 173      32.516  15.033 -11.122  1.00 98.32           C  
ATOM   2614  CB  LEU A 173      34.162  16.960 -11.125  1.00 98.32           C  
ATOM   2615  HB2 LEU A 173      33.289  17.581 -11.326  1.00 98.32           H  
ATOM   2616  HB3 LEU A 173      34.585  16.658 -12.083  1.00 98.32           H  
ATOM   2617  O   LEU A 173      31.372  15.237 -10.729  1.00 98.32           O  
ATOM   2618  CG  LEU A 173      35.196  17.821 -10.373  1.00 98.32           C  
ATOM   2619  HG  LEU A 173      36.073  17.228 -10.115  1.00 98.32           H  
ATOM   2620  CD1 LEU A 173      35.631  18.964 -11.287  1.00 98.32           C  
ATOM   2621 HD11 LEU A 173      36.345  19.604 -10.771  1.00 98.32           H  
ATOM   2622 HD12 LEU A 173      34.752  19.540 -11.575  1.00 98.32           H  
ATOM   2623 HD13 LEU A 173      36.103  18.555 -12.181  1.00 98.32           H  
ATOM   2624  CD2 LEU A 173      34.669  18.419  -9.070  1.00 98.32           C  
ATOM   2625 HD21 LEU A 173      35.452  19.018  -8.605  1.00 98.32           H  
ATOM   2626 HD22 LEU A 173      33.809  19.057  -9.271  1.00 98.32           H  
ATOM   2627 HD23 LEU A 173      34.389  17.624  -8.379  1.00 98.32           H  
ATOM   2628  N   ALA A 174      32.783  14.190 -12.121  1.00 98.11           N  
ATOM   2629  H   ALA A 174      33.744  14.087 -12.416  1.00 98.11           H  
ATOM   2630  CA  ALA A 174      31.772  13.430 -12.855  1.00 98.11           C  
ATOM   2631  HA  ALA A 174      31.006  14.114 -13.220  1.00 98.11           H  
ATOM   2632  C   ALA A 174      31.072  12.395 -11.962  1.00 98.11           C  
ATOM   2633  CB  ALA A 174      32.441  12.776 -14.066  1.00 98.11           C  
ATOM   2634  HB1 ALA A 174      33.222  12.088 -13.740  1.00 98.11           H  
ATOM   2635  HB2 ALA A 174      32.885  13.541 -14.702  1.00 98.11           H  
ATOM   2636  HB3 ALA A 174      31.700  12.225 -14.645  1.00 98.11           H  
ATOM   2637  O   ALA A 174      29.846  12.286 -11.997  1.00 98.11           O  
ATOM   2638  N   ASN A 175      31.818  11.700 -11.092  1.00 96.94           N  
ATOM   2639  H   ASN A 175      32.823  11.777 -11.148  1.00 96.94           H  
ATOM   2640  CA  ASN A 175      31.224  10.840 -10.062  1.00 96.94           C  
ATOM   2641  HA  ASN A 175      30.615  10.070 -10.536  1.00 96.94           H  
ATOM   2642  C   ASN A 175      30.283  11.619  -9.135  1.00 96.94           C  
ATOM   2643  CB  ASN A 175      32.334  10.170  -9.237  1.00 96.94           C  
ATOM   2644  HB2 ASN A 175      31.930   9.875  -8.268  1.00 96.94           H  
ATOM   2645  HB3 ASN A 175      33.156  10.863  -9.061  1.00 96.94           H  
ATOM   2646  O   ASN A 175      29.232  11.112  -8.766  1.00 96.94           O  
ATOM   2647  CG  ASN A 175      32.843   8.902  -9.884  1.00 96.94           C  
ATOM   2648  ND2 ASN A 175      34.104   8.827 -10.222  1.00 96.94           N  
ATOM   2649 HD21 ASN A 175      34.359   7.975 -10.702  1.00 96.94           H  
ATOM   2650 HD22 ASN A 175      34.623   9.685 -10.344  1.00 96.94           H  
ATOM   2651  OD1 ASN A 175      32.113   7.954 -10.098  1.00 96.94           O  
ATOM   2652  N   THR A 176      30.636  12.858  -8.787  1.00 97.69           N  
ATOM   2653  H   THR A 176      31.512  13.220  -9.135  1.00 97.69           H  
ATOM   2654  CA  THR A 176      29.784  13.718  -7.950  1.00 97.69           C  
ATOM   2655  HA  THR A 176      29.415  13.133  -7.108  1.00 97.69           H  
ATOM   2656  C   THR A 176      28.559  14.227  -8.720  1.00 97.69           C  
ATOM   2657  CB  THR A 176      30.592  14.898  -7.390  1.00 97.69           C  
ATOM   2658  HB  THR A 176      30.881  15.561  -8.205  1.00 97.69           H  
ATOM   2659  O   THR A 176      27.465  14.275  -8.173  1.00 97.69           O  
ATOM   2660  CG2 THR A 176      29.808  15.702  -6.352  1.00 97.69           C  
ATOM   2661 HG21 THR A 176      28.943  16.175  -6.817  1.00 97.69           H  
ATOM   2662 HG22 THR A 176      30.450  16.477  -5.935  1.00 97.69           H  
ATOM   2663 HG23 THR A 176      29.470  15.042  -5.553  1.00 97.69           H  
ATOM   2664  OG1 THR A 176      31.766  14.441  -6.748  1.00 97.69           O  
ATOM   2665  HG1 THR A 176      32.320  14.015  -7.406  1.00 97.69           H  
ATOM   2666  N   ALA A 177      28.720  14.582  -9.997  1.00 97.95           N  
ATOM   2667  H   ALA A 177      29.649  14.545 -10.391  1.00 97.95           H  
ATOM   2668  CA  ALA A 177      27.656  15.137 -10.833  1.00 97.95           C  
ATOM   2669  HA  ALA A 177      27.154  15.930 -10.278  1.00 97.95           H  
ATOM   2670  C   ALA A 177      26.579  14.117 -11.244  1.00 97.95           C  
ATOM   2671  CB  ALA A 177      28.309  15.739 -12.080  1.00 97.95           C  
ATOM   2672  HB1 ALA A 177      27.550  16.263 -12.662  1.00 97.95           H  
ATOM   2673  HB2 ALA A 177      29.095  16.442 -11.803  1.00 97.95           H  
ATOM   2674  HB3 ALA A 177      28.738  14.947 -12.693  1.00 97.95           H  
ATOM   2675  O   ALA A 177      25.474  14.511 -11.616  1.00 97.95           O  
ATOM   2676  N   THR A 178      26.903  12.822 -11.214  1.00 97.88           N  
ATOM   2677  H   THR A 178      27.839  12.573 -10.929  1.00 97.88           H  
ATOM   2678  CA  THR A 178      26.019  11.732 -11.667  1.00 97.88           C  
ATOM   2679  HA  THR A 178      25.217  12.155 -12.272  1.00 97.88           H  
ATOM   2680  C   THR A 178      25.313  10.990 -10.533  1.00 97.88           C  
ATOM   2681  CB  THR A 178      26.763  10.735 -12.572  1.00 97.88           C  
ATOM   2682  HB  THR A 178      26.106   9.894 -12.795  1.00 97.88           H  
ATOM   2683  O   THR A 178      24.531  10.091 -10.818  1.00 97.88           O  
ATOM   2684  CG2 THR A 178      27.178  11.366 -13.900  1.00 97.88           C  
ATOM   2685 HG21 THR A 178      27.815  12.236 -13.739  1.00 97.88           H  
ATOM   2686 HG22 THR A 178      26.285  11.670 -14.446  1.00 97.88           H  
ATOM   2687 HG23 THR A 178      27.714  10.626 -14.495  1.00 97.88           H  
ATOM   2688  OG1 THR A 178      27.932  10.251 -11.944  1.00 97.88           O  
ATOM   2689  HG1 THR A 178      28.603  10.930 -12.049  1.00 97.88           H  
ATOM   2690  N   VAL A 179      25.529  11.361  -9.262  1.00 96.18           N  
ATOM   2691  H   VAL A 179      26.162  12.127  -9.085  1.00 96.18           H  
ATOM   2692  CA  VAL A 179      24.908  10.687  -8.099  1.00 96.18           C  
ATOM   2693  HA  VAL A 179      25.288   9.667  -8.042  1.00 96.18           H  
ATOM   2694  C   VAL A 179      23.387  10.567  -8.251  1.00 96.18           C  
ATOM   2695  CB  VAL A 179      25.273  11.406  -6.784  1.00 96.18           C  
ATOM   2696  HB  VAL A 179      25.024  12.464  -6.872  1.00 96.18           H  
ATOM   2697  O   VAL A 179      22.853   9.467  -8.137  1.00 96.18           O  
ATOM   2698  CG1 VAL A 179      24.536  10.835  -5.567  1.00 96.18           C  
ATOM   2699 HG11 VAL A 179      24.880  11.318  -4.653  1.00 96.18           H  
ATOM   2700 HG12 VAL A 179      23.465  11.019  -5.652  1.00 96.18           H  
ATOM   2701 HG13 VAL A 179      24.693   9.759  -5.497  1.00 96.18           H  
ATOM   2702  CG2 VAL A 179      26.776  11.280  -6.502  1.00 96.18           C  
ATOM   2703 HG21 VAL A 179      27.335  11.774  -7.296  1.00 96.18           H  
ATOM   2704 HG22 VAL A 179      27.063  10.229  -6.456  1.00 96.18           H  
ATOM   2705 HG23 VAL A 179      27.018  11.770  -5.559  1.00 96.18           H  
ATOM   2706  N   ASP A 180      22.713  11.655  -8.630  1.00 92.52           N  
ATOM   2707  H   ASP A 180      23.188  12.546  -8.607  1.00 92.52           H  
ATOM   2708  CA  ASP A 180      21.251  11.684  -8.792  1.00 92.52           C  
ATOM   2709  HA  ASP A 180      20.790  11.347  -7.864  1.00 92.52           H  
ATOM   2710  C   ASP A 180      20.745  10.766  -9.928  1.00 92.52           C  
ATOM   2711  CB  ASP A 180      20.796  13.131  -9.066  1.00 92.52           C  
ATOM   2712  HB2 ASP A 180      21.289  13.484  -9.972  1.00 92.52           H  
ATOM   2713  HB3 ASP A 180      19.723  13.122  -9.257  1.00 92.52           H  
ATOM   2714  O   ASP A 180      19.585  10.348  -9.932  1.00 92.52           O  
ATOM   2715  CG  ASP A 180      21.060  14.138  -7.933  1.00 92.52           C  
ATOM   2716  OD1 ASP A 180      21.437  13.726  -6.816  1.00 92.52           O  
ATOM   2717  OD2 ASP A 180      20.906  15.352  -8.202  1.00 92.52           O  
ATOM   2718  N   VAL A 181      21.603  10.429 -10.901  1.00 95.73           N  
ATOM   2719  H   VAL A 181      22.564  10.722 -10.802  1.00 95.73           H  
ATOM   2720  CA  VAL A 181      21.277   9.461 -11.963  1.00 95.73           C  
ATOM   2721  HA  VAL A 181      20.301   9.713 -12.377  1.00 95.73           H  
ATOM   2722  C   VAL A 181      21.186   8.061 -11.370  1.00 95.73           C  
ATOM   2723  CB  VAL A 181      22.313   9.464 -13.109  1.00 95.73           C  
ATOM   2724  HB  VAL A 181      23.263   9.076 -12.742  1.00 95.73           H  
ATOM   2725  O   VAL A 181      20.260   7.323 -11.695  1.00 95.73           O  
ATOM   2726  CG1 VAL A 181      21.872   8.574 -14.279  1.00 95.73           C  
ATOM   2727 HG11 VAL A 181      21.781   7.538 -13.953  1.00 95.73           H  
ATOM   2728 HG12 VAL A 181      20.917   8.918 -14.676  1.00 95.73           H  
ATOM   2729 HG13 VAL A 181      22.622   8.612 -15.069  1.00 95.73           H  
ATOM   2730  CG2 VAL A 181      22.550  10.875 -13.652  1.00 95.73           C  
ATOM   2731 HG21 VAL A 181      22.942  11.513 -12.859  1.00 95.73           H  
ATOM   2732 HG22 VAL A 181      23.287  10.847 -14.455  1.00 95.73           H  
ATOM   2733 HG23 VAL A 181      21.623  11.309 -14.026  1.00 95.73           H  
ATOM   2734  N   TRP A 182      22.122   7.704 -10.488  1.00 95.35           N  
ATOM   2735  H   TRP A 182      22.812   8.390 -10.218  1.00 95.35           H  
ATOM   2736  CA  TRP A 182      22.225   6.369  -9.892  1.00 95.35           C  
ATOM   2737  HA  TRP A 182      21.997   5.628 -10.658  1.00 95.35           H  
ATOM   2738  C   TRP A 182      21.207   6.135  -8.775  1.00 95.35           C  
ATOM   2739  CB  TRP A 182      23.664   6.138  -9.412  1.00 95.35           C  
ATOM   2740  HB2 TRP A 182      23.788   5.082  -9.172  1.00 95.35           H  
ATOM   2741  HB3 TRP A 182      23.813   6.707  -8.494  1.00 95.35           H  
ATOM   2742  O   TRP A 182      20.800   4.997  -8.562  1.00 95.35           O  
ATOM   2743  CG  TRP A 182      24.732   6.535 -10.391  1.00 95.35           C  
ATOM   2744  CD1 TRP A 182      25.817   7.288 -10.100  1.00 95.35           C  
ATOM   2745  HD1 TRP A 182      26.033   7.684  -9.118  1.00 95.35           H  
ATOM   2746  CD2 TRP A 182      24.787   6.302 -11.831  1.00 95.35           C  
ATOM   2747  CE2 TRP A 182      25.936   6.972 -12.346  1.00 95.35           C  
ATOM   2748  CE3 TRP A 182      23.982   5.606 -12.759  1.00 95.35           C  
ATOM   2749  HE3 TRP A 182      23.106   5.080 -12.409  1.00 95.35           H  
ATOM   2750  NE1 TRP A 182      26.523   7.565 -11.253  1.00 95.35           N  
ATOM   2751  HE1 TRP A 182      27.250   8.264 -11.306  1.00 95.35           H  
ATOM   2752  CH2 TRP A 182      25.461   6.238 -14.591  1.00 95.35           C  
ATOM   2753  HH2 TRP A 182      25.735   6.199 -15.635  1.00 95.35           H  
ATOM   2754  CZ2 TRP A 182      26.266   6.962 -13.703  1.00 95.35           C  
ATOM   2755  HZ2 TRP A 182      27.131   7.509 -14.050  1.00 95.35           H  
ATOM   2756  CZ3 TRP A 182      24.323   5.560 -14.122  1.00 95.35           C  
ATOM   2757  HZ3 TRP A 182      23.717   4.983 -14.804  1.00 95.35           H  
ATOM   2758  N   ASP A 183      20.723   7.198  -8.130  1.00 90.89           N  
ATOM   2759  H   ASP A 183      21.192   8.084  -8.249  1.00 90.89           H  
ATOM   2760  CA  ASP A 183      19.617   7.117  -7.167  1.00 90.89           C  
ATOM   2761  HA  ASP A 183      19.834   6.326  -6.448  1.00 90.89           H  
ATOM   2762  C   ASP A 183      18.274   6.752  -7.839  1.00 90.89           C  
ATOM   2763  CB  ASP A 183      19.516   8.451  -6.405  1.00 90.89           C  
ATOM   2764  HB2 ASP A 183      18.562   8.474  -5.880  1.00 90.89           H  
ATOM   2765  HB3 ASP A 183      19.520   9.274  -7.119  1.00 90.89           H  
ATOM   2766  O   ASP A 183      17.343   6.247  -7.196  1.00 90.89           O  
ATOM   2767  CG  ASP A 183      20.623   8.669  -5.359  1.00 90.89           C  
ATOM   2768  OD1 ASP A 183      21.352   7.705  -5.027  1.00 90.89           O  
ATOM   2769  OD2 ASP A 183      20.683   9.797  -4.820  1.00 90.89           O  
ATOM   2770  N   PHE A 184      18.160   6.954  -9.158  1.00 92.68           N  
ATOM   2771  H   PHE A 184      18.963   7.319  -9.649  1.00 92.68           H  
ATOM   2772  CA  PHE A 184      17.004   6.508  -9.925  1.00 92.68           C  
ATOM   2773  HA  PHE A 184      16.109   6.770  -9.361  1.00 92.68           H  
ATOM   2774  C   PHE A 184      17.032   4.986 -10.115  1.00 92.68           C  
ATOM   2775  CB  PHE A 184      16.951   7.243 -11.267  1.00 92.68           C  
ATOM   2776  HB2 PHE A 184      17.776   6.907 -11.896  1.00 92.68           H  
ATOM   2777  HB3 PHE A 184      17.091   8.310 -11.089  1.00 92.68           H  
ATOM   2778  O   PHE A 184      17.904   4.453 -10.797  1.00 92.68           O  
ATOM   2779  CG  PHE A 184      15.649   7.047 -12.015  1.00 92.68           C  
ATOM   2780  CD1 PHE A 184      15.584   6.191 -13.129  1.00 92.68           C  
ATOM   2781  HD1 PHE A 184      16.463   5.647 -13.440  1.00 92.68           H  
ATOM   2782  CD2 PHE A 184      14.512   7.782 -11.631  1.00 92.68           C  
ATOM   2783  HD2 PHE A 184      14.567   8.451 -10.785  1.00 92.68           H  
ATOM   2784  CE1 PHE A 184      14.389   6.086 -13.865  1.00 92.68           C  
ATOM   2785  HE1 PHE A 184      14.347   5.474 -14.754  1.00 92.68           H  
ATOM   2786  CE2 PHE A 184      13.323   7.684 -12.373  1.00 92.68           C  
ATOM   2787  HE2 PHE A 184      12.475   8.299 -12.113  1.00 92.68           H  
ATOM   2788  CZ  PHE A 184      13.261   6.832 -13.489  1.00 92.68           C  
ATOM   2789  HZ  PHE A 184      12.365   6.786 -14.089  1.00 92.68           H  
ATOM   2790  N   SER A 185      16.024   4.282  -9.587  1.00 89.66           N  
ATOM   2791  H   SER A 185      15.400   4.775  -8.964  1.00 89.66           H  
ATOM   2792  CA  SER A 185      15.966   2.805  -9.577  1.00 89.66           C  
ATOM   2793  HA  SER A 185      16.742   2.444  -8.902  1.00 89.66           H  
ATOM   2794  C   SER A 185      16.213   2.114 -10.921  1.00 89.66           C  
ATOM   2795  CB  SER A 185      14.617   2.303  -9.045  1.00 89.66           C  
ATOM   2796  HB2 SER A 185      14.646   2.335  -7.956  1.00 89.66           H  
ATOM   2797  HB3 SER A 185      14.472   1.263  -9.336  1.00 89.66           H  
ATOM   2798  O   SER A 185      16.751   1.010 -10.942  1.00 89.66           O  
ATOM   2799  OG  SER A 185      13.525   3.087  -9.505  1.00 89.66           O  
ATOM   2800  HG  SER A 185      13.453   3.777  -8.842  1.00 89.66           H  
ATOM   2801  N   SER A 186      15.847   2.719 -12.057  1.00 93.89           N  
ATOM   2802  H   SER A 186      15.395   3.621 -12.010  1.00 93.89           H  
ATOM   2803  CA  SER A 186      16.145   2.116 -13.364  1.00 93.89           C  
ATOM   2804  HA  SER A 186      15.873   1.061 -13.328  1.00 93.89           H  
ATOM   2805  C   SER A 186      17.628   2.167 -13.739  1.00 93.89           C  
ATOM   2806  CB  SER A 186      15.346   2.764 -14.494  1.00 93.89           C  
ATOM   2807  HB2 SER A 186      15.652   3.804 -14.599  1.00 93.89           H  
ATOM   2808  HB3 SER A 186      15.578   2.250 -15.427  1.00 93.89           H  
ATOM   2809  O   SER A 186      18.024   1.418 -14.617  1.00 93.89           O  
ATOM   2810  OG  SER A 186      13.951   2.672 -14.260  1.00 93.89           O  
ATOM   2811  HG  SER A 186      13.727   1.740 -14.320  1.00 93.89           H  
ATOM   2812  N   PHE A 187      18.447   3.026 -13.132  1.00 95.73           N  
ATOM   2813  H   PHE A 187      18.087   3.600 -12.383  1.00 95.73           H  
ATOM   2814  CA  PHE A 187      19.856   3.223 -13.499  1.00 95.73           C  
ATOM   2815  HA  PHE A 187      20.108   2.571 -14.336  1.00 95.73           H  
ATOM   2816  C   PHE A 187      20.844   2.846 -12.394  1.00 95.73           C  
ATOM   2817  CB  PHE A 187      20.076   4.672 -13.954  1.00 95.73           C  
ATOM   2818  HB2 PHE A 187      21.101   4.782 -14.308  1.00 95.73           H  
ATOM   2819  HB3 PHE A 187      19.959   5.307 -13.076  1.00 95.73           H  
ATOM   2820  O   PHE A 187      22.043   2.820 -12.659  1.00 95.73           O  
ATOM   2821  CG  PHE A 187      19.145   5.174 -15.043  1.00 95.73           C  
ATOM   2822  CD1 PHE A 187      18.791   4.349 -16.126  1.00 95.73           C  
ATOM   2823  HD1 PHE A 187      19.213   3.357 -16.200  1.00 95.73           H  
ATOM   2824  CD2 PHE A 187      18.638   6.483 -14.979  1.00 95.73           C  
ATOM   2825  HD2 PHE A 187      18.933   7.133 -14.169  1.00 95.73           H  
ATOM   2826  CE1 PHE A 187      17.894   4.799 -17.108  1.00 95.73           C  
ATOM   2827  HE1 PHE A 187      17.618   4.161 -17.935  1.00 95.73           H  
ATOM   2828  CE2 PHE A 187      17.757   6.942 -15.973  1.00 95.73           C  
ATOM   2829  HE2 PHE A 187      17.384   7.955 -15.939  1.00 95.73           H  
ATOM   2830  CZ  PHE A 187      17.367   6.096 -17.023  1.00 95.73           C  
ATOM   2831  HZ  PHE A 187      16.682   6.454 -17.777  1.00 95.73           H  
ATOM   2832  N   GLU A 188      20.368   2.492 -11.197  1.00 92.81           N  
ATOM   2833  H   GLU A 188      19.386   2.648 -11.019  1.00 92.81           H  
ATOM   2834  CA  GLU A 188      21.191   2.106 -10.038  1.00 92.81           C  
ATOM   2835  HA  GLU A 188      21.677   2.991  -9.626  1.00 92.81           H  
ATOM   2836  C   GLU A 188      22.299   1.098 -10.399  1.00 92.81           C  
ATOM   2837  CB  GLU A 188      20.241   1.524  -8.973  1.00 92.81           C  
ATOM   2838  HB2 GLU A 188      19.451   2.248  -8.775  1.00 92.81           H  
ATOM   2839  HB3 GLU A 188      19.782   0.621  -9.377  1.00 92.81           H  
ATOM   2840  O   GLU A 188      23.461   1.263 -10.033  1.00 92.81           O  
ATOM   2841  CG  GLU A 188      20.938   1.182  -7.644  1.00 92.81           C  
ATOM   2842  HG2 GLU A 188      21.765   0.501  -7.846  1.00 92.81           H  
ATOM   2843  HG3 GLU A 188      21.352   2.098  -7.222  1.00 92.81           H  
ATOM   2844  CD  GLU A 188      20.012   0.514  -6.609  1.00 92.81           C  
ATOM   2845  OE1 GLU A 188      20.519   0.170  -5.515  1.00 92.81           O  
ATOM   2846  OE2 GLU A 188      18.817   0.279  -6.915  1.00 92.81           O  
ATOM   2847  N   ASN A 189      21.972   0.081 -11.202  1.00 94.13           N  
ATOM   2848  H   ASN A 189      21.012   0.031 -11.512  1.00 94.13           H  
ATOM   2849  CA  ASN A 189      22.915  -0.976 -11.586  1.00 94.13           C  
ATOM   2850  HA  ASN A 189      23.590  -1.146 -10.747  1.00 94.13           H  
ATOM   2851  C   ASN A 189      23.815  -0.625 -12.784  1.00 94.13           C  
ATOM   2852  CB  ASN A 189      22.131  -2.273 -11.830  1.00 94.13           C  
ATOM   2853  HB2 ASN A 189      22.812  -3.050 -12.175  1.00 94.13           H  
ATOM   2854  HB3 ASN A 189      21.380  -2.107 -12.602  1.00 94.13           H  
ATOM   2855  O   ASN A 189      24.653  -1.441 -13.173  1.00 94.13           O  
ATOM   2856  CG  ASN A 189      21.479  -2.773 -10.559  1.00 94.13           C  
ATOM   2857  ND2 ASN A 189      20.179  -2.945 -10.557  1.00 94.13           N  
ATOM   2858 HD21 ASN A 189      19.632  -2.629 -11.345  1.00 94.13           H  
ATOM   2859 HD22 ASN A 189      19.769  -3.063  -9.641  1.00 94.13           H  
ATOM   2860  OD1 ASN A 189      22.126  -3.038  -9.562  1.00 94.13           O  
ATOM   2861  N   SER A 190      23.643   0.554 -13.381  1.00 96.43           N  
ATOM   2862  H   SER A 190      22.952   1.187 -13.004  1.00 96.43           H  
ATOM   2863  CA  SER A 190      24.358   0.978 -14.589  1.00 96.43           C  
ATOM   2864  HA  SER A 190      24.635   0.097 -15.167  1.00 96.43           H  
ATOM   2865  C   SER A 190      25.653   1.738 -14.290  1.00 96.43           C  
ATOM   2866  CB  SER A 190      23.443   1.827 -15.473  1.00 96.43           C  
ATOM   2867  HB2 SER A 190      23.158   2.734 -14.939  1.00 96.43           H  
ATOM   2868  HB3 SER A 190      23.992   2.109 -16.371  1.00 96.43           H  
ATOM   2869  O   SER A 190      26.482   1.886 -15.187  1.00 96.43           O  
ATOM   2870  OG  SER A 190      22.277   1.109 -15.844  1.00 96.43           O  
ATOM   2871  HG  SER A 190      21.714   1.694 -16.356  1.00 96.43           H  
ATOM   2872  N   GLN A 191      25.865   2.185 -13.044  1.00 96.79           N  
ATOM   2873  H   GLN A 191      25.130   2.055 -12.363  1.00 96.79           H  
ATOM   2874  CA  GLN A 191      26.987   3.055 -12.676  1.00 96.79           C  
ATOM   2875  HA  GLN A 191      26.871   4.000 -13.208  1.00 96.79           H  
ATOM   2876  C   GLN A 191      28.350   2.472 -13.065  1.00 96.79           C  
ATOM   2877  CB  GLN A 191      26.948   3.350 -11.168  1.00 96.79           C  
ATOM   2878  HB2 GLN A 191      27.046   2.418 -10.611  1.00 96.79           H  
ATOM   2879  HB3 GLN A 191      25.989   3.801 -10.917  1.00 96.79           H  
ATOM   2880  O   GLN A 191      29.137   3.159 -13.702  1.00 96.79           O  
ATOM   2881  CG  GLN A 191      28.079   4.312 -10.756  1.00 96.79           C  
ATOM   2882  HG2 GLN A 191      29.051   3.867 -10.972  1.00 96.79           H  
ATOM   2883  HG3 GLN A 191      27.995   5.229 -11.337  1.00 96.79           H  
ATOM   2884  CD  GLN A 191      28.071   4.665  -9.274  1.00 96.79           C  
ATOM   2885  NE2 GLN A 191      28.807   5.679  -8.873  1.00 96.79           N  
ATOM   2886 HE21 GLN A 191      29.317   6.241  -9.539  1.00 96.79           H  
ATOM   2887 HE22 GLN A 191      28.725   5.913  -7.894  1.00 96.79           H  
ATOM   2888  OE1 GLN A 191      27.466   4.021  -8.436  1.00 96.79           O  
ATOM   2889  N   ALA A 192      28.637   1.216 -12.711  1.00 96.23           N  
ATOM   2890  H   ALA A 192      27.954   0.698 -12.177  1.00 96.23           H  
ATOM   2891  CA  ALA A 192      29.940   0.605 -12.991  1.00 96.23           C  
ATOM   2892  HA  ALA A 192      30.731   1.245 -12.600  1.00 96.23           H  
ATOM   2893  C   ALA A 192      30.186   0.444 -14.501  1.00 96.23           C  
ATOM   2894  CB  ALA A 192      30.009  -0.742 -12.263  1.00 96.23           C  
ATOM   2895  HB1 ALA A 192      29.226  -1.410 -12.623  1.00 96.23           H  
ATOM   2896  HB2 ALA A 192      30.983  -1.196 -12.446  1.00 96.23           H  
ATOM   2897  HB3 ALA A 192      29.895  -0.585 -11.191  1.00 96.23           H  
ATOM   2898  O   ALA A 192      31.259   0.763 -15.004  1.00 96.23           O  
ATOM   2899  N   SER A 193      29.171   0.005 -15.250  1.00 96.89           N  
ATOM   2900  H   SER A 193      28.282  -0.183 -14.808  1.00 96.89           H  
ATOM   2901  CA  SER A 193      29.279  -0.158 -16.705  1.00 96.89           C  
ATOM   2902  HA  SER A 193      30.180  -0.729 -16.928  1.00 96.89           H  
ATOM   2903  C   SER A 193      29.415   1.169 -17.446  1.00 96.89           C  
ATOM   2904  CB  SER A 193      28.074  -0.928 -17.237  1.00 96.89           C  
ATOM   2905  HB2 SER A 193      28.114  -0.966 -18.326  1.00 96.89           H  
ATOM   2906  HB3 SER A 193      27.149  -0.442 -16.924  1.00 96.89           H  
ATOM   2907  O   SER A 193      30.003   1.189 -18.524  1.00 96.89           O  
ATOM   2908  OG  SER A 193      28.136  -2.248 -16.732  1.00 96.89           O  
ATOM   2909  HG  SER A 193      28.913  -2.656 -17.121  1.00 96.89           H  
ATOM   2910  N   PHE A 194      28.902   2.256 -16.869  1.00 97.92           N  
ATOM   2911  H   PHE A 194      28.366   2.145 -16.020  1.00 97.92           H  
ATOM   2912  CA  PHE A 194      29.057   3.605 -17.394  1.00 97.92           C  
ATOM   2913  HA  PHE A 194      29.044   3.568 -18.483  1.00 97.92           H  
ATOM   2914  C   PHE A 194      30.393   4.248 -16.977  1.00 97.92           C  
ATOM   2915  CB  PHE A 194      27.848   4.436 -16.947  1.00 97.92           C  
ATOM   2916  HB2 PHE A 194      26.935   3.941 -17.277  1.00 97.92           H  
ATOM   2917  HB3 PHE A 194      27.823   4.486 -15.859  1.00 97.92           H  
ATOM   2918  O   PHE A 194      31.145   4.727 -17.816  1.00 97.92           O  
ATOM   2919  CG  PHE A 194      27.866   5.836 -17.516  1.00 97.92           C  
ATOM   2920  CD1 PHE A 194      28.243   6.930 -16.723  1.00 97.92           C  
ATOM   2921  HD1 PHE A 194      28.480   6.775 -15.681  1.00 97.92           H  
ATOM   2922  CD2 PHE A 194      27.579   6.035 -18.872  1.00 97.92           C  
ATOM   2923  HD2 PHE A 194      27.339   5.184 -19.493  1.00 97.92           H  
ATOM   2924  CE1 PHE A 194      28.342   8.214 -17.285  1.00 97.92           C  
ATOM   2925  HE1 PHE A 194      28.651   9.045 -16.668  1.00 97.92           H  
ATOM   2926  CE2 PHE A 194      27.684   7.311 -19.441  1.00 97.92           C  
ATOM   2927  HE2 PHE A 194      27.504   7.428 -20.499  1.00 97.92           H  
ATOM   2928  CZ  PHE A 194      28.071   8.404 -18.651  1.00 97.92           C  
ATOM   2929  HZ  PHE A 194      28.167   9.383 -19.098  1.00 97.92           H  
ATOM   2930  N   MET A 195      30.726   4.266 -15.687  1.00 97.62           N  
ATOM   2931  H   MET A 195      30.109   3.818 -15.025  1.00 97.62           H  
ATOM   2932  CA  MET A 195      31.849   5.053 -15.166  1.00 97.62           C  
ATOM   2933  HA  MET A 195      31.920   5.973 -15.746  1.00 97.62           H  
ATOM   2934  C   MET A 195      33.208   4.358 -15.296  1.00 97.62           C  
ATOM   2935  CB  MET A 195      31.595   5.444 -13.700  1.00 97.62           C  
ATOM   2936  HB2 MET A 195      32.496   5.907 -13.297  1.00 97.62           H  
ATOM   2937  HB3 MET A 195      31.396   4.546 -13.115  1.00 97.62           H  
ATOM   2938  O   MET A 195      34.193   5.032 -15.607  1.00 97.62           O  
ATOM   2939  CG  MET A 195      30.428   6.427 -13.530  1.00 97.62           C  
ATOM   2940  HG2 MET A 195      29.517   5.941 -13.880  1.00 97.62           H  
ATOM   2941  HG3 MET A 195      30.300   6.626 -12.466  1.00 97.62           H  
ATOM   2942  SD  MET A 195      30.602   8.023 -14.391  1.00 97.62           S  
ATOM   2943  CE  MET A 195      31.902   8.813 -13.415  1.00 97.62           C  
ATOM   2944  HE1 MET A 195      32.799   8.193 -13.418  1.00 97.62           H  
ATOM   2945  HE2 MET A 195      31.549   8.948 -12.393  1.00 97.62           H  
ATOM   2946  HE3 MET A 195      32.138   9.784 -13.849  1.00 97.62           H  
ATOM   2947  N   ASP A 196      33.280   3.049 -15.046  1.00 97.30           N  
ATOM   2948  H   ASP A 196      32.433   2.527 -14.870  1.00 97.30           H  
ATOM   2949  CA  ASP A 196      34.555   2.333 -14.946  1.00 97.30           C  
ATOM   2950  HA  ASP A 196      35.220   2.910 -14.303  1.00 97.30           H  
ATOM   2951  C   ASP A 196      35.232   2.188 -16.309  1.00 97.30           C  
ATOM   2952  CB  ASP A 196      34.389   0.938 -14.314  1.00 97.30           C  
ATOM   2953  HB2 ASP A 196      33.724   0.336 -14.933  1.00 97.30           H  
ATOM   2954  HB3 ASP A 196      35.361   0.446 -14.326  1.00 97.30           H  
ATOM   2955  O   ASP A 196      34.570   2.050 -17.334  1.00 97.30           O  
ATOM   2956  CG  ASP A 196      33.897   0.930 -12.862  1.00 97.30           C  
ATOM   2957  OD1 ASP A 196      33.976   1.983 -12.189  1.00 97.30           O  
ATOM   2958  OD2 ASP A 196      33.509  -0.169 -12.397  1.00 97.30           O  
ATOM   2959  N   ASP A 197      36.563   2.157 -16.318  1.00 96.55           N  
ATOM   2960  H   ASP A 197      37.052   2.320 -15.449  1.00 96.55           H  
ATOM   2961  CA  ASP A 197      37.359   1.910 -17.521  1.00 96.55           C  
ATOM   2962  HA  ASP A 197      37.095   2.657 -18.270  1.00 96.55           H  
ATOM   2963  C   ASP A 197      37.076   0.516 -18.124  1.00 96.55           C  
ATOM   2964  CB  ASP A 197      38.844   2.110 -17.169  1.00 96.55           C  
ATOM   2965  HB2 ASP A 197      39.112   1.428 -16.363  1.00 96.55           H  
ATOM   2966  HB3 ASP A 197      38.984   3.128 -16.807  1.00 96.55           H  
ATOM   2967  O   ASP A 197      37.435  -0.521 -17.559  1.00 96.55           O  
ATOM   2968  CG  ASP A 197      39.799   1.881 -18.343  1.00 96.55           C  
ATOM   2969  OD1 ASP A 197      39.327   1.691 -19.485  1.00 96.55           O  
ATOM   2970  OD2 ASP A 197      41.026   1.853 -18.107  1.00 96.55           O  
ATOM   2971  N   GLN A 198      36.460   0.505 -19.309  1.00 96.10           N  
ATOM   2972  H   GLN A 198      36.210   1.403 -19.699  1.00 96.10           H  
ATOM   2973  CA  GLN A 198      36.166  -0.683 -20.113  1.00 96.10           C  
ATOM   2974  HA  GLN A 198      36.294  -1.561 -19.479  1.00 96.10           H  
ATOM   2975  C   GLN A 198      37.142  -0.853 -21.292  1.00 96.10           C  
ATOM   2976  CB  GLN A 198      34.702  -0.692 -20.609  1.00 96.10           C  
ATOM   2977  HB2 GLN A 198      34.498  -1.652 -21.084  1.00 96.10           H  
ATOM   2978  HB3 GLN A 198      34.579   0.071 -21.376  1.00 96.10           H  
ATOM   2979  O   GLN A 198      36.893  -1.674 -22.169  1.00 96.10           O  
ATOM   2980  CG  GLN A 198      33.625  -0.454 -19.543  1.00 96.10           C  
ATOM   2981  HG2 GLN A 198      32.649  -0.439 -20.028  1.00 96.10           H  
ATOM   2982  HG3 GLN A 198      33.771   0.528 -19.095  1.00 96.10           H  
ATOM   2983  CD  GLN A 198      33.588  -1.522 -18.457  1.00 96.10           C  
ATOM   2984  NE2 GLN A 198      33.127  -1.175 -17.275  1.00 96.10           N  
ATOM   2985 HE21 GLN A 198      33.218  -1.844 -16.524  1.00 96.10           H  
ATOM   2986 HE22 GLN A 198      32.945  -0.200 -17.084  1.00 96.10           H  
ATOM   2987  OE1 GLN A 198      33.933  -2.681 -18.651  1.00 96.10           O  
ATOM   2988  N   THR A 199      38.265  -0.129 -21.367  1.00 95.23           N  
ATOM   2989  H   THR A 199      38.456   0.547 -20.641  1.00 95.23           H  
ATOM   2990  CA  THR A 199      39.215  -0.219 -22.502  1.00 95.23           C  
ATOM   2991  HA  THR A 199      38.704   0.102 -23.409  1.00 95.23           H  
ATOM   2992  C   THR A 199      39.737  -1.639 -22.756  1.00 95.23           C  
ATOM   2993  CB  THR A 199      40.438   0.689 -22.300  1.00 95.23           C  
ATOM   2994  HB  THR A 199      41.164   0.456 -23.079  1.00 95.23           H  
ATOM   2995  O   THR A 199      39.987  -2.020 -23.901  1.00 95.23           O  
ATOM   2996  CG2 THR A 199      40.108   2.175 -22.423  1.00 95.23           C  
ATOM   2997 HG21 THR A 199      40.956   2.772 -22.087  1.00 95.23           H  
ATOM   2998 HG22 THR A 199      39.898   2.422 -23.464  1.00 95.23           H  
ATOM   2999 HG23 THR A 199      39.233   2.431 -21.826  1.00 95.23           H  
ATOM   3000  OG1 THR A 199      41.048   0.425 -21.059  1.00 95.23           O  
ATOM   3001  HG1 THR A 199      40.577   0.954 -20.410  1.00 95.23           H  
ATOM   3002  N   ALA A 200      39.874  -2.456 -21.706  1.00 95.21           N  
ATOM   3003  H   ALA A 200      39.695  -2.059 -20.794  1.00 95.21           H  
ATOM   3004  CA  ALA A 200      40.295  -3.853 -21.819  1.00 95.21           C  
ATOM   3005  HA  ALA A 200      41.168  -3.898 -22.470  1.00 95.21           H  
ATOM   3006  C   ALA A 200      39.216  -4.765 -22.435  1.00 95.21           C  
ATOM   3007  CB  ALA A 200      40.702  -4.344 -20.425  1.00 95.21           C  
ATOM   3008  HB1 ALA A 200      39.842  -4.306 -19.756  1.00 95.21           H  
ATOM   3009  HB2 ALA A 200      41.491  -3.707 -20.026  1.00 95.21           H  
ATOM   3010  HB3 ALA A 200      41.063  -5.370 -20.487  1.00 95.21           H  
ATOM   3011  O   ALA A 200      39.546  -5.741 -23.115  1.00 95.21           O  
ATOM   3012  N   THR A 201      37.941  -4.454 -22.197  1.00 95.51           N  
ATOM   3013  H   THR A 201      37.748  -3.596 -21.699  1.00 95.51           H  
ATOM   3014  CA  THR A 201      36.772  -5.176 -22.718  1.00 95.51           C  
ATOM   3015  HA  THR A 201      37.050  -5.720 -23.621  1.00 95.51           H  
ATOM   3016  C   THR A 201      35.677  -4.181 -23.115  1.00 95.51           C  
ATOM   3017  CB  THR A 201      36.226  -6.198 -21.701  1.00 95.51           C  
ATOM   3018  HB  THR A 201      35.273  -6.581 -22.065  1.00 95.51           H  
ATOM   3019  O   THR A 201      34.698  -4.047 -22.379  1.00 95.51           O  
ATOM   3020  CG2 THR A 201      37.170  -7.387 -21.513  1.00 95.51           C  
ATOM   3021 HG21 THR A 201      38.102  -7.051 -21.058  1.00 95.51           H  
ATOM   3022 HG22 THR A 201      36.696  -8.118 -20.858  1.00 95.51           H  
ATOM   3023 HG23 THR A 201      37.381  -7.846 -22.478  1.00 95.51           H  
ATOM   3024  OG1 THR A 201      36.036  -5.631 -20.427  1.00 95.51           O  
ATOM   3025  HG1 THR A 201      35.403  -4.917 -20.531  1.00 95.51           H  
ATOM   3026  N   PRO A 202      35.834  -3.468 -24.248  1.00 96.72           N  
ATOM   3027  CA  PRO A 202      34.880  -2.440 -24.648  1.00 96.72           C  
ATOM   3028  HA  PRO A 202      34.836  -1.683 -23.865  1.00 96.72           H  
ATOM   3029  C   PRO A 202      33.483  -3.020 -24.869  1.00 96.72           C  
ATOM   3030  CB  PRO A 202      35.448  -1.812 -25.922  1.00 96.72           C  
ATOM   3031  HB2 PRO A 202      35.053  -2.323 -26.800  1.00 96.72           H  
ATOM   3032  HB3 PRO A 202      35.231  -0.745 -25.968  1.00 96.72           H  
ATOM   3033  O   PRO A 202      33.345  -4.135 -25.379  1.00 96.72           O  
ATOM   3034  CG  PRO A 202      36.947  -2.085 -25.813  1.00 96.72           C  
ATOM   3035  HG2 PRO A 202      37.432  -2.097 -26.789  1.00 96.72           H  
ATOM   3036  HG3 PRO A 202      37.413  -1.350 -25.158  1.00 96.72           H  
ATOM   3037  CD  PRO A 202      36.985  -3.453 -25.141  1.00 96.72           C  
ATOM   3038  HD2 PRO A 202      36.870  -4.237 -25.889  1.00 96.72           H  
ATOM   3039  HD3 PRO A 202      37.931  -3.569 -24.611  1.00 96.72           H  
ATOM   3040  N   LEU A 203      32.458  -2.252 -24.510  1.00 97.24           N  
ATOM   3041  H   LEU A 203      32.653  -1.332 -24.143  1.00 97.24           H  
ATOM   3042  CA  LEU A 203      31.058  -2.632 -24.683  1.00 97.24           C  
ATOM   3043  HA  LEU A 203      30.965  -3.707 -24.529  1.00 97.24           H  
ATOM   3044  C   LEU A 203      30.606  -2.314 -26.109  1.00 97.24           C  
ATOM   3045  CB  LEU A 203      30.171  -1.922 -23.645  1.00 97.24           C  
ATOM   3046  HB2 LEU A 203      29.173  -2.354 -23.705  1.00 97.24           H  
ATOM   3047  HB3 LEU A 203      30.091  -0.870 -23.920  1.00 97.24           H  
ATOM   3048  O   LEU A 203      30.943  -1.262 -26.649  1.00 97.24           O  
ATOM   3049  CG  LEU A 203      30.656  -1.989 -22.184  1.00 97.24           C  
ATOM   3050  HG  LEU A 203      31.583  -1.424 -22.087  1.00 97.24           H  
ATOM   3051  CD1 LEU A 203      29.613  -1.341 -21.273  1.00 97.24           C  
ATOM   3052 HD11 LEU A 203      28.667  -1.876 -21.355  1.00 97.24           H  
ATOM   3053 HD12 LEU A 203      29.962  -1.351 -20.241  1.00 97.24           H  
ATOM   3054 HD13 LEU A 203      29.439  -0.307 -21.571  1.00 97.24           H  
ATOM   3055  CD2 LEU A 203      30.908  -3.420 -21.706  1.00 97.24           C  
ATOM   3056 HD21 LEU A 203      31.755  -3.845 -22.244  1.00 97.24           H  
ATOM   3057 HD22 LEU A 203      31.153  -3.415 -20.643  1.00 97.24           H  
ATOM   3058 HD23 LEU A 203      30.027  -4.038 -21.878  1.00 97.24           H  
ATOM   3059  N   ASP A 204      29.825  -3.190 -26.729  1.00 97.18           N  
ATOM   3060  H   ASP A 204      29.539  -4.021 -26.231  1.00 97.18           H  
ATOM   3061  CA  ASP A 204      29.337  -2.977 -28.093  1.00 97.18           C  
ATOM   3062  HA  ASP A 204      30.154  -2.593 -28.705  1.00 97.18           H  
ATOM   3063  C   ASP A 204      28.199  -1.940 -28.128  1.00 97.18           C  
ATOM   3064  CB  ASP A 204      28.876  -4.311 -28.697  1.00 97.18           C  
ATOM   3065  HB2 ASP A 204      28.234  -4.088 -29.550  1.00 97.18           H  
ATOM   3066  HB3 ASP A 204      28.270  -4.845 -27.965  1.00 97.18           H  
ATOM   3067  O   ASP A 204      27.217  -2.045 -27.390  1.00 97.18           O  
ATOM   3068  CG  ASP A 204      30.001  -5.229 -29.195  1.00 97.18           C  
ATOM   3069  OD1 ASP A 204      31.057  -4.715 -29.627  1.00 97.18           O  
ATOM   3070  OD2 ASP A 204      29.745  -6.455 -29.266  1.00 97.18           O  
ATOM   3071  N   VAL A 205      28.290  -0.965 -29.039  1.00 96.75           N  
ATOM   3072  H   VAL A 205      29.125  -0.933 -29.607  1.00 96.75           H  
ATOM   3073  CA  VAL A 205      27.270   0.079 -29.251  1.00 96.75           C  
ATOM   3074  HA  VAL A 205      26.597   0.096 -28.394  1.00 96.75           H  
ATOM   3075  C   VAL A 205      26.446  -0.238 -30.498  1.00 96.75           C  
ATOM   3076  CB  VAL A 205      27.913   1.477 -29.351  1.00 96.75           C  
ATOM   3077  HB  VAL A 205      28.624   1.484 -30.177  1.00 96.75           H  
ATOM   3078  O   VAL A 205      27.002  -0.451 -31.580  1.00 96.75           O  
ATOM   3079  CG1 VAL A 205      26.878   2.579 -29.605  1.00 96.75           C  
ATOM   3080 HG11 VAL A 205      26.162   2.597 -28.784  1.00 96.75           H  
ATOM   3081 HG12 VAL A 205      26.360   2.427 -30.552  1.00 96.75           H  
ATOM   3082 HG13 VAL A 205      27.376   3.547 -29.637  1.00 96.75           H  
ATOM   3083  CG2 VAL A 205      28.656   1.834 -28.060  1.00 96.75           C  
ATOM   3084 HG21 VAL A 205      27.956   1.884 -27.227  1.00 96.75           H  
ATOM   3085 HG22 VAL A 205      29.413   1.082 -27.837  1.00 96.75           H  
ATOM   3086 HG23 VAL A 205      29.146   2.802 -28.167  1.00 96.75           H  
ATOM   3087  N   PHE A 206      25.114  -0.222 -30.378  1.00 95.34           N  
ATOM   3088  H   PHE A 206      24.725  -0.062 -29.459  1.00 95.34           H  
ATOM   3089  CA  PHE A 206      24.186  -0.610 -31.447  1.00 95.34           C  
ATOM   3090  HA  PHE A 206      24.753  -0.948 -32.315  1.00 95.34           H  
ATOM   3091  C   PHE A 206      23.284   0.548 -31.896  1.00 95.34           C  
ATOM   3092  CB  PHE A 206      23.325  -1.795 -30.977  1.00 95.34           C  
ATOM   3093  HB2 PHE A 206      22.751  -1.492 -30.101  1.00 95.34           H  
ATOM   3094  HB3 PHE A 206      22.611  -2.040 -31.762  1.00 95.34           H  
ATOM   3095  O   PHE A 206      22.323   0.897 -31.216  1.00 95.34           O  
ATOM   3096  CG  PHE A 206      24.102  -3.046 -30.625  1.00 95.34           C  
ATOM   3097  CD1 PHE A 206      24.261  -4.075 -31.571  1.00 95.34           C  
ATOM   3098  HD1 PHE A 206      23.834  -3.980 -32.558  1.00 95.34           H  
ATOM   3099  CD2 PHE A 206      24.672  -3.181 -29.347  1.00 95.34           C  
ATOM   3100  HD2 PHE A 206      24.586  -2.388 -28.618  1.00 95.34           H  
ATOM   3101  CE1 PHE A 206      24.979  -5.236 -31.230  1.00 95.34           C  
ATOM   3102  HE1 PHE A 206      25.106  -6.031 -31.949  1.00 95.34           H  
ATOM   3103  CE2 PHE A 206      25.402  -4.332 -29.017  1.00 95.34           C  
ATOM   3104  HE2 PHE A 206      25.883  -4.402 -28.052  1.00 95.34           H  
ATOM   3105  CZ  PHE A 206      25.550  -5.365 -29.954  1.00 95.34           C  
ATOM   3106  HZ  PHE A 206      26.132  -6.238 -29.699  1.00 95.34           H  
ATOM   3107  N   ALA A 207      23.491   1.074 -33.107  1.00 87.86           N  
ATOM   3108  H   ALA A 207      24.365   0.872 -33.571  1.00 87.86           H  
ATOM   3109  CA  ALA A 207      22.656   2.163 -33.635  1.00 87.86           C  
ATOM   3110  HA  ALA A 207      22.658   2.978 -32.911  1.00 87.86           H  
ATOM   3111  C   ALA A 207      21.180   1.785 -33.890  1.00 87.86           C  
ATOM   3112  CB  ALA A 207      23.295   2.668 -34.932  1.00 87.86           C  
ATOM   3113  HB1 ALA A 207      22.727   3.520 -35.307  1.00 87.86           H  
ATOM   3114  HB2 ALA A 207      24.316   2.994 -34.737  1.00 87.86           H  
ATOM   3115  HB3 ALA A 207      23.294   1.877 -35.682  1.00 87.86           H  
ATOM   3116  O   ALA A 207      20.304   2.647 -33.901  1.00 87.86           O  
ATOM   3117  N   SER A 208      20.875   0.512 -34.164  1.00 84.85           N  
ATOM   3118  H   SER A 208      21.615  -0.174 -34.124  1.00 84.85           H  
ATOM   3119  CA  SER A 208      19.498   0.075 -34.419  1.00 84.85           C  
ATOM   3120  HA  SER A 208      18.823   0.650 -33.786  1.00 84.85           H  
ATOM   3121  C   SER A 208      19.327  -1.398 -34.087  1.00 84.85           C  
ATOM   3122  CB  SER A 208      19.122   0.337 -35.885  1.00 84.85           C  
ATOM   3123  HB2 SER A 208      19.331   1.379 -36.131  1.00 84.85           H  
ATOM   3124  HB3 SER A 208      19.718  -0.298 -36.540  1.00 84.85           H  
ATOM   3125  O   SER A 208      19.653  -2.250 -34.903  1.00 84.85           O  
ATOM   3126  OG  SER A 208      17.744   0.084 -36.095  1.00 84.85           O  
ATOM   3127  HG  SER A 208      17.257   0.817 -35.710  1.00 84.85           H  
ATOM   3128  N   GLY A 209      18.793  -1.701 -32.905  1.00 84.51           N  
ATOM   3129  H   GLY A 209      18.639  -0.945 -32.254  1.00 84.51           H  
ATOM   3130  CA  GLY A 209      18.441  -3.061 -32.492  1.00 84.51           C  
ATOM   3131  HA2 GLY A 209      17.828  -3.521 -33.266  1.00 84.51           H  
ATOM   3132  HA3 GLY A 209      17.841  -2.997 -31.584  1.00 84.51           H  
ATOM   3133  C   GLY A 209      19.638  -3.987 -32.229  1.00 84.51           C  
ATOM   3134  O   GLY A 209      20.546  -4.137 -33.038  1.00 84.51           O  
ATOM   3135  N   TYR A 210      19.579  -4.710 -31.116  1.00 88.76           N  
ATOM   3136  H   TYR A 210      18.845  -4.505 -30.454  1.00 88.76           H  
ATOM   3137  CA  TYR A 210      20.670  -5.558 -30.615  1.00 88.76           C  
ATOM   3138  HA  TYR A 210      21.596  -4.983 -30.637  1.00 88.76           H  
ATOM   3139  C   TYR A 210      20.943  -6.839 -31.426  1.00 88.76           C  
ATOM   3140  CB  TYR A 210      20.346  -5.875 -29.152  1.00 88.76           C  
ATOM   3141  HB2 TYR A 210      19.412  -6.434 -29.095  1.00 88.76           H  
ATOM   3142  HB3 TYR A 210      21.135  -6.504 -28.741  1.00 88.76           H  
ATOM   3143  O   TYR A 210      21.883  -7.571 -31.139  1.00 88.76           O  
ATOM   3144  CG  TYR A 210      20.248  -4.622 -28.306  1.00 88.76           C  
ATOM   3145  CD1 TYR A 210      21.436  -3.969 -27.949  1.00 88.76           C  
ATOM   3146  HD1 TYR A 210      22.389  -4.349 -28.285  1.00 88.76           H  
ATOM   3147  CD2 TYR A 210      19.003  -4.082 -27.917  1.00 88.76           C  
ATOM   3148  HD2 TYR A 210      18.084  -4.587 -28.176  1.00 88.76           H  
ATOM   3149  CE1 TYR A 210      21.398  -2.826 -27.141  1.00 88.76           C  
ATOM   3150  HE1 TYR A 210      22.321  -2.331 -26.879  1.00 88.76           H  
ATOM   3151  CE2 TYR A 210      18.963  -2.918 -27.116  1.00 88.76           C  
ATOM   3152  HE2 TYR A 210      18.025  -2.526 -26.752  1.00 88.76           H  
ATOM   3153  OH  TYR A 210      20.154  -1.254 -25.842  1.00 88.76           O  
ATOM   3154  HH  TYR A 210      21.010  -1.157 -25.419  1.00 88.76           H  
ATOM   3155  CZ  TYR A 210      20.169  -2.315 -26.690  1.00 88.76           C  
ATOM   3156  N   ASN A 211      20.128  -7.122 -32.448  1.00 89.39           N  
ATOM   3157  H   ASN A 211      19.400  -6.453 -32.652  1.00 89.39           H  
ATOM   3158  CA  ASN A 211      20.349  -8.238 -33.377  1.00 89.39           C  
ATOM   3159  HA  ASN A 211      20.872  -9.040 -32.856  1.00 89.39           H  
ATOM   3160  C   ASN A 211      21.228  -7.854 -34.580  1.00 89.39           C  
ATOM   3161  CB  ASN A 211      18.986  -8.765 -33.855  1.00 89.39           C  
ATOM   3162  HB2 ASN A 211      19.150  -9.514 -34.629  1.00 89.39           H  
ATOM   3163  HB3 ASN A 211      18.417  -7.944 -34.290  1.00 89.39           H  
ATOM   3164  O   ASN A 211      21.613  -8.725 -35.361  1.00 89.39           O  
ATOM   3165  CG  ASN A 211      18.177  -9.432 -32.760  1.00 89.39           C  
ATOM   3166  ND2 ASN A 211      16.869  -9.411 -32.867  1.00 89.39           N  
ATOM   3167 HD21 ASN A 211      16.373  -9.837 -32.098  1.00 89.39           H  
ATOM   3168 HD22 ASN A 211      16.420  -8.923 -33.630  1.00 89.39           H  
ATOM   3169  OD1 ASN A 211      18.677 -10.012 -31.817  1.00 89.39           O  
ATOM   3170  N   ASN A 212      21.488  -6.560 -34.774  1.00 92.14           N  
ATOM   3171  H   ASN A 212      21.238  -5.905 -34.047  1.00 92.14           H  
ATOM   3172  CA  ASN A 212      22.341  -6.052 -35.843  1.00 92.14           C  
ATOM   3173  HA  ASN A 212      22.304  -6.742 -36.686  1.00 92.14           H  
ATOM   3174  C   ASN A 212      23.805  -5.996 -35.375  1.00 92.14           C  
ATOM   3175  CB  ASN A 212      21.775  -4.695 -36.292  1.00 92.14           C  
ATOM   3176  HB2 ASN A 212      21.586  -4.074 -35.416  1.00 92.14           H  
ATOM   3177  HB3 ASN A 212      22.498  -4.161 -36.909  1.00 92.14           H  
ATOM   3178  O   ASN A 212      24.051  -6.002 -34.173  1.00 92.14           O  
ATOM   3179  CG  ASN A 212      20.499  -4.858 -37.100  1.00 92.14           C  
ATOM   3180  ND2 ASN A 212      19.571  -3.946 -37.001  1.00 92.14           N  
ATOM   3181 HD21 ASN A 212      19.674  -3.219 -36.308  1.00 92.14           H  
ATOM   3182 HD22 ASN A 212      18.720  -4.077 -37.530  1.00 92.14           H  
ATOM   3183  OD1 ASN A 212      20.312  -5.792 -37.862  1.00 92.14           O  
ATOM   3184  N   PRO A 213      24.791  -5.968 -36.290  1.00 92.82           N  
ATOM   3185  CA  PRO A 213      26.188  -5.825 -35.892  1.00 92.82           C  
ATOM   3186  HA  PRO A 213      26.452  -6.669 -35.254  1.00 92.82           H  
ATOM   3187  C   PRO A 213      26.429  -4.496 -35.147  1.00 92.82           C  
ATOM   3188  CB  PRO A 213      26.999  -5.903 -37.188  1.00 92.82           C  
ATOM   3189  HB2 PRO A 213      27.885  -5.268 -37.158  1.00 92.82           H  
ATOM   3190  HB3 PRO A 213      27.279  -6.938 -37.378  1.00 92.82           H  
ATOM   3191  O   PRO A 213      25.793  -3.496 -35.500  1.00 92.82           O  
ATOM   3192  CG  PRO A 213      26.004  -5.438 -38.253  1.00 92.82           C  
ATOM   3193  HG2 PRO A 213      25.972  -4.349 -38.271  1.00 92.82           H  
ATOM   3194  HG3 PRO A 213      26.250  -5.832 -39.239  1.00 92.82           H  
ATOM   3195  CD  PRO A 213      24.672  -5.981 -37.740  1.00 92.82           C  
ATOM   3196  HD2 PRO A 213      24.534  -7.008 -38.079  1.00 92.82           H  
ATOM   3197  HD3 PRO A 213      23.854  -5.355 -38.097  1.00 92.82           H  
ATOM   3198  N   PRO A 214      27.366  -4.462 -34.180  1.00 94.47           N  
ATOM   3199  CA  PRO A 214      27.767  -3.233 -33.501  1.00 94.47           C  
ATOM   3200  HA  PRO A 214      26.915  -2.852 -32.938  1.00 94.47           H  
ATOM   3201  C   PRO A 214      28.257  -2.166 -34.487  1.00 94.47           C  
ATOM   3202  CB  PRO A 214      28.877  -3.623 -32.519  1.00 94.47           C  
ATOM   3203  HB2 PRO A 214      29.856  -3.476 -32.974  1.00 94.47           H  
ATOM   3204  HB3 PRO A 214      28.809  -3.056 -31.590  1.00 94.47           H  
ATOM   3205  O   PRO A 214      28.894  -2.472 -35.499  1.00 94.47           O  
ATOM   3206  CG  PRO A 214      28.654  -5.116 -32.293  1.00 94.47           C  
ATOM   3207  HG2 PRO A 214      27.907  -5.264 -31.514  1.00 94.47           H  
ATOM   3208  HG3 PRO A 214      29.581  -5.630 -32.038  1.00 94.47           H  
ATOM   3209  CD  PRO A 214      28.092  -5.597 -33.625  1.00 94.47           C  
ATOM   3210  HD2 PRO A 214      27.439  -6.450 -33.443  1.00 94.47           H  
ATOM   3211  HD3 PRO A 214      28.909  -5.870 -34.293  1.00 94.47           H  
ATOM   3212  N   THR A 215      27.967  -0.904 -34.183  1.00 94.94           N  
ATOM   3213  H   THR A 215      27.452  -0.737 -33.331  1.00 94.94           H  
ATOM   3214  CA  THR A 215      28.394   0.271 -34.962  1.00 94.94           C  
ATOM   3215  HA  THR A 215      28.752  -0.058 -35.937  1.00 94.94           H  
ATOM   3216  C   THR A 215      29.558   1.023 -34.328  1.00 94.94           C  
ATOM   3217  CB  THR A 215      27.221   1.234 -35.194  1.00 94.94           C  
ATOM   3218  HB  THR A 215      27.595   2.171 -35.605  1.00 94.94           H  
ATOM   3219  O   THR A 215      30.184   1.842 -34.996  1.00 94.94           O  
ATOM   3220  CG2 THR A 215      26.225   0.632 -36.185  1.00 94.94           C  
ATOM   3221 HG21 THR A 215      25.464   1.375 -36.426  1.00 94.94           H  
ATOM   3222 HG22 THR A 215      26.744   0.352 -37.102  1.00 94.94           H  
ATOM   3223 HG23 THR A 215      25.754  -0.251 -35.755  1.00 94.94           H  
ATOM   3224  OG1 THR A 215      26.492   1.494 -34.011  1.00 94.94           O  
ATOM   3225  HG1 THR A 215      27.084   1.869 -33.355  1.00 94.94           H  
ATOM   3226  N   GLY A 216      29.854   0.742 -33.062  1.00 95.08           N  
ATOM   3227  H   GLY A 216      29.317   0.036 -32.579  1.00 95.08           H  
ATOM   3228  CA  GLY A 216      30.935   1.349 -32.299  1.00 95.08           C  
ATOM   3229  HA2 GLY A 216      31.856   1.346 -32.881  1.00 95.08           H  
ATOM   3230  HA3 GLY A 216      30.677   2.380 -32.055  1.00 95.08           H  
ATOM   3231  C   GLY A 216      31.171   0.584 -31.004  1.00 95.08           C  
ATOM   3232  O   GLY A 216      30.563  -0.464 -30.779  1.00 95.08           O  
ATOM   3233  N   THR A 217      32.042   1.125 -30.161  1.00 96.56           N  
ATOM   3234  H   THR A 217      32.469   2.014 -30.380  1.00 96.56           H  
ATOM   3235  CA  THR A 217      32.352   0.567 -28.847  1.00 96.56           C  
ATOM   3236  HA  THR A 217      31.589  -0.166 -28.583  1.00 96.56           H  
ATOM   3237  C   THR A 217      32.350   1.662 -27.798  1.00 96.56           C  
ATOM   3238  CB  THR A 217      33.716  -0.130 -28.810  1.00 96.56           C  
ATOM   3239  HB  THR A 217      33.925  -0.422 -27.781  1.00 96.56           H  
ATOM   3240  O   THR A 217      32.831   2.760 -28.064  1.00 96.56           O  
ATOM   3241  CG2 THR A 217      33.758  -1.381 -29.685  1.00 96.56           C  
ATOM   3242 HG21 THR A 217      32.971  -2.068 -29.374  1.00 96.56           H  
ATOM   3243 HG22 THR A 217      33.614  -1.117 -30.732  1.00 96.56           H  
ATOM   3244 HG23 THR A 217      34.723  -1.873 -29.562  1.00 96.56           H  
ATOM   3245  OG1 THR A 217      34.734   0.744 -29.259  1.00 96.56           O  
ATOM   3246  HG1 THR A 217      34.643   1.565 -28.769  1.00 96.56           H  
ATOM   3247  N   TYR A 218      31.883   1.335 -26.604  1.00 97.68           N  
ATOM   3248  H   TYR A 218      31.521   0.402 -26.472  1.00 97.68           H  
ATOM   3249  CA  TYR A 218      31.921   2.189 -25.436  1.00 97.68           C  
ATOM   3250  HA  TYR A 218      32.184   3.205 -25.730  1.00 97.68           H  
ATOM   3251  C   TYR A 218      32.979   1.672 -24.459  1.00 97.68           C  
ATOM   3252  CB  TYR A 218      30.523   2.228 -24.825  1.00 97.68           C  
ATOM   3253  HB2 TYR A 218      29.822   2.618 -25.563  1.00 97.68           H  
ATOM   3254  HB3 TYR A 218      30.205   1.219 -24.565  1.00 97.68           H  
ATOM   3255  O   TYR A 218      32.962   0.504 -24.071  1.00 97.68           O  
ATOM   3256  CG  TYR A 218      30.461   3.108 -23.608  1.00 97.68           C  
ATOM   3257  CD1 TYR A 218      30.419   2.544 -22.322  1.00 97.68           C  
ATOM   3258  HD1 TYR A 218      30.451   1.473 -22.192  1.00 97.68           H  
ATOM   3259  CD2 TYR A 218      30.487   4.502 -23.775  1.00 97.68           C  
ATOM   3260  HD2 TYR A 218      30.535   4.936 -24.763  1.00 97.68           H  
ATOM   3261  CE1 TYR A 218      30.340   3.382 -21.199  1.00 97.68           C  
ATOM   3262  HE1 TYR A 218      30.293   2.968 -20.203  1.00 97.68           H  
ATOM   3263  CE2 TYR A 218      30.430   5.337 -22.652  1.00 97.68           C  
ATOM   3264  HE2 TYR A 218      30.428   6.410 -22.782  1.00 97.68           H  
ATOM   3265  OH  TYR A 218      30.258   5.593 -20.292  1.00 97.68           O  
ATOM   3266  HH  TYR A 218      30.157   6.520 -20.519  1.00 97.68           H  
ATOM   3267  CZ  TYR A 218      30.341   4.781 -21.365  1.00 97.68           C  
ATOM   3268  N   VAL A 219      33.922   2.534 -24.082  1.00 97.39           N  
ATOM   3269  H   VAL A 219      33.875   3.481 -24.431  1.00 97.39           H  
ATOM   3270  CA  VAL A 219      35.081   2.177 -23.243  1.00 97.39           C  
ATOM   3271  HA  VAL A 219      35.143   1.090 -23.188  1.00 97.39           H  
ATOM   3272  C   VAL A 219      34.935   2.646 -21.791  1.00 97.39           C  
ATOM   3273  CB  VAL A 219      36.411   2.636 -23.874  1.00 97.39           C  
ATOM   3274  HB  VAL A 219      37.228   2.372 -23.204  1.00 97.39           H  
ATOM   3275  O   VAL A 219      35.911   2.636 -21.047  1.00 97.39           O  
ATOM   3276  CG1 VAL A 219      36.670   1.911 -25.198  1.00 97.39           C  
ATOM   3277 HG11 VAL A 219      36.694   0.836 -25.017  1.00 97.39           H  
ATOM   3278 HG12 VAL A 219      35.892   2.147 -25.925  1.00 97.39           H  
ATOM   3279 HG13 VAL A 219      37.635   2.225 -25.596  1.00 97.39           H  
ATOM   3280  CG2 VAL A 219      36.451   4.145 -24.115  1.00 97.39           C  
ATOM   3281 HG21 VAL A 219      37.442   4.435 -24.465  1.00 97.39           H  
ATOM   3282 HG22 VAL A 219      35.715   4.447 -24.860  1.00 97.39           H  
ATOM   3283 HG23 VAL A 219      36.255   4.660 -23.175  1.00 97.39           H  
ATOM   3284  N   GLY A 220      33.729   3.038 -21.371  1.00 97.65           N  
ATOM   3285  H   GLY A 220      32.949   3.000 -22.012  1.00 97.65           H  
ATOM   3286  CA  GLY A 220      33.505   3.646 -20.060  1.00 97.65           C  
ATOM   3287  HA2 GLY A 220      34.083   3.104 -19.312  1.00 97.65           H  
ATOM   3288  HA3 GLY A 220      32.455   3.574 -19.776  1.00 97.65           H  
ATOM   3289  C   GLY A 220      33.945   5.106 -20.007  1.00 97.65           C  
ATOM   3290  O   GLY A 220      34.804   5.536 -20.778  1.00 97.65           O  
ATOM   3291  N   PHE A 221      33.379   5.887 -19.088  1.00 98.02           N  
ATOM   3292  H   PHE A 221      32.640   5.499 -18.518  1.00 98.02           H  
ATOM   3293  CA  PHE A 221      33.727   7.299 -18.929  1.00 98.02           C  
ATOM   3294  HA  PHE A 221      33.516   7.813 -19.867  1.00 98.02           H  
ATOM   3295  C   PHE A 221      35.223   7.483 -18.642  1.00 98.02           C  
ATOM   3296  CB  PHE A 221      32.861   7.931 -17.833  1.00 98.02           C  
ATOM   3297  HB2 PHE A 221      31.810   7.763 -18.065  1.00 98.02           H  
ATOM   3298  HB3 PHE A 221      33.077   7.440 -16.884  1.00 98.02           H  
ATOM   3299  O   PHE A 221      35.873   8.280 -19.311  1.00 98.02           O  
ATOM   3300  CG  PHE A 221      33.094   9.422 -17.678  1.00 98.02           C  
ATOM   3301  CD1 PHE A 221      33.943   9.904 -16.663  1.00 98.02           C  
ATOM   3302  HD1 PHE A 221      34.430   9.216 -15.989  1.00 98.02           H  
ATOM   3303  CD2 PHE A 221      32.507  10.326 -18.583  1.00 98.02           C  
ATOM   3304  HD2 PHE A 221      31.868   9.960 -19.373  1.00 98.02           H  
ATOM   3305  CE1 PHE A 221      34.198  11.282 -16.552  1.00 98.02           C  
ATOM   3306  HE1 PHE A 221      34.881  11.642 -15.797  1.00 98.02           H  
ATOM   3307  CE2 PHE A 221      32.763  11.704 -18.470  1.00 98.02           C  
ATOM   3308  HE2 PHE A 221      32.328  12.397 -19.175  1.00 98.02           H  
ATOM   3309  CZ  PHE A 221      33.603  12.184 -17.451  1.00 98.02           C  
ATOM   3310  HZ  PHE A 221      33.812  13.240 -17.375  1.00 98.02           H  
ATOM   3311  N   GLN A 222      35.801   6.689 -17.734  1.00 97.92           N  
ATOM   3312  H   GLN A 222      35.222   6.051 -17.206  1.00 97.92           H  
ATOM   3313  CA  GLN A 222      37.243   6.728 -17.446  1.00 97.92           C  
ATOM   3314  HA  GLN A 222      37.526   7.744 -17.173  1.00 97.92           H  
ATOM   3315  C   GLN A 222      38.117   6.320 -18.644  1.00 97.92           C  
ATOM   3316  CB  GLN A 222      37.544   5.797 -16.268  1.00 97.92           C  
ATOM   3317  HB2 GLN A 222      37.055   4.839 -16.442  1.00 97.92           H  
ATOM   3318  HB3 GLN A 222      38.620   5.631 -16.208  1.00 97.92           H  
ATOM   3319  O   GLN A 222      39.220   6.840 -18.810  1.00 97.92           O  
ATOM   3320  CG  GLN A 222      37.077   6.383 -14.932  1.00 97.92           C  
ATOM   3321  HG2 GLN A 222      37.664   7.275 -14.712  1.00 97.92           H  
ATOM   3322  HG3 GLN A 222      36.031   6.682 -14.999  1.00 97.92           H  
ATOM   3323  CD  GLN A 222      37.231   5.399 -13.778  1.00 97.92           C  
ATOM   3324  NE2 GLN A 222      36.823   5.784 -12.590  1.00 97.92           N  
ATOM   3325 HE21 GLN A 222      36.750   5.037 -11.914  1.00 97.92           H  
ATOM   3326 HE22 GLN A 222      36.324   6.658 -12.511  1.00 97.92           H  
ATOM   3327  OE1 GLN A 222      37.722   4.285 -13.891  1.00 97.92           O  
ATOM   3328  N   GLY A 223      37.635   5.411 -19.496  1.00 97.47           N  
ATOM   3329  H   GLY A 223      36.712   5.031 -19.338  1.00 97.47           H  
ATOM   3330  CA  GLY A 223      38.318   5.062 -20.742  1.00 97.47           C  
ATOM   3331  HA2 GLY A 223      39.360   4.815 -20.538  1.00 97.47           H  
ATOM   3332  HA3 GLY A 223      37.835   4.189 -21.182  1.00 97.47           H  
ATOM   3333  C   GLY A 223      38.263   6.203 -21.759  1.00 97.47           C  
ATOM   3334  O   GLY A 223      39.272   6.527 -22.379  1.00 97.47           O  
ATOM   3335  N   ILE A 224      37.114   6.877 -21.874  1.00 97.68           N  
ATOM   3336  H   ILE A 224      36.324   6.557 -21.332  1.00 97.68           H  
ATOM   3337  CA  ILE A 224      36.934   8.052 -22.740  1.00 97.68           C  
ATOM   3338  HA  ILE A 224      37.242   7.791 -23.752  1.00 97.68           H  
ATOM   3339  C   ILE A 224      37.842   9.196 -22.281  1.00 97.68           C  
ATOM   3340  CB  ILE A 224      35.445   8.481 -22.772  1.00 97.68           C  
ATOM   3341  HB  ILE A 224      35.075   8.537 -21.749  1.00 97.68           H  
ATOM   3342  O   ILE A 224      38.474   9.852 -23.112  1.00 97.68           O  
ATOM   3343  CG1 ILE A 224      34.614   7.430 -23.541  1.00 97.68           C  
ATOM   3344 HG12 ILE A 224      34.866   7.471 -24.601  1.00 97.68           H  
ATOM   3345 HG13 ILE A 224      34.866   6.432 -23.182  1.00 97.68           H  
ATOM   3346  CG2 ILE A 224      35.259   9.869 -23.418  1.00 97.68           C  
ATOM   3347 HG21 ILE A 224      35.768  10.634 -22.832  1.00 97.68           H  
ATOM   3348 HG22 ILE A 224      34.204  10.142 -23.448  1.00 97.68           H  
ATOM   3349 HG23 ILE A 224      35.661   9.868 -24.431  1.00 97.68           H  
ATOM   3350  CD1 ILE A 224      33.099   7.583 -23.381  1.00 97.68           C  
ATOM   3351 HD11 ILE A 224      32.835   7.551 -22.324  1.00 97.68           H  
ATOM   3352 HD12 ILE A 224      32.607   6.759 -23.897  1.00 97.68           H  
ATOM   3353 HD13 ILE A 224      32.754   8.517 -23.826  1.00 97.68           H  
ATOM   3354  N   THR A 225      37.946   9.434 -20.970  1.00 97.75           N  
ATOM   3355  H   THR A 225      37.396   8.896 -20.316  1.00 97.75           H  
ATOM   3356  CA  THR A 225      38.826  10.486 -20.455  1.00 97.75           C  
ATOM   3357  HA  THR A 225      38.649  11.363 -21.077  1.00 97.75           H  
ATOM   3358  C   THR A 225      40.305  10.136 -20.637  1.00 97.75           C  
ATOM   3359  CB  THR A 225      38.503  10.897 -19.008  1.00 97.75           C  
ATOM   3360  HB  THR A 225      39.175  11.717 -18.755  1.00 97.75           H  
ATOM   3361  O   THR A 225      41.105  11.011 -20.962  1.00 97.75           O  
ATOM   3362  CG2 THR A 225      37.086  11.439 -18.835  1.00 97.75           C  
ATOM   3363 HG21 THR A 225      36.948  12.308 -19.477  1.00 97.75           H  
ATOM   3364 HG22 THR A 225      36.938  11.737 -17.797  1.00 97.75           H  
ATOM   3365 HG23 THR A 225      36.344  10.684 -19.095  1.00 97.75           H  
ATOM   3366  OG1 THR A 225      38.701   9.845 -18.093  1.00 97.75           O  
ATOM   3367  HG1 THR A 225      38.299  10.084 -17.255  1.00 97.75           H  
ATOM   3368  N   LEU A 226      40.685   8.859 -20.537  1.00 96.81           N  
ATOM   3369  H   LEU A 226      40.008   8.181 -20.218  1.00 96.81           H  
ATOM   3370  CA  LEU A 226      42.034   8.397 -20.877  1.00 96.81           C  
ATOM   3371  HA  LEU A 226      42.750   8.998 -20.317  1.00 96.81           H  
ATOM   3372  C   LEU A 226      42.359   8.574 -22.372  1.00 96.81           C  
ATOM   3373  CB  LEU A 226      42.163   6.927 -20.448  1.00 96.81           C  
ATOM   3374  HB2 LEU A 226      41.943   6.848 -19.383  1.00 96.81           H  
ATOM   3375  HB3 LEU A 226      41.418   6.340 -20.985  1.00 96.81           H  
ATOM   3376  O   LEU A 226      43.460   9.010 -22.720  1.00 96.81           O  
ATOM   3377  CG  LEU A 226      43.546   6.313 -20.721  1.00 96.81           C  
ATOM   3378  HG  LEU A 226      43.801   6.411 -21.776  1.00 96.81           H  
ATOM   3379  CD1 LEU A 226      44.641   6.977 -19.880  1.00 96.81           C  
ATOM   3380 HD11 LEU A 226      44.751   8.021 -20.172  1.00 96.81           H  
ATOM   3381 HD12 LEU A 226      44.381   6.924 -18.823  1.00 96.81           H  
ATOM   3382 HD13 LEU A 226      45.593   6.475 -20.057  1.00 96.81           H  
ATOM   3383  CD2 LEU A 226      43.519   4.822 -20.386  1.00 96.81           C  
ATOM   3384 HD21 LEU A 226      44.491   4.374 -20.592  1.00 96.81           H  
ATOM   3385 HD22 LEU A 226      43.253   4.674 -19.339  1.00 96.81           H  
ATOM   3386 HD23 LEU A 226      42.769   4.329 -21.004  1.00 96.81           H  
ATOM   3387  N   ASP A 227      41.413   8.260 -23.257  1.00 95.56           N  
ATOM   3388  H   ASP A 227      40.567   7.820 -22.924  1.00 95.56           H  
ATOM   3389  CA  ASP A 227      41.580   8.427 -24.702  1.00 95.56           C  
ATOM   3390  HA  ASP A 227      42.508   7.943 -25.007  1.00 95.56           H  
ATOM   3391  C   ASP A 227      41.710   9.906 -25.086  1.00 95.56           C  
ATOM   3392  CB  ASP A 227      40.410   7.770 -25.459  1.00 95.56           C  
ATOM   3393  HB2 ASP A 227      39.474   7.978 -24.940  1.00 95.56           H  
ATOM   3394  HB3 ASP A 227      40.345   8.226 -26.446  1.00 95.56           H  
ATOM   3395  O   ASP A 227      42.527  10.252 -25.940  1.00 95.56           O  
ATOM   3396  CG  ASP A 227      40.560   6.256 -25.674  1.00 95.56           C  
ATOM   3397  OD1 ASP A 227      41.678   5.725 -25.476  1.00 95.56           O  
ATOM   3398  OD2 ASP A 227      39.581   5.652 -26.168  1.00 95.56           O  
ATOM   3399  N   TRP A 228      40.963  10.800 -24.437  1.00 97.02           N  
ATOM   3400  H   TRP A 228      40.280  10.458 -23.776  1.00 97.02           H  
ATOM   3401  CA  TRP A 228      41.106  12.246 -24.620  1.00 97.02           C  
ATOM   3402  HA  TRP A 228      40.973  12.495 -25.673  1.00 97.02           H  
ATOM   3403  C   TRP A 228      42.488  12.754 -24.201  1.00 97.02           C  
ATOM   3404  CB  TRP A 228      40.026  12.940 -23.805  1.00 97.02           C  
ATOM   3405  HB2 TRP A 228      39.053  12.552 -24.108  1.00 97.02           H  
ATOM   3406  HB3 TRP A 228      40.193  12.641 -22.770  1.00 97.02           H  
ATOM   3407  O   TRP A 228      43.134  13.443 -24.989  1.00 97.02           O  
ATOM   3408  CG  TRP A 228      39.987  14.438 -23.873  1.00 97.02           C  
ATOM   3409  CD1 TRP A 228      40.876  15.298 -23.316  1.00 97.02           C  
ATOM   3410  HD1 TRP A 228      41.744  15.014 -22.740  1.00 97.02           H  
ATOM   3411  CD2 TRP A 228      38.955  15.276 -24.471  1.00 97.02           C  
ATOM   3412  CE2 TRP A 228      39.284  16.643 -24.230  1.00 97.02           C  
ATOM   3413  CE3 TRP A 228      37.765  15.012 -25.185  1.00 97.02           C  
ATOM   3414  HE3 TRP A 228      37.480  13.986 -25.369  1.00 97.02           H  
ATOM   3415  NE1 TRP A 228      40.468  16.600 -23.526  1.00 97.02           N  
ATOM   3416  HE1 TRP A 228      40.934  17.400 -23.123  1.00 97.02           H  
ATOM   3417  CH2 TRP A 228      37.297  17.400 -25.386  1.00 97.02           C  
ATOM   3418  HH2 TRP A 228      36.661  18.204 -25.724  1.00 97.02           H  
ATOM   3419  CZ2 TRP A 228      38.455  17.690 -24.647  1.00 97.02           C  
ATOM   3420  HZ2 TRP A 228      38.695  18.707 -24.373  1.00 97.02           H  
ATOM   3421  CZ3 TRP A 228      36.952  16.063 -25.651  1.00 97.02           C  
ATOM   3422  HZ3 TRP A 228      36.044  15.839 -26.192  1.00 97.02           H  
ATOM   3423  N   GLU A 229      42.957  12.376 -23.004  1.00 95.82           N  
ATOM   3424  H   GLU A 229      42.354  11.823 -22.412  1.00 95.82           H  
ATOM   3425  CA  GLU A 229      44.292  12.723 -22.484  1.00 95.82           C  
ATOM   3426  HA  GLU A 229      44.395  13.808 -22.438  1.00 95.82           H  
ATOM   3427  C   GLU A 229      45.397  12.194 -23.412  1.00 95.82           C  
ATOM   3428  CB  GLU A 229      44.435  12.153 -21.050  1.00 95.82           C  
ATOM   3429  HB2 GLU A 229      44.294  11.073 -21.087  1.00 95.82           H  
ATOM   3430  HB3 GLU A 229      43.642  12.573 -20.432  1.00 95.82           H  
ATOM   3431  O   GLU A 229      46.380  12.872 -23.682  1.00 95.82           O  
ATOM   3432  CG  GLU A 229      45.786  12.447 -20.365  1.00 95.82           C  
ATOM   3433  HG2 GLU A 229      45.929  13.528 -20.336  1.00 95.82           H  
ATOM   3434  HG3 GLU A 229      46.592  12.013 -20.957  1.00 95.82           H  
ATOM   3435  CD  GLU A 229      45.893  11.902 -18.922  1.00 95.82           C  
ATOM   3436  OE1 GLU A 229      46.346  12.644 -18.019  1.00 95.82           O  
ATOM   3437  OE2 GLU A 229      45.556  10.718 -18.665  1.00 95.82           O  
ATOM   3438  N   THR A 230      45.225  10.990 -23.963  1.00 96.22           N  
ATOM   3439  H   THR A 230      44.407  10.463 -23.690  1.00 96.22           H  
ATOM   3440  CA  THR A 230      46.217  10.373 -24.857  1.00 96.22           C  
ATOM   3441  HA  THR A 230      47.202  10.482 -24.403  1.00 96.22           H  
ATOM   3442  C   THR A 230      46.278  11.042 -26.234  1.00 96.22           C  
ATOM   3443  CB  THR A 230      45.918   8.874 -25.013  1.00 96.22           C  
ATOM   3444  HB  THR A 230      44.927   8.742 -25.446  1.00 96.22           H  
ATOM   3445  O   THR A 230      47.331  11.042 -26.876  1.00 96.22           O  
ATOM   3446  CG2 THR A 230      46.941   8.134 -25.879  1.00 96.22           C  
ATOM   3447 HG21 THR A 230      47.949   8.356 -25.527  1.00 96.22           H  
ATOM   3448 HG22 THR A 230      46.837   8.440 -26.920  1.00 96.22           H  
ATOM   3449 HG23 THR A 230      46.755   7.062 -25.813  1.00 96.22           H  
ATOM   3450  OG1 THR A 230      45.950   8.246 -23.752  1.00 96.22           O  
ATOM   3451  HG1 THR A 230      45.137   8.492 -23.304  1.00 96.22           H  
ATOM   3452  N   ASN A 231      45.152  11.577 -26.713  1.00 96.20           N  
ATOM   3453  H   ASN A 231      44.334  11.565 -26.120  1.00 96.20           H  
ATOM   3454  CA  ASN A 231      45.022  12.145 -28.056  1.00 96.20           C  
ATOM   3455  HA  ASN A 231      45.898  11.865 -28.640  1.00 96.20           H  
ATOM   3456  C   ASN A 231      45.004  13.683 -28.088  1.00 96.20           C  
ATOM   3457  CB  ASN A 231      43.797  11.532 -28.754  1.00 96.20           C  
ATOM   3458  HB2 ASN A 231      42.911  11.696 -28.140  1.00 96.20           H  
ATOM   3459  HB3 ASN A 231      43.638  12.031 -29.711  1.00 96.20           H  
ATOM   3460  O   ASN A 231      44.867  14.243 -29.179  1.00 96.20           O  
ATOM   3461  CG  ASN A 231      43.957  10.052 -29.044  1.00 96.20           C  
ATOM   3462  ND2 ASN A 231      43.163   9.217 -28.423  1.00 96.20           N  
ATOM   3463 HD21 ASN A 231      42.650   9.565 -27.626  1.00 96.20           H  
ATOM   3464 HD22 ASN A 231      43.306   8.225 -28.547  1.00 96.20           H  
ATOM   3465  OD1 ASN A 231      44.775   9.631 -29.850  1.00 96.20           O  
ATOM   3466  N   SER A 232      45.153  14.354 -26.941  1.00 95.26           N  
ATOM   3467  H   SER A 232      45.262  13.833 -26.083  1.00 95.26           H  
ATOM   3468  CA  SER A 232      45.206  15.817 -26.826  1.00 95.26           C  
ATOM   3469  HA  SER A 232      45.136  16.060 -25.766  1.00 95.26           H  
ATOM   3470  C   SER A 232      44.023  16.515 -27.519  1.00 95.26           C  
ATOM   3471  CB  SER A 232      46.559  16.342 -27.330  1.00 95.26           C  
ATOM   3472  HB2 SER A 232      46.631  17.409 -27.115  1.00 95.26           H  
ATOM   3473  HB3 SER A 232      46.613  16.208 -28.410  1.00 95.26           H  
ATOM   3474  O   SER A 232      44.205  17.325 -28.432  1.00 95.26           O  
ATOM   3475  OG  SER A 232      47.659  15.681 -26.735  1.00 95.26           O  
ATOM   3476  HG  SER A 232      47.504  15.697 -25.788  1.00 95.26           H  
ATOM   3477  N   LEU A 233      42.793  16.140 -27.151  1.00 94.03           N  
ATOM   3478  H   LEU A 233      42.719  15.499 -26.373  1.00 94.03           H  
ATOM   3479  CA  LEU A 233      41.563  16.577 -27.837  1.00 94.03           C  
ATOM   3480  HA  LEU A 233      41.795  16.723 -28.892  1.00 94.03           H  
ATOM   3481  C   LEU A 233      40.999  17.928 -27.356  1.00 94.03           C  
ATOM   3482  CB  LEU A 233      40.498  15.474 -27.726  1.00 94.03           C  
ATOM   3483  HB2 LEU A 233      40.295  15.317 -26.666  1.00 94.03           H  
ATOM   3484  HB3 LEU A 233      39.578  15.827 -28.193  1.00 94.03           H  
ATOM   3485  O   LEU A 233      40.059  18.448 -27.962  1.00 94.03           O  
ATOM   3486  CG  LEU A 233      40.872  14.117 -28.341  1.00 94.03           C  
ATOM   3487  HG  LEU A 233      41.730  13.704 -27.811  1.00 94.03           H  
ATOM   3488  CD1 LEU A 233      39.696  13.150 -28.189  1.00 94.03           C  
ATOM   3489 HD11 LEU A 233      39.993  12.153 -28.517  1.00 94.03           H  
ATOM   3490 HD12 LEU A 233      38.845  13.495 -28.775  1.00 94.03           H  
ATOM   3491 HD13 LEU A 233      39.398  13.096 -27.142  1.00 94.03           H  
ATOM   3492  CD2 LEU A 233      41.206  14.218 -29.833  1.00 94.03           C  
ATOM   3493 HD21 LEU A 233      41.354  13.218 -30.240  1.00 94.03           H  
ATOM   3494 HD22 LEU A 233      42.133  14.777 -29.955  1.00 94.03           H  
ATOM   3495 HD23 LEU A 233      40.396  14.721 -30.361  1.00 94.03           H  
ATOM   3496  N   GLY A 234      41.558  18.496 -26.292  1.00 95.34           N  
ATOM   3497  H   GLY A 234      42.329  18.014 -25.852  1.00 95.34           H  
ATOM   3498  CA  GLY A 234      41.125  19.747 -25.682  1.00 95.34           C  
ATOM   3499  HA2 GLY A 234      41.606  19.866 -24.711  1.00 95.34           H  
ATOM   3500  HA3 GLY A 234      40.048  19.703 -25.525  1.00 95.34           H  
ATOM   3501  C   GLY A 234      41.403  20.980 -26.532  1.00 95.34           C  
ATOM   3502  O   GLY A 234      42.361  21.063 -27.298  1.00 95.34           O  
ATOM   3503  N   SER A 235      40.548  21.988 -26.376  1.00 95.20           N  
ATOM   3504  H   SER A 235      39.730  21.827 -25.806  1.00 95.20           H  
ATOM   3505  CA  SER A 235      40.639  23.248 -27.119  1.00 95.20           C  
ATOM   3506  HA  SER A 235      41.038  23.029 -28.109  1.00 95.20           H  
ATOM   3507  C   SER A 235      41.573  24.285 -26.489  1.00 95.20           C  
ATOM   3508  CB  SER A 235      39.242  23.839 -27.308  1.00 95.20           C  
ATOM   3509  HB2 SER A 235      38.614  23.116 -27.830  1.00 95.20           H  
ATOM   3510  HB3 SER A 235      39.314  24.741 -27.916  1.00 95.20           H  
ATOM   3511  O   SER A 235      41.864  25.301 -27.127  1.00 95.20           O  
ATOM   3512  OG  SER A 235      38.648  24.160 -26.069  1.00 95.20           O  
ATOM   3513  HG  SER A 235      38.368  23.323 -25.691  1.00 95.20           H  
ATOM   3514  N   THR A 236      42.043  24.061 -25.255  1.00 94.02           N  
ATOM   3515  H   THR A 236      41.825  23.173 -24.827  1.00 94.02           H  
ATOM   3516  CA  THR A 236      42.900  25.009 -24.526  1.00 94.02           C  
ATOM   3517  HA  THR A 236      42.571  26.018 -24.776  1.00 94.02           H  
ATOM   3518  C   THR A 236      44.369  24.825 -24.916  1.00 94.02           C  
ATOM   3519  CB  THR A 236      42.732  24.887 -23.005  1.00 94.02           C  
ATOM   3520  HB  THR A 236      43.010  23.888 -22.670  1.00 94.02           H  
ATOM   3521  O   THR A 236      44.950  23.791 -24.594  1.00 94.02           O  
ATOM   3522  CG2 THR A 236      43.550  25.941 -22.252  1.00 94.02           C  
ATOM   3523 HG21 THR A 236      43.259  26.942 -22.570  1.00 94.02           H  
ATOM   3524 HG22 THR A 236      43.368  25.833 -21.183  1.00 94.02           H  
ATOM   3525 HG23 THR A 236      44.614  25.790 -22.432  1.00 94.02           H  
ATOM   3526  OG1 THR A 236      41.388  25.148 -22.677  1.00 94.02           O  
ATOM   3527  HG1 THR A 236      40.884  24.357 -22.883  1.00 94.02           H  
ATOM   3528  N   PRO A 237      45.018  25.823 -25.551  1.00 91.41           N  
ATOM   3529  CA  PRO A 237      46.399  25.674 -25.999  1.00 91.41           C  
ATOM   3530  HA  PRO A 237      46.425  24.835 -26.695  1.00 91.41           H  
ATOM   3531  C   PRO A 237      47.379  25.421 -24.846  1.00 91.41           C  
ATOM   3532  CB  PRO A 237      46.736  26.954 -26.768  1.00 91.41           C  
ATOM   3533  HB2 PRO A 237      47.179  27.694 -26.101  1.00 91.41           H  
ATOM   3534  HB3 PRO A 237      47.400  26.750 -27.609  1.00 91.41           H  
ATOM   3535  O   PRO A 237      47.437  26.210 -23.900  1.00 91.41           O  
ATOM   3536  CG  PRO A 237      45.369  27.450 -27.232  1.00 91.41           C  
ATOM   3537  HG2 PRO A 237      45.061  26.902 -28.122  1.00 91.41           H  
ATOM   3538  HG3 PRO A 237      45.365  28.525 -27.414  1.00 91.41           H  
ATOM   3539  CD  PRO A 237      44.468  27.070 -26.062  1.00 91.41           C  
ATOM   3540  HD2 PRO A 237      44.523  27.830 -25.283  1.00 91.41           H  
ATOM   3541  HD3 PRO A 237      43.442  26.969 -26.415  1.00 91.41           H  
ATOM   3542  N   GLY A 238      48.189  24.369 -24.957  1.00 90.98           N  
ATOM   3543  H   GLY A 238      48.025  23.725 -25.718  1.00 90.98           H  
ATOM   3544  CA  GLY A 238      49.140  23.924 -23.931  1.00 90.98           C  
ATOM   3545  HA2 GLY A 238      49.909  23.325 -24.419  1.00 90.98           H  
ATOM   3546  HA3 GLY A 238      49.606  24.793 -23.466  1.00 90.98           H  
ATOM   3547  C   GLY A 238      48.540  23.059 -22.817  1.00 90.98           C  
ATOM   3548  O   GLY A 238      49.294  22.598 -21.962  1.00 90.98           O  
ATOM   3549  N   PHE A 239      47.223  22.853 -22.830  1.00 94.14           N  
ATOM   3550  H   PHE A 239      46.703  23.219 -23.615  1.00 94.14           H  
ATOM   3551  CA  PHE A 239      46.470  21.986 -21.921  1.00 94.14           C  
ATOM   3552  HA  PHE A 239      47.154  21.274 -21.460  1.00 94.14           H  
ATOM   3553  C   PHE A 239      45.448  21.162 -22.721  1.00 94.14           C  
ATOM   3554  CB  PHE A 239      45.815  22.816 -20.805  1.00 94.14           C  
ATOM   3555  HB2 PHE A 239      45.096  23.505 -21.250  1.00 94.14           H  
ATOM   3556  HB3 PHE A 239      45.257  22.146 -20.150  1.00 94.14           H  
ATOM   3557  O   PHE A 239      44.321  20.951 -22.282  1.00 94.14           O  
ATOM   3558  CG  PHE A 239      46.787  23.596 -19.944  1.00 94.14           C  
ATOM   3559  CD1 PHE A 239      47.435  22.966 -18.866  1.00 94.14           C  
ATOM   3560  HD1 PHE A 239      47.229  21.929 -18.647  1.00 94.14           H  
ATOM   3561  CD2 PHE A 239      47.047  24.952 -20.218  1.00 94.14           C  
ATOM   3562  HD2 PHE A 239      46.563  25.429 -21.057  1.00 94.14           H  
ATOM   3563  CE1 PHE A 239      48.334  23.688 -18.062  1.00 94.14           C  
ATOM   3564  HE1 PHE A 239      48.811  23.191 -17.231  1.00 94.14           H  
ATOM   3565  CE2 PHE A 239      47.941  25.678 -19.411  1.00 94.14           C  
ATOM   3566  HE2 PHE A 239      48.129  26.720 -19.624  1.00 94.14           H  
ATOM   3567  CZ  PHE A 239      48.585  25.046 -18.332  1.00 94.14           C  
ATOM   3568  HZ  PHE A 239      49.266  25.603 -17.705  1.00 94.14           H  
ATOM   3569  N   GLU A 240      45.825  20.725 -23.926  1.00 96.80           N  
ATOM   3570  H   GLU A 240      46.737  20.976 -24.281  1.00 96.80           H  
ATOM   3571  CA  GLU A 240      44.962  19.940 -24.812  1.00 96.80           C  
ATOM   3572  HA  GLU A 240      44.008  20.457 -24.920  1.00 96.80           H  
ATOM   3573  C   GLU A 240      44.640  18.542 -24.242  1.00 96.80           C  
ATOM   3574  CB  GLU A 240      45.602  19.833 -26.208  1.00 96.80           C  
ATOM   3575  HB2 GLU A 240      46.558  19.316 -26.130  1.00 96.80           H  
ATOM   3576  HB3 GLU A 240      44.937  19.220 -26.817  1.00 96.80           H  
ATOM   3577  O   GLU A 240      43.701  17.893 -24.689  1.00 96.80           O  
ATOM   3578  CG  GLU A 240      45.799  21.164 -26.963  1.00 96.80           C  
ATOM   3579  HG2 GLU A 240      44.963  21.830 -26.747  1.00 96.80           H  
ATOM   3580  HG3 GLU A 240      45.770  20.944 -28.030  1.00 96.80           H  
ATOM   3581  CD  GLU A 240      47.122  21.899 -26.677  1.00 96.80           C  
ATOM   3582  OE1 GLU A 240      47.442  22.872 -27.405  1.00 96.80           O  
ATOM   3583  OE2 GLU A 240      47.843  21.566 -25.710  1.00 96.80           O  
ATOM   3584  N   ASP A 241      45.368  18.091 -23.221  1.00 96.09           N  
ATOM   3585  H   ASP A 241      46.172  18.634 -22.940  1.00 96.09           H  
ATOM   3586  CA  ASP A 241      45.101  16.843 -22.492  1.00 96.09           C  
ATOM   3587  HA  ASP A 241      44.667  16.118 -23.181  1.00 96.09           H  
ATOM   3588  C   ASP A 241      44.092  17.035 -21.333  1.00 96.09           C  
ATOM   3589  CB  ASP A 241      46.434  16.261 -21.985  1.00 96.09           C  
ATOM   3590  HB2 ASP A 241      46.232  15.311 -21.491  1.00 96.09           H  
ATOM   3591  HB3 ASP A 241      46.849  16.943 -21.243  1.00 96.09           H  
ATOM   3592  O   ASP A 241      43.780  16.092 -20.607  1.00 96.09           O  
ATOM   3593  CG  ASP A 241      47.488  16.010 -23.073  1.00 96.09           C  
ATOM   3594  OD1 ASP A 241      47.117  15.870 -24.259  1.00 96.09           O  
ATOM   3595  OD2 ASP A 241      48.694  16.024 -22.728  1.00 96.09           O  
ATOM   3596  N   GLU A 242      43.591  18.261 -21.135  1.00 97.88           N  
ATOM   3597  H   GLU A 242      43.842  18.981 -21.797  1.00 97.88           H  
ATOM   3598  CA  GLU A 242      42.662  18.646 -20.068  1.00 97.88           C  
ATOM   3599  HA  GLU A 242      42.465  17.778 -19.439  1.00 97.88           H  
ATOM   3600  C   GLU A 242      41.300  19.115 -20.625  1.00 97.88           C  
ATOM   3601  CB  GLU A 242      43.298  19.732 -19.178  1.00 97.88           C  
ATOM   3602  HB2 GLU A 242      43.469  20.631 -19.770  1.00 97.88           H  
ATOM   3603  HB3 GLU A 242      42.577  19.978 -18.398  1.00 97.88           H  
ATOM   3604  O   GLU A 242      41.093  19.204 -21.839  1.00 97.88           O  
ATOM   3605  CG  GLU A 242      44.606  19.328 -18.475  1.00 97.88           C  
ATOM   3606  HG2 GLU A 242      44.448  18.378 -17.965  1.00 97.88           H  
ATOM   3607  HG3 GLU A 242      45.383  19.187 -19.225  1.00 97.88           H  
ATOM   3608  CD  GLU A 242      45.090  20.368 -17.442  1.00 97.88           C  
ATOM   3609  OE1 GLU A 242      46.210  20.196 -16.909  1.00 97.88           O  
ATOM   3610  OE2 GLU A 242      44.348  21.335 -17.138  1.00 97.88           O  
ATOM   3611  N   TRP A 243      40.358  19.430 -19.726  1.00 98.11           N  
ATOM   3612  H   TRP A 243      40.581  19.314 -18.748  1.00 98.11           H  
ATOM   3613  CA  TRP A 243      38.999  19.854 -20.074  1.00 98.11           C  
ATOM   3614  HA  TRP A 243      38.892  19.900 -21.158  1.00 98.11           H  
ATOM   3615  C   TRP A 243      38.681  21.221 -19.506  1.00 98.11           C  
ATOM   3616  CB  TRP A 243      37.958  18.865 -19.544  1.00 98.11           C  
ATOM   3617  HB2 TRP A 243      36.965  19.283 -19.708  1.00 98.11           H  
ATOM   3618  HB3 TRP A 243      38.091  18.745 -18.469  1.00 98.11           H  
ATOM   3619  O   TRP A 243      38.790  21.454 -18.301  1.00 98.11           O  
ATOM   3620  CG  TRP A 243      37.997  17.521 -20.172  1.00 98.11           C  
ATOM   3621  CD1 TRP A 243      37.115  17.043 -21.076  1.00 98.11           C  
ATOM   3622  HD1 TRP A 243      36.267  17.582 -21.472  1.00 98.11           H  
ATOM   3623  CD2 TRP A 243      38.973  16.464 -19.957  1.00 98.11           C  
ATOM   3624  CE2 TRP A 243      38.591  15.351 -20.753  1.00 98.11           C  
ATOM   3625  CE3 TRP A 243      40.120  16.321 -19.146  1.00 98.11           C  
ATOM   3626  HE3 TRP A 243      40.414  17.128 -18.491  1.00 98.11           H  
ATOM   3627  NE1 TRP A 243      37.457  15.757 -21.421  1.00 98.11           N  
ATOM   3628  HE1 TRP A 243      36.946  15.220 -22.107  1.00 98.11           H  
ATOM   3629  CH2 TRP A 243      40.503  14.077 -19.998  1.00 98.11           C  
ATOM   3630  HH2 TRP A 243      41.119  13.191 -20.035  1.00 98.11           H  
ATOM   3631  CZ2 TRP A 243      39.308  14.158 -20.732  1.00 98.11           C  
ATOM   3632  HZ2 TRP A 243      38.939  13.332 -21.322  1.00 98.11           H  
ATOM   3633  CZ3 TRP A 243      40.909  15.162 -19.209  1.00 98.11           C  
ATOM   3634  HZ3 TRP A 243      41.839  15.108 -18.664  1.00 98.11           H  
ATOM   3635  N   THR A 244      38.175  22.114 -20.346  1.00 98.15           N  
ATOM   3636  H   THR A 244      38.150  21.888 -21.330  1.00 98.15           H  
ATOM   3637  CA  THR A 244      37.372  23.237 -19.859  1.00 98.15           C  
ATOM   3638  HA  THR A 244      37.949  23.760 -19.096  1.00 98.15           H  
ATOM   3639  C   THR A 244      36.073  22.711 -19.234  1.00 98.15           C  
ATOM   3640  CB  THR A 244      37.040  24.236 -20.972  1.00 98.15           C  
ATOM   3641  HB  THR A 244      36.452  25.049 -20.545  1.00 98.15           H  
ATOM   3642  O   THR A 244      35.617  21.623 -19.590  1.00 98.15           O  
ATOM   3643  CG2 THR A 244      38.286  24.839 -21.614  1.00 98.15           C  
ATOM   3644 HG21 THR A 244      38.901  24.060 -22.064  1.00 98.15           H  
ATOM   3645 HG22 THR A 244      38.874  25.359 -20.858  1.00 98.15           H  
ATOM   3646 HG23 THR A 244      37.992  25.547 -22.389  1.00 98.15           H  
ATOM   3647  OG1 THR A 244      36.278  23.627 -21.980  1.00 98.15           O  
ATOM   3648  HG1 THR A 244      36.892  23.049 -22.439  1.00 98.15           H  
ATOM   3649  N   PRO A 245      35.410  23.473 -18.346  1.00 98.02           N  
ATOM   3650  CA  PRO A 245      34.125  23.066 -17.780  1.00 98.02           C  
ATOM   3651  HA  PRO A 245      34.294  22.226 -17.108  1.00 98.02           H  
ATOM   3652  C   PRO A 245      33.101  22.637 -18.840  1.00 98.02           C  
ATOM   3653  CB  PRO A 245      33.657  24.274 -16.966  1.00 98.02           C  
ATOM   3654  HB2 PRO A 245      33.147  24.994 -17.606  1.00 98.02           H  
ATOM   3655  HB3 PRO A 245      33.018  23.976 -16.135  1.00 98.02           H  
ATOM   3656  O   PRO A 245      32.485  21.590 -18.694  1.00 98.02           O  
ATOM   3657  CG  PRO A 245      34.981  24.864 -16.483  1.00 98.02           C  
ATOM   3658  HG2 PRO A 245      34.899  25.919 -16.222  1.00 98.02           H  
ATOM   3659  HG3 PRO A 245      35.350  24.285 -15.636  1.00 98.02           H  
ATOM   3660  CD  PRO A 245      35.904  24.669 -17.682  1.00 98.02           C  
ATOM   3661  HD2 PRO A 245      35.828  25.524 -18.353  1.00 98.02           H  
ATOM   3662  HD3 PRO A 245      36.930  24.541 -17.338  1.00 98.02           H  
ATOM   3663  N   SER A 246      32.985  23.376 -19.948  1.00 97.96           N  
ATOM   3664  H   SER A 246      33.580  24.185 -20.055  1.00 97.96           H  
ATOM   3665  CA  SER A 246      32.065  23.017 -21.036  1.00 97.96           C  
ATOM   3666  HA  SER A 246      31.076  22.847 -20.611  1.00 97.96           H  
ATOM   3667  C   SER A 246      32.473  21.726 -21.759  1.00 97.96           C  
ATOM   3668  CB  SER A 246      31.961  24.179 -22.025  1.00 97.96           C  
ATOM   3669  HB2 SER A 246      31.635  25.070 -21.489  1.00 97.96           H  
ATOM   3670  HB3 SER A 246      32.937  24.370 -22.471  1.00 97.96           H  
ATOM   3671  O   SER A 246      31.614  20.920 -22.104  1.00 97.96           O  
ATOM   3672  OG  SER A 246      31.025  23.891 -23.043  1.00 97.96           O  
ATOM   3673  HG  SER A 246      30.273  23.456 -22.634  1.00 97.96           H  
ATOM   3674  N   GLU A 247      33.769  21.481 -21.969  1.00 98.25           N  
ATOM   3675  H   GLU A 247      34.463  22.134 -21.634  1.00 98.25           H  
ATOM   3676  CA  GLU A 247      34.244  20.203 -22.522  1.00 98.25           C  
ATOM   3677  HA  GLU A 247      33.705  19.980 -23.443  1.00 98.25           H  
ATOM   3678  C   GLU A 247      33.984  19.037 -21.566  1.00 98.25           C  
ATOM   3679  CB  GLU A 247      35.738  20.277 -22.853  1.00 98.25           C  
ATOM   3680  HB2 GLU A 247      36.263  20.667 -21.981  1.00 98.25           H  
ATOM   3681  HB3 GLU A 247      36.117  19.276 -23.058  1.00 98.25           H  
ATOM   3682  O   GLU A 247      33.660  17.947 -22.033  1.00 98.25           O  
ATOM   3683  CG  GLU A 247      36.000  21.142 -24.095  1.00 98.25           C  
ATOM   3684  HG2 GLU A 247      35.369  22.030 -24.066  1.00 98.25           H  
ATOM   3685  HG3 GLU A 247      35.724  20.573 -24.982  1.00 98.25           H  
ATOM   3686  CD  GLU A 247      37.458  21.597 -24.188  1.00 98.25           C  
ATOM   3687  OE1 GLU A 247      37.953  21.795 -25.317  1.00 98.25           O  
ATOM   3688  OE2 GLU A 247      38.047  21.917 -23.134  1.00 98.25           O  
ATOM   3689  N   ALA A 248      34.073  19.252 -20.251  1.00 98.13           N  
ATOM   3690  H   ALA A 248      34.383  20.159 -19.930  1.00 98.13           H  
ATOM   3691  CA  ALA A 248      33.734  18.245 -19.249  1.00 98.13           C  
ATOM   3692  HA  ALA A 248      34.340  17.356 -19.427  1.00 98.13           H  
ATOM   3693  C   ALA A 248      32.259  17.820 -19.356  1.00 98.13           C  
ATOM   3694  CB  ALA A 248      34.081  18.786 -17.856  1.00 98.13           C  
ATOM   3695  HB1 ALA A 248      33.746  18.078 -17.099  1.00 98.13           H  
ATOM   3696  HB2 ALA A 248      33.575  19.732 -17.660  1.00 98.13           H  
ATOM   3697  HB3 ALA A 248      35.158  18.932 -17.775  1.00 98.13           H  
ATOM   3698  O   ALA A 248      31.976  16.625 -19.455  1.00 98.13           O  
ATOM   3699  N   GLY A 249      31.332  18.785 -19.419  1.00 97.97           N  
ATOM   3700  H   GLY A 249      31.630  19.746 -19.328  1.00 97.97           H  
ATOM   3701  CA  GLY A 249      29.907  18.514 -19.648  1.00 97.97           C  
ATOM   3702  HA2 GLY A 249      29.364  19.459 -19.679  1.00 97.97           H  
ATOM   3703  HA3 GLY A 249      29.507  17.912 -18.832  1.00 97.97           H  
ATOM   3704  C   GLY A 249      29.654  17.780 -20.970  1.00 97.97           C  
ATOM   3705  O   GLY A 249      29.041  16.713 -20.995  1.00 97.97           O  
ATOM   3706  N   ASN A 250      30.227  18.280 -22.069  1.00 97.94           N  
ATOM   3707  H   ASN A 250      30.706  19.166 -21.993  1.00 97.94           H  
ATOM   3708  CA  ASN A 250      30.094  17.654 -23.389  1.00 97.94           C  
ATOM   3709  HA  ASN A 250      29.034  17.572 -23.630  1.00 97.94           H  
ATOM   3710  C   ASN A 250      30.669  16.226 -23.444  1.00 97.94           C  
ATOM   3711  CB  ASN A 250      30.777  18.542 -24.440  1.00 97.94           C  
ATOM   3712  HB2 ASN A 250      30.833  17.997 -25.383  1.00 97.94           H  
ATOM   3713  HB3 ASN A 250      31.795  18.761 -24.117  1.00 97.94           H  
ATOM   3714  O   ASN A 250      30.101  15.370 -24.119  1.00 97.94           O  
ATOM   3715  CG  ASN A 250      30.033  19.835 -24.719  1.00 97.94           C  
ATOM   3716  ND2 ASN A 250      30.741  20.906 -24.988  1.00 97.94           N  
ATOM   3717 HD21 ASN A 250      31.725  20.894 -24.760  1.00 97.94           H  
ATOM   3718 HD22 ASN A 250      30.211  21.766 -24.999  1.00 97.94           H  
ATOM   3719  OD1 ASN A 250      28.818  19.909 -24.748  1.00 97.94           O  
ATOM   3720  N   THR A 251      31.770  15.951 -22.735  1.00 97.94           N  
ATOM   3721  H   THR A 251      32.202  16.701 -22.214  1.00 97.94           H  
ATOM   3722  CA  THR A 251      32.367  14.605 -22.651  1.00 97.94           C  
ATOM   3723  HA  THR A 251      32.537  14.226 -23.659  1.00 97.94           H  
ATOM   3724  C   THR A 251      31.416  13.637 -21.952  1.00 97.94           C  
ATOM   3725  CB  THR A 251      33.720  14.631 -21.919  1.00 97.94           C  
ATOM   3726  HB  THR A 251      33.583  15.001 -20.903  1.00 97.94           H  
ATOM   3727  O   THR A 251      31.226  12.516 -22.422  1.00 97.94           O  
ATOM   3728  CG2 THR A 251      34.404  13.264 -21.862  1.00 97.94           C  
ATOM   3729 HG21 THR A 251      35.383  13.366 -21.394  1.00 97.94           H  
ATOM   3730 HG22 THR A 251      34.528  12.871 -22.871  1.00 97.94           H  
ATOM   3731 HG23 THR A 251      33.814  12.563 -21.272  1.00 97.94           H  
ATOM   3732  OG1 THR A 251      34.608  15.484 -22.601  1.00 97.94           O  
ATOM   3733  HG1 THR A 251      34.292  16.381 -22.469  1.00 97.94           H  
ATOM   3734  N   LEU A 252      30.763  14.079 -20.871  1.00 98.17           N  
ATOM   3735  H   LEU A 252      30.938  15.018 -20.545  1.00 98.17           H  
ATOM   3736  CA  LEU A 252      29.760  13.280 -20.167  1.00 98.17           C  
ATOM   3737  HA  LEU A 252      30.211  12.321 -19.912  1.00 98.17           H  
ATOM   3738  C   LEU A 252      28.544  12.975 -21.055  1.00 98.17           C  
ATOM   3739  CB  LEU A 252      29.365  14.013 -18.872  1.00 98.17           C  
ATOM   3740  HB2 LEU A 252      30.267  14.242 -18.305  1.00 98.17           H  
ATOM   3741  HB3 LEU A 252      28.883  14.955 -19.133  1.00 98.17           H  
ATOM   3742  O   LEU A 252      28.077  11.837 -21.076  1.00 98.17           O  
ATOM   3743  CG  LEU A 252      28.406  13.208 -17.978  1.00 98.17           C  
ATOM   3744  HG  LEU A 252      27.528  12.914 -18.553  1.00 98.17           H  
ATOM   3745  CD1 LEU A 252      29.083  11.958 -17.416  1.00 98.17           C  
ATOM   3746 HD11 LEU A 252      28.423  11.472 -16.697  1.00 98.17           H  
ATOM   3747 HD12 LEU A 252      30.013  12.225 -16.913  1.00 98.17           H  
ATOM   3748 HD13 LEU A 252      29.300  11.253 -18.218  1.00 98.17           H  
ATOM   3749  CD2 LEU A 252      27.927  14.060 -16.804  1.00 98.17           C  
ATOM   3750 HD21 LEU A 252      27.208  13.493 -16.212  1.00 98.17           H  
ATOM   3751 HD22 LEU A 252      27.430  14.953 -17.183  1.00 98.17           H  
ATOM   3752 HD23 LEU A 252      28.768  14.347 -16.172  1.00 98.17           H  
ATOM   3753  N   LEU A 253      28.061  13.959 -21.820  1.00 98.00           N  
ATOM   3754  H   LEU A 253      28.460  14.881 -21.720  1.00 98.00           H  
ATOM   3755  CA  LEU A 253      26.944  13.764 -22.754  1.00 98.00           C  
ATOM   3756  HA  LEU A 253      26.131  13.271 -22.221  1.00 98.00           H  
ATOM   3757  C   LEU A 253      27.298  12.827 -23.909  1.00 98.00           C  
ATOM   3758  CB  LEU A 253      26.457  15.116 -23.298  1.00 98.00           C  
ATOM   3759  HB2 LEU A 253      27.310  15.662 -23.703  1.00 98.00           H  
ATOM   3760  HB3 LEU A 253      25.755  14.934 -24.112  1.00 98.00           H  
ATOM   3761  O   LEU A 253      26.513  11.940 -24.226  1.00 98.00           O  
ATOM   3762  CG  LEU A 253      25.760  15.977 -22.241  1.00 98.00           C  
ATOM   3763  HG  LEU A 253      26.426  16.093 -21.386  1.00 98.00           H  
ATOM   3764  CD1 LEU A 253      25.446  17.361 -22.810  1.00 98.00           C  
ATOM   3765 HD11 LEU A 253      26.380  17.862 -23.066  1.00 98.00           H  
ATOM   3766 HD12 LEU A 253      24.938  17.957 -22.052  1.00 98.00           H  
ATOM   3767 HD13 LEU A 253      24.818  17.273 -23.697  1.00 98.00           H  
ATOM   3768  CD2 LEU A 253      24.448  15.357 -21.766  1.00 98.00           C  
ATOM   3769 HD21 LEU A 253      24.073  15.971 -20.947  1.00 98.00           H  
ATOM   3770 HD22 LEU A 253      24.596  14.354 -21.364  1.00 98.00           H  
ATOM   3771 HD23 LEU A 253      23.718  15.322 -22.575  1.00 98.00           H  
ATOM   3772  N   GLY A 254      28.491  12.967 -24.490  1.00 96.79           N  
ATOM   3773  H   GLY A 254      29.087  13.730 -24.202  1.00 96.79           H  
ATOM   3774  CA  GLY A 254      28.968  12.039 -25.516  1.00 96.79           C  
ATOM   3775  HA2 GLY A 254      29.963  12.343 -25.841  1.00 96.79           H  
ATOM   3776  HA3 GLY A 254      28.290  12.059 -26.369  1.00 96.79           H  
ATOM   3777  C   GLY A 254      29.046  10.603 -24.993  1.00 96.79           C  
ATOM   3778  O   GLY A 254      28.544   9.682 -25.631  1.00 96.79           O  
ATOM   3779  N   ALA A 255      29.586  10.417 -23.783  1.00 97.78           N  
ATOM   3780  H   ALA A 255      29.989  11.208 -23.302  1.00 97.78           H  
ATOM   3781  CA  ALA A 255      29.636   9.110 -23.133  1.00 97.78           C  
ATOM   3782  HA  ALA A 255      30.162   8.422 -23.794  1.00 97.78           H  
ATOM   3783  C   ALA A 255      28.232   8.530 -22.876  1.00 97.78           C  
ATOM   3784  CB  ALA A 255      30.427   9.261 -21.826  1.00 97.78           C  
ATOM   3785  HB1 ALA A 255      29.908   9.938 -21.148  1.00 97.78           H  
ATOM   3786  HB2 ALA A 255      30.535   8.291 -21.339  1.00 97.78           H  
ATOM   3787  HB3 ALA A 255      31.417   9.666 -22.036  1.00 97.78           H  
ATOM   3788  O   ALA A 255      27.994   7.342 -23.097  1.00 97.78           O  
ATOM   3789  N   SER A 256      27.300   9.368 -22.416  1.00 97.50           N  
ATOM   3790  H   SER A 256      27.581  10.321 -22.232  1.00 97.50           H  
ATOM   3791  CA  SER A 256      25.891   9.019 -22.200  1.00 97.50           C  
ATOM   3792  HA  SER A 256      25.803   8.234 -21.449  1.00 97.50           H  
ATOM   3793  C   SER A 256      25.211   8.514 -23.473  1.00 97.50           C  
ATOM   3794  CB  SER A 256      25.166  10.262 -21.684  1.00 97.50           C  
ATOM   3795  HB2 SER A 256      25.406  11.124 -22.306  1.00 97.50           H  
ATOM   3796  HB3 SER A 256      25.497  10.480 -20.668  1.00 97.50           H  
ATOM   3797  O   SER A 256      24.521   7.489 -23.446  1.00 97.50           O  
ATOM   3798  OG  SER A 256      23.773  10.084 -21.708  1.00 97.50           O  
ATOM   3799  HG  SER A 256      23.396  10.616 -22.412  1.00 97.50           H  
ATOM   3800  N   ASP A 257      25.415   9.227 -24.581  1.00 96.50           N  
ATOM   3801  H   ASP A 257      25.980  10.062 -24.525  1.00 96.50           H  
ATOM   3802  CA  ASP A 257      24.797   8.918 -25.867  1.00 96.50           C  
ATOM   3803  HA  ASP A 257      23.720   8.839 -25.719  1.00 96.50           H  
ATOM   3804  C   ASP A 257      25.255   7.570 -26.426  1.00 96.50           C  
ATOM   3805  CB  ASP A 257      25.096  10.043 -26.876  1.00 96.50           C  
ATOM   3806  HB2 ASP A 257      25.027   9.629 -27.882  1.00 96.50           H  
ATOM   3807  HB3 ASP A 257      26.116  10.401 -26.740  1.00 96.50           H  
ATOM   3808  O   ASP A 257      24.437   6.842 -26.989  1.00 96.50           O  
ATOM   3809  CG  ASP A 257      24.118  11.220 -26.816  1.00 96.50           C  
ATOM   3810  OD1 ASP A 257      22.971  11.011 -26.353  1.00 96.50           O  
ATOM   3811  OD2 ASP A 257      24.449  12.285 -27.382  1.00 96.50           O  
ATOM   3812  N   ASP A 258      26.525   7.208 -26.240  1.00 95.82           N  
ATOM   3813  H   ASP A 258      27.163   7.884 -25.845  1.00 95.82           H  
ATOM   3814  CA  ASP A 258      27.043   5.904 -26.655  1.00 95.82           C  
ATOM   3815  HA  ASP A 258      26.684   5.680 -27.659  1.00 95.82           H  
ATOM   3816  C   ASP A 258      26.541   4.778 -25.735  1.00 95.82           C  
ATOM   3817  CB  ASP A 258      28.579   5.951 -26.690  1.00 95.82           C  
ATOM   3818  HB2 ASP A 258      28.952   4.928 -26.751  1.00 95.82           H  
ATOM   3819  HB3 ASP A 258      28.943   6.385 -25.758  1.00 95.82           H  
ATOM   3820  O   ASP A 258      26.085   3.729 -26.208  1.00 95.82           O  
ATOM   3821  CG  ASP A 258      29.159   6.728 -27.880  1.00 95.82           C  
ATOM   3822  OD1 ASP A 258      28.468   6.837 -28.922  1.00 95.82           O  
ATOM   3823  OD2 ASP A 258      30.343   7.118 -27.779  1.00 95.82           O  
ATOM   3824  N   PHE A 259      26.567   4.994 -24.414  1.00 97.43           N  
ATOM   3825  H   PHE A 259      26.935   5.874 -24.082  1.00 97.43           H  
ATOM   3826  CA  PHE A 259      26.229   3.962 -23.433  1.00 97.43           C  
ATOM   3827  HA  PHE A 259      26.868   3.099 -23.622  1.00 97.43           H  
ATOM   3828  C   PHE A 259      24.774   3.483 -23.518  1.00 97.43           C  
ATOM   3829  CB  PHE A 259      26.537   4.461 -22.022  1.00 97.43           C  
ATOM   3830  HB2 PHE A 259      25.973   5.375 -21.836  1.00 97.43           H  
ATOM   3831  HB3 PHE A 259      27.597   4.706 -21.959  1.00 97.43           H  
ATOM   3832  O   PHE A 259      24.521   2.279 -23.426  1.00 97.43           O  
ATOM   3833  CG  PHE A 259      26.211   3.435 -20.952  1.00 97.43           C  
ATOM   3834  CD1 PHE A 259      25.153   3.661 -20.053  1.00 97.43           C  
ATOM   3835  HD1 PHE A 259      24.565   4.565 -20.122  1.00 97.43           H  
ATOM   3836  CD2 PHE A 259      26.962   2.250 -20.854  1.00 97.43           C  
ATOM   3837  HD2 PHE A 259      27.776   2.067 -21.540  1.00 97.43           H  
ATOM   3838  CE1 PHE A 259      24.869   2.723 -19.048  1.00 97.43           C  
ATOM   3839  HE1 PHE A 259      24.076   2.925 -18.342  1.00 97.43           H  
ATOM   3840  CE2 PHE A 259      26.654   1.296 -19.870  1.00 97.43           C  
ATOM   3841  HE2 PHE A 259      27.228   0.382 -19.818  1.00 97.43           H  
ATOM   3842  CZ  PHE A 259      25.610   1.532 -18.959  1.00 97.43           C  
ATOM   3843  HZ  PHE A 259      25.381   0.806 -18.193  1.00 97.43           H  
ATOM   3844  N   LYS A 260      23.802   4.375 -23.758  1.00 96.08           N  
ATOM   3845  H   LYS A 260      24.066   5.348 -23.820  1.00 96.08           H  
ATOM   3846  CA  LYS A 260      22.364   4.018 -23.808  1.00 96.08           C  
ATOM   3847  HA  LYS A 260      22.120   3.523 -22.867  1.00 96.08           H  
ATOM   3848  C   LYS A 260      21.983   3.033 -24.927  1.00 96.08           C  
ATOM   3849  CB  LYS A 260      21.529   5.302 -23.871  1.00 96.08           C  
ATOM   3850  HB2 LYS A 260      21.920   5.997 -23.128  1.00 96.08           H  
ATOM   3851  HB3 LYS A 260      20.498   5.074 -23.600  1.00 96.08           H  
ATOM   3852  O   LYS A 260      20.878   2.474 -24.948  1.00 96.08           O  
ATOM   3853  CG  LYS A 260      21.555   5.965 -25.256  1.00 96.08           C  
ATOM   3854  HG2 LYS A 260      21.008   5.356 -25.976  1.00 96.08           H  
ATOM   3855  HG3 LYS A 260      22.592   6.058 -25.579  1.00 96.08           H  
ATOM   3856  CD  LYS A 260      20.929   7.358 -25.193  1.00 96.08           C  
ATOM   3857  HD2 LYS A 260      19.875   7.290 -24.925  1.00 96.08           H  
ATOM   3858  HD3 LYS A 260      21.448   7.924 -24.419  1.00 96.08           H  
ATOM   3859  CE  LYS A 260      21.088   8.101 -26.519  1.00 96.08           C  
ATOM   3860  HE2 LYS A 260      20.458   7.640 -27.281  1.00 96.08           H  
ATOM   3861  HE3 LYS A 260      22.132   8.026 -26.821  1.00 96.08           H  
ATOM   3862  NZ  LYS A 260      20.738   9.523 -26.330  1.00 96.08           N  
ATOM   3863  HZ1 LYS A 260      20.826   9.736 -25.347  1.00 96.08           H  
ATOM   3864  HZ2 LYS A 260      19.764   9.775 -26.421  1.00 96.08           H  
ATOM   3865  HZ3 LYS A 260      21.400  10.184 -26.713  1.00 96.08           H  
ATOM   3866  N   TYR A 261      22.895   2.815 -25.874  1.00 96.53           N  
ATOM   3867  H   TYR A 261      23.758   3.335 -25.807  1.00 96.53           H  
ATOM   3868  CA  TYR A 261      22.761   1.868 -26.981  1.00 96.53           C  
ATOM   3869  HA  TYR A 261      21.722   1.547 -27.041  1.00 96.53           H  
ATOM   3870  C   TYR A 261      23.571   0.577 -26.789  1.00 96.53           C  
ATOM   3871  CB  TYR A 261      23.091   2.586 -28.291  1.00 96.53           C  
ATOM   3872  HB2 TYR A 261      23.135   1.859 -29.101  1.00 96.53           H  
ATOM   3873  HB3 TYR A 261      24.081   3.032 -28.198  1.00 96.53           H  
ATOM   3874  O   TYR A 261      23.663  -0.226 -27.719  1.00 96.53           O  
ATOM   3875  CG  TYR A 261      22.093   3.660 -28.675  1.00 96.53           C  
ATOM   3876  CD1 TYR A 261      20.750   3.329 -28.940  1.00 96.53           C  
ATOM   3877  HD1 TYR A 261      20.439   2.295 -28.895  1.00 96.53           H  
ATOM   3878  CD2 TYR A 261      22.517   4.996 -28.765  1.00 96.53           C  
ATOM   3879  HD2 TYR A 261      23.548   5.247 -28.567  1.00 96.53           H  
ATOM   3880  CE1 TYR A 261      19.828   4.341 -29.270  1.00 96.53           C  
ATOM   3881  HE1 TYR A 261      18.792   4.109 -29.469  1.00 96.53           H  
ATOM   3882  CE2 TYR A 261      21.604   6.011 -29.098  1.00 96.53           C  
ATOM   3883  HE2 TYR A 261      21.950   7.033 -29.154  1.00 96.53           H  
ATOM   3884  OH  TYR A 261      19.361   6.655 -29.664  1.00 96.53           O  
ATOM   3885  HH  TYR A 261      19.759   7.528 -29.628  1.00 96.53           H  
ATOM   3886  CZ  TYR A 261      20.254   5.684 -29.345  1.00 96.53           C  
ATOM   3887  N   THR A 262      24.111   0.339 -25.592  1.00 96.66           N  
ATOM   3888  H   THR A 262      24.045   1.054 -24.882  1.00 96.66           H  
ATOM   3889  CA  THR A 262      24.775  -0.918 -25.212  1.00 96.66           C  
ATOM   3890  HA  THR A 262      25.293  -1.316 -26.085  1.00 96.66           H  
ATOM   3891  C   THR A 262      23.772  -1.981 -24.751  1.00 96.66           C  
ATOM   3892  CB  THR A 262      25.843  -0.695 -24.131  1.00 96.66           C  
ATOM   3893  HB  THR A 262      26.333  -1.649 -23.938  1.00 96.66           H  
ATOM   3894  O   THR A 262      22.609  -1.683 -24.438  1.00 96.66           O  
ATOM   3895  CG2 THR A 262      26.926   0.297 -24.554  1.00 96.66           C  
ATOM   3896 HG21 THR A 262      27.601   0.473 -23.716  1.00 96.66           H  
ATOM   3897 HG22 THR A 262      26.495   1.244 -24.878  1.00 96.66           H  
ATOM   3898 HG23 THR A 262      27.500  -0.127 -25.378  1.00 96.66           H  
ATOM   3899  OG1 THR A 262      25.231  -0.267 -22.936  1.00 96.66           O  
ATOM   3900  HG1 THR A 262      25.109   0.683 -22.993  1.00 96.66           H  
ATOM   3901  N   VAL A 263      24.190  -3.250 -24.755  1.00 94.93           N  
ATOM   3902  H   VAL A 263      25.171  -3.418 -24.928  1.00 94.93           H  
ATOM   3903  CA  VAL A 263      23.383  -4.370 -24.226  1.00 94.93           C  
ATOM   3904  HA  VAL A 263      22.355  -4.271 -24.572  1.00 94.93           H  
ATOM   3905  C   VAL A 263      23.351  -4.329 -22.697  1.00 94.93           C  
ATOM   3906  CB  VAL A 263      23.943  -5.717 -24.727  1.00 94.93           C  
ATOM   3907  HB  VAL A 263      25.017  -5.750 -24.544  1.00 94.93           H  
ATOM   3908  O   VAL A 263      22.368  -4.735 -22.080  1.00 94.93           O  
ATOM   3909  CG1 VAL A 263      23.300  -6.936 -24.052  1.00 94.93           C  
ATOM   3910 HG11 VAL A 263      23.653  -6.984 -23.022  1.00 94.93           H  
ATOM   3911 HG12 VAL A 263      23.615  -7.850 -24.556  1.00 94.93           H  
ATOM   3912 HG13 VAL A 263      22.214  -6.851 -24.074  1.00 94.93           H  
ATOM   3913  CG2 VAL A 263      23.697  -5.875 -26.230  1.00 94.93           C  
ATOM   3914 HG21 VAL A 263      22.629  -5.972 -26.424  1.00 94.93           H  
ATOM   3915 HG22 VAL A 263      24.084  -5.001 -26.754  1.00 94.93           H  
ATOM   3916 HG23 VAL A 263      24.220  -6.757 -26.600  1.00 94.93           H  
ATOM   3917  N   GLU A 264      24.407  -3.806 -22.088  1.00 95.36           N  
ATOM   3918  H   GLU A 264      25.208  -3.561 -22.653  1.00 95.36           H  
ATOM   3919  CA  GLU A 264      24.547  -3.561 -20.661  1.00 95.36           C  
ATOM   3920  HA  GLU A 264      24.424  -4.496 -20.115  1.00 95.36           H  
ATOM   3921  C   GLU A 264      23.447  -2.616 -20.186  1.00 95.36           C  
ATOM   3922  CB  GLU A 264      25.949  -3.007 -20.360  1.00 95.36           C  
ATOM   3923  HB2 GLU A 264      26.148  -2.126 -20.971  1.00 95.36           H  
ATOM   3924  HB3 GLU A 264      25.972  -2.698 -19.316  1.00 95.36           H  
ATOM   3925  O   GLU A 264      22.671  -3.013 -19.318  1.00 95.36           O  
ATOM   3926  CG  GLU A 264      27.066  -4.051 -20.558  1.00 95.36           C  
ATOM   3927  HG2 GLU A 264      26.795  -4.942 -19.991  1.00 95.36           H  
ATOM   3928  HG3 GLU A 264      27.979  -3.661 -20.107  1.00 95.36           H  
ATOM   3929  CD  GLU A 264      27.363  -4.450 -22.020  1.00 95.36           C  
ATOM   3930  OE1 GLU A 264      27.946  -5.541 -22.198  1.00 95.36           O  
ATOM   3931  OE2 GLU A 264      26.953  -3.733 -22.965  1.00 95.36           O  
ATOM   3932  N   PHE A 265      23.269  -1.463 -20.846  1.00 96.07           N  
ATOM   3933  H   PHE A 265      23.959  -1.183 -21.528  1.00 96.07           H  
ATOM   3934  CA  PHE A 265      22.163  -0.549 -20.554  1.00 96.07           C  
ATOM   3935  HA  PHE A 265      22.272  -0.197 -19.528  1.00 96.07           H  
ATOM   3936  C   PHE A 265      20.800  -1.249 -20.661  1.00 96.07           C  
ATOM   3937  CB  PHE A 265      22.229   0.665 -21.490  1.00 96.07           C  
ATOM   3938  HB2 PHE A 265      23.203   1.139 -21.370  1.00 96.07           H  
ATOM   3939  HB3 PHE A 265      22.150   0.334 -22.526  1.00 96.07           H  
ATOM   3940  O   PHE A 265      19.981  -1.153 -19.750  1.00 96.07           O  
ATOM   3941  CG  PHE A 265      21.153   1.700 -21.214  1.00 96.07           C  
ATOM   3942  CD1 PHE A 265      19.907   1.640 -21.867  1.00 96.07           C  
ATOM   3943  HD1 PHE A 265      19.712   0.855 -22.582  1.00 96.07           H  
ATOM   3944  CD2 PHE A 265      21.395   2.725 -20.284  1.00 96.07           C  
ATOM   3945  HD2 PHE A 265      22.347   2.784 -19.778  1.00 96.07           H  
ATOM   3946  CE1 PHE A 265      18.914   2.597 -21.585  1.00 96.07           C  
ATOM   3947  HE1 PHE A 265      17.950   2.545 -22.070  1.00 96.07           H  
ATOM   3948  CE2 PHE A 265      20.407   3.683 -20.008  1.00 96.07           C  
ATOM   3949  HE2 PHE A 265      20.601   4.464 -19.288  1.00 96.07           H  
ATOM   3950  CZ  PHE A 265      19.166   3.624 -20.661  1.00 96.07           C  
ATOM   3951  HZ  PHE A 265      18.408   4.364 -20.446  1.00 96.07           H  
ATOM   3952  N   LEU A 266      20.549  -2.019 -21.728  1.00 94.05           N  
ATOM   3953  H   LEU A 266      21.268  -2.107 -22.431  1.00 94.05           H  
ATOM   3954  CA  LEU A 266      19.288  -2.764 -21.867  1.00 94.05           C  
ATOM   3955  HA  LEU A 266      18.466  -2.048 -21.887  1.00 94.05           H  
ATOM   3956  C   LEU A 266      19.040  -3.708 -20.680  1.00 94.05           C  
ATOM   3957  CB  LEU A 266      19.300  -3.565 -23.182  1.00 94.05           C  
ATOM   3958  HB2 LEU A 266      19.366  -2.867 -24.017  1.00 94.05           H  
ATOM   3959  HB3 LEU A 266      20.190  -4.193 -23.200  1.00 94.05           H  
ATOM   3960  O   LEU A 266      17.930  -3.772 -20.158  1.00 94.05           O  
ATOM   3961  CG  LEU A 266      18.067  -4.472 -23.376  1.00 94.05           C  
ATOM   3962  HG  LEU A 266      17.906  -5.096 -22.497  1.00 94.05           H  
ATOM   3963  CD1 LEU A 266      16.800  -3.655 -23.636  1.00 94.05           C  
ATOM   3964 HD11 LEU A 266      16.948  -2.997 -24.492  1.00 94.05           H  
ATOM   3965 HD12 LEU A 266      16.573  -3.057 -22.754  1.00 94.05           H  
ATOM   3966 HD13 LEU A 266      15.959  -4.324 -23.819  1.00 94.05           H  
ATOM   3967  CD2 LEU A 266      18.288  -5.429 -24.546  1.00 94.05           C  
ATOM   3968 HD21 LEU A 266      18.460  -4.865 -25.462  1.00 94.05           H  
ATOM   3969 HD22 LEU A 266      19.161  -6.048 -24.337  1.00 94.05           H  
ATOM   3970 HD23 LEU A 266      17.418  -6.075 -24.661  1.00 94.05           H  
ATOM   3971  N   ASN A 267      20.056  -4.473 -20.284  1.00 93.58           N  
ATOM   3972  H   ASN A 267      20.950  -4.353 -20.737  1.00 93.58           H  
ATOM   3973  CA  ASN A 267      19.914  -5.498 -19.256  1.00 93.58           C  
ATOM   3974  HA  ASN A 267      18.977  -6.033 -19.411  1.00 93.58           H  
ATOM   3975  C   ASN A 267      19.849  -4.904 -17.844  1.00 93.58           C  
ATOM   3976  CB  ASN A 267      21.078  -6.487 -19.387  1.00 93.58           C  
ATOM   3977  HB2 ASN A 267      22.016  -5.931 -19.401  1.00 93.58           H  
ATOM   3978  HB3 ASN A 267      21.088  -7.144 -18.517  1.00 93.58           H  
ATOM   3979  O   ASN A 267      19.110  -5.423 -17.012  1.00 93.58           O  
ATOM   3980  CG  ASN A 267      20.992  -7.366 -20.621  1.00 93.58           C  
ATOM   3981  ND2 ASN A 267      22.115  -7.868 -21.071  1.00 93.58           N  
ATOM   3982 HD21 ASN A 267      22.981  -7.491 -20.713  1.00 93.58           H  
ATOM   3983 HD22 ASN A 267      22.060  -8.330 -21.967  1.00 93.58           H  
ATOM   3984  OD1 ASN A 267      19.941  -7.667 -21.167  1.00 93.58           O  
ATOM   3985  N   GLN A 268      20.606  -3.840 -17.577  1.00 95.11           N  
ATOM   3986  H   GLN A 268      21.199  -3.473 -18.308  1.00 95.11           H  
ATOM   3987  CA  GLN A 268      20.699  -3.198 -16.263  1.00 95.11           C  
ATOM   3988  HA  GLN A 268      20.738  -3.964 -15.489  1.00 95.11           H  
ATOM   3989  C   GLN A 268      19.488  -2.321 -15.949  1.00 95.11           C  
ATOM   3990  CB  GLN A 268      21.990  -2.370 -16.196  1.00 95.11           C  
ATOM   3991  HB2 GLN A 268      21.974  -1.739 -15.307  1.00 95.11           H  
ATOM   3992  HB3 GLN A 268      22.047  -1.722 -17.070  1.00 95.11           H  
ATOM   3993  O   GLN A 268      19.121  -2.207 -14.783  1.00 95.11           O  
ATOM   3994  CG  GLN A 268      23.219  -3.284 -16.116  1.00 95.11           C  
ATOM   3995  HG2 GLN A 268      23.155  -4.071 -16.867  1.00 95.11           H  
ATOM   3996  HG3 GLN A 268      23.233  -3.756 -15.133  1.00 95.11           H  
ATOM   3997  CD  GLN A 268      24.538  -2.557 -16.340  1.00 95.11           C  
ATOM   3998  NE2 GLN A 268      25.609  -3.078 -15.791  1.00 95.11           N  
ATOM   3999 HE21 GLN A 268      25.526  -3.746 -15.038  1.00 95.11           H  
ATOM   4000 HE22 GLN A 268      26.478  -2.610 -16.006  1.00 95.11           H  
ATOM   4001  OE1 GLN A 268      24.652  -1.574 -17.051  1.00 95.11           O  
ATOM   4002  N   THR A 269      18.843  -1.757 -16.976  1.00 94.90           N  
ATOM   4003  H   THR A 269      19.248  -1.832 -17.898  1.00 94.90           H  
ATOM   4004  CA  THR A 269      17.642  -0.920 -16.813  1.00 94.90           C  
ATOM   4005  HA  THR A 269      17.674  -0.484 -15.814  1.00 94.90           H  
ATOM   4006  C   THR A 269      16.324  -1.694 -16.856  1.00 94.90           C  
ATOM   4007  CB  THR A 269      17.617   0.234 -17.825  1.00 94.90           C  
ATOM   4008  HB  THR A 269      16.751   0.860 -17.610  1.00 94.90           H  
ATOM   4009  O   THR A 269      15.263  -1.156 -16.533  1.00 94.90           O  
ATOM   4010  CG2 THR A 269      18.867   1.113 -17.769  1.00 94.90           C  
ATOM   4011 HG21 THR A 269      18.672   2.052 -18.286  1.00 94.90           H  
ATOM   4012 HG22 THR A 269      19.136   1.307 -16.731  1.00 94.90           H  
ATOM   4013 HG23 THR A 269      19.733   0.632 -18.224  1.00 94.90           H  
ATOM   4014  OG1 THR A 269      17.519  -0.267 -19.140  1.00 94.90           O  
ATOM   4015  HG1 THR A 269      18.411  -0.511 -19.398  1.00 94.90           H  
ATOM   4016  N   SER A 270      16.362  -2.973 -17.236  1.00 92.49           N  
ATOM   4017  H   SER A 270      17.264  -3.374 -17.449  1.00 92.49           H  
ATOM   4018  CA  SER A 270      15.169  -3.812 -17.324  1.00 92.49           C  
ATOM   4019  HA  SER A 270      14.394  -3.238 -17.832  1.00 92.49           H  
ATOM   4020  C   SER A 270      14.651  -4.224 -15.944  1.00 92.49           C  
ATOM   4021  CB  SER A 270      15.467  -5.062 -18.155  1.00 92.49           C  
ATOM   4022  HB2 SER A 270      16.183  -5.690 -17.625  1.00 92.49           H  
ATOM   4023  HB3 SER A 270      15.897  -4.768 -19.113  1.00 92.49           H  
ATOM   4024  O   SER A 270      15.394  -4.752 -15.121  1.00 92.49           O  
ATOM   4025  OG  SER A 270      14.270  -5.789 -18.392  1.00 92.49           O  
ATOM   4026  HG  SER A 270      13.774  -5.292 -19.047  1.00 92.49           H  
ATOM   4027  N   LEU A 271      13.331  -4.133 -15.734  1.00 93.00           N  
ATOM   4028  H   LEU A 271      12.775  -3.613 -16.398  1.00 93.00           H  
ATOM   4029  CA  LEU A 271      12.667  -4.778 -14.590  1.00 93.00           C  
ATOM   4030  HA  LEU A 271      13.204  -4.515 -13.678  1.00 93.00           H  
ATOM   4031  C   LEU A 271      12.684  -6.317 -14.665  1.00 93.00           C  
ATOM   4032  CB  LEU A 271      11.209  -4.299 -14.493  1.00 93.00           C  
ATOM   4033  HB2 LEU A 271      10.739  -4.412 -15.470  1.00 93.00           H  
ATOM   4034  HB3 LEU A 271      10.696  -4.964 -13.798  1.00 93.00           H  
ATOM   4035  O   LEU A 271      12.383  -6.990 -13.679  1.00 93.00           O  
ATOM   4036  CG  LEU A 271      10.969  -2.865 -13.998  1.00 93.00           C  
ATOM   4037  HG  LEU A 271      11.345  -2.149 -14.729  1.00 93.00           H  
ATOM   4038  CD1 LEU A 271       9.453  -2.704 -13.848  1.00 93.00           C  
ATOM   4039 HD11 LEU A 271       8.970  -2.768 -14.823  1.00 93.00           H  
ATOM   4040 HD12 LEU A 271       9.050  -3.467 -13.183  1.00 93.00           H  
ATOM   4041 HD13 LEU A 271       9.229  -1.730 -13.414  1.00 93.00           H  
ATOM   4042  CD2 LEU A 271      11.612  -2.591 -12.637  1.00 93.00           C  
ATOM   4043 HD21 LEU A 271      11.329  -1.592 -12.305  1.00 93.00           H  
ATOM   4044 HD22 LEU A 271      11.287  -3.327 -11.902  1.00 93.00           H  
ATOM   4045 HD23 LEU A 271      12.698  -2.611 -12.725  1.00 93.00           H  
ATOM   4046  N   GLY A 272      12.977  -6.892 -15.833  1.00 91.96           N  
ATOM   4047  H   GLY A 272      13.252  -6.290 -16.596  1.00 91.96           H  
ATOM   4048  CA  GLY A 272      13.042  -8.333 -16.048  1.00 91.96           C  
ATOM   4049  HA2 GLY A 272      12.558  -8.857 -15.224  1.00 91.96           H  
ATOM   4050  HA3 GLY A 272      14.093  -8.620 -16.061  1.00 91.96           H  
ATOM   4051  C   GLY A 272      12.389  -8.792 -17.352  1.00 91.96           C  
ATOM   4052  O   GLY A 272      11.508  -8.148 -17.917  1.00 91.96           O  
ATOM   4053  N   ALA A 273      12.795  -9.975 -17.820  1.00 89.59           N  
ATOM   4054  H   ALA A 273      13.554 -10.430 -17.333  1.00 89.59           H  
ATOM   4055  CA  ALA A 273      12.388 -10.513 -19.122  1.00 89.59           C  
ATOM   4056  HA  ALA A 273      12.500  -9.726 -19.868  1.00 89.59           H  
ATOM   4057  C   ALA A 273      10.925 -11.000 -19.196  1.00 89.59           C  
ATOM   4058  CB  ALA A 273      13.355 -11.652 -19.468  1.00 89.59           C  
ATOM   4059  HB1 ALA A 273      14.378 -11.277 -19.477  1.00 89.59           H  
ATOM   4060  HB2 ALA A 273      13.268 -12.456 -18.737  1.00 89.59           H  
ATOM   4061  HB3 ALA A 273      13.119 -12.041 -20.459  1.00 89.59           H  
ATOM   4062  O   ALA A 273      10.393 -11.227 -20.281  1.00 89.59           O  
ATOM   4063  N   ASN A 274      10.278 -11.227 -18.054  1.00 93.42           N  
ATOM   4064  H   ASN A 274      10.714 -10.921 -17.196  1.00 93.42           H  
ATOM   4065  CA  ASN A 274       8.900 -11.706 -17.959  1.00 93.42           C  
ATOM   4066  HA  ASN A 274       8.338 -11.324 -18.811  1.00 93.42           H  
ATOM   4067  C   ASN A 274       8.231 -11.150 -16.696  1.00 93.42           C  
ATOM   4068  CB  ASN A 274       8.887 -13.247 -18.018  1.00 93.42           C  
ATOM   4069  HB2 ASN A 274       7.861 -13.608 -17.943  1.00 93.42           H  
ATOM   4070  HB3 ASN A 274       9.277 -13.557 -18.987  1.00 93.42           H  
ATOM   4071  O   ASN A 274       8.906 -10.617 -15.818  1.00 93.42           O  
ATOM   4072  CG  ASN A 274       9.699 -13.904 -16.915  1.00 93.42           C  
ATOM   4073  ND2 ASN A 274      10.622 -14.774 -17.252  1.00 93.42           N  
ATOM   4074 HD21 ASN A 274      10.832 -14.941 -18.225  1.00 93.42           H  
ATOM   4075 HD22 ASN A 274      11.170 -15.149 -16.491  1.00 93.42           H  
ATOM   4076  OD1 ASN A 274       9.512 -13.662 -15.738  1.00 93.42           O  
ATOM   4077  N   ASP A 275       6.906 -11.280 -16.594  1.00 94.09           N  
ATOM   4078  H   ASP A 275       6.384 -11.735 -17.330  1.00 94.09           H  
ATOM   4079  CA  ASP A 275       6.151 -10.748 -15.451  1.00 94.09           C  
ATOM   4080  HA  ASP A 275       6.306  -9.671 -15.396  1.00 94.09           H  
ATOM   4081  C   ASP A 275       6.604 -11.322 -14.105  1.00 94.09           C  
ATOM   4082  CB  ASP A 275       4.658 -10.978 -15.676  1.00 94.09           C  
ATOM   4083  HB2 ASP A 275       4.474 -12.037 -15.855  1.00 94.09           H  
ATOM   4084  HB3 ASP A 275       4.377 -10.408 -16.561  1.00 94.09           H  
ATOM   4085  O   ASP A 275       6.669 -10.578 -13.139  1.00 94.09           O  
ATOM   4086  CG  ASP A 275       3.803 -10.491 -14.501  1.00 94.09           C  
ATOM   4087  OD1 ASP A 275       3.581  -9.264 -14.390  1.00 94.09           O  
ATOM   4088  OD2 ASP A 275       3.375 -11.355 -13.709  1.00 94.09           O  
ATOM   4089  N   ALA A 276       7.028 -12.588 -14.037  1.00 95.17           N  
ATOM   4090  H   ALA A 276       7.040 -13.151 -14.876  1.00 95.17           H  
ATOM   4091  CA  ALA A 276       7.535 -13.154 -12.788  1.00 95.17           C  
ATOM   4092  HA  ALA A 276       6.782 -12.996 -12.016  1.00 95.17           H  
ATOM   4093  C   ALA A 276       8.821 -12.452 -12.311  1.00 95.17           C  
ATOM   4094  CB  ALA A 276       7.731 -14.664 -12.964  1.00 95.17           C  
ATOM   4095  HB1 ALA A 276       8.497 -14.864 -13.713  1.00 95.17           H  
ATOM   4096  HB2 ALA A 276       6.791 -15.124 -13.270  1.00 95.17           H  
ATOM   4097  HB3 ALA A 276       8.045 -15.097 -12.013  1.00 95.17           H  
ATOM   4098  O   ALA A 276       8.940 -12.141 -11.128  1.00 95.17           O  
ATOM   4099  N   ALA A 277       9.753 -12.157 -13.223  1.00 95.25           N  
ATOM   4100  H   ALA A 277       9.587 -12.426 -14.183  1.00 95.25           H  
ATOM   4101  CA  ALA A 277      10.966 -11.401 -12.909  1.00 95.25           C  
ATOM   4102  HA  ALA A 277      11.453 -11.862 -12.049  1.00 95.25           H  
ATOM   4103  C   ALA A 277      10.646  -9.948 -12.519  1.00 95.25           C  
ATOM   4104  CB  ALA A 277      11.922 -11.482 -14.106  1.00 95.25           C  
ATOM   4105  HB1 ALA A 277      12.164 -12.524 -14.315  1.00 95.25           H  
ATOM   4106  HB2 ALA A 277      12.840 -10.944 -13.867  1.00 95.25           H  
ATOM   4107  HB3 ALA A 277      11.460 -11.032 -14.984  1.00 95.25           H  
ATOM   4108  O   ALA A 277      11.141  -9.469 -11.499  1.00 95.25           O  
ATOM   4109  N   ARG A 278       9.738  -9.292 -13.259  1.00 96.39           N  
ATOM   4110  H   ARG A 278       9.366  -9.756 -14.076  1.00 96.39           H  
ATOM   4111  CA  ARG A 278       9.237  -7.949 -12.916  1.00 96.39           C  
ATOM   4112  HA  ARG A 278      10.072  -7.249 -12.878  1.00 96.39           H  
ATOM   4113  C   ARG A 278       8.601  -7.927 -11.532  1.00 96.39           C  
ATOM   4114  CB  ARG A 278       8.211  -7.468 -13.947  1.00 96.39           C  
ATOM   4115  HB2 ARG A 278       7.400  -8.193 -14.012  1.00 96.39           H  
ATOM   4116  HB3 ARG A 278       7.790  -6.525 -13.599  1.00 96.39           H  
ATOM   4117  O   ARG A 278       8.855  -7.016 -10.752  1.00 96.39           O  
ATOM   4118  CG  ARG A 278       8.806  -7.239 -15.338  1.00 96.39           C  
ATOM   4119  HG2 ARG A 278       9.294  -8.141 -15.707  1.00 96.39           H  
ATOM   4120  HG3 ARG A 278       9.544  -6.439 -15.293  1.00 96.39           H  
ATOM   4121  CD  ARG A 278       7.675  -6.842 -16.284  1.00 96.39           C  
ATOM   4122  HD2 ARG A 278       7.197  -5.943 -15.895  1.00 96.39           H  
ATOM   4123  HD3 ARG A 278       6.926  -7.633 -16.312  1.00 96.39           H  
ATOM   4124  NE  ARG A 278       8.195  -6.557 -17.621  1.00 96.39           N  
ATOM   4125  HE  ARG A 278       8.696  -5.688 -17.740  1.00 96.39           H  
ATOM   4126  NH1 ARG A 278       7.366  -8.344 -18.802  1.00 96.39           N  
ATOM   4127 HH11 ARG A 278       6.819  -8.581 -17.987  1.00 96.39           H  
ATOM   4128 HH12 ARG A 278       7.210  -8.767 -19.706  1.00 96.39           H  
ATOM   4129  NH2 ARG A 278       8.668  -6.791 -19.787  1.00 96.39           N  
ATOM   4130 HH21 ARG A 278       8.719  -7.288 -20.664  1.00 96.39           H  
ATOM   4131 HH22 ARG A 278       9.102  -5.887 -19.663  1.00 96.39           H  
ATOM   4132  CZ  ARG A 278       8.078  -7.251 -18.727  1.00 96.39           C  
ATOM   4133  N   ARG A 279       7.808  -8.950 -11.201  1.00 96.99           N  
ATOM   4134  H   ARG A 279       7.591  -9.623 -11.922  1.00 96.99           H  
ATOM   4135  CA  ARG A 279       7.162  -9.100  -9.896  1.00 96.99           C  
ATOM   4136  HA  ARG A 279       6.590  -8.196  -9.683  1.00 96.99           H  
ATOM   4137  C   ARG A 279       8.176  -9.185  -8.777  1.00 96.99           C  
ATOM   4138  CB  ARG A 279       6.201 -10.295  -9.909  1.00 96.99           C  
ATOM   4139  HB2 ARG A 279       5.595 -10.253 -10.814  1.00 96.99           H  
ATOM   4140  HB3 ARG A 279       6.759 -11.231  -9.912  1.00 96.99           H  
ATOM   4141  O   ARG A 279       7.987  -8.520  -7.769  1.00 96.99           O  
ATOM   4142  CG  ARG A 279       5.266 -10.250  -8.696  1.00 96.99           C  
ATOM   4143  HG2 ARG A 279       4.819  -9.259  -8.624  1.00 96.99           H  
ATOM   4144  HG3 ARG A 279       5.830 -10.450  -7.784  1.00 96.99           H  
ATOM   4145  CD  ARG A 279       4.145 -11.282  -8.841  1.00 96.99           C  
ATOM   4146  HD2 ARG A 279       3.644 -11.133  -9.797  1.00 96.99           H  
ATOM   4147  HD3 ARG A 279       4.584 -12.279  -8.839  1.00 96.99           H  
ATOM   4148  NE  ARG A 279       3.192 -11.168  -7.724  1.00 96.99           N  
ATOM   4149  HE  ARG A 279       3.497 -11.512  -6.824  1.00 96.99           H  
ATOM   4150  NH1 ARG A 279       1.479 -10.066  -8.781  1.00 96.99           N  
ATOM   4151 HH11 ARG A 279       0.661  -9.479  -8.705  1.00 96.99           H  
ATOM   4152 HH12 ARG A 279       1.987 -10.111  -9.653  1.00 96.99           H  
ATOM   4153  NH2 ARG A 279       1.442 -10.331  -6.559  1.00 96.99           N  
ATOM   4154 HH21 ARG A 279       1.959 -10.574  -5.726  1.00 96.99           H  
ATOM   4155 HH22 ARG A 279       0.728  -9.621  -6.486  1.00 96.99           H  
ATOM   4156  CZ  ARG A 279       2.040 -10.531  -7.699  1.00 96.99           C  
ATOM   4157  N   THR A 280       9.258  -9.939  -8.959  1.00 96.44           N  
ATOM   4158  H   THR A 280       9.345 -10.477  -9.810  1.00 96.44           H  
ATOM   4159  CA  THR A 280      10.347  -9.973  -7.980  1.00 96.44           C  
ATOM   4160  HA  THR A 280       9.937 -10.280  -7.018  1.00 96.44           H  
ATOM   4161  C   THR A 280      10.944  -8.583  -7.764  1.00 96.44           C  
ATOM   4162  CB  THR A 280      11.429 -10.984  -8.381  1.00 96.44           C  
ATOM   4163  HB  THR A 280      11.880 -10.695  -9.330  1.00 96.44           H  
ATOM   4164  O   THR A 280      10.998  -8.147  -6.621  1.00 96.44           O  
ATOM   4165  CG2 THR A 280      12.523 -11.113  -7.324  1.00 96.44           C  
ATOM   4166 HG21 THR A 280      13.083 -10.180  -7.252  1.00 96.44           H  
ATOM   4167 HG22 THR A 280      13.213 -11.906  -7.610  1.00 96.44           H  
ATOM   4168 HG23 THR A 280      12.087 -11.338  -6.351  1.00 96.44           H  
ATOM   4169  OG1 THR A 280      10.851 -12.265  -8.513  1.00 96.44           O  
ATOM   4170  HG1 THR A 280      10.257 -12.383  -7.768  1.00 96.44           H  
ATOM   4171  N   ALA A 281      11.304  -7.859  -8.830  1.00 95.25           N  
ATOM   4172  H   ALA A 281      11.213  -8.254  -9.755  1.00 95.25           H  
ATOM   4173  CA  ALA A 281      11.884  -6.518  -8.711  1.00 95.25           C  
ATOM   4174  HA  ALA A 281      12.790  -6.581  -8.109  1.00 95.25           H  
ATOM   4175  C   ALA A 281      10.939  -5.525  -8.003  1.00 95.25           C  
ATOM   4176  CB  ALA A 281      12.274  -6.035 -10.115  1.00 95.25           C  
ATOM   4177  HB1 ALA A 281      11.394  -5.961 -10.754  1.00 95.25           H  
ATOM   4178  HB2 ALA A 281      12.982  -6.730 -10.566  1.00 95.25           H  
ATOM   4179  HB3 ALA A 281      12.744  -5.054 -10.046  1.00 95.25           H  
ATOM   4180  O   ALA A 281      11.332  -4.857  -7.047  1.00 95.25           O  
ATOM   4181  N   VAL A 282       9.669  -5.476  -8.418  1.00 97.39           N  
ATOM   4182  H   VAL A 282       9.411  -6.043  -9.212  1.00 97.39           H  
ATOM   4183  CA  VAL A 282       8.663  -4.564  -7.846  1.00 97.39           C  
ATOM   4184  HA  VAL A 282       9.071  -3.553  -7.846  1.00 97.39           H  
ATOM   4185  C   VAL A 282       8.349  -4.907  -6.390  1.00 97.39           C  
ATOM   4186  CB  VAL A 282       7.382  -4.565  -8.704  1.00 97.39           C  
ATOM   4187  HB  VAL A 282       7.022  -5.589  -8.804  1.00 97.39           H  
ATOM   4188  O   VAL A 282       8.281  -4.010  -5.551  1.00 97.39           O  
ATOM   4189  CG1 VAL A 282       6.265  -3.714  -8.088  1.00 97.39           C  
ATOM   4190 HG11 VAL A 282       5.425  -3.646  -8.779  1.00 97.39           H  
ATOM   4191 HG12 VAL A 282       5.908  -4.168  -7.164  1.00 97.39           H  
ATOM   4192 HG13 VAL A 282       6.635  -2.711  -7.875  1.00 97.39           H  
ATOM   4193  CG2 VAL A 282       7.655  -3.997 -10.103  1.00 97.39           C  
ATOM   4194 HG21 VAL A 282       7.929  -2.945 -10.028  1.00 97.39           H  
ATOM   4195 HG22 VAL A 282       6.764  -4.085 -10.725  1.00 97.39           H  
ATOM   4196 HG23 VAL A 282       8.472  -4.530 -10.592  1.00 97.39           H  
ATOM   4197  N   VAL A 283       8.188  -6.194  -6.061  1.00 97.93           N  
ATOM   4198  H   VAL A 283       8.283  -6.897  -6.780  1.00 97.93           H  
ATOM   4199  CA  VAL A 283       7.950  -6.633  -4.678  1.00 97.93           C  
ATOM   4200  HA  VAL A 283       7.100  -6.080  -4.278  1.00 97.93           H  
ATOM   4201  C   VAL A 283       9.145  -6.283  -3.798  1.00 97.93           C  
ATOM   4202  CB  VAL A 283       7.613  -8.135  -4.609  1.00 97.93           C  
ATOM   4203  HB  VAL A 283       8.342  -8.696  -5.193  1.00 97.93           H  
ATOM   4204  O   VAL A 283       8.938  -5.722  -2.728  1.00 97.93           O  
ATOM   4205  CG1 VAL A 283       7.629  -8.692  -3.181  1.00 97.93           C  
ATOM   4206 HG11 VAL A 283       7.315  -9.736  -3.187  1.00 97.93           H  
ATOM   4207 HG12 VAL A 283       8.642  -8.659  -2.779  1.00 97.93           H  
ATOM   4208 HG13 VAL A 283       6.968  -8.113  -2.536  1.00 97.93           H  
ATOM   4209  CG2 VAL A 283       6.205  -8.393  -5.166  1.00 97.93           C  
ATOM   4210 HG21 VAL A 283       6.105  -7.962  -6.162  1.00 97.93           H  
ATOM   4211 HG22 VAL A 283       6.023  -9.466  -5.226  1.00 97.93           H  
ATOM   4212 HG23 VAL A 283       5.461  -7.939  -4.511  1.00 97.93           H  
ATOM   4213  N   THR A 284      10.380  -6.527  -4.245  1.00 96.80           N  
ATOM   4214  H   THR A 284      10.508  -6.982  -5.137  1.00 96.80           H  
ATOM   4215  CA  THR A 284      11.580  -6.164  -3.477  1.00 96.80           C  
ATOM   4216  HA  THR A 284      11.529  -6.655  -2.506  1.00 96.80           H  
ATOM   4217  C   THR A 284      11.647  -4.661  -3.199  1.00 96.80           C  
ATOM   4218  CB  THR A 284      12.848  -6.651  -4.195  1.00 96.80           C  
ATOM   4219  HB  THR A 284      12.882  -6.251  -5.208  1.00 96.80           H  
ATOM   4220  O   THR A 284      11.910  -4.275  -2.061  1.00 96.80           O  
ATOM   4221  CG2 THR A 284      14.136  -6.278  -3.464  1.00 96.80           C  
ATOM   4222 HG21 THR A 284      14.982  -6.759  -3.954  1.00 96.80           H  
ATOM   4223 HG22 THR A 284      14.086  -6.598  -2.423  1.00 96.80           H  
ATOM   4224 HG23 THR A 284      14.288  -5.199  -3.503  1.00 96.80           H  
ATOM   4225  OG1 THR A 284      12.824  -8.061  -4.247  1.00 96.80           O  
ATOM   4226  HG1 THR A 284      12.412  -8.360  -3.433  1.00 96.80           H  
ATOM   4227  N   ALA A 285      11.333  -3.811  -4.181  1.00 96.65           N  
ATOM   4228  H   ALA A 285      11.160  -4.170  -5.109  1.00 96.65           H  
ATOM   4229  CA  ALA A 285      11.285  -2.362  -3.981  1.00 96.65           C  
ATOM   4230  HA  ALA A 285      12.240  -2.032  -3.572  1.00 96.65           H  
ATOM   4231  C   ALA A 285      10.186  -1.935  -2.988  1.00 96.65           C  
ATOM   4232  CB  ALA A 285      11.098  -1.695  -5.345  1.00 96.65           C  
ATOM   4233  HB1 ALA A 285      10.159  -2.014  -5.799  1.00 96.65           H  
ATOM   4234  HB2 ALA A 285      11.925  -1.960  -6.003  1.00 96.65           H  
ATOM   4235  HB3 ALA A 285      11.089  -0.612  -5.220  1.00 96.65           H  
ATOM   4236  O   ALA A 285      10.424  -1.100  -2.115  1.00 96.65           O  
ATOM   4237  N   LEU A 286       8.991  -2.530  -3.068  1.00 98.23           N  
ATOM   4238  H   LEU A 286       8.839  -3.196  -3.813  1.00 98.23           H  
ATOM   4239  CA  LEU A 286       7.903  -2.267  -2.118  1.00 98.23           C  
ATOM   4240  HA  LEU A 286       7.727  -1.192  -2.068  1.00 98.23           H  
ATOM   4241  C   LEU A 286       8.265  -2.712  -0.695  1.00 98.23           C  
ATOM   4242  CB  LEU A 286       6.621  -2.972  -2.590  1.00 98.23           C  
ATOM   4243  HB2 LEU A 286       5.907  -2.991  -1.767  1.00 98.23           H  
ATOM   4244  HB3 LEU A 286       6.868  -4.004  -2.837  1.00 98.23           H  
ATOM   4245  O   LEU A 286       8.037  -1.970   0.256  1.00 98.23           O  
ATOM   4246  CG  LEU A 286       5.947  -2.302  -3.798  1.00 98.23           C  
ATOM   4247  HG  LEU A 286       6.695  -2.017  -4.538  1.00 98.23           H  
ATOM   4248  CD1 LEU A 286       4.971  -3.284  -4.442  1.00 98.23           C  
ATOM   4249 HD11 LEU A 286       4.223  -3.605  -3.717  1.00 98.23           H  
ATOM   4250 HD12 LEU A 286       5.517  -4.157  -4.798  1.00 98.23           H  
ATOM   4251 HD13 LEU A 286       4.478  -2.813  -5.293  1.00 98.23           H  
ATOM   4252  CD2 LEU A 286       5.154  -1.058  -3.385  1.00 98.23           C  
ATOM   4253 HD21 LEU A 286       4.338  -1.337  -2.718  1.00 98.23           H  
ATOM   4254 HD22 LEU A 286       5.797  -0.353  -2.858  1.00 98.23           H  
ATOM   4255 HD23 LEU A 286       4.750  -0.573  -4.273  1.00 98.23           H  
ATOM   4256  N   GLN A 287       8.859  -3.896  -0.541  1.00 98.13           N  
ATOM   4257  H   GLN A 287       9.023  -4.460  -1.363  1.00 98.13           H  
ATOM   4258  CA  GLN A 287       9.326  -4.402   0.752  1.00 98.13           C  
ATOM   4259  HA  GLN A 287       8.493  -4.425   1.455  1.00 98.13           H  
ATOM   4260  C   GLN A 287      10.408  -3.497   1.348  1.00 98.13           C  
ATOM   4261  CB  GLN A 287       9.878  -5.823   0.583  1.00 98.13           C  
ATOM   4262  HB2 GLN A 287      10.615  -5.829  -0.219  1.00 98.13           H  
ATOM   4263  HB3 GLN A 287      10.376  -6.123   1.506  1.00 98.13           H  
ATOM   4264  O   GLN A 287      10.361  -3.188   2.539  1.00 98.13           O  
ATOM   4265  CG  GLN A 287       8.780  -6.849   0.281  1.00 98.13           C  
ATOM   4266  HG2 GLN A 287       8.194  -6.549  -0.587  1.00 98.13           H  
ATOM   4267  HG3 GLN A 287       8.088  -6.890   1.122  1.00 98.13           H  
ATOM   4268  CD  GLN A 287       9.351  -8.235   0.006  1.00 98.13           C  
ATOM   4269  NE2 GLN A 287       8.782  -9.265   0.582  1.00 98.13           N  
ATOM   4270 HE21 GLN A 287       8.276  -9.071   1.434  1.00 98.13           H  
ATOM   4271 HE22 GLN A 287       9.267 -10.146   0.486  1.00 98.13           H  
ATOM   4272  OE1 GLN A 287      10.302  -8.426  -0.742  1.00 98.13           O  
ATOM   4273  N   ALA A 288      11.357  -3.036   0.525  1.00 96.27           N  
ATOM   4274  H   ALA A 288      11.369  -3.347  -0.435  1.00 96.27           H  
ATOM   4275  CA  ALA A 288      12.371  -2.075   0.944  1.00 96.27           C  
ATOM   4276  HA  ALA A 288      12.926  -2.499   1.781  1.00 96.27           H  
ATOM   4277  C   ALA A 288      11.722  -0.776   1.438  1.00 96.27           C  
ATOM   4278  CB  ALA A 288      13.355  -1.838  -0.207  1.00 96.27           C  
ATOM   4279  HB1 ALA A 288      12.841  -1.407  -1.066  1.00 96.27           H  
ATOM   4280  HB2 ALA A 288      14.136  -1.149   0.115  1.00 96.27           H  
ATOM   4281  HB3 ALA A 288      13.814  -2.780  -0.505  1.00 96.27           H  
ATOM   4282  O   ALA A 288      12.017  -0.361   2.554  1.00 96.27           O  
ATOM   4283  N   SER A 289      10.774  -0.217   0.678  1.00 96.51           N  
ATOM   4284  H   SER A 289      10.612  -0.613  -0.237  1.00 96.51           H  
ATOM   4285  CA  SER A 289      10.027   0.996   1.039  1.00 96.51           C  
ATOM   4286  HA  SER A 289      10.727   1.828   1.116  1.00 96.51           H  
ATOM   4287  C   SER A 289       9.294   0.867   2.381  1.00 96.51           C  
ATOM   4288  CB  SER A 289       9.023   1.306  -0.076  1.00 96.51           C  
ATOM   4289  HB2 SER A 289       9.542   1.302  -1.034  1.00 96.51           H  
ATOM   4290  HB3 SER A 289       8.242   0.546  -0.096  1.00 96.51           H  
ATOM   4291  O   SER A 289       9.375   1.748   3.235  1.00 96.51           O  
ATOM   4292  OG  SER A 289       8.439   2.573   0.113  1.00 96.51           O  
ATOM   4293  HG  SER A 289       9.161   3.190  -0.024  1.00 96.51           H  
ATOM   4294  N   ILE A 290       8.620  -0.261   2.627  1.00 97.49           N  
ATOM   4295  H   ILE A 290       8.562  -0.952   1.892  1.00 97.49           H  
ATOM   4296  CA  ILE A 290       7.899  -0.493   3.890  1.00 97.49           C  
ATOM   4297  HA  ILE A 290       7.266   0.372   4.090  1.00 97.49           H  
ATOM   4298  C   ILE A 290       8.871  -0.616   5.074  1.00 97.49           C  
ATOM   4299  CB  ILE A 290       6.992  -1.738   3.772  1.00 97.49           C  
ATOM   4300  HB  ILE A 290       7.613  -2.594   3.509  1.00 97.49           H  
ATOM   4301  O   ILE A 290       8.608  -0.092   6.162  1.00 97.49           O  
ATOM   4302  CG1 ILE A 290       5.903  -1.556   2.692  1.00 97.49           C  
ATOM   4303 HG12 ILE A 290       6.297  -1.018   1.830  1.00 97.49           H  
ATOM   4304 HG13 ILE A 290       5.094  -0.957   3.109  1.00 97.49           H  
ATOM   4305  CG2 ILE A 290       6.292  -2.016   5.118  1.00 97.49           C  
ATOM   4306 HG21 ILE A 290       5.772  -1.121   5.461  1.00 97.49           H  
ATOM   4307 HG22 ILE A 290       7.015  -2.322   5.873  1.00 97.49           H  
ATOM   4308 HG23 ILE A 290       5.566  -2.822   5.009  1.00 97.49           H  
ATOM   4309  CD1 ILE A 290       5.309  -2.874   2.187  1.00 97.49           C  
ATOM   4310 HD11 ILE A 290       4.565  -2.663   1.419  1.00 97.49           H  
ATOM   4311 HD12 ILE A 290       6.098  -3.488   1.754  1.00 97.49           H  
ATOM   4312 HD13 ILE A 290       4.831  -3.422   2.999  1.00 97.49           H  
ATOM   4313  N   ASN A 291       9.999  -1.303   4.885  1.00 96.09           N  
ATOM   4314  H   ASN A 291      10.169  -1.698   3.971  1.00 96.09           H  
ATOM   4315  CA  ASN A 291      10.959  -1.575   5.955  1.00 96.09           C  
ATOM   4316  HA  ASN A 291      10.417  -1.815   6.870  1.00 96.09           H  
ATOM   4317  C   ASN A 291      11.852  -0.374   6.289  1.00 96.09           C  
ATOM   4318  CB  ASN A 291      11.799  -2.799   5.562  1.00 96.09           C  
ATOM   4319  HB2 ASN A 291      12.187  -2.664   4.552  1.00 96.09           H  
ATOM   4320  HB3 ASN A 291      12.647  -2.884   6.242  1.00 96.09           H  
ATOM   4321  O   ASN A 291      12.153  -0.158   7.461  1.00 96.09           O  
ATOM   4322  CG  ASN A 291      11.027  -4.104   5.648  1.00 96.09           C  
ATOM   4323  ND2 ASN A 291      11.378  -5.071   4.835  1.00 96.09           N  
ATOM   4324 HD21 ASN A 291      10.785  -5.888   4.840  1.00 96.09           H  
ATOM   4325 HD22 ASN A 291      11.987  -4.861   4.057  1.00 96.09           H  
ATOM   4326  OD1 ASN A 291      10.137  -4.290   6.464  1.00 96.09           O  
ATOM   4327  N   SER A 292      12.284   0.399   5.290  1.00 91.00           N  
ATOM   4328  H   SER A 292      12.003   0.190   4.343  1.00 91.00           H  
ATOM   4329  CA  SER A 292      13.254   1.486   5.471  1.00 91.00           C  
ATOM   4330  HA  SER A 292      13.949   1.206   6.262  1.00 91.00           H  
ATOM   4331  C   SER A 292      12.622   2.815   5.887  1.00 91.00           C  
ATOM   4332  CB  SER A 292      14.070   1.679   4.189  1.00 91.00           C  
ATOM   4333  HB2 SER A 292      14.884   2.378   4.382  1.00 91.00           H  
ATOM   4334  HB3 SER A 292      14.487   0.723   3.871  1.00 91.00           H  
ATOM   4335  O   SER A 292      13.323   3.673   6.421  1.00 91.00           O  
ATOM   4336  OG  SER A 292      13.241   2.200   3.172  1.00 91.00           O  
ATOM   4337  HG  SER A 292      13.732   2.297   2.353  1.00 91.00           H  
ATOM   4338  N   ASN A 293      11.313   3.003   5.675  1.00 91.44           N  
ATOM   4339  H   ASN A 293      10.817   2.307   5.137  1.00 91.44           H  
ATOM   4340  CA  ASN A 293      10.661   4.286   5.925  1.00 91.44           C  
ATOM   4341  HA  ASN A 293      11.302   5.063   5.508  1.00 91.44           H  
ATOM   4342  C   ASN A 293      10.507   4.576   7.429  1.00 91.44           C  
ATOM   4343  CB  ASN A 293       9.333   4.338   5.160  1.00 91.44           C  
ATOM   4344  HB2 ASN A 293       9.505   3.966   4.150  1.00 91.44           H  
ATOM   4345  HB3 ASN A 293       8.576   3.718   5.638  1.00 91.44           H  
ATOM   4346  O   ASN A 293       9.587   4.094   8.094  1.00 91.44           O  
ATOM   4347  CG  ASN A 293       8.833   5.761   5.041  1.00 91.44           C  
ATOM   4348  ND2 ASN A 293       8.697   6.231   3.827  1.00 91.44           N  
ATOM   4349 HD21 ASN A 293       8.656   7.232   3.704  1.00 91.44           H  
ATOM   4350 HD22 ASN A 293       9.005   5.672   3.043  1.00 91.44           H  
ATOM   4351  OD1 ASN A 293       8.615   6.460   6.019  1.00 91.44           O  
ATOM   4352  N   THR A 294      11.408   5.378   7.989  1.00 91.09           N  
ATOM   4353  H   THR A 294      12.200   5.681   7.440  1.00 91.09           H  
ATOM   4354  CA  THR A 294      11.370   5.759   9.408  1.00 91.09           C  
ATOM   4355  HA  THR A 294      11.148   4.878  10.010  1.00 91.09           H  
ATOM   4356  C   THR A 294      10.292   6.789   9.717  1.00 91.09           C  
ATOM   4357  CB  THR A 294      12.725   6.313   9.859  1.00 91.09           C  
ATOM   4358  HB  THR A 294      12.637   6.710  10.870  1.00 91.09           H  
ATOM   4359  O   THR A 294       9.754   6.800  10.822  1.00 91.09           O  
ATOM   4360  CG2 THR A 294      13.786   5.211   9.858  1.00 91.09           C  
ATOM   4361 HG21 THR A 294      14.728   5.620  10.225  1.00 91.09           H  
ATOM   4362 HG22 THR A 294      13.474   4.392  10.506  1.00 91.09           H  
ATOM   4363 HG23 THR A 294      13.940   4.833   8.847  1.00 91.09           H  
ATOM   4364  OG1 THR A 294      13.181   7.332   8.994  1.00 91.09           O  
ATOM   4365  HG1 THR A 294      12.616   8.105   9.051  1.00 91.09           H  
ATOM   4366  N   ASP A 295       9.948   7.637   8.750  1.00 91.74           N  
ATOM   4367  H   ASP A 295      10.404   7.567   7.851  1.00 91.74           H  
ATOM   4368  CA  ASP A 295       9.048   8.767   8.971  1.00 91.74           C  
ATOM   4369  HA  ASP A 295       9.392   9.334   9.836  1.00 91.74           H  
ATOM   4370  C   ASP A 295       7.626   8.297   9.271  1.00 91.74           C  
ATOM   4371  CB  ASP A 295       9.072   9.692   7.747  1.00 91.74           C  
ATOM   4372  HB2 ASP A 295       8.860   9.112   6.849  1.00 91.74           H  
ATOM   4373  HB3 ASP A 295       8.289  10.441   7.866  1.00 91.74           H  
ATOM   4374  O   ASP A 295       6.976   8.820  10.175  1.00 91.74           O  
ATOM   4375  CG  ASP A 295      10.398  10.431   7.560  1.00 91.74           C  
ATOM   4376  OD1 ASP A 295      11.241  10.387   8.487  1.00 91.74           O  
ATOM   4377  OD2 ASP A 295      10.528  11.070   6.496  1.00 91.74           O  
ATOM   4378  N   ILE A 296       7.160   7.254   8.578  1.00 91.97           N  
ATOM   4379  H   ILE A 296       7.738   6.887   7.835  1.00 91.97           H  
ATOM   4380  CA  ILE A 296       5.800   6.727   8.744  1.00 91.97           C  
ATOM   4381  HA  ILE A 296       5.145   7.596   8.793  1.00 91.97           H  
ATOM   4382  C   ILE A 296       5.608   5.964  10.064  1.00 91.97           C  
ATOM   4383  CB  ILE A 296       5.427   5.889   7.503  1.00 91.97           C  
ATOM   4384  HB  ILE A 296       5.800   6.410   6.622  1.00 91.97           H  
ATOM   4385  O   ILE A 296       4.477   5.670  10.454  1.00 91.97           O  
ATOM   4386  CG1 ILE A 296       3.914   5.713   7.304  1.00 91.97           C  
ATOM   4387 HG12 ILE A 296       3.777   5.152   6.380  1.00 91.97           H  
ATOM   4388 HG13 ILE A 296       3.511   5.116   8.122  1.00 91.97           H  
ATOM   4389  CG2 ILE A 296       6.087   4.500   7.528  1.00 91.97           C  
ATOM   4390 HG21 ILE A 296       5.679   3.888   8.332  1.00 91.97           H  
ATOM   4391 HG22 ILE A 296       5.916   3.995   6.577  1.00 91.97           H  
ATOM   4392 HG23 ILE A 296       7.163   4.607   7.667  1.00 91.97           H  
ATOM   4393  CD1 ILE A 296       3.098   7.005   7.172  1.00 91.97           C  
ATOM   4394 HD11 ILE A 296       3.180   7.615   8.071  1.00 91.97           H  
ATOM   4395 HD12 ILE A 296       2.045   6.753   7.039  1.00 91.97           H  
ATOM   4396 HD13 ILE A 296       3.438   7.572   6.305  1.00 91.97           H  
ATOM   4397  N   ARG A 297       6.713   5.651  10.752  1.00 93.67           N  
ATOM   4398  H   ARG A 297       7.593   5.946  10.354  1.00 93.67           H  
ATOM   4399  CA  ARG A 297       6.740   5.078  12.106  1.00 93.67           C  
ATOM   4400  HA  ARG A 297       5.845   4.475  12.265  1.00 93.67           H  
ATOM   4401  C   ARG A 297       6.717   6.153  13.195  1.00 93.67           C  
ATOM   4402  CB  ARG A 297       7.978   4.181  12.260  1.00 93.67           C  
ATOM   4403  HB2 ARG A 297       8.873   4.754  12.020  1.00 93.67           H  
ATOM   4404  HB3 ARG A 297       8.058   3.852  13.297  1.00 93.67           H  
ATOM   4405  O   ARG A 297       6.587   5.827  14.369  1.00 93.67           O  
ATOM   4406  CG  ARG A 297       7.909   2.937  11.370  1.00 93.67           C  
ATOM   4407  HG2 ARG A 297       7.646   3.213  10.349  1.00 93.67           H  
ATOM   4408  HG3 ARG A 297       7.143   2.270  11.767  1.00 93.67           H  
ATOM   4409  CD  ARG A 297       9.259   2.215  11.356  1.00 93.67           C  
ATOM   4410  HD2 ARG A 297       9.991   2.823  10.825  1.00 93.67           H  
ATOM   4411  HD3 ARG A 297       9.598   2.082  12.383  1.00 93.67           H  
ATOM   4412  NE  ARG A 297       9.154   0.890  10.731  1.00 93.67           N  
ATOM   4413  HE  ARG A 297       9.136   0.096  11.355  1.00 93.67           H  
ATOM   4414  NH1 ARG A 297       8.955   1.484   8.496  1.00 93.67           N  
ATOM   4415 HH11 ARG A 297       8.859   1.154   7.547  1.00 93.67           H  
ATOM   4416 HH12 ARG A 297       9.144   2.461   8.669  1.00 93.67           H  
ATOM   4417  NH2 ARG A 297       8.846  -0.629   9.094  1.00 93.67           N  
ATOM   4418 HH21 ARG A 297       8.722  -0.843   8.115  1.00 93.67           H  
ATOM   4419 HH22 ARG A 297       8.864  -1.334   9.818  1.00 93.67           H  
ATOM   4420  CZ  ARG A 297       8.997   0.606   9.453  1.00 93.67           C  
ATOM   4421  N   GLY A 298       6.870   7.423  12.823  1.00 90.84           N  
ATOM   4422  H   GLY A 298       6.957   7.632  11.839  1.00 90.84           H  
ATOM   4423  CA  GLY A 298       6.822   8.540  13.755  1.00 90.84           C  
ATOM   4424  HA2 GLY A 298       7.263   9.417  13.282  1.00 90.84           H  
ATOM   4425  HA3 GLY A 298       7.412   8.291  14.637  1.00 90.84           H  
ATOM   4426  C   GLY A 298       5.399   8.888  14.193  1.00 90.84           C  
ATOM   4427  O   GLY A 298       4.443   8.772  13.430  1.00 90.84           O  
ATOM   4428  N   ASP A 299       5.280   9.443  15.399  1.00 85.44           N  
ATOM   4429  H   ASP A 299       6.085   9.401  16.008  1.00 85.44           H  
ATOM   4430  CA  ASP A 299       4.006   9.859  16.013  1.00 85.44           C  
ATOM   4431  HA  ASP A 299       3.330   9.004  16.015  1.00 85.44           H  
ATOM   4432  C   ASP A 299       3.275  10.996  15.274  1.00 85.44           C  
ATOM   4433  CB  ASP A 299       4.279  10.292  17.465  1.00 85.44           C  
ATOM   4434  HB2 ASP A 299       5.050  11.062  17.471  1.00 85.44           H  
ATOM   4435  HB3 ASP A 299       3.371  10.724  17.885  1.00 85.44           H  
ATOM   4436  O   ASP A 299       2.156  11.357  15.634  1.00 85.44           O  
ATOM   4437  CG  ASP A 299       4.700   9.142  18.379  1.00 85.44           C  
ATOM   4438  OD1 ASP A 299       4.387   7.983  18.033  1.00 85.44           O  
ATOM   4439  OD2 ASP A 299       5.245   9.434  19.463  1.00 85.44           O  
ATOM   4440  N   ILE A 300       3.908  11.582  14.255  1.00 88.52           N  
ATOM   4441  H   ILE A 300       4.793  11.177  13.984  1.00 88.52           H  
ATOM   4442  CA  ILE A 300       3.356  12.669  13.439  1.00 88.52           C  
ATOM   4443  HA  ILE A 300       2.907  13.411  14.099  1.00 88.52           H  
ATOM   4444  C   ILE A 300       2.242  12.156  12.516  1.00 88.52           C  
ATOM   4445  CB  ILE A 300       4.495  13.343  12.631  1.00 88.52           C  
ATOM   4446  HB  ILE A 300       4.975  12.581  12.018  1.00 88.52           H  
ATOM   4447  O   ILE A 300       1.289  12.888  12.240  1.00 88.52           O  
ATOM   4448  CG1 ILE A 300       5.556  13.942  13.588  1.00 88.52           C  
ATOM   4449 HG12 ILE A 300       5.099  14.727  14.190  1.00 88.52           H  
ATOM   4450 HG13 ILE A 300       5.912  13.166  14.266  1.00 88.52           H  
ATOM   4451  CG2 ILE A 300       3.947  14.434  11.689  1.00 88.52           C  
ATOM   4452 HG21 ILE A 300       4.756  14.897  11.125  1.00 88.52           H  
ATOM   4453 HG22 ILE A 300       3.412  15.192  12.262  1.00 88.52           H  
ATOM   4454 HG23 ILE A 300       3.272  13.994  10.954  1.00 88.52           H  
ATOM   4455  CD1 ILE A 300       6.796  14.512  12.885  1.00 88.52           C  
ATOM   4456 HD11 ILE A 300       6.546  15.420  12.337  1.00 88.52           H  
ATOM   4457 HD12 ILE A 300       7.549  14.760  13.633  1.00 88.52           H  
ATOM   4458 HD13 ILE A 300       7.209  13.771  12.201  1.00 88.52           H  
ATOM   4459  N   TYR A 301       2.358  10.920  12.023  1.00 90.62           N  
ATOM   4460  H   TYR A 301       3.090  10.319  12.376  1.00 90.62           H  
ATOM   4461  CA  TYR A 301       1.430  10.353  11.049  1.00 90.62           C  
ATOM   4462  HA  TYR A 301       0.807  11.151  10.645  1.00 90.62           H  
ATOM   4463  C   TYR A 301       0.507   9.331  11.700  1.00 90.62           C  
ATOM   4464  CB  TYR A 301       2.191   9.741   9.872  1.00 90.62           C  
ATOM   4465  HB2 TYR A 301       2.824   8.934  10.241  1.00 90.62           H  
ATOM   4466  HB3 TYR A 301       1.474   9.304   9.178  1.00 90.62           H  
ATOM   4467  O   TYR A 301       0.937   8.443  12.429  1.00 90.62           O  
ATOM   4468  CG  TYR A 301       3.039  10.740   9.114  1.00 90.62           C  
ATOM   4469  CD1 TYR A 301       2.435  11.660   8.238  1.00 90.62           C  
ATOM   4470  HD1 TYR A 301       1.363  11.644   8.109  1.00 90.62           H  
ATOM   4471  CD2 TYR A 301       4.432  10.753   9.294  1.00 90.62           C  
ATOM   4472  HD2 TYR A 301       4.890  10.054   9.979  1.00 90.62           H  
ATOM   4473  CE1 TYR A 301       3.227  12.580   7.523  1.00 90.62           C  
ATOM   4474  HE1 TYR A 301       2.780  13.277   6.830  1.00 90.62           H  
ATOM   4475  CE2 TYR A 301       5.231  11.664   8.579  1.00 90.62           C  
ATOM   4476  HE2 TYR A 301       6.303  11.649   8.709  1.00 90.62           H  
ATOM   4477  OH  TYR A 301       5.391  13.439   6.968  1.00 90.62           O  
ATOM   4478  HH  TYR A 301       6.327  13.265   7.092  1.00 90.62           H  
ATOM   4479  CZ  TYR A 301       4.629  12.572   7.683  1.00 90.62           C  
ATOM   4480  N   GLU A 302      -0.785   9.426  11.393  1.00 90.83           N  
ATOM   4481  H   GLU A 302      -1.087  10.181  10.795  1.00 90.83           H  
ATOM   4482  CA  GLU A 302      -1.797   8.582  12.016  1.00 90.83           C  
ATOM   4483  HA  GLU A 302      -1.323   7.792  12.600  1.00 90.83           H  
ATOM   4484  C   GLU A 302      -2.707   7.927  10.985  1.00 90.83           C  
ATOM   4485  CB  GLU A 302      -2.651   9.409  12.962  1.00 90.83           C  
ATOM   4486  HB2 GLU A 302      -3.447   8.761  13.328  1.00 90.83           H  
ATOM   4487  HB3 GLU A 302      -3.102  10.234  12.411  1.00 90.83           H  
ATOM   4488  O   GLU A 302      -3.575   8.561  10.391  1.00 90.83           O  
ATOM   4489  CG  GLU A 302      -1.891   9.972  14.161  1.00 90.83           C  
ATOM   4490  HG2 GLU A 302      -1.456   9.150  14.730  1.00 90.83           H  
ATOM   4491  HG3 GLU A 302      -1.098  10.640  13.822  1.00 90.83           H  
ATOM   4492  CD  GLU A 302      -2.864  10.743  15.040  1.00 90.83           C  
ATOM   4493  OE1 GLU A 302      -2.440  11.466  15.963  1.00 90.83           O  
ATOM   4494  OE2 GLU A 302      -4.103  10.547  14.924  1.00 90.83           O  
ATOM   4495  N   TYR A 303      -2.577   6.617  10.838  1.00 94.50           N  
ATOM   4496  H   TYR A 303      -1.802   6.156  11.292  1.00 94.50           H  
ATOM   4497  CA  TYR A 303      -3.349   5.809   9.895  1.00 94.50           C  
ATOM   4498  HA  TYR A 303      -4.227   6.359   9.557  1.00 94.50           H  
ATOM   4499  C   TYR A 303      -3.813   4.537  10.584  1.00 94.50           C  
ATOM   4500  CB  TYR A 303      -2.489   5.488   8.673  1.00 94.50           C  
ATOM   4501  HB2 TYR A 303      -2.376   6.399   8.085  1.00 94.50           H  
ATOM   4502  HB3 TYR A 303      -3.003   4.761   8.045  1.00 94.50           H  
ATOM   4503  O   TYR A 303      -3.103   4.006  11.424  1.00 94.50           O  
ATOM   4504  CG  TYR A 303      -1.114   4.961   9.022  1.00 94.50           C  
ATOM   4505  CD1 TYR A 303      -0.058   5.865   9.252  1.00 94.50           C  
ATOM   4506  HD1 TYR A 303      -0.216   6.929   9.159  1.00 94.50           H  
ATOM   4507  CD2 TYR A 303      -0.904   3.576   9.164  1.00 94.50           C  
ATOM   4508  HD2 TYR A 303      -1.715   2.881   9.007  1.00 94.50           H  
ATOM   4509  CE1 TYR A 303       1.207   5.387   9.629  1.00 94.50           C  
ATOM   4510  HE1 TYR A 303       2.012   6.076   9.834  1.00 94.50           H  
ATOM   4511  CE2 TYR A 303       0.374   3.096   9.508  1.00 94.50           C  
ATOM   4512  HE2 TYR A 303       0.564   2.039   9.616  1.00 94.50           H  
ATOM   4513  OH  TYR A 303       2.667   3.536  10.037  1.00 94.50           O  
ATOM   4514  HH  TYR A 303       3.278   4.250  10.231  1.00 94.50           H  
ATOM   4515  CZ  TYR A 303       1.431   4.000   9.735  1.00 94.50           C  
ATOM   4516  N   ASN A 304      -5.026   4.074  10.302  1.00 94.54           N  
ATOM   4517  H   ASN A 304      -5.534   4.513   9.548  1.00 94.54           H  
ATOM   4518  CA  ASN A 304      -5.614   2.885  10.939  1.00 94.54           C  
ATOM   4519  HA  ASN A 304      -4.943   2.514  11.713  1.00 94.54           H  
ATOM   4520  C   ASN A 304      -5.783   1.702   9.982  1.00 94.54           C  
ATOM   4521  CB  ASN A 304      -6.921   3.273  11.646  1.00 94.54           C  
ATOM   4522  HB2 ASN A 304      -7.375   2.376  12.069  1.00 94.54           H  
ATOM   4523  HB3 ASN A 304      -6.671   3.934  12.475  1.00 94.54           H  
ATOM   4524  O   ASN A 304      -6.146   0.617  10.422  1.00 94.54           O  
ATOM   4525  CG  ASN A 304      -7.943   3.964  10.760  1.00 94.54           C  
ATOM   4526  ND2 ASN A 304      -8.860   4.673  11.377  1.00 94.54           N  
ATOM   4527 HD21 ASN A 304      -9.395   5.346  10.847  1.00 94.54           H  
ATOM   4528 HD22 ASN A 304      -8.858   4.696  12.387  1.00 94.54           H  
ATOM   4529  OD1 ASN A 304      -7.919   3.934   9.540  1.00 94.54           O  
ATOM   4530  N   LEU A 305      -5.496   1.898   8.693  1.00 96.86           N  
ATOM   4531  H   LEU A 305      -5.193   2.816   8.402  1.00 96.86           H  
ATOM   4532  CA  LEU A 305      -5.417   0.831   7.704  1.00 96.86           C  
ATOM   4533  HA  LEU A 305      -5.438  -0.131   8.217  1.00 96.86           H  
ATOM   4534  C   LEU A 305      -4.095   0.934   6.945  1.00 96.86           C  
ATOM   4535  CB  LEU A 305      -6.615   0.893   6.743  1.00 96.86           C  
ATOM   4536  HB2 LEU A 305      -6.615   1.871   6.262  1.00 96.86           H  
ATOM   4537  HB3 LEU A 305      -6.469   0.140   5.968  1.00 96.86           H  
ATOM   4538  O   LEU A 305      -3.715   2.028   6.539  1.00 96.86           O  
ATOM   4539  CG  LEU A 305      -7.991   0.664   7.393  1.00 96.86           C  
ATOM   4540  HG  LEU A 305      -8.176   1.422   8.154  1.00 96.86           H  
ATOM   4541  CD1 LEU A 305      -9.071   0.787   6.322  1.00 96.86           C  
ATOM   4542 HD11 LEU A 305      -8.989  -0.031   5.606  1.00 96.86           H  
ATOM   4543 HD12 LEU A 305     -10.056   0.781   6.788  1.00 96.86           H  
ATOM   4544 HD13 LEU A 305      -8.937   1.728   5.789  1.00 96.86           H  
ATOM   4545  CD2 LEU A 305      -8.141  -0.722   8.012  1.00 96.86           C  
ATOM   4546 HD21 LEU A 305      -9.167  -0.885   8.339  1.00 96.86           H  
ATOM   4547 HD22 LEU A 305      -7.494  -0.781   8.888  1.00 96.86           H  
ATOM   4548 HD23 LEU A 305      -7.849  -1.493   7.298  1.00 96.86           H  
ATOM   4549  N   VAL A 306      -3.431  -0.193   6.711  1.00 98.05           N  
ATOM   4550  H   VAL A 306      -3.776  -1.040   7.140  1.00 98.05           H  
ATOM   4551  CA  VAL A 306      -2.222  -0.289   5.878  1.00 98.05           C  
ATOM   4552  HA  VAL A 306      -1.997   0.688   5.450  1.00 98.05           H  
ATOM   4553  C   VAL A 306      -2.485  -1.255   4.731  1.00 98.05           C  
ATOM   4554  CB  VAL A 306      -0.992  -0.732   6.692  1.00 98.05           C  
ATOM   4555  HB  VAL A 306      -1.132  -1.760   7.026  1.00 98.05           H  
ATOM   4556  O   VAL A 306      -3.072  -2.319   4.926  1.00 98.05           O  
ATOM   4557  CG1 VAL A 306       0.283  -0.653   5.844  1.00 98.05           C  
ATOM   4558 HG11 VAL A 306       0.210  -1.308   4.976  1.00 98.05           H  
ATOM   4559 HG12 VAL A 306       0.450   0.369   5.504  1.00 98.05           H  
ATOM   4560 HG13 VAL A 306       1.137  -0.980   6.437  1.00 98.05           H  
ATOM   4561  CG2 VAL A 306      -0.775   0.154   7.921  1.00 98.05           C  
ATOM   4562 HG21 VAL A 306      -0.680   1.194   7.609  1.00 98.05           H  
ATOM   4563 HG22 VAL A 306      -1.608   0.053   8.617  1.00 98.05           H  
ATOM   4564 HG23 VAL A 306       0.134  -0.150   8.439  1.00 98.05           H  
ATOM   4565  N   LEU A 307      -2.106  -0.901   3.510  1.00 98.17           N  
ATOM   4566  H   LEU A 307      -1.678   0.001   3.355  1.00 98.17           H  
ATOM   4567  CA  LEU A 307      -2.335  -1.784   2.372  1.00 98.17           C  
ATOM   4568  HA  LEU A 307      -2.096  -2.796   2.699  1.00 98.17           H  
ATOM   4569  C   LEU A 307      -1.379  -1.507   1.219  1.00 98.17           C  
ATOM   4570  CB  LEU A 307      -3.832  -1.807   1.976  1.00 98.17           C  
ATOM   4571  HB2 LEU A 307      -4.287  -2.572   2.606  1.00 98.17           H  
ATOM   4572  HB3 LEU A 307      -3.938  -2.168   0.953  1.00 98.17           H  
ATOM   4573  O   LEU A 307      -0.972  -0.374   0.966  1.00 98.17           O  
ATOM   4574  CG  LEU A 307      -4.644  -0.506   2.167  1.00 98.17           C  
ATOM   4575  HG  LEU A 307      -4.252   0.120   2.968  1.00 98.17           H  
ATOM   4576  CD1 LEU A 307      -4.655   0.310   0.887  1.00 98.17           C  
ATOM   4577 HD11 LEU A 307      -3.626   0.465   0.563  1.00 98.17           H  
ATOM   4578 HD12 LEU A 307      -5.206  -0.209   0.103  1.00 98.17           H  
ATOM   4579 HD13 LEU A 307      -5.114   1.278   1.091  1.00 98.17           H  
ATOM   4580  CD2 LEU A 307      -6.084  -0.838   2.549  1.00 98.17           C  
ATOM   4581 HD21 LEU A 307      -6.542  -1.461   1.780  1.00 98.17           H  
ATOM   4582 HD22 LEU A 307      -6.082  -1.364   3.503  1.00 98.17           H  
ATOM   4583 HD23 LEU A 307      -6.643   0.090   2.667  1.00 98.17           H  
ATOM   4584  N   CYS A 308      -1.060  -2.578   0.500  1.00 98.09           N  
ATOM   4585  H   CYS A 308      -1.394  -3.477   0.819  1.00 98.09           H  
ATOM   4586  CA  CYS A 308      -0.268  -2.568  -0.720  1.00 98.09           C  
ATOM   4587  HA  CYS A 308      -0.122  -1.546  -1.067  1.00 98.09           H  
ATOM   4588  C   CYS A 308      -1.040  -3.351  -1.797  1.00 98.09           C  
ATOM   4589  CB  CYS A 308       1.108  -3.149  -0.403  1.00 98.09           C  
ATOM   4590  HB2 CYS A 308       1.539  -2.653   0.467  1.00 98.09           H  
ATOM   4591  HB3 CYS A 308       1.018  -4.215  -0.195  1.00 98.09           H  
ATOM   4592  O   CYS A 308      -0.833  -4.558  -1.972  1.00 98.09           O  
ATOM   4593  SG  CYS A 308       2.173  -2.875  -1.838  1.00 98.09           S  
ATOM   4594  HG  CYS A 308       2.049  -1.546  -1.896  1.00 98.09           H  
ATOM   4595  N   PRO A 309      -2.027  -2.708  -2.448  1.00 98.16           N  
ATOM   4596  CA  PRO A 309      -2.962  -3.405  -3.320  1.00 98.16           C  
ATOM   4597  HA  PRO A 309      -3.501  -4.125  -2.704  1.00 98.16           H  
ATOM   4598  C   PRO A 309      -2.269  -4.151  -4.465  1.00 98.16           C  
ATOM   4599  CB  PRO A 309      -3.943  -2.335  -3.812  1.00 98.16           C  
ATOM   4600  HB2 PRO A 309      -4.943  -2.739  -3.967  1.00 98.16           H  
ATOM   4601  HB3 PRO A 309      -3.570  -1.868  -4.723  1.00 98.16           H  
ATOM   4602  O   PRO A 309      -1.493  -3.568  -5.215  1.00 98.16           O  
ATOM   4603  CG  PRO A 309      -3.926  -1.320  -2.673  1.00 98.16           C  
ATOM   4604  HG2 PRO A 309      -4.236  -0.326  -2.996  1.00 98.16           H  
ATOM   4605  HG3 PRO A 309      -4.551  -1.674  -1.853  1.00 98.16           H  
ATOM   4606  CD  PRO A 309      -2.464  -1.331  -2.249  1.00 98.16           C  
ATOM   4607  HD2 PRO A 309      -2.388  -1.006  -1.211  1.00 98.16           H  
ATOM   4608  HD3 PRO A 309      -1.879  -0.673  -2.890  1.00 98.16           H  
ATOM   4609  N   GLY A 310      -2.587  -5.438  -4.609  1.00 95.91           N  
ATOM   4610  H   GLY A 310      -3.206  -5.833  -3.916  1.00 95.91           H  
ATOM   4611  CA  GLY A 310      -2.067  -6.332  -5.652  1.00 95.91           C  
ATOM   4612  HA2 GLY A 310      -2.815  -7.111  -5.801  1.00 95.91           H  
ATOM   4613  HA3 GLY A 310      -1.929  -5.774  -6.578  1.00 95.91           H  
ATOM   4614  C   GLY A 310      -0.758  -7.063  -5.338  1.00 95.91           C  
ATOM   4615  O   GLY A 310      -0.379  -7.986  -6.070  1.00 95.91           O  
ATOM   4616  N   PHE A 311      -0.119  -6.734  -4.216  1.00 97.39           N  
ATOM   4617  H   PHE A 311      -0.478  -5.969  -3.663  1.00 97.39           H  
ATOM   4618  CA  PHE A 311       1.148  -7.323  -3.785  1.00 97.39           C  
ATOM   4619  HA  PHE A 311       1.471  -8.088  -4.491  1.00 97.39           H  
ATOM   4620  C   PHE A 311       0.979  -8.008  -2.428  1.00 97.39           C  
ATOM   4621  CB  PHE A 311       2.225  -6.234  -3.783  1.00 97.39           C  
ATOM   4622  HB2 PHE A 311       3.171  -6.678  -3.473  1.00 97.39           H  
ATOM   4623  HB3 PHE A 311       1.960  -5.470  -3.052  1.00 97.39           H  
ATOM   4624  O   PHE A 311       1.349  -7.471  -1.386  1.00 97.39           O  
ATOM   4625  CG  PHE A 311       2.422  -5.583  -5.136  1.00 97.39           C  
ATOM   4626  CD1 PHE A 311       3.191  -6.233  -6.117  1.00 97.39           C  
ATOM   4627  HD1 PHE A 311       3.651  -7.186  -5.903  1.00 97.39           H  
ATOM   4628  CD2 PHE A 311       1.821  -4.343  -5.425  1.00 97.39           C  
ATOM   4629  HD2 PHE A 311       1.223  -3.844  -4.677  1.00 97.39           H  
ATOM   4630  CE1 PHE A 311       3.371  -5.635  -7.374  1.00 97.39           C  
ATOM   4631  HE1 PHE A 311       3.985  -6.121  -8.117  1.00 97.39           H  
ATOM   4632  CE2 PHE A 311       1.998  -3.750  -6.688  1.00 97.39           C  
ATOM   4633  HE2 PHE A 311       1.537  -2.799  -6.909  1.00 97.39           H  
ATOM   4634  CZ  PHE A 311       2.775  -4.396  -7.663  1.00 97.39           C  
ATOM   4635  HZ  PHE A 311       2.914  -3.939  -8.632  1.00 97.39           H  
ATOM   4636  N   TYR A 312       0.399  -9.213  -2.436  1.00 96.35           N  
ATOM   4637  H   TYR A 312       0.241  -9.655  -3.331  1.00 96.35           H  
ATOM   4638  CA  TYR A 312       0.165 -10.001  -1.217  1.00 96.35           C  
ATOM   4639  HA  TYR A 312      -0.372  -9.373  -0.506  1.00 96.35           H  
ATOM   4640  C   TYR A 312       1.469 -10.441  -0.531  1.00 96.35           C  
ATOM   4641  CB  TYR A 312      -0.713 -11.217  -1.545  1.00 96.35           C  
ATOM   4642  HB2 TYR A 312      -1.612 -10.873  -2.056  1.00 96.35           H  
ATOM   4643  HB3 TYR A 312      -1.023 -11.672  -0.604  1.00 96.35           H  
ATOM   4644  O   TYR A 312       1.459 -10.825   0.636  1.00 96.35           O  
ATOM   4645  CG  TYR A 312      -0.043 -12.285  -2.389  1.00 96.35           C  
ATOM   4646  CD1 TYR A 312      -0.146 -12.241  -3.792  1.00 96.35           C  
ATOM   4647  HD1 TYR A 312      -0.723 -11.462  -4.268  1.00 96.35           H  
ATOM   4648  CD2 TYR A 312       0.725 -13.291  -1.768  1.00 96.35           C  
ATOM   4649  HD2 TYR A 312       0.836 -13.296  -0.693  1.00 96.35           H  
ATOM   4650  CE1 TYR A 312       0.556 -13.174  -4.578  1.00 96.35           C  
ATOM   4651  HE1 TYR A 312       0.536 -13.100  -5.655  1.00 96.35           H  
ATOM   4652  CE2 TYR A 312       1.404 -14.243  -2.549  1.00 96.35           C  
ATOM   4653  HE2 TYR A 312       2.050 -14.975  -2.086  1.00 96.35           H  
ATOM   4654  OH  TYR A 312       2.061 -15.036  -4.707  1.00 96.35           O  
ATOM   4655  HH  TYR A 312       2.289 -14.615  -5.539  1.00 96.35           H  
ATOM   4656  CZ  TYR A 312       1.339 -14.169  -3.955  1.00 96.35           C  
ATOM   4657  N   GLU A 313       2.588 -10.383  -1.249  1.00 97.40           N  
ATOM   4658  H   GLU A 313       2.509 -10.140  -2.226  1.00 97.40           H  
ATOM   4659  CA  GLU A 313       3.921 -10.718  -0.764  1.00 97.40           C  
ATOM   4660  HA  GLU A 313       3.892 -11.696  -0.283  1.00 97.40           H  
ATOM   4661  C   GLU A 313       4.448  -9.727   0.287  1.00 97.40           C  
ATOM   4662  CB  GLU A 313       4.878 -10.793  -1.965  1.00 97.40           C  
ATOM   4663  HB2 GLU A 313       4.936  -9.821  -2.454  1.00 97.40           H  
ATOM   4664  HB3 GLU A 313       5.869 -11.032  -1.579  1.00 97.40           H  
ATOM   4665  O   GLU A 313       5.270 -10.119   1.105  1.00 97.40           O  
ATOM   4666  CG  GLU A 313       4.510 -11.876  -3.000  1.00 97.40           C  
ATOM   4667  HG2 GLU A 313       5.441 -12.218  -3.452  1.00 97.40           H  
ATOM   4668  HG3 GLU A 313       4.076 -12.733  -2.486  1.00 97.40           H  
ATOM   4669  CD  GLU A 313       3.573 -11.430  -4.144  1.00 97.40           C  
ATOM   4670  OE1 GLU A 313       3.576 -12.104  -5.199  1.00 97.40           O  
ATOM   4671  OE2 GLU A 313       2.801 -10.446  -4.031  1.00 97.40           O  
ATOM   4672  N   THR A 314       3.937  -8.488   0.315  1.00 97.78           N  
ATOM   4673  H   THR A 314       3.214  -8.254  -0.350  1.00 97.78           H  
ATOM   4674  CA  THR A 314       4.397  -7.409   1.220  1.00 97.78           C  
ATOM   4675  HA  THR A 314       5.467  -7.535   1.388  1.00 97.78           H  
ATOM   4676  C   THR A 314       3.726  -7.423   2.601  1.00 97.78           C  
ATOM   4677  CB  THR A 314       4.190  -6.029   0.586  1.00 97.78           C  
ATOM   4678  HB  THR A 314       4.611  -5.275   1.252  1.00 97.78           H  
ATOM   4679  O   THR A 314       3.911  -6.527   3.428  1.00 97.78           O  
ATOM   4680  CG2 THR A 314       4.846  -5.883  -0.786  1.00 97.78           C  
ATOM   4681 HG21 THR A 314       4.650  -4.883  -1.174  1.00 97.78           H  
ATOM   4682 HG22 THR A 314       5.924  -6.015  -0.687  1.00 97.78           H  
ATOM   4683 HG23 THR A 314       4.458  -6.622  -1.487  1.00 97.78           H  
ATOM   4684  OG1 THR A 314       2.815  -5.772   0.423  1.00 97.78           O  
ATOM   4685  HG1 THR A 314       2.591  -5.924  -0.498  1.00 97.78           H  
ATOM   4686  N   VAL A 315       2.867  -8.415   2.855  1.00 97.79           N  
ATOM   4687  H   VAL A 315       2.754  -9.125   2.145  1.00 97.79           H  
ATOM   4688  CA  VAL A 315       2.054  -8.474   4.076  1.00 97.79           C  
ATOM   4689  HA  VAL A 315       1.536  -7.522   4.192  1.00 97.79           H  
ATOM   4690  C   VAL A 315       2.910  -8.636   5.331  1.00 97.79           C  
ATOM   4691  CB  VAL A 315       0.998  -9.588   3.959  1.00 97.79           C  
ATOM   4692  HB  VAL A 315       1.481 -10.512   3.641  1.00 97.79           H  
ATOM   4693  O   VAL A 315       2.528  -8.126   6.381  1.00 97.79           O  
ATOM   4694  CG1 VAL A 315       0.271  -9.856   5.279  1.00 97.79           C  
ATOM   4695 HG11 VAL A 315      -0.141  -8.926   5.669  1.00 97.79           H  
ATOM   4696 HG12 VAL A 315       0.961 -10.271   6.014  1.00 97.79           H  
ATOM   4697 HG13 VAL A 315      -0.533 -10.570   5.100  1.00 97.79           H  
ATOM   4698  CG2 VAL A 315      -0.087  -9.209   2.940  1.00 97.79           C  
ATOM   4699 HG21 VAL A 315      -0.741 -10.063   2.763  1.00 97.79           H  
ATOM   4700 HG22 VAL A 315       0.371  -8.922   1.994  1.00 97.79           H  
ATOM   4701 HG23 VAL A 315      -0.673  -8.367   3.309  1.00 97.79           H  
ATOM   4702  N   ASP A 316       4.048  -9.327   5.247  1.00 96.93           N  
ATOM   4703  H   ASP A 316       4.412  -9.556   4.333  1.00 96.93           H  
ATOM   4704  CA  ASP A 316       4.925  -9.520   6.406  1.00 96.93           C  
ATOM   4705  HA  ASP A 316       4.319  -9.881   7.237  1.00 96.93           H  
ATOM   4706  C   ASP A 316       5.557  -8.194   6.852  1.00 96.93           C  
ATOM   4707  CB  ASP A 316       5.988 -10.577   6.066  1.00 96.93           C  
ATOM   4708  HB2 ASP A 316       6.788 -10.124   5.479  1.00 96.93           H  
ATOM   4709  HB3 ASP A 316       5.528 -11.357   5.460  1.00 96.93           H  
ATOM   4710  O   ASP A 316       5.549  -7.859   8.034  1.00 96.93           O  
ATOM   4711  CG  ASP A 316       6.563 -11.255   7.313  1.00 96.93           C  
ATOM   4712  OD1 ASP A 316       5.745 -11.616   8.199  1.00 96.93           O  
ATOM   4713  OD2 ASP A 316       7.753 -11.628   7.318  1.00 96.93           O  
ATOM   4714  N   GLU A 317       6.003  -7.385   5.895  1.00 97.84           N  
ATOM   4715  H   GLU A 317       5.994  -7.717   4.941  1.00 97.84           H  
ATOM   4716  CA  GLU A 317       6.565  -6.057   6.121  1.00 97.84           C  
ATOM   4717  HA  GLU A 317       7.349  -6.120   6.875  1.00 97.84           H  
ATOM   4718  C   GLU A 317       5.504  -5.086   6.649  1.00 97.84           C  
ATOM   4719  CB  GLU A 317       7.192  -5.520   4.823  1.00 97.84           C  
ATOM   4720  HB2 GLU A 317       6.432  -5.414   4.048  1.00 97.84           H  
ATOM   4721  HB3 GLU A 317       7.584  -4.527   5.039  1.00 97.84           H  
ATOM   4722  O   GLU A 317       5.764  -4.347   7.598  1.00 97.84           O  
ATOM   4723  CG  GLU A 317       8.369  -6.359   4.298  1.00 97.84           C  
ATOM   4724  HG2 GLU A 317       9.040  -6.575   5.129  1.00 97.84           H  
ATOM   4725  HG3 GLU A 317       8.916  -5.744   3.583  1.00 97.84           H  
ATOM   4726  CD  GLU A 317       7.995  -7.674   3.599  1.00 97.84           C  
ATOM   4727  OE1 GLU A 317       8.931  -8.431   3.271  1.00 97.84           O  
ATOM   4728  OE2 GLU A 317       6.799  -7.924   3.327  1.00 97.84           O  
ATOM   4729  N   MET A 318       4.279  -5.122   6.106  1.00 97.90           N  
ATOM   4730  H   MET A 318       4.133  -5.723   5.307  1.00 97.90           H  
ATOM   4731  CA  MET A 318       3.166  -4.318   6.632  1.00 97.90           C  
ATOM   4732  HA  MET A 318       3.473  -3.272   6.655  1.00 97.90           H  
ATOM   4733  C   MET A 318       2.795  -4.708   8.070  1.00 97.90           C  
ATOM   4734  CB  MET A 318       1.922  -4.445   5.744  1.00 97.90           C  
ATOM   4735  HB2 MET A 318       1.085  -3.971   6.257  1.00 97.90           H  
ATOM   4736  HB3 MET A 318       1.682  -5.499   5.602  1.00 97.90           H  
ATOM   4737  O   MET A 318       2.437  -3.841   8.864  1.00 97.90           O  
ATOM   4738  CG  MET A 318       2.075  -3.763   4.381  1.00 97.90           C  
ATOM   4739  HG2 MET A 318       2.445  -2.751   4.542  1.00 97.90           H  
ATOM   4740  HG3 MET A 318       2.814  -4.299   3.786  1.00 97.90           H  
ATOM   4741  SD  MET A 318       0.526  -3.649   3.436  1.00 97.90           S  
ATOM   4742  CE  MET A 318       0.230  -5.392   3.048  1.00 97.90           C  
ATOM   4743  HE1 MET A 318       0.016  -5.940   3.965  1.00 97.90           H  
ATOM   4744  HE2 MET A 318       1.114  -5.809   2.564  1.00 97.90           H  
ATOM   4745  HE3 MET A 318      -0.620  -5.476   2.371  1.00 97.90           H  
ATOM   4746  N   LEU A 319       2.875  -5.994   8.426  1.00 97.40           N  
ATOM   4747  H   LEU A 319       3.185  -6.666   7.738  1.00 97.40           H  
ATOM   4748  CA  LEU A 319       2.652  -6.449   9.800  1.00 97.40           C  
ATOM   4749  HA  LEU A 319       1.735  -5.996  10.178  1.00 97.40           H  
ATOM   4750  C   LEU A 319       3.764  -5.986  10.745  1.00 97.40           C  
ATOM   4751  CB  LEU A 319       2.524  -7.980   9.835  1.00 97.40           C  
ATOM   4752  HB2 LEU A 319       3.318  -8.414   9.226  1.00 97.40           H  
ATOM   4753  HB3 LEU A 319       2.684  -8.316  10.859  1.00 97.40           H  
ATOM   4754  O   LEU A 319       3.461  -5.551  11.853  1.00 97.40           O  
ATOM   4755  CG  LEU A 319       1.168  -8.520   9.358  1.00 97.40           C  
ATOM   4756  HG  LEU A 319       0.936  -8.157   8.356  1.00 97.40           H  
ATOM   4757  CD1 LEU A 319       1.232 -10.051   9.329  1.00 97.40           C  
ATOM   4758 HD11 LEU A 319       1.996 -10.354   8.614  1.00 97.40           H  
ATOM   4759 HD12 LEU A 319       1.497 -10.429  10.317  1.00 97.40           H  
ATOM   4760 HD13 LEU A 319       0.270 -10.460   9.022  1.00 97.40           H  
ATOM   4761  CD2 LEU A 319       0.035  -8.102  10.298  1.00 97.40           C  
ATOM   4762 HD21 LEU A 319      -0.885  -8.625  10.036  1.00 97.40           H  
ATOM   4763 HD22 LEU A 319       0.310  -8.320  11.330  1.00 97.40           H  
ATOM   4764 HD23 LEU A 319      -0.153  -7.033  10.203  1.00 97.40           H  
ATOM   4765  N   ASN A 320       5.025  -6.029  10.310  1.00 96.23           N  
ATOM   4766  H   ASN A 320       5.220  -6.451   9.413  1.00 96.23           H  
ATOM   4767  CA  ASN A 320       6.136  -5.484  11.091  1.00 96.23           C  
ATOM   4768  HA  ASN A 320       6.137  -5.944  12.080  1.00 96.23           H  
ATOM   4769  C   ASN A 320       5.967  -3.976  11.313  1.00 96.23           C  
ATOM   4770  CB  ASN A 320       7.466  -5.813  10.399  1.00 96.23           C  
ATOM   4771  HB2 ASN A 320       8.271  -5.279  10.904  1.00 96.23           H  
ATOM   4772  HB3 ASN A 320       7.433  -5.476   9.363  1.00 96.23           H  
ATOM   4773  O   ASN A 320       6.112  -3.512  12.439  1.00 96.23           O  
ATOM   4774  CG  ASN A 320       7.804  -7.293  10.445  1.00 96.23           C  
ATOM   4775  ND2 ASN A 320       8.527  -7.779   9.463  1.00 96.23           N  
ATOM   4776 HD21 ASN A 320       8.610  -8.785   9.425  1.00 96.23           H  
ATOM   4777 HD22 ASN A 320       8.774  -7.188   8.683  1.00 96.23           H  
ATOM   4778  OD1 ASN A 320       7.450  -8.026  11.356  1.00 96.23           O  
ATOM   4779  N   LEU A 321       5.547  -3.230  10.284  1.00 96.60           N  
ATOM   4780  H   LEU A 321       5.483  -3.657   9.371  1.00 96.60           H  
ATOM   4781  CA  LEU A 321       5.201  -1.815  10.429  1.00 96.60           C  
ATOM   4782  HA  LEU A 321       6.086  -1.288  10.785  1.00 96.60           H  
ATOM   4783  C   LEU A 321       4.099  -1.603  11.479  1.00 96.60           C  
ATOM   4784  CB  LEU A 321       4.796  -1.247   9.056  1.00 96.60           C  
ATOM   4785  HB2 LEU A 321       5.660  -1.291   8.392  1.00 96.60           H  
ATOM   4786  HB3 LEU A 321       4.015  -1.876   8.629  1.00 96.60           H  
ATOM   4787  O   LEU A 321       4.214  -0.707  12.307  1.00 96.60           O  
ATOM   4788  CG  LEU A 321       4.268   0.199   9.108  1.00 96.60           C  
ATOM   4789  HG  LEU A 321       3.383   0.249   9.742  1.00 96.60           H  
ATOM   4790  CD1 LEU A 321       5.318   1.173   9.637  1.00 96.60           C  
ATOM   4791 HD11 LEU A 321       5.605   0.898  10.652  1.00 96.60           H  
ATOM   4792 HD12 LEU A 321       6.195   1.168   8.990  1.00 96.60           H  
ATOM   4793 HD13 LEU A 321       4.897   2.178   9.674  1.00 96.60           H  
ATOM   4794  CD2 LEU A 321       3.861   0.652   7.708  1.00 96.60           C  
ATOM   4795 HD21 LEU A 321       4.725   0.629   7.044  1.00 96.60           H  
ATOM   4796 HD22 LEU A 321       3.085  -0.009   7.322  1.00 96.60           H  
ATOM   4797 HD23 LEU A 321       3.473   1.670   7.763  1.00 96.60           H  
ATOM   4798  N   ILE A 322       3.051  -2.432  11.474  1.00 96.62           N  
ATOM   4799  H   ILE A 322       3.008  -3.138  10.753  1.00 96.62           H  
ATOM   4800  CA  ILE A 322       1.964  -2.358  12.463  1.00 96.62           C  
ATOM   4801  HA  ILE A 322       1.546  -1.351  12.444  1.00 96.62           H  
ATOM   4802  C   ILE A 322       2.482  -2.586  13.888  1.00 96.62           C  
ATOM   4803  CB  ILE A 322       0.830  -3.330  12.082  1.00 96.62           C  
ATOM   4804  HB  ILE A 322       1.261  -4.285  11.784  1.00 96.62           H  
ATOM   4805  O   ILE A 322       2.071  -1.871  14.801  1.00 96.62           O  
ATOM   4806  CG1 ILE A 322       0.056  -2.732  10.888  1.00 96.62           C  
ATOM   4807 HG12 ILE A 322      -0.559  -1.902  11.236  1.00 96.62           H  
ATOM   4808 HG13 ILE A 322       0.755  -2.332  10.154  1.00 96.62           H  
ATOM   4809  CG2 ILE A 322      -0.127  -3.587  13.258  1.00 96.62           C  
ATOM   4810 HG21 ILE A 322      -0.951  -4.230  12.951  1.00 96.62           H  
ATOM   4811 HG22 ILE A 322       0.387  -4.096  14.074  1.00 96.62           H  
ATOM   4812 HG23 ILE A 322      -0.534  -2.640  13.612  1.00 96.62           H  
ATOM   4813  CD1 ILE A 322      -0.836  -3.741  10.166  1.00 96.62           C  
ATOM   4814 HD11 ILE A 322      -0.234  -4.564   9.781  1.00 96.62           H  
ATOM   4815 HD12 ILE A 322      -1.314  -3.225   9.333  1.00 96.62           H  
ATOM   4816 HD13 ILE A 322      -1.608  -4.129  10.830  1.00 96.62           H  
ATOM   4817  N   ILE A 323       3.385  -3.548  14.084  1.00 95.25           N  
ATOM   4818  H   ILE A 323       3.686  -4.092  13.288  1.00 95.25           H  
ATOM   4819  CA  ILE A 323       4.018  -3.799  15.386  1.00 95.25           C  
ATOM   4820  HA  ILE A 323       3.238  -3.936  16.134  1.00 95.25           H  
ATOM   4821  C   ILE A 323       4.841  -2.578  15.822  1.00 95.25           C  
ATOM   4822  CB  ILE A 323       4.862  -5.094  15.328  1.00 95.25           C  
ATOM   4823  HB  ILE A 323       5.536  -5.032  14.473  1.00 95.25           H  
ATOM   4824  O   ILE A 323       4.712  -2.138  16.965  1.00 95.25           O  
ATOM   4825  CG1 ILE A 323       3.940  -6.324  15.147  1.00 95.25           C  
ATOM   4826 HG12 ILE A 323       3.400  -6.513  16.075  1.00 95.25           H  
ATOM   4827 HG13 ILE A 323       3.196  -6.119  14.377  1.00 95.25           H  
ATOM   4828  CG2 ILE A 323       5.717  -5.264  16.599  1.00 95.25           C  
ATOM   4829 HG21 ILE A 323       5.077  -5.265  17.481  1.00 95.25           H  
ATOM   4830 HG22 ILE A 323       6.286  -6.192  16.556  1.00 95.25           H  
ATOM   4831 HG23 ILE A 323       6.437  -4.450  16.677  1.00 95.25           H  
ATOM   4832  CD1 ILE A 323       4.685  -7.599  14.727  1.00 95.25           C  
ATOM   4833 HD11 ILE A 323       5.263  -7.410  13.822  1.00 95.25           H  
ATOM   4834 HD12 ILE A 323       3.960  -8.386  14.524  1.00 95.25           H  
ATOM   4835 HD13 ILE A 323       5.351  -7.936  15.522  1.00 95.25           H  
ATOM   4836  N   ASP A 324       5.624  -1.993  14.909  1.00 94.37           N  
ATOM   4837  H   ASP A 324       5.718  -2.434  14.005  1.00 94.37           H  
ATOM   4838  CA  ASP A 324       6.473  -0.826  15.183  1.00 94.37           C  
ATOM   4839  HA  ASP A 324       7.160  -1.074  15.993  1.00 94.37           H  
ATOM   4840  C   ASP A 324       5.663   0.404  15.632  1.00 94.37           C  
ATOM   4841  CB  ASP A 324       7.307  -0.464  13.939  1.00 94.37           C  
ATOM   4842  HB2 ASP A 324       6.642  -0.313  13.089  1.00 94.37           H  
ATOM   4843  HB3 ASP A 324       7.804   0.487  14.128  1.00 94.37           H  
ATOM   4844  O   ASP A 324       6.129   1.172  16.473  1.00 94.37           O  
ATOM   4845  CG  ASP A 324       8.395  -1.475  13.552  1.00 94.37           C  
ATOM   4846  OD1 ASP A 324       8.809  -2.281  14.416  1.00 94.37           O  
ATOM   4847  OD2 ASP A 324       8.862  -1.366  12.387  1.00 94.37           O  
ATOM   4848  N   ILE A 325       4.434   0.573  15.128  1.00 93.74           N  
ATOM   4849  H   ILE A 325       4.137  -0.067  14.406  1.00 93.74           H  
ATOM   4850  CA  ILE A 325       3.535   1.680  15.511  1.00 93.74           C  
ATOM   4851  HA  ILE A 325       4.164   2.493  15.873  1.00 93.74           H  
ATOM   4852  C   ILE A 325       2.607   1.353  16.693  1.00 93.74           C  
ATOM   4853  CB  ILE A 325       2.766   2.248  14.303  1.00 93.74           C  
ATOM   4854  HB  ILE A 325       2.214   3.121  14.651  1.00 93.74           H  
ATOM   4855  O   ILE A 325       1.588   2.018  16.889  1.00 93.74           O  
ATOM   4856  CG1 ILE A 325       1.750   1.232  13.744  1.00 93.74           C  
ATOM   4857 HG12 ILE A 325       1.215   0.738  14.556  1.00 93.74           H  
ATOM   4858 HG13 ILE A 325       2.292   0.470  13.183  1.00 93.74           H  
ATOM   4859  CG2 ILE A 325       3.761   2.741  13.239  1.00 93.74           C  
ATOM   4860 HG21 ILE A 325       3.244   3.377  12.520  1.00 93.74           H  
ATOM   4861 HG22 ILE A 325       4.539   3.334  13.719  1.00 93.74           H  
ATOM   4862 HG23 ILE A 325       4.222   1.901  12.719  1.00 93.74           H  
ATOM   4863  CD1 ILE A 325       0.703   1.854  12.823  1.00 93.74           C  
ATOM   4864 HD11 ILE A 325       1.198   2.368  11.999  1.00 93.74           H  
ATOM   4865 HD12 ILE A 325       0.067   1.065  12.421  1.00 93.74           H  
ATOM   4866 HD13 ILE A 325       0.092   2.563  13.381  1.00 93.74           H  
ATOM   4867  N   GLY A 326       2.920   0.317  17.475  1.00 92.87           N  
ATOM   4868  H   GLY A 326       3.742  -0.223  17.245  1.00 92.87           H  
ATOM   4869  CA  GLY A 326       2.152  -0.044  18.671  1.00 92.87           C  
ATOM   4870  HA2 GLY A 326       2.754  -0.728  19.269  1.00 92.87           H  
ATOM   4871  HA3 GLY A 326       1.955   0.853  19.258  1.00 92.87           H  
ATOM   4872  C   GLY A 326       0.816  -0.731  18.382  1.00 92.87           C  
ATOM   4873  O   GLY A 326      -0.105  -0.648  19.197  1.00 92.87           O  
ATOM   4874  N   GLU A 327       0.705  -1.407  17.233  1.00 95.32           N  
ATOM   4875  H   GLU A 327       1.501  -1.422  16.613  1.00 95.32           H  
ATOM   4876  CA  GLU A 327      -0.472  -2.176  16.821  1.00 95.32           C  
ATOM   4877  HA  GLU A 327      -0.316  -2.480  15.786  1.00 95.32           H  
ATOM   4878  C   GLU A 327      -1.771  -1.340  16.835  1.00 95.32           C  
ATOM   4879  CB  GLU A 327      -0.589  -3.458  17.649  1.00 95.32           C  
ATOM   4880  HB2 GLU A 327      -0.745  -3.153  18.683  1.00 95.32           H  
ATOM   4881  HB3 GLU A 327      -1.464  -3.995  17.283  1.00 95.32           H  
ATOM   4882  O   GLU A 327      -2.825  -1.771  17.317  1.00 95.32           O  
ATOM   4883  CG  GLU A 327       0.579  -4.452  17.632  1.00 95.32           C  
ATOM   4884  HG2 GLU A 327       0.736  -4.793  16.609  1.00 95.32           H  
ATOM   4885  HG3 GLU A 327       1.485  -3.949  17.971  1.00 95.32           H  
ATOM   4886  CD  GLU A 327       0.302  -5.661  18.555  1.00 95.32           C  
ATOM   4887  OE1 GLU A 327       0.992  -6.691  18.399  1.00 95.32           O  
ATOM   4888  OE2 GLU A 327      -0.585  -5.569  19.450  1.00 95.32           O  
ATOM   4889  N   GLU A 328      -1.672  -0.100  16.345  1.00 93.99           N  
ATOM   4890  H   GLU A 328      -0.745   0.218  16.100  1.00 93.99           H  
ATOM   4891  CA  GLU A 328      -2.777   0.864  16.247  1.00 93.99           C  
ATOM   4892  HA  GLU A 328      -3.534   0.606  16.987  1.00 93.99           H  
ATOM   4893  C   GLU A 328      -3.481   0.852  14.879  1.00 93.99           C  
ATOM   4894  CB  GLU A 328      -2.274   2.282  16.558  1.00 93.99           C  
ATOM   4895  HB2 GLU A 328      -3.107   2.974  16.430  1.00 93.99           H  
ATOM   4896  HB3 GLU A 328      -1.490   2.551  15.850  1.00 93.99           H  
ATOM   4897  O   GLU A 328      -4.305   1.730  14.606  1.00 93.99           O  
ATOM   4898  CG  GLU A 328      -1.757   2.454  17.989  1.00 93.99           C  
ATOM   4899  HG2 GLU A 328      -0.852   1.862  18.127  1.00 93.99           H  
ATOM   4900  HG3 GLU A 328      -2.519   2.081  18.674  1.00 93.99           H  
ATOM   4901  CD  GLU A 328      -1.469   3.923  18.329  1.00 93.99           C  
ATOM   4902  OE1 GLU A 328      -1.263   4.214  19.526  1.00 93.99           O  
ATOM   4903  OE2 GLU A 328      -1.592   4.830  17.464  1.00 93.99           O  
ATOM   4904  N   ALA A 329      -3.137  -0.088  14.001  1.00 95.67           N  
ATOM   4905  H   ALA A 329      -2.506  -0.816  14.304  1.00 95.67           H  
ATOM   4906  CA  ALA A 329      -3.687  -0.223  12.658  1.00 95.67           C  
ATOM   4907  HA  ALA A 329      -4.699   0.183  12.637  1.00 95.67           H  
ATOM   4908  C   ALA A 329      -3.759  -1.697  12.246  1.00 95.67           C  
ATOM   4909  CB  ALA A 329      -2.794   0.553  11.679  1.00 95.67           C  
ATOM   4910  HB1 ALA A 329      -1.817   0.073  11.617  1.00 95.67           H  
ATOM   4911  HB2 ALA A 329      -3.242   0.557  10.685  1.00 95.67           H  
ATOM   4912  HB3 ALA A 329      -2.661   1.578  12.026  1.00 95.67           H  
ATOM   4913  O   ALA A 329      -2.968  -2.509  12.719  1.00 95.67           O  
ATOM   4914  N   MET A 330      -4.628  -2.005  11.284  1.00 96.30           N  
ATOM   4915  H   MET A 330      -5.282  -1.294  10.990  1.00 96.30           H  
ATOM   4916  CA  MET A 330      -4.663  -3.312  10.621  1.00 96.30           C  
ATOM   4917  HA  MET A 330      -3.947  -3.972  11.110  1.00 96.30           H  
ATOM   4918  C   MET A 330      -4.245  -3.200   9.160  1.00 96.30           C  
ATOM   4919  CB  MET A 330      -6.034  -4.001  10.733  1.00 96.30           C  
ATOM   4920  HB2 MET A 330      -5.985  -4.926  10.158  1.00 96.30           H  
ATOM   4921  HB3 MET A 330      -6.245  -4.293  11.762  1.00 96.30           H  
ATOM   4922  O   MET A 330      -4.471  -2.182   8.506  1.00 96.30           O  
ATOM   4923  CG  MET A 330      -7.188  -3.152  10.196  1.00 96.30           C  
ATOM   4924  HG2 MET A 330      -6.926  -2.844   9.184  1.00 96.30           H  
ATOM   4925  HG3 MET A 330      -7.278  -2.264  10.821  1.00 96.30           H  
ATOM   4926  SD  MET A 330      -8.814  -3.962  10.119  1.00 96.30           S  
ATOM   4927  CE  MET A 330      -8.440  -5.317   8.977  1.00 96.30           C  
ATOM   4928  HE1 MET A 330      -7.932  -4.924   8.096  1.00 96.30           H  
ATOM   4929  HE2 MET A 330      -7.793  -6.043   9.469  1.00 96.30           H  
ATOM   4930  HE3 MET A 330      -9.367  -5.807   8.679  1.00 96.30           H  
ATOM   4931  N   CYS A 331      -3.709  -4.281   8.604  1.00 97.19           N  
ATOM   4932  H   CYS A 331      -3.546  -5.094   9.180  1.00 97.19           H  
ATOM   4933  CA  CYS A 331      -3.464  -4.401   7.183  1.00 97.19           C  
ATOM   4934  HA  CYS A 331      -3.483  -3.380   6.802  1.00 97.19           H  
ATOM   4935  C   CYS A 331      -4.589  -5.140   6.449  1.00 97.19           C  
ATOM   4936  CB  CYS A 331      -2.045  -4.914   6.895  1.00 97.19           C  
ATOM   4937  HB2 CYS A 331      -1.863  -4.899   5.821  1.00 97.19           H  
ATOM   4938  HB3 CYS A 331      -1.324  -4.243   7.362  1.00 97.19           H
[truncated: 310,563 more chars]
