# Supplementary material for: Evolution of Phage Tail Sheath Protein
Source: Viruses. 2022 May 26;14(6):1148. doi: 10.3390/v14061148 (PMC9230969; doi:10.3390/v14061148)
Supplement: Supplementary file 1 [file viruses-14-01148-s001.zip › Supplementary_File_S2/AF_models/CHR-Cellulomonas__fimi__ATCC__484.pdb]

ATOM      1  N   MET A   1      17.431  -6.724 -47.357  1.00 60.34           N  
ATOM      2  H   MET A   1      17.894  -6.331 -46.550  1.00 60.34           H  
ATOM      3  H2  MET A   1      16.765  -7.419 -47.050  1.00 60.34           H  
ATOM      4  H3  MET A   1      18.107  -7.171 -47.959  1.00 60.34           H  
ATOM      5  CA  MET A   1      16.736  -5.665 -48.117  1.00 60.34           C  
ATOM      6  HA  MET A   1      15.939  -5.237 -47.509  1.00 60.34           H  
ATOM      7  C   MET A   1      16.129  -6.276 -49.364  1.00 60.34           C  
ATOM      8  CB  MET A   1      17.672  -4.534 -48.557  1.00 60.34           C  
ATOM      9  HB2 MET A   1      17.115  -3.877 -49.225  1.00 60.34           H  
ATOM     10  HB3 MET A   1      18.518  -4.941 -49.110  1.00 60.34           H  
ATOM     11  O   MET A   1      16.839  -7.027 -50.034  1.00 60.34           O  
ATOM     12  CG  MET A   1      18.189  -3.687 -47.395  1.00 60.34           C  
ATOM     13  HG2 MET A   1      18.912  -4.265 -46.820  1.00 60.34           H  
ATOM     14  HG3 MET A   1      17.359  -3.408 -46.745  1.00 60.34           H  
ATOM     15  SD  MET A   1      18.977  -2.174 -47.996  1.00 60.34           S  
ATOM     16  CE  MET A   1      19.864  -1.645 -46.511  1.00 60.34           C  
ATOM     17  HE1 MET A   1      19.156  -1.484 -45.698  1.00 60.34           H  
ATOM     18  HE2 MET A   1      20.587  -2.406 -46.219  1.00 60.34           H  
ATOM     19  HE3 MET A   1      20.389  -0.712 -46.715  1.00 60.34           H  
ATOM     20  N   PRO A   2      14.861  -5.990 -49.683  1.00 62.82           N  
ATOM     21  CA  PRO A   2      14.287  -6.380 -50.963  1.00 62.82           C  
ATOM     22  HA  PRO A   2      14.327  -7.465 -51.057  1.00 62.82           H  
ATOM     23  C   PRO A   2      15.062  -5.724 -52.113  1.00 62.82           C  
ATOM     24  CB  PRO A   2      12.822  -5.927 -50.930  1.00 62.82           C  
ATOM     25  HB2 PRO A   2      12.704  -5.001 -51.493  1.00 62.82           H  
ATOM     26  HB3 PRO A   2      12.155  -6.692 -51.326  1.00 62.82           H  
ATOM     27  O   PRO A   2      15.469  -4.567 -52.025  1.00 62.82           O  
ATOM     28  CG  PRO A   2      12.537  -5.649 -49.453  1.00 62.82           C  
ATOM     29  HG2 PRO A   2      11.793  -4.863 -49.321  1.00 62.82           H  
ATOM     30  HG3 PRO A   2      12.210  -6.567 -48.964  1.00 62.82           H  
ATOM     31  CD  PRO A   2      13.896  -5.235 -48.899  1.00 62.82           C  
ATOM     32  HD2 PRO A   2      14.045  -4.166 -49.058  1.00 62.82           H  
ATOM     33  HD3 PRO A   2      13.944  -5.469 -47.836  1.00 62.82           H  
ATOM     34  N   THR A   3      15.287  -6.468 -53.194  1.00 78.78           N  
ATOM     35  H   THR A   3      14.941  -7.416 -53.212  1.00 78.78           H  
ATOM     36  CA  THR A   3      15.860  -5.928 -54.432  1.00 78.78           C  
ATOM     37  HA  THR A   3      16.412  -5.014 -54.214  1.00 78.78           H  
ATOM     38  C   THR A   3      14.720  -5.585 -55.383  1.00 78.78           C  
ATOM     39  CB  THR A   3      16.840  -6.919 -55.078  1.00 78.78           C  
ATOM     40  HB  THR A   3      16.296  -7.784 -55.458  1.00 78.78           H  
ATOM     41  O   THR A   3      14.035  -6.476 -55.882  1.00 78.78           O  
ATOM     42  CG2 THR A   3      17.629  -6.278 -56.218  1.00 78.78           C  
ATOM     43 HG21 THR A   3      18.320  -7.011 -56.633  1.00 78.78           H  
ATOM     44 HG22 THR A   3      16.950  -5.952 -57.006  1.00 78.78           H  
ATOM     45 HG23 THR A   3      18.194  -5.421 -55.849  1.00 78.78           H  
ATOM     46  OG1 THR A   3      17.779  -7.360 -54.124  1.00 78.78           O  
ATOM     47  HG1 THR A   3      17.747  -6.759 -53.376  1.00 78.78           H  
ATOM     48  N   TYR A   4      14.504  -4.296 -55.632  1.00 79.64           N  
ATOM     49  H   TYR A   4      15.049  -3.602 -55.141  1.00 79.64           H  
ATOM     50  CA  TYR A   4      13.474  -3.823 -56.555  1.00 79.64           C  
ATOM     51  HA  TYR A   4      12.628  -4.510 -56.521  1.00 79.64           H  
ATOM     52  C   TYR A   4      14.029  -3.809 -57.987  1.00 79.64           C  
ATOM     53  CB  TYR A   4      12.964  -2.451 -56.090  1.00 79.64           C  
ATOM     54  HB2 TYR A   4      13.766  -1.720 -56.194  1.00 79.64           H  
ATOM     55  HB3 TYR A   4      12.151  -2.139 -56.746  1.00 79.64           H  
ATOM     56  O   TYR A   4      14.982  -3.091 -58.281  1.00 79.64           O  
ATOM     57  CG  TYR A   4      12.458  -2.434 -54.653  1.00 79.64           C  
ATOM     58  CD1 TYR A   4      11.268  -3.109 -54.321  1.00 79.64           C  
ATOM     59  HD1 TYR A   4      10.697  -3.612 -55.087  1.00 79.64           H  
ATOM     60  CD2 TYR A   4      13.180  -1.763 -53.643  1.00 79.64           C  
ATOM     61  HD2 TYR A   4      14.095  -1.242 -53.884  1.00 79.64           H  
ATOM     62  CE1 TYR A   4      10.801  -3.109 -52.992  1.00 79.64           C  
ATOM     63  HE1 TYR A   4       9.883  -3.614 -52.730  1.00 79.64           H  
ATOM     64  CE2 TYR A   4      12.712  -1.760 -52.310  1.00 79.64           C  
ATOM     65  HE2 TYR A   4      13.262  -1.248 -51.535  1.00 79.64           H  
ATOM     66  OH  TYR A   4      11.033  -2.463 -50.708  1.00 79.64           O  
ATOM     67  HH  TYR A   4      11.538  -1.995 -50.040  1.00 79.64           H  
ATOM     68  CZ  TYR A   4      11.516  -2.433 -51.981  1.00 79.64           C  
ATOM     69  N   LEU A   5      13.456  -4.628 -58.877  1.00 79.26           N  
ATOM     70  H   LEU A   5      12.714  -5.229 -58.548  1.00 79.26           H  
ATOM     71  CA  LEU A   5      13.953  -4.840 -60.249  1.00 79.26           C  
ATOM     72  HA  LEU A   5      14.955  -4.419 -60.331  1.00 79.26           H  
ATOM     73  C   LEU A   5      13.136  -4.115 -61.333  1.00 79.26           C  
ATOM     74  CB  LEU A   5      14.049  -6.354 -60.526  1.00 79.26           C  
ATOM     75  HB2 LEU A   5      13.065  -6.796 -60.368  1.00 79.26           H  
ATOM     76  HB3 LEU A   5      14.311  -6.504 -61.574  1.00 79.26           H  
ATOM     77  O   LEU A   5      13.466  -4.205 -62.514  1.00 79.26           O  
ATOM     78  CG  LEU A   5      15.082  -7.107 -59.667  1.00 79.26           C  
ATOM     79  HG  LEU A   5      14.868  -6.950 -58.609  1.00 79.26           H  
ATOM     80  CD1 LEU A   5      14.983  -8.605 -59.958  1.00 79.26           C  
ATOM     81 HD11 LEU A   5      13.977  -8.956 -59.729  1.00 79.26           H  
ATOM     82 HD12 LEU A   5      15.690  -9.148 -59.331  1.00 79.26           H  
ATOM     83 HD13 LEU A   5      15.205  -8.800 -61.007  1.00 79.26           H  
ATOM     84  CD2 LEU A   5      16.516  -6.656 -59.957  1.00 79.26           C  
ATOM     85 HD21 LEU A   5      17.216  -7.263 -59.383  1.00 79.26           H  
ATOM     86 HD22 LEU A   5      16.734  -6.759 -61.020  1.00 79.26           H  
ATOM     87 HD23 LEU A   5      16.647  -5.616 -59.658  1.00 79.26           H  
ATOM     88  N   SER A   6      12.082  -3.389 -60.960  1.00 80.78           N  
ATOM     89  H   SER A   6      11.877  -3.299 -59.975  1.00 80.78           H  
ATOM     90  CA  SER A   6      11.239  -2.627 -61.889  1.00 80.78           C  
ATOM     91  HA  SER A   6      11.806  -2.461 -62.804  1.00 80.78           H  
ATOM     92  C   SER A   6      10.849  -1.268 -61.295  1.00 80.78           C  
ATOM     93  CB  SER A   6       9.983  -3.424 -62.264  1.00 80.78           C  
ATOM     94  HB2 SER A   6      10.273  -4.305 -62.836  1.00 80.78           H  
ATOM     95  HB3 SER A   6       9.334  -2.808 -62.887  1.00 80.78           H  
ATOM     96  O   SER A   6      10.748  -1.155 -60.075  1.00 80.78           O  
ATOM     97  OG  SER A   6       9.274  -3.839 -61.111  1.00 80.78           O  
ATOM     98  HG  SER A   6       9.250  -3.110 -60.486  1.00 80.78           H  
ATOM     99  N   PRO A   7      10.597  -0.233 -62.114  1.00 67.68           N  
ATOM    100  CA  PRO A   7      10.039   1.027 -61.625  1.00 67.68           C  
ATOM    101  HA  PRO A   7      10.678   1.407 -60.828  1.00 67.68           H  
ATOM    102  C   PRO A   7       8.607   0.836 -61.095  1.00 67.68           C  
ATOM    103  CB  PRO A   7      10.089   1.993 -62.819  1.00 67.68           C  
ATOM    104  HB2 PRO A   7       9.117   2.040 -63.310  1.00 67.68           H  
ATOM    105  HB3 PRO A   7      10.402   2.991 -62.511  1.00 67.68           H  
ATOM    106  O   PRO A   7       7.768   0.258 -61.784  1.00 67.68           O  
ATOM    107  CG  PRO A   7      11.099   1.360 -63.777  1.00 67.68           C  
ATOM    108  HG2 PRO A   7      10.893   1.623 -64.815  1.00 67.68           H  
ATOM    109  HG3 PRO A   7      12.108   1.661 -63.497  1.00 67.68           H  
ATOM    110  CD  PRO A   7      10.922  -0.133 -63.527  1.00 67.68           C  
ATOM    111  HD2 PRO A   7      10.093  -0.517 -64.121  1.00 67.68           H  
ATOM    112  HD3 PRO A   7      11.848  -0.650 -63.779  1.00 67.68           H  
ATOM    113  N   GLY A   8       8.314   1.342 -59.894  1.00 85.66           N  
ATOM    114  H   GLY A   8       9.048   1.766 -59.345  1.00 85.66           H  
ATOM    115  CA  GLY A   8       6.995   1.254 -59.259  1.00 85.66           C  
ATOM    116  HA2 GLY A   8       6.744   0.205 -59.097  1.00 85.66           H  
ATOM    117  HA3 GLY A   8       6.246   1.689 -59.921  1.00 85.66           H  
ATOM    118  C   GLY A   8       6.943   1.974 -57.909  1.00 85.66           C  
ATOM    119  O   GLY A   8       7.974   2.401 -57.390  1.00 85.66           O  
ATOM    120  N   VAL A   9       5.739   2.123 -57.347  1.00 78.32           N  
ATOM    121  H   VAL A   9       4.941   1.708 -57.807  1.00 78.32           H  
ATOM    122  CA  VAL A   9       5.558   2.544 -55.949  1.00 78.32           C  
ATOM    123  HA  VAL A   9       6.391   3.180 -55.650  1.00 78.32           H  
ATOM    124  C   VAL A   9       5.577   1.287 -55.092  1.00 78.32           C  
ATOM    125  CB  VAL A   9       4.259   3.345 -55.730  1.00 78.32           C  
ATOM    126  HB  VAL A   9       3.402   2.737 -56.022  1.00 78.32           H  
ATOM    127  O   VAL A   9       4.723   0.417 -55.254  1.00 78.32           O  
ATOM    128  CG1 VAL A   9       4.092   3.759 -54.260  1.00 78.32           C  
ATOM    129 HG11 VAL A   9       3.190   4.359 -54.143  1.00 78.32           H  
ATOM    130 HG12 VAL A   9       4.953   4.338 -53.928  1.00 78.32           H  
ATOM    131 HG13 VAL A   9       3.990   2.877 -53.627  1.00 78.32           H  
ATOM    132  CG2 VAL A   9       4.256   4.622 -56.580  1.00 78.32           C  
ATOM    133 HG21 VAL A   9       5.114   5.243 -56.323  1.00 78.32           H  
ATOM    134 HG22 VAL A   9       4.299   4.369 -57.639  1.00 78.32           H  
ATOM    135 HG23 VAL A   9       3.340   5.184 -56.398  1.00 78.32           H  
ATOM    136  N   TYR A  10       6.548   1.200 -54.193  1.00 84.91           N  
ATOM    137  H   TYR A  10       7.203   1.964 -54.103  1.00 84.91           H  
ATOM    138  CA  TYR A  10       6.664   0.121 -53.221  1.00 84.91           C  
ATOM    139  HA  TYR A  10       5.929  -0.653 -53.440  1.00 84.91           H  
ATOM    140  C   TYR A  10       6.358   0.688 -51.838  1.00 84.91           C  
ATOM    141  CB  TYR A  10       8.055  -0.521 -53.314  1.00 84.91           C  
ATOM    142  HB2 TYR A  10       8.813   0.224 -53.072  1.00 84.91           H  
ATOM    143  HB3 TYR A  10       8.125  -1.312 -52.568  1.00 84.91           H  
ATOM    144  O   TYR A  10       6.865   1.749 -51.474  1.00 84.91           O  
ATOM    145  CG  TYR A  10       8.346  -1.111 -54.683  1.00 84.91           C  
ATOM    146  CD1 TYR A  10       7.827  -2.376 -55.015  1.00 84.91           C  
ATOM    147  HD1 TYR A  10       7.252  -2.926 -54.285  1.00 84.91           H  
ATOM    148  CD2 TYR A  10       9.090  -0.386 -55.637  1.00 84.91           C  
ATOM    149  HD2 TYR A  10       9.484   0.588 -55.386  1.00 84.91           H  
ATOM    150  CE1 TYR A  10       8.048  -2.920 -56.293  1.00 84.91           C  
ATOM    151  HE1 TYR A  10       7.639  -3.888 -56.540  1.00 84.91           H  
ATOM    152  CE2 TYR A  10       9.314  -0.926 -56.919  1.00 84.91           C  
ATOM    153  HE2 TYR A  10       9.881  -0.378 -57.658  1.00 84.91           H  
ATOM    154  OH  TYR A  10       8.980  -2.738 -58.475  1.00 84.91           O  
ATOM    155  HH  TYR A  10       8.537  -3.588 -58.538  1.00 84.91           H  
ATOM    156  CZ  TYR A  10       8.790  -2.194 -57.247  1.00 84.91           C  
ATOM    157  N   VAL A  11       5.503  -0.004 -51.093  1.00 79.90           N  
ATOM    158  H   VAL A  11       5.155  -0.884 -51.447  1.00 79.90           H  
ATOM    159  CA  VAL A  11       5.215   0.289 -49.690  1.00 79.90           C  
ATOM    160  HA  VAL A  11       5.665   1.240 -49.404  1.00 79.90           H  
ATOM    161  C   VAL A  11       5.874  -0.816 -48.883  1.00 79.90           C  
ATOM    162  CB  VAL A  11       3.700   0.382 -49.425  1.00 79.90           C  
ATOM    163  HB  VAL A  11       3.224  -0.556 -49.712  1.00 79.90           H  
ATOM    164  O   VAL A  11       5.563  -1.989 -49.079  1.00 79.90           O  
ATOM    165  CG1 VAL A  11       3.401   0.651 -47.945  1.00 79.90           C  
ATOM    166 HG11 VAL A  11       3.745  -0.183 -47.334  1.00 79.90           H  
ATOM    167 HG12 VAL A  11       2.326   0.754 -47.795  1.00 79.90           H  
ATOM    168 HG13 VAL A  11       3.900   1.563 -47.615  1.00 79.90           H  
ATOM    169  CG2 VAL A  11       3.072   1.516 -50.250  1.00 79.90           C  
ATOM    170 HG21 VAL A  11       3.189   1.314 -51.315  1.00 79.90           H  
ATOM    171 HG22 VAL A  11       3.554   2.463 -50.008  1.00 79.90           H  
ATOM    172 HG23 VAL A  11       2.007   1.585 -50.028  1.00 79.90           H  
ATOM    173  N   GLU A  12       6.806  -0.437 -48.019  1.00 78.45           N  
ATOM    174  H   GLU A  12       7.007   0.546 -47.907  1.00 78.45           H  
ATOM    175  CA  GLU A  12       7.426  -1.333 -47.050  1.00 78.45           C  
ATOM    176  HA  GLU A  12       7.133  -2.362 -47.255  1.00 78.45           H  
ATOM    177  C   GLU A  12       6.902  -0.949 -45.670  1.00 78.45           C  
ATOM    178  CB  GLU A  12       8.957  -1.255 -47.172  1.00 78.45           C  
ATOM    179  HB2 GLU A  12       9.212  -1.434 -48.216  1.00 78.45           H  
ATOM    180  HB3 GLU A  12       9.295  -0.254 -46.901  1.00 78.45           H  
ATOM    181  O   GLU A  12       7.025   0.202 -45.245  1.00 78.45           O  
ATOM    182  CG  GLU A  12       9.690  -2.296 -46.305  1.00 78.45           C  
ATOM    183  HG2 GLU A  12       9.258  -3.276 -46.508  1.00 78.45           H  
ATOM    184  HG3 GLU A  12       9.519  -2.063 -45.254  1.00 78.45           H  
ATOM    185  CD  GLU A  12      11.209  -2.358 -46.580  1.00 78.45           C  
ATOM    186  OE1 GLU A  12      11.896  -3.169 -45.916  1.00 78.45           O  
ATOM    187  OE2 GLU A  12      11.696  -1.657 -47.502  1.00 78.45           O  
ATOM    188  N   GLU A  13       6.288  -1.907 -44.984  1.00 70.21           N  
ATOM    189  H   GLU A  13       6.209  -2.835 -45.376  1.00 70.21           H  
ATOM    190  CA  GLU A  13       5.988  -1.768 -43.567  1.00 70.21           C  
ATOM    191  HA  GLU A  13       5.686  -0.741 -43.360  1.00 70.21           H  
ATOM    192  C   GLU A  13       7.281  -2.051 -42.804  1.00 70.21           C  
ATOM    193  CB  GLU A  13       4.812  -2.675 -43.185  1.00 70.21           C  
ATOM    194  HB2 GLU A  13       4.001  -2.472 -43.884  1.00 70.21           H  
ATOM    195  HB3 GLU A  13       5.100  -3.722 -43.281  1.00 70.21           H  
ATOM    196  O   GLU A  13       7.655  -3.195 -42.559  1.00 70.21           O  
ATOM    197  CG  GLU A  13       4.312  -2.391 -41.760  1.00 70.21           C  
ATOM    198  HG2 GLU A  13       4.165  -1.316 -41.655  1.00 70.21           H  
ATOM    199  HG3 GLU A  13       5.078  -2.696 -41.047  1.00 70.21           H  
ATOM    200  CD  GLU A  13       2.988  -3.105 -41.432  1.00 70.21           C  
ATOM    201  OE1 GLU A  13       2.448  -2.823 -40.339  1.00 70.21           O  
ATOM    202  OE2 GLU A  13       2.491  -3.877 -42.286  1.00 70.21           O  
ATOM    203  N   VAL A  14       8.021  -0.986 -42.506  1.00 68.60           N  
ATOM    204  H   VAL A  14       7.704  -0.079 -42.817  1.00 68.60           H  
ATOM    205  CA  VAL A  14       9.148  -1.064 -41.580  1.00 68.60           C  
ATOM    206  HA  VAL A  14       9.653  -2.021 -41.708  1.00 68.60           H  
ATOM    207  C   VAL A  14       8.554  -0.993 -40.183  1.00 68.60           C  
ATOM    208  CB  VAL A  14      10.171   0.064 -41.818  1.00 68.60           C  
ATOM    209  HB  VAL A  14       9.736   1.020 -41.527  1.00 68.60           H  
ATOM    210  O   VAL A  14       7.860  -0.021 -39.874  1.00 68.60           O  
ATOM    211  CG1 VAL A  14      11.440  -0.174 -40.988  1.00 68.60           C  
ATOM    212 HG11 VAL A  14      11.194  -0.189 -39.927  1.00 68.60           H  
ATOM    213 HG12 VAL A  14      12.156   0.629 -41.166  1.00 68.60           H  
ATOM    214 HG13 VAL A  14      11.891  -1.127 -41.263  1.00 68.60           H  
ATOM    215  CG2 VAL A  14      10.590   0.167 -43.292  1.00 68.60           C  
ATOM    216 HG21 VAL A  14       9.733   0.428 -43.914  1.00 68.60           H  
ATOM    217 HG22 VAL A  14      10.994  -0.787 -43.630  1.00 68.60           H  
ATOM    218 HG23 VAL A  14      11.348   0.941 -43.412  1.00 68.60           H  
ATOM    219  N   GLU A  15       8.826  -1.980 -39.327  1.00 59.56           N  
ATOM    220  H   GLU A  15       9.320  -2.803 -39.641  1.00 59.56           H  
ATOM    221  CA  GLU A  15       8.506  -1.842 -37.908  1.00 59.56           C  
ATOM    222  HA  GLU A  15       7.428  -1.726 -37.797  1.00 59.56           H  
ATOM    223  C   GLU A  15       9.189  -0.568 -37.394  1.00 59.56           C  
ATOM    224  CB  GLU A  15       8.940  -3.066 -37.083  1.00 59.56           C  
ATOM    225  HB2 GLU A  15       9.969  -3.328 -37.331  1.00 59.56           H  
ATOM    226  HB3 GLU A  15       8.900  -2.779 -36.032  1.00 59.56           H  
ATOM    227  O   GLU A  15      10.418  -0.471 -37.325  1.00 59.56           O  
ATOM    228  CG  GLU A  15       8.025  -4.287 -37.280  1.00 59.56           C  
ATOM    229  HG2 GLU A  15       8.164  -4.673 -38.290  1.00 59.56           H  
ATOM    230  HG3 GLU A  15       6.990  -3.959 -37.181  1.00 59.56           H  
ATOM    231  CD  GLU A  15       8.293  -5.406 -36.255  1.00 59.56           C  
ATOM    232  OE1 GLU A  15       7.416  -6.289 -36.117  1.00 59.56           O  
ATOM    233  OE2 GLU A  15       9.347  -5.354 -35.583  1.00 59.56           O  
ATOM    234  N   ALA A  16       8.396   0.458 -37.080  1.00 57.61           N  
ATOM    235  H   ALA A  16       7.407   0.378 -37.273  1.00 57.61           H  
ATOM    236  CA  ALA A  16       8.898   1.658 -36.434  1.00 57.61           C  
ATOM    237  HA  ALA A  16       9.746   2.036 -37.005  1.00 57.61           H  
ATOM    238  C   ALA A  16       9.379   1.230 -35.041  1.00 57.61           C  
ATOM    239  CB  ALA A  16       7.802   2.731 -36.424  1.00 57.61           C  
ATOM    240  HB1 ALA A  16       7.514   2.971 -37.447  1.00 57.61           H  
ATOM    241  HB2 ALA A  16       6.928   2.364 -35.884  1.00 57.61           H  
ATOM    242  HB3 ALA A  16       8.172   3.631 -35.934  1.00 57.61           H  
ATOM    243  O   ALA A  16       8.577   1.049 -34.131  1.00 57.61           O  
ATOM    244  N   GLY A  17      10.686   0.975 -34.927  1.00 58.60           N  
ATOM    245  H   GLY A  17      11.175   1.010 -35.810  1.00 58.60           H  
ATOM    246  CA  GLY A  17      11.291   0.055 -33.958  1.00 58.60           C  
ATOM    247  HA2 GLY A  17      12.325  -0.128 -34.251  1.00 58.60           H  
ATOM    248  HA3 GLY A  17      10.769  -0.899 -34.040  1.00 58.60           H  
ATOM    249  C   GLY A  17      11.283   0.437 -32.479  1.00 58.60           C  
ATOM    250  O   GLY A  17      12.307   0.270 -31.830  1.00 58.60           O  
ATOM    251  N   THR A  18      10.181   0.943 -31.930  1.00 63.30           N  
ATOM    252  H   THR A  18       9.375   1.049 -32.528  1.00 63.30           H  
ATOM    253  CA  THR A  18       9.980   1.093 -30.483  1.00 63.30           C  
ATOM    254  HA  THR A  18      10.474   0.273 -29.961  1.00 63.30           H  
ATOM    255  C   THR A  18       8.482   1.031 -30.171  1.00 63.30           C  
ATOM    256  CB  THR A  18      10.572   2.419 -29.950  1.00 63.30           C  
ATOM    257  HB  THR A  18      10.256   2.546 -28.915  1.00 63.30           H  
ATOM    258  O   THR A  18       7.748   1.950 -30.541  1.00 63.30           O  
ATOM    259  CG2 THR A  18      12.098   2.509 -30.000  1.00 63.30           C  
ATOM    260 HG21 THR A  18      12.532   1.665 -29.464  1.00 63.30           H  
ATOM    261 HG22 THR A  18      12.461   2.515 -31.028  1.00 63.30           H  
ATOM    262 HG23 THR A  18      12.420   3.438 -29.529  1.00 63.30           H  
ATOM    263  OG1 THR A  18      10.129   3.530 -30.709  1.00 63.30           O  
ATOM    264  HG1 THR A  18       9.183   3.393 -30.797  1.00 63.30           H  
ATOM    265  N   ARG A  19       8.025  -0.014 -29.466  1.00 72.96           N  
ATOM    266  H   ARG A  19       8.684  -0.721 -29.173  1.00 72.96           H  
ATOM    267  CA  ARG A  19       6.713   0.017 -28.800  1.00 72.96           C  
ATOM    268  HA  ARG A  19       5.965   0.349 -29.520  1.00 72.96           H  
ATOM    269  C   ARG A  19       6.788   1.029 -27.646  1.00 72.96           C  
ATOM    270  CB  ARG A  19       6.303  -1.374 -28.281  1.00 72.96           C  
ATOM    271  HB2 ARG A  19       7.088  -1.766 -27.635  1.00 72.96           H  
ATOM    272  HB3 ARG A  19       5.396  -1.267 -27.685  1.00 72.96           H  
ATOM    273  O   ARG A  19       7.797   1.032 -26.939  1.00 72.96           O  
ATOM    274  CG  ARG A  19       6.027  -2.368 -29.420  1.00 72.96           C  
ATOM    275  HG2 ARG A  19       6.943  -2.525 -29.991  1.00 72.96           H  
ATOM    276  HG3 ARG A  19       5.265  -1.958 -30.082  1.00 72.96           H  
ATOM    277  CD  ARG A  19       5.545  -3.717 -28.872  1.00 72.96           C  
ATOM    278  HD2 ARG A  19       6.282  -4.090 -28.161  1.00 72.96           H  
ATOM    279  HD3 ARG A  19       4.601  -3.566 -28.349  1.00 72.96           H  
ATOM    280  NE  ARG A  19       5.368  -4.708 -29.952  1.00 72.96           N  
ATOM    281  HE  ARG A  19       5.646  -4.429 -30.882  1.00 72.96           H  
ATOM    282  NH1 ARG A  19       4.579  -6.432 -28.653  1.00 72.96           N  
ATOM    283 HH11 ARG A  19       4.638  -5.840 -27.836  1.00 72.96           H  
ATOM    284 HH12 ARG A  19       4.262  -7.386 -28.558  1.00 72.96           H  
ATOM    285  NH2 ARG A  19       4.863  -6.738 -30.848  1.00 72.96           N  
ATOM    286 HH21 ARG A  19       5.196  -6.426 -31.749  1.00 72.96           H  
ATOM    287 HH22 ARG A  19       4.570  -7.697 -30.736  1.00 72.96           H  
ATOM    288  CZ  ARG A  19       4.936  -5.949 -29.812  1.00 72.96           C  
ATOM    289  N   PRO A  20       5.798   1.919 -27.464  1.00 87.18           N  
ATOM    290  CA  PRO A  20       5.755   2.783 -26.288  1.00 87.18           C  
ATOM    291  HA  PRO A  20       6.618   3.449 -26.304  1.00 87.18           H  
ATOM    292  C   PRO A  20       5.767   1.948 -25.002  1.00 87.18           C  
ATOM    293  CB  PRO A  20       4.465   3.601 -26.419  1.00 87.18           C  
ATOM    294  HB2 PRO A  20       4.596   4.621 -26.060  1.00 87.18           H  
ATOM    295  HB3 PRO A  20       3.655   3.111 -25.877  1.00 87.18           H  
ATOM    296  O   PRO A  20       5.137   0.895 -24.958  1.00 87.18           O  
ATOM    297  CG  PRO A  20       4.159   3.559 -27.916  1.00 87.18           C  
ATOM    298  HG2 PRO A  20       4.734   4.331 -28.428  1.00 87.18           H  
ATOM    299  HG3 PRO A  20       3.094   3.674 -28.115  1.00 87.18           H  
ATOM    300  CD  PRO A  20       4.667   2.183 -28.335  1.00 87.18           C  
ATOM    301  HD2 PRO A  20       3.895   1.432 -28.164  1.00 87.18           H  
ATOM    302  HD3 PRO A  20       4.957   2.204 -29.386  1.00 87.18           H  
ATOM    303  N   ILE A  21       6.459   2.422 -23.964  1.00 92.24           N  
ATOM    304  H   ILE A  21       6.965   3.292 -24.057  1.00 92.24           H  
ATOM    305  CA  ILE A  21       6.352   1.823 -22.629  1.00 92.24           C  
ATOM    306  HA  ILE A  21       6.455   0.741 -22.717  1.00 92.24           H  
ATOM    307  C   ILE A  21       4.955   2.131 -22.089  1.00 92.24           C  
ATOM    308  CB  ILE A  21       7.456   2.333 -21.676  1.00 92.24           C  
ATOM    309  HB  ILE A  21       7.398   3.421 -21.661  1.00 92.24           H  
ATOM    310  O   ILE A  21       4.564   3.301 -22.001  1.00 92.24           O  
ATOM    311  CG1 ILE A  21       8.856   1.918 -22.182  1.00 92.24           C  
ATOM    312 HG12 ILE A  21       8.938   2.174 -23.238  1.00 92.24           H  
ATOM    313 HG13 ILE A  21       8.969   0.837 -22.102  1.00 92.24           H  
ATOM    314  CG2 ILE A  21       7.203   1.833 -20.246  1.00 92.24           C  
ATOM    315 HG21 ILE A  21       6.294   2.277 -19.838  1.00 92.24           H  
ATOM    316 HG22 ILE A  21       7.079   0.750 -20.249  1.00 92.24           H  
ATOM    317 HG23 ILE A  21       8.017   2.104 -19.573  1.00 92.24           H  
ATOM    318  CD1 ILE A  21      10.033   2.577 -21.450  1.00 92.24           C  
ATOM    319 HD11 ILE A  21       9.968   3.660 -21.550  1.00 92.24           H  
ATOM    320 HD12 ILE A  21      10.034   2.308 -20.393  1.00 92.24           H  
ATOM    321 HD13 ILE A  21      10.969   2.234 -21.889  1.00 92.24           H  
ATOM    322  N   GLU A  22       4.223   1.081 -21.736  1.00 92.27           N  
ATOM    323  H   GLU A  22       4.622   0.157 -21.825  1.00 92.27           H  
ATOM    324  CA  GLU A  22       2.957   1.173 -21.018  1.00 92.27           C  
ATOM    325  HA  GLU A  22       2.495   2.136 -21.238  1.00 92.27           H  
ATOM    326  C   GLU A  22       3.215   1.123 -19.511  1.00 92.27           C  
ATOM    327  CB  GLU A  22       1.979   0.082 -21.480  1.00 92.27           C  
ATOM    328  HB2 GLU A  22       1.080   0.146 -20.867  1.00 92.27           H  
ATOM    329  HB3 GLU A  22       2.433  -0.899 -21.344  1.00 92.27           H  
ATOM    330  O   GLU A  22       4.138   0.456 -19.045  1.00 92.27           O  
ATOM    331  CG  GLU A  22       1.591   0.282 -22.956  1.00 92.27           C  
ATOM    332  HG2 GLU A  22       1.236   1.305 -23.081  1.00 92.27           H  
ATOM    333  HG3 GLU A  22       2.479   0.162 -23.577  1.00 92.27           H  
ATOM    334  CD  GLU A  22       0.504  -0.681 -23.462  1.00 92.27           C  
ATOM    335  OE1 GLU A  22       0.082  -0.484 -24.627  1.00 92.27           O  
ATOM    336  OE2 GLU A  22       0.084  -1.579 -22.703  1.00 92.27           O  
ATOM    337  N   GLY A  23       2.418   1.873 -18.753  1.00 92.67           N  
ATOM    338  H   GLY A  23       1.610   2.302 -19.179  1.00 92.67           H  
ATOM    339  CA  GLY A  23       2.509   1.876 -17.299  1.00 92.67           C  
ATOM    340  HA2 GLY A  23       3.549   1.989 -16.993  1.00 92.67           H  
ATOM    341  HA3 GLY A  23       1.931   2.712 -16.905  1.00 92.67           H  
ATOM    342  C   GLY A  23       1.928   0.597 -16.707  1.00 92.67           C  
ATOM    343  O   GLY A  23       0.811   0.223 -17.064  1.00 92.67           O  
ATOM    344  N   VAL A  24       2.646  -0.034 -15.780  1.00 94.84           N  
ATOM    345  H   VAL A  24       3.576   0.301 -15.574  1.00 94.84           H  
ATOM    346  CA  VAL A  24       2.143  -1.213 -15.056  1.00 94.84           C  
ATOM    347  HA  VAL A  24       1.629  -1.848 -15.778  1.00 94.84           H  
ATOM    348  C   VAL A  24       1.106  -0.848 -13.990  1.00 94.84           C  
ATOM    349  CB  VAL A  24       3.282  -2.061 -14.464  1.00 94.84           C  
ATOM    350  HB  VAL A  24       2.838  -2.933 -13.985  1.00 94.84           H  
ATOM    351  O   VAL A  24       0.975   0.311 -13.585  1.00 94.84           O  
ATOM    352  CG1 VAL A  24       4.176  -2.566 -15.601  1.00 94.84           C  
ATOM    353 HG11 VAL A  24       4.678  -1.733 -16.092  1.00 94.84           H  
ATOM    354 HG12 VAL A  24       4.924  -3.259 -15.215  1.00 94.84           H  
ATOM    355 HG13 VAL A  24       3.576  -3.103 -16.336  1.00 94.84           H  
ATOM    356  CG2 VAL A  24       4.091  -1.303 -13.406  1.00 94.84           C  
ATOM    357 HG21 VAL A  24       4.738  -2.019 -12.900  1.00 94.84           H  
ATOM    358 HG22 VAL A  24       4.699  -0.522 -13.861  1.00 94.84           H  
ATOM    359 HG23 VAL A  24       3.431  -0.873 -12.652  1.00 94.84           H  
ATOM    360  N   GLY A  25       0.356  -1.847 -13.519  1.00 93.22           N  
ATOM    361  H   GLY A  25       0.562  -2.785 -13.832  1.00 93.22           H  
ATOM    362  CA  GLY A  25      -0.566  -1.684 -12.395  1.00 93.22           C  
ATOM    363  HA2 GLY A  25      -1.257  -0.870 -12.615  1.00 93.22           H  
ATOM    364  HA3 GLY A  25      -1.138  -2.601 -12.256  1.00 93.22           H  
ATOM    365  C   GLY A  25       0.176  -1.376 -11.091  1.00 93.22           C  
ATOM    366  O   GLY A  25       1.262  -1.886 -10.852  1.00 93.22           O  
ATOM    367  N   THR A  26      -0.409  -0.540 -10.229  1.00 95.75           N  
ATOM    368  H   THR A  26      -1.241  -0.050 -10.525  1.00 95.75           H  
ATOM    369  CA  THR A  26       0.220  -0.117  -8.959  1.00 95.75           C  
ATOM    370  HA  THR A  26       1.184  -0.615  -8.851  1.00 95.75           H  
ATOM    371  C   THR A  26      -0.589  -0.491  -7.720  1.00 95.75           C  
ATOM    372  CB  THR A  26       0.502   1.390  -8.954  1.00 95.75           C  
ATOM    373  HB  THR A  26       0.974   1.663  -8.011  1.00 95.75           H  
ATOM    374  O   THR A  26      -0.197  -0.162  -6.595  1.00 95.75           O  
ATOM    375  CG2 THR A  26       1.437   1.795 -10.087  1.00 95.75           C  
ATOM    376 HG21 THR A  26       1.725   2.840  -9.971  1.00 95.75           H  
ATOM    377 HG22 THR A  26       2.327   1.166 -10.065  1.00 95.75           H  
ATOM    378 HG23 THR A  26       0.943   1.670 -11.051  1.00 95.75           H  
ATOM    379  OG1 THR A  26      -0.698   2.113  -9.094  1.00 95.75           O  
ATOM    380  HG1 THR A  26      -0.817   2.615  -8.284  1.00 95.75           H  
ATOM    381  N   SER A  27      -1.720  -1.173  -7.899  1.00 92.93           N  
ATOM    382  H   SER A  27      -1.964  -1.433  -8.844  1.00 92.93           H  
ATOM    383  CA  SER A  27      -2.791  -1.275  -6.905  1.00 92.93           C  
ATOM    384  HA  SER A  27      -2.464  -0.805  -5.977  1.00 92.93           H  
ATOM    385  C   SER A  27      -3.196  -2.701  -6.516  1.00 92.93           C  
ATOM    386  CB  SER A  27      -3.995  -0.476  -7.416  1.00 92.93           C  
ATOM    387  HB2 SER A  27      -3.721   0.578  -7.460  1.00 92.93           H  
ATOM    388  HB3 SER A  27      -4.834  -0.605  -6.732  1.00 92.93           H  
ATOM    389  O   SER A  27      -4.147  -2.854  -5.744  1.00 92.93           O  
ATOM    390  OG  SER A  27      -4.394  -0.886  -8.708  1.00 92.93           O  
ATOM    391  HG  SER A  27      -5.005  -0.236  -9.062  1.00 92.93           H  
ATOM    392  N   VAL A  28      -2.496  -3.732  -7.001  1.00 97.81           N  
ATOM    393  H   VAL A  28      -1.661  -3.552  -7.538  1.00 97.81           H  
ATOM    394  CA  VAL A  28      -2.800  -5.134  -6.675  1.00 97.81           C  
ATOM    395  HA  VAL A  28      -3.882  -5.264  -6.670  1.00 97.81           H  
ATOM    396  C   VAL A  28      -2.258  -5.461  -5.286  1.00 97.81           C  
ATOM    397  CB  VAL A  28      -2.224  -6.103  -7.715  1.00 97.81           C  
ATOM    398  HB  VAL A  28      -1.139  -6.015  -7.659  1.00 97.81           H  
ATOM    399  O   VAL A  28      -1.051  -5.430  -5.043  1.00 97.81           O  
ATOM    400  CG1 VAL A  28      -2.613  -7.557  -7.420  1.00 97.81           C  
ATOM    401 HG11 VAL A  28      -2.226  -7.862  -6.447  1.00 97.81           H  
ATOM    402 HG12 VAL A  28      -2.168  -8.208  -8.173  1.00 97.81           H  
ATOM    403 HG13 VAL A  28      -3.697  -7.674  -7.436  1.00 97.81           H  
ATOM    404  CG2 VAL A  28      -2.688  -5.761  -9.139  1.00 97.81           C  
ATOM    405 HG21 VAL A  28      -2.313  -4.780  -9.431  1.00 97.81           H  
ATOM    406 HG22 VAL A  28      -3.776  -5.775  -9.194  1.00 97.81           H  
ATOM    407 HG23 VAL A  28      -2.276  -6.492  -9.836  1.00 97.81           H  
ATOM    408  N   ALA A  29      -3.162  -5.765  -4.360  1.00 98.49           N  
ATOM    409  H   ALA A  29      -4.127  -5.859  -4.643  1.00 98.49           H  
ATOM    410  CA  ALA A  29      -2.801  -6.094  -2.987  1.00 98.49           C  
ATOM    411  HA  ALA A  29      -1.794  -5.728  -2.788  1.00 98.49           H  
ATOM    412  C   ALA A  29      -2.768  -7.606  -2.764  1.00 98.49           C  
ATOM    413  CB  ALA A  29      -3.757  -5.375  -2.029  1.00 98.49           C  
ATOM    414  HB1 ALA A  29      -4.778  -5.709  -2.213  1.00 98.49           H  
ATOM    415  HB2 ALA A  29      -3.481  -5.604  -1.000  1.00 98.49           H  
ATOM    416  HB3 ALA A  29      -3.694  -4.298  -2.188  1.00 98.49           H  
ATOM    417  O   ALA A  29      -3.615  -8.328  -3.274  1.00 98.49           O  
ATOM    418  N   ALA A  30      -1.830  -8.079  -1.957  1.00 98.59           N  
ATOM    419  H   ALA A  30      -1.122  -7.445  -1.612  1.00 98.59           H  
ATOM    420  CA  ALA A  30      -1.806  -9.428  -1.432  1.00 98.59           C  
ATOM    421  HA  ALA A  30      -2.561 -10.020  -1.949  1.00 98.59           H  
ATOM    422  C   ALA A  30      -2.129  -9.413   0.064  1.00 98.59           C  
ATOM    423  CB  ALA A  30      -0.463 -10.078  -1.738  1.00 98.59           C  
ATOM    424  HB1 ALA A  30       0.340  -9.516  -1.261  1.00 98.59           H  
ATOM    425  HB2 ALA A  30      -0.472 -11.100  -1.359  1.00 98.59           H  
ATOM    426  HB3 ALA A  30      -0.303 -10.105  -2.816  1.00 98.59           H  
ATOM    427  O   ALA A  30      -1.542  -8.643   0.832  1.00 98.59           O  
ATOM    428  N   PHE A  31      -3.057 -10.275   0.469  1.00 98.60           N  
ATOM    429  H   PHE A  31      -3.485 -10.870  -0.225  1.00 98.60           H  
ATOM    430  CA  PHE A  31      -3.467 -10.452   1.855  1.00 98.60           C  
ATOM    431  HA  PHE A  31      -2.896  -9.772   2.487  1.00 98.60           H  
ATOM    432  C   PHE A  31      -3.187 -11.877   2.313  1.00 98.60           C  
ATOM    433  CB  PHE A  31      -4.947 -10.100   2.030  1.00 98.60           C  
ATOM    434  HB2 PHE A  31      -5.207 -10.261   3.076  1.00 98.60           H  
ATOM    435  HB3 PHE A  31      -5.554 -10.771   1.423  1.00 98.60           H  
ATOM    436  O   PHE A  31      -3.628 -12.829   1.670  1.00 98.60           O  
ATOM    437  CG  PHE A  31      -5.277  -8.666   1.687  1.00 98.60           C  
ATOM    438  CD1 PHE A  31      -4.987  -7.649   2.611  1.00 98.60           C  
ATOM    439  HD1 PHE A  31      -4.539  -7.900   3.561  1.00 98.60           H  
ATOM    440  CD2 PHE A  31      -5.824  -8.343   0.433  1.00 98.60           C  
ATOM    441  HD2 PHE A  31      -6.020  -9.127  -0.283  1.00 98.60           H  
ATOM    442  CE1 PHE A  31      -5.219  -6.307   2.273  1.00 98.60           C  
ATOM    443  HE1 PHE A  31      -4.925  -5.533   2.966  1.00 98.60           H  
ATOM    444  CE2 PHE A  31      -6.089  -7.002   0.106  1.00 98.60           C  
ATOM    445  HE2 PHE A  31      -6.500  -6.756  -0.862  1.00 98.60           H  
ATOM    446  CZ  PHE A  31      -5.772  -5.983   1.021  1.00 98.60           C  
ATOM    447  HZ  PHE A  31      -5.917  -4.949   0.746  1.00 98.60           H  
ATOM    448  N   VAL A  32      -2.500 -12.019   3.445  1.00 97.35           N  
ATOM    449  H   VAL A  32      -2.135 -11.193   3.898  1.00 97.35           H  
ATOM    450  CA  VAL A  32      -2.257 -13.324   4.076  1.00 97.35           C  
ATOM    451  HA  VAL A  32      -2.651 -14.106   3.427  1.00 97.35           H  
ATOM    452  C   VAL A  32      -3.009 -13.411   5.397  1.00 97.35           C  
ATOM    453  CB  VAL A  32      -0.758 -13.620   4.238  1.00 97.35           C  
ATOM    454  HB  VAL A  32      -0.335 -12.933   4.970  1.00 97.35           H  
ATOM    455  O   VAL A  32      -2.947 -12.494   6.222  1.00 97.35           O  
ATOM    456  CG1 VAL A  32      -0.514 -15.043   4.748  1.00 97.35           C  
ATOM    457 HG11 VAL A  32      -0.974 -15.181   5.727  1.00 97.35           H  
ATOM    458 HG12 VAL A  32       0.556 -15.224   4.853  1.00 97.35           H  
ATOM    459 HG13 VAL A  32      -0.926 -15.770   4.048  1.00 97.35           H  
ATOM    460  CG2 VAL A  32      -0.027 -13.427   2.902  1.00 97.35           C  
ATOM    461 HG21 VAL A  32      -0.672 -13.694   2.065  1.00 97.35           H  
ATOM    462 HG22 VAL A  32       0.273 -12.384   2.792  1.00 97.35           H  
ATOM    463 HG23 VAL A  32       0.854 -14.068   2.861  1.00 97.35           H  
ATOM    464  N   GLY A  33      -3.738 -14.505   5.599  1.00 95.36           N  
ATOM    465  H   GLY A  33      -3.750 -15.226   4.892  1.00 95.36           H  
ATOM    466  CA  GLY A  33      -4.481 -14.736   6.832  1.00 95.36           C  
ATOM    467  HA2 GLY A  33      -3.775 -14.836   7.657  1.00 95.36           H  
ATOM    468  HA3 GLY A  33      -5.126 -13.881   7.033  1.00 95.36           H  
ATOM    469  C   GLY A  33      -5.340 -15.992   6.800  1.00 95.36           C  
ATOM    470  O   GLY A  33      -5.214 -16.836   5.918  1.00 95.36           O  
ATOM    471  N   MET A  34      -6.231 -16.108   7.772  1.00 92.02           N  
ATOM    472  H   MET A  34      -6.348 -15.343   8.421  1.00 92.02           H  
ATOM    473  CA  MET A  34      -7.125 -17.241   7.948  1.00 92.02           C  
ATOM    474  HA  MET A  34      -6.657 -18.135   7.537  1.00 92.02           H  
ATOM    475  C   MET A  34      -8.455 -17.007   7.235  1.00 92.02           C  
ATOM    476  CB  MET A  34      -7.370 -17.477   9.438  1.00 92.02           C  
ATOM    477  HB2 MET A  34      -8.054 -18.318   9.550  1.00 92.02           H  
ATOM    478  HB3 MET A  34      -7.844 -16.594   9.865  1.00 92.02           H  
ATOM    479  O   MET A  34      -9.020 -15.915   7.258  1.00 92.02           O  
ATOM    480  CG  MET A  34      -6.089 -17.795  10.211  1.00 92.02           C  
ATOM    481  HG2 MET A  34      -5.729 -18.776   9.901  1.00 92.02           H  
ATOM    482  HG3 MET A  34      -5.315 -17.060   9.988  1.00 92.02           H  
ATOM    483  SD  MET A  34      -6.368 -17.806  11.995  1.00 92.02           S  
ATOM    484  CE  MET A  34      -6.283 -16.034  12.365  1.00 92.02           C  
ATOM    485  HE1 MET A  34      -6.512 -15.874  13.418  1.00 92.02           H  
ATOM    486  HE2 MET A  34      -5.273 -15.678  12.164  1.00 92.02           H  
ATOM    487  HE3 MET A  34      -6.999 -15.488  11.751  1.00 92.02           H  
ATOM    488  N   ALA A  35      -8.985 -18.071   6.642  1.00 91.95           N  
ATOM    489  H   ALA A  35      -8.493 -18.950   6.715  1.00 91.95           H  
ATOM    490  CA  ALA A  35     -10.293 -18.089   6.000  1.00 91.95           C  
ATOM    491  HA  ALA A  35     -10.903 -17.277   6.397  1.00 91.95           H  
ATOM    492  C   ALA A  35     -11.015 -19.408   6.292  1.00 91.95           C  
ATOM    493  CB  ALA A  35     -10.116 -17.868   4.497  1.00 91.95           C  
ATOM    494  HB1 ALA A  35      -9.542 -18.683   4.058  1.00 91.95           H  
ATOM    495  HB2 ALA A  35     -11.102 -17.842   4.033  1.00 91.95           H  
ATOM    496  HB3 ALA A  35      -9.609 -16.921   4.308  1.00 91.95           H  
ATOM    497  O   ALA A  35     -10.368 -20.429   6.548  1.00 91.95           O  
ATOM    498  N   ALA A  36     -12.349 -19.387   6.231  1.00 87.47           N  
ATOM    499  H   ALA A  36     -12.808 -18.536   5.939  1.00 87.47           H  
ATOM    500  CA  ALA A  36     -13.191 -20.544   6.537  1.00 87.47           C  
ATOM    501  HA  ALA A  36     -12.959 -20.905   7.539  1.00 87.47           H  
ATOM    502  C   ALA A  36     -12.966 -21.705   5.554  1.00 87.47           C  
ATOM    503  CB  ALA A  36     -14.653 -20.082   6.502  1.00 87.47           C  
ATOM    504  HB1 ALA A  36     -14.814 -19.282   7.225  1.00 87.47           H  
ATOM    505  HB2 ALA A  36     -14.908 -19.719   5.506  1.00 87.47           H  
ATOM    506  HB3 ALA A  36     -15.304 -20.920   6.750  1.00 87.47           H  
ATOM    507  O   ALA A  36     -12.981 -22.870   5.940  1.00 87.47           O  
ATOM    508  N   LYS A  37     -12.742 -21.382   4.277  1.00 88.75           N  
ATOM    509  H   LYS A  37     -12.717 -20.401   4.041  1.00 88.75           H  
ATOM    510  CA  LYS A  37     -12.527 -22.343   3.190  1.00 88.75           C  
ATOM    511  HA  LYS A  37     -12.033 -23.229   3.590  1.00 88.75           H  
ATOM    512  C   LYS A  37     -11.597 -21.755   2.126  1.00 88.75           C  
ATOM    513  CB  LYS A  37     -13.897 -22.774   2.626  1.00 88.75           C  
ATOM    514  HB2 LYS A  37     -14.481 -23.227   3.427  1.00 88.75           H  
ATOM    515  HB3 LYS A  37     -13.747 -23.537   1.862  1.00 88.75           H  
ATOM    516  O   LYS A  37     -11.050 -20.672   2.312  1.00 88.75           O  
ATOM    517  CG  LYS A  37     -14.699 -21.607   2.029  1.00 88.75           C  
ATOM    518  HG2 LYS A  37     -14.083 -21.082   1.299  1.00 88.75           H  
ATOM    519  HG3 LYS A  37     -14.970 -20.911   2.823  1.00 88.75           H  
ATOM    520  CD  LYS A  37     -15.976 -22.090   1.338  1.00 88.75           C  
ATOM    521  HD2 LYS A  37     -16.631 -22.565   2.068  1.00 88.75           H  
ATOM    522  HD3 LYS A  37     -15.716 -22.806   0.559  1.00 88.75           H  
ATOM    523  CE  LYS A  37     -16.670 -20.877   0.714  1.00 88.75           C  
ATOM    524  HE2 LYS A  37     -15.964 -20.379   0.049  1.00 88.75           H  
ATOM    525  HE3 LYS A  37     -16.931 -20.172   1.503  1.00 88.75           H  
ATOM    526  NZ  LYS A  37     -17.878 -21.254  -0.053  1.00 88.75           N  
ATOM    527  HZ1 LYS A  37     -17.621 -21.874  -0.807  1.00 88.75           H  
ATOM    528  HZ2 LYS A  37     -18.257 -20.423  -0.485  1.00 88.75           H  
ATOM    529  HZ3 LYS A  37     -18.574 -21.686   0.537  1.00 88.75           H  
ATOM    530  N   GLY A  38     -11.441 -22.463   1.012  1.00 89.93           N  
ATOM    531  H   GLY A  38     -11.879 -23.372   0.964  1.00 89.93           H  
ATOM    532  CA  GLY A  38     -10.689 -22.007  -0.157  1.00 89.93           C  
ATOM    533  HA2 GLY A  38     -11.227 -22.326  -1.050  1.00 89.93           H  
ATOM    534  HA3 GLY A  38     -10.639 -20.918  -0.171  1.00 89.93           H  
ATOM    535  C   GLY A  38      -9.263 -22.556  -0.221  1.00 89.93           C  
ATOM    536  O   GLY A  38      -8.824 -23.214   0.729  1.00 89.93           O  
ATOM    537  N   PRO A  39      -8.553 -22.300  -1.338  1.00 91.58           N  
ATOM    538  CA  PRO A  39      -7.221 -22.844  -1.589  1.00 91.58           C  
ATOM    539  HA  PRO A  39      -7.302 -23.926  -1.695  1.00 91.58           H  
ATOM    540  C   PRO A  39      -6.246 -22.511  -0.459  1.00 91.58           C  
ATOM    541  CB  PRO A  39      -6.772 -22.243  -2.927  1.00 91.58           C  
ATOM    542  HB2 PRO A  39      -6.162 -22.943  -3.498  1.00 91.58           H  
ATOM    543  HB3 PRO A  39      -6.232 -21.311  -2.761  1.00 91.58           H  
ATOM    544  O   PRO A  39      -6.079 -21.344  -0.100  1.00 91.58           O  
ATOM    545  CG  PRO A  39      -8.087 -21.931  -3.636  1.00 91.58           C  
ATOM    546  HG2 PRO A  39      -8.479 -22.837  -4.098  1.00 91.58           H  
ATOM    547  HG3 PRO A  39      -7.974 -21.139  -4.376  1.00 91.58           H  
ATOM    548  CD  PRO A  39      -8.991 -21.508  -2.482  1.00 91.58           C  
ATOM    549  HD2 PRO A  39     -10.032 -21.697  -2.745  1.00 91.58           H  
ATOM    550  HD3 PRO A  39      -8.840 -20.450  -2.268  1.00 91.58           H  
ATOM    551  N   PHE A  40      -5.618 -23.537   0.109  1.00 91.11           N  
ATOM    552  H   PHE A  40      -5.775 -24.470  -0.247  1.00 91.11           H  
ATOM    553  CA  PHE A  40      -4.661 -23.401   1.203  1.00 91.11           C  
ATOM    554  HA  PHE A  40      -4.941 -22.545   1.817  1.00 91.11           H  
ATOM    555  C   PHE A  40      -3.253 -23.150   0.653  1.00 91.11           C  
ATOM    556  CB  PHE A  40      -4.733 -24.654   2.079  1.00 91.11           C  
ATOM    557  HB2 PHE A  40      -5.772 -24.848   2.345  1.00 91.11           H  
ATOM    558  HB3 PHE A  40      -4.371 -25.514   1.517  1.00 91.11           H  
ATOM    559  O   PHE A  40      -2.852 -23.798  -0.314  1.00 91.11           O  
ATOM    560  CG  PHE A  40      -3.939 -24.510   3.354  1.00 91.11           C  
ATOM    561  CD1 PHE A  40      -2.669 -25.101   3.469  1.00 91.11           C  
ATOM    562  HD1 PHE A  40      -2.276 -25.698   2.659  1.00 91.11           H  
ATOM    563  CD2 PHE A  40      -4.472 -23.764   4.420  1.00 91.11           C  
ATOM    564  HD2 PHE A  40      -5.459 -23.333   4.343  1.00 91.11           H  
ATOM    565  CE1 PHE A  40      -1.925 -24.934   4.648  1.00 91.11           C  
ATOM    566  HE1 PHE A  40      -0.962 -25.410   4.757  1.00 91.11           H  
ATOM    567  CE2 PHE A  40      -3.722 -23.590   5.592  1.00 91.11           C  
ATOM    568  HE2 PHE A  40      -4.141 -23.040   6.421  1.00 91.11           H  
ATOM    569  CZ  PHE A  40      -2.439 -24.156   5.695  1.00 91.11           C  
ATOM    570  HZ  PHE A  40      -1.848 -24.021   6.590  1.00 91.11           H  
ATOM    571  N   ASN A  41      -2.522 -22.182   1.222  1.00 90.94           N  
ATOM    572  H   ASN A  41      -2.891 -21.712   2.036  1.00 90.94           H  
ATOM    573  CA  ASN A  41      -1.173 -21.788   0.784  1.00 90.94           C  
ATOM    574  HA  ASN A  41      -0.975 -20.804   1.208  1.00 90.94           H  
ATOM    575  C   ASN A  41      -1.034 -21.570  -0.735  1.00 90.94           C  
ATOM    576  CB  ASN A  41      -0.145 -22.772   1.374  1.00 90.94           C  
ATOM    577  HB2 ASN A  41      -0.552 -23.783   1.385  1.00 90.94           H  
ATOM    578  HB3 ASN A  41       0.749 -22.794   0.751  1.00 90.94           H  
ATOM    579  O   ASN A  41       0.031 -21.737  -1.311  1.00 90.94           O  
ATOM    580  CG  ASN A  41       0.309 -22.370   2.761  1.00 90.94           C  
ATOM    581  ND2 ASN A  41       0.544 -23.315   3.635  1.00 90.94           N  
ATOM    582 HD21 ASN A  41       0.370 -24.281   3.397  1.00 90.94           H  
ATOM    583 HD22 ASN A  41       0.850 -23.013   4.549  1.00 90.94           H  
ATOM    584  OD1 ASN A  41       0.522 -21.209   3.062  1.00 90.94           O  
ATOM    585  N   THR A  42      -2.123 -21.199  -1.407  1.00 91.36           N  
ATOM    586  H   THR A  42      -2.991 -21.111  -0.898  1.00 91.36           H  
ATOM    587  CA  THR A  42      -2.133 -20.961  -2.848  1.00 91.36           C  
ATOM    588  HA  THR A  42      -1.133 -21.101  -3.260  1.00 91.36           H  
ATOM    589  C   THR A  42      -2.598 -19.534  -3.088  1.00 91.36           C  
ATOM    590  CB  THR A  42      -3.030 -21.963  -3.576  1.00 91.36           C  
ATOM    591  HB  THR A  42      -4.053 -21.869  -3.213  1.00 91.36           H  
ATOM    592  O   THR A  42      -3.777 -19.238  -2.858  1.00 91.36           O  
ATOM    593  CG2 THR A  42      -3.001 -21.750  -5.092  1.00 91.36           C  
ATOM    594 HG21 THR A  42      -3.582 -22.536  -5.574  1.00 91.36           H  
ATOM    595 HG22 THR A  42      -3.443 -20.786  -5.347  1.00 91.36           H  
ATOM    596 HG23 THR A  42      -1.974 -21.791  -5.452  1.00 91.36           H  
ATOM    597  OG1 THR A  42      -2.583 -23.278  -3.347  1.00 91.36           O  
ATOM    598  HG1 THR A  42      -2.509 -23.426  -2.402  1.00 91.36           H  
ATOM    599  N   PRO A  43      -1.710 -18.635  -3.547  1.00 94.72           N  
ATOM    600  CA  PRO A  43      -2.106 -17.289  -3.919  1.00 94.72           C  
ATOM    601  HA  PRO A  43      -2.423 -16.749  -3.027  1.00 94.72           H  
ATOM    602  C   PRO A  43      -3.245 -17.308  -4.940  1.00 94.72           C  
ATOM    603  CB  PRO A  43      -0.842 -16.653  -4.481  1.00 94.72           C  
ATOM    604  HB2 PRO A  43      -0.786 -16.868  -5.549  1.00 94.72           H  
ATOM    605  HB3 PRO A  43      -0.815 -15.582  -4.284  1.00 94.72           H  
ATOM    606  O   PRO A  43      -3.089 -17.768  -6.070  1.00 94.72           O  
ATOM    607  CG  PRO A  43       0.305 -17.397  -3.805  1.00 94.72           C  
ATOM    608  HG2 PRO A  43       1.212 -17.383  -4.410  1.00 94.72           H  
ATOM    609  HG3 PRO A  43       0.498 -16.980  -2.816  1.00 94.72           H  
ATOM    610  CD  PRO A  43      -0.265 -18.806  -3.677  1.00 94.72           C  
ATOM    611  HD2 PRO A  43       0.163 -19.301  -2.805  1.00 94.72           H  
ATOM    612  HD3 PRO A  43      -0.046 -19.376  -4.579  1.00 94.72           H  
ATOM    613  N   THR A  44      -4.410 -16.816  -4.530  1.00 96.25           N  
ATOM    614  H   THR A  44      -4.495 -16.538  -3.563  1.00 96.25           H  
ATOM    615  CA  THR A  44      -5.624 -16.867  -5.350  1.00 96.25           C  
ATOM    616  HA  THR A  44      -5.414 -17.368  -6.295  1.00 96.25           H  
ATOM    617  C   THR A  44      -6.116 -15.462  -5.645  1.00 96.25           C  
ATOM    618  CB  THR A  44      -6.718 -17.670  -4.652  1.00 96.25           C  
ATOM    619  HB  THR A  44      -7.022 -17.115  -3.764  1.00 96.25           H  
ATOM    620  O   THR A  44      -6.365 -14.681  -4.725  1.00 96.25           O  
ATOM    621  CG2 THR A  44      -7.946 -17.882  -5.536  1.00 96.25           C  
ATOM    622 HG21 THR A  44      -8.449 -16.933  -5.721  1.00 96.25           H  
ATOM    623 HG22 THR A  44      -7.648 -18.331  -6.484  1.00 96.25           H  
ATOM    624 HG23 THR A  44      -8.637 -18.554  -5.029  1.00 96.25           H  
ATOM    625  OG1 THR A  44      -6.254 -18.952  -4.290  1.00 96.25           O  
ATOM    626  HG1 THR A  44      -5.454 -18.864  -3.768  1.00 96.25           H  
ATOM    627  N   LEU A  45      -6.274 -15.150  -6.931  1.00 97.71           N  
ATOM    628  H   LEU A  45      -6.032 -15.839  -7.629  1.00 97.71           H  
ATOM    629  CA  LEU A  45      -6.782 -13.864  -7.392  1.00 97.71           C  
ATOM    630  HA  LEU A  45      -6.273 -13.081  -6.829  1.00 97.71           H  
ATOM    631  C   LEU A  45      -8.294 -13.744  -7.152  1.00 97.71           C  
ATOM    632  CB  LEU A  45      -6.430 -13.696  -8.881  1.00 97.71           C  
ATOM    633  HB2 LEU A  45      -6.903 -14.505  -9.437  1.00 97.71           H  
ATOM    634  HB3 LEU A  45      -5.351 -13.788  -9.007  1.00 97.71           H  
ATOM    635  O   LEU A  45      -9.078 -14.590  -7.585  1.00 97.71           O  
ATOM    636  CG  LEU A  45      -6.885 -12.356  -9.489  1.00 97.71           C  
ATOM    637  HG  LEU A  45      -7.953 -12.217  -9.324  1.00 97.71           H  
ATOM    638  CD1 LEU A  45      -6.136 -11.164  -8.896  1.00 97.71           C  
ATOM    639 HD11 LEU A  45      -6.387 -11.043  -7.843  1.00 97.71           H  
ATOM    640 HD12 LEU A  45      -5.061 -11.312  -8.999  1.00 97.71           H  
ATOM    641 HD13 LEU A  45      -6.428 -10.264  -9.437  1.00 97.71           H  
ATOM    642  CD2 LEU A  45      -6.647 -12.365 -10.997  1.00 97.71           C  
ATOM    643 HD21 LEU A  45      -7.002 -11.431 -11.434  1.00 97.71           H  
ATOM    644 HD22 LEU A  45      -5.582 -12.475 -11.203  1.00 97.71           H  
ATOM    645 HD23 LEU A  45      -7.187 -13.195 -11.452  1.00 97.71           H  
ATOM    646  N   VAL A  46      -8.702 -12.640  -6.532  1.00 97.65           N  
ATOM    647  H   VAL A  46      -7.988 -12.029  -6.160  1.00 97.65           H  
ATOM    648  CA  VAL A  46     -10.092 -12.212  -6.368  1.00 97.65           C  
ATOM    649  HA  VAL A  46     -10.720 -12.835  -7.005  1.00 97.65           H  
ATOM    650  C   VAL A  46     -10.252 -10.768  -6.853  1.00 97.65           C  
ATOM    651  CB  VAL A  46     -10.585 -12.406  -4.916  1.00 97.65           C  
ATOM    652  HB  VAL A  46     -11.601 -12.015  -4.848  1.00 97.65           H  
ATOM    653  O   VAL A  46      -9.477  -9.885  -6.489  1.00 97.65           O  
ATOM    654  CG1 VAL A  46     -10.624 -13.893  -4.542  1.00 97.65           C  
ATOM    655 HG11 VAL A  46     -11.261 -14.438  -5.240  1.00 97.65           H  
ATOM    656 HG12 VAL A  46      -9.622 -14.320  -4.580  1.00 97.65           H  
ATOM    657 HG13 VAL A  46     -11.015 -14.017  -3.532  1.00 97.65           H  
ATOM    658  CG2 VAL A  46      -9.729 -11.706  -3.852  1.00 97.65           C  
ATOM    659 HG21 VAL A  46      -9.618 -10.646  -4.080  1.00 97.65           H  
ATOM    660 HG22 VAL A  46     -10.196 -11.808  -2.873  1.00 97.65           H  
ATOM    661 HG23 VAL A  46      -8.738 -12.158  -3.820  1.00 97.65           H  
ATOM    662  N   SER A  47     -11.267 -10.509  -7.677  1.00 97.17           N  
ATOM    663  H   SER A  47     -11.799 -11.290  -8.033  1.00 97.17           H  
ATOM    664  CA  SER A  47     -11.495  -9.200  -8.317  1.00 97.17           C  
ATOM    665  HA  SER A  47     -10.597  -8.589  -8.220  1.00 97.17           H  
ATOM    666  C   SER A  47     -12.641  -8.395  -7.697  1.00 97.17           C  
ATOM    667  CB  SER A  47     -11.747  -9.395  -9.813  1.00 97.17           C  
ATOM    668  HB2 SER A  47     -11.946  -8.429 -10.277  1.00 97.17           H  
ATOM    669  HB3 SER A  47     -12.610 -10.044  -9.956  1.00 97.17           H  
ATOM    670  O   SER A  47     -12.968  -7.300  -8.149  1.00 97.17           O  
ATOM    671  OG  SER A  47     -10.617  -9.970 -10.432  1.00 97.17           O  
ATOM    672  HG  SER A  47      -9.908  -9.324 -10.380  1.00 97.17           H  
ATOM    673  N   ASN A  48     -13.333  -8.954  -6.705  1.00 96.82           N  
ATOM    674  H   ASN A  48     -13.039  -9.865  -6.382  1.00 96.82           H  
ATOM    675  CA  ASN A  48     -14.360  -8.272  -5.921  1.00 96.82           C  
ATOM    676  HA  ASN A  48     -13.963  -7.308  -5.603  1.00 96.82           H  
ATOM    677  C   ASN A  48     -14.695  -9.079  -4.657  1.00 96.82           C  
ATOM    678  CB  ASN A  48     -15.621  -8.033  -6.783  1.00 96.82           C  
ATOM    679  HB2 ASN A  48     -15.388  -7.348  -7.598  1.00 96.82           H  
ATOM    680  HB3 ASN A  48     -16.400  -7.560  -6.186  1.00 96.82           H  
ATOM    681  O   ASN A  48     -14.262 -10.220  -4.486  1.00 96.82           O  
ATOM    682  CG  ASN A  48     -16.186  -9.316  -7.355  1.00 96.82           C  
ATOM    683  ND2 ASN A  48     -16.068  -9.533  -8.642  1.00 96.82           N  
ATOM    684 HD21 ASN A  48     -15.506  -8.910  -9.204  1.00 96.82           H  
ATOM    685 HD22 ASN A  48     -16.360 -10.443  -8.971  1.00 96.82           H  
ATOM    686  OD1 ASN A  48     -16.736 -10.133  -6.641  1.00 96.82           O  
ATOM    687  N   TRP A  49     -15.513  -8.486  -3.784  1.00 96.68           N  
ATOM    688  H   TRP A  49     -15.814  -7.540  -3.974  1.00 96.68           H  
ATOM    689  CA  TRP A  49     -15.963  -9.124  -2.547  1.00 96.68           C  
ATOM    690  HA  TRP A  49     -15.094  -9.391  -1.947  1.00 96.68           H  
ATOM    691  C   TRP A  49     -16.750 -10.420  -2.774  1.00 96.68           C  
ATOM    692  CB  TRP A  49     -16.824  -8.139  -1.753  1.00 96.68           C  
ATOM    693  HB2 TRP A  49     -17.610  -7.746  -2.397  1.00 96.68           H  
ATOM    694  HB3 TRP A  49     -16.202  -7.305  -1.426  1.00 96.68           H  
ATOM    695  O   TRP A  49     -16.526 -11.387  -2.056  1.00 96.68           O  
ATOM    696  CG  TRP A  49     -17.458  -8.763  -0.552  1.00 96.68           C  
ATOM    697  CD1 TRP A  49     -18.771  -9.060  -0.409  1.00 96.68           C  
ATOM    698  HD1 TRP A  49     -19.537  -8.868  -1.146  1.00 96.68           H  
ATOM    699  CD2 TRP A  49     -16.793  -9.301   0.632  1.00 96.68           C  
ATOM    700  CE2 TRP A  49     -17.787  -9.870   1.480  1.00 96.68           C  
ATOM    701  CE3 TRP A  49     -15.452  -9.361   1.074  1.00 96.68           C  
ATOM    702  HE3 TRP A  49     -14.662  -8.966   0.451  1.00 96.68           H  
ATOM    703  NE1 TRP A  49     -18.969  -9.708   0.795  1.00 96.68           N  
ATOM    704  HE1 TRP A  49     -19.847 -10.106   1.096  1.00 96.68           H  
ATOM    705  CH2 TRP A  49     -16.139 -10.491   3.128  1.00 96.68           C  
ATOM    706  HH2 TRP A  49     -15.897 -10.958   4.071  1.00 96.68           H  
ATOM    707  CZ2 TRP A  49     -17.475 -10.459   2.707  1.00 96.68           C  
ATOM    708  HZ2 TRP A  49     -18.247 -10.905   3.317  1.00 96.68           H  
ATOM    709  CZ3 TRP A  49     -15.130  -9.948   2.312  1.00 96.68           C  
ATOM    710  HZ3 TRP A  49     -14.100 -10.005   2.635  1.00 96.68           H  
ATOM    711  N   THR A  50     -17.647 -10.466  -3.762  1.00 96.10           N  
ATOM    712  H   THR A  50     -17.774  -9.668  -4.368  1.00 96.10           H  
ATOM    713  CA  THR A  50     -18.460 -11.662  -4.031  1.00 96.10           C  
ATOM    714  HA  THR A  50     -19.038 -11.908  -3.140  1.00 96.10           H  
ATOM    715  C   THR A  50     -17.571 -12.862  -4.344  1.00 96.10           C  
ATOM    716  CB  THR A  50     -19.435 -11.419  -5.191  1.00 96.10           C  
ATOM    717  HB  THR A  50     -18.882 -11.261  -6.117  1.00 96.10           H  
ATOM    718  O   THR A  50     -17.736 -13.918  -3.745  1.00 96.10           O  
ATOM    719  CG2 THR A  50     -20.403 -12.579  -5.402  1.00 96.10           C  
ATOM    720 HG21 THR A  50     -20.948 -12.791  -4.482  1.00 96.10           H  
ATOM    721 HG22 THR A  50     -21.107 -12.345  -6.201  1.00 96.10           H  
ATOM    722 HG23 THR A  50     -19.856 -13.474  -5.695  1.00 96.10           H  
ATOM    723  OG1 THR A  50     -20.222 -10.275  -4.932  1.00 96.10           O  
ATOM    724  HG1 THR A  50     -21.040 -10.414  -5.414  1.00 96.10           H  
ATOM    725  N   GLN A  51     -16.563 -12.674  -5.197  1.00 97.41           N  
ATOM    726  H   GLN A  51     -16.477 -11.775  -5.650  1.00 97.41           H  
ATOM    727  CA  GLN A  51     -15.604 -13.722  -5.537  1.00 97.41           C  
ATOM    728  HA  GLN A  51     -16.155 -14.589  -5.903  1.00 97.41           H  
ATOM    729  C   GLN A  51     -14.774 -14.168  -4.323  1.00 97.41           C  
ATOM    730  CB  GLN A  51     -14.702 -13.195  -6.656  1.00 97.41           C  
ATOM    731  HB2 GLN A  51     -15.327 -12.775  -7.445  1.00 97.41           H  
ATOM    732  HB3 GLN A  51     -14.063 -12.404  -6.263  1.00 97.41           H  
ATOM    733  O   GLN A  51     -14.502 -15.361  -4.170  1.00 97.41           O  
ATOM    734  CG  GLN A  51     -13.833 -14.304  -7.266  1.00 97.41           C  
ATOM    735  HG2 GLN A  51     -13.224 -14.771  -6.491  1.00 97.41           H  
ATOM    736  HG3 GLN A  51     -14.475 -15.069  -7.701  1.00 97.41           H  
ATOM    737  CD  GLN A  51     -12.902 -13.774  -8.348  1.00 97.41           C  
ATOM    738  NE2 GLN A  51     -12.024 -14.596  -8.871  1.00 97.41           N  
ATOM    739 HE21 GLN A  51     -11.907 -15.526  -8.494  1.00 97.41           H  
ATOM    740 HE22 GLN A  51     -11.326 -14.196  -9.481  1.00 97.41           H  
ATOM    741  OE1 GLN A  51     -12.913 -12.604  -8.705  1.00 97.41           O  
ATOM    742  N   TYR A  52     -14.394 -13.233  -3.442  1.00 97.90           N  
ATOM    743  H   TYR A  52     -14.644 -12.270  -3.617  1.00 97.90           H  
ATOM    744  CA  TYR A  52     -13.757 -13.576  -2.169  1.00 97.90           C  
ATOM    745  HA  TYR A  52     -12.865 -14.168  -2.371  1.00 97.90           H  
ATOM    746  C   TYR A  52     -14.673 -14.454  -1.311  1.00 97.90           C  
ATOM    747  CB  TYR A  52     -13.326 -12.313  -1.408  1.00 97.90           C  
ATOM    748  HB2 TYR A  52     -14.173 -11.634  -1.304  1.00 97.90           H  
ATOM    749  HB3 TYR A  52     -12.562 -11.795  -1.987  1.00 97.90           H  
ATOM    750  O   TYR A  52     -14.263 -15.544  -0.926  1.00 97.90           O  
ATOM    751  CG  TYR A  52     -12.788 -12.615  -0.022  1.00 97.90           C  
ATOM    752  CD1 TYR A  52     -13.656 -12.646   1.088  1.00 97.90           C  
ATOM    753  HD1 TYR A  52     -14.709 -12.438   0.968  1.00 97.90           H  
ATOM    754  CD2 TYR A  52     -11.430 -12.936   0.147  1.00 97.90           C  
ATOM    755  HD2 TYR A  52     -10.777 -12.951  -0.713  1.00 97.90           H  
ATOM    756  CE1 TYR A  52     -13.167 -12.993   2.361  1.00 97.90           C  
ATOM    757  HE1 TYR A  52     -13.840 -13.071   3.201  1.00 97.90           H  
ATOM    758  CE2 TYR A  52     -10.931 -13.261   1.423  1.00 97.90           C  
ATOM    759  HE2 TYR A  52      -9.888 -13.508   1.553  1.00 97.90           H  
ATOM    760  OH  TYR A  52     -11.328 -13.630   3.761  1.00 97.90           O  
ATOM    761  HH  TYR A  52     -10.423 -13.951   3.726  1.00 97.90           H  
ATOM    762  CZ  TYR A  52     -11.802 -13.297   2.533  1.00 97.90           C  
ATOM    763  N   ALA A  53     -15.912 -14.023  -1.067  1.00 95.53           N  
ATOM    764  H   ALA A  53     -16.199 -13.130  -1.441  1.00 95.53           H  
ATOM    765  CA  ALA A  53     -16.855 -14.742  -0.213  1.00 95.53           C  
ATOM    766  HA  ALA A  53     -16.397 -14.871   0.767  1.00 95.53           H  
ATOM    767  C   ALA A  53     -17.189 -16.145  -0.757  1.00 95.53           C  
ATOM    768  CB  ALA A  53     -18.106 -13.874  -0.045  1.00 95.53           C  
ATOM    769  HB1 ALA A  53     -17.830 -12.910   0.382  1.00 95.53           H  
ATOM    770  HB2 ALA A  53     -18.589 -13.720  -1.010  1.00 95.53           H  
ATOM    771  HB3 ALA A  53     -18.803 -14.369   0.632  1.00 95.53           H  
ATOM    772  O   ALA A  53     -17.266 -17.115  -0.001  1.00 95.53           O  
ATOM    773  N   GLU A  54     -17.324 -16.283  -2.079  1.00 95.91           N  
ATOM    774  H   GLU A  54     -17.312 -15.452  -2.653  1.00 95.91           H  
ATOM    775  CA  GLU A  54     -17.531 -17.575  -2.740  1.00 95.91           C  
ATOM    776  HA  GLU A  54     -18.405 -18.064  -2.308  1.00 95.91           H  
ATOM    777  C   GLU A  54     -16.338 -18.524  -2.544  1.00 95.91           C  
ATOM    778  CB  GLU A  54     -17.790 -17.354  -4.239  1.00 95.91           C  
ATOM    779  HB2 GLU A  54     -17.680 -18.306  -4.759  1.00 95.91           H  
ATOM    780  HB3 GLU A  54     -17.048 -16.659  -4.629  1.00 95.91           H  
ATOM    781  O   GLU A  54     -16.537 -19.700  -2.224  1.00 95.91           O  
ATOM    782  CG  GLU A  54     -19.209 -16.823  -4.507  1.00 95.91           C  
ATOM    783  HG2 GLU A  54     -19.386 -15.935  -3.900  1.00 95.91           H  
ATOM    784  HG3 GLU A  54     -19.922 -17.582  -4.189  1.00 95.91           H  
ATOM    785  CD  GLU A  54     -19.468 -16.477  -5.984  1.00 95.91           C  
ATOM    786  OE1 GLU A  54     -20.617 -16.074  -6.283  1.00 95.91           O  
ATOM    787  OE2 GLU A  54     -18.535 -16.597  -6.812  1.00 95.91           O  
ATOM    788  N   THR A  55     -15.113 -18.007  -2.684  1.00 94.74           N  
ATOM    789  H   THR A  55     -15.045 -17.025  -2.910  1.00 94.74           H  
ATOM    790  CA  THR A  55     -13.874 -18.802  -2.663  1.00 94.74           C  
ATOM    791  HA  THR A  55     -14.053 -19.748  -3.174  1.00 94.74           H  
ATOM    792  C   THR A  55     -13.412 -19.128  -1.244  1.00 94.74           C  
ATOM    793  CB  THR A  55     -12.747 -18.070  -3.412  1.00 94.74           C  
ATOM    794  HB  THR A  55     -12.488 -17.157  -2.876  1.00 94.74           H  
ATOM    795  O   THR A  55     -13.107 -20.279  -0.944  1.00 94.74           O  
ATOM    796  CG2 THR A  55     -11.490 -18.924  -3.567  1.00 94.74           C  
ATOM    797 HG21 THR A  55     -11.735 -19.864  -4.062  1.00 94.74           H  
ATOM    798 HG22 THR A  55     -11.047 -19.125  -2.592  1.00 94.74           H  
ATOM    799 HG23 THR A  55     -10.764 -18.378  -4.169  1.00 94.74           H  
ATOM    800  OG1 THR A  55     -13.169 -17.715  -4.710  1.00 94.74           O  
ATOM    801  HG1 THR A  55     -13.729 -16.940  -4.619  1.00 94.74           H  
ATOM    802  N   PHE A  56     -13.380 -18.126  -0.366  1.00 94.63           N  
ATOM    803  H   PHE A  56     -13.689 -17.217  -0.679  1.00 94.63           H  
ATOM    804  CA  PHE A  56     -12.754 -18.185   0.958  1.00 94.63           C  
ATOM    805  HA  PHE A  56     -12.168 -19.102   1.018  1.00 94.63           H  
ATOM    806  C   PHE A  56     -13.755 -18.242   2.120  1.00 94.63           C  
ATOM    807  CB  PHE A  56     -11.777 -17.008   1.078  1.00 94.63           C  
ATOM    808  HB2 PHE A  56     -12.285 -16.081   0.811  1.00 94.63           H  
ATOM    809  HB3 PHE A  56     -11.458 -16.902   2.115  1.00 94.63           H  
ATOM    810  O   PHE A  56     -13.386 -18.573   3.249  1.00 94.63           O  
ATOM    811  CG  PHE A  56     -10.539 -17.190   0.224  1.00 94.63           C  
ATOM    812  CD1 PHE A  56      -9.574 -18.141   0.605  1.00 94.63           C  
ATOM    813  HD1 PHE A  56      -9.708 -18.716   1.509  1.00 94.63           H  
ATOM    814  CD2 PHE A  56     -10.366 -16.450  -0.961  1.00 94.63           C  
ATOM    815  HD2 PHE A  56     -11.113 -15.729  -1.261  1.00 94.63           H  
ATOM    816  CE1 PHE A  56      -8.437 -18.352  -0.189  1.00 94.63           C  
ATOM    817  HE1 PHE A  56      -7.699 -19.089   0.092  1.00 94.63           H  
ATOM    818  CE2 PHE A  56      -9.223 -16.657  -1.754  1.00 94.63           C  
ATOM    819  HE2 PHE A  56      -9.079 -16.091  -2.663  1.00 94.63           H  
ATOM    820  CZ  PHE A  56      -8.256 -17.600  -1.355  1.00 94.63           C  
ATOM    821  HZ  PHE A  56      -7.353 -17.765  -1.924  1.00 94.63           H  
ATOM    822  N   GLY A  57     -15.035 -18.003   1.837  1.00 92.05           N  
ATOM    823  H   GLY A  57     -15.260 -17.677   0.907  1.00 92.05           H  
ATOM    824  CA  GLY A  57     -16.078 -17.864   2.847  1.00 92.05           C  
ATOM    825  HA2 GLY A  57     -15.839 -18.461   3.728  1.00 92.05           H  
ATOM    826  HA3 GLY A  57     -17.022 -18.221   2.436  1.00 92.05           H  
ATOM    827  C   GLY A  57     -16.275 -16.416   3.288  1.00 92.05           C  
ATOM    828  O   GLY A  57     -15.550 -15.509   2.884  1.00 92.05           O  
ATOM    829  N   ASP A  58     -17.310 -16.213   4.096  1.00 90.85           N  
ATOM    830  H   ASP A  58     -17.845 -17.007   4.417  1.00 90.85           H  
ATOM    831  CA  ASP A  58     -17.679 -14.902   4.628  1.00 90.85           C  
ATOM    832  HA  ASP A  58     -17.520 -14.159   3.846  1.00 90.85           H  
ATOM    833  C   ASP A  58     -16.784 -14.505   5.825  1.00 90.85           C  
ATOM    834  CB  ASP A  58     -19.189 -14.929   4.955  1.00 90.85           C  
ATOM    835  HB2 ASP A  58     -19.338 -15.257   5.984  1.00 90.85           H  
ATOM    836  HB3 ASP A  58     -19.683 -15.650   4.304  1.00 90.85           H  
ATOM    837  O   ASP A  58     -15.779 -15.155   6.127  1.00 90.85           O  
ATOM    838  CG  ASP A  58     -19.875 -13.573   4.740  1.00 90.85           C  
ATOM    839  OD1 ASP A  58     -19.198 -12.539   4.917  1.00 90.85           O  
ATOM    840  OD2 ASP A  58     -21.070 -13.558   4.380  1.00 90.85           O  
ATOM    841  N   PHE A  59     -17.135 -13.425   6.522  1.00 91.60           N  
ATOM    842  H   PHE A  59     -17.931 -12.902   6.184  1.00 91.60           H  
ATOM    843  CA  PHE A  59     -16.463 -12.980   7.740  1.00 91.60           C  
ATOM    844  HA  PHE A  59     -15.457 -12.659   7.468  1.00 91.60           H  
ATOM    845  C   PHE A  59     -16.337 -14.111   8.773  1.00 91.60           C  
ATOM    846  CB  PHE A  59     -17.209 -11.779   8.336  1.00 91.60           C  
ATOM    847  HB2 PHE A  59     -18.243 -12.074   8.516  1.00 91.60           H  
ATOM    848  HB3 PHE A  59     -16.757 -11.513   9.291  1.00 91.60           H  
ATOM    849  O   PHE A  59     -17.324 -14.699   9.212  1.00 91.60           O  
ATOM    850  CG  PHE A  59     -17.231 -10.554   7.452  1.00 91.60           C  
ATOM    851  CD1 PHE A  59     -16.131  -9.680   7.409  1.00 91.60           C  
ATOM    852  HD1 PHE A  59     -15.263  -9.875   8.021  1.00 91.60           H  
ATOM    853  CD2 PHE A  59     -18.347 -10.303   6.639  1.00 91.60           C  
ATOM    854  HD2 PHE A  59     -19.198 -10.967   6.674  1.00 91.60           H  
ATOM    855  CE1 PHE A  59     -16.151  -8.572   6.544  1.00 91.60           C  
ATOM    856  HE1 PHE A  59     -15.297  -7.914   6.491  1.00 91.60           H  
ATOM    857  CE2 PHE A  59     -18.344  -9.228   5.739  1.00 91.60           C  
ATOM    858  HE2 PHE A  59     -19.176  -9.100   5.062  1.00 91.60           H  
ATOM    859  CZ  PHE A  59     -17.250  -8.352   5.697  1.00 91.60           C  
ATOM    860  HZ  PHE A  59     -17.240  -7.535   4.990  1.00 91.60           H  
ATOM    861  N   LEU A  60     -15.101 -14.372   9.200  1.00 86.41           N  
ATOM    862  H   LEU A  60     -14.335 -13.873   8.771  1.00 86.41           H  
ATOM    863  CA  LEU A  60     -14.758 -15.426  10.151  1.00 86.41           C  
ATOM    864  HA  LEU A  60     -15.584 -16.134  10.202  1.00 86.41           H  
ATOM    865  C   LEU A  60     -14.490 -14.822  11.541  1.00 86.41           C  
ATOM    866  CB  LEU A  60     -13.547 -16.172   9.575  1.00 86.41           C  
ATOM    867  HB2 LEU A  60     -13.818 -16.536   8.584  1.00 86.41           H  
ATOM    868  HB3 LEU A  60     -12.735 -15.457   9.445  1.00 86.41           H  
ATOM    869  O   LEU A  60     -13.622 -13.946  11.663  1.00 86.41           O  
ATOM    870  CG  LEU A  60     -13.026 -17.361  10.401  1.00 86.41           C  
ATOM    871  HG  LEU A  60     -12.781 -17.042  11.414  1.00 86.41           H  
ATOM    872  CD1 LEU A  60     -14.031 -18.514  10.457  1.00 86.41           C  
ATOM    873 HD11 LEU A  60     -14.961 -18.196  10.928  1.00 86.41           H  
ATOM    874 HD12 LEU A  60     -14.249 -18.874   9.452  1.00 86.41           H  
ATOM    875 HD13 LEU A  60     -13.624 -19.338  11.043  1.00 86.41           H  
ATOM    876  CD2 LEU A  60     -11.751 -17.835   9.701  1.00 86.41           C  
ATOM    877 HD21 LEU A  60     -11.423 -18.801  10.086  1.00 86.41           H  
ATOM    878 HD22 LEU A  60     -10.956 -17.102   9.838  1.00 86.41           H  
ATOM    879 HD23 LEU A  60     -11.941 -17.959   8.635  1.00 86.41           H  
ATOM    880  N   PRO A  61     -15.187 -15.265  12.607  1.00 83.11           N  
ATOM    881  CA  PRO A  61     -14.902 -14.815  13.965  1.00 83.11           C  
ATOM    882  HA  PRO A  61     -15.153 -13.757  14.030  1.00 83.11           H  
ATOM    883  C   PRO A  61     -13.430 -15.022  14.340  1.00 83.11           C  
ATOM    884  CB  PRO A  61     -15.841 -15.611  14.875  1.00 83.11           C  
ATOM    885  HB2 PRO A  61     -16.143 -15.036  15.750  1.00 83.11           H  
ATOM    886  HB3 PRO A  61     -15.370 -16.548  15.176  1.00 83.11           H  
ATOM    887  O   PRO A  61     -12.826 -16.041  14.024  1.00 83.11           O  
ATOM    888  CG  PRO A  61     -17.025 -15.918  13.961  1.00 83.11           C  
ATOM    889  HG2 PRO A  61     -17.576 -16.799  14.288  1.00 83.11           H  
ATOM    890  HG3 PRO A  61     -17.683 -15.050  13.904  1.00 83.11           H  
ATOM    891  CD  PRO A  61     -16.352 -16.142  12.609  1.00 83.11           C  
ATOM    892  HD2 PRO A  61     -17.046 -15.899  11.804  1.00 83.11           H  
ATOM    893  HD3 PRO A  61     -16.031 -17.181  12.536  1.00 83.11           H  
ATOM    894  N   GLY A  62     -12.837 -14.036  15.015  1.00 83.56           N  
ATOM    895  H   GLY A  62     -13.385 -13.221  15.250  1.00 83.56           H  
ATOM    896  CA  GLY A  62     -11.427 -14.082  15.416  1.00 83.56           C  
ATOM    897  HA2 GLY A  62     -11.182 -15.094  15.736  1.00 83.56           H  
ATOM    898  HA3 GLY A  62     -11.274 -13.420  16.268  1.00 83.56           H  
ATOM    899  C   GLY A  62     -10.426 -13.694  14.320  1.00 83.56           C  
ATOM    900  O   GLY A  62      -9.340 -13.259  14.673  1.00 83.56           O  
ATOM    901  N   SER A  63     -10.791 -13.721  13.036  1.00 90.71           N  
ATOM    902  H   SER A  63     -11.707 -14.077  12.802  1.00 90.71           H  
ATOM    903  CA  SER A  63      -9.953 -13.251  11.919  1.00 90.71           C  
ATOM    904  HA  SER A  63      -8.904 -13.292  12.213  1.00 90.71           H  
ATOM    905  C   SER A  63     -10.263 -11.789  11.542  1.00 90.71           C  
ATOM    906  CB  SER A  63     -10.117 -14.216  10.736  1.00 90.71           C  
ATOM    907  HB2 SER A  63      -9.722 -15.196  11.006  1.00 90.71           H  
ATOM    908  HB3 SER A  63     -11.181 -14.318  10.524  1.00 90.71           H  
ATOM    909  O   SER A  63     -11.297 -11.231  11.927  1.00 90.71           O  
ATOM    910  OG  SER A  63      -9.479 -13.757   9.562  1.00 90.71           O  
ATOM    911  HG  SER A  63      -8.555 -14.018   9.556  1.00 90.71           H  
ATOM    912  N   TYR A  64      -9.331 -11.166  10.821  1.00 95.21           N  
ATOM    913  H   TYR A  64      -8.504 -11.705  10.609  1.00 95.21           H  
ATOM    914  CA  TYR A  64      -9.386  -9.849  10.188  1.00 95.21           C  
ATOM    915  HA  TYR A  64     -10.372  -9.415  10.354  1.00 95.21           H  
ATOM    916  C   TYR A  64      -9.169  -9.900   8.664  1.00 95.21           C  
ATOM    917  CB  TYR A  64      -8.314  -8.943  10.814  1.00 95.21           C  
ATOM    918  HB2 TYR A  64      -7.342  -9.423  10.700  1.00 95.21           H  
ATOM    919  HB3 TYR A  64      -8.283  -8.003  10.264  1.00 95.21           H  
ATOM    920  O   TYR A  64      -9.303  -8.860   8.008  1.00 95.21           O  
ATOM    921  CG  TYR A  64      -8.531  -8.599  12.270  1.00 95.21           C  
ATOM    922  CD1 TYR A  64      -9.721  -7.957  12.654  1.00 95.21           C  
ATOM    923  HD1 TYR A  64     -10.477  -7.747  11.913  1.00 95.21           H  
ATOM    924  CD2 TYR A  64      -7.542  -8.889  13.229  1.00 95.21           C  
ATOM    925  HD2 TYR A  64      -6.625  -9.372  12.925  1.00 95.21           H  
ATOM    926  CE1 TYR A  64      -9.923  -7.608  14.001  1.00 95.21           C  
ATOM    927  HE1 TYR A  64     -10.827  -7.100  14.304  1.00 95.21           H  
ATOM    928  CE2 TYR A  64      -7.762  -8.580  14.586  1.00 95.21           C  
ATOM    929  HE2 TYR A  64      -7.031  -8.845  15.335  1.00 95.21           H  
ATOM    930  OH  TYR A  64      -9.250  -7.709  16.281  1.00 95.21           O  
ATOM    931  HH  TYR A  64      -8.555  -8.021  16.866  1.00 95.21           H  
ATOM    932  CZ  TYR A  64      -8.959  -7.941  14.973  1.00 95.21           C  
ATOM    933  N   LEU A  65      -8.840 -11.058   8.075  1.00 96.78           N  
ATOM    934  H   LEU A  65      -8.654 -11.854   8.669  1.00 96.78           H  
ATOM    935  CA  LEU A  65      -8.578 -11.201   6.638  1.00 96.78           C  
ATOM    936  HA  LEU A  65      -7.719 -10.578   6.388  1.00 96.78           H  
ATOM    937  C   LEU A  65      -9.767 -10.706   5.806  1.00 96.78           C  
ATOM    938  CB  LEU A  65      -8.233 -12.669   6.317  1.00 96.78           C  
ATOM    939  HB2 LEU A  65      -7.348 -12.960   6.884  1.00 96.78           H  
ATOM    940  HB3 LEU A  65      -9.058 -13.301   6.646  1.00 96.78           H  
ATOM    941  O   LEU A  65      -9.605  -9.824   4.961  1.00 96.78           O  
ATOM    942  CG  LEU A  65      -7.984 -12.929   4.817  1.00 96.78           C  
ATOM    943  HG  LEU A  65      -8.858 -12.618   4.245  1.00 96.78           H  
ATOM    944  CD1 LEU A  65      -6.774 -12.161   4.292  1.00 96.78           C  
ATOM    945 HD11 LEU A  65      -5.892 -12.400   4.885  1.00 96.78           H  
ATOM    946 HD12 LEU A  65      -6.971 -11.090   4.334  1.00 96.78           H  
ATOM    947 HD13 LEU A  65      -6.587 -12.437   3.254  1.00 96.78           H  
ATOM    948  CD2 LEU A  65      -7.772 -14.411   4.539  1.00 96.78           C  
ATOM    949 HD21 LEU A  65      -6.850 -14.752   5.009  1.00 96.78           H  
ATOM    950 HD22 LEU A  65      -7.705 -14.591   3.466  1.00 96.78           H  
ATOM    951 HD23 LEU A  65      -8.610 -14.981   4.941  1.00 96.78           H  
ATOM    952  N   ALA A  66     -10.967 -11.208   6.100  1.00 96.61           N  
ATOM    953  H   ALA A  66     -11.012 -11.952   6.782  1.00 96.61           H  
ATOM    954  CA  ALA A  66     -12.196 -10.819   5.413  1.00 96.61           C  
ATOM    955  HA  ALA A  66     -12.092 -11.044   4.351  1.00 96.61           H  
ATOM    956  C   ALA A  66     -12.482  -9.311   5.542  1.00 96.61           C  
ATOM    957  CB  ALA A  66     -13.338 -11.669   5.978  1.00 96.61           C  
ATOM    958  HB1 ALA A  66     -14.276 -11.398   5.495  1.00 96.61           H  
ATOM    959  HB2 ALA A  66     -13.143 -12.725   5.790  1.00 96.61           H  
ATOM    960  HB3 ALA A  66     -13.431 -11.507   7.052  1.00 96.61           H  
ATOM    961  O   ALA A  66     -12.794  -8.649   4.551  1.00 96.61           O  
ATOM    962  N   HIS A  67     -12.300  -8.722   6.734  1.00 97.29           N  
ATOM    963  H   HIS A  67     -12.047  -9.299   7.524  1.00 97.29           H  
ATOM    964  CA  HIS A  67     -12.468  -7.275   6.945  1.00 97.29           C  
ATOM    965  HA  HIS A  67     -13.452  -6.978   6.581  1.00 97.29           H  
ATOM    966  C   HIS A  67     -11.460  -6.446   6.152  1.00 97.29           C  
ATOM    967  CB  HIS A  67     -12.374  -6.920   8.436  1.00 97.29           C  
ATOM    968  HB2 HIS A  67     -12.545  -5.850   8.550  1.00 97.29           H  
ATOM    969  HB3 HIS A  67     -11.367  -7.137   8.793  1.00 97.29           H  
ATOM    970  O   HIS A  67     -11.815  -5.383   5.641  1.00 97.29           O  
ATOM    971  CG  HIS A  67     -13.353  -7.658   9.314  1.00 97.29           C  
ATOM    972  CD2 HIS A  67     -14.629  -7.284   9.634  1.00 97.29           C  
ATOM    973  HD2 HIS A  67     -15.149  -6.402   9.291  1.00 97.29           H  
ATOM    974  ND1 HIS A  67     -13.092  -8.897   9.884  1.00 97.29           N  
ATOM    975  CE1 HIS A  67     -14.211  -9.260  10.524  1.00 97.29           C  
ATOM    976  HE1 HIS A  67     -14.352 -10.211  11.016  1.00 97.29           H  
ATOM    977  NE2 HIS A  67     -15.154  -8.313  10.395  1.00 97.29           N  
ATOM    978  HE2 HIS A  67     -16.113  -8.460  10.674  1.00 97.29           H  
ATOM    979  N   SER A  68     -10.222  -6.922   6.026  1.00 98.35           N  
ATOM    980  H   SER A  68      -9.989  -7.783   6.500  1.00 98.35           H  
ATOM    981  CA  SER A  68      -9.181  -6.252   5.249  1.00 98.35           C  
ATOM    982  HA  SER A  68      -9.152  -5.202   5.538  1.00 98.35           H  
ATOM    983  C   SER A  68      -9.457  -6.300   3.751  1.00 98.35           C  
ATOM    984  CB  SER A  68      -7.818  -6.864   5.555  1.00 98.35           C  
ATOM    985  HB2 SER A  68      -7.881  -7.952   5.535  1.00 98.35           H  
ATOM    986  HB3 SER A  68      -7.088  -6.532   4.816  1.00 98.35           H  
ATOM    987  O   SER A  68      -9.391  -5.257   3.099  1.00 98.35           O  
ATOM    988  OG  SER A  68      -7.421  -6.418   6.831  1.00 98.35           O  
ATOM    989  HG  SER A  68      -7.439  -7.171   7.427  1.00 98.35           H  
ATOM    990  N   VAL A  69      -9.838  -7.463   3.215  1.00 98.45           N  
ATOM    991  H   VAL A  69      -9.867  -8.280   3.808  1.00 98.45           H  
ATOM    992  CA  VAL A  69     -10.187  -7.626   1.795  1.00 98.45           C  
ATOM    993  HA  VAL A  69      -9.377  -7.224   1.187  1.00 98.45           H  
ATOM    994  C   VAL A  69     -11.454  -6.833   1.450  1.00 98.45           C  
ATOM    995  CB  VAL A  69     -10.341  -9.120   1.446  1.00 98.45           C  
ATOM    996  HB  VAL A  69     -11.078  -9.573   2.110  1.00 98.45           H  
ATOM    997  O   VAL A  69     -11.486  -6.105   0.456  1.00 98.45           O  
ATOM    998  CG1 VAL A  69     -10.803  -9.300  -0.002  1.00 98.45           C  
ATOM    999 HG11 VAL A  69     -11.836  -8.969  -0.103  1.00 98.45           H  
ATOM   1000 HG12 VAL A  69     -10.758 -10.354  -0.277  1.00 98.45           H  
ATOM   1001 HG13 VAL A  69     -10.160  -8.734  -0.676  1.00 98.45           H  
ATOM   1002  CG2 VAL A  69      -9.011  -9.868   1.598  1.00 98.45           C  
ATOM   1003 HG21 VAL A  69      -9.165 -10.932   1.418  1.00 98.45           H  
ATOM   1004 HG22 VAL A  69      -8.605  -9.749   2.602  1.00 98.45           H  
ATOM   1005 HG23 VAL A  69      -8.286  -9.490   0.877  1.00 98.45           H  
ATOM   1006  N   TYR A  70     -12.479  -6.879   2.305  1.00 97.91           N  
ATOM   1007  H   TYR A  70     -12.438  -7.517   3.087  1.00 97.91           H  
ATOM   1008  CA  TYR A  70     -13.674  -6.050   2.143  1.00 97.91           C  
ATOM   1009  HA  TYR A  70     -14.120  -6.267   1.172  1.00 97.91           H  
ATOM   1010  C   TYR A  70     -13.335  -4.553   2.183  1.00 97.91           C  
ATOM   1011  CB  TYR A  70     -14.694  -6.391   3.234  1.00 97.91           C  
ATOM   1012  HB2 TYR A  70     -14.268  -6.167   4.213  1.00 97.91           H  
ATOM   1013  HB3 TYR A  70     -14.907  -7.459   3.211  1.00 97.91           H  
ATOM   1014  O   TYR A  70     -13.761  -3.785   1.317  1.00 97.91           O  
ATOM   1015  CG  TYR A  70     -15.998  -5.642   3.064  1.00 97.91           C  
ATOM   1016  CD1 TYR A  70     -16.306  -4.543   3.887  1.00 97.91           C  
ATOM   1017  HD1 TYR A  70     -15.617  -4.246   4.663  1.00 97.91           H  
ATOM   1018  CD2 TYR A  70     -16.895  -6.038   2.057  1.00 97.91           C  
ATOM   1019  HD2 TYR A  70     -16.654  -6.884   1.430  1.00 97.91           H  
ATOM   1020  CE1 TYR A  70     -17.521  -3.853   3.710  1.00 97.91           C  
ATOM   1021  HE1 TYR A  70     -17.768  -3.027   4.361  1.00 97.91           H  
ATOM   1022  CE2 TYR A  70     -18.105  -5.349   1.867  1.00 97.91           C  
ATOM   1023  HE2 TYR A  70     -18.801  -5.668   1.105  1.00 97.91           H  
ATOM   1024  OH  TYR A  70     -19.592  -3.591   2.525  1.00 97.91           O  
ATOM   1025  HH  TYR A  70     -19.740  -2.962   3.235  1.00 97.91           H  
ATOM   1026  CZ  TYR A  70     -18.421  -4.257   2.697  1.00 97.91           C  
ATOM   1027  N   GLY A  71     -12.524  -4.132   3.160  1.00 98.08           N  
ATOM   1028  H   GLY A  71     -12.217  -4.806   3.845  1.00 98.08           H  
ATOM   1029  CA  GLY A  71     -12.051  -2.756   3.300  1.00 98.08           C  
ATOM   1030  HA2 GLY A  71     -12.904  -2.093   3.448  1.00 98.08           H  
ATOM   1031  HA3 GLY A  71     -11.408  -2.702   4.179  1.00 98.08           H  
ATOM   1032  C   GLY A  71     -11.246  -2.275   2.091  1.00 98.08           C  
ATOM   1033  O   GLY A  71     -11.416  -1.122   1.681  1.00 98.08           O  
ATOM   1034  N   TYR A  72     -10.433  -3.150   1.493  1.00 98.70           N  
ATOM   1035  H   TYR A  72     -10.320  -4.059   1.920  1.00 98.70           H  
ATOM   1036  CA  TYR A  72      -9.683  -2.904   0.261  1.00 98.70           C  
ATOM   1037  HA  TYR A  72      -9.046  -2.031   0.407  1.00 98.70           H  
ATOM   1038  C   TYR A  72     -10.623  -2.587  -0.904  1.00 98.70           C  
ATOM   1039  CB  TYR A  72      -8.768  -4.105  -0.034  1.00 98.70           C  
ATOM   1040  HB2 TYR A  72      -9.328  -5.033   0.074  1.00 98.70           H  
ATOM   1041  HB3 TYR A  72      -7.983  -4.124   0.723  1.00 98.70           H  
ATOM   1042  O   TYR A  72     -10.567  -1.479  -1.449  1.00 98.70           O  
ATOM   1043  CG  TYR A  72      -8.131  -4.100  -1.412  1.00 98.70           C  
ATOM   1044  CD1 TYR A  72      -8.638  -4.926  -2.436  1.00 98.70           C  
ATOM   1045  HD1 TYR A  72      -9.464  -5.595  -2.242  1.00 98.70           H  
ATOM   1046  CD2 TYR A  72      -7.035  -3.259  -1.676  1.00 98.70           C  
ATOM   1047  HD2 TYR A  72      -6.617  -2.670  -0.873  1.00 98.70           H  
ATOM   1048  CE1 TYR A  72      -8.073  -4.873  -3.725  1.00 98.70           C  
ATOM   1049  HE1 TYR A  72      -8.463  -5.491  -4.520  1.00 98.70           H  
ATOM   1050  CE2 TYR A  72      -6.465  -3.202  -2.963  1.00 98.70           C  
ATOM   1051  HE2 TYR A  72      -5.631  -2.548  -3.171  1.00 98.70           H  
ATOM   1052  OH  TYR A  72      -6.551  -3.875  -5.271  1.00 98.70           O  
ATOM   1053  HH  TYR A  72      -5.687  -3.463  -5.347  1.00 98.70           H  
ATOM   1054  CZ  TYR A  72      -6.994  -4.006  -3.995  1.00 98.70           C  
ATOM   1055  N   PHE A  73     -11.556  -3.490  -1.222  1.00 98.47           N  
ATOM   1056  H   PHE A  73     -11.560  -4.375  -0.737  1.00 98.47           H  
ATOM   1057  CA  PHE A  73     -12.515  -3.279  -2.311  1.00 98.47           C  
ATOM   1058  HA  PHE A  73     -11.965  -3.091  -3.233  1.00 98.47           H  
ATOM   1059  C   PHE A  73     -13.399  -2.052  -2.071  1.00 98.47           C  
ATOM   1060  CB  PHE A  73     -13.375  -4.537  -2.496  1.00 98.47           C  
ATOM   1061  HB2 PHE A  73     -13.845  -4.789  -1.545  1.00 98.47           H  
ATOM   1062  HB3 PHE A  73     -14.169  -4.311  -3.207  1.00 98.47           H  
ATOM   1063  O   PHE A  73     -13.557  -1.203  -2.950  1.00 98.47           O  
ATOM   1064  CG  PHE A  73     -12.623  -5.742  -3.027  1.00 98.47           C  
ATOM   1065  CD1 PHE A  73     -11.862  -5.632  -4.206  1.00 98.47           C  
ATOM   1066  HD1 PHE A  73     -11.812  -4.699  -4.748  1.00 98.47           H  
ATOM   1067  CD2 PHE A  73     -12.711  -6.985  -2.373  1.00 98.47           C  
ATOM   1068  HD2 PHE A  73     -13.293  -7.088  -1.469  1.00 98.47           H  
ATOM   1069  CE1 PHE A  73     -11.165  -6.742  -4.703  1.00 98.47           C  
ATOM   1070  HE1 PHE A  73     -10.570  -6.660  -5.601  1.00 98.47           H  
ATOM   1071  CE2 PHE A  73     -12.042  -8.105  -2.898  1.00 98.47           C  
ATOM   1072  HE2 PHE A  73     -12.129  -9.071  -2.422  1.00 98.47           H  
ATOM   1073  CZ  PHE A  73     -11.258  -7.978  -4.053  1.00 98.47           C  
ATOM   1074  HZ  PHE A  73     -10.738  -8.832  -4.460  1.00 98.47           H  
ATOM   1075  N   LEU A  74     -13.911  -1.877  -0.849  1.00 97.68           N  
ATOM   1076  H   LEU A  74     -13.761  -2.600  -0.160  1.00 97.68           H  
ATOM   1077  CA  LEU A  74     -14.751  -0.731  -0.497  1.00 97.68           C  
ATOM   1078  HA  LEU A  74     -15.609  -0.733  -1.169  1.00 97.68           H  
ATOM   1079  C   LEU A  74     -14.016   0.608  -0.672  1.00 97.68           C  
ATOM   1080  CB  LEU A  74     -15.232  -0.920   0.952  1.00 97.68           C  
ATOM   1081  HB2 LEU A  74     -15.700  -1.900   1.042  1.00 97.68           H  
ATOM   1082  HB3 LEU A  74     -14.364  -0.904   1.611  1.00 97.68           H  
ATOM   1083  O   LEU A  74     -14.624   1.631  -1.019  1.00 97.68           O  
ATOM   1084  CG  LEU A  74     -16.237   0.144   1.422  1.00 97.68           C  
ATOM   1085  HG  LEU A  74     -15.800   1.138   1.322  1.00 97.68           H  
ATOM   1086  CD1 LEU A  74     -17.546   0.097   0.632  1.00 97.68           C  
ATOM   1087 HD11 LEU A  74     -17.965  -0.909   0.675  1.00 97.68           H  
ATOM   1088 HD12 LEU A  74     -18.265   0.801   1.052  1.00 97.68           H  
ATOM   1089 HD13 LEU A  74     -17.368   0.363  -0.410  1.00 97.68           H  
ATOM   1090  CD2 LEU A  74     -16.560  -0.067   2.898  1.00 97.68           C  
ATOM   1091 HD21 LEU A  74     -16.990  -1.059   3.036  1.00 97.68           H  
ATOM   1092 HD22 LEU A  74     -15.644  -0.000   3.484  1.00 97.68           H  
ATOM   1093 HD23 LEU A  74     -17.271   0.686   3.238  1.00 97.68           H  
ATOM   1094  N   ASN A  75     -12.701   0.625  -0.439  1.00 98.33           N  
ATOM   1095  H   ASN A  75     -12.248  -0.239  -0.177  1.00 98.33           H  
ATOM   1096  CA  ASN A  75     -11.892   1.829  -0.568  1.00 98.33           C  
ATOM   1097  HA  ASN A  75     -12.548   2.674  -0.365  1.00 98.33           H  
ATOM   1098  C   ASN A  75     -11.395   2.114  -1.983  1.00 98.33           C  
ATOM   1099  CB  ASN A  75     -10.811   1.891   0.517  1.00 98.33           C  
ATOM   1100  HB2 ASN A  75     -10.031   2.594   0.220  1.00 98.33           H  
ATOM   1101  HB3 ASN A  75     -10.349   0.916   0.674  1.00 98.33           H  
ATOM   1102  O   ASN A  75     -10.944   3.242  -2.182  1.00 98.33           O  
ATOM   1103  CG  ASN A  75     -11.432   2.406   1.794  1.00 98.33           C  
ATOM   1104  ND2 ASN A  75     -11.916   1.527   2.637  1.00 98.33           N  
ATOM   1105 HD21 ASN A  75     -12.507   1.822   3.401  1.00 98.33           H  
ATOM   1106 HD22 ASN A  75     -11.794   0.548   2.419  1.00 98.33           H  
ATOM   1107  OD1 ASN A  75     -11.599   3.612   1.963  1.00 98.33           O  
ATOM   1108  N   GLY A  76     -11.623   1.212  -2.942  1.00 97.67           N  
ATOM   1109  H   GLY A  76     -12.040   0.333  -2.674  1.00 97.67           H  
ATOM   1110  CA  GLY A  76     -11.314   1.370  -4.367  1.00 97.67           C  
ATOM   1111  HA2 GLY A  76     -12.220   1.154  -4.934  1.00 97.67           H  
ATOM   1112  HA3 GLY A  76     -11.006   2.389  -4.598  1.00 97.67           H  
ATOM   1113  C   GLY A  76     -10.241   0.418  -4.891  1.00 97.67           C  
ATOM   1114  O   GLY A  76      -9.719   0.653  -5.971  1.00 97.67           O  
ATOM   1115  N   GLY A  77      -9.911  -0.629  -4.136  1.00 97.79           N  
ATOM   1116  H   GLY A  77     -10.361  -0.754  -3.240  1.00 97.79           H  
ATOM   1117  CA  GLY A  77      -9.166  -1.771  -4.646  1.00 97.79           C  
ATOM   1118  HA2 GLY A  77      -9.005  -2.456  -3.814  1.00 97.79           H  
ATOM   1119  HA3 GLY A  77      -8.201  -1.449  -5.039  1.00 97.79           H  
ATOM   1120  C   GLY A  77      -9.928  -2.523  -5.740  1.00 97.79           C  
ATOM   1121  O   GLY A  77     -11.159  -2.546  -5.723  1.00 97.79           O  
ATOM   1122  N   SER A  78      -9.202  -3.132  -6.678  1.00 93.72           N  
ATOM   1123  H   SER A  78      -8.195  -3.097  -6.605  1.00 93.72           H  
ATOM   1124  CA  SER A  78      -9.761  -3.819  -7.851  1.00 93.72           C  
ATOM   1125  HA  SER A  78     -10.848  -3.748  -7.834  1.00 93.72           H  
ATOM   1126  C   SER A  78      -9.426  -5.308  -7.872  1.00 93.72           C  
ATOM   1127  CB  SER A  78      -9.278  -3.137  -9.136  1.00 93.72           C  
ATOM   1128  HB2 SER A  78      -9.668  -2.119  -9.161  1.00 93.72           H  
ATOM   1129  HB3 SER A  78      -9.654  -3.681 -10.003  1.00 93.72           H  
ATOM   1130  O   SER A  78     -10.331  -6.125  -7.934  1.00 93.72           O  
ATOM   1131  OG  SER A  78      -7.862  -3.091  -9.174  1.00 93.72           O  
ATOM   1132  HG  SER A  78      -7.585  -2.441  -9.823  1.00 93.72           H  
ATOM   1133  N   ASN A  79      -8.149  -5.667  -7.761  1.00 96.87           N  
ATOM   1134  H   ASN A  79      -7.457  -4.934  -7.697  1.00 96.87           H  
ATOM   1135  CA  ASN A  79      -7.666  -7.044  -7.771  1.00 96.87           C  
ATOM   1136  HA  ASN A  79      -8.502  -7.744  -7.764  1.00 96.87           H  
ATOM   1137  C   ASN A  79      -6.831  -7.307  -6.520  1.00 96.87           C  
ATOM   1138  CB  ASN A  79      -6.834  -7.270  -9.042  1.00 96.87           C  
ATOM   1139  HB2 ASN A  79      -6.204  -8.149  -8.910  1.00 96.87           H  
ATOM   1140  HB3 ASN A  79      -6.169  -6.419  -9.188  1.00 96.87           H  
ATOM   1141  O   ASN A  79      -5.927  -6.533  -6.203  1.00 96.87           O  
ATOM   1142  CG  ASN A  79      -7.663  -7.478 -10.296  1.00 96.87           C  
ATOM   1143  ND2 ASN A  79      -7.089  -7.213 -11.445  1.00 96.87           N  
ATOM   1144 HD21 ASN A  79      -6.115  -6.947 -11.474  1.00 96.87           H  
ATOM   1145 HD22 ASN A  79      -7.615  -7.439 -12.277  1.00 96.87           H  
ATOM   1146  OD1 ASN A  79      -8.807  -7.909 -10.282  1.00 96.87           O  
ATOM   1147  N   ALA A  80      -7.107  -8.412  -5.836  1.00 98.31           N  
ATOM   1148  H   ALA A  80      -7.854  -9.018  -6.144  1.00 98.31           H  
ATOM   1149  CA  ALA A  80      -6.316  -8.850  -4.701  1.00 98.31           C  
ATOM   1150  HA  ALA A  80      -5.391  -8.273  -4.698  1.00 98.31           H  
ATOM   1151  C   ALA A  80      -5.927 -10.323  -4.820  1.00 98.31           C  
ATOM   1152  CB  ALA A  80      -7.067  -8.555  -3.399  1.00 98.31           C  
ATOM   1153  HB1 ALA A  80      -8.008  -9.106  -3.375  1.00 98.31           H  
ATOM   1154  HB2 ALA A  80      -6.450  -8.864  -2.555  1.00 98.31           H  
ATOM   1155  HB3 ALA A  80      -7.265  -7.486  -3.321  1.00 98.31           H  
ATOM   1156  O   ALA A  80      -6.735 -11.147  -5.236  1.00 98.31           O  
ATOM   1157  N   TYR A  81      -4.711 -10.653  -4.404  1.00 98.24           N  
ATOM   1158  H   TYR A  81      -4.123  -9.915  -4.044  1.00 98.24           H  
ATOM   1159  CA  TYR A  81      -4.304 -12.023  -4.131  1.00 98.24           C  
ATOM   1160  HA  TYR A  81      -4.907 -12.705  -4.731  1.00 98.24           H  
ATOM   1161  C   TYR A  81      -4.560 -12.340  -2.661  1.00 98.24           C  
ATOM   1162  CB  TYR A  81      -2.844 -12.238  -4.537  1.00 98.24           C  
ATOM   1163  HB2 TYR A  81      -2.232 -11.411  -4.177  1.00 98.24           H  
ATOM   1164  HB3 TYR A  81      -2.476 -13.147  -4.062  1.00 98.24           H  
ATOM   1165  O   TYR A  81      -4.252 -11.544  -1.775  1.00 98.24           O  
ATOM   1166  CG  TYR A  81      -2.679 -12.391  -6.037  1.00 98.24           C  
ATOM   1167  CD1 TYR A  81      -2.846 -13.660  -6.622  1.00 98.24           C  
ATOM   1168  HD1 TYR A  81      -3.068 -14.519  -6.007  1.00 98.24           H  
ATOM   1169  CD2 TYR A  81      -2.379 -11.278  -6.849  1.00 98.24           C  
ATOM   1170  HD2 TYR A  81      -2.245 -10.304  -6.403  1.00 98.24           H  
ATOM   1171  CE1 TYR A  81      -2.699 -13.819  -8.012  1.00 98.24           C  
ATOM   1172  HE1 TYR A  81      -2.798 -14.793  -8.468  1.00 98.24           H  
ATOM   1173  CE2 TYR A  81      -2.218 -11.439  -8.242  1.00 98.24           C  
ATOM   1174  HE2 TYR A  81      -1.945 -10.607  -8.874  1.00 98.24           H  
ATOM   1175  OH  TYR A  81      -2.207 -12.915 -10.159  1.00 98.24           O  
ATOM   1176  HH  TYR A  81      -1.693 -12.239 -10.608  1.00 98.24           H  
ATOM   1177  CZ  TYR A  81      -2.371 -12.715  -8.826  1.00 98.24           C  
ATOM   1178  N   VAL A  82      -5.130 -13.505  -2.386  1.00 98.13           N  
ATOM   1179  H   VAL A  82      -5.433 -14.089  -3.153  1.00 98.13           H  
ATOM   1180  CA  VAL A  82      -5.348 -13.987  -1.022  1.00 98.13           C  
ATOM   1181  HA  VAL A  82      -4.956 -13.263  -0.308  1.00 98.13           H  
ATOM   1182  C   VAL A  82      -4.575 -15.280  -0.834  1.00 98.13           C  
ATOM   1183  CB  VAL A  82      -6.845 -14.143  -0.721  1.00 98.13           C  
ATOM   1184  HB  VAL A  82      -7.289 -14.812  -1.458  1.00 98.13           H  
ATOM   1185  O   VAL A  82      -4.708 -16.201  -1.641  1.00 98.13           O  
ATOM   1186  CG1 VAL A  82      -7.085 -14.709   0.683  1.00 98.13           C  
ATOM   1187 HG11 VAL A  82      -6.671 -15.714   0.758  1.00 98.13           H  
ATOM   1188 HG12 VAL A  82      -8.155 -14.787   0.872  1.00 98.13           H  
ATOM   1189 HG13 VAL A  82      -6.613 -14.069   1.429  1.00 98.13           H  
ATOM   1190  CG2 VAL A  82      -7.549 -12.781  -0.808  1.00 98.13           C  
ATOM   1191 HG21 VAL A  82      -8.603 -12.898  -0.559  1.00 98.13           H  
ATOM   1192 HG22 VAL A  82      -7.472 -12.383  -1.820  1.00 98.13           H  
ATOM   1193 HG23 VAL A  82      -7.088 -12.079  -0.113  1.00 98.13           H  
ATOM   1194  N   VAL A  83      -3.778 -15.340   0.232  1.00 95.80           N  
ATOM   1195  H   VAL A  83      -3.705 -14.522   0.821  1.00 95.80           H  
ATOM   1196  CA  VAL A  83      -3.100 -16.557   0.685  1.00 95.80           C  
ATOM   1197  HA  VAL A  83      -3.267 -17.352  -0.042  1.00 95.80           H  
ATOM   1198  C   VAL A  83      -3.717 -16.976   2.011  1.00 95.80           C  
ATOM   1199  CB  VAL A  83      -1.578 -16.383   0.825  1.00 95.80           C  
ATOM   1200  HB  VAL A  83      -1.365 -15.732   1.673  1.00 95.80           H  
ATOM   1201  O   VAL A  83      -3.569 -16.294   3.029  1.00 95.80           O  
ATOM   1202  CG1 VAL A  83      -0.938 -17.751   1.084  1.00 95.80           C  
ATOM   1203 HG11 VAL A  83      -1.316 -18.191   2.006  1.00 95.80           H  
ATOM   1204 HG12 VAL A  83       0.141 -17.638   1.193  1.00 95.80           H  
ATOM   1205 HG13 VAL A  83      -1.129 -18.426   0.250  1.00 95.80           H  
ATOM   1206  CG2 VAL A  83      -0.941 -15.774  -0.427  1.00 95.80           C  
ATOM   1207 HG21 VAL A  83       0.139 -15.718  -0.294  1.00 95.80           H  
ATOM   1208 HG22 VAL A  83      -1.323 -14.767  -0.595  1.00 95.80           H  
ATOM   1209 HG23 VAL A  83      -1.160 -16.404  -1.290  1.00 95.80           H  
ATOM   1210  N   ARG A  84      -4.437 -18.098   1.988  1.00 94.20           N  
ATOM   1211  H   ARG A  84      -4.507 -18.608   1.119  1.00 94.20           H  
ATOM   1212  CA  ARG A  84      -5.007 -18.702   3.191  1.00 94.20           C  
ATOM   1213  HA  ARG A  84      -5.349 -17.905   3.852  1.00 94.20           H  
ATOM   1214  C   ARG A  84      -3.943 -19.516   3.921  1.00 94.20           C  
ATOM   1215  CB  ARG A  84      -6.216 -19.556   2.809  1.00 94.20           C  
ATOM   1216  HB2 ARG A  84      -5.877 -20.340   2.132  1.00 94.20           H  
ATOM   1217  HB3 ARG A  84      -6.941 -18.928   2.291  1.00 94.20           H  
ATOM   1218  O   ARG A  84      -3.339 -20.399   3.317  1.00 94.20           O  
ATOM   1219  CG  ARG A  84      -6.899 -20.213   4.013  1.00 94.20           C  
ATOM   1220  HG2 ARG A  84      -7.320 -19.445   4.662  1.00 94.20           H  
ATOM   1221  HG3 ARG A  84      -6.184 -20.811   4.579  1.00 94.20           H  
ATOM   1222  CD  ARG A  84      -8.003 -21.137   3.493  1.00 94.20           C  
ATOM   1223  HD2 ARG A  84      -8.696 -20.554   2.887  1.00 94.20           H  
ATOM   1224  HD3 ARG A  84      -7.542 -21.889   2.852  1.00 94.20           H  
ATOM   1225  NE  ARG A  84      -8.732 -21.789   4.593  1.00 94.20           N  
ATOM   1226  HE  ARG A  84      -8.924 -21.246   5.423  1.00 94.20           H  
ATOM   1227  NH1 ARG A  84      -9.211 -23.792   3.552  1.00 94.20           N  
ATOM   1228 HH11 ARG A  84      -8.827 -23.463   2.678  1.00 94.20           H  
ATOM   1229 HH12 ARG A  84      -9.312 -24.789   3.674  1.00 94.20           H  
ATOM   1230  NH2 ARG A  84      -9.757 -23.480   5.688  1.00 94.20           N  
ATOM   1231 HH21 ARG A  84     -10.151 -24.410   5.705  1.00 94.20           H  
ATOM   1232 HH22 ARG A  84      -9.851 -22.879   6.494  1.00 94.20           H  
ATOM   1233  CZ  ARG A  84      -9.221 -23.014   4.600  1.00 94.20           C  
ATOM   1234  N   ILE A  85      -3.789 -19.253   5.212  1.00 91.27           N  
ATOM   1235  H   ILE A  85      -4.342 -18.502   5.598  1.00 91.27           H  
ATOM   1236  CA  ILE A  85      -2.886 -19.955   6.136  1.00 91.27           C  
ATOM   1237  HA  ILE A  85      -2.463 -20.826   5.637  1.00 91.27           H  
ATOM   1238  C   ILE A  85      -3.667 -20.471   7.360  1.00 91.27           C  
ATOM   1239  CB  ILE A  85      -1.710 -19.032   6.536  1.00 91.27           C  
ATOM   1240  HB  ILE A  85      -1.050 -19.594   7.196  1.00 91.27           H  
ATOM   1241  O   ILE A  85      -4.839 -20.123   7.538  1.00 91.27           O  
ATOM   1242  CG1 ILE A  85      -2.210 -17.780   7.287  1.00 91.27           C  
ATOM   1243 HG12 ILE A  85      -2.991 -18.050   7.998  1.00 91.27           H  
ATOM   1244 HG13 ILE A  85      -2.630 -17.075   6.569  1.00 91.27           H  
ATOM   1245  CG2 ILE A  85      -0.903 -18.629   5.288  1.00 91.27           C  
ATOM   1246 HG21 ILE A  85      -0.533 -19.525   4.789  1.00 91.27           H  
ATOM   1247 HG22 ILE A  85      -1.513 -18.056   4.589  1.00 91.27           H  
ATOM   1248 HG23 ILE A  85      -0.040 -18.026   5.569  1.00 91.27           H  
ATOM   1249  CD1 ILE A  85      -1.113 -17.074   8.078  1.00 91.27           C  
ATOM   1250 HD11 ILE A  85      -0.697 -17.747   8.827  1.00 91.27           H  
ATOM   1251 HD12 ILE A  85      -1.564 -16.214   8.573  1.00 91.27           H  
ATOM   1252 HD13 ILE A  85      -0.319 -16.731   7.415  1.00 91.27           H  
ATOM   1253  N   GLY A  86      -3.031 -21.286   8.210  1.00 81.44           N  
ATOM   1254  H   GLY A  86      -2.083 -21.561   8.000  1.00 81.44           H  
ATOM   1255  CA  GLY A  86      -3.642 -21.884   9.407  1.00 81.44           C  
ATOM   1256  HA2 GLY A  86      -4.602 -21.413   9.621  1.00 81.44           H  
ATOM   1257  HA3 GLY A  86      -2.989 -21.729  10.265  1.00 81.44           H  
ATOM   1258  C   GLY A  86      -3.837 -23.393   9.324  1.00 81.44           C  
ATOM   1259  O   GLY A  86      -3.104 -24.085   8.630  1.00 81.44           O  
ATOM   1260  N   THR A  87      -4.806 -23.927  10.062  1.00 68.85           N  
ATOM   1261  H   THR A  87      -5.415 -23.333  10.608  1.00 68.85           H  
ATOM   1262  CA  THR A  87      -5.105 -25.362  10.045  1.00 68.85           C  
ATOM   1263  HA  THR A  87      -4.175 -25.908   9.882  1.00 68.85           H  
ATOM   1264  C   THR A  87      -6.029 -25.697   8.877  1.00 68.85           C  
ATOM   1265  CB  THR A  87      -5.668 -25.838  11.395  1.00 68.85           C  
ATOM   1266  HB  THR A  87      -6.108 -26.829  11.279  1.00 68.85           H  
ATOM   1267  O   THR A  87      -7.098 -25.102   8.720  1.00 68.85           O  
ATOM   1268  CG2 THR A  87      -4.564 -25.902  12.450  1.00 68.85           C  
ATOM   1269 HG21 THR A  87      -4.132 -24.915  12.618  1.00 68.85           H  
ATOM   1270 HG22 THR A  87      -4.966 -26.282  13.389  1.00 68.85           H  
ATOM   1271 HG23 THR A  87      -3.775 -26.577  12.118  1.00 68.85           H  
ATOM   1272  OG1 THR A  87      -6.624 -24.948  11.929  1.00 68.85           O  
ATOM   1273  HG1 THR A  87      -6.216 -24.570  12.712  1.00 68.85           H  
ATOM   1274  N   ASP A  88      -5.620 -26.648   8.036  1.00 54.62           N  
ATOM   1275  H   ASP A  88      -4.706 -27.065   8.143  1.00 54.62           H  
ATOM   1276  CA  ASP A  88      -6.495 -27.165   6.991  1.00 54.62           C  
ATOM   1277  HA  ASP A  88      -6.991 -26.313   6.525  1.00 54.62           H  
ATOM   1278  C   ASP A  88      -7.566 -28.057   7.633  1.00 54.62           C  
ATOM   1279  CB  ASP A  88      -5.699 -27.877   5.887  1.00 54.62           C  
ATOM   1280  HB2 ASP A  88      -4.826 -27.272   5.642  1.00 54.62           H  
ATOM   1281  HB3 ASP A  88      -5.351 -28.848   6.241  1.00 54.62           H  
ATOM   1282  O   ASP A  88      -7.313 -29.196   8.025  1.00 54.62           O  
ATOM   1283  CG  ASP A  88      -6.529 -28.051   4.607  1.00 54.62           C  
ATOM   1284  OD1 ASP A  88      -7.720 -27.633   4.617  1.00 54.62           O  
ATOM   1285  OD2 ASP A  88      -5.934 -28.530   3.622  1.00 54.62           O  
ATOM   1286  N   GLY A  89      -8.773 -27.514   7.804  1.00 45.37           N  
ATOM   1287  H   GLY A  89      -8.875 -26.531   7.594  1.00 45.37           H  
ATOM   1288  CA  GLY A  89      -9.930 -28.277   8.278  1.00 45.37           C  
ATOM   1289  HA2 GLY A  89     -10.769 -27.598   8.428  1.00 45.37           H  
ATOM   1290  HA3 GLY A  89      -9.683 -28.742   9.232  1.00 45.37           H  
ATOM   1291  C   GLY A  89     -10.372 -29.382   7.307  1.00 45.37           C  
ATOM   1292  O   GLY A  89     -11.202 -30.212   7.675  1.00 45.37           O  
ATOM   1293  N   ALA A  90      -9.825 -29.423   6.087  1.00 34.28           N  
ATOM   1294  H   ALA A  90      -9.121 -28.744   5.837  1.00 34.28           H  
ATOM   1295  CA  ALA A  90     -10.095 -30.449   5.095  1.00 34.28           C  
ATOM   1296  HA  ALA A  90     -10.803 -31.178   5.488  1.00 34.28           H  
ATOM   1297  C   ALA A  90      -8.798 -31.194   4.765  1.00 34.28           C  
ATOM   1298  CB  ALA A  90     -10.743 -29.788   3.874  1.00 34.28           C  
ATOM   1299  HB1 ALA A  90     -10.930 -30.542   3.109  1.00 34.28           H  
ATOM   1300  HB2 ALA A  90     -11.685 -29.320   4.159  1.00 34.28           H  
ATOM   1301  HB3 ALA A  90     -10.071 -29.035   3.464  1.00 34.28           H  
ATOM   1302  O   ALA A  90      -8.051 -30.822   3.873  1.00 34.28           O  
ATOM   1303  N   ALA A  91      -8.538 -32.283   5.485  1.00 32.24           N  
ATOM   1304  H   ALA A  91      -9.163 -32.517   6.244  1.00 32.24           H  
ATOM   1305  CA  ALA A  91      -7.543 -33.261   5.074  1.00 32.24           C  
ATOM   1306  HA  ALA A  91      -6.569 -32.775   5.012  1.00 32.24           H  
ATOM   1307  C   ALA A  91      -7.901 -33.815   3.683  1.00 32.24           C  
ATOM   1308  CB  ALA A  91      -7.496 -34.366   6.141  1.00 32.24           C  
ATOM   1309  HB1 ALA A  91      -8.474 -34.836   6.239  1.00 32.24           H  
ATOM   1310  HB2 ALA A  91      -6.765 -35.119   5.846  1.00 32.24           H  
ATOM   1311  HB3 ALA A  91      -7.200 -33.937   7.099  1.00 32.24           H  
ATOM   1312  O   ALA A  91      -8.658 -34.777   3.606  1.00 32.24           O  
ATOM   1313  N   ASP A  92      -7.376 -33.212   2.615  1.00 32.56           N  
ATOM   1314  H   ASP A  92      -7.034 -32.268   2.732  1.00 32.56           H  
ATOM   1315  CA  ASP A  92      -7.347 -33.817   1.279  1.00 32.56           C  
ATOM   1316  HA  ASP A  92      -7.156 -34.878   1.438  1.00 32.56           H  
ATOM   1317  C   ASP A  92      -6.156 -33.393   0.393  1.00 32.56           C  
ATOM   1318  CB  ASP A  92      -8.721 -33.692   0.571  1.00 32.56           C  
ATOM   1319  HB2 ASP A  92      -9.310 -32.917   1.061  1.00 32.56           H  
ATOM   1320  HB3 ASP A  92      -8.583 -33.366  -0.460  1.00 32.56           H  
ATOM   1321  O   ASP A  92      -6.123 -33.780  -0.770  1.00 32.56           O  
ATOM   1322  CG  ASP A  92      -9.549 -34.998   0.541  1.00 32.56           C  
ATOM   1323  OD1 ASP A  92      -9.021 -36.096   0.847  1.00 32.56           O  
ATOM   1324  OD2 ASP A  92     -10.739 -34.911   0.152  1.00 32.56           O  
ATOM   1325  N   ASP A  93      -5.110 -32.738   0.923  1.00 31.97           N  
ATOM   1326  H   ASP A  93      -5.176 -32.357   1.855  1.00 31.97           H  
ATOM   1327  CA  ASP A  93      -3.842 -32.578   0.187  1.00 31.97           C  
ATOM   1328  HA  ASP A  93      -3.868 -33.264  -0.660  1.00 31.97           H  
ATOM   1329  C   ASP A  93      -2.609 -33.032   0.992  1.00 31.97           C  
ATOM   1330  CB  ASP A  93      -3.714 -31.173  -0.426  1.00 31.97           C  
ATOM   1331  HB2 ASP A  93      -2.656 -30.947  -0.556  1.00 31.97           H  
ATOM   1332  HB3 ASP A  93      -4.131 -30.433   0.257  1.00 31.97           H  
ATOM   1333  O   ASP A  93      -2.284 -32.556   2.080  1.00 31.97           O  
ATOM   1334  CG  ASP A  93      -4.382 -31.067  -1.811  1.00 31.97           C  
ATOM   1335  OD1 ASP A  93      -4.203 -32.014  -2.615  1.00 31.97           O  
ATOM   1336  OD2 ASP A  93      -4.961 -29.998  -2.108  1.00 31.97           O  
ATOM   1337  N   ALA A  94      -1.909 -34.020   0.430  1.00 38.26           N  
ATOM   1338  H   ALA A  94      -2.224 -34.298  -0.489  1.00 38.26           H  
ATOM   1339  CA  ALA A  94      -0.906 -34.872   1.071  1.00 38.26           C  
ATOM   1340  HA  ALA A  94      -1.299 -35.140   2.051  1.00 38.26           H  
ATOM   1341  C   ALA A  94       0.474 -34.221   1.329  1.00 38.26           C  
ATOM   1342  CB  ALA A  94      -0.806 -36.158   0.233  1.00 38.26           C  
ATOM   1343  HB1 ALA A  94      -0.383 -35.929  -0.745  1.00 38.26           H  
ATOM   1344  HB2 ALA A  94      -1.796 -36.596   0.105  1.00 38.26           H  
ATOM   1345  HB3 ALA A  94      -0.165 -36.881   0.739  1.00 38.26           H  
ATOM   1346  O   ALA A  94       1.481 -34.930   1.340  1.00 38.26           O  
ATOM   1347  N   ALA A  95       0.555 -32.905   1.547  1.00 35.09           N  
ATOM   1348  H   ALA A  95      -0.303 -32.373   1.568  1.00 35.09           H  
ATOM   1349  CA  ALA A  95       1.840 -32.207   1.677  1.00 35.09           C  
ATOM   1350  HA  ALA A  95       2.644 -32.901   1.433  1.00 35.09           H  
ATOM   1351  C   ALA A  95       2.192 -31.701   3.086  1.00 35.09           C  
ATOM   1352  CB  ALA A  95       1.925 -31.114   0.612  1.00 35.09           C  
ATOM   1353  HB1 ALA A  95       2.908 -30.644   0.643  1.00 35.09           H  
ATOM   1354  HB2 ALA A  95       1.165 -30.354   0.797  1.00 35.09           H  
ATOM   1355  HB3 ALA A  95       1.770 -31.543  -0.378  1.00 35.09           H  
ATOM   1356  O   ALA A  95       3.340 -31.329   3.301  1.00 35.09           O  
ATOM   1357  N   ASN A  96       1.296 -31.750   4.078  1.00 33.46           N  
ATOM   1358  H   ASN A  96       0.343 -32.023   3.886  1.00 33.46           H  
ATOM   1359  CA  ASN A  96       1.679 -31.406   5.451  1.00 33.46           C  
ATOM   1360  HA  ASN A  96       2.749 -31.588   5.548  1.00 33.46           H  
ATOM   1361  C   ASN A  96       1.015 -32.341   6.463  1.00 33.46           C  
ATOM   1362  CB  ASN A  96       1.415 -29.902   5.706  1.00 33.46           C  
ATOM   1363  HB2 ASN A  96       1.042 -29.431   4.796  1.00 33.46           H  
ATOM   1364  HB3 ASN A  96       0.649 -29.782   6.472  1.00 33.46           H  
ATOM   1365  O   ASN A  96      -0.207 -32.402   6.573  1.00 33.46           O  
ATOM   1366  CG  ASN A  96       2.657 -29.135   6.143  1.00 33.46           C  
ATOM   1367  ND2 ASN A  96       2.580 -27.827   6.190  1.00 33.46           N  
ATOM   1368 HD21 ASN A  96       3.421 -27.333   6.452  1.00 33.46           H  
ATOM   1369 HD22 ASN A  96       1.728 -27.345   5.944  1.00 33.46           H  
ATOM   1370  OD1 ASN A  96       3.690 -29.690   6.483  1.00 33.46           O  
ATOM   1371  N   GLN A  97       1.825 -33.117   7.190  1.00 28.05           N  
ATOM   1372  H   GLN A  97       2.820 -32.961   7.114  1.00 28.05           H  
ATOM   1373  CA  GLN A  97       1.321 -33.980   8.258  1.00 28.05           C  
ATOM   1374  HA  GLN A  97       0.559 -34.634   7.833  1.00 28.05           H  
ATOM   1375  C   GLN A  97       0.705 -33.103   9.359  1.00 28.05           C  
ATOM   1376  CB  GLN A  97       2.442 -34.851   8.847  1.00 28.05           C  
ATOM   1377  HB2 GLN A  97       3.315 -34.232   9.056  1.00 28.05           H  
ATOM   1378  HB3 GLN A  97       2.092 -35.277   9.787  1.00 28.05           H  
ATOM   1379  O   GLN A  97       1.417 -32.261   9.912  1.00 28.05           O  
ATOM   1380  CG  GLN A  97       2.833 -36.003   7.916  1.00 28.05           C  
ATOM   1381  HG2 GLN A  97       3.145 -35.590   6.957  1.00 28.05           H  
ATOM   1382  HG3 GLN A  97       1.967 -36.642   7.746  1.00 28.05           H  
ATOM   1383  CD  GLN A  97       3.969 -36.863   8.466  1.00 28.05           C  
ATOM   1384  NE2 GLN A  97       4.623 -37.630   7.621  1.00 28.05           N  
ATOM   1385 HE21 GLN A  97       4.420 -37.577   6.633  1.00 28.05           H  
ATOM   1386 HE22 GLN A  97       5.405 -38.137   8.009  1.00 28.05           H  
ATOM   1387  OE1 GLN A  97       4.296 -36.892   9.641  1.00 28.05           O  
ATOM   1388  N   PRO A  98      -0.577 -33.293   9.717  1.00 30.53           N  
ATOM   1389  CA  PRO A  98      -1.192 -32.504  10.770  1.00 30.53           C  
ATOM   1390  HA  PRO A  98      -1.075 -31.445  10.539  1.00 30.53           H  
ATOM   1391  C   PRO A  98      -0.510 -32.800  12.107  1.00 30.53           C  
ATOM   1392  CB  PRO A  98      -2.685 -32.845  10.748  1.00 30.53           C  
ATOM   1393  HB2 PRO A  98      -3.210 -32.101  10.149  1.00 30.53           H  
ATOM   1394  HB3 PRO A  98      -3.113 -32.888  11.749  1.00 30.53           H  
ATOM   1395  O   PRO A  98      -0.419 -33.953  12.545  1.00 30.53           O  
ATOM   1396  CG  PRO A  98      -2.757 -34.198  10.042  1.00 30.53           C  
ATOM   1397  HG2 PRO A  98      -3.683 -34.307   9.477  1.00 30.53           H  
ATOM   1398  HG3 PRO A  98      -2.662 -34.996  10.779  1.00 30.53           H  
ATOM   1399  CD  PRO A  98      -1.537 -34.210   9.125  1.00 30.53           C  
ATOM   1400  HD2 PRO A  98      -1.137 -35.221   9.057  1.00 30.53           H  
ATOM   1401  HD3 PRO A  98      -1.819 -33.847   8.136  1.00 30.53           H  
ATOM   1402  N   ARG A  99      -0.042 -31.739  12.773  1.00 35.29           N  
ATOM   1403  H   ARG A  99      -0.143 -30.833  12.337  1.00 35.29           H  
ATOM   1404  CA  ARG A  99       0.314 -31.789  14.190  1.00 35.29           C  
ATOM   1405  HA  ARG A  99       1.033 -32.595  14.341  1.00 35.29           H  
ATOM   1406  C   ARG A  99      -0.957 -32.135  14.960  1.00 35.29           C  
ATOM   1407  CB  ARG A  99       0.941 -30.463  14.645  1.00 35.29           C  
ATOM   1408  HB2 ARG A  99       0.311 -29.630  14.331  1.00 35.29           H  
ATOM   1409  HB3 ARG A  99       0.996 -30.455  15.734  1.00 35.29           H  
ATOM   1410  O   ARG A  99      -1.991 -31.492  14.839  1.00 35.29           O  
ATOM   1411  CG  ARG A  99       2.360 -30.293  14.078  1.00 35.29           C  
ATOM   1412  HG2 ARG A  99       2.326 -30.284  12.989  1.00 35.29           H  
ATOM   1413  HG3 ARG A  99       2.976 -31.129  14.408  1.00 35.29           H  
ATOM   1414  CD  ARG A  99       2.981 -28.982  14.572  1.00 35.29           C  
ATOM   1415  HD2 ARG A  99       2.891 -28.936  15.657  1.00 35.29           H  
ATOM   1416  HD3 ARG A  99       2.420 -28.150  14.146  1.00 35.29           H  
ATOM   1417  NE  ARG A  99       4.404 -28.873  14.191  1.00 35.29           N  
ATOM   1418  HE  ARG A  99       4.760 -29.566  13.549  1.00 35.29           H  
ATOM   1419  NH1 ARG A  99       4.794 -26.857  15.220  1.00 35.29           N  
ATOM   1420 HH11 ARG A  99       5.356 -26.022  15.310  1.00 35.29           H  
ATOM   1421 HH12 ARG A  99       3.810 -26.782  15.437  1.00 35.29           H  
ATOM   1422  NH2 ARG A  99       6.434 -27.841  14.072  1.00 35.29           N  
ATOM   1423 HH21 ARG A  99       6.734 -28.511  13.379  1.00 35.29           H  
ATOM   1424 HH22 ARG A  99       6.969 -26.993  14.194  1.00 35.29           H  
ATOM   1425  CZ  ARG A  99       5.202 -27.865  14.501  1.00 35.29           C  
ATOM   1426  N   THR A 100      -0.903 -33.247  15.676  1.00 25.26           N  
ATOM   1427  H   THR A 100      -0.035 -33.763  15.693  1.00 25.26           H  
ATOM   1428  CA  THR A 100      -2.069 -33.878  16.285  1.00 25.26           C  
ATOM   1429  HA  THR A 100      -2.894 -33.865  15.573  1.00 25.26           H  
ATOM   1430  C   THR A 100      -2.512 -33.125  17.538  1.00 25.26           C  
ATOM   1431  CB  THR A 100      -1.747 -35.343  16.625  1.00 25.26           C  
ATOM   1432  HB  THR A 100      -2.583 -35.769  17.180  1.00 25.26           H  
ATOM   1433  O   THR A 100      -2.051 -33.436  18.637  1.00 25.26           O  
ATOM   1434  CG2 THR A 100      -1.499 -36.203  15.386  1.00 25.26           C  
ATOM   1435 HG21 THR A 100      -1.320 -37.235  15.689  1.00 25.26           H  
ATOM   1436 HG22 THR A 100      -0.632 -35.837  14.837  1.00 25.26           H  
ATOM   1437 HG23 THR A 100      -2.371 -36.166  14.733  1.00 25.26           H  
ATOM   1438  OG1 THR A 100      -0.583 -35.404  17.422  1.00 25.26           O  
ATOM   1439  HG1 THR A 100      -0.731 -34.770  18.127  1.00 25.26           H  
ATOM   1440  N   ALA A 101      -3.463 -32.209  17.407  1.00 31.48           N  
ATOM   1441  H   ALA A 101      -3.656 -31.828  16.491  1.00 31.48           H  
ATOM   1442  CA  ALA A 101      -4.429 -31.944  18.463  1.00 31.48           C  
ATOM   1443  HA  ALA A 101      -4.138 -32.464  19.376  1.00 31.48           H  
ATOM   1444  C   ALA A 101      -5.767 -32.516  17.994  1.00 31.48           C  
ATOM   1445  CB  ALA A 101      -4.461 -30.452  18.796  1.00 31.48           C  
ATOM   1446  HB1 ALA A 101      -4.737 -29.879  17.911  1.00 31.48           H  
ATOM   1447  HB2 ALA A 101      -5.188 -30.258  19.584  1.00 31.48           H  
ATOM   1448  HB3 ALA A 101      -3.475 -30.123  19.125  1.00 31.48           H  
ATOM   1449  O   ALA A 101      -6.349 -32.071  17.010  1.00 31.48           O  
ATOM   1450  N   ALA A 102      -6.217 -33.585  18.649  1.00 26.05           N  
ATOM   1451  H   ALA A 102      -5.697 -33.911  19.451  1.00 26.05           H  
ATOM   1452  CA  ALA A 102      -7.503 -34.196  18.361  1.00 26.05           C  
ATOM   1453  HA  ALA A 102      -7.568 -34.407  17.293  1.00 26.05           H  
ATOM   1454  C   ALA A 102      -8.617 -33.203  18.725  1.00 26.05           C  
ATOM   1455  CB  ALA A 102      -7.597 -35.520  19.136  1.00 26.05           C  
ATOM   1456  HB1 ALA A 102      -8.565 -35.982  18.941  1.00 26.05           H  
ATOM   1457  HB2 ALA A 102      -7.503 -35.336  20.206  1.00 26.05           H  
ATOM   1458  HB3 ALA A 102      -6.807 -36.196  18.812  1.00 26.05           H  
ATOM   1459  O   ALA A 102      -9.036 -33.146  19.882  1.00 26.05           O  
ATOM   1460  N   SER A 103      -9.090 -32.424  17.752  1.00 31.27           N  
ATOM   1461  H   SER A 103      -8.566 -32.316  16.895  1.00 31.27           H  
ATOM   1462  CA  SER A 103     -10.318 -31.650  17.908  1.00 31.27           C  
ATOM   1463  HA  SER A 103     -10.160 -30.933  18.714  1.00 31.27           H  
ATOM   1464  C   SER A 103     -11.452 -32.619  18.261  1.00 31.27           C  
ATOM   1465  CB  SER A 103     -10.651 -30.850  16.645  1.00 31.27           C  
ATOM   1466  HB2 SER A 103     -11.574 -30.292  16.802  1.00 31.27           H  
ATOM   1467  HB3 SER A 103     -10.776 -31.524  15.798  1.00 31.27           H  
ATOM   1468  O   SER A 103     -11.596 -33.667  17.612  1.00 31.27           O  
ATOM   1469  OG  SER A 103      -9.596 -29.948  16.392  1.00 31.27           O  
ATOM   1470  HG  SER A 103      -9.880 -29.323  15.721  1.00 31.27           H  
ATOM   1471  N   PRO A 104     -12.230 -32.356  19.325  1.00 30.67           N  
ATOM   1472  CA  PRO A 104     -13.341 -33.220  19.681  1.00 30.67           C  
ATOM   1473  HA  PRO A 104     -12.985 -34.234  19.859  1.00 30.67           H  
ATOM   1474  C   PRO A 104     -14.329 -33.215  18.517  1.00 30.67           C  
ATOM   1475  CB  PRO A 104     -13.921 -32.641  20.977  1.00 30.67           C  
ATOM   1476  HB2 PRO A 104     -13.458 -33.140  21.829  1.00 30.67           H  
ATOM   1477  HB3 PRO A 104     -15.005 -32.740  21.023  1.00 30.67           H  
ATOM   1478  O   PRO A 104     -14.812 -32.154  18.142  1.00 30.67           O  
ATOM   1479  CG  PRO A 104     -13.486 -31.175  20.961  1.00 30.67           C  
ATOM   1480  HG2 PRO A 104     -13.355 -30.780  21.969  1.00 30.67           H  
ATOM   1481  HG3 PRO A 104     -14.223 -30.584  20.416  1.00 30.67           H  
ATOM   1482  CD  PRO A 104     -12.173 -31.186  20.184  1.00 30.67           C  
ATOM   1483  HD2 PRO A 104     -11.333 -31.282  20.871  1.00 30.67           H  
ATOM   1484  HD3 PRO A 104     -12.082 -30.268  19.603  1.00 30.67           H  
ATOM   1485  N   LYS A 105     -14.610 -34.398  17.947  1.00 27.36           N  
ATOM   1486  H   LYS A 105     -14.063 -35.191  18.249  1.00 27.36           H  
ATOM   1487  CA  LYS A 105     -15.638 -34.590  16.912  1.00 27.36           C  
ATOM   1488  HA  LYS A 105     -15.275 -34.208  15.958  1.00 27.36           H  
ATOM   1489  C   LYS A 105     -16.878 -33.783  17.294  1.00 27.36           C  
ATOM   1490  CB  LYS A 105     -16.018 -36.078  16.790  1.00 27.36           C  
ATOM   1491  HB2 LYS A 105     -16.068 -36.525  17.782  1.00 27.36           H  
ATOM   1492  HB3 LYS A 105     -17.011 -36.139  16.344  1.00 27.36           H  
ATOM   1493  O   LYS A 105     -17.563 -34.162  18.248  1.00 27.36           O  
ATOM   1494  CG  LYS A 105     -15.062 -36.876  15.898  1.00 27.36           C  
ATOM   1495  HG2 LYS A 105     -14.051 -36.820  16.301  1.00 27.36           H  
ATOM   1496  HG3 LYS A 105     -15.070 -36.440  14.899  1.00 27.36           H  
ATOM   1497  CD  LYS A 105     -15.504 -38.344  15.818  1.00 27.36           C  
ATOM   1498  HD2 LYS A 105     -16.554 -38.386  15.530  1.00 27.36           H  
ATOM   1499  HD3 LYS A 105     -15.377 -38.808  16.796  1.00 27.36           H  
ATOM   1500  CE  LYS A 105     -14.655 -39.066  14.770  1.00 27.36           C  
ATOM   1501  HE2 LYS A 105     -14.801 -38.566  13.812  1.00 27.36           H  
ATOM   1502  HE3 LYS A 105     -13.604 -38.954  15.035  1.00 27.36           H  
ATOM   1503  NZ  LYS A 105     -15.015 -40.499  14.660  1.00 27.36           N  
ATOM   1504  HZ1 LYS A 105     -14.847 -40.969  15.538  1.00 27.36           H  
ATOM   1505  HZ2 LYS A 105     -15.988 -40.587  14.406  1.00 27.36           H  
ATOM   1506  HZ3 LYS A 105     -14.454 -40.932  13.940  1.00 27.36           H  
ATOM   1507  N   ALA A 106     -17.134 -32.693  16.570  1.00 36.10           N  
ATOM   1508  H   ALA A 106     -16.440 -32.350  15.922  1.00 36.10           H  
ATOM   1509  CA  ALA A 106     -18.338 -31.902  16.737  1.00 36.10           C  
ATOM   1510  HA  ALA A 106     -18.306 -31.427  17.717  1.00 36.10           H  
ATOM   1511  C   ALA A 106     -19.550 -32.838  16.671  1.00 36.10           C  
ATOM   1512  CB  ALA A 106     -18.376 -30.803  15.671  1.00 36.10           C  
ATOM   1513  HB1 ALA A 106     -18.377 -31.241  14.672  1.00 36.10           H  
ATOM   1514  HB2 ALA A 106     -17.506 -30.155  15.772  1.00 36.10           H  
ATOM   1515  HB3 ALA A 106     -19.275 -30.198  15.791  1.00 36.10           H  
ATOM   1516  O   ALA A 106     -19.603 -33.771  15.859  1.00 36.10           O  
ATOM   1517  N   LEU A 107     -20.496 -32.642  17.590  1.00 36.78           N  
ATOM   1518  H   LEU A 107     -20.415 -31.833  18.190  1.00 36.78           H  
ATOM   1519  CA  LEU A 107     -21.750 -33.382  17.565  1.00 36.78           C  
ATOM   1520  HA  LEU A 107     -21.514 -34.443  17.645  1.00 36.78           H  
ATOM   1521  C   LEU A 107     -22.425 -33.105  16.212  1.00 36.78           C  
ATOM   1522  CB  LEU A 107     -22.635 -32.948  18.747  1.00 36.78           C  
ATOM   1523  HB2 LEU A 107     -22.667 -31.859  18.765  1.00 36.78           H  
ATOM   1524  HB3 LEU A 107     -23.653 -33.299  18.580  1.00 36.78           H  
ATOM   1525  O   LEU A 107     -22.492 -31.940  15.822  1.00 36.78           O  
ATOM   1526  CG  LEU A 107     -22.140 -33.471  20.108  1.00 36.78           C  
ATOM   1527  HG  LEU A 107     -21.063 -33.330  20.191  1.00 36.78           H  
ATOM   1528  CD1 LEU A 107     -22.808 -32.697  21.244  1.00 36.78           C  
ATOM   1529 HD11 LEU A 107     -22.447 -33.062  22.205  1.00 36.78           H  
ATOM   1530 HD12 LEU A 107     -23.891 -32.813  21.192  1.00 36.78           H  
ATOM   1531 HD13 LEU A 107     -22.560 -31.639  21.159  1.00 36.78           H  
ATOM   1532  CD2 LEU A 107     -22.466 -34.957  20.291  1.00 36.78           C  
ATOM   1533 HD21 LEU A 107     -22.120 -35.286  21.271  1.00 36.78           H  
ATOM   1534 HD22 LEU A 107     -23.542 -35.114  20.215  1.00 36.78           H  
ATOM   1535 HD23 LEU A 107     -21.955 -35.544  19.527  1.00 36.78           H  
ATOM   1536  N   PRO A 108     -22.895 -34.139  15.487  1.00 47.00           N  
ATOM   1537  CA  PRO A 108     -23.518 -33.944  14.184  1.00 47.00           C  
ATOM   1538  HA  PRO A 108     -22.781 -33.557  13.480  1.00 47.00           H  
ATOM   1539  C   PRO A 108     -24.661 -32.940  14.309  1.00 47.00           C  
ATOM   1540  CB  PRO A 108     -23.985 -35.327  13.721  1.00 47.00           C  
ATOM   1541  HB2 PRO A 108     -24.946 -35.286  13.207  1.00 47.00           H  
ATOM   1542  HB3 PRO A 108     -23.227 -35.759  13.068  1.00 47.00           H  
ATOM   1543  O   PRO A 108     -25.480 -33.045  15.232  1.00 47.00           O  
ATOM   1544  CG  PRO A 108     -24.064 -36.137  15.016  1.00 47.00           C  
ATOM   1545  HG2 PRO A 108     -25.035 -35.974  15.485  1.00 47.00           H  
ATOM   1546  HG3 PRO A 108     -23.895 -37.200  14.840  1.00 47.00           H  
ATOM   1547  CD  PRO A 108     -22.972 -35.528  15.890  1.00 47.00           C  
ATOM   1548  HD2 PRO A 108     -22.016 -36.012  15.691  1.00 47.00           H  
ATOM   1549  HD3 PRO A 108     -23.241 -35.627  16.942  1.00 47.00           H  
ATOM   1550  N   ALA A 109     -24.673 -31.961  13.405  1.00 63.12           N  
ATOM   1551  H   ALA A 109     -24.020 -31.985  12.636  1.00 63.12           H  
ATOM   1552  CA  ALA A 109     -25.654 -30.899  13.406  1.00 63.12           C  
ATOM   1553  HA  ALA A 109     -25.571 -30.364  14.352  1.00 63.12           H  
ATOM   1554  C   ALA A 109     -27.059 -31.505  13.308  1.00 63.12           C  
ATOM   1555  CB  ALA A 109     -25.334 -29.918  12.278  1.00 63.12           C  
ATOM   1556  HB1 ALA A 109     -26.064 -29.110  12.298  1.00 63.12           H  
ATOM   1557  HB2 ALA A 109     -24.336 -29.500  12.415  1.00 63.12           H  
ATOM   1558  HB3 ALA A 109     -25.379 -30.425  11.314  1.00 63.12           H  
ATOM   1559  O   ALA A 109     -27.344 -32.407  12.521  1.00 63.12           O  
ATOM   1560  N   VAL A 110     -27.945 -31.062  14.190  1.00 80.16           N  
ATOM   1561  H   VAL A 110     -27.682 -30.307  14.807  1.00 80.16           H  
ATOM   1562  CA  VAL A 110     -29.297 -31.607  14.266  1.00 80.16           C  
ATOM   1563  HA  VAL A 110     -29.257 -32.665  14.007  1.00 80.16           H  
ATOM   1564  C   VAL A 110     -30.170 -30.859  13.253  1.00 80.16           C  
ATOM   1565  CB  VAL A 110     -29.823 -31.514  15.703  1.00 80.16           C  
ATOM   1566  HB  VAL A 110     -29.841 -30.470  16.017  1.00 80.16           H  
ATOM   1567  O   VAL A 110     -30.128 -29.626  13.246  1.00 80.16           O  
ATOM   1568  CG1 VAL A 110     -31.231 -32.081  15.818  1.00 80.16           C  
ATOM   1569 HG11 VAL A 110     -31.557 -31.945  16.849  1.00 80.16           H  
ATOM   1570 HG12 VAL A 110     -31.238 -33.142  15.566  1.00 80.16           H  
ATOM   1571 HG13 VAL A 110     -31.914 -31.531  15.171  1.00 80.16           H  
ATOM   1572  CG2 VAL A 110     -28.940 -32.311  16.676  1.00 80.16           C  
ATOM   1573 HG21 VAL A 110     -28.879 -33.353  16.361  1.00 80.16           H  
ATOM   1574 HG22 VAL A 110     -29.353 -32.259  17.683  1.00 80.16           H  
ATOM   1575 HG23 VAL A 110     -27.933 -31.894  16.699  1.00 80.16           H  
ATOM   1576  N   PRO A 111     -30.977 -31.551  12.419  1.00 88.37           N  
ATOM   1577  CA  PRO A 111     -31.908 -30.889  11.511  1.00 88.37           C  
ATOM   1578  HA  PRO A 111     -31.330 -30.372  10.745  1.00 88.37           H  
ATOM   1579  C   PRO A 111     -32.792 -29.887  12.253  1.00 88.37           C  
ATOM   1580  CB  PRO A 111     -32.730 -32.005  10.859  1.00 88.37           C  
ATOM   1581  HB2 PRO A 111     -33.001 -31.755   9.833  1.00 88.37           H  
ATOM   1582  HB3 PRO A 111     -33.621 -32.220  11.450  1.00 88.37           H  
ATOM   1583  O   PRO A 111     -33.385 -30.232  13.278  1.00 88.37           O  
ATOM   1584  CG  PRO A 111     -31.786 -33.204  10.915  1.00 88.37           C  
ATOM   1585  HG2 PRO A 111     -32.329 -34.149  10.913  1.00 88.37           H  
ATOM   1586  HG3 PRO A 111     -31.092 -33.157  10.076  1.00 88.37           H  
ATOM   1587  CD  PRO A 111     -31.020 -32.992  12.220  1.00 88.37           C  
ATOM   1588  HD2 PRO A 111     -31.556 -33.459  13.046  1.00 88.37           H  
ATOM   1589  HD3 PRO A 111     -30.018 -33.410  12.127  1.00 88.37           H  
ATOM   1590  N   GLN A 112     -32.885 -28.659  11.747  1.00 91.24           N  
ATOM   1591  H   GLN A 112     -32.376 -28.439  10.903  1.00 91.24           H  
ATOM   1592  CA  GLN A 112     -33.609 -27.571  12.397  1.00 91.24           C  
ATOM   1593  HA  GLN A 112     -34.390 -28.030  13.003  1.00 91.24           H  
ATOM   1594  C   GLN A 112     -34.317 -26.645  11.398  1.00 91.24           C  
ATOM   1595  CB  GLN A 112     -32.676 -26.792  13.351  1.00 91.24           C  
ATOM   1596  HB2 GLN A 112     -33.266 -26.069  13.914  1.00 91.24           H  
ATOM   1597  HB3 GLN A 112     -32.236 -27.490  14.062  1.00 91.24           H  
ATOM   1598  O   GLN A 112     -34.002 -26.614  10.211  1.00 91.24           O  
ATOM   1599  CG  GLN A 112     -31.549 -26.048  12.618  1.00 91.24           C  
ATOM   1600  HG2 GLN A 112     -30.977 -26.770  12.036  1.00 91.24           H  
ATOM   1601  HG3 GLN A 112     -31.976 -25.324  11.924  1.00 91.24           H  
ATOM   1602  CD  GLN A 112     -30.580 -25.303  13.537  1.00 91.24           C  
ATOM   1603  NE2 GLN A 112     -29.436 -24.918  13.026  1.00 91.24           N  
ATOM   1604 HE21 GLN A 112     -28.765 -24.465  13.629  1.00 91.24           H  
ATOM   1605 HE22 GLN A 112     -29.208 -25.160  12.072  1.00 91.24           H  
ATOM   1606  OE1 GLN A 112     -30.822 -24.996  14.697  1.00 91.24           O  
ATOM   1607  N   ALA A 113     -35.284 -25.878  11.896  1.00 90.65           N  
ATOM   1608  H   ALA A 113     -35.502 -25.994  12.875  1.00 90.65           H  
ATOM   1609  CA  ALA A 113     -36.001 -24.829  11.178  1.00 90.65           C  
ATOM   1610  HA  ALA A 113     -35.393 -24.482  10.342  1.00 90.65           H  
ATOM   1611  C   ALA A 113     -36.269 -23.640  12.110  1.00 90.65           C  
ATOM   1612  CB  ALA A 113     -37.313 -25.402  10.626  1.00 90.65           C  
ATOM   1613  HB1 ALA A 113     -37.846 -24.635  10.065  1.00 90.65           H  
ATOM   1614  HB2 ALA A 113     -37.941 -25.754  11.444  1.00 90.65           H  
ATOM   1615  HB3 ALA A 113     -37.095 -26.235   9.958  1.00 90.65           H  
ATOM   1616  O   ALA A 113     -36.299 -23.792  13.332  1.00 90.65           O  
ATOM   1617  N   VAL A 114     -36.510 -22.457  11.543  1.00 88.69           N  
ATOM   1618  H   VAL A 114     -36.512 -22.393  10.535  1.00 88.69           H  
ATOM   1619  CA  VAL A 114     -36.936 -21.271  12.301  1.00 88.69           C  
ATOM   1620  HA  VAL A 114     -36.967 -21.517  13.362  1.00 88.69           H  
ATOM   1621  C   VAL A 114     -38.354 -20.888  11.883  1.00 88.69           C  
ATOM   1622  CB  VAL A 114     -35.941 -20.104  12.151  1.00 88.69           C  
ATOM   1623  HB  VAL A 114     -35.856 -19.832  11.098  1.00 88.69           H  
ATOM   1624  O   VAL A 114     -38.623 -20.693  10.700  1.00 88.69           O  
ATOM   1625  CG1 VAL A 114     -36.397 -18.871  12.943  1.00 88.69           C  
ATOM   1626 HG11 VAL A 114     -35.649 -18.083  12.866  1.00 88.69           H  
ATOM   1627 HG12 VAL A 114     -36.539 -19.128  13.993  1.00 88.69           H  
ATOM   1628 HG13 VAL A 114     -37.333 -18.484  12.539  1.00 88.69           H  
ATOM   1629  CG2 VAL A 114     -34.551 -20.498  12.672  1.00 88.69           C  
ATOM   1630 HG21 VAL A 114     -33.869 -19.652  12.587  1.00 88.69           H  
ATOM   1631 HG22 VAL A 114     -34.615 -20.807  13.715  1.00 88.69           H  
ATOM   1632 HG23 VAL A 114     -34.145 -21.320  12.081  1.00 88.69           H  
ATOM   1633  N   LEU A 115     -39.257 -20.766  12.859  1.00 85.81           N  
ATOM   1634  H   LEU A 115     -38.940 -20.934  13.803  1.00 85.81           H  
ATOM   1635  CA  LEU A 115     -40.632 -20.293  12.683  1.00 85.81           C  
ATOM   1636  HA  LEU A 115     -40.792 -19.991  11.648  1.00 85.81           H  
ATOM   1637  C   LEU A 115     -40.872 -19.060  13.558  1.00 85.81           C  
ATOM   1638  CB  LEU A 115     -41.633 -21.408  13.038  1.00 85.81           C  
ATOM   1639  HB2 LEU A 115     -41.358 -21.830  14.005  1.00 85.81           H  
ATOM   1640  HB3 LEU A 115     -42.613 -20.944  13.155  1.00 85.81           H  
ATOM   1641  O   LEU A 115     -41.051 -19.167  14.772  1.00 85.81           O  
ATOM   1642  CG  LEU A 115     -41.775 -22.552  12.020  1.00 85.81           C  
ATOM   1643  HG  LEU A 115     -40.847 -23.120  11.951  1.00 85.81           H  
ATOM   1644  CD1 LEU A 115     -42.904 -23.468  12.492  1.00 85.81           C  
ATOM   1645 HD11 LEU A 115     -43.082 -24.259  11.763  1.00 85.81           H  
ATOM   1646 HD12 LEU A 115     -43.814 -22.878  12.603  1.00 85.81           H  
ATOM   1647 HD13 LEU A 115     -42.675 -23.913  13.460  1.00 85.81           H  
ATOM   1648  CD2 LEU A 115     -42.176 -22.051  10.632  1.00 85.81           C  
ATOM   1649 HD21 LEU A 115     -42.461 -22.891   9.999  1.00 85.81           H  
ATOM   1650 HD22 LEU A 115     -43.023 -21.368  10.704  1.00 85.81           H  
ATOM   1651 HD23 LEU A 115     -41.333 -21.544  10.162  1.00 85.81           H  
ATOM   1652  N   GLY A 116     -40.890 -17.873  12.952  1.00 84.63           N  
ATOM   1653  H   GLY A 116     -40.693 -17.831  11.962  1.00 84.63           H  
ATOM   1654  CA  GLY A 116     -41.002 -16.620  13.701  1.00 84.63           C  
ATOM   1655  HA2 GLY A 116     -40.962 -15.777  13.011  1.00 84.63           H  
ATOM   1656  HA3 GLY A 116     -41.956 -16.595  14.227  1.00 84.63           H  
ATOM   1657  C   GLY A 116     -39.853 -16.475  14.706  1.00 84.63           C  
ATOM   1658  O   GLY A 116     -38.693 -16.412  14.314  1.00 84.63           O  
ATOM   1659  N   ALA A 117     -40.174 -16.440  16.001  1.00 86.13           N  
ATOM   1660  H   ALA A 117     -41.144 -16.560  16.255  1.00 86.13           H  
ATOM   1661  CA  ALA A 117     -39.195 -16.328  17.087  1.00 86.13           C  
ATOM   1662  HA  ALA A 117     -38.290 -15.864  16.693  1.00 86.13           H  
ATOM   1663  C   ALA A 117     -38.755 -17.677  17.688  1.00 86.13           C  
ATOM   1664  CB  ALA A 117     -39.769 -15.389  18.147  1.00 86.13           C  
ATOM   1665  HB1 ALA A 117     -40.026 -14.432  17.693  1.00 86.13           H  
ATOM   1666  HB2 ALA A 117     -39.025 -15.223  18.926  1.00 86.13           H  
ATOM   1667  HB3 ALA A 117     -40.657 -15.838  18.592  1.00 86.13           H  
ATOM   1668  O   ALA A 117     -38.147 -17.697  18.758  1.00 86.13           O  
ATOM   1669  N   TYR A 118     -39.080 -18.795  17.038  1.00 90.55           N  
ATOM   1670  H   TYR A 118     -39.581 -18.728  16.164  1.00 90.55           H  
ATOM   1671  CA  TYR A 118     -38.829 -20.135  17.556  1.00 90.55           C  
ATOM   1672  HA  TYR A 118     -38.409 -20.069  18.560  1.00 90.55           H  
ATOM   1673  C   TYR A 118     -37.838 -20.889  16.673  1.00 90.55           C  
ATOM   1674  CB  TYR A 118     -40.160 -20.885  17.669  1.00 90.55           C  
ATOM   1675  HB2 TYR A 118     -39.956 -21.901  18.007  1.00 90.55           H  
ATOM   1676  HB3 TYR A 118     -40.613 -20.968  16.681  1.00 90.55           H  
ATOM   1677  O   TYR A 118     -38.053 -21.008  15.466  1.00 90.55           O  
ATOM   1678  CG  TYR A 118     -41.147 -20.241  18.623  1.00 90.55           C  
ATOM   1679  CD1 TYR A 118     -41.027 -20.457  20.008  1.00 90.55           C  
ATOM   1680  HD1 TYR A 118     -40.226 -21.070  20.392  1.00 90.55           H  
ATOM   1681  CD2 TYR A 118     -42.166 -19.403  18.129  1.00 90.55           C  
ATOM   1682  HD2 TYR A 118     -42.250 -19.238  17.065  1.00 90.55           H  
ATOM   1683  CE1 TYR A 118     -41.935 -19.852  20.895  1.00 90.55           C  
ATOM   1684  HE1 TYR A 118     -41.861 -20.035  21.957  1.00 90.55           H  
ATOM   1685  CE2 TYR A 118     -43.045 -18.757  19.020  1.00 90.55           C  
ATOM   1686  HE2 TYR A 118     -43.802 -18.081  18.650  1.00 90.55           H  
ATOM   1687  OH  TYR A 118     -43.725 -18.334  21.295  1.00 90.55           O  
ATOM   1688  HH  TYR A 118     -43.405 -18.489  22.187  1.00 90.55           H  
ATOM   1689  CZ  TYR A 118     -42.920 -18.974  20.409  1.00 90.55           C  
ATOM   1690  N   ARG A 119     -36.783 -21.442  17.276  1.00 92.00           N  
ATOM   1691  H   ARG A 119     -36.706 -21.323  18.276  1.00 92.00           H  
ATOM   1692  CA  ARG A 119     -35.935 -22.464  16.654  1.00 92.00           C  
ATOM   1693  HA  ARG A 119     -35.955 -22.350  15.570  1.00 92.00           H  
ATOM   1694  C   ARG A 119     -36.499 -23.829  16.994  1.00 92.00           C  
ATOM   1695  CB  ARG A 119     -34.489 -22.313  17.129  1.00 92.00           C  
ATOM   1696  HB2 ARG A 119     -34.139 -21.336  16.796  1.00 92.00           H  
ATOM   1697  HB3 ARG A 119     -34.463 -22.338  18.219  1.00 92.00           H  
ATOM   1698  O   ARG A 119     -36.784 -24.108  18.153  1.00 92.00           O  
ATOM   1699  CG  ARG A 119     -33.536 -23.387  16.577  1.00 92.00           C  
ATOM   1700  HG2 ARG A 119     -33.513 -23.341  15.488  1.00 92.00           H  
ATOM   1701  HG3 ARG A 119     -33.878 -24.376  16.879  1.00 92.00           H  
ATOM   1702  CD  ARG A 119     -32.120 -23.192  17.131  1.00 92.00           C  
ATOM   1703  HD2 ARG A 119     -31.509 -24.039  16.819  1.00 92.00           H  
ATOM   1704  HD3 ARG A 119     -32.164 -23.215  18.219  1.00 92.00           H  
ATOM   1705  NE  ARG A 119     -31.521 -21.908  16.705  1.00 92.00           N  
ATOM   1706  HE  ARG A 119     -32.063 -21.081  16.911  1.00 92.00           H  
ATOM   1707  NH1 ARG A 119     -29.471 -22.680  16.019  1.00 92.00           N  
ATOM   1708 HH11 ARG A 119     -28.501 -22.507  15.796  1.00 92.00           H  
ATOM   1709 HH12 ARG A 119     -29.866 -23.605  15.935  1.00 92.00           H  
ATOM   1710  NH2 ARG A 119     -29.821 -20.488  16.181  1.00 92.00           N  
ATOM   1711 HH21 ARG A 119     -28.863 -20.352  15.891  1.00 92.00           H  
ATOM   1712 HH22 ARG A 119     -30.382 -19.696  16.463  1.00 92.00           H  
ATOM   1713  CZ  ARG A 119     -30.279 -21.702  16.308  1.00 92.00           C  
ATOM   1714  N   ILE A 120     -36.663 -24.664  15.982  1.00 93.56           N  
ATOM   1715  H   ILE A 120     -36.396 -24.356  15.057  1.00 93.56           H  
ATOM   1716  CA  ILE A 120     -37.239 -25.994  16.104  1.00 93.56           C  
ATOM   1717  HA  ILE A 120     -37.477 -26.196  17.148  1.00 93.56           H  
ATOM   1718  C   ILE A 120     -36.189 -26.982  15.640  1.00 93.56           C  
ATOM   1719  CB  ILE A 120     -38.540 -26.110  15.291  1.00 93.56           C  
ATOM   1720  HB  ILE A 120     -38.312 -25.988  14.232  1.00 93.56           H  
ATOM   1721  O   ILE A 120     -35.833 -26.976  14.466  1.00 93.56           O  
ATOM   1722  CG1 ILE A 120     -39.516 -24.991  15.718  1.00 93.56           C  
ATOM   1723 HG12 ILE A 120     -39.766 -25.097  16.774  1.00 93.56           H  
ATOM   1724 HG13 ILE A 120     -39.047 -24.016  15.589  1.00 93.56           H  
ATOM   1725  CG2 ILE A 120     -39.146 -27.507  15.514  1.00 93.56           C  
ATOM   1726 HG21 ILE A 120     -40.008 -27.650  14.862  1.00 93.56           H  
ATOM   1727 HG22 ILE A 120     -39.445 -27.617  16.557  1.00 93.56           H  
ATOM   1728 HG23 ILE A 120     -38.424 -28.288  15.276  1.00 93.56           H  
ATOM   1729  CD1 ILE A 120     -40.800 -24.938  14.909  1.00 93.56           C  
ATOM   1730 HD11 ILE A 120     -41.407 -24.116  15.290  1.00 93.56           H  
ATOM   1731 HD12 ILE A 120     -40.543 -24.744  13.868  1.00 93.56           H  
ATOM   1732 HD13 ILE A 120     -41.368 -25.863  15.007  1.00 93.56           H  
ATOM   1733  N   SER A 121     -35.720 -27.826  16.547  1.00 92.95           N  
ATOM   1734  H   SER A 121     -36.095 -27.781  17.484  1.00 92.95           H  
ATOM   1735  CA  SER A 121     -34.679 -28.816  16.276  1.00 92.95           C  
ATOM   1736  HA  SER A 121     -34.293 -28.683  15.266  1.00 92.95           H  
ATOM   1737  C   SER A 121     -35.254 -30.220  16.377  1.00 92.95           C  
ATOM   1738  CB  SER A 121     -33.502 -28.637  17.237  1.00 92.95           C  
ATOM   1739  HB2 SER A 121     -33.835 -28.808  18.261  1.00 92.95           H  
ATOM   1740  HB3 SER A 121     -32.723 -29.358  16.989  1.00 92.95           H  
ATOM   1741  O   SER A 121     -36.169 -30.469  17.163  1.00 92.95           O  
ATOM   1742  OG  SER A 121     -32.984 -27.325  17.120  1.00 92.95           O  
ATOM   1743  HG  SER A 121     -32.165 -27.260  17.616  1.00 92.95           H  
ATOM   1744  N   ALA A 122     -34.726 -31.158  15.597  1.00 90.73           N  
ATOM   1745  H   ALA A 122     -34.033 -30.894  14.912  1.00 90.73           H  
ATOM   1746  CA  ALA A 122     -35.101 -32.559  15.716  1.00 90.73           C  
ATOM   1747  HA  ALA A 122     -36.184 -32.628  15.604  1.00 90.73           H  
ATOM   1748  C   ALA A 122     -34.728 -33.088  17.115  1.00 90.73           C  
ATOM   1749  CB  ALA A 122     -34.462 -33.359  14.575  1.00 90.73           C  
ATOM   1750  HB1 ALA A 122     -34.690 -32.888  13.619  1.00 90.73           H  
ATOM   1751  HB2 ALA A 122     -33.380 -33.399  14.702  1.00 90.73           H  
ATOM   1752  HB3 ALA A 122     -34.856 -34.375  14.578  1.00 90.73           H  
ATOM   1753  O   ALA A 122     -33.595 -32.974  17.573  1.00 90.73           O  
ATOM   1754  N   GLY A 123     -35.690 -33.673  17.818  1.00 87.11           N  
ATOM   1755  H   GLY A 123     -36.598 -33.760  17.384  1.00 87.11           H  
ATOM   1756  CA  GLY A 123     -35.464 -34.310  19.110  1.00 87.11           C  
ATOM   1757  HA2 GLY A 123     -36.421 -34.538  19.579  1.00 87.11           H  
ATOM   1758  HA3 GLY A 123     -34.915 -33.624  19.755  1.00 87.11           H  
ATOM   1759  C   GLY A 123     -34.662 -35.605  18.963  1.00 87.11           C  
ATOM   1760  O   GLY A 123     -34.627 -36.221  17.900  1.00 87.11           O  
ATOM   1761  N   GLU A 124     -34.067 -36.086  20.054  1.00 80.88           N  
ATOM   1762  H   GLU A 124     -34.059 -35.511  20.885  1.00 80.88           H  
ATOM   1763  CA  GLU A 124     -33.218 -37.291  20.049  1.00 80.88           C  
ATOM   1764  HA  GLU A 124     -32.336 -37.111  19.434  1.00 80.88           H  
ATOM   1765  C   GLU A 124     -33.912 -38.555  19.511  1.00 80.88           C  
ATOM   1766  CB  GLU A 124     -32.775 -37.603  21.481  1.00 80.88           C  
ATOM   1767  HB2 GLU A 124     -32.229 -38.546  21.471  1.00 80.88           H  
ATOM   1768  HB3 GLU A 124     -33.666 -37.729  22.096  1.00 80.88           H  
ATOM   1769  O   GLU A 124     -33.255 -39.463  19.001  1.00 80.88           O  
ATOM   1770  CG  GLU A 124     -31.869 -36.535  22.107  1.00 80.88           C  
ATOM   1771  HG2 GLU A 124     -32.409 -35.589  22.150  1.00 80.88           H  
ATOM   1772  HG3 GLU A 124     -30.993 -36.406  21.471  1.00 80.88           H  
ATOM   1773  CD  GLU A 124     -31.426 -36.928  23.526  1.00 80.88           C  
ATOM   1774  OE1 GLU A 124     -30.531 -36.240  24.058  1.00 80.88           O  
ATOM   1775  OE2 GLU A 124     -31.988 -37.909  24.075  1.00 80.88           O  
ATOM   1776  N   ARG A 125     -35.244 -38.638  19.629  1.00 85.90           N  
ATOM   1777  H   ARG A 125     -35.723 -37.828  19.995  1.00 85.90           H  
ATOM   1778  CA  ARG A 125     -36.040 -39.778  19.141  1.00 85.90           C  
ATOM   1779  HA  ARG A 125     -35.378 -40.639  19.050  1.00 85.90           H  
ATOM   1780  C   ARG A 125     -36.589 -39.570  17.727  1.00 85.90           C  
ATOM   1781  CB  ARG A 125     -37.149 -40.139  20.138  1.00 85.90           C  
ATOM   1782  HB2 ARG A 125     -37.832 -39.296  20.242  1.00 85.90           H  
ATOM   1783  HB3 ARG A 125     -37.717 -40.981  19.742  1.00 85.90           H  
ATOM   1784  O   ARG A 125     -37.351 -40.416  17.255  1.00 85.90           O  
ATOM   1785  CG  ARG A 125     -36.622 -40.529  21.521  1.00 85.90           C  
ATOM   1786  HG2 ARG A 125     -36.018 -39.724  21.939  1.00 85.90           H  
ATOM   1787  HG3 ARG A 125     -36.014 -41.429  21.435  1.00 85.90           H  
ATOM   1788  CD  ARG A 125     -37.816 -40.788  22.442  1.00 85.90           C  
ATOM   1789  HD2 ARG A 125     -38.478 -41.513  21.968  1.00 85.90           H  
ATOM   1790  HD3 ARG A 125     -38.351 -39.847  22.570  1.00 85.90           H  
ATOM   1791  NE  ARG A 125     -37.377 -41.309  23.746  1.00 85.90           N  
ATOM   1792  HE  ARG A 125     -36.403 -41.565  23.815  1.00 85.90           H  
ATOM   1793  NH1 ARG A 125     -39.334 -40.954  24.881  1.00 85.90           N  
ATOM   1794 HH11 ARG A 125     -39.775 -40.836  25.782  1.00 85.90           H  
ATOM   1795 HH12 ARG A 125     -39.620 -40.383  24.098  1.00 85.90           H  
ATOM   1796  NH2 ARG A 125     -37.596 -41.881  25.936  1.00 85.90           N  
ATOM   1797 HH21 ARG A 125     -38.116 -41.873  26.802  1.00 85.90           H  
ATOM   1798 HH22 ARG A 125     -36.616 -42.126  25.953  1.00 85.90           H  
ATOM   1799  CZ  ARG A 125     -38.104 -41.388  24.843  1.00 85.90           C  
ATOM   1800  N   ALA A 126     -36.221 -38.483  17.048  1.00 86.22           N  
ATOM   1801  H   ALA A 126     -35.573 -37.831  17.467  1.00 86.22           H  
ATOM   1802  CA  ALA A 126     -36.595 -38.260  15.662  1.00 86.22           C  
ATOM   1803  HA  ALA A 126     -37.681 -38.333  15.609  1.00 86.22           H  
ATOM   1804  C   ALA A 126     -35.937 -39.311  14.743  1.00 86.22           C  
ATOM   1805  CB  ALA A 126     -36.212 -36.843  15.241  1.00 86.22           C  
ATOM   1806  HB1 ALA A 126     -36.555 -36.657  14.224  1.00 86.22           H  
ATOM   1807  HB2 ALA A 126     -35.129 -36.726  15.278  1.00 86.22           H  
ATOM   1808  HB3 ALA A 126     -36.667 -36.119  15.917  1.00 86.22           H  
ATOM   1809  O   ALA A 126     -34.730 -39.557  14.829  1.00 86.22           O  
ATOM   1810  N   PRO A 127     -36.699 -39.955  13.843  1.00 84.54           N  
ATOM   1811  CA  PRO A 127     -36.140 -40.911  12.896  1.00 84.54           C  
ATOM   1812  HA  PRO A 127     -35.546 -41.652  13.431  1.00 84.54           H  
ATOM   1813  C   PRO A 127     -35.248 -40.205  11.865  1.00 84.54           C  
ATOM   1814  CB  PRO A 127     -37.352 -41.606  12.266  1.00 84.54           C  
ATOM   1815  HB2 PRO A 127     -37.598 -42.494  12.848  1.00 84.54           H  
ATOM   1816  HB3 PRO A 127     -37.179 -41.874  11.223  1.00 84.54           H  
ATOM   1817  O   PRO A 127     -35.738 -39.460  11.023  1.00 84.54           O  
ATOM   1818  CG  PRO A 127     -38.477 -40.582  12.409  1.00 84.54           C  
ATOM   1819  HG2 PRO A 127     -39.458 -41.054  12.463  1.00 84.54           H  
ATOM   1820  HG3 PRO A 127     -38.427 -39.881  11.576  1.00 84.54           H  
ATOM   1821  CD  PRO A 127     -38.137 -39.835  13.690  1.00 84.54           C  
ATOM   1822  HD2 PRO A 127     -38.438 -38.791  13.600  1.00 84.54           H  
ATOM   1823  HD3 PRO A 127     -38.634 -40.304  14.540  1.00 84.54           H  
ATOM   1824  N   LYS A 128     -33.943 -40.510  11.878  1.00 82.26           N  
ATOM   1825  H   LYS A 128     -33.615 -41.044  12.670  1.00 82.26           H  
ATOM   1826  CA  LYS A 128     -32.926 -39.892  10.999  1.00 82.26           C  
ATOM   1827  HA  LYS A 128     -32.962 -38.811  11.128  1.00 82.26           H  
ATOM   1828  C   LYS A 128     -33.132 -40.121   9.495  1.00 82.26           C  
ATOM   1829  CB  LYS A 128     -31.524 -40.392  11.389  1.00 82.26           C  
ATOM   1830  HB2 LYS A 128     -31.480 -41.477  11.292  1.00 82.26           H  
ATOM   1831  HB3 LYS A 128     -30.805 -39.961  10.692  1.00 82.26           H  
ATOM   1832  O   LYS A 128     -32.555 -39.414   8.686  1.00 82.26           O  
ATOM   1833  CG  LYS A 128     -31.116 -39.987  12.812  1.00 82.26           C  
ATOM   1834  HG2 LYS A 128     -31.269 -38.915  12.931  1.00 82.26           H  
ATOM   1835  HG3 LYS A 128     -31.733 -40.514  13.539  1.00 82.26           H  
ATOM   1836  CD  LYS A 128     -29.637 -40.310  13.067  1.00 82.26           C  
ATOM   1837  HD2 LYS A 128     -29.476 -41.385  12.994  1.00 82.26           H  
ATOM   1838  HD3 LYS A 128     -29.034 -39.803  12.314  1.00 82.26           H  
ATOM   1839  CE  LYS A 128     -29.238 -39.809  14.459  1.00 82.26           C  
ATOM   1840  HE2 LYS A 128     -29.763 -40.394  15.215  1.00 82.26           H  
ATOM   1841  HE3 LYS A 128     -29.573 -38.776  14.555  1.00 82.26           H  
ATOM   1842  NZ  LYS A 128     -27.770 -39.869  14.667  1.00 82.26           N  
ATOM   1843  HZ1 LYS A 128     -27.423 -40.815  14.590  1.00 82.26           H  
ATOM   1844  HZ2 LYS A 128     -27.307 -39.293  13.979  1.00 82.26           H  
ATOM   1845  HZ3 LYS A 128     -27.533 -39.494  15.574  1.00 82.26           H  
ATOM   1846  N   THR A 129     -33.908 -41.133   9.111  1.00 83.22           N  
ATOM   1847  H   THR A 129     -34.353 -41.691   9.826  1.00 83.22           H  
ATOM   1848  CA  THR A 129     -34.120 -41.516   7.704  1.00 83.22           C  
ATOM   1849  HA  THR A 129     -33.278 -41.168   7.104  1.00 83.22           H  
ATOM   1850  C   THR A 129     -35.373 -40.903   7.085  1.00 83.22           C  
ATOM   1851  CB  THR A 129     -34.204 -43.042   7.564  1.00 83.22           C  
ATOM   1852  HB  THR A 129     -34.354 -43.303   6.517  1.00 83.22           H  
ATOM   1853  O   THR A 129     -35.664 -41.183   5.926  1.00 83.22           O  
ATOM   1854  CG2 THR A 129     -32.941 -43.750   8.050  1.00 83.22           C  
ATOM   1855 HG21 THR A 129     -33.024 -44.817   7.843  1.00 83.22           H  
ATOM   1856 HG22 THR A 129     -32.074 -43.355   7.521  1.00 83.22           H  
ATOM   1857 HG23 THR A 129     -32.808 -43.604   9.122  1.00 83.22           H  
ATOM   1858  OG1 THR A 129     -35.300 -43.525   8.317  1.00 83.22           O  
ATOM   1859  HG1 THR A 129     -36.072 -43.361   7.770  1.00 83.22           H  
ATOM   1860  N   LYS A 130     -36.170 -40.163   7.861  1.00 87.18           N  
ATOM   1861  H   LYS A 130     -35.825 -39.859   8.760  1.00 87.18           H  
ATOM   1862  CA  LYS A 130     -37.444 -39.595   7.413  1.00 87.18           C  
ATOM   1863  HA  LYS A 130     -37.684 -39.935   6.406  1.00 87.18           H  
ATOM   1864  C   LYS A 130     -37.351 -38.086   7.350  1.00 87.18           C  
ATOM   1865  CB  LYS A 130     -38.580 -40.013   8.342  1.00 87.18           C  
ATOM   1866  HB2 LYS A 130     -39.481 -39.482   8.033  1.00 87.18           H  
ATOM   1867  HB3 LYS A 130     -38.338 -39.721   9.364  1.00 87.18           H  
ATOM   1868  O   LYS A 130     -36.676 -37.475   8.175  1.00 87.18           O  
ATOM   1869  CG  LYS A 130     -38.832 -41.519   8.267  1.00 87.18           C  
ATOM   1870  HG2 LYS A 130     -38.895 -41.820   7.221  1.00 87.18           H  
ATOM   1871  HG3 LYS A 130     -38.017 -42.064   8.744  1.00 87.18           H  
ATOM   1872  CD  LYS A 130     -40.150 -41.837   8.969  1.00 87.18           C  
ATOM   1873  HD2 LYS A 130     -40.041 -41.692  10.044  1.00 87.18           H  
ATOM   1874  HD3 LYS A 130     -40.919 -41.163   8.591  1.00 87.18           H  
ATOM   1875  CE  LYS A 130     -40.541 -43.273   8.648  1.00 87.18           C  
ATOM   1876  HE2 LYS A 130     -40.471 -43.394   7.567  1.00 87.18           H  
ATOM   1877  HE3 LYS A 130     -39.836 -43.955   9.123  1.00 87.18           H  
ATOM   1878  NZ  LYS A 130     -41.928 -43.522   9.089  1.00 87.18           N  
ATOM   1879  HZ1 LYS A 130     -42.209 -44.463   8.853  1.00 87.18           H  
ATOM   1880  HZ2 LYS A 130     -42.520 -42.866   8.600  1.00 87.18           H  
ATOM   1881  HZ3 LYS A 130     -42.015 -43.360  10.082  1.00 87.18           H  
ATOM   1882  N   LYS A 131     -38.077 -37.488   6.409  1.00 90.56           N  
ATOM   1883  H   LYS A 131     -38.689 -38.059   5.844  1.00 90.56           H  
ATOM   1884  CA  LYS A 131     -38.175 -36.035   6.321  1.00 90.56           C  
ATOM   1885  HA  LYS A 131     -37.174 -35.614   6.420  1.00 90.56           H  
ATOM   1886  C   LYS A 131     -39.025 -35.525   7.483  1.00 90.56           C  
ATOM   1887  CB  LYS A 131     -38.735 -35.649   4.950  1.00 90.56           C  
ATOM   1888  HB2 LYS A 131     -39.769 -35.983   4.866  1.00 90.56           H  
ATOM   1889  HB3 LYS A 131     -38.144 -36.133   4.173  1.00 90.56           H  
ATOM   1890  O   LYS A 131     -40.187 -35.917   7.610  1.00 90.56           O  
ATOM   1891  CG  LYS A 131     -38.657 -34.133   4.763  1.00 90.56           C  
ATOM   1892  HG2 LYS A 131     -37.618 -33.815   4.852  1.00 90.56           H  
ATOM   1893  HG3 LYS A 131     -39.241 -33.641   5.542  1.00 90.56           H  
ATOM   1894  CD  LYS A 131     -39.202 -33.709   3.398  1.00 90.56           C  
ATOM   1895  HD2 LYS A 131     -40.254 -33.987   3.324  1.00 90.56           H  
ATOM   1896  HD3 LYS A 131     -38.628 -34.175   2.597  1.00 90.56           H  
ATOM   1897  CE  LYS A 131     -39.053 -32.193   3.347  1.00 90.56           C  
ATOM   1898  HE2 LYS A 131     -37.996 -31.929   3.351  1.00 90.56           H  
ATOM   1899  HE3 LYS A 131     -39.479 -31.790   4.266  1.00 90.56           H  
ATOM   1900  NZ  LYS A 131     -39.728 -31.555   2.197  1.00 90.56           N  
ATOM   1901  HZ1 LYS A 131     -40.730 -31.671   2.254  1.00 90.56           H  
ATOM   1902  HZ2 LYS A 131     -39.577 -30.562   2.307  1.00 90.56           H  
ATOM   1903  HZ3 LYS A 131     -39.337 -31.830   1.308  1.00 90.56           H  
ATOM   1904  N   LEU A 132     -38.437 -34.675   8.319  1.00 93.92           N  
ATOM   1905  H   LEU A 132     -37.482 -34.402   8.137  1.00 93.92           H  
ATOM   1906  CA  LEU A 132     -39.108 -34.031   9.441  1.00 93.92           C  
ATOM   1907  HA  LEU A 132     -40.036 -34.562   9.652  1.00 93.92           H  
ATOM   1908  C   LEU A 132     -39.454 -32.590   9.053  1.00 93.92           C  
ATOM   1909  CB  LEU A 132     -38.196 -34.136  10.676  1.00 93.92           C  
ATOM   1910  HB2 LEU A 132     -37.877 -35.172  10.787  1.00 93.92           H  
ATOM   1911  HB3 LEU A 132     -37.305 -33.534  10.496  1.00 93.92           H  
ATOM   1912  O   LEU A 132     -38.579 -31.826   8.651  1.00 93.92           O  
ATOM   1913  CG  LEU A 132     -38.838 -33.683  11.999  1.00 93.92           C  
ATOM   1914  HG  LEU A 132     -39.185 -32.654  11.909  1.00 93.92           H  
ATOM   1915  CD1 LEU A 132     -40.003 -34.575  12.434  1.00 93.92           C  
ATOM   1916 HD11 LEU A 132     -39.671 -35.611  12.507  1.00 93.92           H  
ATOM   1917 HD12 LEU A 132     -40.361 -34.244  13.409  1.00 93.92           H  
ATOM   1918 HD13 LEU A 132     -40.826 -34.492  11.724  1.00 93.92           H  
ATOM   1919  CD2 LEU A 132     -37.786 -33.767  13.102  1.00 93.92           C  
ATOM   1920 HD21 LEU A 132     -38.201 -33.410  14.045  1.00 93.92           H  
ATOM   1921 HD22 LEU A 132     -36.926 -33.151  12.838  1.00 93.92           H  
ATOM   1922 HD23 LEU A 132     -37.451 -34.797  13.227  1.00 93.92           H  
ATOM   1923  N   SER A 133     -40.725 -32.225   9.176  1.00 95.42           N  
ATOM   1924  H   SER A 133     -41.396 -32.905   9.505  1.00 95.42           H  
ATOM   1925  CA  SER A 133     -41.216 -30.872   8.894  1.00 95.42           C  
ATOM   1926  HA  SER A 133     -40.384 -30.169   8.921  1.00 95.42           H  
ATOM   1927  C   SER A 133     -42.208 -30.455   9.976  1.00 95.42           C  
ATOM   1928  CB  SER A 133     -41.874 -30.776   7.505  1.00 95.42           C  
ATOM   1929  HB2 SER A 133     -42.844 -31.272   7.535  1.00 95.42           H  
ATOM   1930  HB3 SER A 133     -42.036 -29.727   7.256  1.00 95.42           H  
ATOM   1931  O   SER A 133     -42.776 -31.298  10.671  1.00 95.42           O  
ATOM   1932  OG  SER A 133     -41.098 -31.383   6.487  1.00 95.42           O  
ATOM   1933  HG  SER A 133     -40.823 -30.703   5.868  1.00 95.42           H  
ATOM   1934  N   VAL A 134     -42.451 -29.160  10.110  1.00 95.29           N  
ATOM   1935  H   VAL A 134     -41.935 -28.511   9.533  1.00 95.29           H  
ATOM   1936  CA  VAL A 134     -43.470 -28.605  11.006  1.00 95.29           C  
ATOM   1937  HA  VAL A 134     -44.056 -29.420  11.433  1.00 95.29           H  
ATOM   1938  C   VAL A 134     -44.443 -27.739  10.224  1.00 95.29           C  
ATOM   1939  CB  VAL A 134     -42.852 -27.827  12.175  1.00 95.29           C  
ATOM   1940  HB  VAL A 134     -43.648 -27.275  12.675  1.00 95.29           H  
ATOM   1941  O   VAL A 134     -44.038 -26.972   9.356  1.00 95.29           O  
ATOM   1942  CG1 VAL A 134     -42.245 -28.789  13.200  1.00 95.29           C  
ATOM   1943 HG11 VAL A 134     -42.980 -29.546  13.475  1.00 95.29           H  
ATOM   1944 HG12 VAL A 134     -41.362 -29.280  12.789  1.00 95.29           H  
ATOM   1945 HG13 VAL A 134     -41.976 -28.230  14.096  1.00 95.29           H  
ATOM   1946  CG2 VAL A 134     -41.779 -26.832  11.721  1.00 95.29           C  
ATOM   1947 HG21 VAL A 134     -40.920 -27.350  11.296  1.00 95.29           H  
ATOM   1948 HG22 VAL A 134     -41.443 -26.245  12.576  1.00 95.29           H  
ATOM   1949 HG23 VAL A 134     -42.187 -26.159  10.967  1.00 95.29           H  
ATOM   1950  N   GLU A 135     -45.727 -27.866  10.529  1.00 96.19           N  
ATOM   1951  H   GLU A 135     -45.989 -28.542  11.232  1.00 96.19           H  
ATOM   1952  CA  GLU A 135     -46.807 -27.096   9.920  1.00 96.19           C  
ATOM   1953  HA  GLU A 135     -46.389 -26.433   9.162  1.00 96.19           H  
ATOM   1954  C   GLU A 135     -47.509 -26.236  10.972  1.00 96.19           C  
ATOM   1955  CB  GLU A 135     -47.777 -28.043   9.203  1.00 96.19           C  
ATOM   1956  HB2 GLU A 135     -47.218 -28.617   8.464  1.00 96.19           H  
ATOM   1957  HB3 GLU A 135     -48.187 -28.739   9.936  1.00 96.19           H  
ATOM   1958  O   GLU A 135     -47.917 -26.728  12.028  1.00 96.19           O  
ATOM   1959  CG  GLU A 135     -48.937 -27.309   8.507  1.00 96.19           C  
ATOM   1960  HG2 GLU A 135     -48.524 -26.619   7.771  1.00 96.19           H  
ATOM   1961  HG3 GLU A 135     -49.483 -26.723   9.246  1.00 96.19           H  
ATOM   1962  CD  GLU A 135     -49.935 -28.258   7.821  1.00 96.19           C  
ATOM   1963  OE1 GLU A 135     -50.854 -27.728   7.155  1.00 96.19           O  
ATOM   1964  OE2 GLU A 135     -49.807 -29.495   7.978  1.00 96.19           O  
ATOM   1965  N   VAL A 136     -47.675 -24.950  10.666  1.00 95.46           N  
ATOM   1966  H   VAL A 136     -47.301 -24.629   9.784  1.00 95.46           H  
ATOM   1967  CA  VAL A 136     -48.486 -24.009  11.445  1.00 95.46           C  
ATOM   1968  HA  VAL A 136     -48.628 -24.406  12.450  1.00 95.46           H  
ATOM   1969  C   VAL A 136     -49.851 -23.873  10.776  1.00 95.46           C  
ATOM   1970  CB  VAL A 136     -47.799 -22.640  11.584  1.00 95.46           C  
ATOM   1971  HB  VAL A 136     -47.668 -22.209  10.592  1.00 95.46           H  
ATOM   1972  O   VAL A 136     -49.960 -23.371   9.656  1.00 95.46           O  
ATOM   1973  CG1 VAL A 136     -48.633 -21.682  12.447  1.00 95.46           C  
ATOM   1974 HG11 VAL A 136     -48.781 -22.104  13.440  1.00 95.46           H  
ATOM   1975 HG12 VAL A 136     -49.599 -21.492  11.981  1.00 95.46           H  
ATOM   1976 HG13 VAL A 136     -48.111 -20.729  12.535  1.00 95.46           H  
ATOM   1977  CG2 VAL A 136     -46.423 -22.778  12.237  1.00 95.46           C  
ATOM   1978 HG21 VAL A 136     -45.804 -23.456  11.650  1.00 95.46           H  
ATOM   1979 HG22 VAL A 136     -46.518 -23.158  13.254  1.00 95.46           H  
ATOM   1980 HG23 VAL A 136     -45.935 -21.804  12.246  1.00 95.46           H  
ATOM   1981  N   ALA A 137     -50.895 -24.292  11.486  1.00 94.11           N  
ATOM   1982  H   ALA A 137     -50.708 -24.671  12.403  1.00 94.11           H  
ATOM   1983  CA  ALA A 137     -52.283 -24.287  11.036  1.00 94.11           C  
ATOM   1984  HA  ALA A 137     -52.341 -23.803  10.061  1.00 94.11           H  
ATOM   1985  C   ALA A 137     -53.195 -23.492  11.991  1.00 94.11           C  
ATOM   1986  CB  ALA A 137     -52.728 -25.746  10.853  1.00 94.11           C  
ATOM   1987  HB1 ALA A 137     -52.645 -26.285  11.797  1.00 94.11           H  
ATOM   1988  HB2 ALA A 137     -52.088 -26.231  10.116  1.00 94.11           H  
ATOM   1989  HB3 ALA A 137     -53.758 -25.788  10.499  1.00 94.11           H  
ATOM   1990  O   ALA A 137     -52.780 -23.027  13.057  1.00 94.11           O  
ATOM   1991  N   GLU A 138     -54.463 -23.316  11.608  1.00 92.68           N  
ATOM   1992  H   GLU A 138     -54.786 -23.780  10.772  1.00 92.68           H  
ATOM   1993  CA  GLU A 138     -55.465 -22.708  12.493  1.00 92.68           C  
ATOM   1994  HA  GLU A 138     -55.070 -21.758  12.853  1.00 92.68           H  
ATOM   1995  C   GLU A 138     -55.734 -23.573  13.727  1.00 92.68           C  
ATOM   1996  CB  GLU A 138     -56.785 -22.420  11.761  1.00 92.68           C  
ATOM   1997  HB2 GLU A 138     -57.527 -22.092  12.489  1.00 92.68           H  
ATOM   1998  HB3 GLU A 138     -57.141 -23.327  11.273  1.00 92.68           H  
ATOM   1999  O   GLU A 138     -55.763 -24.807  13.657  1.00 92.68           O  
ATOM   2000  CG  GLU A 138     -56.594 -21.307  10.732  1.00 92.68           C  
ATOM   2001  HG2 GLU A 138     -56.126 -20.457  11.228  1.00 92.68           H  
ATOM   2002  HG3 GLU A 138     -55.913 -21.672   9.963  1.00 92.68           H  
ATOM   2003  CD  GLU A 138     -57.885 -20.837  10.051  1.00 92.68           C  
ATOM   2004  OE1 GLU A 138     -57.818 -19.711   9.503  1.00 92.68           O  
ATOM   2005  OE2 GLU A 138     -58.842 -21.622   9.953  1.00 92.68           O  
ATOM   2006  N   ALA A 139     -55.950 -22.896  14.854  1.00 91.89           N  
ATOM   2007  H   ALA A 139     -55.992 -21.888  14.819  1.00 91.89           H  
ATOM   2008  CA  ALA A 139     -56.415 -23.516  16.084  1.00 91.89           C  
ATOM   2009  HA  ALA A 139     -55.712 -24.293  16.384  1.00 91.89           H  
ATOM   2010  C   ALA A 139     -57.795 -24.169  15.880  1.00 91.89           C  
ATOM   2011  CB  ALA A 139     -56.439 -22.437  17.166  1.00 91.89           C  
ATOM   2012  HB1 ALA A 139     -55.420 -22.155  17.432  1.00 91.89           H  
ATOM   2013  HB2 ALA A 139     -56.984 -21.560  16.816  1.00 91.89           H  
ATOM   2014  HB3 ALA A 139     -56.935 -22.821  18.058  1.00 91.89           H  
ATOM   2015  O   ALA A 139     -58.622 -23.684  15.108  1.00 91.89           O  
ATOM   2016  N   GLY A 140     -58.036 -25.296  16.545  1.00 88.23           N  
ATOM   2017  H   GLY A 140     -57.324 -25.637  17.176  1.00 88.23           H  
ATOM   2018  CA  GLY A 140     -59.303 -26.017  16.479  1.00 88.23           C  
ATOM   2019  HA2 GLY A 140     -59.673 -25.997  15.454  1.00 88.23           H  
ATOM   2020  HA3 GLY A 140     -59.136 -27.055  16.765  1.00 88.23           H  
ATOM   2021  C   GLY A 140     -60.379 -25.447  17.409  1.00 88.23           C  
ATOM   2022  O   GLY A 140     -60.116 -25.145  18.570  1.00 88.23           O  
ATOM   2023  N   GLY A 141     -61.622 -25.396  16.923  1.00 86.10           N  
ATOM   2024  H   GLY A 141     -61.734 -25.518  15.926  1.00 86.10           H  
ATOM   2025  CA  GLY A 141     -62.807 -24.969  17.680  1.00 86.10           C  
ATOM   2026  HA2 GLY A 141     -62.521 -24.611  18.669  1.00 86.10           H  
ATOM   2027  HA3 GLY A 141     -63.473 -25.823  17.804  1.00 86.10           H  
ATOM   2028  C   GLY A 141     -63.571 -23.846  16.976  1.00 86.10           C  
ATOM   2029  O   GLY A 141     -62.999 -23.106  16.186  1.00 86.10           O  
ATOM   2030  N   GLU A 142     -64.873 -23.711  17.251  1.00 76.84           N  
ATOM   2031  H   GLU A 142     -65.317 -24.362  17.883  1.00 76.84           H  
ATOM   2032  CA  GLU A 142     -65.742 -22.759  16.532  1.00 76.84           C  
ATOM   2033  HA  GLU A 142     -65.575 -22.880  15.462  1.00 76.84           H  
ATOM   2034  C   GLU A 142     -65.429 -21.277  16.813  1.00 76.84           C  
ATOM   2035  CB  GLU A 142     -67.228 -23.073  16.808  1.00 76.84           C  
ATOM   2036  HB2 GLU A 142     -67.375 -23.189  17.882  1.00 76.84           H  
ATOM   2037  HB3 GLU A 142     -67.836 -22.236  16.465  1.00 76.84           H  
ATOM   2038  O   GLU A 142     -65.908 -20.427  16.076  1.00 76.84           O  
ATOM   2039  CG  GLU A 142     -67.703 -24.337  16.068  1.00 76.84           C  
ATOM   2040  HG2 GLU A 142     -67.489 -24.216  15.006  1.00 76.84           H  
ATOM   2041  HG3 GLU A 142     -67.128 -25.190  16.429  1.00 76.84           H  
ATOM   2042  CD  GLU A 142     -69.204 -24.636  16.249  1.00 76.84           C  
ATOM   2043  OE1 GLU A 142     -69.719 -25.470  15.468  1.00 76.84           O  
ATOM   2044  OE2 GLU A 142     -69.820 -24.073  17.183  1.00 76.84           O  
ATOM   2045  N   ASN A 143     -64.620 -20.952  17.832  1.00 81.05           N  
ATOM   2046  H   ASN A 143     -64.202 -21.713  18.347  1.00 81.05           H  
ATOM   2047  CA  ASN A 143     -64.205 -19.582  18.174  1.00 81.05           C  
ATOM   2048  HA  ASN A 143     -64.075 -19.009  17.255  1.00 81.05           H  
ATOM   2049  C   ASN A 143     -62.846 -19.572  18.907  1.00 81.05           C  
ATOM   2050  CB  ASN A 143     -65.299 -18.903  19.025  1.00 81.05           C  
ATOM   2051  HB2 ASN A 143     -64.920 -17.948  19.391  1.00 81.05           H  
ATOM   2052  HB3 ASN A 143     -65.530 -19.525  19.890  1.00 81.05           H  
ATOM   2053  O   ASN A 143     -62.748 -19.084  20.037  1.00 81.05           O  
ATOM   2054  CG  ASN A 143     -66.563 -18.580  18.256  1.00 81.05           C  
ATOM   2055  ND2 ASN A 143     -67.693 -19.106  18.667  1.00 81.05           N  
ATOM   2056 HD21 ASN A 143     -68.461 -18.972  18.024  1.00 81.05           H  
ATOM   2057 HD22 ASN A 143     -67.687 -19.829  19.371  1.00 81.05           H  
ATOM   2058  OD1 ASN A 143     -66.575 -17.818  17.309  1.00 81.05           O  
ATOM   2059  N   ALA A 144     -61.809 -20.180  18.326  1.00 83.92           N  
ATOM   2060  H   ALA A 144     -61.905 -20.556  17.394  1.00 83.92           H  
ATOM   2061  CA  ALA A 144     -60.478 -20.146  18.933  1.00 83.92           C  
ATOM   2062  HA  ALA A 144     -60.572 -20.538  19.946  1.00 83.92           H  
ATOM   2063  C   ALA A 144     -59.931 -18.697  18.981  1.00 83.92           C  
ATOM   2064  CB  ALA A 144     -59.540 -21.089  18.178  1.00 83.92           C  
ATOM   2065  HB1 ALA A 144     -59.419 -20.752  17.148  1.00 83.92           H  
ATOM   2066  HB2 ALA A 144     -59.939 -22.103  18.184  1.00 83.92           H  
ATOM   2067  HB3 ALA A 144     -58.568 -21.092  18.672  1.00 83.92           H  
ATOM   2068  O   ALA A 144     -60.077 -17.972  17.996  1.00 83.92           O  
ATOM   2069  N   PRO A 145     -59.310 -18.254  20.094  1.00 87.21           N  
ATOM   2070  CA  PRO A 145     -58.670 -16.941  20.183  1.00 87.21           C  
ATOM   2071  HA  PRO A 145     -59.444 -16.175  20.135  1.00 87.21           H  
ATOM   2072  C   PRO A 145     -57.640 -16.699  19.067  1.00 87.21           C  
ATOM   2073  CB  PRO A 145     -58.002 -16.913  21.562  1.00 87.21           C  
ATOM   2074  HB2 PRO A 145     -58.010 -15.912  21.995  1.00 87.21           H  
ATOM   2075  HB3 PRO A 145     -56.980 -17.284  21.485  1.00 87.21           H  
ATOM   2076  O   PRO A 145     -56.886 -17.604  18.712  1.00 87.21           O  
ATOM   2077  CG  PRO A 145     -58.819 -17.899  22.393  1.00 87.21           C  
ATOM   2078  HG2 PRO A 145     -58.230 -18.334  23.200  1.00 87.21           H  
ATOM   2079  HG3 PRO A 145     -59.705 -17.400  22.784  1.00 87.21           H  
ATOM   2080  CD  PRO A 145     -59.235 -18.949  21.369  1.00 87.21           C  
ATOM   2081  HD2 PRO A 145     -60.198 -19.372  21.654  1.00 87.21           H  
ATOM   2082  HD3 PRO A 145     -58.480 -19.732  21.299  1.00 87.21           H  
ATOM   2083  N   ASP A 146     -57.549 -15.466  18.557  1.00 86.25           N  
ATOM   2084  H   ASP A 146     -58.261 -14.796  18.809  1.00 86.25           H  
ATOM   2085  CA  ASP A 146     -56.681 -15.117  17.414  1.00 86.25           C  
ATOM   2086  HA  ASP A 146     -56.991 -15.707  16.551  1.00 86.25           H  
ATOM   2087  C   ASP A 146     -55.184 -15.400  17.653  1.00 86.25           C  
ATOM   2088  CB  ASP A 146     -56.850 -13.624  17.075  1.00 86.25           C  
ATOM   2089  HB2 ASP A 146     -56.082 -13.343  16.354  1.00 86.25           H  
ATOM   2090  HB3 ASP A 146     -56.686 -13.035  17.978  1.00 86.25           H  
ATOM   2091  O   ASP A 146     -54.429 -15.675  16.710  1.00 86.25           O  
ATOM   2092  CG  ASP A 146     -58.206 -13.259  16.464  1.00 86.25           C  
ATOM   2093  OD1 ASP A 146     -58.846 -14.153  15.873  1.00 86.25           O  
ATOM   2094  OD2 ASP A 146     -58.576 -12.070  16.585  1.00 86.25           O  
ATOM   2095  N   ASP A 147     -54.750 -15.363  18.917  1.00 89.02           N  
ATOM   2096  H   ASP A 147     -55.434 -15.212  19.644  1.00 89.02           H  
ATOM   2097  CA  ASP A 147     -53.382 -15.657  19.348  1.00 89.02           C  
ATOM   2098  HA  ASP A 147     -52.698 -15.247  18.606  1.00 89.02           H  
ATOM   2099  C   ASP A 147     -53.071 -17.155  19.450  1.00 89.02           C  
ATOM   2100  CB  ASP A 147     -53.100 -14.950  20.680  1.00 89.02           C  
ATOM   2101  HB2 ASP A 147     -53.289 -13.883  20.561  1.00 89.02           H  
ATOM   2102  HB3 ASP A 147     -52.042 -15.065  20.918  1.00 89.02           H  
ATOM   2103  O   ASP A 147     -51.908 -17.524  19.631  1.00 89.02           O  
ATOM   2104  CG  ASP A 147     -53.937 -15.469  21.853  1.00 89.02           C  
ATOM   2105  OD1 ASP A 147     -55.179 -15.403  21.780  1.00 89.02           O  
ATOM   2106  OD2 ASP A 147     -53.357 -15.724  22.932  1.00 89.02           O  
ATOM   2107  N   GLN A 148     -54.083 -18.014  19.313  1.00 93.20           N  
ATOM   2108  H   GLN A 148     -55.008 -17.654  19.128  1.00 93.20           H  
ATOM   2109  CA  GLN A 148     -53.911 -19.457  19.298  1.00 93.20           C  
ATOM   2110  HA  GLN A 148     -53.004 -19.677  19.862  1.00 93.20           H  
ATOM   2111  C   GLN A 148     -53.694 -19.989  17.882  1.00 93.20           C  
ATOM   2112  CB  GLN A 148     -55.061 -20.174  20.018  1.00 93.20           C  
ATOM   2113  HB2 GLN A 148     -54.936 -21.248  19.882  1.00 93.20           H  
ATOM   2114  HB3 GLN A 148     -56.020 -19.882  19.591  1.00 93.20           H  
ATOM   2115  O   GLN A 148     -54.193 -19.464  16.880  1.00 93.20           O  
ATOM   2116  CG  GLN A 148     -55.032 -19.869  21.521  1.00 93.20           C  
ATOM   2117  HG2 GLN A 148     -55.235 -18.811  21.689  1.00 93.20           H  
ATOM   2118  HG3 GLN A 148     -54.032 -20.085  21.896  1.00 93.20           H  
ATOM   2119  CD  GLN A 148     -56.024 -20.692  22.334  1.00 93.20           C  
ATOM   2120  NE2 GLN A 148     -55.970 -20.613  23.644  1.00 93.20           N  
ATOM   2121 HE21 GLN A 148     -55.224 -20.097  24.088  1.00 93.20           H  
ATOM   2122 HE22 GLN A 148     -56.563 -21.259  24.145  1.00 93.20           H  
ATOM   2123  OE1 GLN A 148     -56.858 -21.424  21.833  1.00 93.20           O  
ATOM   2124  N   PHE A 149     -52.917 -21.055  17.788  1.00 94.63           N  
ATOM   2125  H   PHE A 149     -52.484 -21.408  18.630  1.00 94.63           H  
ATOM   2126  CA  PHE A 149     -52.655 -21.777  16.552  1.00 94.63           C  
ATOM   2127  HA  PHE A 149     -53.525 -21.702  15.900  1.00 94.63           H  
ATOM   2128  C   PHE A 149     -52.450 -23.260  16.838  1.00 94.63           C  
ATOM   2129  CB  PHE A 149     -51.463 -21.138  15.822  1.00 94.63           C  
ATOM   2130  HB2 PHE A 149     -51.740 -20.114  15.570  1.00 94.63           H  
ATOM   2131  HB3 PHE A 149     -51.294 -21.658  14.879  1.00 94.63           H  
ATOM   2132  O   PHE A 149     -52.410 -23.699  17.990  1.00 94.63           O  
ATOM   2133  CG  PHE A 149     -50.163 -21.084  16.597  1.00 94.63           C  
ATOM   2134  CD1 PHE A 149     -49.943 -20.054  17.533  1.00 94.63           C  
ATOM   2135  HD1 PHE A 149     -50.711 -19.321  17.732  1.00 94.63           H  
ATOM   2136  CD2 PHE A 149     -49.162 -22.046  16.367  1.00 94.63           C  
ATOM   2137  HD2 PHE A 149     -49.323 -22.841  15.654  1.00 94.63           H  
ATOM   2138  CE1 PHE A 149     -48.730 -19.987  18.235  1.00 94.63           C  
ATOM   2139  HE1 PHE A 149     -48.574 -19.208  18.966  1.00 94.63           H  
ATOM   2140  CE2 PHE A 149     -47.942 -21.968  17.061  1.00 94.63           C  
ATOM   2141  HE2 PHE A 149     -47.170 -22.700  16.874  1.00 94.63           H  
ATOM   2142  CZ  PHE A 149     -47.726 -20.939  17.993  1.00 94.63           C  
ATOM   2143  HZ  PHE A 149     -46.789 -20.877  18.526  1.00 94.63           H  
ATOM   2144  N   LYS A 150     -52.343 -24.034  15.764  1.00 96.35           N  
ATOM   2145  H   LYS A 150     -52.398 -23.600  14.854  1.00 96.35           H  
ATOM   2146  CA  LYS A 150     -52.047 -25.459  15.800  1.00 96.35           C  
ATOM   2147  HA  LYS A 150     -52.060 -25.813  16.830  1.00 96.35           H  
ATOM   2148  C   LYS A 150     -50.663 -25.690  15.222  1.00 96.35           C  
ATOM   2149  CB  LYS A 150     -53.146 -26.173  15.020  1.00 96.35           C  
ATOM   2150  HB2 LYS A 150     -54.087 -25.921  15.509  1.00 96.35           H  
ATOM   2151  HB3 LYS A 150     -53.181 -25.772  14.007  1.00 96.35           H  
ATOM   2152  O   LYS A 150     -50.393 -25.244  14.110  1.00 96.35           O  
ATOM   2153  CG  LYS A 150     -52.962 -27.698  14.943  1.00 96.35           C  
ATOM   2154  HG2 LYS A 150     -52.831 -28.109  15.944  1.00 96.35           H  
ATOM   2155  HG3 LYS A 150     -52.068 -27.916  14.359  1.00 96.35           H  
ATOM   2156  CD  LYS A 150     -54.173 -28.352  14.260  1.00 96.35           C  
ATOM   2157  HD2 LYS A 150     -54.411 -27.813  13.343  1.00 96.35           H  
ATOM   2158  HD3 LYS A 150     -53.950 -29.393  14.028  1.00 96.35           H  
ATOM   2159  CE  LYS A 150     -55.329 -28.273  15.252  1.00 96.35           C  
ATOM   2160  HE2 LYS A 150     -55.133 -28.965  16.071  1.00 96.35           H  
ATOM   2161  HE3 LYS A 150     -55.349 -27.274  15.688  1.00 96.35           H  
ATOM   2162  NZ  LYS A 150     -56.674 -28.514  14.707  1.00 96.35           N  
ATOM   2163  HZ1 LYS A 150     -56.916 -27.769  14.069  1.00 96.35           H  
ATOM   2164  HZ2 LYS A 150     -56.746 -29.424  14.274  1.00 96.35           H  
ATOM   2165  HZ3 LYS A 150     -57.289 -28.456  15.506  1.00 96.35           H  
ATOM   2166  N   LEU A 151     -49.809 -26.396  15.955  1.00 96.38           N  
ATOM   2167  H   LEU A 151     -50.114 -26.716  16.863  1.00 96.38           H  
ATOM   2168  CA  LEU A 151     -48.523 -26.868  15.449  1.00 96.38           C  
ATOM   2169  HA  LEU A 151     -48.305 -26.370  14.504  1.00 96.38           H  
ATOM   2170  C   LEU A 151     -48.611 -28.372  15.181  1.00 96.38           C  
ATOM   2171  CB  LEU A 151     -47.409 -26.507  16.443  1.00 96.38           C  
ATOM   2172  HB2 LEU A 151     -47.479 -25.451  16.704  1.00 96.38           H  
ATOM   2173  HB3 LEU A 151     -47.556 -27.088  17.354  1.00 96.38           H  
ATOM   2174  O   LEU A 151     -48.912 -29.149  16.088  1.00 96.38           O  
ATOM   2175  CG  LEU A 151     -46.002 -26.795  15.885  1.00 96.38           C  
ATOM   2176  HG  LEU A 151     -45.984 -27.773  15.405  1.00 96.38           H  
ATOM   2177  CD1 LEU A 151     -45.567 -25.735  14.871  1.00 96.38           C  
ATOM   2178 HD11 LEU A 151     -46.221 -25.754  13.999  1.00 96.38           H  
ATOM   2179 HD12 LEU A 151     -45.593 -24.743  15.322  1.00 96.38           H  
ATOM   2180 HD13 LEU A 151     -44.551 -25.943  14.535  1.00 96.38           H  
ATOM   2181  CD2 LEU A 151     -44.988 -26.819  17.023  1.00 96.38           C  
ATOM   2182 HD21 LEU A 151     -44.974 -25.859  17.538  1.00 96.38           H  
ATOM   2183 HD22 LEU A 151     -45.249 -27.613  17.723  1.00 96.38           H  
ATOM   2184 HD23 LEU A 151     -43.997 -27.028  16.619  1.00 96.38           H  
ATOM   2185  N   VAL A 152     -48.343 -28.788  13.948  1.00 97.23           N  
ATOM   2186  H   VAL A 152     -48.117 -28.097  13.247  1.00 97.23           H  
ATOM   2187  CA  VAL A 152     -48.336 -30.196  13.538  1.00 97.23           C  
ATOM   2188  HA  VAL A 152     -48.652 -30.819  14.374  1.00 97.23           H  
ATOM   2189  C   VAL A 152     -46.916 -30.595  13.162  1.00 97.23           C  
ATOM   2190  CB  VAL A 152     -49.310 -30.460  12.374  1.00 97.23           C  
ATOM   2191  HB  VAL A 152     -48.932 -29.978  11.473  1.00 97.23           H  
ATOM   2192  O   VAL A 152     -46.292 -29.969  12.313  1.00 97.23           O  
ATOM   2193  CG1 VAL A 152     -49.433 -31.963  12.095  1.00 97.23           C  
ATOM   2194 HG11 VAL A 152     -50.104 -32.116  11.249  1.00 97.23           H  
ATOM   2195 HG12 VAL A 152     -49.824 -32.479  12.971  1.00 97.23           H  
ATOM   2196 HG13 VAL A 152     -48.459 -32.376  11.834  1.00 97.23           H  
ATOM   2197  CG2 VAL A 152     -50.716 -29.910  12.652  1.00 97.23           C  
ATOM   2198 HG21 VAL A 152     -50.674 -28.823  12.715  1.00 97.23           H  
ATOM   2199 HG22 VAL A 152     -51.377 -30.169  11.824  1.00 97.23           H  
ATOM   2200 HG23 VAL A 152     -51.105 -30.329  13.580  1.00 97.23           H  
ATOM   2201  N   VAL A 153     -46.402 -31.655  13.777  1.00 96.06           N  
ATOM   2202  H   VAL A 153     -46.981 -32.148  14.442  1.00 96.06           H  
ATOM   2203  CA  VAL A 153     -45.119 -32.259  13.405  1.00 96.06           C  
ATOM   2204  HA  VAL A 153     -44.469 -31.494  12.979  1.00 96.06           H  
ATOM   2205  C   VAL A 153     -45.386 -33.318  12.345  1.00 96.06           C  
ATOM   2206  CB  VAL A 153     -44.397 -32.865  14.620  1.00 96.06           C  
ATOM   2207  HB  VAL A 153     -44.950 -33.739  14.962  1.00 96.06           H  
ATOM   2208  O   VAL A 153     -46.171 -34.241  12.575  1.00 96.06           O  
ATOM   2209  CG1 VAL A 153     -42.981 -33.309  14.242  1.00 96.06           C  
ATOM   2210 HG11 VAL A 153     -43.017 -34.092  13.485  1.00 96.06           H  
ATOM   2211 HG12 VAL A 153     -42.412 -32.462  13.858  1.00 96.06           H  
ATOM   2212 HG13 VAL A 153     -42.477 -33.702  15.125  1.00 96.06           H  
ATOM   2213  CG2 VAL A 153     -44.302 -31.859  15.771  1.00 96.06           C  
ATOM   2214 HG21 VAL A 153     -43.746 -32.300  16.598  1.00 96.06           H  
ATOM   2215 HG22 VAL A 153     -43.805 -30.952  15.426  1.00 96.06           H  
ATOM   2216 HG23 VAL A 153     -45.297 -31.604  16.137  1.00 96.06           H  
ATOM   2217  N   LEU A 154     -44.747 -33.192  11.186  1.00 96.02           N  
ATOM   2218  H   LEU A 154     -44.091 -32.431  11.089  1.00 96.02           H  
ATOM   2219  CA  LEU A 154     -44.913 -34.069  10.033  1.00 96.02           C  
ATOM   2220  HA  LEU A 154     -45.798 -34.686  10.187  1.00 96.02           H  
ATOM   2221  C   LEU A 154     -43.697 -34.991   9.875  1.00 96.02           C  
ATOM   2222  CB  LEU A 154     -45.131 -33.229   8.759  1.00 96.02           C  
ATOM   2223  HB2 LEU A 154     -45.232 -33.907   7.912  1.00 96.02           H  
ATOM   2224  HB3 LEU A 154     -44.230 -32.637   8.600  1.00 96.02           H  
ATOM   2225  O   LEU A 154     -42.560 -34.529   9.834  1.00 96.02           O  
ATOM   2226  CG  LEU A 154     -46.337 -32.267   8.767  1.00 96.02           C  
ATOM   2227  HG  LEU A 154     -46.275 -31.600   9.627  1.00 96.02           H  
ATOM   2228  CD1 LEU A 154     -46.316 -31.422   7.497  1.00 96.02           C  
ATOM   2229 HD11 LEU A 154     -45.415 -30.808   7.476  1.00 96.02           H  
ATOM   2230 HD12 LEU A 154     -46.353 -32.057   6.611  1.00 96.02           H  
ATOM   2231 HD13 LEU A 154     -47.181 -30.759   7.488  1.00 96.02           H  
ATOM   2232  CD2 LEU A 154     -47.667 -33.016   8.811  1.00 96.02           C  
ATOM   2233 HD21 LEU A 154     -47.741 -33.547   9.761  1.00 96.02           H  
ATOM   2234 HD22 LEU A 154     -48.482 -32.294   8.757  1.00 96.02           H  
ATOM   2235 HD23 LEU A 154     -47.745 -33.707   7.972  1.00 96.02           H  
ATOM   2236  N   LEU A 155     -43.946 -36.291   9.711  1.00 93.23           N  
ATOM   2237  H   LEU A 155     -44.911 -36.583   9.759  1.00 93.23           H  
ATOM   2238  CA  LEU A 155     -42.964 -37.276   9.251  1.00 93.23           C  
ATOM   2239  HA  LEU A 155     -41.976 -36.819   9.190  1.00 93.23           H  
ATOM   2240  C   LEU A 155     -43.341 -37.740   7.846  1.00 93.23           C  
ATOM   2241  CB  LEU A 155     -42.921 -38.472  10.217  1.00 93.23           C  
ATOM   2242  HB2 LEU A 155     -42.443 -39.309   9.708  1.00 93.23           H  
ATOM   2243  HB3 LEU A 155     -43.946 -38.766  10.446  1.00 93.23           H  
ATOM   2244  O   LEU A 155     -44.416 -38.313   7.662  1.00 93.23           O  
ATOM   2245  CG  LEU A 155     -42.164 -38.212  11.528  1.00 93.23           C  
ATOM   2246  HG  LEU A 155     -42.567 -37.332  12.029  1.00 93.23           H  
ATOM   2247  CD1 LEU A 155     -42.327 -39.427  12.447  1.00 93.23           C  
ATOM   2248 HD11 LEU A 155     -41.906 -40.315  11.976  1.00 93.23           H  
ATOM   2249 HD12 LEU A 155     -41.813 -39.235  13.389  1.00 93.23           H  
ATOM   2250 HD13 LEU A 155     -43.385 -39.585  12.658  1.00 93.23           H  
ATOM   2251  CD2 LEU A 155     -40.669 -38.024  11.273  1.00 93.23           C  
ATOM   2252 HD21 LEU A 155     -40.137 -37.956  12.222  1.00 93.23           H  
ATOM   2253 HD22 LEU A 155     -40.275 -38.846  10.676  1.00 93.23           H  
ATOM   2254 HD23 LEU A 155     -40.500 -37.091  10.735  1.00 93.23           H  
ATOM   2255  N   ASP A 156     -42.475 -37.506   6.861  1.00 91.69           N  
ATOM   2256  H   ASP A 156     -41.610 -37.037   7.091  1.00 91.69           H  
ATOM   2257  CA  ASP A 156     -42.734 -37.794   5.440  1.00 91.69           C  
ATOM   2258  HA  ASP A 156     -41.980 -37.257   4.864  1.00 91.69           H  
ATOM   2259  C   ASP A 156     -44.102 -37.245   4.971  1.00 91.69           C  
ATOM   2260  CB  ASP A 156     -42.547 -39.291   5.127  1.00 91.69           C  
ATOM   2261  HB2 ASP A 156     -42.708 -39.450   4.060  1.00 91.69           H  
ATOM   2262  HB3 ASP A 156     -43.301 -39.866   5.665  1.00 91.69           H  
ATOM   2263  O   ASP A 156     -44.865 -37.910   4.267  1.00 91.69           O  
ATOM   2264  CG  ASP A 156     -41.157 -39.833   5.472  1.00 91.69           C  
ATOM   2265  OD1 ASP A 156     -40.159 -39.111   5.243  1.00 91.69           O  
ATOM   2266  OD2 ASP A 156     -41.111 -40.981   5.982  1.00 91.69           O  
ATOM   2267  N   GLY A 157     -44.451 -36.040   5.436  1.00 90.02           N  
ATOM   2268  H   GLY A 157     -43.786 -35.557   6.023  1.00 90.02           H  
ATOM   2269  CA  GLY A 157     -45.717 -35.367   5.124  1.00 90.02           C  
ATOM   2270  HA2 GLY A 157     -45.922 -35.472   4.058  1.00 90.02           H  
ATOM   2271  HA3 GLY A 157     -45.610 -34.305   5.341  1.00 90.02           H  
ATOM   2272  C   GLY A 157     -46.949 -35.876   5.887  1.00 90.02           C  
ATOM   2273  O   GLY A 157     -48.055 -35.421   5.608  1.00 90.02           O  
ATOM   2274  N   LYS A 158     -46.804 -36.801   6.846  1.00 93.91           N  
ATOM   2275  H   LYS A 158     -45.878 -37.168   7.017  1.00 93.91           H  
ATOM   2276  CA  LYS A 158     -47.911 -37.286   7.691  1.00 93.91           C  
ATOM   2277  HA  LYS A 158     -48.858 -36.949   7.269  1.00 93.91           H  
ATOM   2278  C   LYS A 158     -47.821 -36.722   9.102  1.00 93.91           C  
ATOM   2279  CB  LYS A 158     -47.922 -38.818   7.739  1.00 93.91           C  
ATOM   2280  HB2 LYS A 158     -48.689 -39.139   8.443  1.00 93.91           H  
ATOM   2281  HB3 LYS A 158     -46.956 -39.174   8.097  1.00 93.91           H  
ATOM   2282  O   LYS A 158     -46.760 -36.796   9.716  1.00 93.91           O  
ATOM   2283  CG  LYS A 158     -48.222 -39.428   6.366  1.00 93.91           C  
ATOM   2284  HG2 LYS A 158     -47.446 -39.138   5.658  1.00 93.91           H  
ATOM   2285  HG3 LYS A 158     -49.184 -39.059   6.011  1.00 93.91           H  
ATOM   2286  CD  LYS A 158     -48.264 -40.954   6.463  1.00 93.91           C  
ATOM   2287  HD2 LYS A 158     -47.296 -41.313   6.811  1.00 93.91           H  
ATOM   2288  HD3 LYS A 158     -49.041 -41.252   7.168  1.00 93.91           H  
ATOM   2289  CE  LYS A 158     -48.565 -41.520   5.075  1.00 93.91           C  
ATOM   2290  HE2 LYS A 158     -49.527 -41.132   4.744  1.00 93.91           H  
ATOM   2291  HE3 LYS A 158     -47.806 -41.150   4.385  1.00 93.91           H  
ATOM   2292  NZ  LYS A 158     -48.575 -43.002   5.084  1.00 93.91           N  
ATOM   2293  HZ1 LYS A 158     -47.667 -43.344   5.362  1.00 93.91           H  
ATOM   2294  HZ2 LYS A 158     -48.780 -43.348   4.157  1.00 93.91           H  
ATOM   2295  HZ3 LYS A 158     -49.275 -43.342   5.729  1.00 93.91           H  
ATOM   2296  N   ALA A 159     -48.946 -36.247   9.638  1.00 93.75           N  
ATOM   2297  H   ALA A 159     -49.771 -36.180   9.059  1.00 93.75           H  
ATOM   2298  CA  ALA A 159     -49.049 -35.792  11.023  1.00 93.75           C  
ATOM   2299  HA  ALA A 159     -48.373 -34.951  11.177  1.00 93.75           H  
ATOM   2300  C   ALA A 159     -48.636 -36.901  12.003  1.00 93.75           C  
ATOM   2301  CB  ALA A 159     -50.477 -35.295  11.278  1.00 93.75           C  
ATOM   2302  HB1 ALA A 159     -51.189 -36.109  11.144  1.00 93.75           H  
ATOM   2303  HB2 ALA A 159     -50.716 -34.484  10.589  1.00 93.75           H  
ATOM   2304  HB3 ALA A 159     -50.556 -34.921  12.299  1.00 93.75           H  
ATOM   2305  O   ALA A 159     -49.256 -37.965  12.055  1.00 93.75           O  
ATOM   2306  N   ALA A 160     -47.569 -36.643  12.753  1.00 94.00           N  
ATOM   2307  H   ALA A 160     -47.097 -35.762  12.604  1.00 94.00           H  
ATOM   2308  CA  ALA A 160     -47.002 -37.531  13.758  1.00 94.00           C  
ATOM   2309  HA  ALA A 160     -47.437 -38.525  13.655  1.00 94.00           H  
ATOM   2310  C   ALA A 160     -47.312 -37.042  15.180  1.00 94.00           C  
ATOM   2311  CB  ALA A 160     -45.497 -37.634  13.495  1.00 94.00           C  
ATOM   2312  HB1 ALA A 160     -45.059 -38.351  14.190  1.00 94.00           H  
ATOM   2313  HB2 ALA A 160     -45.024 -36.662  13.636  1.00 94.00           H  
ATOM   2314  HB3 ALA A 160     -45.324 -37.969  12.473  1.00 94.00           H  
ATOM   2315  O   ALA A 160     -47.667 -37.846  16.039  1.00 94.00           O  
ATOM   2316  N   GLU A 161     -47.234 -35.731  15.415  1.00 96.03           N  
ATOM   2317  H   GLU A 161     -46.948 -35.124  14.660  1.00 96.03           H  
ATOM   2318  CA  GLU A 161     -47.625 -35.079  16.670  1.00 96.03           C  
ATOM   2319  HA  GLU A 161     -48.271 -35.751  17.236  1.00 96.03           H  
ATOM   2320  C   GLU A 161     -48.445 -33.821  16.339  1.00 96.03           C  
ATOM   2321  CB  GLU A 161     -46.393 -34.772  17.550  1.00 96.03           C  
ATOM   2322  HB2 GLU A 161     -46.733 -34.249  18.444  1.00 96.03           H  
ATOM   2323  HB3 GLU A 161     -45.722 -34.109  17.002  1.00 96.03           H  
ATOM   2324  O   GLU A 161     -48.240 -33.186  15.304  1.00 96.03           O  
ATOM   2325  CG  GLU A 161     -45.630 -36.043  17.989  1.00 96.03           C  
ATOM   2326  HG2 GLU A 161     -46.295 -36.641  18.612  1.00 96.03           H  
ATOM   2327  HG3 GLU A 161     -45.382 -36.635  17.108  1.00 96.03           H  
ATOM   2328  CD  GLU A 161     -44.313 -35.787  18.747  1.00 96.03           C  
ATOM   2329  OE1 GLU A 161     -43.845 -36.707  19.465  1.00 96.03           O  
ATOM   2330  OE2 GLU A 161     -43.705 -34.716  18.569  1.00 96.03           O  
ATOM   2331  N   THR A 162     -49.433 -33.473  17.163  1.00 96.79           N  
ATOM   2332  H   THR A 162     -49.557 -33.983  18.026  1.00 96.79           H  
ATOM   2333  CA  THR A 162     -50.291 -32.297  16.945  1.00 96.79           C  
ATOM   2334  HA  THR A 162     -49.784 -31.593  16.284  1.00 96.79           H  
ATOM   2335  C   THR A 162     -50.539 -31.589  18.262  1.00 96.79           C  
ATOM   2336  CB  THR A 162     -51.629 -32.672  16.291  1.00 96.79           C  
ATOM   2337  HB  THR A 162     -52.138 -33.416  16.904  1.00 96.79           H  
ATOM   2338  O   THR A 162     -51.046 -32.184  19.211  1.00 96.79           O  
ATOM   2339  CG2 THR A 162     -52.561 -31.472  16.091  1.00 96.79           C  
ATOM   2340 HG21 THR A 162     -52.013 -30.644  15.641  1.00 96.79           H  
ATOM   2341 HG22 THR A 162     -53.388 -31.758  15.440  1.00 96.79           H  
ATOM   2342 HG23 THR A 162     -52.967 -31.153  17.051  1.00 96.79           H  
ATOM   2343  OG1 THR A 162     -51.383 -33.225  15.021  1.00 96.79           O  
ATOM   2344  HG1 THR A 162     -50.430 -33.294  14.928  1.00 96.79           H  
ATOM   2345  N   TYR A 163     -50.223 -30.301  18.284  1.00 96.19           N  
ATOM   2346  H   TYR A 163     -49.779 -29.907  17.466  1.00 96.19           H  
ATOM   2347  CA  TYR A 163     -50.373 -29.411  19.422  1.00 96.19           C  
ATOM   2348  HA  TYR A 163     -50.745 -29.966  20.284  1.00 96.19           H  
ATOM   2349  C   TYR A 163     -51.386 -28.342  19.055  1.00 96.19           C  
ATOM   2350  CB  TYR A 163     -49.009 -28.823  19.790  1.00 96.19           C  
ATOM   2351  HB2 TYR A 163     -49.118 -28.201  20.678  1.00 96.19           H  
ATOM   2352  HB3 TYR A 163     -48.647 -28.191  18.978  1.00 96.19           H  
ATOM   2353  O   TYR A 163     -51.058 -27.354  18.402  1.00 96.19           O  
ATOM   2354  CG  TYR A 163     -47.992 -29.898  20.069  1.00 96.19           C  
ATOM   2355  CD1 TYR A 163     -48.032 -30.560  21.307  1.00 96.19           C  
ATOM   2356  HD1 TYR A 163     -48.742 -30.267  22.066  1.00 96.19           H  
ATOM   2357  CD2 TYR A 163     -47.098 -30.312  19.060  1.00 96.19           C  
ATOM   2358  HD2 TYR A 163     -47.084 -29.811  18.103  1.00 96.19           H  
ATOM   2359  CE1 TYR A 163     -47.196 -31.660  21.530  1.00 96.19           C  
ATOM   2360  HE1 TYR A 163     -47.298 -32.224  22.445  1.00 96.19           H  
ATOM   2361  CE2 TYR A 163     -46.232 -31.393  19.299  1.00 96.19           C  
ATOM   2362  HE2 TYR A 163     -45.537 -31.737  18.548  1.00 96.19           H  
ATOM   2363  OH  TYR A 163     -45.554 -33.177  20.724  1.00 96.19           O  
ATOM   2364  HH  TYR A 163     -45.679 -33.568  21.592  1.00 96.19           H  
ATOM   2365  CZ  TYR A 163     -46.299 -32.073  20.529  1.00 96.19           C  
ATOM   2366  N   ASP A 164     -52.639 -28.581  19.427  1.00 95.13           N  
ATOM   2367  H   ASP A 164     -52.842 -29.417  19.957  1.00 95.13           H  
ATOM   2368  CA  ASP A 164     -53.720 -27.630  19.190  1.00 95.13           C  
ATOM   2369  HA  ASP A 164     -53.498 -27.108  18.259  1.00 95.13           H  
ATOM   2370  C   ASP A 164     -53.787 -26.573  20.300  1.00 95.13           C  
ATOM   2371  CB  ASP A 164     -55.057 -28.374  19.006  1.00 95.13           C  
ATOM   2372  HB2 ASP A 164     -54.859 -29.343  18.546  1.00 95.13           H  
ATOM   2373  HB3 ASP A 164     -55.515 -28.552  19.979  1.00 95.13           H  
ATOM   2374  O   ASP A 164     -53.367 -26.816  21.443  1.00 95.13           O  
ATOM   2375  CG  ASP A 164     -56.041 -27.627  18.097  1.00 95.13           C  
ATOM   2376  OD1 ASP A 164     -55.750 -26.473  17.720  1.00 95.13           O  
ATOM   2377  OD2 ASP A 164     -57.000 -28.268  17.603  1.00 95.13           O  
ATOM   2378  N   ASN A 165     -54.358 -25.420  19.953  1.00 94.16           N  
ATOM   2379  H   ASN A 165     -54.746 -25.361  19.022  1.00 94.16           H  
ATOM   2380  CA  ASN A 165     -54.593 -24.289  20.848  1.00 94.16           C  
ATOM   2381  HA  ASN A 165     -54.885 -23.446  20.222  1.00 94.16           H  
ATOM   2382  C   ASN A 165     -53.325 -23.822  21.593  1.00 94.16           C  
ATOM   2383  CB  ASN A 165     -55.796 -24.618  21.752  1.00 94.16           C  
ATOM   2384  HB2 ASN A 165     -55.994 -23.779  22.419  1.00 94.16           H  
ATOM   2385  HB3 ASN A 165     -55.567 -25.489  22.366  1.00 94.16           H  
ATOM   2386  O   ASN A 165     -53.389 -23.443  22.761  1.00 94.16           O  
ATOM   2387  CG  ASN A 165     -57.053 -24.869  20.938  1.00 94.16           C  
ATOM   2388  ND2 ASN A 165     -57.792 -25.920  21.203  1.00 94.16           N  
ATOM   2389 HD21 ASN A 165     -57.557 -26.552  21.955  1.00 94.16           H  
ATOM   2390 HD22 ASN A 165     -58.593 -26.008  20.594  1.00 94.16           H  
ATOM   2391  OD1 ASN A 165     -57.382 -24.149  20.020  1.00 94.16           O  
ATOM   2392  N   VAL A 166     -52.161 -23.878  20.936  1.00 94.84           N  
ATOM   2393  H   VAL A 166     -52.189 -24.126  19.957  1.00 94.84           H  
ATOM   2394  CA  VAL A 166     -50.905 -23.316  21.461  1.00 94.84           C  
ATOM   2395  HA  VAL A 166     -50.894 -23.443  22.543  1.00 94.84           H  
ATOM   2396  C   VAL A 166     -50.832 -21.820  21.194  1.00 94.84           C  
ATOM   2397  CB  VAL A 166     -49.647 -24.001  20.900  1.00 94.84           C  
ATOM   2398  HB  VAL A 166     -48.780 -23.417  21.211  1.00 94.84           H  
ATOM   2399  O   VAL A 166     -51.432 -21.321  20.246  1.00 94.84           O  
ATOM   2400  CG1 VAL A 166     -49.486 -25.392  21.500  1.00 94.84           C  
ATOM   2401 HG11 VAL A 166     -50.359 -26.004  21.270  1.00 94.84           H  
ATOM   2402 HG12 VAL A 166     -48.588 -25.863  21.098  1.00 94.84           H  
ATOM   2403 HG13 VAL A 166     -49.370 -25.276  22.577  1.00 94.84           H  
ATOM   2404  CG2 VAL A 166     -49.615 -24.107  19.375  1.00 94.84           C  
ATOM   2405 HG21 VAL A 166     -50.361 -24.824  19.032  1.00 94.84           H  
ATOM   2406 HG22 VAL A 166     -49.819 -23.133  18.931  1.00 94.84           H  
ATOM   2407 HG23 VAL A 166     -48.632 -24.444  19.045  1.00 94.84           H  
ATOM   2408  N   THR A 167     -50.087 -21.099  22.026  1.00 93.82           N  
ATOM   2409  H   THR A 167     -49.632 -21.581  22.788  1.00 93.82           H  
ATOM   2410  CA  THR A 167     -49.968 -19.635  21.972  1.00 93.82           C  
ATOM   2411  HA  THR A 167     -50.319 -19.294  20.999  1.00 93.82           H  
ATOM   2412  C   THR A 167     -48.500 -19.208  22.076  1.00 93.82           C  
ATOM   2413  CB  THR A 167     -50.870 -18.943  23.029  1.00 93.82           C  
ATOM   2414  HB  THR A 167     -51.492 -18.209  22.517  1.00 93.82           H  
ATOM   2415  O   THR A 167     -47.636 -19.995  22.465  1.00 93.82           O  
ATOM   2416  CG2 THR A 167     -51.770 -19.851  23.871  1.00 93.82           C  
ATOM   2417 HG21 THR A 167     -51.168 -20.489  24.518  1.00 93.82           H  
ATOM   2418 HG22 THR A 167     -52.378 -20.489  23.229  1.00 93.82           H  
ATOM   2419 HG23 THR A 167     -52.435 -19.241  24.482  1.00 93.82           H  
ATOM   2420  OG1 THR A 167     -50.116 -18.280  24.011  1.00 93.82           O  
ATOM   2421  HG1 THR A 167     -49.825 -18.958  24.626  1.00 93.82           H  
ATOM   2422  N   THR A 168     -48.205 -17.944  21.770  1.00 90.84           N  
ATOM   2423  H   THR A 168     -48.930 -17.346  21.402  1.00 90.84           H  
ATOM   2424  CA  THR A 168     -46.892 -17.324  22.028  1.00 90.84           C  
ATOM   2425  HA  THR A 168     -46.126 -18.100  22.044  1.00 90.84           H  
ATOM   2426  C   THR A 168     -46.803 -16.594  23.376  1.00 90.84           C  
ATOM   2427  CB  THR A 168     -46.541 -16.353  20.903  1.00 90.84           C  
ATOM   2428  HB  THR A 168     -45.560 -15.925  21.110  1.00 90.84           H  
ATOM   2429  O   THR A 168     -45.741 -16.108  23.768  1.00 90.84           O  
ATOM   2430  CG2 THR A 168     -46.491 -17.030  19.538  1.00 90.84           C  
ATOM   2431 HG21 THR A 168     -47.502 -17.199  19.168  1.00 90.84           H  
ATOM   2432 HG22 THR A 168     -45.952 -16.387  18.842  1.00 90.84           H  
ATOM   2433 HG23 THR A 168     -45.968 -17.984  19.615  1.00 90.84           H  
ATOM   2434  OG1 THR A 168     -47.512 -15.331  20.851  1.00 90.84           O  
ATOM   2435  HG1 THR A 168     -47.072 -14.558  20.491  1.00 90.84           H  
ATOM   2436  N   LYS A 169     -47.913 -16.501  24.119  1.00 89.48           N  
ATOM   2437  H   LYS A 169     -48.737 -16.971  23.774  1.00 89.48           H  
ATOM   2438  CA  LYS A 169     -47.967 -15.921  25.467  1.00 89.48           C  
ATOM   2439  HA  LYS A 169     -47.406 -14.987  25.454  1.00 89.48           H  
ATOM   2440  C   LYS A 169     -47.298 -16.848  26.479  1.00 89.48           C  
ATOM   2441  CB  LYS A 169     -49.420 -15.633  25.885  1.00 89.48           C  
ATOM   2442  HB2 LYS A 169     -49.985 -16.565  25.895  1.00 89.48           H  
ATOM   2443  HB3 LYS A 169     -49.422 -15.240  26.902  1.00 89.48           H  
ATOM   2444  O   LYS A 169     -47.223 -18.057  26.283  1.00 89.48           O  
ATOM   2445  CG  LYS A 169     -50.117 -14.614  24.972  1.00 89.48           C  
ATOM   2446  HG2 LYS A 169     -49.612 -13.652  25.054  1.00 89.48           H  
ATOM   2447  HG3 LYS A 169     -50.072 -14.951  23.936  1.00 89.48           H  
ATOM   2448  CD  LYS A 169     -51.589 -14.464  25.372  1.00 89.48           C  
ATOM   2449  HD2 LYS A 169     -51.667 -14.180  26.422  1.00 89.48           H  
ATOM   2450  HD3 LYS A 169     -52.072 -15.431  25.231  1.00 89.48           H  
ATOM   2451  CE  LYS A 169     -52.280 -13.412  24.497  1.00 89.48           C  
ATOM   2452  HE2 LYS A 169     -51.917 -13.542  23.477  1.00 89.48           H  
ATOM   2453  HE3 LYS A 169     -52.012 -12.413  24.839  1.00 89.48           H  
ATOM   2454  NZ  LYS A 169     -53.748 -13.612  24.492  1.00 89.48           N  
ATOM   2455  HZ1 LYS A 169     -54.224 -12.963  23.881  1.00 89.48           H  
ATOM   2456  HZ2 LYS A 169     -53.905 -14.514  24.066  1.00 89.48           H  
ATOM   2457  HZ3 LYS A 169     -54.154 -13.632  25.416  1.00 89.48           H  
ATOM   2458  N   ARG A 170     -46.845 -16.275  27.596  1.00 85.93           N  
ATOM   2459  H   ARG A 170     -46.990 -15.281  27.698  1.00 85.93           H  
ATOM   2460  CA  ARG A 170     -46.323 -17.041  28.738  1.00 85.93           C  
ATOM   2461  HA  ARG A 170     -45.577 -17.748  28.375  1.00 85.93           H  
ATOM   2462  C   ARG A 170     -47.443 -17.855  29.394  1.00 85.93           C  
ATOM   2463  CB  ARG A 170     -45.679 -16.103  29.768  1.00 85.93           C  
ATOM   2464  HB2 ARG A 170     -46.402 -15.345  30.070  1.00 85.93           H  
ATOM   2465  HB3 ARG A 170     -45.413 -16.689  30.648  1.00 85.93           H  
ATOM   2466  O   ARG A 170     -48.523 -17.316  29.627  1.00 85.93           O  
ATOM   2467  CG  ARG A 170     -44.412 -15.422  29.236  1.00 85.93           C  
ATOM   2468  HG2 ARG A 170     -44.657 -14.797  28.377  1.00 85.93           H  
ATOM   2469  HG3 ARG A 170     -43.696 -16.185  28.929  1.00 85.93           H  
ATOM   2470  CD  ARG A 170     -43.793 -14.556  30.337  1.00 85.93           C  
ATOM   2471  HD2 ARG A 170     -44.502 -13.774  30.608  1.00 85.93           H  
ATOM   2472  HD3 ARG A 170     -43.603 -15.183  31.208  1.00 85.93           H  
ATOM   2473  NE  ARG A 170     -42.526 -13.952  29.892  1.00 85.93           N  
ATOM   2474  HE  ARG A 170     -42.153 -14.289  29.015  1.00 85.93           H  
ATOM   2475  NH1 ARG A 170     -42.168 -12.611  31.721  1.00 85.93           N  
ATOM   2476 HH11 ARG A 170     -41.585 -11.955  32.220  1.00 85.93           H  
ATOM   2477 HH12 ARG A 170     -43.019 -12.969  32.130  1.00 85.93           H  
ATOM   2478  NH2 ARG A 170     -40.676 -12.642  30.057  1.00 85.93           N  
ATOM   2479 HH21 ARG A 170     -40.093 -11.995  30.568  1.00 85.93           H  
ATOM   2480 HH22 ARG A 170     -40.341 -13.033  29.188  1.00 85.93           H  
ATOM   2481  CZ  ARG A 170     -41.800 -13.072  30.556  1.00 85.93           C  
ATOM   2482  N   GLY A 171     -47.156 -19.106  29.739  1.00 87.69           N  
ATOM   2483  H   GLY A 171     -46.287 -19.509  29.419  1.00 87.69           H  
ATOM   2484  CA  GLY A 171     -48.084 -20.032  30.394  1.00 87.69           C  
ATOM   2485  HA2 GLY A 171     -47.906 -20.031  31.470  1.00 87.69           H  
ATOM   2486  HA3 GLY A 171     -49.115 -19.729  30.212  1.00 87.69           H  
ATOM   2487  C   GLY A 171     -47.911 -21.460  29.879  1.00 87.69           C  
ATOM   2488  O   GLY A 171     -47.086 -21.698  29.002  1.00 87.69           O  
ATOM   2489  N   ASP A 172     -48.706 -22.397  30.394  1.00 89.18           N  
ATOM   2490  H   ASP A 172     -49.304 -22.167  31.175  1.00 89.18           H  
ATOM   2491  CA  ASP A 172     -48.608 -23.822  30.034  1.00 89.18           C  
ATOM   2492  HA  ASP A 172     -47.576 -24.148  30.168  1.00 89.18           H  
ATOM   2493  C   ASP A 172     -48.981 -24.103  28.565  1.00 89.18           C  
ATOM   2494  CB  ASP A 172     -49.494 -24.651  30.981  1.00 89.18           C  
ATOM   2495  HB2 ASP A 172     -50.523 -24.303  30.895  1.00 89.18           H  
ATOM   2496  HB3 ASP A 172     -49.464 -25.693  30.663  1.00 89.18           H  
ATOM   2497  O   ASP A 172     -48.479 -25.051  27.965  1.00 89.18           O  
ATOM   2498  CG  ASP A 172     -49.059 -24.593  32.452  1.00 89.18           C  
ATOM   2499  OD1 ASP A 172     -47.868 -24.309  32.713  1.00 89.18           O  
ATOM   2500  OD2 ASP A 172     -49.938 -24.804  33.316  1.00 89.18           O  
ATOM   2501  N   ASP A 173     -49.811 -23.247  27.956  1.00 91.73           N  
ATOM   2502  H   ASP A 173     -50.240 -22.528  28.521  1.00 91.73           H  
ATOM   2503  CA  ASP A 173     -50.159 -23.313  26.530  1.00 91.73           C  
ATOM   2504  HA  ASP A 173     -50.149 -24.359  26.224  1.00 91.73           H  
ATOM   2505  C   ASP A 173     -49.148 -22.602  25.614  1.00 91.73           C  
ATOM   2506  CB  ASP A 173     -51.582 -22.781  26.303  1.00 91.73           C  
ATOM   2507  HB2 ASP A 173     -51.680 -21.800  26.768  1.00 91.73           H  
ATOM   2508  HB3 ASP A 173     -51.759 -22.666  25.234  1.00 91.73           H  
ATOM   2509  O   ASP A 173     -49.345 -22.556  24.397  1.00 91.73           O  
ATOM   2510  CG  ASP A 173     -52.656 -23.734  26.826  1.00 91.73           C  
ATOM   2511  OD1 ASP A 173     -52.573 -24.950  26.495  1.00 91.73           O  
ATOM   2512  OD2 ASP A 173     -53.572 -23.226  27.509  1.00 91.73           O  
ATOM   2513  N   ASN A 174     -48.060 -22.045  26.161  1.00 93.29           N  
ATOM   2514  H   ASN A 174     -47.907 -22.154  27.153  1.00 93.29           H  
ATOM   2515  CA  ASN A 174     -46.955 -21.549  25.344  1.00 93.29           C  
ATOM   2516  HA  ASN A 174     -47.322 -20.738  24.715  1.00 93.29           H  
ATOM   2517  C   ASN A 174     -46.432 -22.685  24.451  1.00 93.29           C  
ATOM   2518  CB  ASN A 174     -45.841 -21.003  26.247  1.00 93.29           C  
ATOM   2519  HB2 ASN A 174     -45.541 -21.786  26.944  1.00 93.29           H  
ATOM   2520  HB3 ASN A 174     -46.201 -20.163  26.842  1.00 93.29           H  
ATOM   2521  O   ASN A 174     -46.154 -23.781  24.943  1.00 93.29           O  
ATOM   2522  CG  ASN A 174     -44.602 -20.609  25.471  1.00 93.29           C  
ATOM   2523  ND2 ASN A 174     -44.441 -19.365  25.087  1.00 93.29           N  
ATOM   2524 HD21 ASN A 174     -43.519 -19.131  24.746  1.00 93.29           H  
ATOM   2525 HD22 ASN A 174     -45.138 -18.664  25.291  1.00 93.29           H  
ATOM   2526  OD1 ASN A 174     -43.769 -21.458  25.209  1.00 93.29           O  
ATOM   2527  N   VAL A 175     -46.274 -22.423  23.151  1.00 93.91           N  
ATOM   2528  H   VAL A 175     -46.556 -21.514  22.813  1.00 93.91           H  
ATOM   2529  CA  VAL A 175     -45.884 -23.448  22.172  1.00 93.91           C  
ATOM   2530  HA  VAL A 175     -46.660 -24.214  22.180  1.00 93.91           H  
ATOM   2531  C   VAL A 175     -44.580 -24.150  22.555  1.00 93.91           C  
ATOM   2532  CB  VAL A 175     -45.830 -22.863  20.747  1.00 93.91           C  
ATOM   2533  HB  VAL A 175     -46.788 -22.381  20.550  1.00 93.91           H  
ATOM   2534  O   VAL A 175     -44.527 -25.375  22.508  1.00 93.91           O  
ATOM   2535  CG1 VAL A 175     -44.737 -21.804  20.557  1.00 93.91           C  
ATOM   2536 HG11 VAL A 175     -43.743 -22.246  20.640  1.00 93.91           H  
ATOM   2537 HG12 VAL A 175     -44.816 -21.361  19.564  1.00 93.91           H  
ATOM   2538 HG13 VAL A 175     -44.849 -21.012  21.297  1.00 93.91           H  
ATOM   2539  CG2 VAL A 175     -45.645 -23.965  19.699  1.00 93.91           C  
ATOM   2540 HG21 VAL A 175     -45.735 -23.539  18.699  1.00 93.91           H  
ATOM   2541 HG22 VAL A 175     -44.661 -24.423  19.797  1.00 93.91           H  
ATOM   2542 HG23 VAL A 175     -46.407 -24.734  19.828  1.00 93.91           H  
ATOM   2543  N   ALA A 176     -43.562 -23.420  23.019  1.00 92.37           N  
ATOM   2544  H   ALA A 176     -43.685 -22.428  23.160  1.00 92.37           H  
ATOM   2545  CA  ALA A 176     -42.296 -24.021  23.422  1.00 92.37           C  
ATOM   2546  HA  ALA A 176     -41.975 -24.700  22.632  1.00 92.37           H  
ATOM   2547  C   ALA A 176     -42.454 -24.862  24.695  1.00 92.37           C  
ATOM   2548  CB  ALA A 176     -41.232 -22.925  23.571  1.00 92.37           C  
ATOM   2549  HB1 ALA A 176     -41.478 -22.246  24.387  1.00 92.37           H  
ATOM   2550  HB2 ALA A 176     -41.156 -22.354  22.645  1.00 92.37           H  
ATOM   2551  HB3 ALA A 176     -40.265 -23.384  23.775  1.00 92.37           H  
ATOM   2552  O   ALA A 176     -41.956 -25.982  24.761  1.00 92.37           O  
ATOM   2553  N   THR A 177     -43.210 -24.374  25.680  1.00 91.68           N  
ATOM   2554  H   THR A 177     -43.645 -23.474  25.530  1.00 91.68           H  
ATOM   2555  CA  THR A 177     -43.466 -25.108  26.932  1.00 91.68           C  
ATOM   2556  HA  THR A 177     -42.512 -25.386  27.379  1.00 91.68           H  
ATOM   2557  C   THR A 177     -44.232 -26.404  26.675  1.00 91.68           C  
ATOM   2558  CB  THR A 177     -44.218 -24.220  27.932  1.00 91.68           C  
ATOM   2559  HB  THR A 177     -45.163 -23.898  27.496  1.00 91.68           H  
ATOM   2560  O   THR A 177     -43.798 -27.474  27.102  1.00 91.68           O  
ATOM   2561  CG2 THR A 177     -44.500 -24.910  29.267  1.00 91.68           C  
ATOM   2562 HG21 THR A 177     -44.981 -24.203  29.943  1.00 91.68           H  
ATOM   2563 HG22 THR A 177     -45.179 -25.750  29.120  1.00 91.68           H  
ATOM   2564 HG23 THR A 177     -43.571 -25.264  29.715  1.00 91.68           H  
ATOM   2565  OG1 THR A 177     -43.418 -23.086  28.193  1.00 91.68           O  
ATOM   2566  HG1 THR A 177     -43.162 -22.706  27.350  1.00 91.68           H  
ATOM   2567  N   LYS A 178     -45.338 -26.333  25.929  1.00 94.41           N  
ATOM   2568  H   LYS A 178     -45.629 -25.423  25.600  1.00 94.41           H  
ATOM   2569  CA  LYS A 178     -46.204 -27.482  25.647  1.00 94.41           C  
ATOM   2570  HA  LYS A 178     -46.453 -27.959  26.595  1.00 94.41           H  
ATOM   2571  C   LYS A 178     -45.501 -28.524  24.781  1.00 94.41           C  
ATOM   2572  CB  LYS A 178     -47.492 -26.967  24.993  1.00 94.41           C  
ATOM   2573  HB2 LYS A 178     -47.810 -26.075  25.533  1.00 94.41           H  
ATOM   2574  HB3 LYS A 178     -47.289 -26.678  23.962  1.00 94.41           H  
ATOM   2575  O   LYS A 178     -45.556 -29.713  25.093  1.00 94.41           O  
ATOM   2576  CG  LYS A 178     -48.646 -27.984  25.039  1.00 94.41           C  
ATOM   2577  HG2 LYS A 178     -48.384 -28.885  24.484  1.00 94.41           H  
ATOM   2578  HG3 LYS A 178     -48.845 -28.244  26.078  1.00 94.41           H  
ATOM   2579  CD  LYS A 178     -49.895 -27.329  24.431  1.00 94.41           C  
ATOM   2580  HD2 LYS A 178     -49.781 -27.309  23.347  1.00 94.41           H  
ATOM   2581  HD3 LYS A 178     -49.955 -26.306  24.802  1.00 94.41           H  
ATOM   2582  CE  LYS A 178     -51.216 -28.021  24.764  1.00 94.41           C  
ATOM   2583  HE2 LYS A 178     -51.323 -28.913  24.147  1.00 94.41           H  
ATOM   2584  HE3 LYS A 178     -51.187 -28.318  25.813  1.00 94.41           H  
ATOM   2585  NZ  LYS A 178     -52.358 -27.083  24.557  1.00 94.41           N  
ATOM   2586  HZ1 LYS A 178     -52.396 -26.716  23.617  1.00 94.41           H  
ATOM   2587  HZ2 LYS A 178     -53.250 -27.509  24.762  1.00 94.41           H  
ATOM   2588  HZ3 LYS A 178     -52.299 -26.293  25.183  1.00 94.41           H  
ATOM   2589  N   VAL A 179     -44.805 -28.085  23.729  1.00 95.56           N  
ATOM   2590  H   VAL A 179     -44.788 -27.094  23.533  1.00 95.56           H  
ATOM   2591  CA  VAL A 179     -44.069 -28.984  22.833  1.00 95.56           C  
ATOM   2592  HA  VAL A 179     -44.737 -29.789  22.527  1.00 95.56           H  
ATOM   2593  C   VAL A 179     -42.909 -29.636  23.578  1.00 95.56           C  
ATOM   2594  CB  VAL A 179     -43.607 -28.265  21.554  1.00 95.56           C  
ATOM   2595  HB  VAL A 179     -43.027 -27.382  21.823  1.00 95.56           H  
ATOM   2596  O   VAL A 179     -42.831 -30.857  23.576  1.00 95.56           O  
ATOM   2597  CG1 VAL A 179     -42.742 -29.165  20.667  1.00 95.56           C  
ATOM   2598 HG11 VAL A 179     -41.809 -29.425  21.166  1.00 95.56           H  
ATOM   2599 HG12 VAL A 179     -42.500 -28.645  19.740  1.00 95.56           H  
ATOM   2600 HG13 VAL A 179     -43.292 -30.070  20.410  1.00 95.56           H  
ATOM   2601  CG2 VAL A 179     -44.826 -27.858  20.714  1.00 95.56           C  
ATOM   2602 HG21 VAL A 179     -45.311 -28.747  20.311  1.00 95.56           H  
ATOM   2603 HG22 VAL A 179     -44.506 -27.217  19.892  1.00 95.56           H  
ATOM   2604 HG23 VAL A 179     -45.555 -27.309  21.310  1.00 95.56           H  
ATOM   2605  N   ASN A 180     -42.074 -28.889  24.306  1.00 93.47           N  
ATOM   2606  H   ASN A 180     -42.178 -27.885  24.313  1.00 93.47           H  
ATOM   2607  CA  ASN A 180     -40.933 -29.478  25.022  1.00 93.47           C  
ATOM   2608  HA  ASN A 180     -40.342 -30.060  24.314  1.00 93.47           H  
ATOM   2609  C   ASN A 180     -41.336 -30.457  26.137  1.00 93.47           C  
ATOM   2610  CB  ASN A 180     -40.051 -28.357  25.589  1.00 93.47           C  
ATOM   2611  HB2 ASN A 180     -39.302 -28.792  26.250  1.00 93.47           H  
ATOM   2612  HB3 ASN A 180     -40.661 -27.672  26.177  1.00 93.47           H  
ATOM   2613  O   ASN A 180     -40.553 -31.335  26.489  1.00 93.47           O  
ATOM   2614  CG  ASN A 180     -39.298 -27.599  24.515  1.00 93.47           C  
ATOM   2615  ND2 ASN A 180     -38.905 -26.386  24.804  1.00 93.47           N  
ATOM   2616 HD21 ASN A 180     -38.438 -25.866  24.075  1.00 93.47           H  
ATOM   2617 HD22 ASN A 180     -39.196 -25.942  25.663  1.00 93.47           H  
ATOM   2618  OD1 ASN A 180     -39.027 -28.099  23.434  1.00 93.47           O  
ATOM   2619  N   GLN A 181     -42.546 -30.338  26.691  1.00 92.38           N  
ATOM   2620  H   GLN A 181     -43.124 -29.553  26.427  1.00 92.38           H  
ATOM   2621  CA  GLN A 181     -43.068 -31.304  27.663  1.00 92.38           C  
ATOM   2622  HA  GLN A 181     -42.268 -31.597  28.343  1.00 92.38           H  
ATOM   2623  C   GLN A 181     -43.600 -32.596  27.025  1.00 92.38           C  
ATOM   2624  CB  GLN A 181     -44.186 -30.645  28.480  1.00 92.38           C  
ATOM   2625  HB2 GLN A 181     -44.875 -30.136  27.806  1.00 92.38           H  
ATOM   2626  HB3 GLN A 181     -44.740 -31.423  29.006  1.00 92.38           H  
ATOM   2627  O   GLN A 181     -43.637 -33.631  27.690  1.00 92.38           O  
ATOM   2628  CG  GLN A 181     -43.657 -29.654  29.526  1.00 92.38           C  
ATOM   2629  HG2 GLN A 181     -43.038 -28.897  29.043  1.00 92.38           H  
ATOM   2630  HG3 GLN A 181     -43.035 -30.186  30.246  1.00 92.38           H  
ATOM   2631  CD  GLN A 181     -44.789 -28.962  30.281  1.00 92.38           C  
ATOM   2632  NE2 GLN A 181     -44.494 -27.950  31.066  1.00 92.38           N  
ATOM   2633 HE21 GLN A 181     -45.282 -27.482  31.490  1.00 92.38           H  
ATOM   2634 HE22 GLN A 181     -43.558 -27.572  31.093  1.00 92.38           H  
ATOM   2635  OE1 GLN A 181     -45.950 -29.331  30.209  1.00 92.38           O  
ATOM   2636  N   GLN A 182     -44.067 -32.548  25.774  1.00 93.26           N  
ATOM   2637  H   GLN A 182     -43.983 -31.675  25.273  1.00 93.26           H  
ATOM   2638  CA  GLN A 182     -44.887 -33.617  25.188  1.00 93.26           C  
ATOM   2639  HA  GLN A 182     -45.041 -34.415  25.915  1.00 93.26           H  
ATOM   2640  C   GLN A 182     -44.270 -34.274  23.949  1.00 93.26           C  
ATOM   2641  CB  GLN A 182     -46.258 -33.033  24.829  1.00 93.26           C  
ATOM   2642  HB2 GLN A 182     -46.830 -33.787  24.289  1.00 93.26           H  
ATOM   2643  HB3 GLN A 182     -46.096 -32.172  24.180  1.00 93.26           H  
ATOM   2644  O   GLN A 182     -44.510 -35.457  23.700  1.00 93.26           O  
ATOM   2645  CG  GLN A 182     -47.070 -32.578  26.049  1.00 93.26           C  
ATOM   2646  HG2 GLN A 182     -47.209 -33.421  26.725  1.00 93.26           H  
ATOM   2647  HG3 GLN A 182     -46.522 -31.802  26.583  1.00 93.26           H  
ATOM   2648  CD  GLN A 182     -48.442 -32.020  25.681  1.00 93.26           C  
ATOM   2649  NE2 GLN A 182     -49.130 -31.412  26.622  1.00 93.26           N  
ATOM   2650 HE21 GLN A 182     -50.035 -31.050  26.355  1.00 93.26           H  
ATOM   2651 HE22 GLN A 182     -48.705 -31.226  27.519  1.00 93.26           H  
ATOM   2652  OE1 GLN A 182     -48.946 -32.134  24.574  1.00 93.26           O  
ATOM   2653  N   SER A 183     -43.515 -33.514  23.163  1.00 94.89           N  
ATOM   2654  H   SER A 183     -43.301 -32.575  23.468  1.00 94.89           H  
ATOM   2655  CA  SER A 183     -42.895 -33.951  21.916  1.00 94.89           C  
ATOM   2656  HA  SER A 183     -43.630 -34.463  21.295  1.00 94.89           H  
ATOM   2657  C   SER A 183     -41.770 -34.934  22.162  1.00 94.89           C  
ATOM   2658  CB  SER A 183     -42.394 -32.736  21.139  1.00 94.89           C  
ATOM   2659  HB2 SER A 183     -43.241 -32.182  20.734  1.00 94.89           H  
ATOM   2660  HB3 SER A 183     -41.827 -32.093  21.813  1.00 94.89           H  
ATOM   2661  O   SER A 183     -40.948 -34.781  23.067  1.00 94.89           O  
ATOM   2662  OG  SER A 183     -41.524 -33.095  20.101  1.00 94.89           O  
ATOM   2663  HG  SER A 183     -40.766 -32.519  20.223  1.00 94.89           H  
ATOM   2664  N   LYS A 184     -41.726 -35.962  21.317  1.00 91.94           N  
ATOM   2665  H   LYS A 184     -42.466 -36.028  20.633  1.00 91.94           H  
ATOM   2666  CA  LYS A 184     -40.585 -36.875  21.215  1.00 91.94           C  
ATOM   2667  HA  LYS A 184     -39.913 -36.718  22.059  1.00 91.94           H  
ATOM   2668  C   LYS A 184     -39.757 -36.586  19.965  1.00 91.94           C  
ATOM   2669  CB  LYS A 184     -41.100 -38.318  21.233  1.00 91.94           C  
ATOM   2670  HB2 LYS A 184     -40.262 -39.001  21.095  1.00 91.94           H  
ATOM   2671  HB3 LYS A 184     -41.792 -38.449  20.400  1.00 91.94           H  
ATOM   2672  O   LYS A 184     -38.645 -37.099  19.864  1.00 91.94           O  
ATOM   2673  CG  LYS A 184     -41.812 -38.652  22.553  1.00 91.94           C  
ATOM   2674  HG2 LYS A 184     -42.607 -37.929  22.736  1.00 91.94           H  
ATOM   2675  HG3 LYS A 184     -41.098 -38.605  23.375  1.00 91.94           H  
ATOM   2676  CD  LYS A 184     -42.439 -40.045  22.485  1.00 91.94           C  
ATOM   2677  HD2 LYS A 184     -41.658 -40.802  22.405  1.00 91.94           H  
ATOM   2678  HD3 LYS A 184     -43.079 -40.090  21.604  1.00 91.94           H  
ATOM   2679  CE  LYS A 184     -43.287 -40.266  23.739  1.00 91.94           C  
ATOM   2680  HE2 LYS A 184     -42.639 -40.284  24.616  1.00 91.94           H  
ATOM   2681  HE3 LYS A 184     -43.951 -39.408  23.843  1.00 91.94           H  
ATOM   2682  NZ  LYS A 184     -44.088 -41.508  23.635  1.00 91.94           N  
ATOM   2683  HZ1 LYS A 184     -43.496 -42.319  23.527  1.00 91.94           H  
ATOM   2684  HZ2 LYS A 184     -44.693 -41.436  22.830  1.00 91.94           H  
ATOM   2685  HZ3 LYS A 184     -44.674 -41.611  24.451  1.00 91.94           H  
ATOM   2686  N   LEU A 185     -40.295 -35.823  19.013  1.00 92.98           N  
ATOM   2687  H   LEU A 185     -41.201 -35.412  19.186  1.00 92.98           H  
ATOM   2688  CA  LEU A 185     -39.721 -35.659  17.677  1.00 92.98           C  
ATOM   2689  HA  LEU A 185     -38.968 -36.425  17.496  1.00 92.98           H  
ATOM   2690  C   LEU A 185     -39.019 -34.324  17.468  1.00 92.98           C  
ATOM   2691  CB  LEU A 185     -40.842 -35.801  16.642  1.00 92.98           C  
ATOM   2692  HB2 LEU A 185     -40.429 -35.601  15.653  1.00 92.98           H  
ATOM   2693  HB3 LEU A 185     -41.595 -35.041  16.849  1.00 92.98           H  
ATOM   2694  O   LEU A 185     -38.121 -34.254  16.639  1.00 92.98           O  
ATOM   2695  CG  LEU A 185     -41.526 -37.174  16.620  1.00 92.98           C  
ATOM   2696  HG  LEU A 185     -41.984 -37.384  17.587  1.00 92.98           H  
ATOM   2697  CD1 LEU A 185     -42.619 -37.156  15.555  1.00 92.98           C  
ATOM   2698 HD11 LEU A 185     -43.147 -38.110  15.558  1.00 92.98           H  
ATOM   2699 HD12 LEU A 185     -42.188 -36.965  14.572  1.00 92.98           H  
ATOM   2700 HD13 LEU A 185     -43.329 -36.364  15.789  1.00 92.98           H  
ATOM   2701  CD2 LEU A 185     -40.551 -38.308  16.286  1.00 92.98           C  
ATOM   2702 HD21 LEU A 185     -39.816 -38.416  17.083  1.00 92.98           H  
ATOM   2703 HD22 LEU A 185     -40.045 -38.085  15.347  1.00 92.98           H  
ATOM   2704 HD23 LEU A 185     -41.099 -39.246  16.194  1.00 92.98           H  
ATOM   2705  N   ILE A 186     -39.417 -33.285  18.190  1.00 95.33           N  
ATOM   2706  H   ILE A 186     -40.214 -33.419  18.797  1.00 95.33           H  
ATOM   2707  CA  ILE A 186     -38.839 -31.942  18.105  1.00 95.33           C  
ATOM   2708  HA  ILE A 186     -37.849 -32.029  17.658  1.00 95.33           H  
ATOM   2709  C   ILE A 186     -38.638 -31.312  19.483  1.00 95.33           C  
ATOM   2710  CB  ILE A 186     -39.674 -31.007  17.198  1.00 95.33           C  
ATOM   2711  HB  ILE A 186     -39.197 -30.027  17.221  1.00 95.33           H  
ATOM   2712  O   ILE A 186     -39.354 -31.628  20.434  1.00 95.33           O  
ATOM   2713  CG1 ILE A 186     -41.126 -30.842  17.699  1.00 95.33           C  
ATOM   2714 HG12 ILE A 186     -41.679 -31.764  17.518  1.00 95.33           H  
ATOM   2715 HG13 ILE A 186     -41.124 -30.656  18.773  1.00 95.33           H  
ATOM   2716  CG2 ILE A 186     -39.631 -31.496  15.740  1.00 95.33           C  
ATOM   2717 HG21 ILE A 186     -40.074 -30.753  15.076  1.00 95.33           H  
ATOM   2718 HG22 ILE A 186     -38.591 -31.627  15.441  1.00 95.33           H  
ATOM   2719 HG23 ILE A 186     -40.166 -32.439  15.631  1.00 95.33           H  
ATOM   2720  CD1 ILE A 186     -41.870 -29.670  17.050  1.00 95.33           C  
ATOM   2721 HD11 ILE A 186     -42.892 -29.638  17.427  1.00 95.33           H  
ATOM   2722 HD12 ILE A 186     -41.896 -29.785  15.966  1.00 95.33           H  
ATOM   2723 HD13 ILE A 186     -41.374 -28.733  17.303  1.00 95.33           H  
ATOM   2724  N   THR A 187     -37.704 -30.377  19.562  1.00 93.99           N  
ATOM   2725  H   THR A 187     -37.122 -30.212  18.754  1.00 93.99           H  
ATOM   2726  CA  THR A 187     -37.562 -29.413  20.654  1.00 93.99           C  
ATOM   2727  HA  THR A 187     -38.354 -29.568  21.388  1.00 93.99           H  
ATOM   2728  C   THR A 187     -37.717 -28.004  20.100  1.00 93.99           C  
ATOM   2729  CB  THR A 187     -36.217 -29.557  21.376  1.00 93.99           C  
ATOM   2730  HB  THR A 187     -36.118 -28.751  22.103  1.00 93.99           H  
ATOM   2731  O   THR A 187     -37.387 -27.745  18.943  1.00 93.99           O  
ATOM   2732  CG2 THR A 187     -36.113 -30.895  22.106  1.00 93.99           C  
ATOM   2733 HG21 THR A 187     -36.952 -31.000  22.795  1.00 93.99           H  
ATOM   2734 HG22 THR A 187     -35.182 -30.931  22.671  1.00 93.99           H  
ATOM   2735 HG23 THR A 187     -36.131 -31.716  21.389  1.00 93.99           H  
ATOM   2736  OG1 THR A 187     -35.145 -29.497  20.464  1.00 93.99           O  
ATOM   2737  HG1 THR A 187     -34.341 -29.319  20.957  1.00 93.99           H  
ATOM   2738  N   ILE A 188     -38.252 -27.097  20.913  1.00 93.52           N  
ATOM   2739  H   ILE A 188     -38.497 -27.376  21.852  1.00 93.52           H  
ATOM   2740  CA  ILE A 188     -38.457 -25.698  20.545  1.00 93.52           C  
ATOM   2741  HA  ILE A 188     -38.037 -25.532  19.553  1.00 93.52           H  
ATOM   2742  C   ILE A 188     -37.707 -24.793  21.515  1.00 93.52           C  
ATOM   2743  CB  ILE A 188     -39.956 -25.346  20.463  1.00 93.52           C  
ATOM   2744  HB  ILE A 188     -40.407 -25.519  21.440  1.00 93.52           H  
ATOM   2745  O   ILE A 188     -37.901 -24.866  22.726  1.00 93.52           O  
ATOM   2746  CG1 ILE A 188     -40.655 -26.259  19.434  1.00 93.52           C  
ATOM   2747 HG12 ILE A 188     -40.692 -27.267  19.847  1.00 93.52           H  
ATOM   2748 HG13 ILE A 188     -40.056 -26.310  18.524  1.00 93.52           H  
ATOM   2749  CG2 ILE A 188     -40.113 -23.861  20.101  1.00 93.52           C  
ATOM   2750 HG21 ILE A 188     -39.640 -23.231  20.855  1.00 93.52           H  
ATOM   2751 HG22 ILE A 188     -41.164 -23.573  20.055  1.00 93.52           H  
ATOM   2752 HG23 ILE A 188     -39.632 -23.686  19.138  1.00 93.52           H  
ATOM   2753  CD1 ILE A 188     -42.082 -25.845  19.063  1.00 93.52           C  
ATOM   2754 HD11 ILE A 188     -42.072 -24.938  18.458  1.00 93.52           H  
ATOM   2755 HD12 ILE A 188     -42.663 -25.680  19.971  1.00 93.52           H  
ATOM   2756 HD13 ILE A 188     -42.539 -26.641  18.476  1.00 93.52           H  
ATOM   2757  N   GLU A 189     -36.900 -23.895  20.973  1.00 89.83           N  
ATOM   2758  H   GLU A 189     -36.792 -23.900  19.969  1.00 89.83           H  
ATOM   2759  CA  GLU A 189     -36.202 -22.843  21.703  1.00 89.83           C  
ATOM   2760  HA  GLU A 189     -36.358 -22.970  22.774  1.00 89.83           H  
ATOM   2761  C   GLU A 189     -36.750 -21.466  21.298  1.00 89.83           C  
ATOM   2762  CB  GLU A 189     -34.702 -22.984  21.432  1.00 89.83           C  
ATOM   2763  HB2 GLU A 189     -34.386 -23.986  21.720  1.00 89.83           H  
ATOM   2764  HB3 GLU A 189     -34.531 -22.859  20.363  1.00 89.83           H  
ATOM   2765  O   GLU A 189     -36.964 -21.191  20.117  1.00 89.83           O  
ATOM   2766  CG  GLU A 189     -33.863 -21.959  22.207  1.00 89.83           C  
ATOM   2767  HG2 GLU A 189     -34.018 -22.119  23.274  1.00 89.83           H  
ATOM   2768  HG3 GLU A 189     -34.208 -20.955  21.960  1.00 89.83           H  
ATOM   2769  CD  GLU A 189     -32.367 -22.044  21.877  1.00 89.83           C  
ATOM   2770  OE1 GLU A 189     -31.601 -21.340  22.570  1.00 89.83           O  
ATOM   2771  OE2 GLU A 189     -32.000 -22.781  20.931  1.00 89.83           O  
ATOM   2772  N   GLU A 190     -36.978 -20.587  22.276  1.00 87.02           N  
ATOM   2773  H   GLU A 190     -36.710 -20.833  23.218  1.00 87.02           H  
ATOM   2774  CA  GLU A 190     -37.346 -19.186  22.036  1.00 87.02           C  
ATOM   2775  HA  GLU A 190     -37.978 -19.126  21.150  1.00 87.02           H  
ATOM   2776  C   GLU A 190     -36.088 -18.348  21.762  1.00 87.02           C  
ATOM   2777  CB  GLU A 190     -38.144 -18.619  23.232  1.00 87.02           C  
ATOM   2778  HB2 GLU A 190     -37.642 -18.871  24.166  1.00 87.02           H  
ATOM   2779  HB3 GLU A 190     -38.182 -17.534  23.137  1.00 87.02           H  
ATOM   2780  O   GLU A 190     -35.261 -18.150  22.648  1.00 87.02           O  
ATOM   2781  CG  GLU A 190     -39.586 -19.149  23.250  1.00 87.02           C  
ATOM   2782  HG2 GLU A 190     -39.572 -20.234  23.352  1.00 87.02           H  
ATOM   2783  HG3 GLU A 190     -40.000 -18.896  22.274  1.00 87.02           H  
ATOM   2784  CD  GLU A 190     -40.517 -18.546  24.324  1.00 87.02           C  
ATOM   2785  OE1 GLU A 190     -41.737 -18.861  24.273  1.00 87.02           O  
ATOM   2786  OE2 GLU A 190     -40.055 -17.752  25.174  1.00 87.02           O  
ATOM   2787  N   LEU A 191     -35.956 -17.815  20.544  1.00 80.73           N  
ATOM   2788  H   LEU A 191     -36.679 -18.006  19.865  1.00 80.73           H  
ATOM   2789  CA  LEU A 191     -34.788 -17.037  20.105  1.00 80.73           C  
ATOM   2790  HA  LEU A 191     -33.888 -17.481  20.532  1.00 80.73           H  
ATOM   2791  C   LEU A 191     -34.801 -15.578  20.577  1.00 80.73           C  
ATOM   2792  CB  LEU A 191     -34.705 -17.076  18.568  1.00 80.73           C  
ATOM   2793  HB2 LEU A 191     -33.909 -16.403  18.250  1.00 80.73           H  
ATOM   2794  HB3 LEU A 191     -35.641 -16.692  18.161  1.00 80.73           H  
ATOM   2795  O   LEU A 191     -33.778 -14.899  20.527  1.00 80.73           O  
ATOM   2796  CG  LEU A 191     -34.429 -18.460  17.963  1.00 80.73           C  
ATOM   2797  HG  LEU A 191     -35.208 -19.162  18.261  1.00 80.73           H  
ATOM   2798  CD1 LEU A 191     -34.444 -18.334  16.436  1.00 80.73           C  
ATOM   2799 HD11 LEU A 191     -34.261 -19.302  15.968  1.00 80.73           H  
ATOM   2800 HD12 LEU A 191     -35.422 -17.979  16.110  1.00 80.73           H  
ATOM   2801 HD13 LEU A 191     -33.680 -17.629  16.109  1.00 80.73           H  
ATOM   2802  CD2 LEU A 191     -33.067 -18.993  18.410  1.00 80.73           C  
ATOM   2803 HD21 LEU A 191     -33.076 -19.188  19.483  1.00 80.73           H  
ATOM   2804 HD22 LEU A 191     -32.855 -19.944  17.921  1.00 80.73           H  
ATOM   2805 HD23 LEU A 191     -32.281 -18.272  18.183  1.00 80.73           H  
ATOM   2806  N   ALA A 192     -35.955 -15.067  21.008  1.00 71.68           N  
ATOM   2807  H   ALA A 192     -36.745 -15.692  21.084  1.00 71.68           H  
ATOM   2808  CA  ALA A 192     -36.113 -13.681  21.427  1.00 71.68           C  
ATOM   2809  HA  ALA A 192     -35.144 -13.183  21.394  1.00 71.68           H  
ATOM   2810  C   ALA A 192     -36.616 -13.594  22.870  1.00 71.68           C  
ATOM   2811  CB  ALA A 192     -37.018 -12.952  20.428  1.00 71.68           C  
ATOM   2812  HB1 ALA A 192     -36.546 -12.952  19.445  1.00 71.68           H  
ATOM   2813  HB2 ALA A 192     -37.173 -11.922  20.750  1.00 71.68           H  
ATOM   2814  HB3 ALA A 192     -37.979 -13.461  20.356  1.00 71.68           H  
ATOM   2815  O   ALA A 192     -37.635 -14.174  23.234  1.00 71.68           O  
ATOM   2816  N   SER A 193     -35.923 -12.796  23.684  1.00 59.69           N  
ATOM   2817  H   SER A 193     -35.098 -12.346  23.314  1.00 59.69           H  
ATOM   2818  CA  SER A 193     -36.290 -12.513  25.073  1.00 59.69           C  
ATOM   2819  HA  SER A 193     -37.087 -13.183  25.393  1.00 59.69           H  
ATOM   2820  C   SER A 193     -36.771 -11.066  25.210  1.00 59.69           C  
ATOM   2821  CB  SER A 193     -35.082 -12.765  25.982  1.00 59.69           C  
ATOM   2822  HB2 SER A 193     -35.324 -12.456  26.999  1.00 59.69           H  
ATOM   2823  HB3 SER A 193     -34.232 -12.180  25.632  1.00 59.69           H  
ATOM   2824  O   SER A 193     -36.012 -10.135  24.959  1.00 59.69           O  
ATOM   2825  OG  SER A 193     -34.738 -14.133  25.993  1.00 59.69           O  
ATOM   2826  HG  SER A 193     -34.667 -14.472  25.098  1.00 59.69           H  
ATOM   2827  N   GLY A 194     -38.019 -10.856  25.645  1.00 55.15           N  
ATOM   2828  H   GLY A 194     -38.622 -11.661  25.738  1.00 55.15           H  
ATOM   2829  CA  GLY A 194     -38.456  -9.569  26.216  1.00 55.15           C  
ATOM   2830  HA2 GLY A 194     -37.604  -8.894  26.292  1.00 55.15           H  
ATOM   2831  HA3 GLY A 194     -38.805  -9.752  27.232  1.00 55.15           H  
ATOM   2832  C   GLY A 194     -39.567  -8.794  25.495  1.00 55.15           C  
ATOM   2833  O   GLY A 194     -40.064  -7.832  26.071  1.00 55.15           O  
ATOM   2834  N   SER A 195     -40.015  -9.209  24.307  1.00 59.30           N  
ATOM   2835  H   SER A 195     -39.611 -10.043  23.906  1.00 59.30           H  
ATOM   2836  CA  SER A 195     -41.203  -8.638  23.637  1.00 59.30           C  
ATOM   2837  HA  SER A 195     -41.599  -7.813  24.229  1.00 59.30           H  
ATOM   2838  C   SER A 195     -42.321  -9.674  23.515  1.00 59.30           C  
ATOM   2839  CB  SER A 195     -40.833  -8.064  22.267  1.00 59.30           C  
ATOM   2840  HB2 SER A 195     -40.341  -8.826  21.663  1.00 59.30           H  
ATOM   2841  HB3 SER A 195     -41.735  -7.733  21.752  1.00 59.30           H  
ATOM   2842  O   SER A 195     -42.054 -10.873  23.561  1.00 59.30           O  
ATOM   2843  OG  SER A 195     -39.976  -6.955  22.444  1.00 59.30           O  
ATOM   2844  HG  SER A 195     -39.157  -7.261  22.841  1.00 59.30           H  
ATOM   2845  N   ALA A 196     -43.575  -9.229  23.368  1.00 66.57           N  
ATOM   2846  H   ALA A 196     -43.739  -8.235  23.299  1.00 66.57           H  
ATOM   2847  CA  ALA A 196     -44.679 -10.129  23.033  1.00 66.57           C  
ATOM   2848  HA  ALA A 196     -44.747 -10.907  23.793  1.00 66.57           H  
ATOM   2849  C   ALA A 196     -44.380 -10.793  21.680  1.00 66.57           C  
ATOM   2850  CB  ALA A 196     -45.998  -9.342  23.021  1.00 66.57           C  
ATOM   2851  HB1 ALA A 196     -45.954  -8.552  22.272  1.00 66.57           H  
ATOM   2852  HB2 ALA A 196     -46.179  -8.903  24.002  1.00 66.57           H  
ATOM   2853  HB3 ALA A 196     -46.818 -10.015  22.773  1.00 66.57           H  
ATOM   2854  O   ALA A 196     -44.345 -10.116  20.652  1.00 66.57           O  
ATOM   2855  N   LEU A 197     -44.103 -12.097  21.699  1.00 78.32           N  
ATOM   2856  H   LEU A 197     -44.087 -12.583  22.585  1.00 78.32           H  
ATOM   2857  CA  LEU A 197     -43.764 -12.858  20.503  1.00 78.32           C  
ATOM   2858  HA  LEU A 197     -42.979 -12.330  19.962  1.00 78.32           H  
ATOM   2859  C   LEU A 197     -44.986 -12.936  19.581  1.00 78.32           C  
ATOM   2860  CB  LEU A 197     -43.236 -14.249  20.905  1.00 78.32           C  
ATOM   2861  HB2 LEU A 197     -43.996 -14.737  21.515  1.00 78.32           H  
ATOM   2862  HB3 LEU A 197     -43.084 -14.840  20.002  1.00 78.32           H  
ATOM   2863  O   LEU A 197     -46.099 -13.223  20.026  1.00 78.32           O  
ATOM   2864  CG  LEU A 197     -41.940 -14.259  21.734  1.00 78.32           C  
ATOM   2865  HG  LEU A 197     -42.129 -13.777  22.693  1.00 78.32           H  
ATOM   2866  CD1 LEU A 197     -41.514 -15.700  22.010  1.00 78.32           C  
ATOM   2867 HD11 LEU A 197     -42.300 -16.225  22.553  1.00 78.32           H  
ATOM   2868 HD12 LEU A 197     -40.616 -15.714  22.627  1.00 78.32           H  
ATOM   2869 HD13 LEU A 197     -41.310 -16.227  21.077  1.00 78.32           H  
ATOM   2870  CD2 LEU A 197     -40.801 -13.516  21.041  1.00 78.32           C  
ATOM   2871 HD21 LEU A 197     -39.873 -13.711  21.580  1.00 78.32           H  
ATOM   2872 HD22 LEU A 197     -40.992 -12.443  21.064  1.00 78.32           H  
ATOM   2873 HD23 LEU A 197     -40.709 -13.850  20.008  1.00 78.32           H  
ATOM   2874  N   VAL A 198     -44.781 -12.658  18.295  1.00 83.81           N  
ATOM   2875  H   VAL A 198     -43.840 -12.454  17.989  1.00 83.81           H  
ATOM   2876  CA  VAL A 198     -45.839 -12.712  17.280  1.00 83.81           C  
ATOM   2877  HA  VAL A 198     -46.751 -12.299  17.712  1.00 83.81           H  
ATOM   2878  C   VAL A 198     -46.113 -14.170  16.912  1.00 83.81           C  
ATOM   2879  CB  VAL A 198     -45.475 -11.854  16.051  1.00 83.81           C  
ATOM   2880  HB  VAL A 198     -44.545 -12.222  15.617  1.00 83.81           H  
ATOM   2881  O   VAL A 198     -45.184 -14.969  16.787  1.00 83.81           O  
ATOM   2882  CG1 VAL A 198     -46.563 -11.877  14.973  1.00 83.81           C  
ATOM   2883 HG11 VAL A 198     -46.634 -12.874  14.536  1.00 83.81           H  
ATOM   2884 HG12 VAL A 198     -47.529 -11.587  15.387  1.00 83.81           H  
ATOM   2885 HG13 VAL A 198     -46.299 -11.197  14.164  1.00 83.81           H  
ATOM   2886  CG2 VAL A 198     -45.275 -10.387  16.462  1.00 83.81           C  
ATOM   2887 HG21 VAL A 198     -44.421 -10.293  17.133  1.00 83.81           H  
ATOM   2888 HG22 VAL A 198     -45.081  -9.777  15.580  1.00 83.81           H  
ATOM   2889 HG23 VAL A 198     -46.167 -10.014  16.965  1.00 83.81           H  
ATOM   2890  N   LYS A 199     -47.395 -14.513  16.748  1.00 87.95           N  
ATOM   2891  H   LYS A 199     -48.092 -13.790  16.855  1.00 87.95           H  
ATOM   2892  CA  LYS A 199     -47.839 -15.814  16.233  1.00 87.95           C  
ATOM   2893  HA  LYS A 199     -47.560 -16.590  16.946  1.00 87.95           H  
ATOM   2894  C   LYS A 199     -47.163 -16.098  14.878  1.00 87.95           C  
ATOM   2895  CB  LYS A 199     -49.370 -15.796  16.130  1.00 87.95           C  
ATOM   2896  HB2 LYS A 199     -49.680 -14.857  15.673  1.00 87.95           H  
ATOM   2897  HB3 LYS A 199     -49.776 -15.833  17.141  1.00 87.95           H  
ATOM   2898  O   LYS A 199     -47.252 -15.237  14.005  1.00 87.95           O  
ATOM   2899  CG  LYS A 199     -49.972 -16.942  15.301  1.00 87.95           C  
ATOM   2900  HG2 LYS A 199     -49.734 -16.786  14.249  1.00 87.95           H  
ATOM   2901  HG3 LYS A 199     -49.572 -17.902  15.626  1.00 87.95           H  
ATOM   2902  CD  LYS A 199     -51.492 -16.923  15.481  1.00 87.95           C  
ATOM   2903  HD2 LYS A 199     -51.842 -15.891  15.481  1.00 87.95           H  
ATOM   2904  HD3 LYS A 199     -51.730 -17.358  16.452  1.00 87.95           H  
ATOM   2905  CE  LYS A 199     -52.245 -17.670  14.382  1.00 87.95           C  
ATOM   2906  HE2 LYS A 199     -52.106 -17.126  13.448  1.00 87.95           H  
ATOM   2907  HE3 LYS A 199     -51.830 -18.670  14.257  1.00 87.95           H  
ATOM   2908  NZ  LYS A 199     -53.683 -17.723  14.747  1.00 87.95           N  
ATOM   2909  HZ1 LYS A 199     -53.837 -18.365  15.512  1.00 87.95           H  
ATOM   2910  HZ2 LYS A 199     -53.991 -16.840  15.130  1.00 87.95           H  
ATOM   2911  HZ3 LYS A 199     -54.287 -17.987  13.982  1.00 87.95           H  
ATOM   2912  N   PRO A 200     -46.511 -17.261  14.689  1.00 88.98           N  
ATOM   2913  CA  PRO A 200     -45.896 -17.613  13.412  1.00 88.98           C  
ATOM   2914  HA  PRO A 200     -45.112 -16.887  13.194  1.00 88.98           H  
ATOM   2915  C   PRO A 200     -46.906 -17.628  12.258  1.00 88.98           C  
ATOM   2916  CB  PRO A 200     -45.265 -18.994  13.618  1.00 88.98           C  
ATOM   2917  HB2 PRO A 200     -45.976 -19.770  13.333  1.00 88.98           H  
ATOM   2918  HB3 PRO A 200     -44.337 -19.101  13.056  1.00 88.98           H  
ATOM   2919  O   PRO A 200     -48.077 -17.970  12.452  1.00 88.98           O  
ATOM   2920  CG  PRO A 200     -45.032 -19.066  15.124  1.00 88.98           C  
ATOM   2921  HG2 PRO A 200     -45.020 -20.094  15.486  1.00 88.98           H  
ATOM   2922  HG3 PRO A 200     -44.100 -18.559  15.373  1.00 88.98           H  
ATOM   2923  CD  PRO A 200     -46.210 -18.278  15.688  1.00 88.98           C  
ATOM   2924  HD2 PRO A 200     -47.072 -18.933  15.811  1.00 88.98           H  
ATOM   2925  HD3 PRO A 200     -45.922 -17.839  16.643  1.00 88.98           H  
ATOM   2926  N   ASP A 201     -46.436 -17.297  11.055  1.00 90.52           N  
ATOM   2927  H   ASP A 201     -45.479 -16.989  10.958  1.00 90.52           H  
ATOM   2928  CA  ASP A 201     -47.242 -17.384   9.838  1.00 90.52           C  
ATOM   2929  HA  ASP A 201     -48.159 -16.816   9.997  1.00 90.52           H  
ATOM   2930  C   ASP A 201     -47.634 -18.836   9.533  1.00 90.52           C  
ATOM   2931  CB  ASP A 201     -46.497 -16.765   8.646  1.00 90.52           C  
ATOM   2932  HB2 ASP A 201     -45.520 -17.238   8.549  1.00 90.52           H  
ATOM   2933  HB3 ASP A 201     -47.061 -16.967   7.735  1.00 90.52           H  
ATOM   2934  O   ASP A 201     -46.906 -19.782   9.842  1.00 90.52           O  
ATOM   2935  CG  ASP A 201     -46.334 -15.248   8.771  1.00 90.52           C  
ATOM   2936  OD1 ASP A 201     -47.310 -14.597   9.207  1.00 90.52           O  
ATOM   2937  OD2 ASP A 201     -45.244 -14.754   8.410  1.00 90.52           O  
ATOM   2938  N   LYS A 202     -48.796 -19.018   8.897  1.00 91.55           N  
ATOM   2939  H   LYS A 202     -49.299 -18.196   8.597  1.00 91.55           H  
ATOM   2940  CA  LYS A 202     -49.238 -20.342   8.445  1.00 91.55           C  
ATOM   2941  HA  LYS A 202     -49.167 -21.037   9.282  1.00 91.55           H  
ATOM   2942  C   LYS A 202     -48.329 -20.857   7.336  1.00 91.55           C  
ATOM   2943  CB  LYS A 202     -50.674 -20.318   7.927  1.00 91.55           C  
ATOM   2944  HB2 LYS A 202     -50.745 -19.581   7.128  1.00 91.55           H  
ATOM   2945  HB3 LYS A 202     -50.900 -21.299   7.507  1.00 91.55           H  
ATOM   2946  O   LYS A 202     -48.041 -20.133   6.384  1.00 91.55           O  
ATOM   2947  CG  LYS A 202     -51.709 -20.009   9.010  1.00 91.55           C  
ATOM   2948  HG2 LYS A 202     -51.525 -19.018   9.426  1.00 91.55           H  
ATOM   2949  HG3 LYS A 202     -51.661 -20.756   9.802  1.00 91.55           H  
ATOM   2950  CD  LYS A 202     -53.083 -20.040   8.339  1.00 91.55           C  
ATOM   2951  HD2 LYS A 202     -53.061 -19.383   7.470  1.00 91.55           H  
ATOM   2952  HD3 LYS A 202     -53.299 -21.056   8.008  1.00 91.55           H  
ATOM   2953  CE  LYS A 202     -54.175 -19.566   9.287  1.00 91.55           C  
ATOM   2954  HE2 LYS A 202     -54.286 -20.294  10.090  1.00 91.55           H  
ATOM   2955  HE3 LYS A 202     -53.880 -18.612   9.723  1.00 91.55           H  
ATOM   2956  NZ  LYS A 202     -55.440 -19.409   8.536  1.00 91.55           N  
ATOM   2957  HZ1 LYS A 202     -55.736 -20.274   8.107  1.00 91.55           H  
ATOM   2958  HZ2 LYS A 202     -55.393 -18.685   7.834  1.00 91.55           H  
ATOM   2959  HZ3 LYS A 202     -56.223 -19.189   9.136  1.00 91.55           H  
ATOM   2960  N   GLY A 203     -47.972 -22.131   7.405  1.00 92.84           N  
ATOM   2961  H   GLY A 203     -48.251 -22.673   8.211  1.00 92.84           H  
ATOM   2962  CA  GLY A 203     -47.144 -22.773   6.391  1.00 92.84           C  
ATOM   2963  HA2 GLY A 203     -46.395 -22.068   6.031  1.00 92.84           H  
ATOM   2964  HA3 GLY A 203     -47.771 -23.070   5.550  1.00 92.84           H  
ATOM   2965  C   GLY A 203     -46.420 -24.000   6.918  1.00 92.84           C  
ATOM   2966  O   GLY A 203     -46.538 -24.346   8.092  1.00 92.84           O  
ATOM   2967  N   VAL A 204     -45.669 -24.646   6.027  1.00 94.27           N  
ATOM   2968  H   VAL A 204     -45.572 -24.247   5.104  1.00 94.27           H  
ATOM   2969  CA  VAL A 204     -44.824 -25.804   6.334  1.00 94.27           C  
ATOM   2970  HA  VAL A 204     -45.033 -26.139   7.350  1.00 94.27           H  
ATOM   2971  C   VAL A 204     -43.361 -25.382   6.251  1.00 94.27           C  
ATOM   2972  CB  VAL A 204     -45.109 -26.986   5.385  1.00 94.27           C  
ATOM   2973  HB  VAL A 204     -44.860 -26.695   4.364  1.00 94.27           H  
ATOM   2974  O   VAL A 204     -42.955 -24.791   5.251  1.00 94.27           O  
ATOM   2975  CG1 VAL A 204     -44.273 -28.219   5.759  1.00 94.27           C  
ATOM   2976 HG11 VAL A 204     -43.212 -28.013   5.618  1.00 94.27           H  
ATOM   2977 HG12 VAL A 204     -44.452 -28.488   6.800  1.00 94.27           H  
ATOM   2978 HG13 VAL A 204     -44.541 -29.059   5.119  1.00 94.27           H  
ATOM   2979  CG2 VAL A 204     -46.586 -27.400   5.412  1.00 94.27           C  
ATOM   2980 HG21 VAL A 204     -46.867 -27.707   6.420  1.00 94.27           H  
ATOM   2981 HG22 VAL A 204     -46.753 -28.236   4.732  1.00 94.27           H  
ATOM   2982 HG23 VAL A 204     -47.225 -26.574   5.101  1.00 94.27           H  
ATOM   2983  N   ALA A 205     -42.574 -25.712   7.272  1.00 92.53           N  
ATOM   2984  H   ALA A 205     -42.990 -26.178   8.065  1.00 92.53           H  
ATOM   2985  CA  ALA A 205     -41.125 -25.546   7.278  1.00 92.53           C  
ATOM   2986  HA  ALA A 205     -40.805 -25.130   6.323  1.00 92.53           H  
ATOM   2987  C   ALA A 205     -40.438 -26.904   7.447  1.00 92.53           C  
ATOM   2988  CB  ALA A 205     -40.724 -24.546   8.365  1.00 92.53           C  
ATOM   2989  HB1 ALA A 205     -41.183 -23.580   8.157  1.00 92.53           H  
ATOM   2990  HB2 ALA A 205     -41.043 -24.904   9.344  1.00 92.53           H  
ATOM   2991  HB3 ALA A 205     -39.641 -24.426   8.366  1.00 92.53           H  
ATOM   2992  O   ALA A 205     -40.741 -27.662   8.371  1.00 92.53           O  
ATOM   2993  N   ASP A 206     -39.510 -27.209   6.544  1.00 93.97           N  
ATOM   2994  H   ASP A 206     -39.265 -26.519   5.848  1.00 93.97           H  
ATOM   2995  CA  ASP A 206     -38.686 -28.412   6.615  1.00 93.97           C  
ATOM   2996  HA  ASP A 206     -39.288 -29.248   6.972  1.00 93.97           H  
ATOM   2997  C   ASP A 206     -37.534 -28.203   7.598  1.00 93.97           C  
ATOM   2998  CB  ASP A 206     -38.152 -28.759   5.220  1.00 93.97           C  
ATOM   2999  HB2 ASP A 206     -37.447 -29.585   5.314  1.00 93.97           H  
ATOM   3000  HB3 ASP A 206     -37.615 -27.901   4.815  1.00 93.97           H  
ATOM   3001  O   ASP A 206     -36.868 -27.168   7.554  1.00 93.97           O  
ATOM   3002  CG  ASP A 206     -39.245 -29.182   4.239  1.00 93.97           C  
ATOM   3003  OD1 ASP A 206     -40.270 -29.762   4.666  1.00 93.97           O  
ATOM   3004  OD2 ASP A 206     -39.019 -29.109   3.010  1.00 93.97           O  
ATOM   3005  N   LEU A 207     -37.278 -29.190   8.459  1.00 91.54           N  
ATOM   3006  H   LEU A 207     -37.824 -30.038   8.426  1.00 91.54           H  
ATOM   3007  CA  LEU A 207     -36.084 -29.189   9.297  1.00 91.54           C  
ATOM   3008  HA  LEU A 207     -35.868 -28.167   9.609  1.00 91.54           H  
ATOM   3009  C   LEU A 207     -34.908 -29.669   8.445  1.00 91.54           C  
ATOM   3010  CB  LEU A 207     -36.281 -30.042  10.564  1.00 91.54           C  
ATOM   3011  HB2 LEU A 207     -35.290 -30.306  10.933  1.00 91.54           H  
ATOM   3012  HB3 LEU A 207     -36.793 -30.972  10.318  1.00 91.54           H  
ATOM   3013  O   LEU A 207     -34.856 -30.835   8.049  1.00 91.54           O  
ATOM   3014  CG  LEU A 207     -37.015 -29.317  11.707  1.00 91.54           C  
ATOM   3015  HG  LEU A 207     -36.497 -28.382  11.922  1.00 91.54           H  
ATOM   3016  CD1 LEU A 207     -38.483 -29.004  11.407  1.00 91.54           C  
ATOM   3017 HD11 LEU A 207     -39.011 -29.915  11.127  1.00 91.54           H  
ATOM   3018 HD12 LEU A 207     -38.947 -28.563  12.289  1.00 91.54           H  
ATOM   3019 HD13 LEU A 207     -38.549 -28.282  10.593  1.00 91.54           H  
ATOM   3020  CD2 LEU A 207     -36.985 -30.174  12.971  1.00 91.54           C  
ATOM   3021 HD21 LEU A 207     -35.975 -30.542  13.147  1.00 91.54           H  
ATOM   3022 HD22 LEU A 207     -37.281 -29.567  13.826  1.00 91.54           H  
ATOM   3023 HD23 LEU A 207     -37.676 -31.011  12.869  1.00 91.54           H  
ATOM   3024  N   ILE A 208     -33.976 -28.763   8.165  1.00 87.78           N  
ATOM   3025  H   ILE A 208     -34.065 -27.845   8.576  1.00 87.78           H  
ATOM   3026  CA  ILE A 208     -32.768 -29.032   7.382  1.00 87.78           C  
ATOM   3027  HA  ILE A 208     -32.842 -30.031   6.953  1.00 87.78           H  
ATOM   3028  C   ILE A 208     -31.554 -29.051   8.303  1.00 87.78           C  
ATOM   3029  CB  ILE A 208     -32.613 -28.047   6.201  1.00 87.78           C  
ATOM   3030  HB  ILE A 208     -31.665 -28.272   5.712  1.00 87.78           H  
ATOM   3031  O   ILE A 208     -31.493 -28.308   9.283  1.00 87.78           O  
ATOM   3032  CG1 ILE A 208     -32.580 -26.570   6.655  1.00 87.78           C  
ATOM   3033 HG12 ILE A 208     -31.813 -26.450   7.420  1.00 87.78           H  
ATOM   3034 HG13 ILE A 208     -33.540 -26.294   7.093  1.00 87.78           H  
ATOM   3035  CG2 ILE A 208     -33.739 -28.307   5.180  1.00 87.78           C  
ATOM   3036 HG21 ILE A 208     -33.546 -27.753   4.261  1.00 87.78           H  
ATOM   3037 HG22 ILE A 208     -33.784 -29.369   4.938  1.00 87.78           H  
ATOM   3038 HG23 ILE A 208     -34.697 -27.993   5.594  1.00 87.78           H  
ATOM   3039  CD1 ILE A 208     -32.254 -25.585   5.525  1.00 87.78           C  
ATOM   3040 HD11 ILE A 208     -33.058 -25.569   4.789  1.00 87.78           H  
ATOM   3041 HD12 ILE A 208     -32.145 -24.584   5.943  1.00 87.78           H  
ATOM   3042 HD13 ILE A 208     -31.320 -25.871   5.043  1.00 87.78           H  
ATOM   3043  N   GLU A 209     -30.596 -29.929   8.019  1.00 80.03           N  
ATOM   3044  H   GLU A 209     -30.654 -30.481   7.175  1.00 80.03           H  
ATOM   3045  CA  GLU A 209     -29.301 -29.868   8.692  1.00 80.03           C  
ATOM   3046  HA  GLU A 209     -29.469 -29.907   9.768  1.00 80.03           H  
ATOM   3047  C   GLU A 209     -28.654 -28.527   8.316  1.00 80.03           C  
ATOM   3048  CB  GLU A 209     -28.459 -31.095   8.314  1.00 80.03           C  
ATOM   3049  HB2 GLU A 209     -29.097 -31.970   8.440  1.00 80.03           H  
ATOM   3050  HB3 GLU A 209     -28.159 -31.035   7.267  1.00 80.03           H  
ATOM   3051  O   GLU A 209     -28.552 -28.228   7.121  1.00 80.03           O  
ATOM   3052  CG  GLU A 209     -27.219 -31.268   9.207  1.00 80.03           C  
ATOM   3053  HG2 GLU A 209     -27.527 -31.122  10.243  1.00 80.03           H  
ATOM   3054  HG3 GLU A 209     -26.496 -30.492   8.959  1.00 80.03           H  
ATOM   3055  CD  GLU A 209     -26.558 -32.658   9.075  1.00 80.03           C  
ATOM   3056  OE1 GLU A 209     -25.592 -32.929   9.827  1.00 80.03           O  
ATOM   3057  OE2 GLU A 209     -27.038 -33.476   8.251  1.00 80.03           O  
ATOM   3058  N   PRO A 210     -28.321 -27.666   9.294  1.00 68.36           N  
ATOM   3059  CA  PRO A 210     -27.634 -26.426   8.982  1.00 68.36           C  
ATOM   3060  HA  PRO A 210     -28.209 -25.837   8.267  1.00 68.36           H  
ATOM   3061  C   PRO A 210     -26.276 -26.779   8.379  1.00 68.36           C  
ATOM   3062  CB  PRO A 210     -27.514 -25.675  10.310  1.00 68.36           C  
ATOM   3063  HB2 PRO A 210     -26.638 -25.027  10.339  1.00 68.36           H  
ATOM   3064  HB3 PRO A 210     -28.425 -25.101  10.480  1.00 68.36           H  
ATOM   3065  O   PRO A 210     -25.629 -27.733   8.817  1.00 68.36           O  
ATOM   3066  CG  PRO A 210     -27.405 -26.827  11.310  1.00 68.36           C  
ATOM   3067  HG2 PRO A 210     -26.377 -27.189  11.294  1.00 68.36           H  
ATOM   3068  HG3 PRO A 210     -27.668 -26.555  12.332  1.00 68.36           H  
ATOM   3069  CD  PRO A 210     -28.337 -27.891  10.730  1.00 68.36           C  
ATOM   3070  HD2 PRO A 210     -29.351 -27.764  11.108  1.00 68.36           H  
ATOM   3071  HD3 PRO A 210     -27.964 -28.884  10.983  1.00 68.36           H  
ATOM   3072  N   GLU A 211     -25.835 -26.005   7.390  1.00 59.73           N  
ATOM   3073  H   GLU A 211     -26.392 -25.225   7.072  1.00 59.73           H  
ATOM   3074  CA  GLU A 211     -24.432 -26.050   6.987  1.00 59.73           C  
ATOM   3075  HA  GLU A 211     -24.231 -27.046   6.592  1.00 59.73           H  
ATOM   3076  C   GLU A 211     -23.593 -25.809   8.255  1.00 59.73           C  
ATOM   3077  CB  GLU A 211     -24.193 -25.014   5.876  1.00 59.73           C  
ATOM   3078  HB2 GLU A 211     -24.190 -24.010   6.300  1.00 59.73           H  
ATOM   3079  HB3 GLU A 211     -25.029 -25.089   5.179  1.00 59.73           H  
ATOM   3080  O   GLU A 211     -23.954 -24.916   9.033  1.00 59.73           O  
ATOM   3081  CG  GLU A 211     -22.898 -25.254   5.083  1.00 59.73           C  
ATOM   3082  HG2 GLU A 211     -22.852 -26.310   4.815  1.00 59.73           H  
ATOM   3083  HG3 GLU A 211     -22.045 -25.030   5.723  1.00 59.73           H  
ATOM   3084  CD  GLU A 211     -22.814 -24.424   3.786  1.00 59.73           C  
ATOM   3085  OE1 GLU A 211     -21.862 -24.664   3.006  1.00 59.73           O  
ATOM   3086  OE2 GLU A 211     -23.708 -23.579   3.545  1.00 59.73           O  
ATOM   3087  N   PRO A 212     -22.580 -26.649   8.549  1.00 53.42           N  
ATOM   3088  CA  PRO A 212     -21.813 -26.513   9.778  1.00 53.42           C  
ATOM   3089  HA  PRO A 212     -22.445 -26.739  10.637  1.00 53.42           H  
ATOM   3090  C   PRO A 212     -21.314 -25.075   9.879  1.00 53.42           C  
ATOM   3091  CB  PRO A 212     -20.676 -27.541   9.688  1.00 53.42           C  
ATOM   3092  HB2 PRO A 212     -19.737 -27.152  10.084  1.00 53.42           H  
ATOM   3093  HB3 PRO A 212     -20.966 -28.444  10.225  1.00 53.42           H  
ATOM   3094  O   PRO A 212     -20.708 -24.565   8.934  1.00 53.42           O  
ATOM   3095  CG  PRO A 212     -20.574 -27.852   8.194  1.00 53.42           C  
ATOM   3096  HG2 PRO A 212     -19.938 -27.111   7.710  1.00 53.42           H  
ATOM   3097  HG3 PRO A 212     -20.199 -28.859   8.013  1.00 53.42           H  
ATOM   3098  CD  PRO A 212     -22.010 -27.686   7.707  1.00 53.42           C  
ATOM   3099  HD2 PRO A 212     -22.565 -28.613   7.852  1.00 53.42           H  
ATOM   3100  HD3 PRO A 212     -22.009 -27.403   6.654  1.00 53.42           H  
ATOM   3101  N   GLU A 213     -21.599 -24.411  11.006  1.00 52.91           N  
ATOM   3102  H   GLU A 213     -22.123 -24.868  11.738  1.00 52.91           H  
ATOM   3103  CA  GLU A 213     -20.946 -23.138  11.298  1.00 52.91           C  
ATOM   3104  HA  GLU A 213     -21.265 -22.410  10.552  1.00 52.91           H  
ATOM   3105  C   GLU A 213     -19.441 -23.393  11.177  1.00 52.91           C  
ATOM   3106  CB  GLU A 213     -21.294 -22.607  12.701  1.00 52.91           C  
ATOM   3107  HB2 GLU A 213     -21.238 -23.421  13.423  1.00 52.91           H  
ATOM   3108  HB3 GLU A 213     -20.558 -21.849  12.971  1.00 52.91           H  
ATOM   3109  O   GLU A 213     -18.958 -24.362  11.775  1.00 52.91           O  
ATOM   3110  CG  GLU A 213     -22.688 -21.958  12.750  1.00 52.91           C  
ATOM   3111  HG2 GLU A 213     -22.720 -21.155  12.013  1.00 52.91           H  
ATOM   3112  HG3 GLU A 213     -23.428 -22.704  12.463  1.00 52.91           H  
ATOM   3113  CD  GLU A 213     -23.072 -21.383  14.129  1.00 52.91           C  
ATOM   3114  OE1 GLU A 213     -24.215 -20.873  14.239  1.00 52.91           O  
ATOM   3115  OE2 GLU A 213     -22.266 -21.474  15.082  1.00 52.91           O  
ATOM   3116  N   PRO A 214     -18.708 -22.613  10.362  1.00 49.41           N  
ATOM   3117  CA  PRO A 214     -17.282 -22.828  10.223  1.00 49.41           C  
ATOM   3118  HA  PRO A 214     -17.093 -23.817   9.804  1.00 49.41           H  
ATOM   3119  C   PRO A 214     -16.672 -22.737  11.618  1.00 49.41           C  
ATOM   3120  CB  PRO A 214     -16.784 -21.749   9.255  1.00 49.41           C  
ATOM   3121  HB2 PRO A 214     -15.802 -21.368   9.537  1.00 49.41           H  
ATOM   3122  HB3 PRO A 214     -16.755 -22.165   8.248  1.00 49.41           H  
ATOM   3123  O   PRO A 214     -16.801 -21.706  12.284  1.00 49.41           O  
ATOM   3124  CG  PRO A 214     -17.857 -20.661   9.320  1.00 49.41           C  
ATOM   3125  HG2 PRO A 214     -17.930 -20.107   8.384  1.00 49.41           H  
ATOM   3126  HG3 PRO A 214     -17.639 -19.987  10.149  1.00 49.41           H  
ATOM   3127  CD  PRO A 214     -19.136 -21.439   9.620  1.00 49.41           C  
ATOM   3128  HD2 PRO A 214     -19.609 -21.755   8.690  1.00 49.41           H  
ATOM   3129  HD3 PRO A 214     -19.816 -20.819  10.204  1.00 49.41           H  
ATOM   3130  N   GLU A 215     -16.059 -23.832  12.078  1.00 49.72           N  
ATOM   3131  H   GLU A 215     -16.072 -24.681  11.531  1.00 49.72           H  
ATOM   3132  CA  GLU A 215     -15.327 -23.811  13.336  1.00 49.72           C  
ATOM   3133  HA  GLU A 215     -16.047 -23.611  14.130  1.00 49.72           H  
ATOM   3134  C   GLU A 215     -14.314 -22.661  13.254  1.00 49.72           C  
ATOM   3135  CB  GLU A 215     -14.619 -25.148  13.638  1.00 49.72           C  
ATOM   3136  HB2 GLU A 215     -13.946 -24.986  14.480  1.00 49.72           H  
ATOM   3137  HB3 GLU A 215     -14.025 -25.448  12.774  1.00 49.72           H  
ATOM   3138  O   GLU A 215     -13.648 -22.505  12.220  1.00 49.72           O  
ATOM   3139  CG  GLU A 215     -15.596 -26.277  14.016  1.00 49.72           C  
ATOM   3140  HG2 GLU A 215     -16.222 -26.502  13.152  1.00 49.72           H  
ATOM   3141  HG3 GLU A 215     -16.246 -25.913  14.812  1.00 49.72           H  
ATOM   3142  CD  GLU A 215     -14.911 -27.576  14.496  1.00 49.72           C  
ATOM   3143  OE1 GLU A 215     -15.648 -28.480  14.958  1.00 49.72           O  
ATOM   3144  OE2 GLU A 215     -13.664 -27.679  14.428  1.00 49.72           O  
ATOM   3145  N   PRO A 216     -14.203 -21.815  14.295  1.00 48.44           N  
ATOM   3146  CA  PRO A 216     -13.137 -20.835  14.324  1.00 48.44           C  
ATOM   3147  HA  PRO A 216     -13.283 -20.130  13.505  1.00 48.44           H  
ATOM   3148  C   PRO A 216     -11.815 -21.596  14.164  1.00 48.44           C  
ATOM   3149  CB  PRO A 216     -13.259 -20.106  15.662  1.00 48.44           C  
ATOM   3150  HB2 PRO A 216     -12.286 -19.840  16.074  1.00 48.44           H  
ATOM   3151  HB3 PRO A 216     -13.869 -19.213  15.526  1.00 48.44           H  
ATOM   3152  O   PRO A 216     -11.628 -22.621  14.828  1.00 48.44           O  
ATOM   3153  CG  PRO A 216     -14.009 -21.101  16.549  1.00 48.44           C  
ATOM   3154  HG2 PRO A 216     -13.299 -21.791  17.006  1.00 48.44           H  
ATOM   3155  HG3 PRO A 216     -14.597 -20.598  17.316  1.00 48.44           H  
ATOM   3156  CD  PRO A 216     -14.896 -21.869  15.570  1.00 48.44           C  
ATOM   3157  HD2 PRO A 216     -15.021 -22.895  15.915  1.00 48.44           H  
ATOM   3158  HD3 PRO A 216     -15.863 -21.376  15.475  1.00 48.44           H  
ATOM   3159  N   PRO A 217     -10.917 -21.147  13.274  1.00 51.93           N  
ATOM   3160  CA  PRO A 217      -9.667 -21.840  13.030  1.00 51.93           C  
ATOM   3161  HA  PRO A 217      -9.865 -22.826  12.609  1.00 51.93           H  
ATOM   3162  C   PRO A 217      -8.945 -21.988  14.364  1.00 51.93           C  
ATOM   3163  CB  PRO A 217      -8.895 -20.987  12.017  1.00 51.93           C  
ATOM   3164  HB2 PRO A 217      -9.088 -21.360  11.011  1.00 51.93           H  
ATOM   3165  HB3 PRO A 217      -7.823 -20.976  12.218  1.00 51.93           H  
ATOM   3166  O   PRO A 217      -8.849 -21.029  15.136  1.00 51.93           O  
ATOM   3167  CG  PRO A 217      -9.517 -19.600  12.172  1.00 51.93           C  
ATOM   3168  HG2 PRO A 217      -9.435 -19.010  11.259  1.00 51.93           H  
ATOM   3169  HG3 PRO A 217      -9.042 -19.078  13.003  1.00 51.93           H  
ATOM   3170  CD  PRO A 217     -10.967 -19.910  12.530  1.00 51.93           C  
ATOM   3171  HD2 PRO A 217     -11.558 -20.103  11.634  1.00 51.93           H  
ATOM   3172  HD3 PRO A 217     -11.395 -19.093  13.111  1.00 51.93           H  
ATOM   3173  N   ALA A 218      -8.462 -23.195  14.652  1.00 53.40           N  
ATOM   3174  H   ALA A 218      -8.620 -23.956  14.007  1.00 53.40           H  
ATOM   3175  CA  ALA A 218      -7.611 -23.415  15.805  1.00 53.40           C  
ATOM   3176  HA  ALA A 218      -8.116 -23.042  16.696  1.00 53.40           H  
ATOM   3177  C   ALA A 218      -6.327 -22.604  15.587  1.00 53.40           C  
ATOM   3178  CB  ALA A 218      -7.363 -24.919  15.980  1.00 53.40           C  
ATOM   3179  HB1 ALA A 218      -8.310 -25.433  16.146  1.00 53.40           H  
ATOM   3180  HB2 ALA A 218      -6.885 -25.327  15.090  1.00 53.40           H  
ATOM   3181  HB3 ALA A 218      -6.708 -25.087  16.836  1.00 53.40           H  
ATOM   3182  O   ALA A 218      -5.443 -23.010  14.837  1.00 53.40           O  
ATOM   3183  N   THR A 219      -6.246 -21.429  16.208  1.00 55.78           N  
ATOM   3184  H   THR A 219      -7.068 -21.062  16.665  1.00 55.78           H  
ATOM   3185  CA  THR A 219      -5.068 -20.556  16.140  1.00 55.78           C  
ATOM   3186  HA  THR A 219      -4.698 -20.537  15.115  1.00 55.78           H  
ATOM   3187  C   THR A 219      -3.920 -21.065  16.995  1.00 55.78           C  
ATOM   3188  CB  THR A 219      -5.415 -19.122  16.558  1.00 55.78           C  
ATOM   3189  HB  THR A 219      -4.498 -18.540  16.654  1.00 55.78           H  
ATOM   3190  O   THR A 219      -2.796 -20.624  16.801  1.00 55.78           O  
ATOM   3191  CG2 THR A 219      -6.290 -18.461  15.499  1.00 55.78           C  
ATOM   3192 HG21 THR A 219      -7.325 -18.790  15.592  1.00 55.78           H  
ATOM   3193 HG22 THR A 219      -5.919 -18.737  14.512  1.00 55.78           H  
ATOM   3194 HG23 THR A 219      -6.225 -17.377  15.593  1.00 55.78           H  
ATOM   3195  OG1 THR A 219      -6.119 -19.121  17.781  1.00 55.78           O  
ATOM   3196  HG1 THR A 219      -6.651 -18.322  17.784  1.00 55.78           H  
ATOM   3197  N   GLY A 220      -4.175 -22.015  17.901  1.00 57.69           N  
ATOM   3198  H   GLY A 220      -5.131 -22.331  17.980  1.00 57.69           H  
ATOM   3199  CA  GLY A 220      -3.195 -22.516  18.868  1.00 57.69           C  
ATOM   3200  HA2 GLY A 220      -3.668 -23.282  19.483  1.00 57.69           H  
ATOM   3201  HA3 GLY A 220      -2.889 -21.694  19.513  1.00 57.69           H  
ATOM   3202  C   GLY A 220      -1.923 -23.129  18.271  1.00 57.69           C  
ATOM   3203  O   GLY A 220      -0.947 -23.255  19.003  1.00 57.69           O  
ATOM   3204  N   ASP A 221      -1.916 -23.466  16.977  1.00 67.51           N  
ATOM   3205  H   ASP A 221      -2.757 -23.324  16.437  1.00 67.51           H  
ATOM   3206  CA  ASP A 221      -0.754 -24.039  16.283  1.00 67.51           C  
ATOM   3207  HA  ASP A 221      -0.002 -24.317  17.021  1.00 67.51           H  
ATOM   3208  C   ASP A 221      -0.043 -23.059  15.327  1.00 67.51           C  
ATOM   3209  CB  ASP A 221      -1.179 -25.330  15.558  1.00 67.51           C  
ATOM   3210  HB2 ASP A 221      -0.364 -25.666  14.917  1.00 67.51           H  
ATOM   3211  HB3 ASP A 221      -2.034 -25.113  14.919  1.00 67.51           H  
ATOM   3212  O   ASP A 221       0.952 -23.447  14.716  1.00 67.51           O  
ATOM   3213  CG  ASP A 221      -1.515 -26.490  16.503  1.00 67.51           C  
ATOM   3214  OD1 ASP A 221      -0.831 -26.645  17.541  1.00 67.51           O  
ATOM   3215  OD2 ASP A 221      -2.424 -27.276  16.154  1.00 67.51           O  
ATOM   3216  N   LEU A 222      -0.514 -21.810  15.192  1.00 79.87           N  
ATOM   3217  H   LEU A 222      -1.258 -21.507  15.804  1.00 79.87           H  
ATOM   3218  CA  LEU A 222       0.076 -20.826  14.274  1.00 79.87           C  
ATOM   3219  HA  LEU A 222       0.260 -21.313  13.316  1.00 79.87           H  
ATOM   3220  C   LEU A 222       1.428 -20.307  14.782  1.00 79.87           C  
ATOM   3221  CB  LEU A 222      -0.894 -19.649  14.063  1.00 79.87           C  
ATOM   3222  HB2 LEU A 222      -1.293 -19.350  15.032  1.00 79.87           H  
ATOM   3223  HB3 LEU A 222      -0.333 -18.800  13.674  1.00 79.87           H  
ATOM   3224  O   LEU A 222       1.507 -19.700  15.849  1.00 79.87           O  
ATOM   3225  CG  LEU A 222      -2.049 -19.947  13.097  1.00 79.87           C  
ATOM   3226  HG  LEU A 222      -2.574 -20.854  13.397  1.00 79.87           H  
ATOM   3227  CD1 LEU A 222      -3.041 -18.785  13.117  1.00 79.87           C  
ATOM   3228 HD11 LEU A 222      -3.392 -18.621  14.136  1.00 79.87           H  
ATOM   3229 HD12 LEU A 222      -2.557 -17.879  12.753  1.00 79.87           H  
ATOM   3230 HD13 LEU A 222      -3.890 -19.031  12.478  1.00 79.87           H  
ATOM   3231  CD2 LEU A 222      -1.536 -20.093  11.663  1.00 79.87           C  
ATOM   3232 HD21 LEU A 222      -0.751 -19.361  11.470  1.00 79.87           H  
ATOM   3233 HD22 LEU A 222      -2.339 -19.906  10.949  1.00 79.87           H  
ATOM   3234 HD23 LEU A 222      -1.118 -21.089  11.517  1.00 79.87           H  
ATOM   3235  N   GLY A 223       2.479 -20.479  13.982  1.00 83.71           N  
ATOM   3236  H   GLY A 223       2.322 -20.989  13.124  1.00 83.71           H  
ATOM   3237  CA  GLY A 223       3.812 -19.918  14.202  1.00 83.71           C  
ATOM   3238  HA2 GLY A 223       4.531 -20.737  14.239  1.00 83.71           H  
ATOM   3239  HA3 GLY A 223       3.847 -19.390  15.155  1.00 83.71           H  
ATOM   3240  C   GLY A 223       4.240 -18.951  13.096  1.00 83.71           C  
ATOM   3241  O   GLY A 223       3.521 -18.733  12.125  1.00 83.71           O  
ATOM   3242  N   ALA A 224       5.440 -18.370  13.218  1.00 88.78           N  
ATOM   3243  H   ALA A 224       6.004 -18.577  14.030  1.00 88.78           H  
ATOM   3244  CA  ALA A 224       5.994 -17.479  12.188  1.00 88.78           C  
ATOM   3245  HA  ALA A 224       5.350 -16.603  12.104  1.00 88.78           H  
ATOM   3246  C   ALA A 224       6.054 -18.139  10.799  1.00 88.78           C  
ATOM   3247  CB  ALA A 224       7.398 -17.024  12.605  1.00 88.78           C  
ATOM   3248  HB1 ALA A 224       7.355 -16.442  13.526  1.00 88.78           H  
ATOM   3249  HB2 ALA A 224       8.048 -17.889  12.742  1.00 88.78           H  
ATOM   3250  HB3 ALA A 224       7.818 -16.394  11.822  1.00 88.78           H  
ATOM   3251  O   ALA A 224       5.761 -17.480   9.802  1.00 88.78           O  
ATOM   3252  N   ASP A 225       6.386 -19.431  10.750  1.00 89.92           N  
ATOM   3253  H   ASP A 225       6.675 -19.887  11.603  1.00 89.92           H  
ATOM   3254  CA  ASP A 225       6.540 -20.198   9.511  1.00 89.92           C  
ATOM   3255  HA  ASP A 225       7.283 -19.709   8.882  1.00 89.92           H  
ATOM   3256  C   ASP A 225       5.236 -20.282   8.704  1.00 89.92           C  
ATOM   3257  CB  ASP A 225       7.049 -21.616   9.832  1.00 89.92           C  
ATOM   3258  HB2 ASP A 225       6.319 -22.113  10.471  1.00 89.92           H  
ATOM   3259  HB3 ASP A 225       7.116 -22.179   8.901  1.00 89.92           H  
ATOM   3260  O   ASP A 225       5.290 -20.293   7.481  1.00 89.92           O  
ATOM   3261  CG  ASP A 225       8.424 -21.660  10.514  1.00 89.92           C  
ATOM   3262  OD1 ASP A 225       9.181 -20.669  10.412  1.00 89.92           O  
ATOM   3263  OD2 ASP A 225       8.694 -22.680  11.193  1.00 89.92           O  
ATOM   3264  N   ASP A 226       4.064 -20.264   9.350  1.00 90.93           N  
ATOM   3265  H   ASP A 226       4.052 -20.252  10.359  1.00 90.93           H  
ATOM   3266  CA  ASP A 226       2.776 -20.269   8.642  1.00 90.93           C  
ATOM   3267  HA  ASP A 226       2.769 -21.082   7.916  1.00 90.93           H  
ATOM   3268  C   ASP A 226       2.531 -18.959   7.885  1.00 90.93           C  
ATOM   3269  CB  ASP A 226       1.629 -20.492   9.635  1.00 90.93           C  
ATOM   3270  HB2 ASP A 226       1.623 -19.687  10.369  1.00 90.93           H  
ATOM   3271  HB3 ASP A 226       0.683 -20.457   9.096  1.00 90.93           H  
ATOM   3272  O   ASP A 226       1.895 -18.948   6.834  1.00 90.93           O  
ATOM   3273  CG  ASP A 226       1.738 -21.840  10.340  1.00 90.93           C  
ATOM   3274  OD1 ASP A 226       1.520 -22.867   9.661  1.00 90.93           O  
ATOM   3275  OD2 ASP A 226       2.023 -21.822  11.558  1.00 90.93           O  
ATOM   3276  N   TYR A 227       3.035 -17.841   8.416  1.00 93.16           N  
ATOM   3277  H   TYR A 227       3.590 -17.936   9.254  1.00 93.16           H  
ATOM   3278  CA  TYR A 227       2.907 -16.530   7.785  1.00 93.16           C  
ATOM   3279  HA  TYR A 227       1.941 -16.468   7.284  1.00 93.16           H  
ATOM   3280  C   TYR A 227       3.978 -16.304   6.725  1.00 93.16           C  
ATOM   3281  CB  TYR A 227       2.978 -15.422   8.840  1.00 93.16           C  
ATOM   3282  HB2 TYR A 227       2.995 -14.462   8.324  1.00 93.16           H  
ATOM   3283  HB3 TYR A 227       3.913 -15.510   9.395  1.00 93.16           H  
ATOM   3284  O   TYR A 227       3.654 -15.861   5.624  1.00 93.16           O  
ATOM   3285  CG  TYR A 227       1.823 -15.412   9.814  1.00 93.16           C  
ATOM   3286  CD1 TYR A 227       0.639 -14.734   9.484  1.00 93.16           C  
ATOM   3287  HD1 TYR A 227       0.548 -14.275   8.511  1.00 93.16           H  
ATOM   3288  CD2 TYR A 227       1.927 -16.087  11.041  1.00 93.16           C  
ATOM   3289  HD2 TYR A 227       2.836 -16.617  11.284  1.00 93.16           H  
ATOM   3290  CE1 TYR A 227      -0.436 -14.702  10.389  1.00 93.16           C  
ATOM   3291  HE1 TYR A 227      -1.349 -14.187  10.130  1.00 93.16           H  
ATOM   3292  CE2 TYR A 227       0.839 -16.104  11.933  1.00 93.16           C  
ATOM   3293  HE2 TYR A 227       0.902 -16.653  12.861  1.00 93.16           H  
ATOM   3294  OH  TYR A 227      -1.391 -15.405  12.460  1.00 93.16           O  
ATOM   3295  HH  TYR A 227      -2.098 -14.815  12.190  1.00 93.16           H  
ATOM   3296  CZ  TYR A 227      -0.341 -15.408  11.605  1.00 93.16           C  
ATOM   3297  N   ILE A 228       5.241 -16.569   7.072  1.00 93.73           N  
ATOM   3298  H   ILE A 228       5.407 -16.975   7.982  1.00 93.73           H  
ATOM   3299  CA  ILE A 228       6.392 -16.358   6.190  1.00 93.73           C  
ATOM   3300  HA  ILE A 228       6.320 -15.369   5.736  1.00 93.73           H  
ATOM   3301  C   ILE A 228       6.330 -17.365   5.044  1.00 93.73           C  
ATOM   3302  CB  ILE A 228       7.722 -16.438   6.982  1.00 93.73           C  
ATOM   3303  HB  ILE A 228       7.798 -17.427   7.434  1.00 93.73           H  
ATOM   3304  O   ILE A 228       6.277 -16.969   3.881  1.00 93.73           O  
ATOM   3305  CG1 ILE A 228       7.757 -15.378   8.111  1.00 93.73           C  
ATOM   3306 HG12 ILE A 228       7.758 -14.383   7.667  1.00 93.73           H  
ATOM   3307 HG13 ILE A 228       6.857 -15.454   8.721  1.00 93.73           H  
ATOM   3308  CG2 ILE A 228       8.919 -16.240   6.032  1.00 93.73           C  
ATOM   3309 HG21 ILE A 228       8.870 -15.260   5.557  1.00 93.73           H  
ATOM   3310 HG22 ILE A 228       8.914 -17.000   5.251  1.00 93.73           H  
ATOM   3311 HG23 ILE A 228       9.860 -16.348   6.570  1.00 93.73           H  
ATOM   3312  CD1 ILE A 228       8.953 -15.500   9.064  1.00 93.73           C  
ATOM   3313 HD11 ILE A 228       9.886 -15.284   8.543  1.00 93.73           H  
ATOM   3314 HD12 ILE A 228       8.838 -14.784   9.878  1.00 93.73           H  
ATOM   3315 HD13 ILE A 228       8.992 -16.507   9.479  1.00 93.73           H  
ATOM   3316  N   GLY A 229       6.230 -18.647   5.390  1.00 90.15           N  
ATOM   3317  H   GLY A 229       6.163 -18.893   6.368  1.00 90.15           H  
ATOM   3318  CA  GLY A 229       6.264 -19.758   4.457  1.00 90.15           C  
ATOM   3319  HA2 GLY A 229       5.529 -19.578   3.673  1.00 90.15           H  
ATOM   3320  HA3 GLY A 229       5.987 -20.677   4.974  1.00 90.15           H  
ATOM   3321  C   GLY A 229       7.630 -19.964   3.811  1.00 90.15           C  
ATOM   3322  O   GLY A 229       8.663 -19.523   4.312  1.00 90.15           O  
ATOM   3323  N   ASP A 230       7.614 -20.662   2.684  1.00 87.95           N  
ATOM   3324  H   ASP A 230       6.717 -20.996   2.359  1.00 87.95           H  
ATOM   3325  CA  ASP A 230       8.774 -20.997   1.871  1.00 87.95           C  
ATOM   3326  HA  ASP A 230       9.615 -20.369   2.167  1.00 87.95           H  
ATOM   3327  C   ASP A 230       8.462 -20.718   0.395  1.00 87.95           C  
ATOM   3328  CB  ASP A 230       9.174 -22.458   2.116  1.00 87.95           C  
ATOM   3329  HB2 ASP A 230       8.335 -23.112   1.875  1.00 87.95           H  
ATOM   3330  HB3 ASP A 230       9.421 -22.593   3.169  1.00 87.95           H  
ATOM   3331  O   ASP A 230       7.382 -21.040  -0.106  1.00 87.95           O  
ATOM   3332  CG  ASP A 230      10.382 -22.827   1.258  1.00 87.95           C  
ATOM   3333  OD1 ASP A 230      10.156 -23.193   0.084  1.00 87.95           O  
ATOM   3334  OD2 ASP A 230      11.526 -22.610   1.713  1.00 87.95           O  
ATOM   3335  N   ALA A 231       9.406 -20.091  -0.308  1.00 85.82           N  
ATOM   3336  H   ALA A 231      10.285 -19.882   0.144  1.00 85.82           H  
ATOM   3337  CA  ALA A 231       9.221 -19.680  -1.697  1.00 85.82           C  
ATOM   3338  HA  ALA A 231       8.266 -19.163  -1.786  1.00 85.82           H  
ATOM   3339  C   ALA A 231       9.196 -20.869  -2.674  1.00 85.82           C  
ATOM   3340  CB  ALA A 231      10.335 -18.690  -2.052  1.00 85.82           C  
ATOM   3341  HB1 ALA A 231      11.310 -19.172  -1.985  1.00 85.82           H  
ATOM   3342  HB2 ALA A 231      10.190 -18.321  -3.067  1.00 85.82           H  
ATOM   3343  HB3 ALA A 231      10.309 -17.836  -1.374  1.00 85.82           H  
ATOM   3344  O   ALA A 231       8.477 -20.829  -3.676  1.00 85.82           O  
ATOM   3345  N   ALA A 232       9.948 -21.939  -2.392  1.00 85.68           N  
ATOM   3346  H   ALA A 232      10.344 -22.025  -1.467  1.00 85.68           H  
ATOM   3347  CA  ALA A 232       9.976 -23.137  -3.226  1.00 85.68           C  
ATOM   3348  HA  ALA A 232      10.058 -22.830  -4.269  1.00 85.68           H  
ATOM   3349  C   ALA A 232       8.675 -23.938  -3.086  1.00 85.68           C  
ATOM   3350  CB  ALA A 232      11.213 -23.976  -2.875  1.00 85.68           C  
ATOM   3351  HB1 ALA A 232      11.293 -24.810  -3.572  1.00 85.68           H  
ATOM   3352  HB2 ALA A 232      11.123 -24.380  -1.866  1.00 85.68           H  
ATOM   3353  HB3 ALA A 232      12.110 -23.361  -2.937  1.00 85.68           H  
ATOM   3354  O   ALA A 232       8.118 -24.376  -4.096  1.00 85.68           O  
ATOM   3355  N   ASP A 233       8.157 -24.046  -1.861  1.00 86.71           N  
ATOM   3356  H   ASP A 233       8.731 -23.743  -1.086  1.00 86.71           H  
ATOM   3357  CA  ASP A 233       6.880 -24.707  -1.565  1.00 86.71           C  
ATOM   3358  HA  ASP A 233       6.755 -25.542  -2.253  1.00 86.71           H  
ATOM   3359  C   ASP A 233       5.662 -23.787  -1.775  1.00 86.71           C  
ATOM   3360  CB  ASP A 233       6.915 -25.289  -0.145  1.00 86.71           C  
ATOM   3361  HB2 ASP A 233       5.938 -25.715   0.084  1.00 86.71           H  
ATOM   3362  HB3 ASP A 233       7.100 -24.483   0.566  1.00 86.71           H  
ATOM   3363  O   ASP A 233       4.516 -24.230  -1.698  1.00 86.71           O  
ATOM   3364  CG  ASP A 233       7.960 -26.400   0.038  1.00 86.71           C  
ATOM   3365  OD1 ASP A 233       8.258 -27.114  -0.951  1.00 86.71           O  
ATOM   3366  OD2 ASP A 233       8.396 -26.591   1.195  1.00 86.71           O  
ATOM   3367  N   ARG A 234       5.907 -22.507  -2.083  1.00 86.64           N  
ATOM   3368  H   ARG A 234       6.878 -22.231  -2.037  1.00 86.64           H  
ATOM   3369  CA  ARG A 234       4.914 -21.447  -2.321  1.00 86.64           C  
ATOM   3370  HA  ARG A 234       5.489 -20.524  -2.385  1.00 86.64           H  
ATOM   3371  C   ARG A 234       3.939 -21.222  -1.165  1.00 86.64           C  
ATOM   3372  CB  ARG A 234       4.184 -21.659  -3.654  1.00 86.64           C  
ATOM   3373  HB2 ARG A 234       3.606 -22.581  -3.603  1.00 86.64           H  
ATOM   3374  HB3 ARG A 234       3.494 -20.831  -3.813  1.00 86.64           H  
ATOM   3375  O   ARG A 234       2.795 -20.837  -1.389  1.00 86.64           O  
ATOM   3376  CG  ARG A 234       5.138 -21.715  -4.846  1.00 86.64           C  
ATOM   3377  HG2 ARG A 234       5.679 -20.772  -4.923  1.00 86.64           H  
ATOM   3378  HG3 ARG A 234       5.847 -22.534  -4.730  1.00 86.64           H  
ATOM   3379  CD  ARG A 234       4.302 -21.945  -6.102  1.00 86.64           C  
ATOM   3380  HD2 ARG A 234       3.550 -21.159  -6.169  1.00 86.64           H  
ATOM   3381  HD3 ARG A 234       3.806 -22.912  -6.014  1.00 86.64           H  
ATOM   3382  NE  ARG A 234       5.149 -21.919  -7.300  1.00 86.64           N  
ATOM   3383  HE  ARG A 234       6.130 -21.741  -7.136  1.00 86.64           H  
ATOM   3384  NH1 ARG A 234       3.482 -22.319  -8.816  1.00 86.64           N  
ATOM   3385 HH11 ARG A 234       3.149 -22.358  -9.769  1.00 86.64           H  
ATOM   3386 HH12 ARG A 234       2.847 -22.401  -8.035  1.00 86.64           H  
ATOM   3387  NH2 ARG A 234       5.566 -21.914  -9.531  1.00 86.64           N  
ATOM   3388 HH21 ARG A 234       6.514 -21.639  -9.321  1.00 86.64           H  
ATOM   3389 HH22 ARG A 234       5.233 -21.922 -10.485  1.00 86.64           H  
ATOM   3390  CZ  ARG A 234       4.731 -22.055  -8.541  1.00 86.64           C  
ATOM   3391  N   THR A 235       4.389 -21.428   0.065  1.00 88.33           N  
ATOM   3392  H   THR A 235       5.372 -21.631   0.176  1.00 88.33           H  
ATOM   3393  CA  THR A 235       3.573 -21.232   1.270  1.00 88.33           C  
ATOM   3394  HA  THR A 235       2.523 -21.350   1.002  1.00 88.33           H  
ATOM   3395  C   THR A 235       3.721 -19.812   1.820  1.00 88.33           C  
ATOM   3396  CB  THR A 235       3.891 -22.299   2.327  1.00 88.33           C  
ATOM   3397  HB  THR A 235       3.274 -22.128   3.209  1.00 88.33           H  
ATOM   3398  O   THR A 235       4.664 -19.095   1.471  1.00 88.33           O  
ATOM   3399  CG2 THR A 235       3.659 -23.725   1.828  1.00 88.33           C  
ATOM   3400 HG21 THR A 235       2.642 -23.831   1.451  1.00 88.33           H  
ATOM   3401 HG22 THR A 235       3.805 -24.428   2.648  1.00 88.33           H  
ATOM   3402 HG23 THR A 235       4.353 -23.966   1.023  1.00 88.33           H  
ATOM   3403  OG1 THR A 235       5.242 -22.242   2.693  1.00 88.33           O  
ATOM   3404  HG1 THR A 235       5.591 -23.136   2.670  1.00 88.33           H  
ATOM   3405  N   GLY A 236       2.782 -19.385   2.672  1.00 90.00           N  
ATOM   3406  H   GLY A 236       2.018 -20.003   2.908  1.00 90.00           H  
ATOM   3407  CA  GLY A 236       2.816 -18.066   3.310  1.00 90.00           C  
ATOM   3408  HA2 GLY A 236       1.926 -17.933   3.925  1.00 90.00           H  
ATOM   3409  HA3 GLY A 236       3.683 -18.020   3.968  1.00 90.00           H  
ATOM   3410  C   GLY A 236       2.903 -16.905   2.309  1.00 90.00           C  
ATOM   3411  O   GLY A 236       2.513 -17.024   1.144  1.00 90.00           O  
ATOM   3412  N   PHE A 237       3.420 -15.753   2.743  1.00 93.75           N  
ATOM   3413  H   PHE A 237       3.765 -15.701   3.690  1.00 93.75           H  
ATOM   3414  CA  PHE A 237       3.671 -14.649   1.810  1.00 93.75           C  
ATOM   3415  HA  PHE A 237       2.826 -14.599   1.122  1.00 93.75           H  
ATOM   3416  C   PHE A 237       4.900 -14.875   0.919  1.00 93.75           C  
ATOM   3417  CB  PHE A 237       3.717 -13.290   2.518  1.00 93.75           C  
ATOM   3418  HB2 PHE A 237       2.746 -13.081   2.968  1.00 93.75           H  
ATOM   3419  HB3 PHE A 237       3.887 -12.514   1.772  1.00 93.75           H  
ATOM   3420  O   PHE A 237       4.982 -14.237  -0.128  1.00 93.75           O  
ATOM   3421  CG  PHE A 237       4.773 -13.136   3.581  1.00 93.75           C  
ATOM   3422  CD1 PHE A 237       4.390 -13.075   4.931  1.00 93.75           C  
ATOM   3423  HD1 PHE A 237       3.354 -13.195   5.210  1.00 93.75           H  
ATOM   3424  CD2 PHE A 237       6.127 -13.008   3.221  1.00 93.75           C  
ATOM   3425  HD2 PHE A 237       6.429 -13.048   2.185  1.00 93.75           H  
ATOM   3426  CE1 PHE A 237       5.362 -12.887   5.923  1.00 93.75           C  
ATOM   3427  HE1 PHE A 237       5.071 -12.852   6.963  1.00 93.75           H  
ATOM   3428  CE2 PHE A 237       7.100 -12.835   4.216  1.00 93.75           C  
ATOM   3429  HE2 PHE A 237       8.142 -12.760   3.945  1.00 93.75           H  
ATOM   3430  CZ  PHE A 237       6.711 -12.762   5.562  1.00 93.75           C  
ATOM   3431  HZ  PHE A 237       7.455 -12.617   6.331  1.00 93.75           H  
ATOM   3432  N   SER A 238       5.822 -15.783   1.254  1.00 93.07           N  
ATOM   3433  H   SER A 238       5.775 -16.248   2.150  1.00 93.07           H  
ATOM   3434  CA  SER A 238       6.924 -16.161   0.354  1.00 93.07           C  
ATOM   3435  HA  SER A 238       7.478 -15.264   0.077  1.00 93.07           H  
ATOM   3436  C   SER A 238       6.425 -16.786  -0.952  1.00 93.07           C  
ATOM   3437  CB  SER A 238       7.892 -17.108   1.065  1.00 93.07           C  
ATOM   3438  HB2 SER A 238       8.522 -17.603   0.326  1.00 93.07           H  
ATOM   3439  HB3 SER A 238       7.339 -17.862   1.624  1.00 93.07           H  
ATOM   3440  O   SER A 238       7.038 -16.594  -1.999  1.00 93.07           O  
ATOM   3441  OG  SER A 238       8.721 -16.355   1.927  1.00 93.07           O  
ATOM   3442  HG  SER A 238       9.457 -16.033   1.400  1.00 93.07           H  
ATOM   3443  N   GLY A 239       5.247 -17.421  -0.957  1.00 92.10           N  
ATOM   3444  H   GLY A 239       4.816 -17.644  -0.072  1.00 92.10           H  
ATOM   3445  CA  GLY A 239       4.592 -17.862  -2.193  1.00 92.10           C  
ATOM   3446  HA2 GLY A 239       5.266 -18.537  -2.721  1.00 92.10           H  
ATOM   3447  HA3 GLY A 239       3.676 -18.395  -1.934  1.00 92.10           H  
ATOM   3448  C   GLY A 239       4.233 -16.742  -3.179  1.00 92.10           C  
ATOM   3449  O   GLY A 239       4.015 -17.017  -4.360  1.00 92.10           O  
ATOM   3450  N   LEU A 240       4.213 -15.478  -2.740  1.00 95.60           N  
ATOM   3451  H   LEU A 240       4.466 -15.305  -1.777  1.00 95.60           H  
ATOM   3452  CA  LEU A 240       3.953 -14.316  -3.598  1.00 95.60           C  
ATOM   3453  HA  LEU A 240       3.145 -14.564  -4.286  1.00 95.60           H  
ATOM   3454  C   LEU A 240       5.153 -13.920  -4.471  1.00 95.60           C  
ATOM   3455  CB  LEU A 240       3.525 -13.111  -2.744  1.00 95.60           C  
ATOM   3456  HB2 LEU A 240       4.362 -12.835  -2.103  1.00 95.60           H  
ATOM   3457  HB3 LEU A 240       3.341 -12.263  -3.404  1.00 95.60           H  
ATOM   3458  O   LEU A 240       4.983 -13.083  -5.357  1.00 95.60           O  
ATOM   3459  CG  LEU A 240       2.271 -13.329  -1.882  1.00 95.60           C  
ATOM   3460  HG  LEU A 240       2.362 -14.245  -1.300  1.00 95.60           H  
ATOM   3461  CD1 LEU A 240       2.137 -12.159  -0.909  1.00 95.60           C  
ATOM   3462 HD11 LEU A 240       1.274 -12.313  -0.261  1.00 95.60           H  
ATOM   3463 HD12 LEU A 240       3.035 -12.109  -0.293  1.00 95.60           H  
ATOM   3464 HD13 LEU A 240       2.047 -11.224  -1.463  1.00 95.60           H  
ATOM   3465  CD2 LEU A 240       1.007 -13.407  -2.742  1.00 95.60           C  
ATOM   3466 HD21 LEU A 240       1.067 -14.281  -3.392  1.00 95.60           H  
ATOM   3467 HD22 LEU A 240       0.132 -13.511  -2.100  1.00 95.60           H  
ATOM   3468 HD23 LEU A 240       0.910 -12.510  -3.353  1.00 95.60           H  
ATOM   3469  N   GLU A 241       6.342 -14.492  -4.251  1.00 95.57           N  
ATOM   3470  H   GLU A 241       6.441 -15.154  -3.495  1.00 95.57           H  
ATOM   3471  CA  GLU A 241       7.521 -14.261  -5.107  1.00 95.57           C  
ATOM   3472  HA  GLU A 241       7.750 -13.196  -5.145  1.00 95.57           H  
ATOM   3473  C   GLU A 241       7.287 -14.718  -6.553  1.00 95.57           C  
ATOM   3474  CB  GLU A 241       8.744 -15.003  -4.543  1.00 95.57           C  
ATOM   3475  HB2 GLU A 241       9.549 -14.940  -5.274  1.00 95.57           H  
ATOM   3476  HB3 GLU A 241       8.494 -16.053  -4.393  1.00 95.57           H  
ATOM   3477  O   GLU A 241       7.884 -14.183  -7.477  1.00 95.57           O  
ATOM   3478  CG  GLU A 241       9.238 -14.394  -3.223  1.00 95.57           C  
ATOM   3479  HG2 GLU A 241       9.485 -13.345  -3.386  1.00 95.57           H  
ATOM   3480  HG3 GLU A 241       8.429 -14.420  -2.493  1.00 95.57           H  
ATOM   3481  CD  GLU A 241      10.466 -15.108  -2.638  1.00 95.57           C  
ATOM   3482  OE1 GLU A 241      10.619 -15.016  -1.396  1.00 95.57           O  
ATOM   3483  OE2 GLU A 241      11.250 -15.709  -3.410  1.00 95.57           O  
ATOM   3484  N   ALA A 242       6.380 -15.677  -6.766  1.00 92.35           N  
ATOM   3485  H   ALA A 242       5.912 -16.069  -5.961  1.00 92.35           H  
ATOM   3486  CA  ALA A 242       6.007 -16.159  -8.094  1.00 92.35           C  
ATOM   3487  HA  ALA A 242       6.898 -16.150  -8.723  1.00 92.35           H  
ATOM   3488  C   ALA A 242       4.962 -15.276  -8.810  1.00 92.35           C  
ATOM   3489  CB  ALA A 242       5.535 -17.612  -7.948  1.00 92.35           C  
ATOM   3490  HB1 ALA A 242       5.317 -18.026  -8.933  1.00 92.35           H  
ATOM   3491  HB2 ALA A 242       6.316 -18.206  -7.473  1.00 92.35           H  
ATOM   3492  HB3 ALA A 242       4.634 -17.645  -7.336  1.00 92.35           H  
ATOM   3493  O   ALA A 242       4.494 -15.656  -9.885  1.00 92.35           O  
ATOM   3494  N   ILE A 243       4.538 -14.159  -8.204  1.00 94.51           N  
ATOM   3495  H   ILE A 243       5.007 -13.871  -7.357  1.00 94.51           H  
ATOM   3496  CA  ILE A 243       3.506 -13.265  -8.740  1.00 94.51           C  
ATOM   3497  HA  ILE A 243       3.226 -13.592  -9.741  1.00 94.51           H  
ATOM   3498  C   ILE A 243       4.064 -11.849  -8.853  1.00 94.51           C  
ATOM   3499  CB  ILE A 243       2.232 -13.274  -7.869  1.00 94.51           C  
ATOM   3500  HB  ILE A 243       2.478 -12.892  -6.878  1.00 94.51           H  
ATOM   3501  O   ILE A 243       4.132 -11.121  -7.861  1.00 94.51           O  
ATOM   3502  CG1 ILE A 243       1.646 -14.689  -7.716  1.00 94.51           C  
ATOM   3503 HG12 ILE A 243       1.207 -14.996  -8.665  1.00 94.51           H  
ATOM   3504 HG13 ILE A 243       2.426 -15.408  -7.463  1.00 94.51           H  
ATOM   3505  CG2 ILE A 243       1.168 -12.363  -8.518  1.00 94.51           C  
ATOM   3506 HG21 ILE A 243       1.526 -11.336  -8.598  1.00 94.51           H  
ATOM   3507 HG22 ILE A 243       0.914 -12.722  -9.515  1.00 94.51           H  
ATOM   3508 HG23 ILE A 243       0.260 -12.339  -7.914  1.00 94.51           H  
ATOM   3509  CD1 ILE A 243       0.588 -14.766  -6.618  1.00 94.51           C  
ATOM   3510 HD11 ILE A 243       1.052 -15.191  -5.728  1.00 94.51           H  
ATOM   3511 HD12 ILE A 243      -0.225 -15.398  -6.975  1.00 94.51           H  
ATOM   3512 HD13 ILE A 243       0.182 -13.790  -6.354  1.00 94.51           H  
ATOM   3513  N   ASP A 244       4.379 -11.439 -10.078  1.00 92.86           N  
ATOM   3514  H   ASP A 244       4.434 -12.134 -10.808  1.00 92.86           H  
ATOM   3515  CA  ASP A 244       4.969 -10.128 -10.385  1.00 92.86           C  
ATOM   3516  HA  ASP A 244       5.813  -9.945  -9.720  1.00 92.86           H  
ATOM   3517  C   ASP A 244       3.972  -8.965 -10.209  1.00 92.86           C  
ATOM   3518  CB  ASP A 244       5.508 -10.156 -11.828  1.00 92.86           C  
ATOM   3519  HB2 ASP A 244       4.669 -10.295 -12.510  1.00 92.86           H  
ATOM   3520  HB3 ASP A 244       5.964  -9.192 -12.051  1.00 92.86           H  
ATOM   3521  O   ASP A 244       4.348  -7.822  -9.993  1.00 92.86           O  
ATOM   3522  CG  ASP A 244       6.551 -11.255 -12.084  1.00 92.86           C  
ATOM   3523  OD1 ASP A 244       7.234 -11.668 -11.122  1.00 92.86           O  
ATOM   3524  OD2 ASP A 244       6.607 -11.736 -13.241  1.00 92.86           O  
ATOM   3525  N   GLU A 245       2.665  -9.231 -10.269  1.00 95.14           N  
ATOM   3526  H   GLU A 245       2.390 -10.180 -10.478  1.00 95.14           H  
ATOM   3527  CA  GLU A 245       1.653  -8.163 -10.291  1.00 95.14           C  
ATOM   3528  HA  GLU A 245       1.993  -7.370 -10.958  1.00 95.14           H  
ATOM   3529  C   GLU A 245       1.403  -7.522  -8.919  1.00 95.14           C  
ATOM   3530  CB  GLU A 245       0.331  -8.726 -10.823  1.00 95.14           C  
ATOM   3531  HB2 GLU A 245       0.003  -9.479 -10.107  1.00 95.14           H  
ATOM   3532  HB3 GLU A 245      -0.422  -7.939 -10.827  1.00 95.14           H  
ATOM   3533  O   GLU A 245       0.807  -6.447  -8.848  1.00 95.14           O  
ATOM   3534  CG  GLU A 245       0.444  -9.294 -12.256  1.00 95.14           C  
ATOM   3535  HG2 GLU A 245       0.042  -8.549 -12.944  1.00 95.14           H  
ATOM   3536  HG3 GLU A 245       1.489  -9.438 -12.531  1.00 95.14           H  
ATOM   3537  CD  GLU A 245      -0.289 -10.627 -12.467  1.00 95.14           C  
ATOM   3538  OE1 GLU A 245      -0.515 -10.975 -13.646  1.00 95.14           O  
ATOM   3539  OE2 GLU A 245      -0.671 -11.280 -11.466  1.00 95.14           O  
ATOM   3540  N   VAL A 246       1.792  -8.186  -7.826  1.00 98.00           N  
ATOM   3541  H   VAL A 246       2.396  -8.983  -7.971  1.00 98.00           H  
ATOM   3542  CA  VAL A 246       1.538  -7.729  -6.453  1.00 98.00           C  
ATOM   3543  HA  VAL A 246       0.491  -7.438  -6.369  1.00 98.00           H  
ATOM   3544  C   VAL A 246       2.395  -6.507  -6.140  1.00 98.00           C  
ATOM   3545  CB  VAL A 246       1.810  -8.860  -5.444  1.00 98.00           C  
ATOM   3546  HB  VAL A 246       2.768  -9.317  -5.689  1.00 98.00           H  
ATOM   3547  O   VAL A 246       3.613  -6.560  -6.202  1.00 98.00           O  
ATOM   3548  CG1 VAL A 246       1.846  -8.384  -3.982  1.00 98.00           C  
ATOM   3549 HG11 VAL A 246       2.685  -7.705  -3.828  1.00 98.00           H  
ATOM   3550 HG12 VAL A 246       0.912  -7.884  -3.724  1.00 98.00           H  
ATOM   3551 HG13 VAL A 246       1.997  -9.242  -3.328  1.00 98.00           H  
ATOM   3552  CG2 VAL A 246       0.734  -9.944  -5.550  1.00 98.00           C  
ATOM   3553 HG21 VAL A 246       1.005 -10.792  -4.921  1.00 98.00           H  
ATOM   3554 HG22 VAL A 246      -0.233  -9.547  -5.241  1.00 98.00           H  
ATOM   3555 HG23 VAL A 246       0.662 -10.296  -6.579  1.00 98.00           H  
ATOM   3556  N   THR A 247       1.762  -5.421  -5.694  1.00 98.25           N  
ATOM   3557  H   THR A 247       0.752  -5.416  -5.730  1.00 98.25           H  
ATOM   3558  CA  THR A 247       2.445  -4.159  -5.357  1.00 98.25           C  
ATOM   3559  HA  THR A 247       3.513  -4.260  -5.546  1.00 98.25           H  
ATOM   3560  C   THR A 247       2.277  -3.759  -3.888  1.00 98.25           C  
ATOM   3561  CB  THR A 247       1.940  -3.024  -6.254  1.00 98.25           C  
ATOM   3562  HB  THR A 247       2.457  -2.107  -5.972  1.00 98.25           H  
ATOM   3563  O   THR A 247       2.954  -2.847  -3.402  1.00 98.25           O  
ATOM   3564  CG2 THR A 247       2.190  -3.259  -7.745  1.00 98.25           C  
ATOM   3565 HG21 THR A 247       2.172  -4.321  -7.992  1.00 98.25           H  
ATOM   3566 HG22 THR A 247       1.431  -2.765  -8.350  1.00 98.25           H  
ATOM   3567 HG23 THR A 247       3.174  -2.875  -8.013  1.00 98.25           H  
ATOM   3568  OG1 THR A 247       0.558  -2.808  -6.044  1.00 98.25           O  
ATOM   3569  HG1 THR A 247       0.382  -1.892  -6.269  1.00 98.25           H  
ATOM   3570  N   ILE A 248       1.373  -4.418  -3.156  1.00 98.73           N  
ATOM   3571  H   ILE A 248       0.845  -5.142  -3.621  1.00 98.73           H  
ATOM   3572  CA  ILE A 248       1.070  -4.147  -1.744  1.00 98.73           C  
ATOM   3573  HA  ILE A 248       1.888  -3.570  -1.311  1.00 98.73           H  
ATOM   3574  C   ILE A 248       0.964  -5.476  -0.998  1.00 98.73           C  
ATOM   3575  CB  ILE A 248      -0.240  -3.331  -1.588  1.00 98.73           C  
ATOM   3576  HB  ILE A 248      -1.079  -3.969  -1.867  1.00 98.73           H  
ATOM   3577  O   ILE A 248       0.249  -6.358  -1.452  1.00 98.73           O  
ATOM   3578  CG1 ILE A 248      -0.284  -2.088  -2.507  1.00 98.73           C  
ATOM   3579 HG12 ILE A 248      -0.120  -2.400  -3.539  1.00 98.73           H  
ATOM   3580 HG13 ILE A 248       0.520  -1.405  -2.231  1.00 98.73           H  
ATOM   3581  CG2 ILE A 248      -0.425  -2.925  -0.114  1.00 98.73           C  
ATOM   3582 HG21 ILE A 248       0.402  -2.288   0.198  1.00 98.73           H  
ATOM   3583 HG22 ILE A 248      -0.457  -3.807   0.526  1.00 98.73           H  
ATOM   3584 HG23 ILE A 248      -1.368  -2.396   0.019  1.00 98.73           H  
ATOM   3585  CD1 ILE A 248      -1.625  -1.343  -2.513  1.00 98.73           C  
ATOM   3586 HD11 ILE A 248      -1.604  -0.571  -3.283  1.00 98.73           H  
ATOM   3587 HD12 ILE A 248      -1.807  -0.866  -1.550  1.00 98.73           H  
ATOM   3588 HD13 ILE A 248      -2.434  -2.038  -2.737  1.00 98.73           H  
ATOM   3589  N   VAL A 249       1.604  -5.608   0.164  1.00 98.72           N  
ATOM   3590  H   VAL A 249       2.199  -4.852   0.471  1.00 98.72           H  
ATOM   3591  CA  VAL A 249       1.505  -6.803   1.021  1.00 98.72           C  
ATOM   3592  HA  VAL A 249       0.793  -7.502   0.582  1.00 98.72           H  
ATOM   3593  C   VAL A 249       0.972  -6.416   2.400  1.00 98.72           C  
ATOM   3594  CB  VAL A 249       2.855  -7.545   1.113  1.00 98.72           C  
ATOM   3595  HB  VAL A 249       3.591  -6.891   1.581  1.00 98.72           H  
ATOM   3596  O   VAL A 249       1.468  -5.474   3.025  1.00 98.72           O  
ATOM   3597  CG1 VAL A 249       2.737  -8.826   1.951  1.00 98.72           C  
ATOM   3598 HG11 VAL A 249       1.986  -9.489   1.522  1.00 98.72           H  
ATOM   3599 HG12 VAL A 249       3.694  -9.347   1.963  1.00 98.72           H  
ATOM   3600 HG13 VAL A 249       2.470  -8.592   2.982  1.00 98.72           H  
ATOM   3601  CG2 VAL A 249       3.370  -7.943  -0.278  1.00 98.72           C  
ATOM   3602 HG21 VAL A 249       3.588  -7.056  -0.873  1.00 98.72           H  
ATOM   3603 HG22 VAL A 249       2.626  -8.549  -0.796  1.00 98.72           H  
ATOM   3604 HG23 VAL A 249       4.290  -8.520  -0.185  1.00 98.72           H  
ATOM   3605  N   ALA A 250      -0.035  -7.141   2.886  1.00 98.74           N  
ATOM   3606  H   ALA A 250      -0.434  -7.863   2.302  1.00 98.74           H  
ATOM   3607  CA  ALA A 250      -0.605  -6.970   4.219  1.00 98.74           C  
ATOM   3608  HA  ALA A 250       0.122  -6.468   4.858  1.00 98.74           H  
ATOM   3609  C   ALA A 250      -0.936  -8.324   4.868  1.00 98.74           C  
ATOM   3610  CB  ALA A 250      -1.843  -6.073   4.116  1.00 98.74           C  
ATOM   3611  HB1 ALA A 250      -2.550  -6.514   3.413  1.00 98.74           H  
ATOM   3612  HB2 ALA A 250      -2.315  -5.982   5.095  1.00 98.74           H  
ATOM   3613  HB3 ALA A 250      -1.552  -5.085   3.760  1.00 98.74           H  
ATOM   3614  O   ALA A 250      -1.423  -9.244   4.214  1.00 98.74           O  
ATOM   3615  N   VAL A 251      -0.707  -8.430   6.179  1.00 98.29           N  
ATOM   3616  H   VAL A 251      -0.327  -7.631   6.666  1.00 98.29           H  
ATOM   3617  CA  VAL A 251      -0.926  -9.661   6.959  1.00 98.29           C  
ATOM   3618  HA  VAL A 251      -1.472 -10.385   6.355  1.00 98.29           H  
ATOM   3619  C   VAL A 251      -1.792  -9.332   8.183  1.00 98.29           C  
ATOM   3620  CB  VAL A 251       0.412 -10.334   7.327  1.00 98.29           C  
ATOM   3621  HB  VAL A 251       0.957  -9.705   8.031  1.00 98.29           H  
ATOM   3622  O   VAL A 251      -1.294  -9.263   9.308  1.00 98.29           O  
ATOM   3623  CG1 VAL A 251       0.177 -11.708   7.956  1.00 98.29           C  
ATOM   3624 HG11 VAL A 251       1.138 -12.121   8.263  1.00 98.29           H  
ATOM   3625 HG12 VAL A 251      -0.294 -12.379   7.237  1.00 98.29           H  
ATOM   3626 HG13 VAL A 251      -0.463 -11.637   8.835  1.00 98.29           H  
ATOM   3627  CG2 VAL A 251       1.298 -10.562   6.093  1.00 98.29           C  
ATOM   3628 HG21 VAL A 251       2.202 -11.101   6.376  1.00 98.29           H  
ATOM   3629 HG22 VAL A 251       0.761 -11.133   5.335  1.00 98.29           H  
ATOM   3630 HG23 VAL A 251       1.591  -9.611   5.648  1.00 98.29           H  
ATOM   3631  N   PRO A 252      -3.093  -9.047   7.987  1.00 97.76           N  
ATOM   3632  CA  PRO A 252      -3.958  -8.539   9.055  1.00 97.76           C  
ATOM   3633  HA  PRO A 252      -3.530  -7.629   9.476  1.00 97.76           H  
ATOM   3634  C   PRO A 252      -4.164  -9.542  10.200  1.00 97.76           C  
ATOM   3635  CB  PRO A 252      -5.274  -8.201   8.352  1.00 97.76           C  
ATOM   3636  HB2 PRO A 252      -5.221  -7.170   8.000  1.00 97.76           H  
ATOM   3637  HB3 PRO A 252      -6.140  -8.338   8.998  1.00 97.76           H  
ATOM   3638  O   PRO A 252      -4.330  -9.146  11.352  1.00 97.76           O  
ATOM   3639  CG  PRO A 252      -5.298  -9.151   7.152  1.00 97.76           C  
ATOM   3640  HG2 PRO A 252      -5.934  -8.789   6.344  1.00 97.76           H  
ATOM   3641  HG3 PRO A 252      -5.604 -10.147   7.470  1.00 97.76           H  
ATOM   3642  CD  PRO A 252      -3.834  -9.167   6.738  1.00 97.76           C  
ATOM   3643  HD2 PRO A 252      -3.607 -10.091   6.207  1.00 97.76           H  
ATOM   3644  HD3 PRO A 252      -3.619  -8.307   6.103  1.00 97.76           H  
ATOM   3645  N   ASP A 253      -4.102 -10.842   9.912  1.00 95.49           N  
ATOM   3646  H   ASP A 253      -3.968 -11.118   8.949  1.00 95.49           H  
ATOM   3647  CA  ASP A 253      -4.325 -11.897  10.906  1.00 95.49           C  
ATOM   3648  HA  ASP A 253      -5.109 -11.565  11.586  1.00 95.49           H  
ATOM   3649  C   ASP A 253      -3.114 -12.176  11.796  1.00 95.49           C  
ATOM   3650  CB  ASP A 253      -4.820 -13.166  10.208  1.00 95.49           C  
ATOM   3651  HB2 ASP A 253      -4.658 -14.026  10.858  1.00 95.49           H  
ATOM   3652  HB3 ASP A 253      -4.248 -13.324   9.294  1.00 95.49           H  
ATOM   3653  O   ASP A 253      -3.227 -12.923  12.767  1.00 95.49           O  
ATOM   3654  CG  ASP A 253      -6.308 -13.086   9.889  1.00 95.49           C  
ATOM   3655  OD1 ASP A 253      -6.907 -12.004  10.019  1.00 95.49           O  
ATOM   3656  OD2 ASP A 253      -6.896 -14.117   9.523  1.00 95.49           O  
ATOM   3657  N   LEU A 254      -1.978 -11.526  11.535  1.00 95.94           N  
ATOM   3658  H   LEU A 254      -1.929 -10.927  10.724  1.00 95.94           H  
ATOM   3659  CA  LEU A 254      -0.872 -11.491  12.489  1.00 95.94           C  
ATOM   3660  HA  LEU A 254      -0.583 -12.517  12.716  1.00 95.94           H  
ATOM   3661  C   LEU A 254      -1.308 -10.815  13.801  1.00 95.94           C  
ATOM   3662  CB  LEU A 254       0.296 -10.748  11.821  1.00 95.94           C  
ATOM   3663  HB2 LEU A 254       0.007  -9.709  11.662  1.00 95.94           H  
ATOM   3664  HB3 LEU A 254       0.499 -11.198  10.849  1.00 95.94           H  
ATOM   3665  O   LEU A 254      -0.937 -11.235  14.894  1.00 95.94           O  
ATOM   3666  CG  LEU A 254       1.589 -10.784  12.640  1.00 95.94           C  
ATOM   3667  HG  LEU A 254       1.380 -10.417  13.644  1.00 95.94           H  
ATOM   3668  CD1 LEU A 254       2.142 -12.200  12.756  1.00 95.94           C  
ATOM   3669 HD11 LEU A 254       3.094 -12.194  13.287  1.00 95.94           H  
ATOM   3670 HD12 LEU A 254       1.443 -12.834  13.302  1.00 95.94           H  
ATOM   3671 HD13 LEU A 254       2.278 -12.634  11.766  1.00 95.94           H  
ATOM   3672  CD2 LEU A 254       2.635  -9.877  11.998  1.00 95.94           C  
ATOM   3673 HD21 LEU A 254       2.852 -10.216  10.985  1.00 95.94           H  
ATOM   3674 HD22 LEU A 254       2.264  -8.852  11.973  1.00 95.94           H  
ATOM   3675 HD23 LEU A 254       3.547  -9.906  12.593  1.00 95.94           H  
ATOM   3676  N   VAL A 255      -2.165  -9.794  13.695  1.00 95.71           N  
ATOM   3677  H   VAL A 255      -2.462  -9.522  12.768  1.00 95.71           H  
ATOM   3678  CA  VAL A 255      -2.787  -9.135  14.849  1.00 95.71           C  
ATOM   3679  HA  VAL A 255      -2.019  -8.848  15.567  1.00 95.71           H  
ATOM   3680  C   VAL A 255      -3.744 -10.082  15.560  1.00 95.71           C  
ATOM   3681  CB  VAL A 255      -3.546  -7.878  14.403  1.00 95.71           C  
ATOM   3682  HB  VAL A 255      -4.305  -8.162  13.675  1.00 95.71           H  
ATOM   3683  O   VAL A 255      -3.714 -10.167  16.784  1.00 95.71           O  
ATOM   3684  CG1 VAL A 255      -4.271  -7.225  15.581  1.00 95.71           C  
ATOM   3685 HG11 VAL A 255      -4.881  -6.409  15.192  1.00 95.71           H  
ATOM   3686 HG12 VAL A 255      -3.550  -6.848  16.306  1.00 95.71           H  
ATOM   3687 HG13 VAL A 255      -4.954  -7.914  16.078  1.00 95.71           H  
ATOM   3688  CG2 VAL A 255      -2.594  -6.866  13.748  1.00 95.71           C  
ATOM   3689 HG21 VAL A 255      -3.163  -6.007  13.391  1.00 95.71           H  
ATOM   3690 HG22 VAL A 255      -1.843  -6.534  14.465  1.00 95.71           H  
ATOM   3691 HG23 VAL A 255      -2.099  -7.308  12.883  1.00 95.71           H  
ATOM   3692  N   ALA A 256      -4.579 -10.799  14.804  1.00 92.06           N  
ATOM   3693  H   ALA A 256      -4.511 -10.721  13.800  1.00 92.06           H  
ATOM   3694  CA  ALA A 256      -5.525 -11.756  15.368  1.00 92.06           C  
ATOM   3695  HA  ALA A 256      -6.207 -11.232  16.038  1.00 92.06           H  
ATOM   3696  C   ALA A 256      -4.812 -12.837  16.194  1.00 92.06           C  
ATOM   3697  CB  ALA A 256      -6.333 -12.385  14.231  1.00 92.06           C  
ATOM   3698  HB1 ALA A 256      -7.004 -11.652  13.784  1.00 92.06           H  
ATOM   3699  HB2 ALA A 256      -6.913 -13.216  14.631  1.00 92.06           H  
ATOM   3700  HB3 ALA A 256      -5.672 -12.793  13.465  1.00 92.06           H  
ATOM   3701  O   ALA A 256      -5.230 -13.119  17.314  1.00 92.06           O  
ATOM   3702  N   ALA A 257      -3.715 -13.399  15.679  1.00 92.04           N  
ATOM   3703  H   ALA A 257      -3.429 -13.160  14.740  1.00 92.04           H  
ATOM   3704  CA  ALA A 257      -2.928 -14.391  16.406  1.00 92.04           C  
ATOM   3705  HA  ALA A 257      -3.586 -15.205  16.711  1.00 92.04           H  
ATOM   3706  C   ALA A 257      -2.296 -13.824  17.685  1.00 92.04           C  
ATOM   3707  CB  ALA A 257      -1.879 -14.965  15.460  1.00 92.04           C  
ATOM   3708  HB1 ALA A 257      -1.299 -14.169  14.994  1.00 92.04           H  
ATOM   3709  HB2 ALA A 257      -1.204 -15.628  16.001  1.00 92.04           H  
ATOM   3710  HB3 ALA A 257      -2.393 -15.557  14.703  1.00 92.04           H  
ATOM   3711  O   ALA A 257      -2.310 -14.495  18.716  1.00 92.04           O  
ATOM   3712  N   LEU A 258      -1.813 -12.576  17.656  1.00 92.55           N  
ATOM   3713  H   LEU A 258      -1.785 -12.086  16.774  1.00 92.55           H  
ATOM   3714  CA  LEU A 258      -1.294 -11.911  18.853  1.00 92.55           C  
ATOM   3715  HA  LEU A 258      -0.551 -12.570  19.304  1.00 92.55           H  
ATOM   3716  C   LEU A 258      -2.392 -11.678  19.908  1.00 92.55           C  
ATOM   3717  CB  LEU A 258      -0.602 -10.601  18.434  1.00 92.55           C  
ATOM   3718  HB2 LEU A 258       0.164 -10.837  17.695  1.00 92.55           H  
ATOM   3719  HB3 LEU A 258      -1.340  -9.953  17.961  1.00 92.55           H  
ATOM   3720  O   LEU A 258      -2.176 -11.951  21.085  1.00 92.55           O  
ATOM   3721  CG  LEU A 258       0.052  -9.838  19.601  1.00 92.55           C  
ATOM   3722  HG  LEU A 258      -0.693  -9.634  20.369  1.00 92.55           H  
ATOM   3723  CD1 LEU A 258       1.216 -10.610  20.225  1.00 92.55           C  
ATOM   3724 HD11 LEU A 258       0.843 -11.515  20.705  1.00 92.55           H  
ATOM   3725 HD12 LEU A 258       1.936 -10.895  19.459  1.00 92.55           H  
ATOM   3726 HD13 LEU A 258       1.711 -10.002  20.982  1.00 92.55           H  
ATOM   3727  CD2 LEU A 258       0.589  -8.490  19.115  1.00 92.55           C  
ATOM   3728 HD21 LEU A 258       1.408  -8.651  18.414  1.00 92.55           H  
ATOM   3729 HD22 LEU A 258      -0.206  -7.936  18.615  1.00 92.55           H  
ATOM   3730 HD23 LEU A 258       0.954  -7.917  19.967  1.00 92.55           H  
ATOM   3731  N   GLU A 259      -3.583 -11.211  19.510  1.00 90.81           N  
ATOM   3732  H   GLU A 259      -3.710 -11.004  18.529  1.00 90.81           H  
ATOM   3733  CA  GLU A 259      -4.720 -11.004  20.431  1.00 90.81           C  
ATOM   3734  HA  GLU A 259      -4.411 -10.341  21.239  1.00 90.81           H  
ATOM   3735  C   GLU A 259      -5.193 -12.304  21.085  1.00 90.81           C  
ATOM   3736  CB  GLU A 259      -5.923 -10.381  19.699  1.00 90.81           C  
ATOM   3737  HB2 GLU A 259      -6.795 -10.420  20.352  1.00 90.81           H  
ATOM   3738  HB3 GLU A 259      -6.140 -10.954  18.797  1.00 90.81           H  
ATOM   3739  O   GLU A 259      -5.650 -12.296  22.228  1.00 90.81           O  
ATOM   3740  CG  GLU A 259      -5.669  -8.919  19.339  1.00 90.81           C  
ATOM   3741  HG2 GLU A 259      -5.390  -8.387  20.249  1.00 90.81           H  
ATOM   3742  HG3 GLU A 259      -4.827  -8.885  18.649  1.00 90.81           H  
ATOM   3743  CD  GLU A 259      -6.872  -8.216  18.689  1.00 90.81           C  
ATOM   3744  OE1 GLU A 259      -7.089  -7.018  18.983  1.00 90.81           O  
ATOM   3745  OE2 GLU A 259      -7.582  -8.840  17.865  1.00 90.81           O  
ATOM   3746  N   GLN A 260      -5.086 -13.413  20.357  1.00 89.11           N  
ATOM   3747  H   GLN A 260      -4.734 -13.329  19.414  1.00 89.11           H  
ATOM   3748  CA  GLN A 260      -5.490 -14.738  20.818  1.00 89.11           C  
ATOM   3749  HA  GLN A 260      -6.326 -14.633  21.508  1.00 89.11           H  
ATOM   3750  C   GLN A 260      -4.384 -15.466  21.596  1.00 89.11           C  
ATOM   3751  CB  GLN A 260      -5.974 -15.544  19.608  1.00 89.11           C  
ATOM   3752  HB2 GLN A 260      -5.189 -15.571  18.853  1.00 89.11           H  
ATOM   3753  HB3 GLN A 260      -6.186 -16.566  19.921  1.00 89.11           H  
ATOM   3754  O   GLN A 260      -4.626 -16.551  22.119  1.00 89.11           O  
ATOM   3755  CG  GLN A 260      -7.254 -14.937  19.007  1.00 89.11           C  
ATOM   3756  HG2 GLN A 260      -8.064 -15.009  19.733  1.00 89.11           H  
ATOM   3757  HG3 GLN A 260      -7.112 -13.882  18.772  1.00 89.11           H  
ATOM   3758  CD  GLN A 260      -7.674 -15.671  17.746  1.00 89.11           C  
ATOM   3759  NE2 GLN A 260      -8.166 -15.002  16.730  1.00 89.11           N  
ATOM   3760 HE21 GLN A 260      -8.360 -15.550  15.905  1.00 89.11           H  
ATOM   3761 HE22 GLN A 260      -8.130 -13.993  16.703  1.00 89.11           H  
ATOM   3762  OE1 GLN A 260      -7.592 -16.880  17.657  1.00 89.11           O  
ATOM   3763  N   GLY A 261      -3.186 -14.879  21.698  1.00 87.68           N  
ATOM   3764  H   GLY A 261      -3.048 -13.982  21.255  1.00 87.68           H  
ATOM   3765  CA  GLY A 261      -2.036 -15.490  22.366  1.00 87.68           C  
ATOM   3766  HA2 GLY A 261      -1.245 -14.744  22.446  1.00 87.68           H  
ATOM   3767  HA3 GLY A 261      -2.324 -15.808  23.368  1.00 87.68           H  
ATOM   3768  C   GLY A 261      -1.456 -16.700  21.628  1.00 87.68           C  
ATOM   3769  O   GLY A 261      -0.733 -17.480  22.241  1.00 87.68           O  
ATOM   3770  N   ALA A 262      -1.773 -16.862  20.340  1.00 86.96           N  
ATOM   3771  H   ALA A 262      -2.331 -16.148  19.894  1.00 86.96           H  
ATOM   3772  CA  ALA A 262      -1.190 -17.896  19.486  1.00 86.96           C  
ATOM   3773  HA  ALA A 262      -1.258 -18.865  19.979  1.00 86.96           H  
ATOM   3774  C   ALA A 262       0.294 -17.625  19.201  1.00 86.96           C  
ATOM   3775  CB  ALA A 262      -1.996 -17.944  18.188  1.00 86.96           C  
ATOM   3776  HB1 ALA A 262      -1.500 -18.622  17.493  1.00 86.96           H  
ATOM   3777  HB2 ALA A 262      -3.003 -18.303  18.397  1.00 86.96           H  
ATOM   3778  HB3 ALA A 262      -2.044 -16.956  17.731  1.00 86.96           H  
ATOM   3779  O   ALA A 262       1.092 -18.550  19.104  1.00 86.96           O  
ATOM   3780  N   ILE A 263       0.667 -16.345  19.132  1.00 89.95           N  
ATOM   3781  H   ILE A 263      -0.042 -15.640  19.274  1.00 89.95           H  
ATOM   3782  CA  ILE A 263       2.052 -15.891  19.008  1.00 89.95           C  
ATOM   3783  HA  ILE A 263       2.717 -16.732  19.201  1.00 89.95           H  
ATOM   3784  C   ILE A 263       2.359 -14.833  20.066  1.00 89.95           C  
ATOM   3785  CB  ILE A 263       2.352 -15.378  17.586  1.00 89.95           C  
ATOM   3786  HB  ILE A 263       3.402 -15.086  17.566  1.00 89.95           H  
ATOM   3787  O   ILE A 263       1.464 -14.135  20.550  1.00 89.95           O  
ATOM   3788  CG1 ILE A 263       1.518 -14.127  17.238  1.00 89.95           C  
ATOM   3789 HG12 ILE A 263       1.674 -13.359  17.995  1.00 89.95           H  
ATOM   3790 HG13 ILE A 263       0.459 -14.384  17.224  1.00 89.95           H  
ATOM   3791  CG2 ILE A 263       2.179 -16.510  16.556  1.00 89.95           C  
ATOM   3792 HG21 ILE A 263       2.701 -17.405  16.897  1.00 89.95           H  
ATOM   3793 HG22 ILE A 263       2.596 -16.224  15.590  1.00 89.95           H  
ATOM   3794 HG23 ILE A 263       1.127 -16.763  16.431  1.00 89.95           H  
ATOM   3795  CD1 ILE A 263       1.892 -13.510  15.892  1.00 89.95           C  
ATOM   3796 HD11 ILE A 263       1.331 -12.585  15.755  1.00 89.95           H  
ATOM   3797 HD12 ILE A 263       1.639 -14.200  15.087  1.00 89.95           H  
ATOM   3798 HD13 ILE A 263       2.959 -13.288  15.867  1.00 89.95           H  
ATOM   3799  N   ASP A 264       3.637 -14.686  20.398  1.00 93.09           N  
ATOM   3800  H   ASP A 264       4.332 -15.255  19.936  1.00 93.09           H  
ATOM   3801  CA  ASP A 264       4.122 -13.604  21.244  1.00 93.09           C  
ATOM   3802  HA  ASP A 264       3.299 -13.267  21.875  1.00 93.09           H  
ATOM   3803  C   ASP A 264       4.567 -12.380  20.426  1.00 93.09           C  
ATOM   3804  CB  ASP A 264       5.204 -14.132  22.201  1.00 93.09           C  
ATOM   3805  HB2 ASP A 264       4.783 -14.959  22.772  1.00 93.09           H  
ATOM   3806  HB3 ASP A 264       5.458 -13.346  22.911  1.00 93.09           H  
ATOM   3807  O   ASP A 264       4.538 -12.348  19.191  1.00 93.09           O  
ATOM   3808  CG  ASP A 264       6.492 -14.607  21.522  1.00 93.09           C  
ATOM   3809  OD1 ASP A 264       6.683 -14.318  20.318  1.00 93.09           O  
ATOM   3810  OD2 ASP A 264       7.293 -15.231  22.239  1.00 93.09           O  
ATOM   3811  N   LEU A 265       4.964 -11.326  21.139  1.00 94.45           N  
ATOM   3812  H   LEU A 265       5.004 -11.417  22.144  1.00 94.45           H  
ATOM   3813  CA  LEU A 265       5.370 -10.068  20.523  1.00 94.45           C  
ATOM   3814  HA  LEU A 265       4.597  -9.800  19.802  1.00 94.45           H  
ATOM   3815  C   LEU A 265       6.695 -10.185  19.750  1.00 94.45           C  
ATOM   3816  CB  LEU A 265       5.438  -9.000  21.625  1.00 94.45           C  
ATOM   3817  HB2 LEU A 265       6.299  -9.212  22.259  1.00 94.45           H  
ATOM   3818  HB3 LEU A 265       4.541  -9.074  22.240  1.00 94.45           H  
ATOM   3819  O   LEU A 265       6.894  -9.439  18.795  1.00 94.45           O  
ATOM   3820  CG  LEU A 265       5.544  -7.558  21.103  1.00 94.45           C  
ATOM   3821  HG  LEU A 265       6.441  -7.445  20.493  1.00 94.45           H  
ATOM   3822  CD1 LEU A 265       4.316  -7.162  20.279  1.00 94.45           C  
ATOM   3823 HD11 LEU A 265       3.403  -7.429  20.812  1.00 94.45           H  
ATOM   3824 HD12 LEU A 265       4.334  -7.672  19.315  1.00 94.45           H  
ATOM   3825 HD13 LEU A 265       4.320  -6.087  20.098  1.00 94.45           H  
ATOM   3826  CD2 LEU A 265       5.652  -6.609  22.297  1.00 94.45           C  
ATOM   3827 HD21 LEU A 265       6.553  -6.841  22.865  1.00 94.45           H  
ATOM   3828 HD22 LEU A 265       5.717  -5.574  21.960  1.00 94.45           H  
ATOM   3829 HD23 LEU A 265       4.780  -6.719  22.942  1.00 94.45           H  
ATOM   3830  N   GLU A 266       7.588 -11.097  20.140  1.00 94.80           N  
ATOM   3831  H   GLU A 266       7.330 -11.762  20.856  1.00 94.80           H  
ATOM   3832  CA  GLU A 266       8.849 -11.348  19.427  1.00 94.80           C  
ATOM   3833  HA  GLU A 266       9.351 -10.402  19.225  1.00 94.80           H  
ATOM   3834  C   GLU A 266       8.575 -12.008  18.070  1.00 94.80           C  
ATOM   3835  CB  GLU A 266       9.790 -12.220  20.281  1.00 94.80           C  
ATOM   3836  HB2 GLU A 266       9.275 -13.134  20.575  1.00 94.80           H  
ATOM   3837  HB3 GLU A 266      10.652 -12.485  19.669  1.00 94.80           H  
ATOM   3838  O   GLU A 266       9.061 -11.542  17.039  1.00 94.80           O  
ATOM   3839  CG  GLU A 266      10.287 -11.482  21.537  1.00 94.80           C  
ATOM   3840  HG2 GLU A 266       9.428 -11.232  22.160  1.00 94.80           H  
ATOM   3841  HG3 GLU A 266      10.749 -10.546  21.224  1.00 94.80           H  
ATOM   3842  CD  GLU A 266      11.301 -12.275  22.386  1.00 94.80           C  
ATOM   3843  OE1 GLU A 266      11.667 -11.745  23.463  1.00 94.80           O  
ATOM   3844  OE2 GLU A 266      11.743 -13.366  21.963  1.00 94.80           O  
ATOM   3845  N   THR A 267       7.701 -13.014  18.048  1.00 94.49           N  
ATOM   3846  H   THR A 267       7.364 -13.369  18.932  1.00 94.49           H  
ATOM   3847  CA  THR A 267       7.225 -13.677  16.828  1.00 94.49           C  
ATOM   3848  HA  THR A 267       8.080 -14.075  16.282  1.00 94.49           H  
ATOM   3849  C   THR A 267       6.488 -12.694  15.919  1.00 94.49           C  
ATOM   3850  CB  THR A 267       6.299 -14.841  17.199  1.00 94.49           C  
ATOM   3851  HB  THR A 267       5.418 -14.445  17.703  1.00 94.49           H  
ATOM   3852  O   THR A 267       6.731 -12.660  14.713  1.00 94.49           O  
ATOM   3853  CG2 THR A 267       5.869 -15.670  15.992  1.00 94.49           C  
ATOM   3854 HG21 THR A 267       5.343 -15.056  15.261  1.00 94.49           H  
ATOM   3855 HG22 THR A 267       6.757 -16.117  15.544  1.00 94.49           H  
ATOM   3856 HG23 THR A 267       5.206 -16.468  16.323  1.00 94.49           H  
ATOM   3857  OG1 THR A 267       6.956 -15.730  18.070  1.00 94.49           O  
ATOM   3858  HG1 THR A 267       6.976 -15.316  18.935  1.00 94.49           H  
ATOM   3859  N   PHE A 268       5.643 -11.826  16.486  1.00 95.69           N  
ATOM   3860  H   PHE A 268       5.444 -11.931  17.470  1.00 95.69           H  
ATOM   3861  CA  PHE A 268       4.977 -10.753  15.740  1.00 95.69           C  
ATOM   3862  HA  PHE A 268       4.337 -11.202  14.981  1.00 95.69           H  
ATOM   3863  C   PHE A 268       5.987  -9.845  15.016  1.00 95.69           C  
ATOM   3864  CB  PHE A 268       4.099  -9.951  16.712  1.00 95.69           C  
ATOM   3865  HB2 PHE A 268       4.733  -9.472  17.458  1.00 95.69           H  
ATOM   3866  HB3 PHE A 268       3.445 -10.644  17.241  1.00 95.69           H  
ATOM   3867  O   PHE A 268       5.805  -9.526  13.840  1.00 95.69           O  
ATOM   3868  CG  PHE A 268       3.243  -8.883  16.062  1.00 95.69           C  
ATOM   3869  CD1 PHE A 268       3.772  -7.609  15.781  1.00 95.69           C  
ATOM   3870  HD1 PHE A 268       4.804  -7.390  16.012  1.00 95.69           H  
ATOM   3871  CD2 PHE A 268       1.902  -9.159  15.751  1.00 95.69           C  
ATOM   3872  HD2 PHE A 268       1.491 -10.137  15.958  1.00 95.69           H  
ATOM   3873  CE1 PHE A 268       2.963  -6.626  15.183  1.00 95.69           C  
ATOM   3874  HE1 PHE A 268       3.375  -5.653  14.961  1.00 95.69           H  
ATOM   3875  CE2 PHE A 268       1.098  -8.182  15.141  1.00 95.69           C  
ATOM   3876  HE2 PHE A 268       0.076  -8.414  14.882  1.00 95.69           H  
ATOM   3877  CZ  PHE A 268       1.627  -6.915  14.855  1.00 95.69           C  
ATOM   3878  HZ  PHE A 268       1.005  -6.170  14.382  1.00 95.69           H  
ATOM   3879  N   GLN A 269       7.077  -9.452  15.688  1.00 96.44           N  
ATOM   3880  H   GLN A 269       7.206  -9.775  16.636  1.00 96.44           H  
ATOM   3881  CA  GLN A 269       8.139  -8.650  15.067  1.00 96.44           C  
ATOM   3882  HA  GLN A 269       7.683  -7.786  14.584  1.00 96.44           H  
ATOM   3883  C   GLN A 269       8.887  -9.422  13.984  1.00 96.44           C  
ATOM   3884  CB  GLN A 269       9.155  -8.159  16.105  1.00 96.44           C  
ATOM   3885  HB2 GLN A 269       9.996  -7.700  15.585  1.00 96.44           H  
ATOM   3886  HB3 GLN A 269       9.531  -9.004  16.684  1.00 96.44           H  
ATOM   3887  O   GLN A 269       9.152  -8.867  12.919  1.00 96.44           O  
ATOM   3888  CG  GLN A 269       8.554  -7.125  17.049  1.00 96.44           C  
ATOM   3889  HG2 GLN A 269       7.668  -7.563  17.510  1.00 96.44           H  
ATOM   3890  HG3 GLN A 269       8.263  -6.238  16.486  1.00 96.44           H  
ATOM   3891  CD  GLN A 269       9.517  -6.709  18.149  1.00 96.44           C  
ATOM   3892  NE2 GLN A 269       9.052  -6.521  19.363  1.00 96.44           N  
ATOM   3893 HE21 GLN A 269       8.108  -6.809  19.580  1.00 96.44           H  
ATOM   3894 HE22 GLN A 269       9.760  -6.325  20.056  1.00 96.44           H  
ATOM   3895  OE1 GLN A 269      10.704  -6.545  17.950  1.00 96.44           O  
ATOM   3896  N   ALA A 270       9.201 -10.696  14.227  1.00 96.23           N  
ATOM   3897  H   ALA A 270       8.985 -11.085  15.134  1.00 96.23           H  
ATOM   3898  CA  ALA A 270       9.900 -11.542  13.266  1.00 96.23           C  
ATOM   3899  HA  ALA A 270      10.866 -11.089  13.041  1.00 96.23           H  
ATOM   3900  C   ALA A 270       9.127 -11.660  11.943  1.00 96.23           C  
ATOM   3901  CB  ALA A 270      10.149 -12.912  13.907  1.00 96.23           C  
ATOM   3902  HB1 ALA A 270      10.728 -13.534  13.224  1.00 96.23           H  
ATOM   3903  HB2 ALA A 270       9.203 -13.409  14.119  1.00 96.23           H  
ATOM   3904  HB3 ALA A 270      10.705 -12.792  14.837  1.00 96.23           H  
ATOM   3905  O   ALA A 270       9.710 -11.485  10.873  1.00 96.23           O  
ATOM   3906  N   VAL A 271       7.804 -11.859  12.005  1.00 97.56           N  
ATOM   3907  H   VAL A 271       7.384 -12.024  12.908  1.00 97.56           H  
ATOM   3908  CA  VAL A 271       6.959 -11.909  10.802  1.00 97.56           C  
ATOM   3909  HA  VAL A 271       7.392 -12.631  10.110  1.00 97.56           H  
ATOM   3910  C   VAL A 271       6.945 -10.558  10.081  1.00 97.56           C  
ATOM   3911  CB  VAL A 271       5.531 -12.380  11.134  1.00 97.56           C  
ATOM   3912  HB  VAL A 271       5.086 -11.703  11.863  1.00 97.56           H  
ATOM   3913  O   VAL A 271       7.085 -10.519   8.861  1.00 97.56           O  
ATOM   3914  CG1 VAL A 271       4.659 -12.410   9.873  1.00 97.56           C  
ATOM   3915 HG11 VAL A 271       4.525 -11.409   9.464  1.00 97.56           H  
ATOM   3916 HG12 VAL A 271       5.134 -13.050   9.129  1.00 97.56           H  
ATOM   3917 HG13 VAL A 271       3.676 -12.822  10.101  1.00 97.56           H  
ATOM   3918  CG2 VAL A 271       5.530 -13.805  11.702  1.00 97.56           C  
ATOM   3919 HG21 VAL A 271       5.939 -14.500  10.969  1.00 97.56           H  
ATOM   3920 HG22 VAL A 271       6.131 -13.864  12.609  1.00 97.56           H  
ATOM   3921 HG23 VAL A 271       4.511 -14.108  11.947  1.00 97.56           H  
ATOM   3922  N   GLN A 272       6.846  -9.435  10.799  1.00 98.52           N  
ATOM   3923  H   GLN A 272       6.759  -9.505  11.803  1.00 98.52           H  
ATOM   3924  CA  GLN A 272       6.894  -8.108  10.168  1.00 98.52           C  
ATOM   3925  HA  GLN A 272       6.160  -8.081   9.363  1.00 98.52           H  
ATOM   3926  C   GLN A 272       8.250  -7.796   9.527  1.00 98.52           C  
ATOM   3927  CB  GLN A 272       6.551  -7.019  11.185  1.00 98.52           C  
ATOM   3928  HB2 GLN A 272       6.790  -6.047  10.755  1.00 98.52           H  
ATOM   3929  HB3 GLN A 272       7.142  -7.167  12.089  1.00 98.52           H  
ATOM   3930  O   GLN A 272       8.288  -7.223   8.439  1.00 98.52           O  
ATOM   3931  CG  GLN A 272       5.064  -7.048  11.530  1.00 98.52           C  
ATOM   3932  HG2 GLN A 272       4.836  -7.940  12.113  1.00 98.52           H  
ATOM   3933  HG3 GLN A 272       4.492  -7.103  10.603  1.00 98.52           H  
ATOM   3934  CD  GLN A 272       4.602  -5.829  12.310  1.00 98.52           C  
ATOM   3935  NE2 GLN A 272       3.344  -5.500  12.141  1.00 98.52           N  
ATOM   3936 HE21 GLN A 272       2.749  -6.138  11.632  1.00 98.52           H  
ATOM   3937 HE22 GLN A 272       2.915  -4.787  12.715  1.00 98.52           H  
ATOM   3938  OE1 GLN A 272       5.328  -5.162  13.041  1.00 98.52           O  
ATOM   3939  N   LEU A 273       9.357  -8.186  10.160  1.00 97.90           N  
ATOM   3940  H   LEU A 273       9.265  -8.624  11.066  1.00 97.90           H  
ATOM   3941  CA  LEU A 273      10.694  -8.081   9.573  1.00 97.90           C  
ATOM   3942  HA  LEU A 273      10.878  -7.048   9.279  1.00 97.90           H  
ATOM   3943  C   LEU A 273      10.806  -8.917   8.298  1.00 97.90           C  
ATOM   3944  CB  LEU A 273      11.749  -8.523  10.601  1.00 97.90           C  
ATOM   3945  HB2 LEU A 273      11.402  -9.433  11.091  1.00 97.90           H  
ATOM   3946  HB3 LEU A 273      12.674  -8.766  10.078  1.00 97.90           H  
ATOM   3947  O   LEU A 273      11.349  -8.438   7.307  1.00 97.90           O  
ATOM   3948  CG  LEU A 273      12.060  -7.458  11.663  1.00 97.90           C  
ATOM   3949  HG  LEU A 273      11.130  -7.082  12.088  1.00 97.90           H  
ATOM   3950  CD1 LEU A 273      12.890  -8.079  12.785  1.00 97.90           C  
ATOM   3951 HD11 LEU A 273      12.326  -8.890  13.245  1.00 97.90           H  
ATOM   3952 HD12 LEU A 273      13.829  -8.468  12.391  1.00 97.90           H  
ATOM   3953 HD13 LEU A 273      13.097  -7.329  13.550  1.00 97.90           H  
ATOM   3954  CD2 LEU A 273      12.857  -6.287  11.075  1.00 97.90           C  
ATOM   3955 HD21 LEU A 273      13.150  -5.609  11.876  1.00 97.90           H  
ATOM   3956 HD22 LEU A 273      13.753  -6.657  10.576  1.00 97.90           H  
ATOM   3957 HD23 LEU A 273      12.245  -5.737  10.360  1.00 97.90           H  
ATOM   3958  N   ALA A 274      10.241 -10.123   8.288  1.00 98.22           N  
ATOM   3959  H   ALA A 274       9.852 -10.492   9.143  1.00 98.22           H  
ATOM   3960  CA  ALA A 274      10.207 -10.962   7.098  1.00 98.22           C  
ATOM   3961  HA  ALA A 274      11.216 -11.024   6.690  1.00 98.22           H  
ATOM   3962  C   ALA A 274       9.313 -10.372   5.987  1.00 98.22           C  
ATOM   3963  CB  ALA A 274       9.804 -12.370   7.533  1.00 98.22           C  
ATOM   3964  HB1 ALA A 274       9.748 -13.025   6.664  1.00 98.22           H  
ATOM   3965  HB2 ALA A 274       8.843 -12.345   8.047  1.00 98.22           H  
ATOM   3966  HB3 ALA A 274      10.551 -12.769   8.220  1.00 98.22           H  
ATOM   3967  O   ALA A 274       9.698 -10.414   4.821  1.00 98.22           O  
ATOM   3968  N   MET A 275       8.186  -9.728   6.321  1.00 98.57           N  
ATOM   3969  H   MET A 275       7.872  -9.785   7.279  1.00 98.57           H  
ATOM   3970  CA  MET A 275       7.381  -8.976   5.342  1.00 98.57           C  
ATOM   3971  HA  MET A 275       7.066  -9.649   4.544  1.00 98.57           H  
ATOM   3972  C   MET A 275       8.179  -7.828   4.708  1.00 98.57           C  
ATOM   3973  CB  MET A 275       6.139  -8.354   5.996  1.00 98.57           C  
ATOM   3974  HB2 MET A 275       6.443  -7.752   6.852  1.00 98.57           H  
ATOM   3975  HB3 MET A 275       5.683  -7.683   5.269  1.00 98.57           H  
ATOM   3976  O   MET A 275       8.088  -7.596   3.501  1.00 98.57           O  
ATOM   3977  CG  MET A 275       5.063  -9.338   6.455  1.00 98.57           C  
ATOM   3978  HG2 MET A 275       4.617  -9.812   5.580  1.00 98.57           H  
ATOM   3979  HG3 MET A 275       5.519 -10.122   7.059  1.00 98.57           H  
ATOM   3980  SD  MET A 275       3.758  -8.536   7.437  1.00 98.57           S  
ATOM   3981  CE  MET A 275       3.084  -7.378   6.212  1.00 98.57           C  
ATOM   3982  HE1 MET A 275       3.815  -6.596   6.006  1.00 98.57           H  
ATOM   3983  HE2 MET A 275       2.864  -7.901   5.281  1.00 98.57           H  
ATOM   3984  HE3 MET A 275       2.173  -6.921   6.600  1.00 98.57           H  
ATOM   3985  N   ILE A 276       8.949  -7.093   5.521  1.00 98.70           N  
ATOM   3986  H   ILE A 276       8.962  -7.328   6.503  1.00 98.70           H  
ATOM   3987  CA  ILE A 276       9.830  -6.018   5.045  1.00 98.70           C  
ATOM   3988  HA  ILE A 276       9.243  -5.314   4.457  1.00 98.70           H  
ATOM   3989  C   ILE A 276      10.897  -6.598   4.115  1.00 98.70           C  
ATOM   3990  CB  ILE A 276      10.471  -5.255   6.229  1.00 98.70           C  
ATOM   3991  HB  ILE A 276      10.942  -5.975   6.899  1.00 98.70           H  
ATOM   3992  O   ILE A 276      11.044  -6.109   2.998  1.00 98.70           O  
ATOM   3993  CG1 ILE A 276       9.410  -4.464   7.025  1.00 98.70           C  
ATOM   3994 HG12 ILE A 276       8.512  -5.065   7.161  1.00 98.70           H  
ATOM   3995 HG13 ILE A 276       9.130  -3.580   6.453  1.00 98.70           H  
ATOM   3996  CG2 ILE A 276      11.560  -4.289   5.723  1.00 98.70           C  
ATOM   3997 HG21 ILE A 276      11.983  -3.707   6.542  1.00 98.70           H  
ATOM   3998 HG22 ILE A 276      11.153  -3.622   4.963  1.00 98.70           H  
ATOM   3999 HG23 ILE A 276      12.392  -4.844   5.288  1.00 98.70           H  
ATOM   4000  CD1 ILE A 276       9.898  -4.016   8.409  1.00 98.70           C  
ATOM   4001 HD11 ILE A 276      10.760  -3.355   8.322  1.00 98.70           H  
ATOM   4002 HD12 ILE A 276      10.169  -4.888   9.005  1.00 98.70           H  
ATOM   4003 HD13 ILE A 276       9.103  -3.478   8.927  1.00 98.70           H  
ATOM   4004  N   ALA A 277      11.584  -7.656   4.549  1.00 98.27           N  
ATOM   4005  H   ALA A 277      11.412  -7.995   5.485  1.00 98.27           H  
ATOM   4006  CA  ALA A 277      12.633  -8.314   3.779  1.00 98.27           C  
ATOM   4007  HA  ALA A 277      13.417  -7.588   3.565  1.00 98.27           H  
ATOM   4008  C   ALA A 277      12.111  -8.851   2.437  1.00 98.27           C  
ATOM   4009  CB  ALA A 277      13.231  -9.436   4.636  1.00 98.27           C  
ATOM   4010  HB1 ALA A 277      14.053  -9.905   4.095  1.00 98.27           H  
ATOM   4011  HB2 ALA A 277      13.610  -9.024   5.571  1.00 98.27           H  
ATOM   4012  HB3 ALA A 277      12.473 -10.189   4.851  1.00 98.27           H  
ATOM   4013  O   ALA A 277      12.771  -8.675   1.418  1.00 98.27           O  
ATOM   4014  N   HIS A 278      10.905  -9.425   2.410  1.00 98.12           N  
ATOM   4015  H   HIS A 278      10.436  -9.610   3.285  1.00 98.12           H  
ATOM   4016  CA  HIS A 278      10.243  -9.838   1.171  1.00 98.12           C  
ATOM   4017  HA  HIS A 278      10.870 -10.563   0.654  1.00 98.12           H  
ATOM   4018  C   HIS A 278      10.040  -8.649   0.220  1.00 98.12           C  
ATOM   4019  CB  HIS A 278       8.907 -10.513   1.517  1.00 98.12           C  
ATOM   4020  HB2 HIS A 278       8.331  -9.868   2.181  1.00 98.12           H  
ATOM   4021  HB3 HIS A 278       9.110 -11.443   2.048  1.00 98.12           H  
ATOM   4022  O   HIS A 278      10.414  -8.713  -0.948  1.00 98.12           O  
ATOM   4023  CG  HIS A 278       8.064 -10.821   0.305  1.00 98.12           C  
ATOM   4024  CD2 HIS A 278       7.092 -10.019  -0.235  1.00 98.12           C  
ATOM   4025  HD2 HIS A 278       6.791  -9.054   0.144  1.00 98.12           H  
ATOM   4026  ND1 HIS A 278       8.147 -11.942  -0.490  1.00 98.12           N  
ATOM   4027  HD1 HIS A 278       8.800 -12.707  -0.404  1.00 98.12           H  
ATOM   4028  CE1 HIS A 278       7.240 -11.819  -1.474  1.00 98.12           C  
ATOM   4029  HE1 HIS A 278       7.085 -12.548  -2.256  1.00 98.12           H  
ATOM   4030  NE2 HIS A 278       6.568 -10.657  -1.365  1.00 98.12           N  
ATOM   4031  N   CYS A 279       9.498  -7.530   0.709  1.00 98.60           N  
ATOM   4032  H   CYS A 279       9.255  -7.494   1.688  1.00 98.60           H  
ATOM   4033  CA  CYS A 279       9.279  -6.351  -0.135  1.00 98.60           C  
ATOM   4034  HA  CYS A 279       8.748  -6.660  -1.036  1.00 98.60           H  
ATOM   4035  C   CYS A 279      10.596  -5.709  -0.610  1.00 98.60           C  
ATOM   4036  CB  CYS A 279       8.418  -5.334   0.620  1.00 98.60           C  
ATOM   4037  HB2 CYS A 279       8.920  -5.048   1.544  1.00 98.60           H  
ATOM   4038  HB3 CYS A 279       8.298  -4.453  -0.010  1.00 98.60           H  
ATOM   4039  O   CYS A 279      10.661  -5.186  -1.720  1.00 98.60           O  
ATOM   4040  SG  CYS A 279       6.779  -6.023   0.991  1.00 98.60           S  
ATOM   4041  HG  CYS A 279       7.209  -6.935   1.868  1.00 98.60           H  
ATOM   4042  N   GLU A 280      11.648  -5.755   0.211  1.00 98.37           N  
ATOM   4043  H   GLU A 280      11.523  -6.168   1.124  1.00 98.37           H  
ATOM   4044  CA  GLU A 280      12.996  -5.304  -0.153  1.00 98.37           C  
ATOM   4045  HA  GLU A 280      12.938  -4.304  -0.584  1.00 98.37           H  
ATOM   4046  C   GLU A 280      13.651  -6.190  -1.211  1.00 98.37           C  
ATOM   4047  CB  GLU A 280      13.881  -5.268   1.102  1.00 98.37           C  
ATOM   4048  HB2 GLU A 280      13.714  -6.164   1.700  1.00 98.37           H  
ATOM   4049  HB3 GLU A 280      14.930  -5.230   0.809  1.00 98.37           H  
ATOM   4050  O   GLU A 280      14.311  -5.662  -2.106  1.00 98.37           O  
ATOM   4051  CG  GLU A 280      13.566  -4.016   1.918  1.00 98.37           C  
ATOM   4052  HG2 GLU A 280      12.493  -3.940   2.088  1.00 98.37           H  
ATOM   4053  HG3 GLU A 280      13.877  -3.164   1.313  1.00 98.37           H  
ATOM   4054  CD  GLU A 280      14.289  -3.913   3.260  1.00 98.37           C  
ATOM   4055  OE1 GLU A 280      14.142  -2.808   3.842  1.00 98.37           O  
ATOM   4056  OE2 GLU A 280      14.970  -4.867   3.686  1.00 98.37           O  
ATOM   4057  N   LEU A 281      13.457  -7.508  -1.116  1.00 97.46           N  
ATOM   4058  H   LEU A 281      12.944  -7.861  -0.321  1.00 97.46           H  
ATOM   4059  CA  LEU A 281      13.961  -8.483  -2.077  1.00 97.46           C  
ATOM   4060  HA  LEU A 281      15.029  -8.314  -2.213  1.00 97.46           H  
ATOM   4061  C   LEU A 281      13.291  -8.318  -3.445  1.00 97.46           C  
ATOM   4062  CB  LEU A 281      13.737  -9.896  -1.504  1.00 97.46           C  
ATOM   4063  HB2 LEU A 281      14.252  -9.975  -0.546  1.00 97.46           H  
ATOM   4064  HB3 LEU A 281      12.671 -10.031  -1.321  1.00 97.46           H  
ATOM   4065  O   LEU A 281      13.987  -8.302  -4.457  1.00 97.46           O  
ATOM   4066  CG  LEU A 281      14.211 -11.037  -2.422  1.00 97.46           C  
ATOM   4067  HG  LEU A 281      13.729 -10.959  -3.396  1.00 97.46           H  
ATOM   4068  CD1 LEU A 281      15.731 -11.014  -2.613  1.00 97.46           C  
ATOM   4069 HD11 LEU A 281      16.029 -11.878  -3.206  1.00 97.46           H  
ATOM   4070 HD12 LEU A 281      16.017 -10.113  -3.155  1.00 97.46           H  
ATOM   4071 HD13 LEU A 281      16.230 -11.044  -1.644  1.00 97.46           H  
ATOM   4072  CD2 LEU A 281      13.822 -12.381  -1.810  1.00 97.46           C  
ATOM   4073 HD21 LEU A 281      14.287 -12.512  -0.833  1.00 97.46           H  
ATOM   4074 HD22 LEU A 281      14.123 -13.194  -2.471  1.00 97.46           H  
ATOM   4075 HD23 LEU A 281      12.739 -12.437  -1.702  1.00 97.46           H  
ATOM   4076  N   MET A 282      11.964  -8.170  -3.465  1.00 97.06           N  
ATOM   4077  H   MET A 282      11.460  -8.263  -2.595  1.00 97.06           H  
ATOM   4078  CA  MET A 282      11.200  -8.034  -4.709  1.00 97.06           C  
ATOM   4079  HA  MET A 282      11.570  -8.761  -5.432  1.00 97.06           H  
ATOM   4080  C   MET A 282      11.372  -6.654  -5.358  1.00 97.06           C  
ATOM   4081  CB  MET A 282       9.715  -8.330  -4.446  1.00 97.06           C  
ATOM   4082  HB2 MET A 282       9.332  -7.632  -3.701  1.00 97.06           H  
ATOM   4083  HB3 MET A 282       9.169  -8.181  -5.377  1.00 97.06           H  
ATOM   4084  O   MET A 282      11.401  -6.538  -6.577  1.00 97.06           O  
ATOM   4085  CG  MET A 282       9.440  -9.764  -3.978  1.00 97.06           C  
ATOM   4086  HG2 MET A 282       9.886  -9.912  -2.995  1.00 97.06           H  
ATOM   4087  HG3 MET A 282       8.362  -9.893  -3.874  1.00 97.06           H  
ATOM   4088  SD  MET A 282      10.067 -11.072  -5.063  1.00 97.06           S  
ATOM   4089  CE  MET A 282       9.114 -10.765  -6.580  1.00 97.06           C  
ATOM   4090  HE1 MET A 282       9.384  -9.800  -7.009  1.00 97.06           H  
ATOM   4091  HE2 MET A 282       8.047 -10.777  -6.359  1.00 97.06           H  
ATOM   4092  HE3 MET A 282       9.329 -11.546  -7.309  1.00 97.06           H  
ATOM   4093  N   GLY A 283      11.509  -5.587  -4.562  1.00 96.37           N  
ATOM   4094  H   GLY A 283      11.459  -5.734  -3.564  1.00 96.37           H  
ATOM   4095  CA  GLY A 283      11.799  -4.231  -5.049  1.00 96.37           C  
ATOM   4096  HA2 GLY A 283      12.612  -4.296  -5.773  1.00 96.37           H  
ATOM   4097  HA3 GLY A 283      12.138  -3.631  -4.204  1.00 96.37           H  
ATOM   4098  C   GLY A 283      10.633  -3.495  -5.733  1.00 96.37           C  
ATOM   4099  O   GLY A 283      10.678  -2.270  -5.850  1.00 96.37           O  
ATOM   4100  N   ASP A 284       9.567  -4.200  -6.100  1.00 96.49           N  
ATOM   4101  H   ASP A 284       9.641  -5.205  -6.036  1.00 96.49           H  
ATOM   4102  CA  ASP A 284       8.378  -3.722  -6.821  1.00 96.49           C  
ATOM   4103  HA  ASP A 284       8.619  -2.781  -7.316  1.00 96.49           H  
ATOM   4104  C   ASP A 284       7.155  -3.474  -5.907  1.00 96.49           C  
ATOM   4105  CB  ASP A 284       8.047  -4.744  -7.925  1.00 96.49           C  
ATOM   4106  HB2 ASP A 284       8.911  -4.849  -8.581  1.00 96.49           H  
ATOM   4107  HB3 ASP A 284       7.219  -4.358  -8.519  1.00 96.49           H  
ATOM   4108  O   ASP A 284       6.230  -2.738  -6.265  1.00 96.49           O  
ATOM   4109  CG  ASP A 284       7.663  -6.131  -7.376  1.00 96.49           C  
ATOM   4110  OD1 ASP A 284       7.763  -6.339  -6.140  1.00 96.49           O  
ATOM   4111  OD2 ASP A 284       7.189  -6.994  -8.131  1.00 96.49           O  
ATOM   4112  N   ARG A 285       7.181  -3.967  -4.664  1.00 98.25           N  
ATOM   4113  H   ARG A 285       7.928  -4.626  -4.496  1.00 98.25           H  
ATOM   4114  CA  ARG A 285       6.044  -3.948  -3.724  1.00 98.25           C  
ATOM   4115  HA  ARG A 285       5.259  -3.329  -4.160  1.00 98.25           H  
ATOM   4116  C   ARG A 285       6.365  -3.342  -2.367  1.00 98.25           C  
ATOM   4117  CB  ARG A 285       5.479  -5.370  -3.617  1.00 98.25           C  
ATOM   4118  HB2 ARG A 285       5.258  -5.684  -4.637  1.00 98.25           H  
ATOM   4119  HB3 ARG A 285       4.544  -5.364  -3.058  1.00 98.25           H  
ATOM   4120  O   ARG A 285       7.522  -3.133  -2.017  1.00 98.25           O  
ATOM   4121  CG  ARG A 285       6.446  -6.379  -2.972  1.00 98.25           C  
ATOM   4122  HG2 ARG A 285       6.461  -6.222  -1.893  1.00 98.25           H  
ATOM   4123  HG3 ARG A 285       7.456  -6.230  -3.354  1.00 98.25           H  
ATOM   4124  CD  ARG A 285       6.037  -7.824  -3.262  1.00 98.25           C  
ATOM   4125  HD2 ARG A 285       6.744  -8.488  -2.765  1.00 98.25           H  
ATOM   4126  HD3 ARG A 285       5.038  -8.010  -2.869  1.00 98.25           H  
ATOM   4127  NE  ARG A 285       6.070  -8.092  -4.707  1.00 98.25           N  
ATOM   4128  HE  ARG A 285       6.556  -7.433  -5.297  1.00 98.25           H  
ATOM   4129  NH1 ARG A 285       5.009 -10.122  -4.740  1.00 98.25           N  
ATOM   4130 HH11 ARG A 285       5.217 -10.223  -3.757  1.00 98.25           H  
ATOM   4131 HH12 ARG A 285       4.801 -10.936  -5.299  1.00 98.25           H  
ATOM   4132  NH2 ARG A 285       5.565  -9.088  -6.657  1.00 98.25           N  
ATOM   4133 HH21 ARG A 285       6.017  -8.336  -7.157  1.00 98.25           H  
ATOM   4134 HH22 ARG A 285       5.162  -9.842  -7.195  1.00 98.25           H  
ATOM   4135  CZ  ARG A 285       5.533  -9.097  -5.360  1.00 98.25           C  
ATOM   4136  N   MET A 286       5.328  -3.011  -1.599  1.00 98.74           N  
ATOM   4137  H   MET A 286       4.402  -3.180  -1.965  1.00 98.74           H  
ATOM   4138  CA  MET A 286       5.474  -2.427  -0.262  1.00 98.74           C  
ATOM   4139  HA  MET A 286       6.506  -2.557   0.064  1.00 98.74           H  
ATOM   4140  C   MET A 286       4.593  -3.105   0.787  1.00 98.74           C  
ATOM   4141  CB  MET A 286       5.165  -0.925  -0.289  1.00 98.74           C  
ATOM   4142  HB2 MET A 286       5.179  -0.557   0.737  1.00 98.74           H  
ATOM   4143  HB3 MET A 286       4.165  -0.778  -0.696  1.00 98.74           H  
ATOM   4144  O   MET A 286       3.421  -3.390   0.544  1.00 98.74           O  
ATOM   4145  CG  MET A 286       6.160  -0.109  -1.119  1.00 98.74           C  
ATOM   4146  HG2 MET A 286       7.170  -0.326  -0.771  1.00 98.74           H  
ATOM   4147  HG3 MET A 286       6.091  -0.428  -2.158  1.00 98.74           H  
ATOM   4148  SD  MET A 286       5.892   1.688  -1.060  1.00 98.74           S  
ATOM   4149  CE  MET A 286       6.265   2.040   0.675  1.00 98.74           C  
ATOM   4150  HE1 MET A 286       5.494   1.613   1.316  1.00 98.74           H  
ATOM   4151  HE2 MET A 286       6.301   3.119   0.821  1.00 98.74           H  
ATOM   4152  HE3 MET A 286       7.228   1.603   0.937  1.00 98.74           H  
ATOM   4153  N   ALA A 287       5.133  -3.257   1.995  1.00 98.82           N  
ATOM   4154  H   ALA A 287       6.099  -2.990   2.119  1.00 98.82           H  
ATOM   4155  CA  ALA A 287       4.414  -3.754   3.156  1.00 98.82           C  
ATOM   4156  HA  ALA A 287       3.722  -4.529   2.825  1.00 98.82           H  
ATOM   4157  C   ALA A 287       3.611  -2.633   3.834  1.00 98.82           C  
ATOM   4158  CB  ALA A 287       5.408  -4.410   4.122  1.00 98.82           C  
ATOM   4159  HB1 ALA A 287       5.909  -5.246   3.634  1.00 98.82           H  
ATOM   4160  HB2 ALA A 287       6.155  -3.685   4.445  1.00 98.82           H  
ATOM   4161  HB3 ALA A 287       4.874  -4.788   4.994  1.00 98.82           H  
ATOM   4162  O   ALA A 287       4.147  -1.567   4.166  1.00 98.82           O  
ATOM   4163  N   ILE A 288       2.332  -2.887   4.105  1.00 98.88           N  
ATOM   4164  H   ILE A 288       1.952  -3.775   3.809  1.00 98.88           H  
ATOM   4165  CA  ILE A 288       1.545  -2.078   5.038  1.00 98.88           C  
ATOM   4166  HA  ILE A 288       2.063  -1.136   5.221  1.00 98.88           H  
ATOM   4167  C   ILE A 288       1.483  -2.834   6.360  1.00 98.88           C  
ATOM   4168  CB  ILE A 288       0.153  -1.714   4.486  1.00 98.88           C  
ATOM   4169  HB  ILE A 288      -0.427  -2.624   4.333  1.00 98.88           H  
ATOM   4170  O   ILE A 288       0.838  -3.874   6.465  1.00 98.88           O  
ATOM   4171  CG1 ILE A 288       0.285  -0.962   3.142  1.00 98.88           C  
ATOM   4172 HG12 ILE A 288       0.839  -1.584   2.438  1.00 98.88           H  
ATOM   4173 HG13 ILE A 288       0.848  -0.041   3.290  1.00 98.88           H  
ATOM   4174  CG2 ILE A 288      -0.555  -0.823   5.525  1.00 98.88           C  
ATOM   4175 HG21 ILE A 288      -1.526  -0.498   5.153  1.00 98.88           H  
ATOM   4176 HG22 ILE A 288      -0.712  -1.372   6.454  1.00 98.88           H  
ATOM   4177 HG23 ILE A 288       0.064   0.051   5.727  1.00 98.88           H  
ATOM   4178  CD1 ILE A 288      -1.059  -0.627   2.487  1.00 98.88           C  
ATOM   4179 HD11 ILE A 288      -1.585   0.140   3.055  1.00 98.88           H  
ATOM   4180 HD12 ILE A 288      -1.671  -1.528   2.437  1.00 98.88           H  
ATOM   4181 HD13 ILE A 288      -0.887  -0.252   1.478  1.00 98.88           H  
ATOM   4182  N   LEU A 289       2.179  -2.305   7.362  1.00 98.73           N  
ATOM   4183  H   LEU A 289       2.638  -1.418   7.212  1.00 98.73           H  
ATOM   4184  CA  LEU A 289       2.278  -2.916   8.678  1.00 98.73           C  
ATOM   4185  HA  LEU A 289       2.145  -3.993   8.577  1.00 98.73           H  
ATOM   4186  C   LEU A 289       1.168  -2.399   9.589  1.00 98.73           C  
ATOM   4187  CB  LEU A 289       3.670  -2.666   9.283  1.00 98.73           C  
ATOM   4188  HB2 LEU A 289       3.731  -3.199  10.232  1.00 98.73           H  
ATOM   4189  HB3 LEU A 289       3.770  -1.600   9.487  1.00 98.73           H  
ATOM   4190  O   LEU A 289       0.895  -1.194   9.638  1.00 98.73           O  
ATOM   4191  CG  LEU A 289       4.850  -3.101   8.395  1.00 98.73           C  
ATOM   4192  HG  LEU A 289       4.870  -2.486   7.495  1.00 98.73           H  
ATOM   4193  CD1 LEU A 289       6.155  -2.875   9.149  1.00 98.73           C  
ATOM   4194 HD11 LEU A 289       6.193  -1.858   9.539  1.00 98.73           H  
ATOM   4195 HD12 LEU A 289       6.987  -3.034   8.464  1.00 98.73           H  
ATOM   4196 HD13 LEU A 289       6.236  -3.582   9.975  1.00 98.73           H  
ATOM   4197  CD2 LEU A 289       4.789  -4.572   7.988  1.00 98.73           C  
ATOM   4198 HD21 LEU A 289       3.924  -4.743   7.347  1.00 98.73           H  
ATOM   4199 HD22 LEU A 289       4.713  -5.207   8.871  1.00 98.73           H  
ATOM   4200 HD23 LEU A 289       5.688  -4.845   7.437  1.00 98.73           H  
ATOM   4201  N   ASP A 290       0.588  -3.314  10.358  1.00 98.59           N  
ATOM   4202  H   ASP A 290       0.842  -4.283  10.232  1.00 98.59           H  
ATOM   4203  CA  ASP A 290      -0.325  -3.006  11.450  1.00 98.59           C  
ATOM   4204  HA  ASP A 290      -0.702  -1.991  11.321  1.00 98.59           H  
ATOM   4205  C   ASP A 290       0.429  -3.116  12.784  1.00 98.59           C  
ATOM   4206  CB  ASP A 290      -1.531  -3.944  11.404  1.00 98.59           C  
ATOM   4207  HB2 ASP A 290      -1.190  -4.978  11.464  1.00 98.59           H  
ATOM   4208  HB3 ASP A 290      -2.158  -3.743  12.273  1.00 98.59           H  
ATOM   4209  O   ASP A 290       1.159  -4.082  13.002  1.00 98.59           O  
ATOM   4210  CG  ASP A 290      -2.368  -3.743  10.137  1.00 98.59           C  
ATOM   4211  OD1 ASP A 290      -2.814  -2.598   9.881  1.00 98.59           O  
ATOM   4212  OD2 ASP A 290      -2.642  -4.743   9.442  1.00 98.59           O  
ATOM   4213  N   PRO A 291       0.313  -2.146  13.700  1.00 97.92           N  
ATOM   4214  CA  PRO A 291       0.961  -2.261  15.001  1.00 97.92           C  
ATOM   4215  HA  PRO A 291       1.987  -2.607  14.880  1.00 97.92           H  
ATOM   4216  C   PRO A 291       0.200  -3.223  15.924  1.00 97.92           C  
ATOM   4217  CB  PRO A 291       0.961  -0.848  15.560  1.00 97.92           C  
ATOM   4218  HB2 PRO A 291       0.914  -0.841  16.649  1.00 97.92           H  
ATOM   4219  HB3 PRO A 291       1.859  -0.336  15.216  1.00 97.92           H  
ATOM   4220  O   PRO A 291      -0.985  -3.478  15.682  1.00 97.92           O  
ATOM   4221  CG  PRO A 291      -0.286  -0.218  14.939  1.00 97.92           C  
ATOM   4222  HG2 PRO A 291      -1.145  -0.437  15.574  1.00 97.92           H  
ATOM   4223  HG3 PRO A 291      -0.156   0.856  14.806  1.00 97.92           H  
ATOM   4224  CD  PRO A 291      -0.459  -0.920  13.596  1.00 97.92           C  
ATOM   4225  HD2 PRO A 291      -0.065  -0.297  12.793  1.00 97.92           H  
ATOM   4226  HD3 PRO A 291      -1.512  -1.137  13.413  1.00 97.92           H  
ATOM   4227  N   PRO A 292       0.820  -3.667  17.034  1.00 97.49           N  
ATOM   4228  CA  PRO A 292       0.113  -4.371  18.093  1.00 97.49           C  
ATOM   4229  HA  PRO A 292      -0.147  -5.355  17.705  1.00 97.49           H  
ATOM   4230  C   PRO A 292      -1.146  -3.604  18.542  1.00 97.49           C  
ATOM   4231  CB  PRO A 292       1.117  -4.538  19.238  1.00 97.49           C  
ATOM   4232  HB2 PRO A 292       1.052  -3.694  19.923  1.00 97.49           H  
ATOM   4233  HB3 PRO A 292       0.963  -5.474  19.776  1.00 97.49           H  
ATOM   4234  O   PRO A 292      -1.142  -2.364  18.585  1.00 97.49           O  
ATOM   4235  CG  PRO A 292       2.465  -4.513  18.522  1.00 97.49           C  
ATOM   4236  HG2 PRO A 292       3.263  -4.166  19.179  1.00 97.49           H  
ATOM   4237  HG3 PRO A 292       2.691  -5.504  18.128  1.00 97.49           H  
ATOM   4238  CD  PRO A 292       2.230  -3.544  17.366  1.00 97.49           C  
ATOM   4239  HD2 PRO A 292       2.858  -3.821  16.520  1.00 97.49           H  
ATOM   4240  HD3 PRO A 292       2.447  -2.525  17.687  1.00 97.49           H  
ATOM   4241  N   PRO A 293      -2.238  -4.310  18.864  1.00 93.81           N  
ATOM   4242  CA  PRO A 293      -3.492  -3.683  19.252  1.00 93.81           C  
ATOM   4243  HA  PRO A 293      -3.734  -2.887  18.547  1.00 93.81           H  
ATOM   4244  C   PRO A 293      -3.401  -3.081  20.661  1.00 93.81           C  
ATOM   4245  CB  PRO A 293      -4.548  -4.780  19.129  1.00 93.81           C  
ATOM   4246  HB2 PRO A 293      -4.940  -4.795  18.112  1.00 93.81           H  
ATOM   4247  HB3 PRO A 293      -5.364  -4.666  19.844  1.00 93.81           H  
ATOM   4248  O   PRO A 293      -2.518  -3.396  21.454  1.00 93.81           O  
ATOM   4249  CG  PRO A 293      -3.759  -6.061  19.377  1.00 93.81           C  
ATOM   4250  HG2 PRO A 293      -4.179  -6.874  18.786  1.00 93.81           H  
ATOM   4251  HG3 PRO A 293      -3.745  -6.297  20.441  1.00 93.81           H  
ATOM   4252  CD  PRO A 293      -2.349  -5.759  18.888  1.00 93.81           C  
ATOM   4253  HD2 PRO A 293      -2.213  -6.155  17.881  1.00 93.81           H  
ATOM   4254  HD3 PRO A 293      -1.618  -6.198  19.567  1.00 93.81           H  
ATOM   4255  N   GLY A 294      -4.322  -2.169  20.983  1.00 91.35           N  
ATOM   4256  H   GLY A 294      -5.045  -1.978  20.305  1.00 91.35           H  
ATOM   4257  CA  GLY A 294      -4.440  -1.591  22.329  1.00 91.35           C  
ATOM   4258  HA2 GLY A 294      -4.399  -2.400  23.058  1.00 91.35           H  
ATOM   4259  HA3 GLY A 294      -5.413  -1.107  22.419  1.00 91.35           H  
ATOM   4260  C   GLY A 294      -3.368  -0.564  22.728  1.00 91.35           C  
ATOM   4261  O   GLY A 294      -3.430  -0.040  23.838  1.00 91.35           O  
ATOM   4262  N   LEU A 295      -2.417  -0.228  21.848  1.00 94.15           N  
ATOM   4263  H   LEU A 295      -2.353  -0.762  20.993  1.00 94.15           H  
ATOM   4264  CA  LEU A 295      -1.391   0.781  22.130  1.00 94.15           C  
ATOM   4265  HA  LEU A 295      -0.978   0.576  23.118  1.00 94.15           H  
ATOM   4266  C   LEU A 295      -1.972   2.201  22.163  1.00 94.15           C  
ATOM   4267  CB  LEU A 295      -0.250   0.697  21.098  1.00 94.15           C  
ATOM   4268  HB2 LEU A 295       0.485   1.467  21.336  1.00 94.15           H  
ATOM   4269  HB3 LEU A 295      -0.660   0.923  20.114  1.00 94.15           H  
ATOM   4270  O   LEU A 295      -2.648   2.633  21.226  1.00 94.15           O  
ATOM   4271  CG  LEU A 295       0.473  -0.660  21.019  1.00 94.15           C  
ATOM   4272  HG  LEU A 295      -0.242  -1.437  20.749  1.00 94.15           H  
ATOM   4273  CD1 LEU A 295       1.557  -0.580  19.944  1.00 94.15           C  
ATOM   4274 HD11 LEU A 295       2.282   0.197  20.189  1.00 94.15           H  
ATOM   4275 HD12 LEU A 295       1.095  -0.377  18.978  1.00 94.15           H  
ATOM   4276 HD13 LEU A 295       2.079  -1.535  19.879  1.00 94.15           H  
ATOM   4277  CD2 LEU A 295       1.144  -1.068  22.329  1.00 94.15           C  
ATOM   4278 HD21 LEU A 295       0.406  -1.146  23.128  1.00 94.15           H  
ATOM   4279 HD22 LEU A 295       1.597  -2.051  22.202  1.00 94.15           H  
ATOM   4280 HD23 LEU A 295       1.926  -0.356  22.591  1.00 94.15           H  
ATOM   4281  N   GLY A 296      -1.642   2.956  23.211  1.00 94.79           N  
ATOM   4282  H   GLY A 296      -1.164   2.508  23.980  1.00 94.79           H  
ATOM   4283  CA  GLY A 296      -1.853   4.401  23.277  1.00 94.79           C  
ATOM   4284  HA2 GLY A 296      -2.831   4.626  22.853  1.00 94.79           H  
ATOM   4285  HA3 GLY A 296      -1.851   4.713  24.321  1.00 94.79           H  
ATOM   4286  C   GLY A 296      -0.780   5.203  22.517  1.00 94.79           C  
ATOM   4287  O   GLY A 296       0.235   4.642  22.103  1.00 94.79           O  
ATOM   4288  N   PRO A 297      -0.940   6.534  22.378  1.00 94.16           N  
ATOM   4289  CA  PRO A 297      -0.057   7.390  21.572  1.00 94.16           C  
ATOM   4290  HA  PRO A 297      -0.181   7.120  20.524  1.00 94.16           H  
ATOM   4291  C   PRO A 297       1.435   7.321  21.929  1.00 94.16           C  
ATOM   4292  CB  PRO A 297      -0.581   8.813  21.773  1.00 94.16           C  
ATOM   4293  HB2 PRO A 297      -0.089   9.285  22.624  1.00 94.16           H  
ATOM   4294  HB3 PRO A 297      -0.447   9.414  20.874  1.00 94.16           H  
ATOM   4295  O   PRO A 297       2.285   7.302  21.043  1.00 94.16           O  
ATOM   4296  CG  PRO A 297      -2.057   8.614  22.102  1.00 94.16           C  
ATOM   4297  HG2 PRO A 297      -2.635   8.538  21.181  1.00 94.16           H  
ATOM   4298  HG3 PRO A 297      -2.445   9.414  22.732  1.00 94.16           H  
ATOM   4299  CD  PRO A 297      -2.086   7.291  22.857  1.00 94.16           C  
ATOM   4300  HD2 PRO A 297      -3.027   6.779  22.656  1.00 94.16           H  
ATOM   4301  HD3 PRO A 297      -1.979   7.476  23.926  1.00 94.16           H  
ATOM   4302  N   GLN A 298       1.770   7.267  23.221  1.00 95.81           N  
ATOM   4303  H   GLN A 298       1.042   7.306  23.920  1.00 95.81           H  
ATOM   4304  CA  GLN A 298       3.162   7.112  23.651  1.00 95.81           C  
ATOM   4305  HA  GLN A 298       3.781   7.810  23.086  1.00 95.81           H  
ATOM   4306  C   GLN A 298       3.674   5.698  23.350  1.00 95.81           C  
ATOM   4307  CB  GLN A 298       3.271   7.460  25.143  1.00 95.81           C  
ATOM   4308  HB2 GLN A 298       2.855   8.452  25.314  1.00 95.81           H  
ATOM   4309  HB3 GLN A 298       2.689   6.743  25.723  1.00 95.81           H  
ATOM   4310  O   GLN A 298       4.760   5.536  22.810  1.00 95.81           O  
ATOM   4311  CG  GLN A 298       4.722   7.435  25.646  1.00 95.81           C  
ATOM   4312  HG2 GLN A 298       5.135   6.436  25.507  1.00 95.81           H  
ATOM   4313  HG3 GLN A 298       4.730   7.640  26.717  1.00 95.81           H  
ATOM   4314  CD  GLN A 298       5.624   8.460  24.965  1.00 95.81           C  
ATOM   4315  NE2 GLN A 298       6.859   8.124  24.680  1.00 95.81           N  
ATOM   4316 HE21 GLN A 298       7.143   7.156  24.715  1.00 95.81           H  
ATOM   4317 HE22 GLN A 298       7.474   8.848  24.338  1.00 95.81           H  
ATOM   4318  OE1 GLN A 298       5.241   9.589  24.686  1.00 95.81           O  
ATOM   4319  N   GLN A 299       2.857   4.678  23.615  1.00 97.96           N  
ATOM   4320  H   GLN A 299       1.925   4.872  23.952  1.00 97.96           H  
ATOM   4321  CA  GLN A 299       3.240   3.280  23.428  1.00 97.96           C  
ATOM   4322  HA  GLN A 299       4.189   3.102  23.934  1.00 97.96           H  
ATOM   4323  C   GLN A 299       3.435   2.921  21.952  1.00 97.96           C  
ATOM   4324  CB  GLN A 299       2.175   2.368  24.042  1.00 97.96           C  
ATOM   4325  HB2 GLN A 299       1.225   2.554  23.542  1.00 97.96           H  
ATOM   4326  HB3 GLN A 299       2.463   1.332  23.858  1.00 97.96           H  
ATOM   4327  O   GLN A 299       4.340   2.161  21.646  1.00 97.96           O  
ATOM   4328  CG  GLN A 299       2.009   2.539  25.557  1.00 97.96           C  
ATOM   4329  HG2 GLN A 299       2.899   2.161  26.061  1.00 97.96           H  
ATOM   4330  HG3 GLN A 299       1.887   3.591  25.815  1.00 97.96           H  
ATOM   4331  CD  GLN A 299       0.773   1.797  26.044  1.00 97.96           C  
ATOM   4332  NE2 GLN A 299       0.891   0.888  26.984  1.00 97.96           N  
ATOM   4333 HE21 GLN A 299       1.799   0.618  27.334  1.00 97.96           H  
ATOM   4334 HE22 GLN A 299       0.052   0.372  27.207  1.00 97.96           H  
ATOM   4335  OE1 GLN A 299      -0.328   2.038  25.579  1.00 97.96           O  
ATOM   4336  N   ILE A 300       2.646   3.482  21.024  1.00 98.02           N  
ATOM   4337  H   ILE A 300       1.864   4.044  21.326  1.00 98.02           H  
ATOM   4338  CA  ILE A 300       2.869   3.274  19.583  1.00 98.02           C  
ATOM   4339  HA  ILE A 300       3.012   2.203  19.438  1.00 98.02           H  
ATOM   4340  C   ILE A 300       4.160   3.948  19.106  1.00 98.02           C  
ATOM   4341  CB  ILE A 300       1.642   3.691  18.738  1.00 98.02           C  
ATOM   4342  HB  ILE A 300       0.782   3.120  19.087  1.00 98.02           H  
ATOM   4343  O   ILE A 300       4.849   3.413  18.239  1.00 98.02           O  
ATOM   4344  CG1 ILE A 300       1.817   3.424  17.231  1.00 98.02           C  
ATOM   4345 HG12 ILE A 300       0.918   3.752  16.708  1.00 98.02           H  
ATOM   4346 HG13 ILE A 300       2.655   3.997  16.833  1.00 98.02           H  
ATOM   4347  CG2 ILE A 300       1.304   5.176  18.871  1.00 98.02           C  
ATOM   4348 HG21 ILE A 300       2.137   5.777  18.506  1.00 98.02           H  
ATOM   4349 HG22 ILE A 300       1.109   5.405  19.919  1.00 98.02           H  
ATOM   4350 HG23 ILE A 300       0.405   5.410  18.300  1.00 98.02           H  
ATOM   4351  CD1 ILE A 300       2.022   1.950  16.908  1.00 98.02           C  
ATOM   4352 HD11 ILE A 300       2.053   1.838  15.824  1.00 98.02           H  
ATOM   4353 HD12 ILE A 300       2.960   1.585  17.326  1.00 98.02           H  
ATOM   4354 HD13 ILE A 300       1.188   1.376  17.313  1.00 98.02           H  
ATOM   4355  N   LYS A 301       4.527   5.098  19.686  1.00 97.81           N  
ATOM   4356  H   LYS A 301       3.940   5.477  20.416  1.00 97.81           H  
ATOM   4357  CA  LYS A 301       5.823   5.726  19.421  1.00 97.81           C  
ATOM   4358  HA  LYS A 301       5.958   5.818  18.344  1.00 97.81           H  
ATOM   4359  C   LYS A 301       6.959   4.836  19.930  1.00 97.81           C  
ATOM   4360  CB  LYS A 301       5.871   7.122  20.058  1.00 97.81           C  
ATOM   4361  HB2 LYS A 301       5.771   7.020  21.138  1.00 97.81           H  
ATOM   4362  HB3 LYS A 301       5.042   7.729  19.694  1.00 97.81           H  
ATOM   4363  O   LYS A 301       7.900   4.597  19.182  1.00 97.81           O  
ATOM   4364  CG  LYS A 301       7.198   7.829  19.748  1.00 97.81           C  
ATOM   4365  HG2 LYS A 301       7.217   8.138  18.703  1.00 97.81           H  
ATOM   4366  HG3 LYS A 301       8.022   7.132  19.900  1.00 97.81           H  
ATOM   4367  CD  LYS A 301       7.405   9.053  20.651  1.00 97.81           C  
ATOM   4368  HD2 LYS A 301       6.893   8.918  21.603  1.00 97.81           H  
ATOM   4369  HD3 LYS A 301       6.985   9.929  20.156  1.00 97.81           H  
ATOM   4370  CE  LYS A 301       8.897   9.278  20.930  1.00 97.81           C  
ATOM   4371  HE2 LYS A 301       9.423   9.379  19.981  1.00 97.81           H  
ATOM   4372  HE3 LYS A 301       9.004  10.213  21.480  1.00 97.81           H  
ATOM   4373  NZ  LYS A 301       9.482   8.154  21.728  1.00 97.81           N  
ATOM   4374  HZ1 LYS A 301      10.428   8.322  22.042  1.00 97.81           H  
ATOM   4375  HZ2 LYS A 301       8.924   7.879  22.524  1.00 97.81           H  
ATOM   4376  HZ3 LYS A 301       9.520   7.295  21.198  1.00 97.81           H  
ATOM   4377  N   ASP A 302       6.869   4.360  21.167  1.00 97.97           N  
ATOM   4378  H   ASP A 302       6.106   4.667  21.752  1.00 97.97           H  
ATOM   4379  CA  ASP A 302       7.910   3.529  21.782  1.00 97.97           C  
ATOM   4380  HA  ASP A 302       8.878   4.015  21.664  1.00 97.97           H  
ATOM   4381  C   ASP A 302       8.001   2.159  21.083  1.00 97.97           C  
ATOM   4382  CB  ASP A 302       7.640   3.403  23.290  1.00 97.97           C  
ATOM   4383  HB2 ASP A 302       6.691   2.886  23.433  1.00 97.97           H  
ATOM   4384  HB3 ASP A 302       8.423   2.787  23.732  1.00 97.97           H  
ATOM   4385  O   ASP A 302       9.091   1.661  20.829  1.00 97.97           O  
ATOM   4386  CG  ASP A 302       7.595   4.750  24.044  1.00 97.97           C  
ATOM   4387  OD1 ASP A 302       8.066   5.805  23.532  1.00 97.97           O  
ATOM   4388  OD2 ASP A 302       6.999   4.770  25.145  1.00 97.97           O  
ATOM   4389  N   TRP A 303       6.872   1.591  20.643  1.00 97.43           N  
ATOM   4390  H   TRP A 303       5.990   1.994  20.927  1.00 97.43           H  
ATOM   4391  CA  TRP A 303       6.846   0.434  19.746  1.00 97.43           C  
ATOM   4392  HA  TRP A 303       7.319  -0.413  20.243  1.00 97.43           H  
ATOM   4393  C   TRP A 303       7.624   0.715  18.462  1.00 97.43           C  
ATOM   4394  CB  TRP A 303       5.405   0.046  19.390  1.00 97.43           C  
ATOM   4395  HB2 TRP A 303       4.918  -0.354  20.279  1.00 97.43           H  
ATOM   4396  HB3 TRP A 303       4.858   0.935  19.079  1.00 97.43           H  
ATOM   4397  O   TRP A 303       8.557  -0.007  18.130  1.00 97.43           O  
ATOM   4398  CG  TRP A 303       5.314  -0.970  18.292  1.00 97.43           C  
ATOM   4399  CD1 TRP A 303       4.972  -0.742  17.000  1.00 97.43           C  
ATOM   4400  HD1 TRP A 303       4.703   0.222  16.594  1.00 97.43           H  
ATOM   4401  CD2 TRP A 303       5.663  -2.380  18.363  1.00 97.43           C  
ATOM   4402  CE2 TRP A 303       5.466  -2.966  17.078  1.00 97.43           C  
ATOM   4403  CE3 TRP A 303       6.130  -3.216  19.392  1.00 97.43           C  
ATOM   4404  HE3 TRP A 303       6.309  -2.809  20.376  1.00 97.43           H  
ATOM   4405  NE1 TRP A 303       5.065  -1.919  16.280  1.00 97.43           N  
ATOM   4406  HE1 TRP A 303       4.903  -2.003  15.286  1.00 97.43           H  
ATOM   4407  CH2 TRP A 303       6.052  -5.147  17.907  1.00 97.43           C  
ATOM   4408  HH2 TRP A 303       6.122  -6.215  17.767  1.00 97.43           H  
ATOM   4409  CZ2 TRP A 303       5.651  -4.331  16.840  1.00 97.43           C  
ATOM   4410  HZ2 TRP A 303       5.473  -4.755  15.862  1.00 97.43           H  
ATOM   4411  CZ3 TRP A 303       6.344  -4.581  19.159  1.00 97.43           C  
ATOM   4412  HZ3 TRP A 303       6.708  -5.202  19.964  1.00 97.43           H  
ATOM   4413  N   ARG A 304       7.262   1.791  17.752  1.00 97.53           N  
ATOM   4414  H   ARG A 304       6.495   2.347  18.101  1.00 97.53           H  
ATOM   4415  CA  ARG A 304       7.875   2.158  16.473  1.00 97.53           C  
ATOM   4416  HA  ARG A 304       7.757   1.319  15.787  1.00 97.53           H  
ATOM   4417  C   ARG A 304       9.381   2.387  16.599  1.00 97.53           C  
ATOM   4418  CB  ARG A 304       7.145   3.396  15.913  1.00 97.53           C  
ATOM   4419  HB2 ARG A 304       7.031   4.129  16.711  1.00 97.53           H  
ATOM   4420  HB3 ARG A 304       6.147   3.103  15.587  1.00 97.53           H  
ATOM   4421  O   ARG A 304      10.109   1.993  15.692  1.00 97.53           O  
ATOM   4422  CG  ARG A 304       7.872   4.098  14.757  1.00 97.53           C  
ATOM   4423  HG2 ARG A 304       7.304   4.982  14.467  1.00 97.53           H  
ATOM   4424  HG3 ARG A 304       8.844   4.451  15.103  1.00 97.53           H  
ATOM   4425  CD  ARG A 304       8.059   3.212  13.525  1.00 97.53           C  
ATOM   4426  HD2 ARG A 304       8.425   2.227  13.813  1.00 97.53           H  
ATOM   4427  HD3 ARG A 304       7.095   3.076  13.034  1.00 97.53           H  
ATOM   4428  NE  ARG A 304       8.999   3.845  12.588  1.00 97.53           N  
ATOM   4429  HE  ARG A 304       8.678   4.670  12.101  1.00 97.53           H  
ATOM   4430  NH1 ARG A 304      10.892   2.646  13.110  1.00 97.53           N  
ATOM   4431 HH11 ARG A 304      10.519   2.319  13.990  1.00 97.53           H  
ATOM   4432 HH12 ARG A 304      11.727   2.220  12.733  1.00 97.53           H  
ATOM   4433  NH2 ARG A 304      10.887   3.915  11.314  1.00 97.53           N  
ATOM   4434 HH21 ARG A 304      11.735   3.431  11.056  1.00 97.53           H  
ATOM   4435 HH22 ARG A 304      10.464   4.513  10.619  1.00 97.53           H  
ATOM   4436  CZ  ARG A 304      10.243   3.472  12.350  1.00 97.53           C  
ATOM   4437  N   VAL A 305       9.828   3.080  17.644  1.00 96.97           N  
ATOM   4438  H   VAL A 305       9.158   3.357  18.348  1.00 96.97           H  
ATOM   4439  CA  VAL A 305      11.213   3.559  17.769  1.00 96.97           C  
ATOM   4440  HA  VAL A 305      11.646   3.670  16.775  1.00 96.97           H  
ATOM   4441  C   VAL A 305      12.102   2.565  18.507  1.00 96.97           C  
ATOM   4442  CB  VAL A 305      11.256   4.940  18.451  1.00 96.97           C  
ATOM   4443  HB  VAL A 305      10.777   4.877  19.428  1.00 96.97           H  
ATOM   4444  O   VAL A 305      13.198   2.293  18.032  1.00 96.97           O  
ATOM   4445  CG1 VAL A 305      12.685   5.468  18.638  1.00 96.97           C  
ATOM   4446 HG11 VAL A 305      12.669   6.470  19.066  1.00 96.97           H  
ATOM   4447 HG12 VAL A 305      13.215   5.477  17.686  1.00 96.97           H  
ATOM   4448 HG13 VAL A 305      13.228   4.826  19.332  1.00 96.97           H  
ATOM   4449  CG2 VAL A 305      10.513   5.991  17.612  1.00 96.97           C  
ATOM   4450 HG21 VAL A 305       9.473   5.698  17.467  1.00 96.97           H  
ATOM   4451 HG22 VAL A 305      10.995   6.094  16.640  1.00 96.97           H  
ATOM   4452 HG23 VAL A 305      10.537   6.944  18.140  1.00 96.97           H  
ATOM   4453  N   ASP A 306      11.638   2.036  19.638  1.00 95.94           N  
ATOM   4454  H   ASP A 306      10.702   2.257  19.947  1.00 95.94           H  
ATOM   4455  CA  ASP A 306      12.491   1.338  20.603  1.00 95.94           C  
ATOM   4456  HA  ASP A 306      13.537   1.540  20.372  1.00 95.94           H  
ATOM   4457  C   ASP A 306      12.311  -0.187  20.572  1.00 95.94           C  
ATOM   4458  CB  ASP A 306      12.224   1.893  22.016  1.00 95.94           C  
ATOM   4459  HB2 ASP A 306      12.933   1.439  22.708  1.00 95.94           H  
ATOM   4460  HB3 ASP A 306      11.224   1.601  22.337  1.00 95.94           H  
ATOM   4461  O   ASP A 306      13.266  -0.908  20.843  1.00 95.94           O  
ATOM   4462  CG  ASP A 306      12.362   3.421  22.108  1.00 95.94           C  
ATOM   4463  OD1 ASP A 306      13.474   3.938  21.859  1.00 95.94           O  
ATOM   4464  OD2 ASP A 306      11.351   4.097  22.419  1.00 95.94           O  
ATOM   4465  N   GLN A 307      11.108  -0.688  20.254  1.00 96.03           N  
ATOM   4466  H   GLN A 307      10.362  -0.038  20.052  1.00 96.03           H  
ATOM   4467  CA  GLN A 307      10.834  -2.135  20.220  1.00 96.03           C  
ATOM   4468  HA  GLN A 307      11.559  -2.647  20.854  1.00 96.03           H  
ATOM   4469  C   GLN A 307      11.021  -2.715  18.816  1.00 96.03           C  
ATOM   4470  CB  GLN A 307       9.441  -2.461  20.781  1.00 96.03           C  
ATOM   4471  HB2 GLN A 307       8.682  -2.013  20.140  1.00 96.03           H  
ATOM   4472  HB3 GLN A 307       9.305  -3.543  20.756  1.00 96.03           H  
ATOM   4473  O   GLN A 307      11.916  -3.518  18.602  1.00 96.03           O  
ATOM   4474  CG  GLN A 307       9.252  -1.972  22.225  1.00 96.03           C  
ATOM   4475  HG2 GLN A 307       9.998  -2.441  22.867  1.00 96.03           H  
ATOM   4476  HG3 GLN A 307       9.402  -0.893  22.262  1.00 96.03           H  
ATOM   4477  CD  GLN A 307       7.868  -2.293  22.775  1.00 96.03           C  
ATOM   4478  NE2 GLN A 307       7.233  -1.367  23.459  1.00 96.03           N  
ATOM   4479 HE21 GLN A 307       6.324  -1.635  23.808  1.00 96.03           H  
ATOM   4480 HE22 GLN A 307       7.665  -0.467  23.615  1.00 96.03           H  
ATOM   4481  OE1 GLN A 307       7.310  -3.361  22.605  1.00 96.03           O  
ATOM   4482  N   ALA A 308      10.208  -2.272  17.853  1.00 95.93           N  
ATOM   4483  H   ALA A 308       9.505  -1.587  18.093  1.00 95.93           H  
ATOM   4484  CA  ALA A 308      10.268  -2.734  16.472  1.00 95.93           C  
ATOM   4485  HA  ALA A 308      10.319  -3.822  16.457  1.00 95.93           H  
ATOM   4486  C   ALA A 308      11.513  -2.203  15.745  1.00 95.93           C  
ATOM   4487  CB  ALA A 308       8.981  -2.283  15.772  1.00 95.93           C  
ATOM   4488  HB1 ALA A 308       9.041  -2.531  14.712  1.00 95.93           H  
ATOM   4489  HB2 ALA A 308       8.850  -1.205  15.864  1.00 95.93           H  
ATOM   4490  HB3 ALA A 308       8.128  -2.799  16.214  1.00 95.93           H  
ATOM   4491  O   ALA A 308      12.190  -2.940  15.038  1.00 95.93           O  
ATOM   4492  N   GLY A 309      11.804  -0.903  15.882  1.00 94.86           N  
ATOM   4493  H   GLY A 309      11.238  -0.358  16.516  1.00 94.86           H  
ATOM   4494  CA  GLY A 309      13.027  -0.296  15.341  1.00 94.86           C  
ATOM   4495  HA2 GLY A 309      13.047   0.758  15.620  1.00 94.86           H  
ATOM   4496  HA3 GLY A 309      13.886  -0.782  15.802  1.00 94.86           H  
ATOM   4497  C   GLY A 309      13.202  -0.390  13.816  1.00 94.86           C  
ATOM   4498  O   GLY A 309      14.302  -0.155  13.327  1.00 94.86           O  
ATOM   4499  N   TYR A 310      12.151  -0.715  13.051  1.00 97.68           N  
ATOM   4500  H   TYR A 310      11.327  -1.055  13.525  1.00 97.68           H  
ATOM   4501  CA  TYR A 310      12.253  -0.947  11.605  1.00 97.68           C  
ATOM   4502  HA  TYR A 310      12.969  -1.753  11.444  1.00 97.68           H  
ATOM   4503  C   TYR A 310      12.755   0.289  10.843  1.00 97.68           C  
ATOM   4504  CB  TYR A 310      10.894  -1.380  11.033  1.00 97.68           C  
ATOM   4505  HB2 TYR A 310      10.243  -0.506  11.048  1.00 97.68           H  
ATOM   4506  HB3 TYR A 310      11.036  -1.663   9.990  1.00 97.68           H  
ATOM   4507  O   TYR A 310      12.331   1.416  11.121  1.00 97.68           O  
ATOM   4508  CG  TYR A 310      10.168  -2.515  11.736  1.00 97.68           C  
ATOM   4509  CD1 TYR A 310      10.868  -3.558  12.376  1.00 97.68           C  
ATOM   4510  HD1 TYR A 310      11.948  -3.577  12.388  1.00 97.68           H  
ATOM   4511  CD2 TYR A 310       8.760  -2.519  11.744  1.00 97.68           C  
ATOM   4512  HD2 TYR A 310       8.213  -1.744  11.229  1.00 97.68           H  
ATOM   4513  CE1 TYR A 310      10.167  -4.568  13.063  1.00 97.68           C  
ATOM   4514  HE1 TYR A 310      10.699  -5.338  13.602  1.00 97.68           H  
ATOM   4515  CE2 TYR A 310       8.058  -3.539  12.408  1.00 97.68           C  
ATOM   4516  HE2 TYR A 310       6.978  -3.531  12.417  1.00 97.68           H  
ATOM   4517  OH  TYR A 310       8.068  -5.489  13.784  1.00 97.68           O  
ATOM   4518  HH  TYR A 310       7.123  -5.412  13.633  1.00 97.68           H  
ATOM   4519  CZ  TYR A 310       8.759  -4.562  13.079  1.00 97.68           C  
ATOM   4520  N   ASP A 311      13.588   0.080   9.828  1.00 98.00           N  
ATOM   4521  H   ASP A 311      13.938  -0.853   9.661  1.00 98.00           H  
ATOM   4522  CA  ASP A 311      14.050   1.126   8.914  1.00 98.00           C  
ATOM   4523  HA  ASP A 311      13.395   1.993   8.987  1.00 98.00           H  
ATOM   4524  C   ASP A 311      13.986   0.609   7.478  1.00 98.00           C  
ATOM   4525  CB  ASP A 311      15.468   1.588   9.293  1.00 98.00           C  
ATOM   4526  HB2 ASP A 311      15.471   1.880  10.343  1.00 98.00           H  
ATOM   4527  HB3 ASP A 311      16.173   0.767   9.167  1.00 98.00           H  
ATOM   4528  O   ASP A 311      14.844  -0.150   7.042  1.00 98.00           O  
ATOM   4529  CG  ASP A 311      15.926   2.794   8.461  1.00 98.00           C  
ATOM   4530  OD1 ASP A 311      15.109   3.355   7.697  1.00 98.00           O  
ATOM   4531  OD2 ASP A 311      17.068   3.267   8.653  1.00 98.00           O  
ATOM   4532  N   SER A 312      12.925   0.977   6.759  1.00 98.55           N  
ATOM   4533  H   SER A 312      12.272   1.633   7.162  1.00 98.55           H  
ATOM   4534  CA  SER A 312      12.756   0.557   5.371  1.00 98.55           C  
ATOM   4535  HA  SER A 312      13.745   0.479   4.919  1.00 98.55           H  
ATOM   4536  C   SER A 312      11.935   1.548   4.563  1.00 98.55           C  
ATOM   4537  CB  SER A 312      12.116  -0.827   5.284  1.00 98.55           C  
ATOM   4538  HB2 SER A 312      12.703  -1.538   5.865  1.00 98.55           H  
ATOM   4539  HB3 SER A 312      11.098  -0.793   5.674  1.00 98.55           H  
ATOM   4540  O   SER A 312      10.885   2.043   4.990  1.00 98.55           O  
ATOM   4541  OG  SER A 312      12.104  -1.225   3.929  1.00 98.55           O  
ATOM   4542  HG  SER A 312      12.823  -1.858   3.863  1.00 98.55           H  
ATOM   4543  N   LYS A 313      12.386   1.784   3.330  1.00 98.42           N  
ATOM   4544  H   LYS A 313      13.233   1.303   3.063  1.00 98.42           H  
ATOM   4545  CA  LYS A 313      11.622   2.516   2.315  1.00 98.42           C  
ATOM   4546  HA  LYS A 313      11.146   3.368   2.800  1.00 98.42           H  
ATOM   4547  C   LYS A 313      10.472   1.702   1.726  1.00 98.42           C  
ATOM   4548  CB  LYS A 313      12.562   3.065   1.234  1.00 98.42           C  
ATOM   4549  HB2 LYS A 313      13.297   3.708   1.719  1.00 98.42           H  
ATOM   4550  HB3 LYS A 313      11.967   3.660   0.543  1.00 98.42           H  
ATOM   4551  O   LYS A 313       9.599   2.310   1.120  1.00 98.42           O  
ATOM   4552  CG  LYS A 313      13.298   1.993   0.420  1.00 98.42           C  
ATOM   4553  HG2 LYS A 313      12.571   1.420  -0.155  1.00 98.42           H  
ATOM   4554  HG3 LYS A 313      13.832   1.321   1.092  1.00 98.42           H  
ATOM   4555  CD  LYS A 313      14.304   2.639  -0.540  1.00 98.42           C  
ATOM   4556  HD2 LYS A 313      13.776   3.283  -1.243  1.00 98.42           H  
ATOM   4557  HD3 LYS A 313      15.009   3.237   0.038  1.00 98.42           H  
ATOM   4558  CE  LYS A 313      15.066   1.549  -1.302  1.00 98.42           C  
ATOM   4559  HE2 LYS A 313      15.484   0.850  -0.577  1.00 98.42           H  
ATOM   4560  HE3 LYS A 313      14.365   0.985  -1.917  1.00 98.42           H  
ATOM   4561  NZ  LYS A 313      16.154   2.107  -2.141  1.00 98.42           N  
ATOM   4562  HZ1 LYS A 313      16.858   2.535  -1.557  1.00 98.42           H  
ATOM   4563  HZ2 LYS A 313      15.803   2.795  -2.791  1.00 98.42           H  
ATOM   4564  HZ3 LYS A 313      16.591   1.361  -2.664  1.00 98.42           H  
ATOM   4565  N   TYR A 314      10.450   0.383   1.925  1.00 98.75           N  
ATOM   4566  H   TYR A 314      11.189  -0.038   2.471  1.00 98.75           H  
ATOM   4567  CA  TYR A 314       9.437  -0.536   1.395  1.00 98.75           C  
ATOM   4568  HA  TYR A 314       8.943  -0.059   0.549  1.00 98.75           H  
ATOM   4569  C   TYR A 314       8.326  -0.867   2.396  1.00 98.75           C  
ATOM   4570  CB  TYR A 314      10.120  -1.797   0.858  1.00 98.75           C  
ATOM   4571  HB2 TYR A 314      10.725  -2.255   1.641  1.00 98.75           H  
ATOM   4572  HB3 TYR A 314       9.360  -2.524   0.569  1.00 98.75           H  
ATOM   4573  O   TYR A 314       7.489  -1.718   2.123  1.00 98.75           O  
ATOM   4574  CG  TYR A 314      10.971  -1.524  -0.360  1.00 98.75           C  
ATOM   4575  CD1 TYR A 314      10.363  -1.437  -1.623  1.00 98.75           C  
ATOM   4576  HD1 TYR A 314       9.297  -1.585  -1.719  1.00 98.75           H  
ATOM   4577  CD2 TYR A 314      12.361  -1.361  -0.238  1.00 98.75           C  
ATOM   4578  HD2 TYR A 314      12.823  -1.446   0.735  1.00 98.75           H  
ATOM   4579  CE1 TYR A 314      11.138  -1.209  -2.771  1.00 98.75           C  
ATOM   4580  HE1 TYR A 314      10.663  -1.153  -3.739  1.00 98.75           H  
ATOM   4581  CE2 TYR A 314      13.147  -1.166  -1.390  1.00 98.75           C  
ATOM   4582  HE2 TYR A 314      14.225  -1.160  -1.318  1.00 98.75           H  
ATOM   4583  OH  TYR A 314      13.287  -0.848  -3.765  1.00 98.75           O  
ATOM   4584  HH  TYR A 314      12.813  -1.113  -4.556  1.00 98.75           H  
ATOM   4585  CZ  TYR A 314      12.536  -1.092  -2.660  1.00 98.75           C  
ATOM   4586  N   ALA A 315       8.268  -0.173   3.535  1.00 98.82           N  
ATOM   4587  H   ALA A 315       8.999   0.494   3.739  1.00 98.82           H  
ATOM   4588  CA  ALA A 315       7.226  -0.376   4.532  1.00 98.82           C  
ATOM   4589  HA  ALA A 315       6.428  -0.971   4.089  1.00 98.82           H  
ATOM   4590  C   ALA A 315       6.598   0.937   5.000  1.00 98.82           C  
ATOM   4591  CB  ALA A 315       7.804  -1.194   5.681  1.00 98.82           C  
ATOM   4592  HB1 ALA A 315       8.150  -2.142   5.268  1.00 98.82           H  
ATOM   4593  HB2 ALA A 315       8.641  -0.669   6.141  1.00 98.82           H  
ATOM   4594  HB3 ALA A 315       7.034  -1.392   6.427  1.00 98.82           H  
ATOM   4595  O   ALA A 315       7.249   1.985   5.054  1.00 98.82           O  
ATOM   4596  N   ALA A 316       5.320   0.868   5.365  1.00 98.84           N  
ATOM   4597  H   ALA A 316       4.841  -0.011   5.236  1.00 98.84           H  
ATOM   4598  CA  ALA A 316       4.574   1.963   5.968  1.00 98.84           C  
ATOM   4599  HA  ALA A 316       5.273   2.703   6.358  1.00 98.84           H  
ATOM   4600  C   ALA A 316       3.728   1.451   7.139  1.00 98.84           C  
ATOM   4601  CB  ALA A 316       3.719   2.631   4.886  1.00 98.84           C  
ATOM   4602  HB1 ALA A 316       3.022   1.903   4.471  1.00 98.84           H  
ATOM   4603  HB2 ALA A 316       3.166   3.467   5.314  1.00 98.84           H  
ATOM   4604  HB3 ALA A 316       4.364   3.001   4.089  1.00 98.84           H  
ATOM   4605  O   ALA A 316       3.133   0.380   7.063  1.00 98.84           O  
ATOM   4606  N   LEU A 317       3.648   2.241   8.209  1.00 98.76           N  
ATOM   4607  H   LEU A 317       4.166   3.108   8.207  1.00 98.76           H  
ATOM   4608  CA  LEU A 317       2.869   1.926   9.408  1.00 98.76           C  
ATOM   4609  HA  LEU A 317       2.457   0.920   9.328  1.00 98.76           H  
ATOM   4610  C   LEU A 317       1.712   2.915   9.540  1.00 98.76           C  
ATOM   4611  CB  LEU A 317       3.816   1.970  10.616  1.00 98.76           C  
ATOM   4612  HB2 LEU A 317       4.268   2.961  10.656  1.00 98.76           H  
ATOM   4613  HB3 LEU A 317       4.603   1.233  10.456  1.00 98.76           H  
ATOM   4614  O   LEU A 317       1.939   4.127   9.507  1.00 98.76           O  
ATOM   4615  CG  LEU A 317       3.175   1.690  11.983  1.00 98.76           C  
ATOM   4616  HG  LEU A 317       2.390   2.420  12.181  1.00 98.76           H  
ATOM   4617  CD1 LEU A 317       2.593   0.286  12.058  1.00 98.76           C  
ATOM   4618 HD11 LEU A 317       1.695   0.232  11.443  1.00 98.76           H  
ATOM   4619 HD12 LEU A 317       2.314   0.049  13.085  1.00 98.76           H  
ATOM   4620 HD13 LEU A 317       3.314  -0.454  11.710  1.00 98.76           H  
ATOM   4621  CD2 LEU A 317       4.237   1.817  13.074  1.00 98.76           C  
ATOM   4622 HD21 LEU A 317       4.966   1.013  12.975  1.00 98.76           H  
ATOM   4623 HD22 LEU A 317       4.754   2.772  12.979  1.00 98.76           H  
ATOM   4624 HD23 LEU A 317       3.768   1.753  14.056  1.00 98.76           H  
ATOM   4625  N   TYR A 318       0.491   2.413   9.711  1.00 98.70           N  
ATOM   4626  H   TYR A 318       0.384   1.409   9.755  1.00 98.70           H  
ATOM   4627  CA  TYR A 318      -0.712   3.231   9.885  1.00 98.70           C  
ATOM   4628  HA  TYR A 318      -0.434   4.285   9.867  1.00 98.70           H  
ATOM   4629  C   TYR A 318      -1.359   2.965  11.243  1.00 98.70           C  
ATOM   4630  CB  TYR A 318      -1.691   3.003   8.727  1.00 98.70           C  
ATOM   4631  HB2 TYR A 318      -1.871   1.933   8.614  1.00 98.70           H  
ATOM   4632  HB3 TYR A 318      -2.644   3.466   8.983  1.00 98.70           H  
ATOM   4633  O   TYR A 318      -1.441   1.829  11.699  1.00 98.70           O  
ATOM   4634  CG  TYR A 318      -1.217   3.575   7.404  1.00 98.70           C  
ATOM   4635  CD1 TYR A 318      -1.661   4.843   6.981  1.00 98.70           C  
ATOM   4636  HD1 TYR A 318      -2.336   5.409   7.606  1.00 98.70           H  
ATOM   4637  CD2 TYR A 318      -0.313   2.849   6.605  1.00 98.70           C  
ATOM   4638  HD2 TYR A 318       0.032   1.881   6.937  1.00 98.70           H  
ATOM   4639  CE1 TYR A 318      -1.200   5.379   5.762  1.00 98.70           C  
ATOM   4640  HE1 TYR A 318      -1.508   6.364   5.444  1.00 98.70           H  
ATOM   4641  CE2 TYR A 318       0.132   3.372   5.375  1.00 98.70           C  
ATOM   4642  HE2 TYR A 318       0.791   2.794   4.745  1.00 98.70           H  
ATOM   4643  OH  TYR A 318       0.065   5.157   3.752  1.00 98.70           O  
ATOM   4644  HH  TYR A 318      -0.269   6.052   3.650  1.00 98.70           H  
ATOM   4645  CZ  TYR A 318      -0.320   4.638   4.948  1.00 98.70           C  
ATOM   4646  N   TRP A 319      -1.822   4.024  11.908  1.00 98.53           N  
ATOM   4647  H   TRP A 319      -1.719   4.940  11.495  1.00 98.53           H  
ATOM   4648  CA  TRP A 319      -2.440   3.927  13.233  1.00 98.53           C  
ATOM   4649  HA  TRP A 319      -3.009   2.999  13.287  1.00 98.53           H  
ATOM   4650  C   TRP A 319      -3.395   5.109  13.474  1.00 98.53           C  
ATOM   4651  CB  TRP A 319      -1.322   3.884  14.290  1.00 98.53           C  
ATOM   4652  HB2 TRP A 319      -0.662   3.044  14.073  1.00 98.53           H  
ATOM   4653  HB3 TRP A 319      -0.725   4.792  14.202  1.00 98.53           H  
ATOM   4654  O   TRP A 319      -3.097   6.220  13.023  1.00 98.53           O  
ATOM   4655  CG  TRP A 319      -1.775   3.765  15.713  1.00 98.53           C  
ATOM   4656  CD1 TRP A 319      -2.001   2.616  16.394  1.00 98.53           C  
ATOM   4657  HD1 TRP A 319      -1.867   1.621  15.997  1.00 98.53           H  
ATOM   4658  CD2 TRP A 319      -2.102   4.839  16.641  1.00 98.53           C  
ATOM   4659  CE2 TRP A 319      -2.569   4.261  17.858  1.00 98.53           C  
ATOM   4660  CE3 TRP A 319      -2.057   6.247  16.568  1.00 98.53           C  
ATOM   4661  HE3 TRP A 319      -1.688   6.713  15.667  1.00 98.53           H  
ATOM   4662  NE1 TRP A 319      -2.463   2.904  17.663  1.00 98.53           N  
ATOM   4663  HE1 TRP A 319      -2.633   2.211  18.378  1.00 98.53           H  
ATOM   4664  CH2 TRP A 319      -2.950   6.435  18.833  1.00 98.53           C  
ATOM   4665  HH2 TRP A 319      -3.264   7.046  19.667  1.00 98.53           H  
ATOM   4666  CZ2 TRP A 319      -3.014   5.038  18.934  1.00 98.53           C  
ATOM   4667  HZ2 TRP A 319      -3.382   4.563  19.831  1.00 98.53           H  
ATOM   4668  CZ3 TRP A 319      -2.451   7.035  17.665  1.00 98.53           C  
ATOM   4669  HZ3 TRP A 319      -2.348   8.109  17.619  1.00 98.53           H  
ATOM   4670  N   PRO A 320      -4.516   4.945  14.203  1.00 98.48           N  
ATOM   4671  CA  PRO A 320      -4.984   3.758  14.926  1.00 98.48           C  
ATOM   4672  HA  PRO A 320      -4.159   3.149  15.294  1.00 98.48           H  
ATOM   4673  C   PRO A 320      -5.891   2.841  14.098  1.00 98.48           C  
ATOM   4674  CB  PRO A 320      -5.746   4.340  16.122  1.00 98.48           C  
ATOM   4675  HB2 PRO A 320      -5.051   4.705  16.878  1.00 98.48           H  
ATOM   4676  HB3 PRO A 320      -6.457   3.646  16.571  1.00 98.48           H  
ATOM   4677  O   PRO A 320      -6.189   3.106  12.937  1.00 98.48           O  
ATOM   4678  CG  PRO A 320      -6.446   5.516  15.467  1.00 98.48           C  
ATOM   4679  HG2 PRO A 320      -6.770   6.247  16.207  1.00 98.48           H  
ATOM   4680  HG3 PRO A 320      -7.275   5.158  14.856  1.00 98.48           H  
ATOM   4681  CD  PRO A 320      -5.348   6.072  14.583  1.00 98.48           C  
ATOM   4682  HD2 PRO A 320      -5.764   6.589  13.718  1.00 98.48           H  
ATOM   4683  HD3 PRO A 320      -4.753   6.744  15.201  1.00 98.48           H  
ATOM   4684  N   TYR A 321      -6.368   1.784  14.753  1.00 98.37           N  
ATOM   4685  H   TYR A 321      -6.060   1.631  15.703  1.00 98.37           H  
ATOM   4686  CA  TYR A 321      -7.349   0.842  14.225  1.00 98.37           C  
ATOM   4687  HA  TYR A 321      -6.976   0.421  13.291  1.00 98.37           H  
ATOM   4688  C   TYR A 321      -8.679   1.533  13.921  1.00 98.37           C  
ATOM   4689  CB  TYR A 321      -7.549  -0.310  15.217  1.00 98.37           C  
ATOM   4690  HB2 TYR A 321      -7.663   0.089  16.225  1.00 98.37           H  
ATOM   4691  HB3 TYR A 321      -8.482  -0.810  14.960  1.00 98.37           H  
ATOM   4692  O   TYR A 321      -9.097   2.475  14.613  1.00 98.37           O  
ATOM   4693  CG  TYR A 321      -6.452  -1.358  15.225  1.00 98.37           C  
ATOM   4694  CD1 TYR A 321      -6.817  -2.717  15.217  1.00 98.37           C  
ATOM   4695  HD1 TYR A 321      -7.855  -3.015  15.208  1.00 98.37           H  
ATOM   4696  CD2 TYR A 321      -5.082  -1.006  15.263  1.00 98.37           C  
ATOM   4697  HD2 TYR A 321      -4.754   0.022  15.284  1.00 98.37           H  
ATOM   4698  CE1 TYR A 321      -5.826  -3.710  15.239  1.00 98.37           C  
ATOM   4699  HE1 TYR A 321      -6.118  -4.749  15.262  1.00 98.37           H  
ATOM   4700  CE2 TYR A 321      -4.092  -2.000  15.276  1.00 98.37           C  
ATOM   4701  HE2 TYR A 321      -3.043  -1.747  15.308  1.00 98.37           H  
ATOM   4702  OH  TYR A 321      -3.499  -4.300  15.317  1.00 98.37           O  
ATOM   4703  HH  TYR A 321      -2.603  -3.963  15.384  1.00 98.37           H  
ATOM   4704  CZ  TYR A 321      -4.461  -3.355  15.264  1.00 98.37           C  
ATOM   4705  N   VAL A 322      -9.357   1.039  12.887  1.00 98.23           N  
ATOM   4706  H   VAL A 322      -9.012   0.193  12.457  1.00 98.23           H  
ATOM   4707  CA  VAL A 322     -10.606   1.603  12.368  1.00 98.23           C  
ATOM   4708  HA  VAL A 322     -10.726   2.610  12.768  1.00 98.23           H  
ATOM   4709  C   VAL A 322     -11.795   0.783  12.856  1.00 98.23           C  
ATOM   4710  CB  VAL A 322     -10.580   1.738  10.831  1.00 98.23           C  
ATOM   4711  HB  VAL A 322     -11.540   2.146  10.515  1.00 98.23           H  
ATOM   4712  O   VAL A 322     -11.746  -0.442  12.877  1.00 98.23           O  
ATOM   4713  CG1 VAL A 322      -9.491   2.724  10.390  1.00 98.23           C  
ATOM   4714 HG11 VAL A 322      -9.515   2.835   9.306  1.00 98.23           H  
ATOM   4715 HG12 VAL A 322      -8.507   2.356  10.681  1.00 98.23           H  
ATOM   4716 HG13 VAL A 322      -9.659   3.697  10.852  1.00 98.23           H  
ATOM   4717  CG2 VAL A 322     -10.359   0.417  10.088  1.00 98.23           C  
ATOM   4718 HG21 VAL A 322      -9.416  -0.045  10.380  1.00 98.23           H  
ATOM   4719 HG22 VAL A 322     -10.346   0.591   9.012  1.00 98.23           H  
ATOM   4720 HG23 VAL A 322     -11.177  -0.271  10.302  1.00 98.23           H  
ATOM   4721  N   LYS A 323     -12.873   1.449  13.280  1.00 97.53           N  
ATOM   4722  H   LYS A 323     -12.861   2.458  13.242  1.00 97.53           H  
ATOM   4723  CA  LYS A 323     -14.111   0.772  13.684  1.00 97.53           C  
ATOM   4724  HA  LYS A 323     -13.846  -0.207  14.086  1.00 97.53           H  
ATOM   4725  C   LYS A 323     -15.001   0.547  12.472  1.00 97.53           C  
ATOM   4726  CB  LYS A 323     -14.839   1.561  14.778  1.00 97.53           C  
ATOM   4727  HB2 LYS A 323     -15.352   2.416  14.338  1.00 97.53           H  
ATOM   4728  HB3 LYS A 323     -14.103   1.940  15.486  1.00 97.53           H  
ATOM   4729  O   LYS A 323     -15.342   1.521  11.800  1.00 97.53           O  
ATOM   4730  CG  LYS A 323     -15.846   0.669  15.520  1.00 97.53           C  
ATOM   4731  HG2 LYS A 323     -16.667   0.412  14.850  1.00 97.53           H  
ATOM   4732  HG3 LYS A 323     -15.343  -0.247  15.828  1.00 97.53           H  
ATOM   4733  CD  LYS A 323     -16.398   1.363  16.772  1.00 97.53           C  
ATOM   4734  HD2 LYS A 323     -15.561   1.680  17.394  1.00 97.53           H  
ATOM   4735  HD3 LYS A 323     -16.991   2.230  16.481  1.00 97.53           H  
ATOM   4736  CE  LYS A 323     -17.276   0.381  17.550  1.00 97.53           C  
ATOM   4737  HE2 LYS A 323     -16.771  -0.584  17.585  1.00 97.53           H  
ATOM   4738  HE3 LYS A 323     -18.207   0.254  16.998  1.00 97.53           H  
ATOM   4739  NZ  LYS A 323     -17.569   0.840  18.928  1.00 97.53           N  
ATOM   4740  HZ1 LYS A 323     -18.111   0.137  19.410  1.00 97.53           H  
ATOM   4741  HZ2 LYS A 323     -16.705   0.952  19.439  1.00 97.53           H  
ATOM   4742  HZ3 LYS A 323     -18.078   1.713  18.925  1.00 97.53           H  
ATOM   4743  N   VAL A 324     -15.423  -0.689  12.253  1.00 95.93           N  
ATOM   4744  H   VAL A 324     -15.103  -1.422  12.870  1.00 95.93           H  
ATOM   4745  CA  VAL A 324     -16.326  -1.095  11.168  1.00 95.93           C  
ATOM   4746  HA  VAL A 324     -16.755  -0.208  10.702  1.00 95.93           H  
ATOM   4747  C   VAL A 324     -17.492  -1.910  11.727  1.00 95.93           C  
ATOM   4748  CB  VAL A 324     -15.572  -1.865  10.063  1.00 95.93           C  
ATOM   4749  HB  VAL A 324     -16.278  -2.094   9.265  1.00 95.93           H  
ATOM   4750  O   VAL A 324     -17.435  -2.377  12.867  1.00 95.93           O  
ATOM   4751  CG1 VAL A 324     -14.457  -1.000   9.463  1.00 95.93           C  
ATOM   4752 HG11 VAL A 324     -13.663  -0.829  10.190  1.00 95.93           H  
ATOM   4753 HG12 VAL A 324     -14.863  -0.045   9.129  1.00 95.93           H  
ATOM   4754 HG13 VAL A 324     -14.034  -1.516   8.601  1.00 95.93           H  
ATOM   4755  CG2 VAL A 324     -14.962  -3.183  10.555  1.00 95.93           C  
ATOM   4756 HG21 VAL A 324     -14.261  -2.997  11.369  1.00 95.93           H  
ATOM   4757 HG22 VAL A 324     -14.435  -3.673   9.737  1.00 95.93           H  
ATOM   4758 HG23 VAL A 324     -15.745  -3.856  10.903  1.00 95.93           H  
ATOM   4759  N   PHE A 325     -18.557  -2.051  10.940  1.00 91.45           N  
ATOM   4760  H   PHE A 325     -18.510  -1.695   9.996  1.00 91.45           H  
ATOM   4761  CA  PHE A 325     -19.603  -3.032  11.218  1.00 91.45           C  
ATOM   4762  HA  PHE A 325     -19.829  -3.040  12.284  1.00 91.45           H  
ATOM   4763  C   PHE A 325     -19.092  -4.418  10.822  1.00 91.45           C  
ATOM   4764  CB  PHE A 325     -20.881  -2.662  10.459  1.00 91.45           C  
ATOM   4765  HB2 PHE A 325     -20.666  -2.631   9.391  1.00 91.45           H  
ATOM   4766  HB3 PHE A 325     -21.195  -1.664  10.766  1.00 91.45           H  
ATOM   4767  O   PHE A 325     -18.516  -4.567   9.747  1.00 91.45           O  
ATOM   4768  CG  PHE A 325     -22.030  -3.621  10.706  1.00 91.45           C  
ATOM   4769  CD1 PHE A 325     -22.378  -4.581   9.737  1.00 91.45           C  
ATOM   4770  HD1 PHE A 325     -21.822  -4.648   8.814  1.00 91.45           H  
ATOM   4771  CD2 PHE A 325     -22.732  -3.572  11.925  1.00 91.45           C  
ATOM   4772  HD2 PHE A 325     -22.450  -2.857  12.684  1.00 91.45           H  
ATOM   4773  CE1 PHE A 325     -23.433  -5.477   9.980  1.00 91.45           C  
ATOM   4774  HE1 PHE A 325     -23.688  -6.226   9.246  1.00 91.45           H  
ATOM   4775  CE2 PHE A 325     -23.786  -4.470  12.168  1.00 91.45           C  
ATOM   4776  HE2 PHE A 325     -24.313  -4.449  13.111  1.00 91.45           H  
ATOM   4777  CZ  PHE A 325     -24.138  -5.421  11.195  1.00 91.45           C  
ATOM   4778  HZ  PHE A 325     -24.933  -6.125  11.389  1.00 91.45           H  
ATOM   4779  N   ASP A 326     -19.285  -5.399  11.694  1.00 88.16           N  
ATOM   4780  H   ASP A 326     -19.792  -5.214  12.547  1.00 88.16           H  
ATOM   4781  CA  ASP A 326     -18.889  -6.785  11.493  1.00 88.16           C  
ATOM   4782  HA  ASP A 326     -18.216  -6.867  10.640  1.00 88.16           H  
ATOM   4783  C   ASP A 326     -20.139  -7.644  11.239  1.00 88.16           C  
ATOM   4784  CB  ASP A 326     -18.095  -7.245  12.722  1.00 88.16           C  
ATOM   4785  HB2 ASP A 326     -18.679  -7.071  13.626  1.00 88.16           H  
ATOM   4786  HB3 ASP A 326     -17.179  -6.658  12.793  1.00 88.16           H  
ATOM   4787  O   ASP A 326     -20.885  -7.922  12.184  1.00 88.16           O  
ATOM   4788  CG  ASP A 326     -17.726  -8.721  12.650  1.00 88.16           C  
ATOM   4789  OD1 ASP A 326     -17.630  -9.241  11.518  1.00 88.16           O  
ATOM   4790  OD2 ASP A 326     -17.515  -9.301  13.737  1.00 88.16           O  
ATOM   4791  N   PRO A 327     -20.400  -8.059   9.984  1.00 82.28           N  
ATOM   4792  CA  PRO A 327     -21.585  -8.845   9.651  1.00 82.28           C  
ATOM   4793  HA  PRO A 327     -22.467  -8.281   9.952  1.00 82.28           H  
ATOM   4794  C   PRO A 327     -21.637 -10.210  10.341  1.00 82.28           C  
ATOM   4795  CB  PRO A 327     -21.579  -8.986   8.126  1.00 82.28           C  
ATOM   4796  HB2 PRO A 327     -21.041  -9.887   7.830  1.00 82.28           H  
ATOM   4797  HB3 PRO A 327     -22.590  -8.996   7.718  1.00 82.28           H  
ATOM   4798  O   PRO A 327     -22.737 -10.673  10.625  1.00 82.28           O  
ATOM   4799  CG  PRO A 327     -20.798  -7.755   7.679  1.00 82.28           C  
ATOM   4800  HG2 PRO A 327     -20.379  -7.869   6.679  1.00 82.28           H  
ATOM   4801  HG3 PRO A 327     -21.442  -6.876   7.720  1.00 82.28           H  
ATOM   4802  CD  PRO A 327     -19.725  -7.656   8.758  1.00 82.28           C  
ATOM   4803  HD2 PRO A 327     -19.354  -6.632   8.803  1.00 82.28           H  
ATOM   4804  HD3 PRO A 327     -18.908  -8.346   8.547  1.00 82.28           H  
ATOM   4805  N   ALA A 328     -20.486 -10.816  10.668  1.00 79.06           N  
ATOM   4806  H   ALA A 328     -19.607 -10.371  10.444  1.00 79.06           H  
ATOM   4807  CA  ALA A 328     -20.443 -12.107  11.360  1.00 79.06           C  
ATOM   4808  HA  ALA A 328     -21.043 -12.830  10.809  1.00 79.06           H  
ATOM   4809  C   ALA A 328     -21.011 -12.025  12.781  1.00 79.06           C  
ATOM   4810  CB  ALA A 328     -18.997 -12.612  11.409  1.00 79.06           C  
ATOM   4811  HB1 ALA A 328     -18.325 -11.843  11.788  1.00 79.06           H  
ATOM   4812  HB2 ALA A 328     -18.690 -12.920  10.409  1.00 79.06           H  
ATOM   4813  HB3 ALA A 328     -18.938 -13.491  12.052  1.00 79.06           H  
ATOM   4814  O   ALA A 328     -21.792 -12.877  13.193  1.00 79.06           O  
ATOM   4815  N   SER A 329     -20.632 -10.992  13.540  1.00 80.29           N  
ATOM   4816  H   SER A 329     -19.962 -10.340  13.157  1.00 80.29           H  
ATOM   4817  CA  SER A 329     -21.118 -10.802  14.913  1.00 80.29           C  
ATOM   4818  HA  SER A 329     -21.385 -11.775  15.325  1.00 80.29           H  
ATOM   4819  C   SER A 329     -22.381  -9.940  15.007  1.00 80.29           C  
ATOM   4820  CB  SER A 329     -20.004 -10.242  15.801  1.00 80.29           C  
ATOM   4821  HB2 SER A 329     -19.148 -10.916  15.771  1.00 80.29           H  
ATOM   4822  HB3 SER A 329     -20.366 -10.192  16.828  1.00 80.29           H  
ATOM   4823  O   SER A 329     -22.995  -9.867  16.070  1.00 80.29           O  
ATOM   4824  OG  SER A 329     -19.596  -8.948  15.391  1.00 80.29           O  
ATOM   4825  HG  SER A 329     -18.840  -9.076  14.813  1.00 80.29           H  
ATOM   4826  N   GLY A 330     -22.756  -9.232  13.936  1.00 84.00           N  
ATOM   4827  H   GLY A 330     -22.197  -9.314  13.099  1.00 84.00           H  
ATOM   4828  CA  GLY A 330     -23.823  -8.226  13.952  1.00 84.00           C  
ATOM   4829  HA2 GLY A 330     -24.738  -8.683  14.329  1.00 84.00           H  
ATOM   4830  HA3 GLY A 330     -23.990  -7.888  12.929  1.00 84.00           H  
ATOM   4831  C   GLY A 330     -23.499  -6.998  14.815  1.00 84.00           C  
ATOM   4832  O   GLY A 330     -24.385  -6.192  15.112  1.00 84.00           O  
ATOM   4833  N   THR A 331     -22.242  -6.842  15.241  1.00 88.38           N  
ATOM   4834  H   THR A 331     -21.556  -7.494  14.889  1.00 88.38           H  
ATOM   4835  CA  THR A 331     -21.784  -5.747  16.107  1.00 88.38           C  
ATOM   4836  HA  THR A 331     -22.618  -5.065  16.271  1.00 88.38           H  
ATOM   4837  C   THR A 331     -20.686  -4.925  15.437  1.00 88.38           C  
ATOM   4838  CB  THR A 331     -21.347  -6.243  17.494  1.00 88.38           C  
ATOM   4839  HB  THR A 331     -21.160  -5.361  18.107  1.00 88.38           H  
ATOM   4840  O   THR A 331     -20.268  -5.200  14.319  1.00 88.38           O  
ATOM   4841  CG2 THR A 331     -22.409  -7.056  18.226  1.00 88.38           C  
ATOM   4842 HG21 THR A 331     -22.073  -7.256  19.243  1.00 88.38           H  
ATOM   4843 HG22 THR A 331     -23.349  -6.504  18.255  1.00 88.38           H  
ATOM   4844 HG23 THR A 331     -22.570  -8.007  17.719  1.00 88.38           H  
ATOM   4845  OG1 THR A 331     -20.145  -6.968  17.446  1.00 88.38           O  
ATOM   4846  HG1 THR A 331     -20.209  -7.671  16.795  1.00 88.38           H  
ATOM   4847  N   ASN A 332     -20.225  -3.857  16.090  1.00 92.05           N  
ATOM   4848  H   ASN A 332     -20.496  -3.746  17.057  1.00 92.05           H  
ATOM   4849  CA  ASN A 332     -19.110  -3.068  15.573  1.00 92.05           C  
ATOM   4850  HA  ASN A 332     -19.043  -3.194  14.492  1.00 92.05           H  
ATOM   4851  C   ASN A 332     -17.789  -3.535  16.189  1.00 92.05           C  
ATOM   4852  CB  ASN A 332     -19.340  -1.583  15.863  1.00 92.05           C  
ATOM   4853  HB2 ASN A 332     -19.440  -1.450  16.940  1.00 92.05           H  
ATOM   4854  HB3 ASN A 332     -18.469  -1.045  15.491  1.00 92.05           H  
ATOM   4855  O   ASN A 332     -17.677  -3.571  17.417  1.00 92.05           O  
ATOM   4856  CG  ASN A 332     -20.541  -0.990  15.159  1.00 92.05           C  
ATOM   4857  ND2 ASN A 332     -21.298  -0.150  15.826  1.00 92.05           N  
ATOM   4858 HD21 ASN A 332     -22.115   0.137  15.305  1.00 92.05           H  
ATOM   4859 HD22 ASN A 332     -21.261  -0.109  16.834  1.00 92.05           H  
ATOM   4860  OD1 ASN A 332     -20.795  -1.208  13.995  1.00 92.05           O  
ATOM   4861  N   ARG A 333     -16.760  -3.738  15.362  1.00 91.98           N  
ATOM   4862  H   ARG A 333     -16.923  -3.607  14.374  1.00 91.98           H  
ATOM   4863  CA  ARG A 333     -15.423  -4.195  15.775  1.00 91.98           C  
ATOM   4864  HA  ARG A 333     -15.383  -4.234  16.863  1.00 91.98           H  
ATOM   4865  C   ARG A 333     -14.337  -3.224  15.304  1.00 91.98           C  
ATOM   4866  CB  ARG A 333     -15.221  -5.634  15.256  1.00 91.98           C  
ATOM   4867  HB2 ARG A 333     -16.086  -6.232  15.544  1.00 91.98           H  
ATOM   4868  HB3 ARG A 333     -15.173  -5.620  14.167  1.00 91.98           H  
ATOM   4869  O   ARG A 333     -14.508  -2.528  14.304  1.00 91.98           O  
ATOM   4870  CG  ARG A 333     -13.960  -6.321  15.807  1.00 91.98           C  
ATOM   4871  HG2 ARG A 333     -13.974  -6.290  16.896  1.00 91.98           H  
ATOM   4872  HG3 ARG A 333     -13.077  -5.798  15.440  1.00 91.98           H  
ATOM   4873  CD  ARG A 333     -13.864  -7.781  15.348  1.00 91.98           C  
ATOM   4874  HD2 ARG A 333     -13.876  -7.802  14.258  1.00 91.98           H  
ATOM   4875  HD3 ARG A 333     -14.733  -8.330  15.710  1.00 91.98           H  
ATOM   4876  NE  ARG A 333     -12.628  -8.437  15.832  1.00 91.98           N  
ATOM   4877  HE  ARG A 333     -12.017  -7.922  16.451  1.00 91.98           H  
ATOM   4878  NH1 ARG A 333     -12.778 -10.338  14.541  1.00 91.98           N  
ATOM   4879 HH11 ARG A 333     -13.661 -10.015  14.171  1.00 91.98           H  
ATOM   4880 HH12 ARG A 333     -12.244 -10.973  13.964  1.00 91.98           H  
ATOM   4881  NH2 ARG A 333     -11.007 -10.042  15.858  1.00 91.98           N  
ATOM   4882 HH21 ARG A 333     -10.400  -9.430  16.385  1.00 91.98           H  
ATOM   4883 HH22 ARG A 333     -10.593 -10.872  15.459  1.00 91.98           H  
ATOM   4884  CZ  ARG A 333     -12.151  -9.603  15.418  1.00 91.98           C  
ATOM   4885  N   PHE A 334     -13.234  -3.139  16.048  1.00 95.90           N  
ATOM   4886  H   PHE A 334     -13.126  -3.792  16.810  1.00 95.90           H  
ATOM   4887  CA  PHE A 334     -12.019  -2.468  15.580  1.00 95.90           C  
ATOM   4888  HA  PHE A 334     -12.288  -1.636  14.930  1.00 95.90           H  
ATOM   4889  C   PHE A 334     -11.180  -3.447  14.767  1.00 95.90           C  
ATOM   4890  CB  PHE A 334     -11.213  -1.910  16.757  1.00 95.90           C  
ATOM   4891  HB2 PHE A 334     -10.248  -1.567  16.385  1.00 95.90           H  
ATOM   4892  HB3 PHE A 334     -11.015  -2.712  17.469  1.00 95.90           H  
ATOM   4893  O   PHE A 334     -10.947  -4.560  15.222  1.00 95.90           O  
ATOM   4894  CG  PHE A 334     -11.880  -0.748  17.461  1.00 95.90           C  
ATOM   4895  CD1 PHE A 334     -11.951   0.506  16.828  1.00 95.90           C  
ATOM   4896  HD1 PHE A 334     -11.530   0.634  15.841  1.00 95.90           H  
ATOM   4897  CD2 PHE A 334     -12.410  -0.909  18.754  1.00 95.90           C  
ATOM   4898  HD2 PHE A 334     -12.336  -1.867  19.248  1.00 95.90           H  
ATOM   4899  CE1 PHE A 334     -12.543   1.593  17.493  1.00 95.90           C  
ATOM   4900  HE1 PHE A 334     -12.575   2.561  17.015  1.00 95.90           H  
ATOM   4901  CE2 PHE A 334     -12.997   0.182  19.419  1.00 95.90           C  
ATOM   4902  HE2 PHE A 334     -13.358   0.056  20.429  1.00 95.90           H  
ATOM   4903  CZ  PHE A 334     -13.060   1.436  18.789  1.00 95.90           C  
ATOM   4904  HZ  PHE A 334     -13.470   2.287  19.314  1.00 95.90           H  
ATOM   4905  N   VAL A 335     -10.733  -3.027  13.587  1.00 97.33           N  
ATOM   4906  H   VAL A 335     -10.971  -2.098  13.270  1.00 97.33           H  
ATOM   4907  CA  VAL A 335      -9.924  -3.848  12.681  1.00 97.33           C  
ATOM   4908  HA  VAL A 335      -9.653  -4.762  13.210  1.00 97.33           H  
ATOM   4909  C   VAL A 335      -8.626  -3.123  12.312  1.00 97.33           C  
ATOM   4910  CB  VAL A 335     -10.718  -4.287  11.432  1.00 97.33           C  
ATOM   4911  HB  VAL A 335     -10.099  -4.969  10.849  1.00 97.33           H  
ATOM   4912  O   VAL A 335      -8.595  -1.879  12.341  1.00 97.33           O  
ATOM   4913  CG1 VAL A 335     -11.995  -5.041  11.830  1.00 97.33           C  
ATOM   4914 HG11 VAL A 335     -12.488  -5.435  10.941  1.00 97.33           H  
ATOM   4915 HG12 VAL A 335     -12.687  -4.385  12.357  1.00 97.33           H  
ATOM   4916 HG13 VAL A 335     -11.743  -5.878  12.482  1.00 97.33           H  
ATOM   4917  CG2 VAL A 335     -11.119  -3.121  10.523  1.00 97.33           C  
ATOM   4918 HG21 VAL A 335     -11.748  -2.418  11.070  1.00 97.33           H  
ATOM   4919 HG22 VAL A 335     -10.227  -2.616  10.154  1.00 97.33           H  
ATOM   4920 HG23 VAL A 335     -11.676  -3.508   9.669  1.00 97.33           H  
ATOM   4921  N   PRO A 336      -7.559  -3.867  11.971  1.00 98.27           N  
ATOM   4922  CA  PRO A 336      -6.322  -3.275  11.488  1.00 98.27           C  
ATOM   4923  HA  PRO A 336      -5.909  -2.672  12.297  1.00 98.27           H  
ATOM   4924  C   PRO A 336      -6.558  -2.413  10.231  1.00 98.27           C  
ATOM   4925  CB  PRO A 336      -5.372  -4.444  11.225  1.00 98.27           C  
ATOM   4926  HB2 PRO A 336      -5.352  -4.695  10.165  1.00 98.27           H  
ATOM   4927  HB3 PRO A 336      -4.375  -4.209  11.599  1.00 98.27           H  
ATOM   4928  O   PRO A 336      -7.399  -2.749   9.387  1.00 98.27           O  
ATOM   4929  CG  PRO A 336      -5.942  -5.613  12.018  1.00 98.27           C  
ATOM   4930  HG2 PRO A 336      -5.725  -6.571  11.545  1.00 98.27           H  
ATOM   4931  HG3 PRO A 336      -5.550  -5.593  13.035  1.00 98.27           H  
ATOM   4932  CD  PRO A 336      -7.434  -5.319  12.045  1.00 98.27           C  
ATOM   4933  HD2 PRO A 336      -7.855  -5.724  12.965  1.00 98.27           H  
ATOM   4934  HD3 PRO A 336      -7.909  -5.771  11.175  1.00 98.27           H  
ATOM   4935  N   PRO A 337      -5.884  -1.256  10.095  1.00 98.24           N  
ATOM   4936  CA  PRO A 337      -6.125  -0.342   8.983  1.00 98.24           C  
ATOM   4937  HA  PRO A 337      -7.199  -0.214   8.846  1.00 98.24           H  
ATOM   4938  C   PRO A 337      -5.540  -0.806   7.640  1.00 98.24           C
[truncated: 235,557 more chars]
