# Supplementary material for: Evolution of Phage Tail Sheath Protein
Source: Viruses. 2022 May 26;14(6):1148. doi: 10.3390/v14061148 (PMC9230969; doi:10.3390/v14061148)
Supplement: Supplementary file 1 [file viruses-14-01148-s001.zip › Supplementary_File_S2/AF_models/CHR-Crenarchaeota__archaeon__isolate__LB_CRA_1.pdb]

ATOM      1  N   MET A   1     -15.312  28.430 -63.059  1.00 30.05           N  
ATOM      2  H   MET A   1     -16.265  28.400 -63.393  1.00 30.05           H  
ATOM      3  H2  MET A   1     -15.226  27.801 -62.273  1.00 30.05           H  
ATOM      4  H3  MET A   1     -14.698  28.119 -63.799  1.00 30.05           H  
ATOM      5  CA  MET A   1     -14.972  29.813 -62.658  1.00 30.05           C  
ATOM      6  HA  MET A   1     -13.954  29.854 -62.270  1.00 30.05           H  
ATOM      7  C   MET A   1     -15.905  30.234 -61.531  1.00 30.05           C  
ATOM      8  CB  MET A   1     -15.076  30.785 -63.849  1.00 30.05           C  
ATOM      9  HB2 MET A   1     -15.254  31.793 -63.474  1.00 30.05           H  
ATOM     10  HB3 MET A   1     -15.918  30.508 -64.483  1.00 30.05           H  
ATOM     11  O   MET A   1     -16.930  30.850 -61.787  1.00 30.05           O  
ATOM     12  CG  MET A   1     -13.800  30.854 -64.688  1.00 30.05           C  
ATOM     13  HG2 MET A   1     -13.535  29.857 -65.041  1.00 30.05           H  
ATOM     14  HG3 MET A   1     -12.989  31.234 -64.066  1.00 30.05           H  
ATOM     15  SD  MET A   1     -13.995  31.944 -66.120  1.00 30.05           S  
ATOM     16  CE  MET A   1     -12.270  32.112 -66.652  1.00 30.05           C  
ATOM     17  HE1 MET A   1     -12.224  32.743 -67.539  1.00 30.05           H  
ATOM     18  HE2 MET A   1     -11.681  32.572 -65.858  1.00 30.05           H  
ATOM     19  HE3 MET A   1     -11.857  31.132 -66.889  1.00 30.05           H  
ATOM     20  N   ALA A   2     -15.604  29.827 -60.297  1.00 34.77           N  
ATOM     21  H   ALA A   2     -14.724  29.371 -60.102  1.00 34.77           H  
ATOM     22  CA  ALA A   2     -16.318  30.311 -59.121  1.00 34.77           C  
ATOM     23  HA  ALA A   2     -17.326  30.615 -59.402  1.00 34.77           H  
ATOM     24  C   ALA A   2     -15.569  31.538 -58.590  1.00 34.77           C  
ATOM     25  CB  ALA A   2     -16.466  29.187 -58.093  1.00 34.77           C  
ATOM     26  HB1 ALA A   2     -17.009  29.556 -57.223  1.00 34.77           H  
ATOM     27  HB2 ALA A   2     -15.484  28.843 -57.768  1.00 34.77           H  
ATOM     28  HB3 ALA A   2     -17.018  28.352 -58.524  1.00 34.77           H  
ATOM     29  O   ALA A   2     -14.371  31.489 -58.325  1.00 34.77           O  
ATOM     30  N   ILE A   3     -16.298  32.645 -58.555  1.00 36.46           N  
ATOM     31  H   ILE A   3     -17.274  32.542 -58.791  1.00 36.46           H  
ATOM     32  CA  ILE A   3     -15.879  33.995 -58.198  1.00 36.46           C  
ATOM     33  HA  ILE A   3     -15.017  34.282 -58.799  1.00 36.46           H  
ATOM     34  C   ILE A   3     -15.468  34.031 -56.718  1.00 36.46           C  
ATOM     35  CB  ILE A   3     -17.072  34.918 -58.561  1.00 36.46           C  
ATOM     36  HB  ILE A   3     -17.990  34.425 -58.243  1.00 36.46           H  
ATOM     37  O   ILE A   3     -16.298  33.851 -55.827  1.00 36.46           O  
ATOM     38  CG1 ILE A   3     -17.122  35.101 -60.100  1.00 36.46           C  
ATOM     39 HG12 ILE A   3     -16.361  35.820 -60.405  1.00 36.46           H  
ATOM     40 HG13 ILE A   3     -16.894  34.156 -60.594  1.00 36.46           H  
ATOM     41  CG2 ILE A   3     -17.039  36.281 -57.854  1.00 36.46           C  
ATOM     42 HG21 ILE A   3     -16.108  36.800 -58.080  1.00 36.46           H  
ATOM     43 HG22 ILE A   3     -17.878  36.900 -58.174  1.00 36.46           H  
ATOM     44 HG23 ILE A   3     -17.118  36.153 -56.774  1.00 36.46           H  
ATOM     45  CD1 ILE A   3     -18.487  35.558 -60.630  1.00 36.46           C  
ATOM     46 HD11 ILE A   3     -18.738  36.546 -60.244  1.00 36.46           H  
ATOM     47 HD12 ILE A   3     -18.451  35.609 -61.719  1.00 36.46           H  
ATOM     48 HD13 ILE A   3     -19.257  34.845 -60.335  1.00 36.46           H  
ATOM     49  N   LEU A   4     -14.175  34.264 -56.477  1.00 38.77           N  
ATOM     50  H   LEU A   4     -13.557  34.323 -57.273  1.00 38.77           H  
ATOM     51  CA  LEU A   4     -13.593  34.592 -55.176  1.00 38.77           C  
ATOM     52  HA  LEU A   4     -13.898  33.849 -54.441  1.00 38.77           H  
ATOM     53  C   LEU A   4     -14.114  35.965 -54.735  1.00 38.77           C  
ATOM     54  CB  LEU A   4     -12.054  34.577 -55.304  1.00 38.77           C  
ATOM     55  HB2 LEU A   4     -11.623  35.237 -54.551  1.00 38.77           H  
ATOM     56  HB3 LEU A   4     -11.777  34.988 -56.275  1.00 38.77           H  
ATOM     57  O   LEU A   4     -13.867  36.981 -55.386  1.00 38.77           O  
ATOM     58  CG  LEU A   4     -11.446  33.170 -55.135  1.00 38.77           C  
ATOM     59  HG  LEU A   4     -12.157  32.421 -55.483  1.00 38.77           H  
ATOM     60  CD1 LEU A   4     -10.165  33.020 -55.953  1.00 38.77           C  
ATOM     61 HD11 LEU A   4      -9.750  32.023 -55.805  1.00 38.77           H  
ATOM     62 HD12 LEU A   4     -10.383  33.154 -57.013  1.00 38.77           H  
ATOM     63 HD13 LEU A   4      -9.430  33.761 -55.637  1.00 38.77           H  
ATOM     64  CD2 LEU A   4     -11.114  32.904 -53.665  1.00 38.77           C  
ATOM     65 HD21 LEU A   4     -10.721  31.893 -53.555  1.00 38.77           H  
ATOM     66 HD22 LEU A   4     -10.365  33.611 -53.309  1.00 38.77           H  
ATOM     67 HD23 LEU A   4     -12.012  32.994 -53.054  1.00 38.77           H  
ATOM     68  N   ARG A   5     -14.877  35.980 -53.639  1.00 42.25           N  
ATOM     69  H   ARG A   5     -15.017  35.099 -53.166  1.00 42.25           H  
ATOM     70  CA  ARG A   5     -15.362  37.198 -52.983  1.00 42.25           C  
ATOM     71  HA  ARG A   5     -15.842  37.837 -53.723  1.00 42.25           H  
ATOM     72  C   ARG A   5     -14.163  37.959 -52.414  1.00 42.25           C  
ATOM     73  CB  ARG A   5     -16.378  36.839 -51.887  1.00 42.25           C  
ATOM     74  HB2 ARG A   5     -15.959  36.072 -51.236  1.00 42.25           H  
ATOM     75  HB3 ARG A   5     -16.561  37.729 -51.285  1.00 42.25           H  
ATOM     76  O   ARG A   5     -13.470  37.458 -51.536  1.00 42.25           O  
ATOM     77  CG  ARG A   5     -17.718  36.358 -52.467  1.00 42.25           C  
ATOM     78  HG2 ARG A   5     -17.564  35.452 -53.052  1.00 42.25           H  
ATOM     79  HG3 ARG A   5     -18.127  37.135 -53.112  1.00 42.25           H  
ATOM     80  CD  ARG A   5     -18.707  36.068 -51.332  1.00 42.25           C  
ATOM     81  HD2 ARG A   5     -18.788  36.956 -50.705  1.00 42.25           H  
ATOM     82  HD3 ARG A   5     -18.314  35.250 -50.728  1.00 42.25           H  
ATOM     83  NE  ARG A   5     -20.045  35.710 -51.845  1.00 42.25           N  
ATOM     84  HE  ARG A   5     -20.144  35.639 -52.848  1.00 42.25           H  
ATOM     85  NH1 ARG A   5     -21.082  35.495 -49.806  1.00 42.25           N  
ATOM     86 HH11 ARG A   5     -21.901  35.286 -49.252  1.00 42.25           H  
ATOM     87 HH12 ARG A   5     -20.204  35.686 -49.345  1.00 42.25           H  
ATOM     88  NH2 ARG A   5     -22.255  35.174 -51.675  1.00 42.25           N  
ATOM     89 HH21 ARG A   5     -23.061  34.969 -51.102  1.00 42.25           H  
ATOM     90 HH22 ARG A   5     -22.329  35.125 -52.682  1.00 42.25           H  
ATOM     91  CZ  ARG A   5     -21.117  35.463 -51.110  1.00 42.25           C  
ATOM     92  N   GLY A   6     -13.916  39.140 -52.975  1.00 40.88           N  
ATOM     93  H   GLY A   6     -14.517  39.431 -53.733  1.00 40.88           H  
ATOM     94  CA  GLY A   6     -12.826  40.032 -52.605  1.00 40.88           C  
ATOM     95  HA2 GLY A   6     -11.900  39.457 -52.599  1.00 40.88           H  
ATOM     96  HA3 GLY A   6     -12.731  40.819 -53.352  1.00 40.88           H  
ATOM     97  C   GLY A   6     -12.998  40.693 -51.236  1.00 40.88           C  
ATOM     98  O   GLY A   6     -14.100  40.808 -50.703  1.00 40.88           O  
ATOM     99  N   PHE A   7     -11.848  41.122 -50.721  1.00 35.73           N  
ATOM    100  H   PHE A   7     -11.020  40.918 -51.261  1.00 35.73           H  
ATOM    101  CA  PHE A   7     -11.603  41.891 -49.504  1.00 35.73           C  
ATOM    102  HA  PHE A   7     -11.583  41.200 -48.662  1.00 35.73           H  
ATOM    103  C   PHE A   7     -12.623  43.015 -49.233  1.00 35.73           C  
ATOM    104  CB  PHE A   7     -10.215  42.535 -49.666  1.00 35.73           C  
ATOM    105  HB2 PHE A   7     -10.112  42.948 -50.669  1.00 35.73           H  
ATOM    106  HB3 PHE A   7     -10.147  43.380 -48.980  1.00 35.73           H  
ATOM    107  O   PHE A   7     -13.013  43.723 -50.166  1.00 35.73           O  
ATOM    108  CG  PHE A   7      -9.046  41.616 -49.376  1.00 35.73           C  
ATOM    109  CD1 PHE A   7      -8.436  41.677 -48.110  1.00 35.73           C  
ATOM    110  HD1 PHE A   7      -8.804  42.362 -47.360  1.00 35.73           H  
ATOM    111  CD2 PHE A   7      -8.553  40.720 -50.346  1.00 35.73           C  
ATOM    112  HD2 PHE A   7      -8.998  40.676 -51.330  1.00 35.73           H  
ATOM    113  CE1 PHE A   7      -7.346  40.846 -47.808  1.00 35.73           C  
ATOM    114  HE1 PHE A   7      -6.882  40.888 -46.833  1.00 35.73           H  
ATOM    115  CE2 PHE A   7      -7.465  39.881 -50.039  1.00 35.73           C  
ATOM    116  HE2 PHE A   7      -7.087  39.188 -50.776  1.00 35.73           H  
ATOM    117  CZ  PHE A   7      -6.862  39.945 -48.771  1.00 35.73           C  
ATOM    118  HZ  PHE A   7      -6.029  39.300 -48.535  1.00 35.73           H  
ATOM    119  N   PRO A   8     -12.994  43.263 -47.961  1.00 48.94           N  
ATOM    120  CA  PRO A   8     -13.749  44.456 -47.604  1.00 48.94           C  
ATOM    121  HA  PRO A   8     -14.644  44.483 -48.225  1.00 48.94           H  
ATOM    122  C   PRO A   8     -12.913  45.738 -47.830  1.00 48.94           C  
ATOM    123  CB  PRO A   8     -14.173  44.263 -46.145  1.00 48.94           C  
ATOM    124  HB2 PRO A   8     -15.137  43.754 -46.114  1.00 48.94           H  
ATOM    125  HB3 PRO A   8     -14.224  45.206 -45.601  1.00 48.94           H  
ATOM    126  O   PRO A   8     -11.696  45.730 -47.622  1.00 48.94           O  
ATOM    127  CG  PRO A   8     -13.096  43.338 -45.579  1.00 48.94           C  
ATOM    128  HG2 PRO A   8     -12.247  43.935 -45.247  1.00 48.94           H  
ATOM    129  HG3 PRO A   8     -13.475  42.728 -44.760  1.00 48.94           H  
ATOM    130  CD  PRO A   8     -12.675  42.483 -46.774  1.00 48.94           C  
ATOM    131  HD2 PRO A   8     -11.608  42.267 -46.713  1.00 48.94           H  
ATOM    132  HD3 PRO A   8     -13.249  41.556 -46.785  1.00 48.94           H  
ATOM    133  N   PRO A   9     -13.545  46.845 -48.265  1.00 42.37           N  
ATOM    134  CA  PRO A   9     -12.866  48.090 -48.623  1.00 42.37           C  
ATOM    135  HA  PRO A   9     -12.100  47.866 -49.365  1.00 42.37           H  
ATOM    136  C   PRO A   9     -12.192  48.766 -47.414  1.00 42.37           C  
ATOM    137  CB  PRO A   9     -13.938  48.968 -49.283  1.00 42.37           C  
ATOM    138  HB2 PRO A   9     -13.801  50.026 -49.057  1.00 42.37           H  
ATOM    139  HB3 PRO A   9     -13.922  48.807 -50.360  1.00 42.37           H  
ATOM    140  O   PRO A   9     -12.815  49.005 -46.382  1.00 42.37           O  
ATOM    141  CG  PRO A   9     -15.253  48.435 -48.714  1.00 42.37           C  
ATOM    142  HG2 PRO A   9     -15.448  48.905 -47.749  1.00 42.37           H  
ATOM    143  HG3 PRO A   9     -16.087  48.600 -49.396  1.00 42.37           H  
ATOM    144  CD  PRO A   9     -14.973  46.952 -48.508  1.00 42.37           C  
ATOM    145  HD2 PRO A   9     -15.227  46.403 -49.415  1.00 42.37           H  
ATOM    146  HD3 PRO A   9     -15.553  46.579 -47.664  1.00 42.37           H  
ATOM    147  N   SER A  10     -10.906  49.087 -47.582  1.00 43.20           N  
ATOM    148  H   SER A  10     -10.507  48.870 -48.484  1.00 43.20           H  
ATOM    149  CA  SER A  10     -10.008  49.740 -46.617  1.00 43.20           C  
ATOM    150  HA  SER A  10     -10.298  49.460 -45.604  1.00 43.20           H  
ATOM    151  C   SER A  10     -10.056  51.271 -46.748  1.00 43.20           C  
ATOM    152  CB  SER A  10      -8.586  49.225 -46.883  1.00 43.20           C  
ATOM    153  HB2 SER A  10      -8.530  48.168 -46.624  1.00 43.20           H  
ATOM    154  HB3 SER A  10      -8.358  49.341 -47.942  1.00 43.20           H  
ATOM    155  O   SER A  10      -9.970  51.784 -47.863  1.00 43.20           O  
ATOM    156  OG  SER A  10      -7.628  49.950 -46.139  1.00 43.20           O  
ATOM    157  HG  SER A  10      -6.749  49.659 -46.394  1.00 43.20           H  
ATOM    158  N   ASN A  11     -10.171  52.007 -45.629  1.00 40.12           N  
ATOM    159  H   ASN A  11     -10.228  51.519 -44.747  1.00 40.12           H  
ATOM    160  CA  ASN A  11     -10.208  53.481 -45.591  1.00 40.12           C  
ATOM    161  HA  ASN A  11     -10.283  53.825 -46.623  1.00 40.12           H  
ATOM    162  C   ASN A  11      -8.929  54.158 -45.051  1.00 40.12           C  
ATOM    163  CB  ASN A  11     -11.488  53.984 -44.878  1.00 40.12           C  
ATOM    164  HB2 ASN A  11     -12.317  53.302 -45.066  1.00 40.12           H  
ATOM    165  HB3 ASN A  11     -11.749  54.947 -45.317  1.00 40.12           H  
ATOM    166  O   ASN A  11      -8.968  55.339 -44.709  1.00 40.12           O  
ATOM    167  CG  ASN A  11     -11.354  54.210 -43.372  1.00 40.12           C  
ATOM    168  ND2 ASN A  11     -12.295  54.899 -42.770  1.00 40.12           N  
ATOM    169 HD21 ASN A  11     -12.172  55.034 -41.776  1.00 40.12           H  
ATOM    170 HD22 ASN A  11     -13.065  55.292 -43.293  1.00 40.12           H  
ATOM    171  OD1 ASN A  11     -10.436  53.765 -42.704  1.00 40.12           O  
ATOM    172  N   THR A  12      -7.801  53.457 -44.929  1.00 39.61           N  
ATOM    173  H   THR A  12      -7.781  52.488 -45.213  1.00 39.61           H  
ATOM    174  CA  THR A  12      -6.628  54.017 -44.234  1.00 39.61           C  
ATOM    175  HA  THR A  12      -6.969  54.818 -43.579  1.00 39.61           H  
ATOM    176  C   THR A  12      -5.609  54.637 -45.191  1.00 39.61           C  
ATOM    177  CB  THR A  12      -5.982  52.992 -43.303  1.00 39.61           C  
ATOM    178  HB  THR A  12      -5.072  53.419 -42.881  1.00 39.61           H  
ATOM    179  O   THR A  12      -5.137  53.983 -46.116  1.00 39.61           O  
ATOM    180  CG2 THR A  12      -6.925  52.614 -42.159  1.00 39.61           C  
ATOM    181 HG21 THR A  12      -7.217  53.505 -41.604  1.00 39.61           H  
ATOM    182 HG22 THR A  12      -6.415  51.926 -41.484  1.00 39.61           H  
ATOM    183 HG23 THR A  12      -7.822  52.131 -42.549  1.00 39.61           H  
ATOM    184  OG1 THR A  12      -5.654  51.819 -44.010  1.00 39.61           O  
ATOM    185  HG1 THR A  12      -5.253  52.093 -44.837  1.00 39.61           H  
ATOM    186  N   ILE A  13      -5.244  55.893 -44.918  1.00 46.40           N  
ATOM    187  H   ILE A  13      -5.674  56.316 -44.108  1.00 46.40           H  
ATOM    188  CA  ILE A  13      -4.465  56.816 -45.769  1.00 46.40           C  
ATOM    189  HA  ILE A  13      -4.544  56.455 -46.794  1.00 46.40           H  
ATOM    190  C   ILE A  13      -2.957  56.795 -45.411  1.00 46.40           C  
ATOM    191  CB  ILE A  13      -5.097  58.246 -45.728  1.00 46.40           C  
ATOM    192  HB  ILE A  13      -4.767  58.729 -44.809  1.00 46.40           H  
ATOM    193  O   ILE A  13      -2.244  57.775 -45.607  1.00 46.40           O  
ATOM    194  CG1 ILE A  13      -6.652  58.208 -45.712  1.00 46.40           C  
ATOM    195 HG12 ILE A  13      -7.015  57.722 -46.617  1.00 46.40           H  
ATOM    196 HG13 ILE A  13      -6.999  57.627 -44.857  1.00 46.40           H  
ATOM    197  CG2 ILE A  13      -4.649  59.117 -46.924  1.00 46.40           C  
ATOM    198 HG21 ILE A  13      -5.069  58.725 -47.850  1.00 46.40           H  
ATOM    199 HG22 ILE A  13      -4.974  60.148 -46.786  1.00 46.40           H  
ATOM    200 HG23 ILE A  13      -3.564  59.143 -47.024  1.00 46.40           H  
ATOM    201  CD1 ILE A  13      -7.338  59.573 -45.572  1.00 46.40           C  
ATOM    202 HD11 ILE A  13      -8.406  59.422 -45.411  1.00 46.40           H  
ATOM    203 HD12 ILE A  13      -6.925  60.111 -44.718  1.00 46.40           H  
ATOM    204 HD13 ILE A  13      -7.209  60.164 -46.479  1.00 46.40           H  
ATOM    205  N   SER A  14      -2.442  55.682 -44.879  1.00 30.09           N  
ATOM    206  H   SER A  14      -3.033  54.868 -44.792  1.00 30.09           H  
ATOM    207  CA  SER A  14      -1.039  55.568 -44.443  1.00 30.09           C  
ATOM    208  HA  SER A  14      -0.505  56.482 -44.705  1.00 30.09           H  
ATOM    209  C   SER A  14      -0.357  54.359 -45.094  1.00 30.09           C  
ATOM    210  CB  SER A  14      -0.920  55.438 -42.920  1.00 30.09           C  
ATOM    211  HB2 SER A  14      -1.150  54.413 -42.628  1.00 30.09           H  
ATOM    212  HB3 SER A  14       0.105  55.659 -42.623  1.00 30.09           H  
ATOM    213  O   SER A  14      -0.911  53.259 -45.012  1.00 30.09           O  
ATOM    214  OG  SER A  14      -1.812  56.299 -42.239  1.00 30.09           O  
ATOM    215  HG  SER A  14      -1.546  56.352 -41.318  1.00 30.09           H  
ATOM    216  N   PRO A  15       0.839  54.509 -45.698  1.00 26.46           N  
ATOM    217  CA  PRO A  15       1.631  53.383 -46.190  1.00 26.46           C  
ATOM    218  HA  PRO A  15       1.046  52.843 -46.934  1.00 26.46           H  
ATOM    219  C   PRO A  15       2.018  52.439 -45.044  1.00 26.46           C  
ATOM    220  CB  PRO A  15       2.869  53.994 -46.864  1.00 26.46           C  
ATOM    221  HB2 PRO A  15       3.134  53.459 -47.776  1.00 26.46           H  
ATOM    222  HB3 PRO A  15       3.715  54.002 -46.177  1.00 26.46           H  
ATOM    223  O   PRO A  15       2.619  52.863 -44.060  1.00 26.46           O  
ATOM    224  CG  PRO A  15       2.456  55.435 -47.158  1.00 26.46           C  
ATOM    225  HG2 PRO A  15       1.918  55.474 -48.105  1.00 26.46           H  
ATOM    226  HG3 PRO A  15       3.313  56.108 -47.175  1.00 26.46           H  
ATOM    227  CD  PRO A  15       1.500  55.763 -46.017  1.00 26.46           C  
ATOM    228  HD2 PRO A  15       0.794  56.525 -46.345  1.00 26.46           H  
ATOM    229  HD3 PRO A  15       2.062  56.108 -45.149  1.00 26.46           H  
ATOM    230  N   GLY A  16       1.681  51.159 -45.177  1.00 33.95           N  
ATOM    231  H   GLY A  16       1.140  50.878 -45.983  1.00 33.95           H  
ATOM    232  CA  GLY A  16       2.025  50.110 -44.222  1.00 33.95           C  
ATOM    233  HA2 GLY A  16       3.059  50.237 -43.902  1.00 33.95           H  
ATOM    234  HA3 GLY A  16       1.380  50.182 -43.346  1.00 33.95           H  
ATOM    235  C   GLY A  16       1.856  48.729 -44.849  1.00 33.95           C  
ATOM    236  O   GLY A  16       0.975  48.524 -45.684  1.00 33.95           O  
ATOM    237  N   VAL A  17       2.718  47.789 -44.464  1.00 33.52           N  
ATOM    238  H   VAL A  17       3.397  48.021 -43.753  1.00 33.52           H  
ATOM    239  CA  VAL A  17       2.667  46.389 -44.904  1.00 33.52           C  
ATOM    240  HA  VAL A  17       2.305  46.346 -45.932  1.00 33.52           H  
ATOM    241  C   VAL A  17       1.681  45.641 -44.008  1.00 33.52           C  
ATOM    242  CB  VAL A  17       4.075  45.755 -44.869  1.00 33.52           C  
ATOM    243  HB  VAL A  17       4.477  45.830 -43.858  1.00 33.52           H  
ATOM    244  O   VAL A  17       1.826  45.662 -42.788  1.00 33.52           O  
ATOM    245  CG1 VAL A  17       4.055  44.277 -45.276  1.00 33.52           C  
ATOM    246 HG11 VAL A  17       3.629  44.161 -46.273  1.00 33.52           H  
ATOM    247 HG12 VAL A  17       3.471  43.696 -44.562  1.00 33.52           H  
ATOM    248 HG13 VAL A  17       5.070  43.880 -45.274  1.00 33.52           H  
ATOM    249  CG2 VAL A  17       5.024  46.494 -45.825  1.00 33.52           C  
ATOM    250 HG21 VAL A  17       6.006  46.020 -45.804  1.00 33.52           H  
ATOM    251 HG22 VAL A  17       4.635  46.460 -46.843  1.00 33.52           H  
ATOM    252 HG23 VAL A  17       5.145  47.532 -45.518  1.00 33.52           H  
ATOM    253  N   ARG A  18       0.665  45.000 -44.602  1.00 42.14           N  
ATOM    254  H   ARG A  18       0.615  45.014 -45.610  1.00 42.14           H  
ATOM    255  CA  ARG A  18      -0.266  44.114 -43.888  1.00 42.14           C  
ATOM    256  HA  ARG A  18       0.003  44.100 -42.831  1.00 42.14           H  
ATOM    257  C   ARG A  18      -0.117  42.684 -44.384  1.00 42.14           C  
ATOM    258  CB  ARG A  18      -1.722  44.592 -43.986  1.00 42.14           C  
ATOM    259  HB2 ARG A  18      -2.350  43.818 -43.543  1.00 42.14           H  
ATOM    260  HB3 ARG A  18      -2.013  44.709 -45.030  1.00 42.14           H  
ATOM    261  O   ARG A  18      -0.249  42.425 -45.577  1.00 42.14           O  
ATOM    262  CG  ARG A  18      -1.945  45.910 -43.228  1.00 42.14           C  
ATOM    263  HG2 ARG A  18      -1.669  46.748 -43.867  1.00 42.14           H  
ATOM    264  HG3 ARG A  18      -1.319  45.927 -42.336  1.00 42.14           H  
ATOM    265  CD  ARG A  18      -3.408  46.034 -42.787  1.00 42.14           C  
ATOM    266  HD2 ARG A  18      -4.048  46.001 -43.668  1.00 42.14           H  
ATOM    267  HD3 ARG A  18      -3.642  45.179 -42.152  1.00 42.14           H  
ATOM    268  NE  ARG A  18      -3.647  47.291 -42.051  1.00 42.14           N  
ATOM    269  HE  ARG A  18      -3.026  48.058 -42.264  1.00 42.14           H  
ATOM    270  NH1 ARG A  18      -5.429  46.587 -40.776  1.00 42.14           N  
ATOM    271 HH11 ARG A  18      -5.326  45.657 -41.157  1.00 42.14           H  
ATOM    272 HH12 ARG A  18      -6.114  46.762 -40.055  1.00 42.14           H  
ATOM    273  NH2 ARG A  18      -4.706  48.688 -40.599  1.00 42.14           N  
ATOM    274 HH21 ARG A  18      -5.418  48.851 -39.901  1.00 42.14           H  
ATOM    275 HH22 ARG A  18      -4.089  49.438 -40.876  1.00 42.14           H  
ATOM    276  CZ  ARG A  18      -4.589  47.512 -41.149  1.00 42.14           C  
ATOM    277  N   ILE A  19       0.135  41.789 -43.439  1.00 35.29           N  
ATOM    278  H   ILE A  19       0.196  42.113 -42.485  1.00 35.29           H  
ATOM    279  CA  ILE A  19       0.178  40.340 -43.613  1.00 35.29           C  
ATOM    280  HA  ILE A  19       0.279  40.094 -44.670  1.00 35.29           H  
ATOM    281  C   ILE A  19      -1.168  39.811 -43.109  1.00 35.29           C  
ATOM    282  CB  ILE A  19       1.403  39.767 -42.858  1.00 35.29           C  
ATOM    283  HB  ILE A  19       1.339  40.077 -41.816  1.00 35.29           H  
ATOM    284  O   ILE A  19      -1.609  40.189 -42.025  1.00 35.29           O  
ATOM    285  CG1 ILE A  19       2.715  40.332 -43.465  1.00 35.29           C  
ATOM    286 HG12 ILE A  19       2.642  41.415 -43.569  1.00 35.29           H  
ATOM    287 HG13 ILE A  19       2.862  39.913 -44.460  1.00 35.29           H  
ATOM    288  CG2 ILE A  19       1.406  38.229 -42.898  1.00 35.29           C  
ATOM    289 HG21 ILE A  19       1.462  37.867 -43.925  1.00 35.29           H  
ATOM    290 HG22 ILE A  19       2.253  37.834 -42.337  1.00 35.29           H  
ATOM    291 HG23 ILE A  19       0.508  37.830 -42.426  1.00 35.29           H  
ATOM    292  CD1 ILE A  19       3.966  40.064 -42.621  1.00 35.29           C  
ATOM    293 HD11 ILE A  19       3.821  40.446 -41.610  1.00 35.29           H  
ATOM    294 HD12 ILE A  19       4.820  40.571 -43.071  1.00 35.29           H  
ATOM    295 HD13 ILE A  19       4.180  38.997 -42.579  1.00 35.29           H  
ATOM    296  N   ALA A  20      -1.850  39.014 -43.930  1.00 36.17           N  
ATOM    297  H   ALA A  20      -1.404  38.718 -44.787  1.00 36.17           H  
ATOM    298  CA  ALA A  20      -3.036  38.263 -43.537  1.00 36.17           C  
ATOM    299  HA  ALA A  20      -3.390  38.603 -42.564  1.00 36.17           H  
ATOM    300  C   ALA A  20      -2.622  36.795 -43.412  1.00 36.17           C  
ATOM    301  CB  ALA A  20      -4.159  38.489 -44.558  1.00 36.17           C  
ATOM    302  HB1 ALA A  20      -5.037  37.917 -44.259  1.00 36.17           H  
ATOM    303  HB2 ALA A  20      -3.837  38.153 -45.544  1.00 36.17           H  
ATOM    304  HB3 ALA A  20      -4.415  39.548 -44.597  1.00 36.17           H  
ATOM    305  O   ALA A  20      -2.163  36.200 -44.386  1.00 36.17           O  
ATOM    306  N   GLU A  21      -2.738  36.257 -42.206  1.00 34.49           N  
ATOM    307  H   GLU A  21      -3.124  36.808 -41.452  1.00 34.49           H  
ATOM    308  CA  GLU A  21      -2.366  34.892 -41.850  1.00 34.49           C  
ATOM    309  HA  GLU A  21      -1.651  34.503 -42.575  1.00 34.49           H  
ATOM    310  C   GLU A  21      -3.621  34.012 -41.867  1.00 34.49           C  
ATOM    311  CB  GLU A  21      -1.668  34.949 -40.486  1.00 34.49           C  
ATOM    312  HB2 GLU A  21      -2.385  35.277 -39.734  1.00 34.49           H  
ATOM    313  HB3 GLU A  21      -0.880  35.699 -40.559  1.00 34.49           H  
ATOM    314  O   GLU A  21      -4.659  34.385 -41.318  1.00 34.49           O  
ATOM    315  CG  GLU A  21      -1.030  33.629 -40.040  1.00 34.49           C  
ATOM    316  HG2 GLU A  21      -0.404  33.258 -40.853  1.00 34.49           H  
ATOM    317  HG3 GLU A  21      -1.818  32.899 -39.856  1.00 34.49           H  
ATOM    318  CD  GLU A  21      -0.172  33.810 -38.773  1.00 34.49           C  
ATOM    319  OE1 GLU A  21       0.565  32.858 -38.448  1.00 34.49           O  
ATOM    320  OE2 GLU A  21      -0.216  34.915 -38.180  1.00 34.49           O  
ATOM    321  N   ASN A  22      -3.545  32.878 -42.562  1.00 37.07           N  
ATOM    322  H   ASN A  22      -2.646  32.611 -42.937  1.00 37.07           H  
ATOM    323  CA  ASN A  22      -4.585  31.855 -42.591  1.00 37.07           C  
ATOM    324  HA  ASN A  22      -5.385  32.113 -41.897  1.00 37.07           H  
ATOM    325  C   ASN A  22      -3.943  30.550 -42.117  1.00 37.07           C  
ATOM    326  CB  ASN A  22      -5.173  31.756 -44.010  1.00 37.07           C  
ATOM    327  HB2 ASN A  22      -5.561  32.730 -44.307  1.00 37.07           H  
ATOM    328  HB3 ASN A  22      -4.383  31.466 -44.703  1.00 37.07           H  
ATOM    329  O   ASN A  22      -3.151  29.959 -42.851  1.00 37.07           O  
ATOM    330  CG  ASN A  22      -6.312  30.753 -44.090  1.00 37.07           C  
ATOM    331  ND2 ASN A  22      -6.411  30.008 -45.165  1.00 37.07           N  
ATOM    332 HD21 ASN A  22      -7.105  29.276 -45.102  1.00 37.07           H  
ATOM    333 HD22 ASN A  22      -5.631  29.966 -45.805  1.00 37.07           H  
ATOM    334  OD1 ASN A  22      -7.156  30.646 -43.222  1.00 37.07           O  
ATOM    335  N   ASP A  23      -4.254  30.157 -40.886  1.00 35.36           N  
ATOM    336  H   ASP A  23      -4.911  30.705 -40.350  1.00 35.36           H  
ATOM    337  CA  ASP A  23      -3.684  28.998 -40.204  1.00 35.36           C  
ATOM    338  HA  ASP A  23      -2.632  28.901 -40.470  1.00 35.36           H  
ATOM    339  C   ASP A  23      -4.415  27.710 -40.618  1.00 35.36           C  
ATOM    340  CB  ASP A  23      -3.752  29.252 -38.689  1.00 35.36           C  
ATOM    341  HB2 ASP A  23      -3.196  30.161 -38.462  1.00 35.36           H  
ATOM    342  HB3 ASP A  23      -4.792  29.414 -38.405  1.00 35.36           H  
ATOM    343  O   ASP A  23      -5.625  27.573 -40.430  1.00 35.36           O  
ATOM    344  CG  ASP A  23      -3.180  28.108 -37.843  1.00 35.36           C  
ATOM    345  OD1 ASP A  23      -2.548  27.190 -38.428  1.00 35.36           O  
ATOM    346  OD2 ASP A  23      -3.420  28.161 -36.619  1.00 35.36           O  
ATOM    347  N   GLN A  24      -3.680  26.772 -41.219  1.00 42.58           N  
ATOM    348  H   GLN A  24      -2.689  26.953 -41.286  1.00 42.58           H  
ATOM    349  CA  GLN A  24      -4.141  25.404 -41.484  1.00 42.58           C  
ATOM    350  HA  GLN A  24      -4.999  25.213 -40.839  1.00 42.58           H  
ATOM    351  C   GLN A  24      -3.110  24.351 -41.052  1.00 42.58           C  
ATOM    352  CB  GLN A  24      -4.604  25.216 -42.945  1.00 42.58           C  
ATOM    353  HB2 GLN A  24      -4.785  24.153 -43.108  1.00 42.58           H  
ATOM    354  HB3 GLN A  24      -3.828  25.541 -43.637  1.00 42.58           H  
ATOM    355  O   GLN A  24      -3.036  23.275 -41.642  1.00 42.58           O  
ATOM    356  CG  GLN A  24      -5.919  25.950 -43.238  1.00 42.58           C  
ATOM    357  HG2 GLN A  24      -5.708  26.972 -43.553  1.00 42.58           H  
ATOM    358  HG3 GLN A  24      -6.508  25.997 -42.322  1.00 42.58           H  
ATOM    359  CD  GLN A  24      -6.790  25.257 -44.283  1.00 42.58           C  
ATOM    360  NE2 GLN A  24      -8.071  25.553 -44.298  1.00 42.58           N  
ATOM    361 HE21 GLN A  24      -8.442  26.142 -43.566  1.00 42.58           H  
ATOM    362 HE22 GLN A  24      -8.633  25.000 -44.929  1.00 42.58           H  
ATOM    363  OE1 GLN A  24      -6.380  24.452 -45.102  1.00 42.58           O  
ATOM    364  N   SER A  25      -2.328  24.625 -40.008  1.00 38.32           N  
ATOM    365  H   SER A  25      -2.425  25.510 -39.533  1.00 38.32           H  
ATOM    366  CA  SER A  25      -1.322  23.688 -39.494  1.00 38.32           C  
ATOM    367  HA  SER A  25      -1.355  22.768 -40.077  1.00 38.32           H  
ATOM    368  C   SER A  25      -1.627  23.243 -38.065  1.00 38.32           C  
ATOM    369  CB  SER A  25       0.100  24.229 -39.681  1.00 38.32           C  
ATOM    370  HB2 SER A  25       0.370  24.138 -40.734  1.00 38.32           H  
ATOM    371  HB3 SER A  25       0.807  23.635 -39.101  1.00 38.32           H  
ATOM    372  O   SER A  25      -0.801  23.371 -37.172  1.00 38.32           O  
ATOM    373  OG  SER A  25       0.204  25.589 -39.319  1.00 38.32           O  
ATOM    374  HG  SER A  25      -0.284  25.749 -38.508  1.00 38.32           H  
ATOM    375  N   PHE A  26      -2.783  22.611 -37.859  1.00 39.18           N  
ATOM    376  H   PHE A  26      -3.448  22.586 -38.620  1.00 39.18           H  
ATOM    377  CA  PHE A  26      -2.913  21.595 -36.809  1.00 39.18           C  
ATOM    378  HA  PHE A  26      -2.360  21.916 -35.926  1.00 39.18           H  
ATOM    379  C   PHE A  26      -2.269  20.294 -37.301  1.00 39.18           C  
ATOM    380  CB  PHE A  26      -4.374  21.391 -36.390  1.00 39.18           C  
ATOM    381  HB2 PHE A  26      -4.430  20.515 -35.743  1.00 39.18           H  
ATOM    382  HB3 PHE A  26      -4.976  21.180 -37.274  1.00 39.18           H  
ATOM    383  O   PHE A  26      -2.943  19.297 -37.547  1.00 39.18           O  
ATOM    384  CG  PHE A  26      -4.976  22.552 -35.633  1.00 39.18           C  
ATOM    385  CD1 PHE A  26      -4.755  22.684 -34.249  1.00 39.18           C  
ATOM    386  HD1 PHE A  26      -4.141  21.966 -33.727  1.00 39.18           H  
ATOM    387  CD2 PHE A  26      -5.762  23.500 -36.312  1.00 39.18           C  
ATOM    388  HD2 PHE A  26      -5.913  23.416 -37.378  1.00 39.18           H  
ATOM    389  CE1 PHE A  26      -5.323  23.762 -33.546  1.00 39.18           C  
ATOM    390  HE1 PHE A  26      -5.136  23.875 -32.489  1.00 39.18           H  
ATOM    391  CE2 PHE A  26      -6.327  24.578 -35.610  1.00 39.18           C  
ATOM    392  HE2 PHE A  26      -6.896  25.328 -36.139  1.00 39.18           H  
ATOM    393  CZ  PHE A  26      -6.108  24.708 -34.228  1.00 39.18           C  
ATOM    394  HZ  PHE A  26      -6.516  25.554 -33.695  1.00 39.18           H  
ATOM    395  N   ILE A  27      -0.955  20.316 -37.500  1.00 36.64           N  
ATOM    396  H   ILE A  27      -0.473  21.179 -37.290  1.00 36.64           H  
ATOM    397  CA  ILE A  27      -0.160  19.100 -37.379  1.00 36.64           C  
ATOM    398  HA  ILE A  27      -0.791  18.214 -37.453  1.00 36.64           H  
ATOM    399  C   ILE A  27       0.379  19.208 -35.963  1.00 36.64           C  
ATOM    400  CB  ILE A  27       0.944  18.999 -38.457  1.00 36.64           C  
ATOM    401  HB  ILE A  27       1.669  19.796 -38.294  1.00 36.64           H  
ATOM    402  O   ILE A  27       1.182  20.100 -35.691  1.00 36.64           O  
ATOM    403  CG1 ILE A  27       0.356  19.161 -39.879  1.00 36.64           C  
ATOM    404 HG12 ILE A  27      -0.334  18.343 -40.082  1.00 36.64           H  
ATOM    405 HG13 ILE A  27      -0.203  20.095 -39.936  1.00 36.64           H  
ATOM    406  CG2 ILE A  27       1.660  17.641 -38.324  1.00 36.64           C  
ATOM    407 HG21 ILE A  27       0.967  16.820 -38.507  1.00 36.64           H  
ATOM    408 HG22 ILE A  27       2.079  17.535 -37.323  1.00 36.64           H  
ATOM    409 HG23 ILE A  27       2.494  17.574 -39.023  1.00 36.64           H  
ATOM    410  CD1 ILE A  27       1.412  19.213 -40.990  1.00 36.64           C  
ATOM    411 HD11 ILE A  27       1.910  18.249 -41.094  1.00 36.64           H  
ATOM    412 HD12 ILE A  27       0.926  19.452 -41.936  1.00 36.64           H  
ATOM    413 HD13 ILE A  27       2.150  19.984 -40.767  1.00 36.64           H  
ATOM    414  N   SER A  28      -0.122  18.384 -35.038  1.00 30.46           N  
ATOM    415  H   SER A  28      -0.825  17.704 -35.290  1.00 30.46           H  
ATOM    416  CA  SER A  28       0.551  18.246 -33.747  1.00 30.46           C  
ATOM    417  HA  SER A  28       0.439  19.174 -33.185  1.00 30.46           H  
ATOM    418  C   SER A  28       2.018  17.957 -34.056  1.00 30.46           C  
ATOM    419  CB  SER A  28      -0.017  17.086 -32.926  1.00 30.46           C  
ATOM    420  HB2 SER A  28       0.591  16.957 -32.030  1.00 30.46           H  
ATOM    421  HB3 SER A  28       0.021  16.166 -33.510  1.00 30.46           H  
ATOM    422  O   SER A  28       2.260  17.032 -34.838  1.00 30.46           O  
ATOM    423  OG  SER A  28      -1.352  17.357 -32.543  1.00 30.46           O  
ATOM    424  HG  SER A  28      -1.622  16.677 -31.921  1.00 30.46           H  
ATOM    425  N   PRO A  29       2.991  18.729 -33.537  1.00 32.71           N  
ATOM    426  CA  PRO A  29       4.377  18.315 -33.658  1.00 32.71           C  
ATOM    427  HA  PRO A  29       4.699  18.357 -34.698  1.00 32.71           H  
ATOM    428  C   PRO A  29       4.444  16.874 -33.154  1.00 32.71           C  
ATOM    429  CB  PRO A  29       5.191  19.302 -32.811  1.00 32.71           C  
ATOM    430  HB2 PRO A  29       5.573  20.095 -33.454  1.00 32.71           H  
ATOM    431  HB3 PRO A  29       6.012  18.812 -32.287  1.00 32.71           H  
ATOM    432  O   PRO A  29       3.852  16.566 -32.114  1.00 32.71           O  
ATOM    433  CG  PRO A  29       4.169  19.891 -31.836  1.00 32.71           C  
ATOM    434  HG2 PRO A  29       4.095  19.249 -30.959  1.00 32.71           H  
ATOM    435  HG3 PRO A  29       4.427  20.909 -31.544  1.00 32.71           H  
ATOM    436  CD  PRO A  29       2.854  19.841 -32.611  1.00 32.71           C  
ATOM    437  HD2 PRO A  29       2.716  20.763 -33.175  1.00 32.71           H  
ATOM    438  HD3 PRO A  29       2.030  19.694 -31.913  1.00 32.71           H  
ATOM    439  N   GLU A  30       5.101  15.981 -33.898  1.00 33.85           N  
ATOM    440  H   GLU A  30       5.497  16.260 -34.784  1.00 33.85           H  
ATOM    441  CA  GLU A  30       5.588  14.747 -33.294  1.00 33.85           C  
ATOM    442  HA  GLU A  30       4.760  14.165 -32.890  1.00 33.85           H  
ATOM    443  C   GLU A  30       6.484  15.205 -32.148  1.00 33.85           C  
ATOM    444  CB  GLU A  30       6.379  13.878 -34.286  1.00 33.85           C  
ATOM    445  HB2 GLU A  30       7.056  14.509 -34.861  1.00 33.85           H  
ATOM    446  HB3 GLU A  30       6.973  13.173 -33.705  1.00 33.85           H  
ATOM    447  O   GLU A  30       7.628  15.610 -32.352  1.00 33.85           O  
ATOM    448  CG  GLU A  30       5.491  13.065 -35.240  1.00 33.85           C  
ATOM    449  HG2 GLU A  30       4.761  12.515 -34.647  1.00 33.85           H  
ATOM    450  HG3 GLU A  30       4.950  13.754 -35.889  1.00 33.85           H  
ATOM    451  CD  GLU A  30       6.297  12.072 -36.101  1.00 33.85           C  
ATOM    452  OE1 GLU A  30       5.650  11.184 -36.704  1.00 33.85           O  
ATOM    453  OE2 GLU A  30       7.543  12.197 -36.161  1.00 33.85           O  
ATOM    454  N   GLN A  31       5.922  15.255 -30.943  1.00 40.40           N  
ATOM    455  H   GLN A  31       4.929  15.082 -30.871  1.00 40.40           H  
ATOM    456  CA  GLN A  31       6.677  15.447 -29.728  1.00 40.40           C  
ATOM    457  HA  GLN A  31       7.298  16.337 -29.824  1.00 40.40           H  
ATOM    458  C   GLN A  31       7.568  14.206 -29.675  1.00 40.40           C  
ATOM    459  CB  GLN A  31       5.704  15.606 -28.538  1.00 40.40           C  
ATOM    460  HB2 GLN A  31       4.698  15.799 -28.911  1.00 40.40           H  
ATOM    461  HB3 GLN A  31       5.671  14.683 -27.960  1.00 40.40           H  
ATOM    462  O   GLN A  31       7.127  13.124 -29.300  1.00 40.40           O  
ATOM    463  CG  GLN A  31       6.089  16.762 -27.604  1.00 40.40           C  
ATOM    464  HG2 GLN A  31       6.149  17.682 -28.187  1.00 40.40           H  
ATOM    465  HG3 GLN A  31       7.070  16.562 -27.173  1.00 40.40           H  
ATOM    466  CD  GLN A  31       5.088  16.984 -26.468  1.00 40.40           C  
ATOM    467  NE2 GLN A  31       5.328  17.944 -25.602  1.00 40.40           N  
ATOM    468 HE21 GLN A  31       4.653  18.033 -24.856  1.00 40.40           H  
ATOM    469 HE22 GLN A  31       6.186  18.475 -25.649  1.00 40.40           H  
ATOM    470  OE1 GLN A  31       4.059  16.346 -26.332  1.00 40.40           O  
ATOM    471  N   THR A  32       8.792  14.312 -30.193  1.00 46.84           N  
ATOM    472  H   THR A  32       9.056  15.185 -30.626  1.00 46.84           H  
ATOM    473  CA  THR A  32       9.807  13.298 -29.936  1.00 46.84           C  
ATOM    474  HA  THR A  32       9.415  12.305 -30.153  1.00 46.84           H  
ATOM    475  C   THR A  32      10.068  13.418 -28.443  1.00 46.84           C  
ATOM    476  CB  THR A  32      11.075  13.521 -30.776  1.00 46.84           C  
ATOM    477  HB  THR A  32      11.458  14.526 -30.599  1.00 46.84           H  
ATOM    478  O   THR A  32      10.695  14.377 -27.997  1.00 46.84           O  
ATOM    479  CG2 THR A  32      12.164  12.500 -30.449  1.00 46.84           C  
ATOM    480 HG21 THR A  32      13.022  12.659 -31.101  1.00 46.84           H  
ATOM    481 HG22 THR A  32      11.783  11.488 -30.585  1.00 46.84           H  
ATOM    482 HG23 THR A  32      12.494  12.622 -29.417  1.00 46.84           H  
ATOM    483  OG1 THR A  32      10.785  13.373 -32.156  1.00 46.84           O  
ATOM    484  HG1 THR A  32       9.918  13.757 -32.300  1.00 46.84           H  
ATOM    485  N   PHE A  33       9.472  12.529 -27.655  1.00 60.96           N  
ATOM    486  H   PHE A  33       8.858  11.835 -28.058  1.00 60.96           H  
ATOM    487  CA  PHE A  33       9.687  12.513 -26.220  1.00 60.96           C  
ATOM    488  HA  PHE A  33       9.625  13.531 -25.836  1.00 60.96           H  
ATOM    489  C   PHE A  33      11.099  11.986 -25.969  1.00 60.96           C  
ATOM    490  CB  PHE A  33       8.599  11.688 -25.522  1.00 60.96           C  
ATOM    491  HB2 PHE A  33       8.621  10.666 -25.901  1.00 60.96           H  
ATOM    492  HB3 PHE A  33       8.839  11.645 -24.460  1.00 60.96           H  
ATOM    493  O   PHE A  33      11.413  10.850 -26.315  1.00 60.96           O  
ATOM    494  CG  PHE A  33       7.195  12.253 -25.671  1.00 60.96           C  
ATOM    495  CD1 PHE A  33       6.795  13.360 -24.899  1.00 60.96           C  
ATOM    496  HD1 PHE A  33       7.485  13.793 -24.189  1.00 60.96           H  
ATOM    497  CD2 PHE A  33       6.284  11.673 -26.575  1.00 60.96           C  
ATOM    498  HD2 PHE A  33       6.587  10.827 -27.174  1.00 60.96           H  
ATOM    499  CE1 PHE A  33       5.494  13.877 -25.024  1.00 60.96           C  
ATOM    500  HE1 PHE A  33       5.182  14.717 -24.421  1.00 60.96           H  
ATOM    501  CE2 PHE A  33       4.984  12.193 -26.706  1.00 60.96           C  
ATOM    502  HE2 PHE A  33       4.293  11.748 -27.406  1.00 60.96           H  
ATOM    503  CZ  PHE A  33       4.587  13.292 -25.925  1.00 60.96           C  
ATOM    504  HZ  PHE A  33       3.590  13.695 -26.022  1.00 60.96           H  
ATOM    505  N   HIS A  34      11.958  12.836 -25.408  1.00 75.44           N  
ATOM    506  H   HIS A  34      11.657  13.784 -25.233  1.00 75.44           H  
ATOM    507  CA  HIS A  34      13.216  12.405 -24.808  1.00 75.44           C  
ATOM    508  HA  HIS A  34      13.810  11.857 -25.540  1.00 75.44           H  
ATOM    509  C   HIS A  34      12.886  11.476 -23.633  1.00 75.44           C  
ATOM    510  CB  HIS A  34      13.997  13.649 -24.362  1.00 75.44           C  
ATOM    511  HB2 HIS A  34      13.398  14.215 -23.649  1.00 75.44           H  
ATOM    512  HB3 HIS A  34      14.177  14.280 -25.232  1.00 75.44           H  
ATOM    513  O   HIS A  34      12.069  11.839 -22.780  1.00 75.44           O  
ATOM    514  CG  HIS A  34      15.320  13.334 -23.720  1.00 75.44           C  
ATOM    515  CD2 HIS A  34      16.559  13.682 -24.186  1.00 75.44           C  
ATOM    516  HD2 HIS A  34      16.761  14.224 -25.098  1.00 75.44           H  
ATOM    517  ND1 HIS A  34      15.512  12.629 -22.556  1.00 75.44           N  
ATOM    518  HD1 HIS A  34      14.799  12.212 -21.973  1.00 75.44           H  
ATOM    519  CE1 HIS A  34      16.830  12.519 -22.354  1.00 75.44           C  
ATOM    520  HE1 HIS A  34      17.277  11.967 -21.541  1.00 75.44           H  
ATOM    521  NE2 HIS A  34      17.513  13.207 -23.281  1.00 75.44           N  
ATOM    522  N   ARG A  35      13.507  10.295 -23.581  1.00 90.33           N  
ATOM    523  H   ARG A  35      14.270  10.122 -24.220  1.00 90.33           H  
ATOM    524  CA  ARG A  35      13.210   9.254 -22.589  1.00 90.33           C  
ATOM    525  HA  ARG A  35      12.670   9.674 -21.741  1.00 90.33           H  
ATOM    526  C   ARG A  35      14.517   8.670 -22.081  1.00 90.33           C  
ATOM    527  CB  ARG A  35      12.342   8.155 -23.217  1.00 90.33           C  
ATOM    528  HB2 ARG A  35      12.798   7.845 -24.157  1.00 90.33           H  
ATOM    529  HB3 ARG A  35      12.310   7.297 -22.545  1.00 90.33           H  
ATOM    530  O   ARG A  35      15.224   7.975 -22.804  1.00 90.33           O  
ATOM    531  CG  ARG A  35      10.904   8.594 -23.488  1.00 90.33           C  
ATOM    532  HG2 ARG A  35      10.392   8.764 -22.540  1.00 90.33           H  
ATOM    533  HG3 ARG A  35      10.895   9.516 -24.069  1.00 90.33           H  
ATOM    534  CD  ARG A  35      10.181   7.506 -24.282  1.00 90.33           C  
ATOM    535  HD2 ARG A  35      10.706   7.341 -25.222  1.00 90.33           H  
ATOM    536  HD3 ARG A  35      10.171   6.583 -23.702  1.00 90.33           H  
ATOM    537  NE  ARG A  35       8.811   7.921 -24.542  1.00 90.33           N  
ATOM    538  HE  ARG A  35       8.469   8.689 -23.982  1.00 90.33           H  
ATOM    539  NH1 ARG A  35       8.186   6.421 -26.168  1.00 90.33           N  
ATOM    540 HH11 ARG A  35       9.150   6.288 -26.438  1.00 90.33           H  
ATOM    541 HH12 ARG A  35       7.478   6.059 -26.791  1.00 90.33           H  
ATOM    542  NH2 ARG A  35       6.705   7.840 -25.235  1.00 90.33           N  
ATOM    543 HH21 ARG A  35       5.928   7.411 -25.717  1.00 90.33           H  
ATOM    544 HH22 ARG A  35       6.561   8.542 -24.523  1.00 90.33           H  
ATOM    545  CZ  ARG A  35       7.916   7.376 -25.323  1.00 90.33           C  
ATOM    546  N   ALA A  36      14.828   8.923 -20.819  1.00 95.37           N  
ATOM    547  H   ALA A  36      14.196   9.480 -20.263  1.00 95.37           H  
ATOM    548  CA  ALA A  36      15.986   8.328 -20.170  1.00 95.37           C  
ATOM    549  HA  ALA A  36      16.721   8.057 -20.928  1.00 95.37           H  
ATOM    550  C   ALA A  36      15.606   7.042 -19.424  1.00 95.37           C  
ATOM    551  CB  ALA A  36      16.645   9.376 -19.269  1.00 95.37           C  
ATOM    552  HB1 ALA A  36      15.946   9.699 -18.497  1.00 95.37           H  
ATOM    553  HB2 ALA A  36      16.953  10.235 -19.864  1.00 95.37           H  
ATOM    554  HB3 ALA A  36      17.524   8.945 -18.788  1.00 95.37           H  
ATOM    555  O   ALA A  36      14.458   6.865 -19.010  1.00 95.37           O  
ATOM    556  N   GLY A  37      16.590   6.167 -19.241  1.00 97.44           N  
ATOM    557  H   GLY A  37      17.475   6.357 -19.689  1.00 97.44           H  
ATOM    558  CA  GLY A  37      16.561   5.036 -18.324  1.00 97.44           C  
ATOM    559  HA2 GLY A  37      16.822   4.124 -18.861  1.00 97.44           H  
ATOM    560  HA3 GLY A  37      15.561   4.907 -17.910  1.00 97.44           H  
ATOM    561  C   GLY A  37      17.574   5.236 -17.197  1.00 97.44           C  
ATOM    562  O   GLY A  37      18.738   5.545 -17.457  1.00 97.44           O  
ATOM    563  N   LEU A  38      17.150   5.046 -15.952  1.00 98.45           N  
ATOM    564  H   LEU A  38      16.175   4.831 -15.803  1.00 98.45           H  
ATOM    565  CA  LEU A  38      18.031   5.035 -14.785  1.00 98.45           C  
ATOM    566  HA  LEU A  38      19.066   5.167 -15.103  1.00 98.45           H  
ATOM    567  C   LEU A  38      17.956   3.688 -14.076  1.00 98.45           C  
ATOM    568  CB  LEU A  38      17.673   6.177 -13.825  1.00 98.45           C  
ATOM    569  HB2 LEU A  38      16.621   6.091 -13.556  1.00 98.45           H  
ATOM    570  HB3 LEU A  38      18.269   6.045 -12.922  1.00 98.45           H  
ATOM    571  O   LEU A  38      16.865   3.154 -13.876  1.00 98.45           O  
ATOM    572  CG  LEU A  38      17.950   7.591 -14.356  1.00 98.45           C  
ATOM    573  HG  LEU A  38      17.420   7.749 -15.294  1.00 98.45           H  
ATOM    574  CD1 LEU A  38      17.477   8.615 -13.325  1.00 98.45           C  
ATOM    575 HD11 LEU A  38      17.589   9.624 -13.723  1.00 98.45           H  
ATOM    576 HD12 LEU A  38      18.056   8.518 -12.407  1.00 98.45           H  
ATOM    577 HD13 LEU A  38      16.427   8.436 -13.093  1.00 98.45           H  
ATOM    578  CD2 LEU A  38      19.433   7.828 -14.612  1.00 98.45           C  
ATOM    579 HD21 LEU A  38      20.016   7.499 -13.751  1.00 98.45           H  
ATOM    580 HD22 LEU A  38      19.617   8.886 -14.794  1.00 98.45           H  
ATOM    581 HD23 LEU A  38      19.737   7.261 -15.492  1.00 98.45           H  
ATOM    582  N   VAL A  39      19.116   3.168 -13.680  1.00 98.38           N  
ATOM    583  H   VAL A  39      19.967   3.667 -13.898  1.00 98.38           H  
ATOM    584  CA  VAL A  39      19.244   1.939 -12.889  1.00 98.38           C  
ATOM    585  HA  VAL A  39      18.250   1.561 -12.651  1.00 98.38           H  
ATOM    586  C   VAL A  39      19.971   2.256 -11.591  1.00 98.38           C  
ATOM    587  CB  VAL A  39      19.991   0.832 -13.651  1.00 98.38           C  
ATOM    588  HB  VAL A  39      21.036   1.126 -13.756  1.00 98.38           H  
ATOM    589  O   VAL A  39      20.981   2.956 -11.611  1.00 98.38           O  
ATOM    590  CG1 VAL A  39      19.944  -0.506 -12.904  1.00 98.38           C  
ATOM    591 HG11 VAL A  39      18.912  -0.838 -12.791  1.00 98.38           H  
ATOM    592 HG12 VAL A  39      20.405  -0.416 -11.920  1.00 98.38           H  
ATOM    593 HG13 VAL A  39      20.504  -1.258 -13.459  1.00 98.38           H  
ATOM    594  CG2 VAL A  39      19.431   0.619 -15.058  1.00 98.38           C  
ATOM    595 HG21 VAL A  39      19.652   1.487 -15.679  1.00 98.38           H  
ATOM    596 HG22 VAL A  39      19.908  -0.253 -15.504  1.00 98.38           H  
ATOM    597 HG23 VAL A  39      18.356   0.444 -15.017  1.00 98.38           H  
ATOM    598  N   GLY A  40      19.486   1.742 -10.469  1.00 97.95           N  
ATOM    599  H   GLY A  40      18.637   1.195 -10.496  1.00 97.95           H  
ATOM    600  CA  GLY A  40      20.141   1.928  -9.177  1.00 97.95           C  
ATOM    601  HA2 GLY A  40      20.270   2.993  -8.984  1.00 97.95           H  
ATOM    602  HA3 GLY A  40      21.132   1.475  -9.196  1.00 97.95           H  
ATOM    603  C   GLY A  40      19.350   1.315  -8.033  1.00 97.95           C  
ATOM    604  O   GLY A  40      18.392   0.575  -8.255  1.00 97.95           O  
ATOM    605  N   PHE A  41      19.725   1.652  -6.809  1.00 97.36           N  
ATOM    606  H   PHE A  41      20.531   2.247  -6.679  1.00 97.36           H  
ATOM    607  CA  PHE A  41      19.005   1.226  -5.615  1.00 97.36           C  
ATOM    608  HA  PHE A  41      18.492   0.285  -5.819  1.00 97.36           H  
ATOM    609  C   PHE A  41      17.952   2.258  -5.200  1.00 97.36           C  
ATOM    610  CB  PHE A  41      20.011   0.954  -4.506  1.00 97.36           C  
ATOM    611  HB2 PHE A  41      19.476   0.655  -3.605  1.00 97.36           H  
ATOM    612  HB3 PHE A  41      20.533   1.890  -4.306  1.00 97.36           H  
ATOM    613  O   PHE A  41      18.062   3.448  -5.494  1.00 97.36           O  
ATOM    614  CG  PHE A  41      21.028  -0.112  -4.855  1.00 97.36           C  
ATOM    615  CD1 PHE A  41      20.678  -1.471  -4.757  1.00 97.36           C  
ATOM    616  HD1 PHE A  41      19.699  -1.754  -4.402  1.00 97.36           H  
ATOM    617  CD2 PHE A  41      22.316   0.249  -5.293  1.00 97.36           C  
ATOM    618  HD2 PHE A  41      22.607   1.287  -5.352  1.00 97.36           H  
ATOM    619  CE1 PHE A  41      21.606  -2.468  -5.098  1.00 97.36           C  
ATOM    620  HE1 PHE A  41      21.337  -3.510  -5.007  1.00 97.36           H  
ATOM    621  CE2 PHE A  41      23.238  -0.750  -5.650  1.00 97.36           C  
ATOM    622  HE2 PHE A  41      24.230  -0.474  -5.974  1.00 97.36           H  
ATOM    623  CZ  PHE A  41      22.878  -2.105  -5.568  1.00 97.36           C  
ATOM    624  HZ  PHE A  41      23.584  -2.869  -5.857  1.00 97.36           H  
ATOM    625  N   ALA A  42      16.904   1.792  -4.528  1.00 96.37           N  
ATOM    626  H   ALA A  42      16.917   0.826  -4.235  1.00 96.37           H  
ATOM    627  CA  ALA A  42      15.846   2.634  -3.984  1.00 96.37           C  
ATOM    628  HA  ALA A  42      16.268   3.602  -3.714  1.00 96.37           H  
ATOM    629  C   ALA A  42      15.272   2.008  -2.711  1.00 96.37           C  
ATOM    630  CB  ALA A  42      14.761   2.854  -5.046  1.00 96.37           C  
ATOM    631  HB1 ALA A  42      14.376   1.897  -5.400  1.00 96.37           H  
ATOM    632  HB2 ALA A  42      13.942   3.432  -4.618  1.00 96.37           H  
ATOM    633  HB3 ALA A  42      15.174   3.414  -5.885  1.00 96.37           H  
ATOM    634  O   ALA A  42      15.359   0.795  -2.503  1.00 96.37           O  
ATOM    635  N   SER A  43      14.647   2.838  -1.881  1.00 94.31           N  
ATOM    636  H   SER A  43      14.540   3.807  -2.145  1.00 94.31           H  
ATOM    637  CA  SER A  43      14.144   2.458  -0.559  1.00 94.31           C  
ATOM    638  HA  SER A  43      14.891   1.829  -0.074  1.00 94.31           H  
ATOM    639  C   SER A  43      12.835   1.663  -0.598  1.00 94.31           C  
ATOM    640  CB  SER A  43      13.987   3.728   0.276  1.00 94.31           C  
ATOM    641  HB2 SER A  43      13.616   3.479   1.270  1.00 94.31           H  
ATOM    642  HB3 SER A  43      14.967   4.195   0.374  1.00 94.31           H  
ATOM    643  O   SER A  43      12.465   1.059   0.411  1.00 94.31           O  
ATOM    644  OG  SER A  43      13.097   4.625  -0.365  1.00 94.31           O  
ATOM    645  HG  SER A  43      13.250   5.518  -0.045  1.00 94.31           H  
ATOM    646  N   LYS A  44      12.140   1.648  -1.745  1.00 93.99           N  
ATOM    647  H   LYS A  44      12.485   2.242  -2.486  1.00 93.99           H  
ATOM    648  CA  LYS A  44      10.987   0.788  -2.066  1.00 93.99           C  
ATOM    649  HA  LYS A  44      11.196  -0.215  -1.695  1.00 93.99           H  
ATOM    650  C   LYS A  44      10.772   0.688  -3.584  1.00 93.99           C  
ATOM    651  CB  LYS A  44       9.726   1.304  -1.351  1.00 93.99           C  
ATOM    652  HB2 LYS A  44       9.914   1.314  -0.277  1.00 93.99           H  
ATOM    653  HB3 LYS A  44       8.907   0.604  -1.519  1.00 93.99           H  
ATOM    654  O   LYS A  44      11.529   1.258  -4.364  1.00 93.99           O  
ATOM    655  CG  LYS A  44       9.298   2.703  -1.811  1.00 93.99           C  
ATOM    656  HG2 LYS A  44      10.047   3.414  -1.462  1.00 93.99           H  
ATOM    657  HG3 LYS A  44       9.281   2.745  -2.900  1.00 93.99           H  
ATOM    658  CD  LYS A  44       7.920   3.146  -1.300  1.00 93.99           C  
ATOM    659  HD2 LYS A  44       7.811   4.208  -1.518  1.00 93.99           H  
ATOM    660  HD3 LYS A  44       7.858   3.003  -0.221  1.00 93.99           H  
ATOM    661  CE  LYS A  44       6.798   2.372  -2.005  1.00 93.99           C  
ATOM    662  HE2 LYS A  44       6.826   1.333  -1.678  1.00 93.99           H  
ATOM    663  HE3 LYS A  44       6.993   2.378  -3.078  1.00 93.99           H  
ATOM    664  NZ  LYS A  44       5.458   2.956  -1.751  1.00 93.99           N  
ATOM    665  HZ1 LYS A  44       4.736   2.342  -2.099  1.00 93.99           H  
ATOM    666  HZ2 LYS A  44       5.303   3.140  -0.770  1.00 93.99           H  
ATOM    667  HZ3 LYS A  44       5.371   3.811  -2.281  1.00 93.99           H  
ATOM    668  N   GLY A  45       9.729  -0.029  -4.002  1.00 94.29           N  
ATOM    669  H   GLY A  45       9.144  -0.469  -3.306  1.00 94.29           H  
ATOM    670  CA  GLY A  45       9.303  -0.136  -5.398  1.00 94.29           C  
ATOM    671  HA2 GLY A  45       8.223   0.008  -5.435  1.00 94.29           H  
ATOM    672  HA3 GLY A  45       9.759   0.657  -5.991  1.00 94.29           H  
ATOM    673  C   GLY A  45       9.624  -1.479  -6.056  1.00 94.29           C  
ATOM    674  O   GLY A  45      10.283  -2.327  -5.446  1.00 94.29           O  
ATOM    675  N   PRO A  46       9.140  -1.696  -7.289  1.00 95.25           N  
ATOM    676  CA  PRO A  46       9.323  -2.950  -8.009  1.00 95.25           C  
ATOM    677  HA  PRO A  46       8.979  -3.785  -7.398  1.00 95.25           H  
ATOM    678  C   PRO A  46      10.798  -3.170  -8.372  1.00 95.25           C  
ATOM    679  CB  PRO A  46       8.429  -2.823  -9.243  1.00 95.25           C  
ATOM    680  HB2 PRO A  46       7.421  -3.159  -8.998  1.00 95.25           H  
ATOM    681  HB3 PRO A  46       8.821  -3.392 -10.087  1.00 95.25           H  
ATOM    682  O   PRO A  46      11.471  -2.246  -8.828  1.00 95.25           O  
ATOM    683  CG  PRO A  46       8.411  -1.320  -9.522  1.00 95.25           C  
ATOM    684  HG2 PRO A  46       9.314  -1.033 -10.061  1.00 95.25           H  
ATOM    685  HG3 PRO A  46       7.521  -1.018 -10.074  1.00 95.25           H  
ATOM    686  CD  PRO A  46       8.439  -0.722  -8.117  1.00 95.25           C  
ATOM    687  HD2 PRO A  46       8.958   0.237  -8.135  1.00 95.25           H  
ATOM    688  HD3 PRO A  46       7.421  -0.596  -7.749  1.00 95.25           H  
ATOM    689  N   ILE A  47      11.294  -4.392  -8.173  1.00 97.18           N  
ATOM    690  H   ILE A  47      10.679  -5.126  -7.850  1.00 97.18           H  
ATOM    691  CA  ILE A  47      12.691  -4.769  -8.422  1.00 97.18           C  
ATOM    692  HA  ILE A  47      13.313  -3.877  -8.356  1.00 97.18           H  
ATOM    693  C   ILE A  47      12.817  -5.328  -9.846  1.00 97.18           C  
ATOM    694  CB  ILE A  47      13.193  -5.763  -7.346  1.00 97.18           C  
ATOM    695  HB  ILE A  47      12.598  -6.674  -7.408  1.00 97.18           H  
ATOM    696  O   ILE A  47      11.962  -6.090 -10.287  1.00 97.18           O  
ATOM    697  CG1 ILE A  47      13.066  -5.176  -5.919  1.00 97.18           C  
ATOM    698 HG12 ILE A  47      13.822  -4.405  -5.776  1.00 97.18           H  
ATOM    699 HG13 ILE A  47      12.089  -4.712  -5.783  1.00 97.18           H  
ATOM    700  CG2 ILE A  47      14.666  -6.109  -7.622  1.00 97.18           C  
ATOM    701 HG21 ILE A  47      15.074  -6.758  -6.847  1.00 97.18           H  
ATOM    702 HG22 ILE A  47      15.272  -5.206  -7.685  1.00 97.18           H  
ATOM    703 HG23 ILE A  47      14.735  -6.673  -8.553  1.00 97.18           H  
ATOM    704  CD1 ILE A  47      13.205  -6.232  -4.815  1.00 97.18           C  
ATOM    705 HD11 ILE A  47      12.381  -6.943  -4.878  1.00 97.18           H  
ATOM    706 HD12 ILE A  47      13.186  -5.737  -3.844  1.00 97.18           H  
ATOM    707 HD13 ILE A  47      14.145  -6.777  -4.896  1.00 97.18           H  
ATOM    708  N   ASN A  48      13.858  -4.919 -10.579  1.00 97.04           N  
ATOM    709  H   ASN A  48      14.508  -4.287 -10.132  1.00 97.04           H  
ATOM    710  CA  ASN A  48      14.189  -5.349 -11.944  1.00 97.04           C  
ATOM    711  HA  ASN A  48      15.016  -4.721 -12.275  1.00 97.04           H  
ATOM    712  C   ASN A  48      13.093  -5.117 -13.008  1.00 97.04           C  
ATOM    713  CB  ASN A  48      14.725  -6.793 -11.901  1.00 97.04           C  
ATOM    714  HB2 ASN A  48      14.020  -7.442 -11.381  1.00 97.04           H  
ATOM    715  HB3 ASN A  48      14.831  -7.168 -12.919  1.00 97.04           H  
ATOM    716  O   ASN A  48      13.200  -5.617 -14.124  1.00 97.04           O  
ATOM    717  CG  ASN A  48      16.090  -6.881 -11.248  1.00 97.04           C  
ATOM    718  ND2 ASN A  48      16.290  -7.768 -10.297  1.00 97.04           N  
ATOM    719 HD21 ASN A  48      17.187  -7.775  -9.832  1.00 97.04           H  
ATOM    720 HD22 ASN A  48      15.541  -8.314  -9.895  1.00 97.04           H  
ATOM    721  OD1 ASN A  48      17.008  -6.163 -11.623  1.00 97.04           O  
ATOM    722  N   ILE A  49      12.058  -4.325 -12.704  1.00 96.04           N  
ATOM    723  H   ILE A  49      12.002  -3.977 -11.757  1.00 96.04           H  
ATOM    724  CA  ILE A  49      10.961  -4.011 -13.630  1.00 96.04           C  
ATOM    725  HA  ILE A  49      11.039  -4.662 -14.501  1.00 96.04           H  
ATOM    726  C   ILE A  49      11.069  -2.546 -14.079  1.00 96.04           C  
ATOM    727  CB  ILE A  49       9.587  -4.330 -13.006  1.00 96.04           C  
ATOM    728  HB  ILE A  49       9.505  -3.767 -12.076  1.00 96.04           H  
ATOM    729  O   ILE A  49      10.848  -1.639 -13.267  1.00 96.04           O  
ATOM    730  CG1 ILE A  49       9.456  -5.840 -12.701  1.00 96.04           C  
ATOM    731 HG12 ILE A  49       9.350  -6.391 -13.636  1.00 96.04           H  
ATOM    732 HG13 ILE A  49      10.362  -6.205 -12.217  1.00 96.04           H  
ATOM    733  CG2 ILE A  49       8.447  -3.892 -13.950  1.00 96.04           C  
ATOM    734 HG21 ILE A  49       8.538  -4.401 -14.910  1.00 96.04           H  
ATOM    735 HG22 ILE A  49       8.472  -2.814 -14.111  1.00 96.04           H  
ATOM    736 HG23 ILE A  49       7.478  -4.126 -13.509  1.00 96.04           H  
ATOM    737  CD1 ILE A  49       8.282  -6.191 -11.778  1.00 96.04           C  
ATOM    738 HD11 ILE A  49       7.329  -5.961 -12.255  1.00 96.04           H  
ATOM    739 HD12 ILE A  49       8.310  -7.258 -11.558  1.00 96.04           H  
ATOM    740 HD13 ILE A  49       8.369  -5.640 -10.842  1.00 96.04           H  
ATOM    741  N   PRO A  50      11.344  -2.287 -15.372  1.00 96.84           N  
ATOM    742  CA  PRO A  50      11.337  -0.943 -15.936  1.00 96.84           C  
ATOM    743  HA  PRO A  50      12.119  -0.357 -15.455  1.00 96.84           H  
ATOM    744  C   PRO A  50       9.993  -0.247 -15.728  1.00 96.84           C  
ATOM    745  CB  PRO A  50      11.683  -1.118 -17.419  1.00 96.84           C  
ATOM    746  HB2 PRO A  50      12.242  -0.264 -17.800  1.00 96.84           H  
ATOM    747  HB3 PRO A  50      10.784  -1.283 -18.013  1.00 96.84           H  
ATOM    748  O   PRO A  50       8.979  -0.617 -16.318  1.00 96.84           O  
ATOM    749  CG  PRO A  50      12.521  -2.395 -17.419  1.00 96.84           C  
ATOM    750  HG2 PRO A  50      12.534  -2.912 -18.378  1.00 96.84           H  
ATOM    751  HG3 PRO A  50      13.538  -2.161 -17.106  1.00 96.84           H  
ATOM    752  CD  PRO A  50      11.826  -3.240 -16.362  1.00 96.84           C  
ATOM    753  HD2 PRO A  50      10.983  -3.771 -16.803  1.00 96.84           H  
ATOM    754  HD3 PRO A  50      12.540  -3.945 -15.936  1.00 96.84           H  
ATOM    755  N   THR A  51       9.990   0.789 -14.893  1.00 96.97           N  
ATOM    756  H   THR A  51      10.843   1.007 -14.397  1.00 96.97           H  
ATOM    757  CA  THR A  51       8.769   1.500 -14.505  1.00 96.97           C  
ATOM    758  HA  THR A  51       7.902   1.000 -14.936  1.00 96.97           H  
ATOM    759  C   THR A  51       8.803   2.931 -15.020  1.00 96.97           C  
ATOM    760  CB  THR A  51       8.589   1.465 -12.988  1.00 96.97           C  
ATOM    761  HB  THR A  51       9.412   2.005 -12.519  1.00 96.97           H  
ATOM    762  O   THR A  51       9.738   3.677 -14.730  1.00 96.97           O  
ATOM    763  CG2 THR A  51       7.264   2.092 -12.554  1.00 96.97           C  
ATOM    764 HG21 THR A  51       6.441   1.651 -13.116  1.00 96.97           H  
ATOM    765 HG22 THR A  51       7.109   1.892 -11.494  1.00 96.97           H  
ATOM    766 HG23 THR A  51       7.286   3.170 -12.712  1.00 96.97           H  
ATOM    767  OG1 THR A  51       8.572   0.130 -12.537  1.00 96.97           O  
ATOM    768  HG1 THR A  51       9.405  -0.290 -12.764  1.00 96.97           H  
ATOM    769  N   LEU A  52       7.777   3.323 -15.780  1.00 96.33           N  
ATOM    770  H   LEU A  52       7.037   2.663 -15.970  1.00 96.33           H  
ATOM    771  CA  LEU A  52       7.640   4.685 -16.294  1.00 96.33           C  
ATOM    772  HA  LEU A  52       8.624   5.012 -16.632  1.00 96.33           H  
ATOM    773  C   LEU A  52       7.168   5.637 -15.187  1.00 96.33           C  
ATOM    774  CB  LEU A  52       6.689   4.697 -17.503  1.00 96.33           C  
ATOM    775  HB2 LEU A  52       7.069   4.011 -18.260  1.00 96.33           H  
ATOM    776  HB3 LEU A  52       5.715   4.333 -17.175  1.00 96.33           H  
ATOM    777  O   LEU A  52       6.106   5.451 -14.589  1.00 96.33           O  
ATOM    778  CG  LEU A  52       6.502   6.089 -18.142  1.00 96.33           C  
ATOM    779  HG  LEU A  52       6.179   6.804 -17.385  1.00 96.33           H  
ATOM    780  CD1 LEU A  52       7.784   6.611 -18.794  1.00 96.33           C  
ATOM    781 HD11 LEU A  52       8.152   5.895 -19.530  1.00 96.33           H  
ATOM    782 HD12 LEU A  52       8.553   6.774 -18.039  1.00 96.33           H  
ATOM    783 HD13 LEU A  52       7.581   7.560 -19.290  1.00 96.33           H  
ATOM    784  CD2 LEU A  52       5.415   6.025 -19.214  1.00 96.33           C  
ATOM    785 HD21 LEU A  52       4.476   5.698 -18.769  1.00 96.33           H  
ATOM    786 HD22 LEU A  52       5.271   7.013 -19.653  1.00 96.33           H  
ATOM    787 HD23 LEU A  52       5.709   5.330 -20.000  1.00 96.33           H  
ATOM    788  N   VAL A  53       7.935   6.698 -14.975  1.00 95.58           N  
ATOM    789  H   VAL A  53       8.806   6.749 -15.485  1.00 95.58           H  
ATOM    790  CA  VAL A  53       7.681   7.771 -14.019  1.00 95.58           C  
ATOM    791  HA  VAL A  53       6.716   7.607 -13.540  1.00 95.58           H  
ATOM    792  C   VAL A  53       7.636   9.104 -14.760  1.00 95.58           C  
ATOM    793  CB  VAL A  53       8.764   7.777 -12.927  1.00 95.58           C  
ATOM    794  HB  VAL A  53       9.738   7.959 -13.382  1.00 95.58           H  
ATOM    795  O   VAL A  53       8.488   9.389 -15.601  1.00 95.58           O  
ATOM    796  CG1 VAL A  53       8.493   8.878 -11.902  1.00 95.58           C  
ATOM    797 HG11 VAL A  53       9.260   8.807 -11.132  1.00 95.58           H  
ATOM    798 HG12 VAL A  53       8.567   9.863 -12.362  1.00 95.58           H  
ATOM    799 HG13 VAL A  53       7.509   8.742 -11.452  1.00 95.58           H  
ATOM    800  CG2 VAL A  53       8.821   6.446 -12.164  1.00 95.58           C  
ATOM    801 HG21 VAL A  53       9.118   5.642 -12.838  1.00 95.58           H  
ATOM    802 HG22 VAL A  53       7.848   6.211 -11.733  1.00 95.58           H  
ATOM    803 HG23 VAL A  53       9.566   6.502 -11.370  1.00 95.58           H  
ATOM    804  N   GLN A  54       6.634   9.927 -14.444  1.00 94.58           N  
ATOM    805  H   GLN A  54       5.906   9.573 -13.841  1.00 94.58           H  
ATOM    806  CA  GLN A  54       6.395  11.201 -15.131  1.00 94.58           C  
ATOM    807  HA  GLN A  54       7.144  11.332 -15.911  1.00 94.58           H  
ATOM    808  C   GLN A  54       6.513  12.429 -14.227  1.00 94.58           C  
ATOM    809  CB  GLN A  54       5.005  11.167 -15.783  1.00 94.58           C  
ATOM    810  HB2 GLN A  54       4.247  11.080 -15.004  1.00 94.58           H  
ATOM    811  HB3 GLN A  54       4.845  12.108 -16.310  1.00 94.58           H  
ATOM    812  O   GLN A  54       6.628  13.551 -14.710  1.00 94.58           O  
ATOM    813  CG  GLN A  54       4.834  10.014 -16.783  1.00 94.58           C  
ATOM    814  HG2 GLN A  54       5.645  10.038 -17.511  1.00 94.58           H  
ATOM    815  HG3 GLN A  54       4.875   9.057 -16.263  1.00 94.58           H  
ATOM    816  CD  GLN A  54       3.498  10.100 -17.509  1.00 94.58           C  
ATOM    817  NE2 GLN A  54       3.482  10.003 -18.821  1.00 94.58           N  
ATOM    818 HE21 GLN A  54       2.581  10.044 -19.274  1.00 94.58           H  
ATOM    819 HE22 GLN A  54       4.340   9.897 -19.344  1.00 94.58           H  
ATOM    820  OE1 GLN A  54       2.441  10.252 -16.913  1.00 94.58           O  
ATOM    821  N   THR A  55       6.457  12.241 -12.907  1.00 94.33           N  
ATOM    822  H   THR A  55       6.451  11.291 -12.562  1.00 94.33           H  
ATOM    823  CA  THR A  55       6.537  13.334 -11.930  1.00 94.33           C  
ATOM    824  HA  THR A  55       7.055  14.179 -12.384  1.00 94.33           H  
ATOM    825  C   THR A  55       7.336  12.904 -10.708  1.00 94.33           C  
ATOM    826  CB  THR A  55       5.145  13.812 -11.472  1.00 94.33           C  
ATOM    827  HB  THR A  55       5.283  14.674 -10.818  1.00 94.33           H  
ATOM    828  O   THR A  55       7.319  11.728 -10.346  1.00 94.33           O  
ATOM    829  CG2 THR A  55       4.215  14.225 -12.611  1.00 94.33           C  
ATOM    830 HG21 THR A  55       3.967  13.369 -13.239  1.00 94.33           H  
ATOM    831 HG22 THR A  55       3.297  14.645 -12.200  1.00 94.33           H  
ATOM    832 HG23 THR A  55       4.706  14.981 -13.225  1.00 94.33           H  
ATOM    833  OG1 THR A  55       4.473  12.811 -10.741  1.00 94.33           O  
ATOM    834  HG1 THR A  55       4.263  12.121 -11.374  1.00 94.33           H  
ATOM    835  N   ALA A  56       7.964  13.858 -10.015  1.00 92.29           N  
ATOM    836  H   ALA A  56       8.041  14.787 -10.402  1.00 92.29           H  
ATOM    837  CA  ALA A  56       8.644  13.585  -8.746  1.00 92.29           C  
ATOM    838  HA  ALA A  56       9.446  12.867  -8.918  1.00 92.29           H  
ATOM    839  C   ALA A  56       7.691  12.974  -7.699  1.00 92.29           C  
ATOM    840  CB  ALA A  56       9.273  14.889  -8.243  1.00 92.29           C  
ATOM    841  HB1 ALA A  56       9.812  14.693  -7.317  1.00 92.29           H  
ATOM    842  HB2 ALA A  56       8.507  15.641  -8.055  1.00 92.29           H  
ATOM    843  HB3 ALA A  56       9.985  15.267  -8.977  1.00 92.29           H  
ATOM    844  O   ALA A  56       8.037  12.031  -7.001  1.00 92.29           O  
ATOM    845  N   ARG A  57       6.423  13.409  -7.645  1.00 91.40           N  
ATOM    846  H   ARG A  57       6.155  14.173  -8.249  1.00 91.40           H  
ATOM    847  CA  ARG A  57       5.432  12.797  -6.741  1.00 91.40           C  
ATOM    848  HA  ARG A  57       5.826  12.843  -5.726  1.00 91.40           H  
ATOM    849  C   ARG A  57       5.219  11.310  -7.038  1.00 91.40           C  
ATOM    850  CB  ARG A  57       4.112  13.574  -6.808  1.00 91.40           C  
ATOM    851  HB2 ARG A  57       4.308  14.625  -6.596  1.00 91.40           H  
ATOM    852  HB3 ARG A  57       3.689  13.490  -7.809  1.00 91.40           H  
ATOM    853  O   ARG A  57       5.145  10.505  -6.112  1.00 91.40           O  
ATOM    854  CG  ARG A  57       3.109  13.036  -5.776  1.00 91.40           C  
ATOM    855  HG2 ARG A  57       2.893  11.986  -5.975  1.00 91.40           H  
ATOM    856  HG3 ARG A  57       3.537  13.125  -4.778  1.00 91.40           H  
ATOM    857  CD  ARG A  57       1.795  13.811  -5.836  1.00 91.40           C  
ATOM    858  HD2 ARG A  57       1.388  13.716  -6.843  1.00 91.40           H  
ATOM    859  HD3 ARG A  57       1.991  14.864  -5.629  1.00 91.40           H  
ATOM    860  NE  ARG A  57       0.844  13.285  -4.841  1.00 91.40           N  
ATOM    861  HE  ARG A  57       1.248  12.856  -4.021  1.00 91.40           H  
ATOM    862  NH1 ARG A  57      -1.109  13.764  -5.951  1.00 91.40           N  
ATOM    863 HH11 ARG A  57      -2.116  13.699  -6.001  1.00 91.40           H  
ATOM    864 HH12 ARG A  57      -0.566  14.143  -6.714  1.00 91.40           H  
ATOM    865  NH2 ARG A  57      -1.182  12.751  -3.961  1.00 91.40           N  
ATOM    866 HH21 ARG A  57      -2.189  12.694  -4.020  1.00 91.40           H  
ATOM    867 HH22 ARG A  57      -0.721  12.331  -3.166  1.00 91.40           H  
ATOM    868  CZ  ARG A  57      -0.474  13.271  -4.923  1.00 91.40           C  
ATOM    869  N   GLN A  58       5.105  10.949  -8.315  1.00 93.34           N  
ATOM    870  H   GLN A  58       5.216  11.653  -9.031  1.00 93.34           H  
ATOM    871  CA  GLN A  58       4.978   9.552  -8.723  1.00 93.34           C  
ATOM    872  HA  GLN A  58       4.166   9.093  -8.159  1.00 93.34           H  
ATOM    873  C   GLN A  58       6.259   8.768  -8.407  1.00 93.34           C  
ATOM    874  CB  GLN A  58       4.625   9.493 -10.212  1.00 93.34           C  
ATOM    875  HB2 GLN A  58       5.458   9.896 -10.787  1.00 93.34           H  
ATOM    876  HB3 GLN A  58       3.745  10.110 -10.396  1.00 93.34           H  
ATOM    877  O   GLN A  58       6.153   7.656  -7.897  1.00 93.34           O  
ATOM    878  CG  GLN A  58       4.320   8.064 -10.687  1.00 93.34           C  
ATOM    879  HG2 GLN A  58       3.422   7.699 -10.189  1.00 93.34           H  
ATOM    880  HG3 GLN A  58       5.150   7.406 -10.431  1.00 93.34           H  
ATOM    881  CD  GLN A  58       4.128   7.982 -12.196  1.00 93.34           C  
ATOM    882  NE2 GLN A  58       3.713   6.849 -12.710  1.00 93.34           N  
ATOM    883 HE21 GLN A  58       3.769   6.763 -13.715  1.00 93.34           H  
ATOM    884 HE22 GLN A  58       3.599   6.029 -12.131  1.00 93.34           H  
ATOM    885  OE1 GLN A  58       4.393   8.923 -12.932  1.00 93.34           O  
ATOM    886  N   LEU A  59       7.439   9.364  -8.635  1.00 95.74           N  
ATOM    887  H   LEU A  59       7.447  10.274  -9.074  1.00 95.74           H  
ATOM    888  CA  LEU A  59       8.735   8.789  -8.257  1.00 95.74           C  
ATOM    889  HA  LEU A  59       8.898   7.885  -8.844  1.00 95.74           H  
ATOM    890  C   LEU A  59       8.738   8.392  -6.779  1.00 95.74           C  
ATOM    891  CB  LEU A  59       9.869   9.796  -8.546  1.00 95.74           C  
ATOM    892  HB2 LEU A  59       9.722  10.677  -7.921  1.00 95.74           H  
ATOM    893  HB3 LEU A  59       9.831  10.137  -9.581  1.00 95.74           H  
ATOM    894  O   LEU A  59       8.958   7.227  -6.473  1.00 95.74           O  
ATOM    895  CG  LEU A  59      11.284   9.284  -8.228  1.00 95.74           C  
ATOM    896  HG  LEU A  59      11.328   8.939  -7.194  1.00 95.74           H  
ATOM    897  CD1 LEU A  59      11.710   8.143  -9.151  1.00 95.74           C  
ATOM    898 HD11 LEU A  59      12.737   7.858  -8.920  1.00 95.74           H  
ATOM    899 HD12 LEU A  59      11.652   8.457 -10.193  1.00 95.74           H  
ATOM    900 HD13 LEU A  59      11.075   7.273  -8.987  1.00 95.74           H  
ATOM    901  CD2 LEU A  59      12.261  10.446  -8.381  1.00 95.74           C  
ATOM    902 HD21 LEU A  59      11.976  11.262  -7.717  1.00 95.74           H  
ATOM    903 HD22 LEU A  59      12.279  10.804  -9.410  1.00 95.74           H  
ATOM    904 HD23 LEU A  59      13.259  10.123  -8.088  1.00 95.74           H  
ATOM    905  N   HIS A  60       8.406   9.321  -5.880  1.00 92.52           N  
ATOM    906  H   HIS A  60       8.309  10.278  -6.189  1.00 92.52           H  
ATOM    907  CA  HIS A  60       8.410   9.056  -4.438  1.00 92.52           C  
ATOM    908  HA  HIS A  60       9.365   8.599  -4.180  1.00 92.52           H  
ATOM    909  C   HIS A  60       7.326   8.078  -3.997  1.00 92.52           C  
ATOM    910  CB  HIS A  60       8.274  10.369  -3.664  1.00 92.52           C  
ATOM    911  HB2 HIS A  60       8.330  10.155  -2.597  1.00 92.52           H  
ATOM    912  HB3 HIS A  60       7.307  10.823  -3.878  1.00 92.52           H  
ATOM    913  O   HIS A  60       7.530   7.295  -3.075  1.00 92.52           O  
ATOM    914  CG  HIS A  60       9.366  11.334  -4.009  1.00 92.52           C  
ATOM    915  CD2 HIS A  60       9.207  12.633  -4.401  1.00 92.52           C  
ATOM    916  HD2 HIS A  60       8.269  13.163  -4.475  1.00 92.52           H  
ATOM    917  ND1 HIS A  60      10.701  11.029  -4.107  1.00 92.52           N  
ATOM    918  HD1 HIS A  60      11.136  10.146  -3.881  1.00 92.52           H  
ATOM    919  CE1 HIS A  60      11.328  12.118  -4.575  1.00 92.52           C  
ATOM    920  HE1 HIS A  60      12.385  12.152  -4.794  1.00 92.52           H  
ATOM    921  NE2 HIS A  60      10.450  13.119  -4.786  1.00 92.52           N  
ATOM    922  N   THR A  61       6.178   8.075  -4.677  1.00 89.33           N  
ATOM    923  H   THR A  61       6.072   8.731  -5.438  1.00 89.33           H  
ATOM    924  CA  THR A  61       5.108   7.115  -4.375  1.00 89.33           C  
ATOM    925  HA  THR A  61       4.885   7.162  -3.309  1.00 89.33           H  
ATOM    926  C   THR A  61       5.555   5.684  -4.686  1.00 89.33           C  
ATOM    927  CB  THR A  61       3.826   7.457  -5.146  1.00 89.33           C  
ATOM    928  HB  THR A  61       4.015   7.374  -6.217  1.00 89.33           H  
ATOM    929  O   THR A  61       5.317   4.783  -3.879  1.00 89.33           O  
ATOM    930  CG2 THR A  61       2.660   6.540  -4.779  1.00 89.33           C  
ATOM    931 HG21 THR A  61       2.870   5.516  -5.087  1.00 89.33           H  
ATOM    932 HG22 THR A  61       2.493   6.564  -3.702  1.00 89.33           H  
ATOM    933 HG23 THR A  61       1.757   6.873  -5.289  1.00 89.33           H  
ATOM    934  OG1 THR A  61       3.418   8.780  -4.860  1.00 89.33           O  
ATOM    935  HG1 THR A  61       4.129   9.361  -5.138  1.00 89.33           H  
ATOM    936  N   ILE A  62       6.218   5.477  -5.829  1.00 93.44           N  
ATOM    937  H   ILE A  62       6.412   6.270  -6.423  1.00 93.44           H  
ATOM    938  CA  ILE A  62       6.622   4.149  -6.310  1.00 93.44           C  
ATOM    939  HA  ILE A  62       5.873   3.420  -5.998  1.00 93.44           H  
ATOM    940  C   ILE A  62       7.946   3.703  -5.682  1.00 93.44           C  
ATOM    941  CB  ILE A  62       6.671   4.126  -7.857  1.00 93.44           C  
ATOM    942  HB  ILE A  62       7.354   4.907  -8.193  1.00 93.44           H  
ATOM    943  O   ILE A  62       8.011   2.602  -5.145  1.00 93.44           O  
ATOM    944  CG1 ILE A  62       5.266   4.406  -8.446  1.00 93.44           C  
ATOM    945 HG12 ILE A  62       4.886   5.349  -8.052  1.00 93.44           H  
ATOM    946 HG13 ILE A  62       4.580   3.618  -8.134  1.00 93.44           H  
ATOM    947  CG2 ILE A  62       7.198   2.772  -8.367  1.00 93.44           C  
ATOM    948 HG21 ILE A  62       6.525   1.967  -8.072  1.00 93.44           H  
ATOM    949 HG22 ILE A  62       8.193   2.565  -7.973  1.00 93.44           H  
ATOM    950 HG23 ILE A  62       7.296   2.788  -9.452  1.00 93.44           H  
ATOM    951  CD1 ILE A  62       5.231   4.510  -9.977  1.00 93.44           C  
ATOM    952 HD11 ILE A  62       5.384   3.529 -10.428  1.00 93.44           H  
ATOM    953 HD12 ILE A  62       4.255   4.882 -10.289  1.00 93.44           H  
ATOM    954 HD13 ILE A  62       6.006   5.194 -10.322  1.00 93.44           H  
ATOM    955  N   PHE A  63       8.980   4.545  -5.727  1.00 95.24           N  
ATOM    956  H   PHE A  63       8.839   5.455  -6.144  1.00 95.24           H  
ATOM    957  CA  PHE A  63      10.360   4.198  -5.366  1.00 95.24           C  
ATOM    958  HA  PHE A  63      10.420   3.115  -5.260  1.00 95.24           H  
ATOM    959  C   PHE A  63      10.836   4.771  -4.022  1.00 95.24           C  
ATOM    960  CB  PHE A  63      11.299   4.583  -6.515  1.00 95.24           C  
ATOM    961  HB2 PHE A  63      11.177   5.641  -6.751  1.00 95.24           H  
ATOM    962  HB3 PHE A  63      12.328   4.440  -6.188  1.00 95.24           H  
ATOM    963  O   PHE A  63      11.907   4.401  -3.548  1.00 95.24           O  
ATOM    964  CG  PHE A  63      11.104   3.743  -7.760  1.00 95.24           C  
ATOM    965  CD1 PHE A  63      11.586   2.421  -7.780  1.00 95.24           C  
ATOM    966  HD1 PHE A  63      12.086   2.018  -6.912  1.00 95.24           H  
ATOM    967  CD2 PHE A  63      10.434   4.261  -8.884  1.00 95.24           C  
ATOM    968  HD2 PHE A  63      10.040   5.266  -8.862  1.00 95.24           H  
ATOM    969  CE1 PHE A  63      11.418   1.625  -8.925  1.00 95.24           C  
ATOM    970  HE1 PHE A  63      11.781   0.609  -8.941  1.00 95.24           H  
ATOM    971  CE2 PHE A  63      10.269   3.465 -10.032  1.00 95.24           C  
ATOM    972  HE2 PHE A  63       9.762   3.860 -10.900  1.00 95.24           H  
ATOM    973  CZ  PHE A  63      10.774   2.152 -10.054  1.00 95.24           C  
ATOM    974  HZ  PHE A  63      10.675   1.531 -10.932  1.00 95.24           H  
ATOM    975  N   GLY A  64      10.026   5.611  -3.373  1.00 92.48           N  
ATOM    976  H   GLY A  64       9.167   5.900  -3.818  1.00 92.48           H  
ATOM    977  CA  GLY A  64      10.338   6.189  -2.066  1.00 92.48           C  
ATOM    978  HA2 GLY A  64       9.412   6.381  -1.524  1.00 92.48           H  
ATOM    979  HA3 GLY A  64      10.920   5.480  -1.478  1.00 92.48           H  
ATOM    980  C   GLY A  64      11.132   7.491  -2.126  1.00 92.48           C  
ATOM    981  O   GLY A  64      11.423   8.044  -3.194  1.00 92.48           O  
ATOM    982  N   TYR A  65      11.438   8.012  -0.944  1.00 92.38           N  
ATOM    983  H   TYR A  65      11.202   7.500  -0.106  1.00 92.38           H  
ATOM    984  CA  TYR A  65      12.260   9.206  -0.774  1.00 92.38           C  
ATOM    985  HA  TYR A  65      12.112   9.863  -1.631  1.00 92.38           H  
ATOM    986  C   TYR A  65      13.752   8.841  -0.725  1.00 92.38           C  
ATOM    987  CB  TYR A  65      11.779   9.956   0.473  1.00 92.38           C  
ATOM    988  HB2 TYR A  65      12.492  10.736   0.739  1.00 92.38           H  
ATOM    989  HB3 TYR A  65      11.738   9.269   1.318  1.00 92.38           H  
ATOM    990  O   TYR A  65      14.093   7.683  -0.460  1.00 92.38           O  
ATOM    991  CG  TYR A  65      10.422  10.600   0.267  1.00 92.38           C  
ATOM    992  CD1 TYR A  65      10.328  11.836  -0.402  1.00 92.38           C  
ATOM    993  HD1 TYR A  65      11.226  12.327  -0.749  1.00 92.38           H  
ATOM    994  CD2 TYR A  65       9.255   9.946   0.707  1.00 92.38           C  
ATOM    995  HD2 TYR A  65       9.339   8.993   1.210  1.00 92.38           H  
ATOM    996  CE1 TYR A  65       9.072  12.433  -0.611  1.00 92.38           C  
ATOM    997  HE1 TYR A  65       9.015  13.382  -1.125  1.00 92.38           H  
ATOM    998  CE2 TYR A  65       7.994  10.533   0.490  1.00 92.38           C  
ATOM    999  HE2 TYR A  65       7.095  10.038   0.826  1.00 92.38           H  
ATOM   1000  OH  TYR A  65       6.693  12.362  -0.366  1.00 92.38           O  
ATOM   1001  HH  TYR A  65       6.811  13.247  -0.719  1.00 92.38           H  
ATOM   1002  CZ  TYR A  65       7.904  11.781  -0.161  1.00 92.38           C  
ATOM   1003  N   PRO A  66      14.658   9.797  -1.001  1.00 93.51           N  
ATOM   1004  CA  PRO A  66      16.087   9.571  -0.823  1.00 93.51           C  
ATOM   1005  HA  PRO A  66      16.389   8.655  -1.331  1.00 93.51           H  
ATOM   1006  C   PRO A  66      16.431   9.462   0.671  1.00 93.51           C  
ATOM   1007  CB  PRO A  66      16.767  10.765  -1.492  1.00 93.51           C  
ATOM   1008  HB2 PRO A  66      17.706  11.018  -0.999  1.00 93.51           H  
ATOM   1009  HB3 PRO A  66      16.939  10.547  -2.546  1.00 93.51           H  
ATOM   1010  O   PRO A  66      16.024  10.304   1.472  1.00 93.51           O  
ATOM   1011  CG  PRO A  66      15.741  11.893  -1.367  1.00 93.51           C  
ATOM   1012  HG2 PRO A  66      15.826  12.616  -2.179  1.00 93.51           H  
ATOM   1013  HG3 PRO A  66      15.852  12.387  -0.401  1.00 93.51           H  
ATOM   1014  CD  PRO A  66      14.398  11.173  -1.419  1.00 93.51           C  
ATOM   1015  HD2 PRO A  66      13.698  11.680  -0.754  1.00 93.51           H  
ATOM   1016  HD3 PRO A  66      14.012  11.192  -2.438  1.00 93.51           H  
ATOM   1017  N   HIS A  67      17.217   8.448   1.044  1.00 92.31           N  
ATOM   1018  H   HIS A  67      17.500   7.779   0.342  1.00 92.31           H  
ATOM   1019  CA  HIS A  67      17.669   8.216   2.425  1.00 92.31           C  
ATOM   1020  HA  HIS A  67      17.307   9.009   3.079  1.00 92.31           H  
ATOM   1021  C   HIS A  67      19.202   8.204   2.504  1.00 92.31           C  
ATOM   1022  CB  HIS A  67      17.071   6.913   2.971  1.00 92.31           C  
ATOM   1023  HB2 HIS A  67      17.302   6.090   2.295  1.00 92.31           H  
ATOM   1024  HB3 HIS A  67      17.530   6.712   3.939  1.00 92.31           H  
ATOM   1025  O   HIS A  67      19.794   7.134   2.614  1.00 92.31           O  
ATOM   1026  CG  HIS A  67      15.589   6.950   3.181  1.00 92.31           C  
ATOM   1027  CD2 HIS A  67      14.664   6.534   2.278  1.00 92.31           C  
ATOM   1028  HD2 HIS A  67      14.880   6.158   1.289  1.00 92.31           H  
ATOM   1029  ND1 HIS A  67      14.940   7.473   4.298  1.00 92.31           N  
ATOM   1030  CE1 HIS A  67      13.631   7.385   4.024  1.00 92.31           C  
ATOM   1031  HE1 HIS A  67      12.843   7.756   4.662  1.00 92.31           H  
ATOM   1032  NE2 HIS A  67      13.437   6.821   2.823  1.00 92.31           N  
ATOM   1033  HE2 HIS A  67      12.544   6.760   2.356  1.00 92.31           H  
ATOM   1034  N   PRO A  68      19.872   9.369   2.440  1.00 91.65           N  
ATOM   1035  CA  PRO A  68      21.334   9.451   2.348  1.00 91.65           C  
ATOM   1036  HA  PRO A  68      21.674   8.870   1.491  1.00 91.65           H  
ATOM   1037  C   PRO A  68      22.087   8.917   3.580  1.00 91.65           C  
ATOM   1038  CB  PRO A  68      21.629  10.939   2.111  1.00 91.65           C  
ATOM   1039  HB2 PRO A  68      22.566  11.255   2.569  1.00 91.65           H  
ATOM   1040  HB3 PRO A  68      21.646  11.141   1.040  1.00 91.65           H  
ATOM   1041  O   PRO A  68      23.279   8.635   3.480  1.00 91.65           O  
ATOM   1042  CG  PRO A  68      20.429  11.652   2.731  1.00 91.65           C  
ATOM   1043  HG2 PRO A  68      20.570  11.749   3.807  1.00 91.65           H  
ATOM   1044  HG3 PRO A  68      20.252  12.623   2.268  1.00 91.65           H  
ATOM   1045  CD  PRO A  68      19.279  10.696   2.444  1.00 91.65           C  
ATOM   1046  HD2 PRO A  68      18.855  10.913   1.464  1.00 91.65           H  
ATOM   1047  HD3 PRO A  68      18.519  10.795   3.219  1.00 91.65           H  
ATOM   1048  N   ASP A  69      21.414   8.778   4.726  1.00 87.24           N  
ATOM   1049  H   ASP A  69      20.450   9.077   4.752  1.00 87.24           H  
ATOM   1050  CA  ASP A  69      22.014   8.281   5.971  1.00 87.24           C  
ATOM   1051  HA  ASP A  69      23.074   8.534   5.987  1.00 87.24           H  
ATOM   1052  C   ASP A  69      21.913   6.753   6.132  1.00 87.24           C  
ATOM   1053  CB  ASP A  69      21.338   8.969   7.170  1.00 87.24           C  
ATOM   1054  HB2 ASP A  69      20.259   8.831   7.094  1.00 87.24           H  
ATOM   1055  HB3 ASP A  69      21.668   8.476   8.085  1.00 87.24           H  
ATOM   1056  O   ASP A  69      22.646   6.172   6.936  1.00 87.24           O  
ATOM   1057  CG  ASP A  69      21.652  10.464   7.319  1.00 87.24           C  
ATOM   1058  OD1 ASP A  69      22.715  10.917   6.836  1.00 87.24           O  
ATOM   1059  OD2 ASP A  69      20.846  11.147   7.991  1.00 87.24           O  
ATOM   1060  N   THR A  70      20.989   6.097   5.420  1.00 86.20           N  
ATOM   1061  H   THR A  70      20.436   6.619   4.755  1.00 86.20           H  
ATOM   1062  CA  THR A  70      20.637   4.682   5.649  1.00 86.20           C  
ATOM   1063  HA  THR A  70      21.414   4.216   6.256  1.00 86.20           H  
ATOM   1064  C   THR A  70      20.554   3.822   4.388  1.00 86.20           C  
ATOM   1065  CB  THR A  70      19.312   4.546   6.420  1.00 86.20           C  
ATOM   1066  HB  THR A  70      19.044   3.491   6.487  1.00 86.20           H  
ATOM   1067  O   THR A  70      20.477   2.608   4.525  1.00 86.20           O  
ATOM   1068  CG2 THR A  70      19.382   5.111   7.839  1.00 86.20           C  
ATOM   1069 HG21 THR A  70      18.446   4.907   8.360  1.00 86.20           H  
ATOM   1070 HG22 THR A  70      19.546   6.188   7.804  1.00 86.20           H  
ATOM   1071 HG23 THR A  70      20.205   4.641   8.376  1.00 86.20           H  
ATOM   1072  OG1 THR A  70      18.279   5.239   5.765  1.00 86.20           O  
ATOM   1073  HG1 THR A  70      17.448   4.795   5.948  1.00 86.20           H  
ATOM   1074  N   SER A  71      20.582   4.412   3.190  1.00 87.50           N  
ATOM   1075  H   SER A  71      20.681   5.416   3.147  1.00 87.50           H  
ATOM   1076  CA  SER A  71      20.470   3.733   1.889  1.00 87.50           C  
ATOM   1077  HA  SER A  71      20.818   2.703   1.966  1.00 87.50           H  
ATOM   1078  C   SER A  71      21.312   4.467   0.837  1.00 87.50           C  
ATOM   1079  CB  SER A  71      18.988   3.715   1.479  1.00 87.50           C  
ATOM   1080  HB2 SER A  71      18.625   4.742   1.510  1.00 87.50           H  
ATOM   1081  HB3 SER A  71      18.433   3.122   2.205  1.00 87.50           H  
ATOM   1082  O   SER A  71      21.806   5.569   1.076  1.00 87.50           O  
ATOM   1083  OG  SER A  71      18.720   3.211   0.179  1.00 87.50           O  
ATOM   1084  HG  SER A  71      19.104   3.789  -0.485  1.00 87.50           H  
ATOM   1085  N   ASP A  72      21.439   3.891  -0.359  1.00 92.25           N  
ATOM   1086  H   ASP A  72      21.055   2.966  -0.489  1.00 92.25           H  
ATOM   1087  CA  ASP A  72      21.901   4.621  -1.544  1.00 92.25           C  
ATOM   1088  HA  ASP A  72      22.781   5.202  -1.268  1.00 92.25           H  
ATOM   1089  C   ASP A  72      20.778   5.553  -2.061  1.00 92.25           C  
ATOM   1090  CB  ASP A  72      22.358   3.631  -2.617  1.00 92.25           C  
ATOM   1091  HB2 ASP A  72      21.486   3.067  -2.948  1.00 92.25           H  
ATOM   1092  HB3 ASP A  72      23.066   2.931  -2.172  1.00 92.25           H  
ATOM   1093  O   ASP A  72      19.674   5.076  -2.352  1.00 92.25           O  
ATOM   1094  CG  ASP A  72      23.019   4.325  -3.814  1.00 92.25           C  
ATOM   1095  OD1 ASP A  72      22.442   5.315  -4.329  1.00 92.25           O  
ATOM   1096  OD2 ASP A  72      24.134   3.901  -4.179  1.00 92.25           O  
ATOM   1097  N   PRO A  73      21.008   6.879  -2.144  1.00 93.81           N  
ATOM   1098  CA  PRO A  73      19.991   7.841  -2.561  1.00 93.81           C  
ATOM   1099  HA  PRO A  73      18.988   7.440  -2.416  1.00 93.81           H  
ATOM   1100  C   PRO A  73      20.130   8.288  -4.032  1.00 93.81           C  
ATOM   1101  CB  PRO A  73      20.221   9.000  -1.593  1.00 93.81           C  
ATOM   1102  HB2 PRO A  73      19.828   8.742  -0.610  1.00 93.81           H  
ATOM   1103  HB3 PRO A  73      19.764   9.923  -1.949  1.00 93.81           H  
ATOM   1104  O   PRO A  73      19.324   9.089  -4.516  1.00 93.81           O  
ATOM   1105  CG  PRO A  73      21.751   9.064  -1.539  1.00 93.81           C  
ATOM   1106  HG2 PRO A  73      22.112   9.554  -0.635  1.00 93.81           H  
ATOM   1107  HG3 PRO A  73      22.135   9.570  -2.425  1.00 93.81           H  
ATOM   1108  CD  PRO A  73      22.155   7.591  -1.584  1.00 93.81           C  
ATOM   1109  HD2 PRO A  73      22.355   7.253  -0.568  1.00 93.81           H  
ATOM   1110  HD3 PRO A  73      23.039   7.454  -2.206  1.00 93.81           H  
ATOM   1111  N   TYR A  74      21.167   7.845  -4.753  1.00 97.12           N  
ATOM   1112  H   TYR A  74      21.720   7.079  -4.396  1.00 97.12           H  
ATOM   1113  CA  TYR A  74      21.615   8.489  -5.991  1.00 97.12           C  
ATOM   1114  HA  TYR A  74      21.649   9.565  -5.818  1.00 97.12           H  
ATOM   1115  C   TYR A  74      20.669   8.275  -7.168  1.00 97.12           C  
ATOM   1116  CB  TYR A  74      23.024   8.007  -6.348  1.00 97.12           C  
ATOM   1117  HB2 TYR A  74      22.990   6.933  -6.527  1.00 97.12           H  
ATOM   1118  HB3 TYR A  74      23.325   8.482  -7.282  1.00 97.12           H  
ATOM   1119  O   TYR A  74      20.517   9.182  -7.993  1.00 97.12           O  
ATOM   1120  CG  TYR A  74      24.079   8.312  -5.303  1.00 97.12           C  
ATOM   1121  CD1 TYR A  74      24.230   9.620  -4.799  1.00 97.12           C  
ATOM   1122  HD1 TYR A  74      23.599  10.416  -5.165  1.00 97.12           H  
ATOM   1123  CD2 TYR A  74      24.896   7.275  -4.817  1.00 97.12           C  
ATOM   1124  HD2 TYR A  74      24.755   6.264  -5.169  1.00 97.12           H  
ATOM   1125  CE1 TYR A  74      25.181   9.886  -3.797  1.00 97.12           C  
ATOM   1126  HE1 TYR A  74      25.277  10.885  -3.397  1.00 97.12           H  
ATOM   1127  CE2 TYR A  74      25.862   7.540  -3.830  1.00 97.12           C  
ATOM   1128  HE2 TYR A  74      26.464   6.733  -3.439  1.00 97.12           H  
ATOM   1129  OH  TYR A  74      26.933   9.108  -2.361  1.00 97.12           O  
ATOM   1130  HH  TYR A  74      26.827   9.997  -2.014  1.00 97.12           H  
ATOM   1131  CZ  TYR A  74      26.003   8.843  -3.316  1.00 97.12           C  
ATOM   1132  N   LEU A  75      19.992   7.125  -7.225  1.00 97.71           N  
ATOM   1133  H   LEU A  75      20.198   6.418  -6.534  1.00 97.71           H  
ATOM   1134  CA  LEU A  75      18.950   6.871  -8.220  1.00 97.71           C  
ATOM   1135  HA  LEU A  75      19.399   6.928  -9.212  1.00 97.71           H  
ATOM   1136  C   LEU A  75      17.839   7.923  -8.133  1.00 97.71           C  
ATOM   1137  CB  LEU A  75      18.372   5.463  -7.999  1.00 97.71           C  
ATOM   1138  HB2 LEU A  75      19.176   4.730  -8.073  1.00 97.71           H  
ATOM   1139  HB3 LEU A  75      17.969   5.420  -6.987  1.00 97.71           H  
ATOM   1140  O   LEU A  75      17.440   8.493  -9.151  1.00 97.71           O  
ATOM   1141  CG  LEU A  75      17.242   5.085  -8.977  1.00 97.71           C  
ATOM   1142  HG  LEU A  75      16.408   5.776  -8.853  1.00 97.71           H  
ATOM   1143  CD1 LEU A  75      17.723   5.148 -10.426  1.00 97.71           C  
ATOM   1144 HD11 LEU A  75      16.989   4.689 -11.089  1.00 97.71           H  
ATOM   1145 HD12 LEU A  75      18.669   4.617 -10.527  1.00 97.71           H  
ATOM   1146 HD13 LEU A  75      17.855   6.192 -10.712  1.00 97.71           H  
ATOM   1147  CD2 LEU A  75      16.718   3.681  -8.702  1.00 97.71           C  
ATOM   1148 HD21 LEU A  75      16.515   3.565  -7.638  1.00 97.71           H  
ATOM   1149 HD22 LEU A  75      17.456   2.938  -9.005  1.00 97.71           H  
ATOM   1150 HD23 LEU A  75      15.798   3.504  -9.260  1.00 97.71           H  
ATOM   1151  N   ILE A  76      17.367   8.200  -6.914  1.00 97.44           N  
ATOM   1152  H   ILE A  76      17.796   7.741  -6.124  1.00 97.44           H  
ATOM   1153  CA  ILE A  76      16.264   9.132  -6.666  1.00 97.44           C  
ATOM   1154  HA  ILE A  76      15.457   8.900  -7.361  1.00 97.44           H  
ATOM   1155  C   ILE A  76      16.699  10.563  -6.972  1.00 97.44           C  
ATOM   1156  CB  ILE A  76      15.719   8.972  -5.229  1.00 97.44           C  
ATOM   1157  HB  ILE A  76      16.510   9.236  -4.528  1.00 97.44           H  
ATOM   1158  O   ILE A  76      16.010  11.253  -7.718  1.00 97.44           O  
ATOM   1159  CG1 ILE A  76      15.290   7.520  -4.910  1.00 97.44           C  
ATOM   1160 HG12 ILE A  76      14.896   7.487  -3.894  1.00 97.44           H  
ATOM   1161 HG13 ILE A  76      16.169   6.875  -4.925  1.00 97.44           H  
ATOM   1162  CG2 ILE A  76      14.539   9.929  -4.987  1.00 97.44           C  
ATOM   1163 HG21 ILE A  76      14.064   9.690  -4.036  1.00 97.44           H  
ATOM   1164 HG22 ILE A  76      13.797   9.835  -5.779  1.00 97.44           H  
ATOM   1165 HG23 ILE A  76      14.889  10.961  -4.949  1.00 97.44           H  
ATOM   1166  CD1 ILE A  76      14.236   6.919  -5.853  1.00 97.44           C  
ATOM   1167 HD11 ILE A  76      13.996   5.913  -5.506  1.00 97.44           H  
ATOM   1168 HD12 ILE A  76      14.623   6.850  -6.870  1.00 97.44           H  
ATOM   1169 HD13 ILE A  76      13.325   7.516  -5.841  1.00 97.44           H  
ATOM   1170  N   TYR A  77      17.881  10.982  -6.512  1.00 97.12           N  
ATOM   1171  H   TYR A  77      18.396  10.385  -5.882  1.00 97.12           H  
ATOM   1172  CA  TYR A  77      18.417  12.309  -6.827  1.00 97.12           C  
ATOM   1173  HA  TYR A  77      17.711  13.067  -6.487  1.00 97.12           H  
ATOM   1174  C   TYR A  77      18.599  12.542  -8.331  1.00 97.12           C  
ATOM   1175  CB  TYR A  77      19.760  12.485  -6.110  1.00 97.12           C  
ATOM   1176  HB2 TYR A  77      20.405  11.649  -6.381  1.00 97.12           H  
ATOM   1177  HB3 TYR A  77      20.237  13.388  -6.490  1.00 97.12           H  
ATOM   1178  O   TYR A  77      18.250  13.605  -8.849  1.00 97.12           O  
ATOM   1179  CG  TYR A  77      19.704  12.591  -4.595  1.00 97.12           C  
ATOM   1180  CD1 TYR A  77      18.621  13.220  -3.941  1.00 97.12           C  
ATOM   1181  HD1 TYR A  77      17.784  13.627  -4.490  1.00 97.12           H  
ATOM   1182  CD2 TYR A  77      20.790  12.114  -3.836  1.00 97.12           C  
ATOM   1183  HD2 TYR A  77      21.627  11.639  -4.327  1.00 97.12           H  
ATOM   1184  CE1 TYR A  77      18.613  13.338  -2.540  1.00 97.12           C  
ATOM   1185  HE1 TYR A  77      17.783  13.819  -2.043  1.00 97.12           H  
ATOM   1186  CE2 TYR A  77      20.784  12.241  -2.434  1.00 97.12           C  
ATOM   1187  HE2 TYR A  77      21.609  11.877  -1.840  1.00 97.12           H  
ATOM   1188  OH  TYR A  77      19.677  12.915  -0.425  1.00 97.12           O  
ATOM   1189  HH  TYR A  77      18.889  13.345  -0.083  1.00 97.12           H  
ATOM   1190  CZ  TYR A  77      19.681  12.826  -1.780  1.00 97.12           C  
ATOM   1191  N   ALA A  78      19.122  11.556  -9.064  1.00 97.49           N  
ATOM   1192  H   ALA A  78      19.407  10.700  -8.612  1.00 97.49           H  
ATOM   1193  CA  ALA A  78      19.276  11.675 -10.510  1.00 97.49           C  
ATOM   1194  HA  ALA A  78      19.808  12.602 -10.720  1.00 97.49           H  
ATOM   1195  C   ALA A  78      17.920  11.739 -11.231  1.00 97.49           C  
ATOM   1196  CB  ALA A  78      20.116  10.500 -11.003  1.00 97.49           C  
ATOM   1197  HB1 ALA A  78      19.627   9.568 -10.721  1.00 97.49           H  
ATOM   1198  HB2 ALA A  78      21.104  10.543 -10.543  1.00 97.49           H  
ATOM   1199  HB3 ALA A  78      20.220  10.537 -12.088  1.00 97.49           H  
ATOM   1200  O   ALA A  78      17.753  12.533 -12.162  1.00 97.49           O  
ATOM   1201  N   ALA A  79      16.948  10.943 -10.778  1.00 97.43           N  
ATOM   1202  H   ALA A  79      17.157  10.304 -10.024  1.00 97.43           H  
ATOM   1203  CA  ALA A  79      15.593  10.939 -11.308  1.00 97.43           C  
ATOM   1204  HA  ALA A  79      15.641  10.791 -12.387  1.00 97.43           H  
ATOM   1205  C   ALA A  79      14.875  12.276 -11.063  1.00 97.43           C  
ATOM   1206  CB  ALA A  79      14.844   9.755 -10.687  1.00 97.43           C  
ATOM   1207  HB1 ALA A  79      15.315   8.818 -10.985  1.00 97.43           H  
ATOM   1208  HB2 ALA A  79      14.880   9.823  -9.600  1.00 97.43           H  
ATOM   1209  HB3 ALA A  79      13.805   9.757 -11.015  1.00 97.43           H  
ATOM   1210  O   ALA A  79      14.288  12.827 -11.992  1.00 97.43           O  
ATOM   1211  N   GLU A  80      14.971  12.841  -9.857  1.00 96.15           N  
ATOM   1212  H   GLU A  80      15.440  12.331  -9.122  1.00 96.15           H  
ATOM   1213  CA  GLU A  80      14.441  14.171  -9.533  1.00 96.15           C  
ATOM   1214  HA  GLU A  80      13.357  14.178  -9.651  1.00 96.15           H  
ATOM   1215  C   GLU A  80      15.021  15.246 -10.456  1.00 96.15           C  
ATOM   1216  CB  GLU A  80      14.790  14.548  -8.090  1.00 96.15           C  
ATOM   1217  HB2 GLU A  80      14.630  15.619  -7.966  1.00 96.15           H  
ATOM   1218  HB3 GLU A  80      15.850  14.345  -7.935  1.00 96.15           H  
ATOM   1219  O   GLU A  80      14.268  16.016 -11.050  1.00 96.15           O  
ATOM   1220  CG  GLU A  80      13.962  13.828  -7.018  1.00 96.15           C  
ATOM   1221  HG2 GLU A  80      14.026  12.749  -7.159  1.00 96.15           H  
ATOM   1222  HG3 GLU A  80      12.918  14.117  -7.139  1.00 96.15           H  
ATOM   1223  CD  GLU A  80      14.446  14.193  -5.602  1.00 96.15           C  
ATOM   1224  OE1 GLU A  80      13.689  13.934  -4.646  1.00 96.15           O  
ATOM   1225  OE2 GLU A  80      15.563  14.741  -5.470  1.00 96.15           O  
ATOM   1226  N   GLN A  81      16.348  15.269 -10.626  1.00 95.56           N  
ATOM   1227  H   GLN A  81      16.902  14.606 -10.103  1.00 95.56           H  
ATOM   1228  CA  GLN A  81      17.032  16.242 -11.485  1.00 95.56           C  
ATOM   1229  HA  GLN A  81      16.781  17.246 -11.145  1.00 95.56           H  
ATOM   1230  C   GLN A  81      16.581  16.147 -12.945  1.00 95.56           C  
ATOM   1231  CB  GLN A  81      18.552  16.037 -11.387  1.00 95.56           C  
ATOM   1232  HB2 GLN A  81      19.041  16.582 -12.195  1.00 95.56           H  
ATOM   1233  HB3 GLN A  81      18.786  14.980 -11.509  1.00 95.56           H  
ATOM   1234  O   GLN A  81      16.341  17.172 -13.585  1.00 95.56           O  
ATOM   1235  CG  GLN A  81      19.118  16.528 -10.048  1.00 95.56           C  
ATOM   1236  HG2 GLN A  81      18.588  16.052  -9.223  1.00 95.56           H  
ATOM   1237  HG3 GLN A  81      20.168  16.244  -9.978  1.00 95.56           H  
ATOM   1238  CD  GLN A  81      19.019  18.039  -9.895  1.00 95.56           C  
ATOM   1239  NE2 GLN A  81      18.463  18.533  -8.809  1.00 95.56           N  
ATOM   1240 HE21 GLN A  81      18.510  19.534  -8.685  1.00 95.56           H  
ATOM   1241 HE22 GLN A  81      18.088  17.913  -8.106  1.00 95.56           H  
ATOM   1242  OE1 GLN A  81      19.457  18.796 -10.748  1.00 95.56           O  
ATOM   1243  N   TYR A  82      16.423  14.931 -13.469  1.00 96.07           N  
ATOM   1244  H   TYR A  82      16.649  14.127 -12.901  1.00 96.07           H  
ATOM   1245  CA  TYR A  82      15.901  14.709 -14.815  1.00 96.07           C  
ATOM   1246  HA  TYR A  82      16.492  15.281 -15.529  1.00 96.07           H  
ATOM   1247  C   TYR A  82      14.443  15.182 -14.960  1.00 96.07           C  
ATOM   1248  CB  TYR A  82      16.071  13.227 -15.151  1.00 96.07           C  
ATOM   1249  HB2 TYR A  82      15.575  12.622 -14.392  1.00 96.07           H  
ATOM   1250  HB3 TYR A  82      17.131  12.975 -15.127  1.00 96.07           H  
ATOM   1251  O   TYR A  82      14.102  15.882 -15.921  1.00 96.07           O  
ATOM   1252  CG  TYR A  82      15.515  12.871 -16.508  1.00 96.07           C  
ATOM   1253  CD1 TYR A  82      14.226  12.329 -16.607  1.00 96.07           C  
ATOM   1254  HD1 TYR A  82      13.637  12.176 -15.715  1.00 96.07           H  
ATOM   1255  CD2 TYR A  82      16.258  13.136 -17.671  1.00 96.07           C  
ATOM   1256  HD2 TYR A  82      17.226  13.605 -17.584  1.00 96.07           H  
ATOM   1257  CE1 TYR A  82      13.703  11.988 -17.863  1.00 96.07           C  
ATOM   1258  HE1 TYR A  82      12.706  11.578 -17.927  1.00 96.07           H  
ATOM   1259  CE2 TYR A  82      15.731  12.808 -18.935  1.00 96.07           C  
ATOM   1260  HE2 TYR A  82      16.296  13.028 -19.829  1.00 96.07           H  
ATOM   1261  OH  TYR A  82      13.926  11.863 -20.237  1.00 96.07           O  
ATOM   1262  HH  TYR A  82      13.045  11.496 -20.136  1.00 96.07           H  
ATOM   1263  CZ  TYR A  82      14.457  12.205 -19.032  1.00 96.07           C  
ATOM   1264  N   LEU A  83      13.596  14.873 -13.971  1.00 94.98           N  
ATOM   1265  H   LEU A  83      13.952  14.328 -13.199  1.00 94.98           H  
ATOM   1266  CA  LEU A  83      12.172  15.226 -13.947  1.00 94.98           C  
ATOM   1267  HA  LEU A  83      11.752  14.993 -14.926  1.00 94.98           H  
ATOM   1268  C   LEU A  83      11.899  16.729 -13.733  1.00 94.98           C  
ATOM   1269  CB  LEU A  83      11.450  14.363 -12.893  1.00 94.98           C  
ATOM   1270  HB2 LEU A  83      11.984  14.464 -11.949  1.00 94.98           H  
ATOM   1271  HB3 LEU A  83      10.443  14.755 -12.746  1.00 94.98           H  
ATOM   1272  O   LEU A  83      10.759  17.167 -13.878  1.00 94.98           O  
ATOM   1273  CG  LEU A  83      11.332  12.868 -13.254  1.00 94.98           C  
ATOM   1274  HG  LEU A  83      12.307  12.469 -13.535  1.00 94.98           H  
ATOM   1275  CD1 LEU A  83      10.821  12.090 -12.040  1.00 94.98           C  
ATOM   1276 HD11 LEU A  83      10.805  11.025 -12.270  1.00 94.98           H  
ATOM   1277 HD12 LEU A  83       9.818  12.424 -11.773  1.00 94.98           H  
ATOM   1278 HD13 LEU A  83      11.498  12.249 -11.200  1.00 94.98           H  
ATOM   1279  CD2 LEU A  83      10.367  12.618 -14.416  1.00 94.98           C  
ATOM   1280 HD21 LEU A  83      10.771  13.049 -15.332  1.00 94.98           H  
ATOM   1281 HD22 LEU A  83      10.236  11.547 -14.571  1.00 94.98           H  
ATOM   1282 HD23 LEU A  83       9.400  13.078 -14.210  1.00 94.98           H  
ATOM   1283  N   LEU A  84      12.920  17.549 -13.445  1.00 92.96           N  
ATOM   1284  H   LEU A  84      13.813  17.134 -13.225  1.00 92.96           H  
ATOM   1285  CA  LEU A  84      12.796  19.017 -13.478  1.00 92.96           C  
ATOM   1286  HA  LEU A  84      11.938  19.313 -12.874  1.00 92.96           H  
ATOM   1287  C   LEU A  84      12.546  19.560 -14.892  1.00 92.96           C  
ATOM   1288  CB  LEU A  84      14.075  19.678 -12.928  1.00 92.96           C  
ATOM   1289  HB2 LEU A  84      14.012  20.750 -13.115  1.00 92.96           H  
ATOM   1290  HB3 LEU A  84      14.928  19.301 -13.492  1.00 92.96           H  
ATOM   1291  O   LEU A  84      12.057  20.681 -15.043  1.00 92.96           O  
ATOM   1292  CG  LEU A  84      14.341  19.482 -11.428  1.00 92.96           C  
ATOM   1293  HG  LEU A  84      14.419  18.418 -11.202  1.00 92.96           H  
ATOM   1294  CD1 LEU A  84      15.671  20.142 -11.061  1.00 92.96           C  
ATOM   1295 HD11 LEU A  84      15.623  21.216 -11.244  1.00 92.96           H  
ATOM   1296 HD12 LEU A  84      16.472  19.701 -11.654  1.00 92.96           H  
ATOM   1297 HD13 LEU A  84      15.887  19.956 -10.009  1.00 92.96           H  
ATOM   1298  CD2 LEU A  84      13.240  20.099 -10.562  1.00 92.96           C  
ATOM   1299 HD21 LEU A  84      13.101  21.150 -10.814  1.00 92.96           H  
ATOM   1300 HD22 LEU A  84      13.513  20.004  -9.511  1.00 92.96           H  
ATOM   1301 HD23 LEU A  84      12.308  19.553 -10.713  1.00 92.96           H  
ATOM   1302  N   VAL A  85      12.938  18.804 -15.922  1.00 92.95           N  
ATOM   1303  H   VAL A  85      13.319  17.895 -15.704  1.00 92.95           H  
ATOM   1304  CA  VAL A  85      12.896  19.236 -17.326  1.00 92.95           C  
ATOM   1305  HA  VAL A  85      12.430  20.219 -17.396  1.00 92.95           H  
ATOM   1306  C   VAL A  85      12.060  18.295 -18.188  1.00 92.95           C  
ATOM   1307  CB  VAL A  85      14.325  19.341 -17.889  1.00 92.95           C  
ATOM   1308  HB  VAL A  85      14.810  18.367 -17.819  1.00 92.95           H  
ATOM   1309  O   VAL A  85      11.317  18.764 -19.052  1.00 92.95           O  
ATOM   1310  CG1 VAL A  85      14.332  19.769 -19.360  1.00 92.95           C  
ATOM   1311 HG11 VAL A  85      15.364  19.772 -19.709  1.00 92.95           H  
ATOM   1312 HG12 VAL A  85      13.883  20.755 -19.480  1.00 92.95           H  
ATOM   1313 HG13 VAL A  85      13.796  19.048 -19.978  1.00 92.95           H  
ATOM   1314  CG2 VAL A  85      15.173  20.359 -17.114  1.00 92.95           C  
ATOM   1315 HG21 VAL A  85      15.338  20.002 -16.097  1.00 92.95           H  
ATOM   1316 HG22 VAL A  85      14.660  21.320 -17.080  1.00 92.95           H  
ATOM   1317 HG23 VAL A  85      16.138  20.471 -17.606  1.00 92.95           H  
ATOM   1318  N   ALA A  86      12.208  16.984 -17.996  1.00 91.56           N  
ATOM   1319  H   ALA A  86      12.790  16.663 -17.236  1.00 91.56           H  
ATOM   1320  CA  ALA A  86      11.550  15.959 -18.796  1.00 91.56           C  
ATOM   1321  HA  ALA A  86      11.170  16.405 -19.715  1.00 91.56           H  
ATOM   1322  C   ALA A  86      10.360  15.327 -18.061  1.00 91.56           C  
ATOM   1323  CB  ALA A  86      12.596  14.915 -19.178  1.00 91.56           C  
ATOM   1324  HB1 ALA A  86      13.022  14.501 -18.264  1.00 91.56           H  
ATOM   1325  HB2 ALA A  86      13.396  15.377 -19.756  1.00 91.56           H  
ATOM   1326  HB3 ALA A  86      12.143  14.117 -19.767  1.00 91.56           H  
ATOM   1327  O   ALA A  86      10.316  15.299 -16.837  1.00 91.56           O  
ATOM   1328  N   ASN A  87       9.419  14.770 -18.826  1.00 90.25           N  
ATOM   1329  H   ASN A  87       9.543  14.793 -19.828  1.00 90.25           H  
ATOM   1330  CA  ASN A  87       8.163  14.220 -18.298  1.00 90.25           C  
ATOM   1331  HA  ASN A  87       8.081  14.446 -17.235  1.00 90.25           H  
ATOM   1332  C   ASN A  87       8.058  12.692 -18.425  1.00 90.25           C  
ATOM   1333  CB  ASN A  87       6.984  14.890 -19.022  1.00 90.25           C  
ATOM   1334  HB2 ASN A  87       6.053  14.465 -18.647  1.00 90.25           H  
ATOM   1335  HB3 ASN A  87       7.051  14.669 -20.087  1.00 90.25           H  
ATOM   1336  O   ASN A  87       7.017  12.134 -18.098  1.00 90.25           O  
ATOM   1337  CG  ASN A  87       6.894  16.390 -18.824  1.00 90.25           C  
ATOM   1338  ND2 ASN A  87       6.226  17.075 -19.722  1.00 90.25           N  
ATOM   1339 HD21 ASN A  87       5.779  16.601 -20.493  1.00 90.25           H  
ATOM   1340 HD22 ASN A  87       6.198  18.072 -19.559  1.00 90.25           H  
ATOM   1341  OD1 ASN A  87       7.390  16.985 -17.889  1.00 90.25           O  
ATOM   1342  N   GLU A  88       9.075  12.014 -18.959  1.00 92.71           N  
ATOM   1343  H   GLU A  88       9.920  12.509 -19.204  1.00 92.71           H  
ATOM   1344  CA  GLU A  88       9.076  10.558 -19.134  1.00 92.71           C  
ATOM   1345  HA  GLU A  88       8.362  10.107 -18.445  1.00 92.71           H  
ATOM   1346  C   GLU A  88      10.458   9.995 -18.795  1.00 92.71           C  
ATOM   1347  CB  GLU A  88       8.663  10.163 -20.565  1.00 92.71           C  
ATOM   1348  HB2 GLU A  88       9.301  10.678 -21.283  1.00 92.71           H  
ATOM   1349  HB3 GLU A  88       8.814   9.090 -20.677  1.00 92.71           H  
ATOM   1350  O   GLU A  88      11.453  10.296 -19.463  1.00 92.71           O  
ATOM   1351  CG  GLU A  88       7.188  10.478 -20.874  1.00 92.71           C  
ATOM   1352  HG2 GLU A  88       7.052  11.558 -20.915  1.00 92.71           H  
ATOM   1353  HG3 GLU A  88       6.573  10.088 -20.063  1.00 92.71           H  
ATOM   1354  CD  GLU A  88       6.708   9.867 -22.199  1.00 92.71           C  
ATOM   1355  OE1 GLU A  88       5.538   9.436 -22.275  1.00 92.71           O  
ATOM   1356  OE2 GLU A  88       7.490   9.807 -23.171  1.00 92.71           O  
ATOM   1357  N   LEU A  89      10.503   9.190 -17.737  1.00 96.09           N  
ATOM   1358  H   LEU A  89       9.661   9.068 -17.193  1.00 96.09           H  
ATOM   1359  CA  LEU A  89      11.694   8.542 -17.207  1.00 96.09           C  
ATOM   1360  HA  LEU A  89      12.509   8.595 -17.929  1.00 96.09           H  
ATOM   1361  C   LEU A  89      11.377   7.079 -16.909  1.00 96.09           C  
ATOM   1362  CB  LEU A  89      12.087   9.277 -15.914  1.00 96.09           C  
ATOM   1363  HB2 LEU A  89      11.233   9.256 -15.238  1.00 96.09           H  
ATOM   1364  HB3 LEU A  89      12.297  10.322 -16.138  1.00 96.09           H  
ATOM   1365  O   LEU A  89      10.438   6.800 -16.169  1.00 96.09           O  
ATOM   1366  CG  LEU A  89      13.283   8.664 -15.175  1.00 96.09           C  
ATOM   1367  HG  LEU A  89      13.060   7.628 -14.919  1.00 96.09           H  
ATOM   1368  CD1 LEU A  89      14.567   8.693 -15.993  1.00 96.09           C  
ATOM   1369 HD11 LEU A  89      14.469   8.044 -16.863  1.00 96.09           H  
ATOM   1370 HD12 LEU A  89      15.375   8.301 -15.375  1.00 96.09           H  
ATOM   1371 HD13 LEU A  89      14.808   9.709 -16.305  1.00 96.09           H  
ATOM   1372  CD2 LEU A  89      13.518   9.430 -13.879  1.00 96.09           C  
ATOM   1373 HD21 LEU A  89      12.599   9.456 -13.292  1.00 96.09           H  
ATOM   1374 HD22 LEU A  89      14.278   8.908 -13.297  1.00 96.09           H  
ATOM   1375 HD23 LEU A  89      13.848  10.448 -14.086  1.00 96.09           H  
ATOM   1376  N   TYR A  90      12.173   6.151 -17.426  1.00 97.56           N  
ATOM   1377  H   TYR A  90      12.954   6.430 -18.002  1.00 97.56           H  
ATOM   1378  CA  TYR A  90      12.138   4.775 -16.952  1.00 97.56           C  
ATOM   1379  HA  TYR A  90      11.138   4.543 -16.586  1.00 97.56           H  
ATOM   1380  C   TYR A  90      13.111   4.597 -15.792  1.00 97.56           C  
ATOM   1381  CB  TYR A  90      12.424   3.793 -18.082  1.00 97.56           C  
ATOM   1382  HB2 TYR A  90      12.585   2.821 -17.617  1.00 97.56           H  
ATOM   1383  HB3 TYR A  90      13.337   4.078 -18.605  1.00 97.56           H  
ATOM   1384  O   TYR A  90      14.283   4.957 -15.888  1.00 97.56           O  
ATOM   1385  CG  TYR A  90      11.282   3.647 -19.063  1.00 97.56           C  
ATOM   1386  CD1 TYR A  90      10.268   2.703 -18.810  1.00 97.56           C  
ATOM   1387  HD1 TYR A  90      10.307   2.091 -17.921  1.00 97.56           H  
ATOM   1388  CD2 TYR A  90      11.231   4.446 -20.220  1.00 97.56           C  
ATOM   1389  HD2 TYR A  90      12.007   5.174 -20.406  1.00 97.56           H  
ATOM   1390  CE1 TYR A  90       9.210   2.543 -19.723  1.00 97.56           C  
ATOM   1391  HE1 TYR A  90       8.446   1.803 -19.534  1.00 97.56           H  
ATOM   1392  CE2 TYR A  90      10.173   4.291 -21.136  1.00 97.56           C  
ATOM   1393  HE2 TYR A  90      10.138   4.885 -22.037  1.00 97.56           H  
ATOM   1394  OH  TYR A  90       8.152   3.175 -21.781  1.00 97.56           O  
ATOM   1395  HH  TYR A  90       7.582   2.443 -21.533  1.00 97.56           H  
ATOM   1396  CZ  TYR A  90       9.164   3.337 -20.890  1.00 97.56           C  
ATOM   1397  N   VAL A  91      12.627   4.012 -14.703  1.00 98.29           N  
ATOM   1398  H   VAL A  91      11.645   3.776 -14.679  1.00 98.29           H  
ATOM   1399  CA  VAL A  91      13.420   3.708 -13.511  1.00 98.29           C  
ATOM   1400  HA  VAL A  91      14.452   4.023 -13.663  1.00 98.29           H  
ATOM   1401  C   VAL A  91      13.414   2.201 -13.292  1.00 98.29           C  
ATOM   1402  CB  VAL A  91      12.881   4.467 -12.286  1.00 98.29           C  
ATOM   1403  HB  VAL A  91      11.859   4.138 -12.092  1.00 98.29           H  
ATOM   1404  O   VAL A  91      12.356   1.570 -13.322  1.00 98.29           O  
ATOM   1405  CG1 VAL A  91      13.733   4.209 -11.041  1.00 98.29           C  
ATOM   1406 HG11 VAL A  91      13.338   4.772 -10.195  1.00 98.29           H  
ATOM   1407 HG12 VAL A  91      14.762   4.516 -11.228  1.00 98.29           H  
ATOM   1408 HG13 VAL A  91      13.710   3.152 -10.775  1.00 98.29           H  
ATOM   1409  CG2 VAL A  91      12.854   5.983 -12.525  1.00 98.29           C  
ATOM   1410 HG21 VAL A  91      12.551   6.496 -11.612  1.00 98.29           H  
ATOM   1411 HG22 VAL A  91      12.131   6.222 -13.304  1.00 98.29           H  
ATOM   1412 HG23 VAL A  91      13.844   6.330 -12.821  1.00 98.29           H  
ATOM   1413  N   VAL A  92      14.597   1.634 -13.078  1.00 98.12           N  
ATOM   1414  H   VAL A  92      15.422   2.214 -13.140  1.00 98.12           H  
ATOM   1415  CA  VAL A  92      14.805   0.241 -12.682  1.00 98.12           C  
ATOM   1416  HA  VAL A  92      13.847  -0.268 -12.579  1.00 98.12           H  
ATOM   1417  C   VAL A  92      15.500   0.249 -11.329  1.00 98.12           C  
ATOM   1418  CB  VAL A  92      15.637  -0.523 -13.727  1.00 98.12           C  
ATOM   1419  HB  VAL A  92      16.564   0.025 -13.900  1.00 98.12           H  
ATOM   1420  O   VAL A  92      16.651   0.669 -11.210  1.00 98.12           O  
ATOM   1421  CG1 VAL A  92      15.979  -1.949 -13.274  1.00 98.12           C  
ATOM   1422 HG11 VAL A  92      16.611  -1.930 -12.386  1.00 98.12           H  
ATOM   1423 HG12 VAL A  92      16.531  -2.463 -14.060  1.00 98.12           H  
ATOM   1424 HG13 VAL A  92      15.066  -2.503 -13.054  1.00 98.12           H  
ATOM   1425  CG2 VAL A  92      14.877  -0.641 -15.049  1.00 98.12           C  
ATOM   1426 HG21 VAL A  92      15.552  -1.005 -15.824  1.00 98.12           H  
ATOM   1427 HG22 VAL A  92      14.486   0.328 -15.359  1.00 98.12           H  
ATOM   1428 HG23 VAL A  92      14.053  -1.345 -14.928  1.00 98.12           H  
ATOM   1429  N   ARG A  93      14.793  -0.227 -10.306  1.00 97.90           N  
ATOM   1430  H   ARG A  93      13.859  -0.572 -10.480  1.00 97.90           H  
ATOM   1431  CA  ARG A  93      15.399  -0.524  -9.012  1.00 97.90           C  
ATOM   1432  HA  ARG A  93      16.177   0.211  -8.803  1.00 97.90           H  
ATOM   1433  C   ARG A  93      16.038  -1.906  -9.067  1.00 97.90           C  
ATOM   1434  CB  ARG A  93      14.347  -0.424  -7.908  1.00 97.90           C  
ATOM   1435  HB2 ARG A  93      13.508  -1.068  -8.173  1.00 97.90           H  
ATOM   1436  HB3 ARG A  93      13.996   0.606  -7.843  1.00 97.90           H  
ATOM   1437  O   ARG A  93      15.389  -2.854  -9.499  1.00 97.90           O  
ATOM   1438  CG  ARG A  93      14.878  -0.859  -6.536  1.00 97.90           C  
ATOM   1439  HG2 ARG A  93      15.629  -0.150  -6.189  1.00 97.90           H  
ATOM   1440  HG3 ARG A  93      15.318  -1.854  -6.590  1.00 97.90           H  
ATOM   1441  CD  ARG A  93      13.716  -0.932  -5.554  1.00 97.90           C  
ATOM   1442  HD2 ARG A  93      13.232   0.044  -5.505  1.00 97.90           H  
ATOM   1443  HD3 ARG A  93      12.997  -1.661  -5.927  1.00 97.90           H  
ATOM   1444  NE  ARG A  93      14.178  -1.327  -4.216  1.00 97.90           N  
ATOM   1445  HE  ARG A  93      15.140  -1.144  -3.968  1.00 97.90           H  
ATOM   1446  NH1 ARG A  93      12.149  -1.991  -3.394  1.00 97.90           N  
ATOM   1447 HH11 ARG A  93      11.620  -2.357  -2.616  1.00 97.90           H  
ATOM   1448 HH12 ARG A  93      11.732  -1.952  -4.313  1.00 97.90           H  
ATOM   1449  NH2 ARG A  93      13.919  -2.101  -2.090  1.00 97.90           N  
ATOM   1450 HH21 ARG A  93      13.321  -2.497  -1.379  1.00 97.90           H  
ATOM   1451 HH22 ARG A  93      14.921  -2.148  -1.976  1.00 97.90           H  
ATOM   1452  CZ  ARG A  93      13.422  -1.788  -3.246  1.00 97.90           C  
ATOM   1453  N   VAL A  94      17.256  -2.030  -8.564  1.00 97.82           N  
ATOM   1454  H   VAL A  94      17.726  -1.195  -8.244  1.00 97.82           H  
ATOM   1455  CA  VAL A  94      17.892  -3.316  -8.261  1.00 97.82           C  
ATOM   1456  HA  VAL A  94      17.290  -4.123  -8.677  1.00 97.82           H  
ATOM   1457  C   VAL A  94      17.935  -3.531  -6.751  1.00 97.82           C  
ATOM   1458  CB  VAL A  94      19.282  -3.436  -8.903  1.00 97.82           C  
ATOM   1459  HB  VAL A  94      19.686  -4.415  -8.646  1.00 97.82           H  
ATOM   1460  O   VAL A  94      17.928  -2.567  -5.985  1.00 97.82           O  
ATOM   1461  CG1 VAL A  94      19.174  -3.352 -10.427  1.00 97.82           C  
ATOM   1462 HG11 VAL A  94      18.527  -4.149 -10.793  1.00 97.82           H  
ATOM   1463 HG12 VAL A  94      20.168  -3.479 -10.856  1.00 97.82           H  
ATOM   1464 HG13 VAL A  94      18.775  -2.386 -10.736  1.00 97.82           H  
ATOM   1465  CG2 VAL A  94      20.273  -2.364  -8.444  1.00 97.82           C  
ATOM   1466 HG21 VAL A  94      20.279  -2.297  -7.356  1.00 97.82           H  
ATOM   1467 HG22 VAL A  94      20.008  -1.392  -8.859  1.00 97.82           H  
ATOM   1468 HG23 VAL A  94      21.276  -2.636  -8.774  1.00 97.82           H  
ATOM   1469  N   ALA A  95      17.922  -4.792  -6.335  1.00 97.52           N  
ATOM   1470  H   ALA A  95      17.886  -5.540  -7.013  1.00 97.52           H  
ATOM   1471  CA  ALA A  95      18.076  -5.227  -4.954  1.00 97.52           C  
ATOM   1472  HA  ALA A  95      18.911  -4.705  -4.489  1.00 97.52           H  
ATOM   1473  C   ALA A  95      18.362  -6.736  -4.939  1.00 97.52           C  
ATOM   1474  CB  ALA A  95      16.791  -4.919  -4.179  1.00 97.52           C  
ATOM   1475  HB1 ALA A  95      16.935  -5.218  -3.141  1.00 97.52           H  
ATOM   1476  HB2 ALA A  95      16.575  -3.851  -4.198  1.00 97.52           H  
ATOM   1477  HB3 ALA A  95      15.957  -5.474  -4.609  1.00 97.52           H  
ATOM   1478  O   ALA A  95      18.061  -7.425  -5.915  1.00 97.52           O  
ATOM   1479  N   ASP A  96      18.923  -7.241  -3.845  1.00 97.22           N  
ATOM   1480  H   ASP A  96      19.200  -6.619  -3.099  1.00 97.22           H  
ATOM   1481  CA  ASP A  96      19.094  -8.674  -3.634  1.00 97.22           C  
ATOM   1482  HA  ASP A  96      19.516  -9.110  -4.540  1.00 97.22           H  
ATOM   1483  C   ASP A  96      17.729  -9.341  -3.379  1.00 97.22           C  
ATOM   1484  CB  ASP A  96      20.107  -8.903  -2.503  1.00 97.22           C  
ATOM   1485  HB2 ASP A  96      21.033  -8.387  -2.755  1.00 97.22           H  
ATOM   1486  HB3 ASP A  96      19.725  -8.465  -1.581  1.00 97.22           H  
ATOM   1487  O   ASP A  96      16.969  -8.933  -2.500  1.00 97.22           O  
ATOM   1488  CG  ASP A  96      20.433 -10.381  -2.276  1.00 97.22           C  
ATOM   1489  OD1 ASP A  96      19.909 -11.239  -3.021  1.00 97.22           O  
ATOM   1490  OD2 ASP A  96      21.188 -10.662  -1.325  1.00 97.22           O  
ATOM   1491  N   GLU A  97      17.401 -10.367  -4.161  1.00 95.07           N  
ATOM   1492  H   GLU A  97      18.106 -10.685  -4.809  1.00 95.07           H  
ATOM   1493  CA  GLU A  97      16.155 -11.139  -4.063  1.00 95.07           C  
ATOM   1494  HA  GLU A  97      15.528 -10.707  -3.283  1.00 95.07           H  
ATOM   1495  C   GLU A  97      16.410 -12.598  -3.637  1.00 95.07           C  
ATOM   1496  CB  GLU A  97      15.368 -11.043  -5.388  1.00 95.07           C  
ATOM   1497  HB2 GLU A  97      14.473 -11.660  -5.312  1.00 95.07           H  
ATOM   1498  HB3 GLU A  97      15.982 -11.430  -6.202  1.00 95.07           H  
ATOM   1499  O   GLU A  97      15.473 -13.399  -3.538  1.00 95.07           O  
ATOM   1500  CG  GLU A  97      14.931  -9.605  -5.716  1.00 95.07           C  
ATOM   1501  HG2 GLU A  97      14.375  -9.212  -4.864  1.00 95.07           H  
ATOM   1502  HG3 GLU A  97      15.812  -8.978  -5.853  1.00 95.07           H  
ATOM   1503  CD  GLU A  97      14.057  -9.521  -6.979  1.00 95.07           C  
ATOM   1504  OE1 GLU A  97      12.814  -9.461  -6.815  1.00 95.07           O  
ATOM   1505  OE2 GLU A  97      14.617  -9.475  -8.104  1.00 95.07           O  
ATOM   1506  N   GLU A  98      17.665 -12.969  -3.363  1.00 93.85           N  
ATOM   1507  H   GLU A  98      18.398 -12.274  -3.359  1.00 93.85           H  
ATOM   1508  CA  GLU A  98      18.048 -14.346  -3.077  1.00 93.85           C  
ATOM   1509  HA  GLU A  98      17.635 -14.971  -3.868  1.00 93.85           H  
ATOM   1510  C   GLU A  98      17.450 -14.826  -1.752  1.00 93.85           C  
ATOM   1511  CB  GLU A  98      19.575 -14.521  -3.097  1.00 93.85           C  
ATOM   1512  HB2 GLU A  98      20.036 -13.766  -2.460  1.00 93.85           H  
ATOM   1513  HB3 GLU A  98      19.826 -15.491  -2.670  1.00 93.85           H  
ATOM   1514  O   GLU A  98      17.664 -14.275  -0.671  1.00 93.85           O  
ATOM   1515  CG  GLU A  98      20.167 -14.434  -4.517  1.00 93.85           C  
ATOM   1516  HG2 GLU A  98      21.252 -14.503  -4.438  1.00 93.85           H  
ATOM   1517  HG3 GLU A  98      19.923 -13.464  -4.950  1.00 93.85           H  
ATOM   1518  CD  GLU A  98      19.673 -15.557  -5.448  1.00 93.85           C  
ATOM   1519  OE1 GLU A  98      19.643 -15.346  -6.682  1.00 93.85           O  
ATOM   1520  OE2 GLU A  98      19.321 -16.650  -4.931  1.00 93.85           O  
ATOM   1521  N   ALA A  99      16.701 -15.930  -1.807  1.00 90.39           N  
ATOM   1522  H   ALA A  99      16.531 -16.322  -2.722  1.00 90.39           H  
ATOM   1523  CA  ALA A  99      15.936 -16.411  -0.659  1.00 90.39           C  
ATOM   1524  HA  ALA A  99      15.284 -15.596  -0.343  1.00 90.39           H  
ATOM   1525  C   ALA A  99      16.808 -16.808   0.549  1.00 90.39           C  
ATOM   1526  CB  ALA A  99      15.061 -17.582  -1.116  1.00 90.39           C  
ATOM   1527  HB1 ALA A  99      14.406 -17.255  -1.923  1.00 90.39           H  
ATOM   1528  HB2 ALA A  99      15.690 -18.398  -1.472  1.00 90.39           H  
ATOM   1529  HB3 ALA A  99      14.451 -17.933  -0.283  1.00 90.39           H  
ATOM   1530  O   ALA A  99      16.295 -16.847   1.670  1.00 90.39           O  
ATOM   1531  N   VAL A 100      18.086 -17.124   0.316  1.00 92.00           N  
ATOM   1532  H   VAL A 100      18.424 -16.978  -0.625  1.00 92.00           H  
ATOM   1533  CA  VAL A 100      19.067 -17.539   1.333  1.00 92.00           C  
ATOM   1534  HA  VAL A 100      18.528 -17.908   2.206  1.00 92.00           H  
ATOM   1535  C   VAL A 100      19.942 -16.394   1.847  1.00 92.00           C  
ATOM   1536  CB  VAL A 100      19.960 -18.684   0.815  1.00 92.00           C  
ATOM   1537  HB  VAL A 100      20.673 -18.950   1.595  1.00 92.00           H  
ATOM   1538  O   VAL A 100      20.667 -16.610   2.816  1.00 92.00           O  
ATOM   1539  CG1 VAL A 100      19.130 -19.941   0.522  1.00 92.00           C  
ATOM   1540 HG11 VAL A 100      19.796 -20.759   0.246  1.00 92.00           H  
ATOM   1541 HG12 VAL A 100      18.439 -19.752  -0.300  1.00 92.00           H  
ATOM   1542 HG13 VAL A 100      18.567 -20.222   1.412  1.00 92.00           H  
ATOM   1543  CG2 VAL A 100      20.752 -18.306  -0.445  1.00 92.00           C  
ATOM   1544 HG21 VAL A 100      20.084 -18.081  -1.277  1.00 92.00           H  
ATOM   1545 HG22 VAL A 100      21.373 -17.432  -0.250  1.00 92.00           H  
ATOM   1546 HG23 VAL A 100      21.406 -19.129  -0.733  1.00 92.00           H  
ATOM   1547  N   SER A 101      19.883 -15.220   1.214  1.00 93.31           N  
ATOM   1548  H   SER A 101      19.202 -15.077   0.482  1.00 93.31           H  
ATOM   1549  CA  SER A 101      20.634 -14.037   1.632  1.00 93.31           C  
ATOM   1550  HA  SER A 101      21.649 -14.331   1.897  1.00 93.31           H  
ATOM   1551  C   SER A 101      19.989 -13.389   2.859  1.00 93.31           C  
ATOM   1552  CB  SER A 101      20.733 -13.048   0.472  1.00 93.31           C  
ATOM   1553  HB2 SER A 101      21.293 -13.497  -0.348  1.00 93.31           H  
ATOM   1554  HB3 SER A 101      19.737 -12.785   0.115  1.00 93.31           H  
ATOM   1555  O   SER A 101      18.760 -13.286   2.954  1.00 93.31           O  
ATOM   1556  OG  SER A 101      21.392 -11.885   0.902  1.00 93.31           O  
ATOM   1557  HG  SER A 101      21.449 -11.330   0.121  1.00 93.31           H  
ATOM   1558  N   ASP A 102      20.818 -12.964   3.812  1.00 92.57           N  
ATOM   1559  H   ASP A 102      21.814 -12.990   3.642  1.00 92.57           H  
ATOM   1560  CA  ASP A 102      20.418 -12.152   4.963  1.00 92.57           C  
ATOM   1561  HA  ASP A 102      19.403 -12.436   5.240  1.00 92.57           H  
ATOM   1562  C   ASP A 102      20.355 -10.651   4.642  1.00 92.57           C  
ATOM   1563  CB  ASP A 102      21.314 -12.461   6.177  1.00 92.57           C  
ATOM   1564  HB2 ASP A 102      21.187 -13.513   6.433  1.00 92.57           H  
ATOM   1565  HB3 ASP A 102      20.953 -11.881   7.027  1.00 92.57           H  
ATOM   1566  O   ASP A 102      19.795  -9.889   5.431  1.00 92.57           O  
ATOM   1567  CG  ASP A 102      22.816 -12.194   5.998  1.00 92.57           C  
ATOM   1568  OD1 ASP A 102      23.278 -12.153   4.840  1.00 92.57           O  
ATOM   1569  OD2 ASP A 102      23.504 -12.173   7.048  1.00 92.57           O  
ATOM   1570  N   GLU A 103      20.833 -10.249   3.462  1.00 94.48           N  
ATOM   1571  H   GLU A 103      21.337 -10.922   2.902  1.00 94.48           H  
ATOM   1572  CA  GLU A 103      20.782  -8.881   2.935  1.00 94.48           C  
ATOM   1573  HA  GLU A 103      20.521  -8.200   3.745  1.00 94.48           H  
ATOM   1574  C   GLU A 103      19.699  -8.694   1.862  1.00 94.48           C  
ATOM   1575  CB  GLU A 103      22.169  -8.454   2.420  1.00 94.48           C  
ATOM   1576  HB2 GLU A 103      22.478  -9.122   1.617  1.00 94.48           H  
ATOM   1577  HB3 GLU A 103      22.102  -7.442   2.022  1.00 94.48           H  
ATOM   1578  O   GLU A 103      19.592  -7.618   1.283  1.00 94.48           O  
ATOM   1579  CG  GLU A 103      23.229  -8.458   3.534  1.00 94.48           C  
ATOM   1580  HG2 GLU A 103      22.844  -7.890   4.381  1.00 94.48           H  
ATOM   1581  HG3 GLU A 103      23.404  -9.480   3.869  1.00 94.48           H  
ATOM   1582  CD  GLU A 103      24.563  -7.846   3.079  1.00 94.48           C  
ATOM   1583  OE1 GLU A 103      25.114  -6.985   3.806  1.00 94.48           O  
ATOM   1584  OE2 GLU A 103      25.078  -8.197   2.000  1.00 94.48           O  
ATOM   1585  N   ARG A 104      18.852  -9.704   1.609  1.00 96.08           N  
ATOM   1586  H   ARG A 104      19.050 -10.586   2.061  1.00 96.08           H  
ATOM   1587  CA  ARG A 104      17.753  -9.611   0.633  1.00 96.08           C  
ATOM   1588  HA  ARG A 104      18.210  -9.366  -0.326  1.00 96.08           H  
ATOM   1589  C   ARG A 104      16.768  -8.480   0.952  1.00 96.08           C  
ATOM   1590  CB  ARG A 104      17.050 -10.966   0.470  1.00 96.08           C  
ATOM   1591  HB2 ARG A 104      17.801 -11.747   0.353  1.00 96.08           H  
ATOM   1592  HB3 ARG A 104      16.446 -10.942  -0.437  1.00 96.08           H  
ATOM   1593  O   ARG A 104      16.551  -8.123   2.113  1.00 96.08           O  
ATOM   1594  CG  ARG A 104      16.146 -11.292   1.664  1.00 96.08           C  
ATOM   1595  HG2 ARG A 104      16.725 -11.255   2.586  1.00 96.08           H  
ATOM   1596  HG3 ARG A 104      15.343 -10.557   1.714  1.00 96.08           H  
ATOM   1597  CD  ARG A 104      15.518 -12.674   1.519  1.00 96.08           C  
ATOM   1598  HD2 ARG A 104      16.310 -13.419   1.596  1.00 96.08           H  
ATOM   1599  HD3 ARG A 104      15.052 -12.747   0.537  1.00 96.08           H  
ATOM   1600  NE  ARG A 104      14.509 -12.872   2.575  1.00 96.08           N  
ATOM   1601  HE  ARG A 104      14.380 -12.084   3.194  1.00 96.08           H  
ATOM   1602  NH1 ARG A 104      13.981 -15.027   2.053  1.00 96.08           N  
ATOM   1603 HH11 ARG A 104      14.816 -15.019   1.485  1.00 96.08           H  
ATOM   1604 HH12 ARG A 104      13.567 -15.917   2.293  1.00 96.08           H  
ATOM   1605  NH2 ARG A 104      12.900 -14.002   3.718  1.00 96.08           N  
ATOM   1606 HH21 ARG A 104      12.339 -14.833   3.838  1.00 96.08           H  
ATOM   1607 HH22 ARG A 104      12.766 -13.179   4.288  1.00 96.08           H  
ATOM   1608  CZ  ARG A 104      13.799 -13.961   2.774  1.00 96.08           C  
ATOM   1609  N   ALA A 105      16.073  -7.988  -0.067  1.00 96.95           N  
ATOM   1610  H   ALA A 105      16.311  -8.315  -0.993  1.00 96.95           H  
ATOM   1611  CA  ALA A 105      14.967  -7.053   0.073  1.00 96.95           C  
ATOM   1612  HA  ALA A 105      15.304  -6.218   0.687  1.00 96.95           H  
ATOM   1613  C   ALA A 105      13.772  -7.732   0.763  1.00 96.95           C  
ATOM   1614  CB  ALA A 105      14.597  -6.512  -1.312  1.00 96.95           C  
ATOM   1615  HB1 ALA A 105      14.097  -7.285  -1.895  1.00 96.95           H  
ATOM   1616  HB2 ALA A 105      15.500  -6.214  -1.844  1.00 96.95           H  
ATOM   1617  HB3 ALA A 105      13.954  -5.637  -1.214  1.00 96.95           H  
ATOM   1618  O   ALA A 105      13.249  -8.750   0.302  1.00 96.95           O  
ATOM   1619  N   VAL A 106      13.307  -7.159   1.873  1.00 96.77           N  
ATOM   1620  H   VAL A 106      13.820  -6.369   2.238  1.00 96.77           H  
ATOM   1621  CA  VAL A 106      12.214  -7.713   2.684  1.00 96.77           C  
ATOM   1622  HA  VAL A 106      11.836  -8.606   2.187  1.00 96.77           H  
ATOM   1623  C   VAL A 106      11.050  -6.732   2.761  1.00 96.77           C  
ATOM   1624  CB  VAL A 106      12.711  -8.166   4.076  1.00 96.77           C  
ATOM   1625  HB  VAL A 106      13.132  -7.316   4.612  1.00 96.77           H  
ATOM   1626  O   VAL A 106      11.222  -5.516   2.865  1.00 96.77           O  
ATOM   1627  CG1 VAL A 106      11.586  -8.764   4.931  1.00 96.77           C  
ATOM   1628 HG11 VAL A 106      11.999  -9.150   5.863  1.00 96.77           H  
ATOM   1629 HG12 VAL A 106      11.073  -9.563   4.395  1.00 96.77           H  
ATOM   1630 HG13 VAL A 106      10.881  -7.979   5.204  1.00 96.77           H  
ATOM   1631  CG2 VAL A 106      13.768  -9.272   3.953  1.00 96.77           C  
ATOM   1632 HG21 VAL A 106      13.377 -10.106   3.370  1.00 96.77           H  
ATOM   1633 HG22 VAL A 106      14.652  -8.873   3.454  1.00 96.77           H  
ATOM   1634 HG23 VAL A 106      14.080  -9.607   4.942  1.00 96.77           H  
ATOM   1635  N   TYR A 107       9.833  -7.274   2.717  1.00 96.76           N  
ATOM   1636  H   TYR A 107       9.766  -8.278   2.631  1.00 96.76           H  
ATOM   1637  CA  TYR A 107       8.600  -6.534   2.963  1.00 96.76           C  
ATOM   1638  HA  TYR A 107       8.618  -5.588   2.421  1.00 96.76           H  
ATOM   1639  C   TYR A 107       8.462  -6.223   4.450  1.00 96.76           C  
ATOM   1640  CB  TYR A 107       7.389  -7.339   2.475  1.00 96.76           C  
ATOM   1641  HB2 TYR A 107       7.367  -8.301   2.988  1.00 96.76           H  
ATOM   1642  HB3 TYR A 107       6.483  -6.803   2.758  1.00 96.76           H  
ATOM   1643  O   TYR A 107       8.499  -7.129   5.285  1.00 96.76           O  
ATOM   1644  CG  TYR A 107       7.356  -7.585   0.980  1.00 96.76           C  
ATOM   1645  CD1 TYR A 107       6.550  -6.779   0.154  1.00 96.76           C  
ATOM   1646  HD1 TYR A 107       5.962  -5.979   0.578  1.00 96.76           H  
ATOM   1647  CD2 TYR A 107       8.110  -8.633   0.414  1.00 96.76           C  
ATOM   1648  HD2 TYR A 107       8.728  -9.261   1.039  1.00 96.76           H  
ATOM   1649  CE1 TYR A 107       6.483  -7.031  -1.228  1.00 96.76           C  
ATOM   1650  HE1 TYR A 107       5.836  -6.444  -1.863  1.00 96.76           H  
ATOM   1651  CE2 TYR A 107       8.079  -8.860  -0.974  1.00 96.76           C  
ATOM   1652  HE2 TYR A 107       8.682  -9.642  -1.411  1.00 96.76           H  
ATOM   1653  OH  TYR A 107       7.234  -8.260  -3.140  1.00 96.76           O  
ATOM   1654  HH  TYR A 107       7.859  -8.930  -3.427  1.00 96.76           H  
ATOM   1655  CZ  TYR A 107       7.256  -8.063  -1.797  1.00 96.76           C  
ATOM   1656  N   ALA A 108       8.211  -4.958   4.782  1.00 97.63           N  
ATOM   1657  H   ALA A 108       8.217  -4.240   4.071  1.00 97.63           H  
ATOM   1658  CA  ALA A 108       7.731  -4.631   6.116  1.00 97.63           C  
ATOM   1659  HA  ALA A 108       8.448  -5.017   6.841  1.00 97.63           H  
ATOM   1660  C   ALA A 108       6.381  -5.323   6.339  1.00 97.63           C  
ATOM   1661  CB  ALA A 108       7.639  -3.116   6.283  1.00 97.63           C  
ATOM   1662  HB1 ALA A 108       6.840  -2.724   5.654  1.00 97.63           H  
ATOM   1663  HB2 ALA A 108       8.587  -2.653   6.009  1.00 97.63           H  
ATOM   1664  HB3 ALA A 108       7.425  -2.873   7.324  1.00 97.63           H  
ATOM   1665  O   ALA A 108       5.507  -5.290   5.469  1.00 97.63           O  
ATOM   1666  N   SER A 109       6.210  -5.966   7.489  1.00 97.97           N  
ATOM   1667  H   SER A 109       6.959  -5.959   8.166  1.00 97.97           H  
ATOM   1668  CA  SER A 109       5.004  -6.728   7.798  1.00 97.97           C  
ATOM   1669  HA  SER A 109       4.192  -6.346   7.179  1.00 97.97           H  
ATOM   1670  C   SER A 109       4.565  -6.547   9.243  1.00 97.97           C  
ATOM   1671  CB  SER A 109       5.185  -8.210   7.447  1.00 97.97           C  
ATOM   1672  HB2 SER A 109       4.242  -8.735   7.599  1.00 97.97           H  
ATOM   1673  HB3 SER A 109       5.470  -8.302   6.399  1.00 97.97           H  
ATOM   1674  O   SER A 109       5.337  -6.130  10.114  1.00 97.97           O  
ATOM   1675  OG  SER A 109       6.181  -8.803   8.254  1.00 97.97           O  
ATOM   1676  HG  SER A 109       7.032  -8.460   7.972  1.00 97.97           H  
ATOM   1677  N   LYS A 110       3.287  -6.830   9.489  1.00 97.63           N  
ATOM   1678  H   LYS A 110       2.702  -7.085   8.705  1.00 97.63           H  
ATOM   1679  CA  LYS A 110       2.706  -6.873  10.821  1.00 97.63           C  
ATOM   1680  HA  LYS A 110       3.489  -7.210  11.499  1.00 97.63           H  
ATOM   1681  C   LYS A 110       1.556  -7.861  10.872  1.00 97.63           C  
ATOM   1682  CB  LYS A 110       2.237  -5.468  11.227  1.00 97.63           C  
ATOM   1683  HB2 LYS A 110       1.426  -5.159  10.568  1.00 97.63           H  
ATOM   1684  HB3 LYS A 110       3.068  -4.773  11.104  1.00 97.63           H  
ATOM   1685  O   LYS A 110       0.552  -7.713  10.180  1.00 97.63           O  
ATOM   1686  CG  LYS A 110       1.747  -5.350  12.672  1.00 97.63           C  
ATOM   1687  HG2 LYS A 110       1.526  -4.299  12.860  1.00 97.63           H  
ATOM   1688  HG3 LYS A 110       0.837  -5.934  12.807  1.00 97.63           H  
ATOM   1689  CD  LYS A 110       2.807  -5.788  13.683  1.00 97.63           C  
ATOM   1690  HD2 LYS A 110       3.719  -5.216  13.511  1.00 97.63           H  
ATOM   1691  HD3 LYS A 110       3.012  -6.852  13.566  1.00 97.63           H  
ATOM   1692  CE  LYS A 110       2.290  -5.543  15.094  1.00 97.63           C  
ATOM   1693  HE2 LYS A 110       2.024  -4.490  15.189  1.00 97.63           H  
ATOM   1694  HE3 LYS A 110       1.393  -6.145  15.239  1.00 97.63           H  
ATOM   1695  NZ  LYS A 110       3.332  -5.907  16.078  1.00 97.63           N  
ATOM   1696  HZ1 LYS A 110       3.553  -6.887  15.980  1.00 97.63           H  
ATOM   1697  HZ2 LYS A 110       4.170  -5.373  15.895  1.00 97.63           H  
ATOM   1698  HZ3 LYS A 110       3.011  -5.729  17.019  1.00 97.63           H  
ATOM   1699  N   ASP A 111       1.687  -8.820  11.771  1.00 97.05           N  
ATOM   1700  H   ASP A 111       2.580  -8.963  12.219  1.00 97.05           H  
ATOM   1701  CA  ASP A 111       0.577  -9.667  12.170  1.00 97.05           C  
ATOM   1702  HA  ASP A 111       0.070 -10.049  11.284  1.00 97.05           H  
ATOM   1703  C   ASP A 111      -0.438  -8.872  12.994  1.00 97.05           C  
ATOM   1704  CB  ASP A 111       1.125 -10.845  12.966  1.00 97.05           C  
ATOM   1705  HB2 ASP A 111       1.822 -10.481  13.721  1.00 97.05           H  
ATOM   1706  HB3 ASP A 111       0.289 -11.308  13.490  1.00 97.05           H  
ATOM   1707  O   ASP A 111      -0.087  -8.232  13.996  1.00 97.05           O  
ATOM   1708  CG  ASP A 111       1.816 -11.895  12.092  1.00 97.05           C  
ATOM   1709  OD1 ASP A 111       1.541 -11.934  10.871  1.00 97.05           O  
ATOM   1710  OD2 ASP A 111       2.568 -12.696  12.687  1.00 97.05           O  
ATOM   1711  N   VAL A 112      -1.699  -8.925  12.566  1.00 96.89           N  
ATOM   1712  H   VAL A 112      -1.908  -9.451  11.729  1.00 96.89           H  
ATOM   1713  CA  VAL A 112      -2.832  -8.322  13.265  1.00 96.89           C  
ATOM   1714  HA  VAL A 112      -2.458  -7.547  13.934  1.00 96.89           H  
ATOM   1715  C   VAL A 112      -3.538  -9.422  14.063  1.00 96.89           C  
ATOM   1716  CB  VAL A 112      -3.788  -7.630  12.278  1.00 96.89           C  
ATOM   1717  HB  VAL A 112      -4.171  -8.355  11.560  1.00 96.89           H  
ATOM   1718  O   VAL A 112      -4.062 -10.359  13.457  1.00 96.89           O  
ATOM   1719  CG1 VAL A 112      -4.977  -7.009  13.013  1.00 96.89           C  
ATOM   1720 HG11 VAL A 112      -4.632  -6.276  13.743  1.00 96.89           H  
ATOM   1721 HG12 VAL A 112      -5.563  -7.778  13.516  1.00 96.89           H  
ATOM   1722 HG13 VAL A 112      -5.619  -6.517  12.283  1.00 96.89           H  
ATOM   1723  CG2 VAL A 112      -3.066  -6.510  11.517  1.00 96.89           C  
ATOM   1724 HG21 VAL A 112      -2.641  -5.791  12.217  1.00 96.89           H  
ATOM   1725 HG22 VAL A 112      -2.271  -6.929  10.900  1.00 96.89           H  
ATOM   1726 HG23 VAL A 112      -3.772  -5.996  10.864  1.00 96.89           H  
ATOM   1727  N   PRO A 113      -3.570  -9.356  15.406  1.00 96.33           N  
ATOM   1728  CA  PRO A 113      -4.227 -10.363  16.232  1.00 96.33           C  
ATOM   1729  HA  PRO A 113      -3.840 -11.353  15.990  1.00 96.33           H  
ATOM   1730  C   PRO A 113      -5.745 -10.357  16.024  1.00 96.33           C  
ATOM   1731  CB  PRO A 113      -3.830 -10.037  17.673  1.00 96.33           C  
ATOM   1732  HB2 PRO A 113      -4.607 -10.308  18.389  1.00 96.33           H  
ATOM   1733  HB3 PRO A 113      -2.899 -10.550  17.914  1.00 96.33           H  
ATOM   1734  O   PRO A 113      -6.324  -9.359  15.594  1.00 96.33           O  
ATOM   1735  CG  PRO A 113      -3.587  -8.530  17.642  1.00 96.33           C  
ATOM   1736  HG2 PRO A 113      -2.873  -8.218  18.404  1.00 96.33           H  
ATOM   1737  HG3 PRO A 113      -4.535  -8.008  17.769  1.00 96.33           H  
ATOM   1738  CD  PRO A 113      -3.053  -8.280  16.233  1.00 96.33           C  
ATOM   1739  HD2 PRO A 113      -1.964  -8.309  16.231  1.00 96.33           H  
ATOM   1740  HD3 PRO A 113      -3.418  -7.319  15.870  1.00 96.33           H  
ATOM   1741  N   VAL A 114      -6.403 -11.468  16.350  1.00 95.90           N  
ATOM   1742  H   VAL A 114      -5.877 -12.262  16.687  1.00 95.90           H  
ATOM   1743  CA  VAL A 114      -7.874 -11.526  16.418  1.00 95.90           C  
ATOM   1744  HA  VAL A 114      -8.281 -11.121  15.491  1.00 95.90           H  
ATOM   1745  C   VAL A 114      -8.415 -10.650  17.553  1.00 95.90           C  
ATOM   1746  CB  VAL A 114      -8.392 -12.970  16.554  1.00 95.90           C  
ATOM   1747  HB  VAL A 114      -9.480 -12.931  16.607  1.00 95.90           H  
ATOM   1748  O   VAL A 114      -7.752 -10.482  18.578  1.00 95.90           O  
ATOM   1749  CG1 VAL A 114      -8.014 -13.810  15.327  1.00 95.90           C  
ATOM   1750 HG11 VAL A 114      -6.931 -13.897  15.240  1.00 95.90           H  
ATOM   1751 HG12 VAL A 114      -8.419 -13.342  14.429  1.00 95.90           H  
ATOM   1752 HG13 VAL A 114      -8.444 -14.807  15.422  1.00 95.90           H  
ATOM   1753  CG2 VAL A 114      -7.891 -13.686  17.815  1.00 95.90           C  
ATOM   1754 HG21 VAL A 114      -8.193 -13.129  18.703  1.00 95.90           H  
ATOM   1755 HG22 VAL A 114      -8.332 -14.681  17.869  1.00 95.90           H  
ATOM   1756 HG23 VAL A 114      -6.805 -13.772  17.810  1.00 95.90           H  
ATOM   1757  N   ALA A 115      -9.629 -10.114  17.394  1.00 94.13           N  
ATOM   1758  H   ALA A 115     -10.095 -10.219  16.504  1.00 94.13           H  
ATOM   1759  CA  ALA A 115     -10.315  -9.338  18.435  1.00 94.13           C  
ATOM   1760  HA  ALA A 115      -9.712  -8.466  18.689  1.00 94.13           H  
ATOM   1761  C   ALA A 115     -10.501 -10.140  19.737  1.00 94.13           C  
ATOM   1762  CB  ALA A 115     -11.656  -8.858  17.868  1.00 94.13           C  
ATOM   1763  HB1 ALA A 115     -11.494  -8.246  16.981  1.00 94.13           H  
ATOM   1764  HB2 ALA A 115     -12.280  -9.712  17.602  1.00 94.13           H  
ATOM   1765  HB3 ALA A 115     -12.180  -8.262  18.615  1.00 94.13           H  
ATOM   1766  O   ALA A 115     -10.400  -9.594  20.835  1.00 94.13           O  
ATOM   1767  N   GLY A 116     -10.692 -11.452  19.607  1.00 94.24           N  
ATOM   1768  H   GLY A 116     -10.818 -11.819  18.675  1.00 94.24           H  
ATOM   1769  CA  GLY A 116     -10.751 -12.417  20.694  1.00 94.24           C  
ATOM   1770  HA2 GLY A 116      -9.742 -12.737  20.951  1.00 94.24           H  
ATOM   1771  HA3 GLY A 116     -11.203 -11.964  21.577  1.00 94.24           H  
ATOM   1772  C   GLY A 116     -11.557 -13.642  20.275  1.00 94.24           C  
ATOM   1773  O   GLY A 116     -11.671 -13.932  19.083  1.00 94.24           O  
ATOM   1774  N   GLY A 117     -12.082 -14.372  21.252  1.00 93.42           N  
ATOM   1775  H   GLY A 117     -11.985 -14.044  22.203  1.00 93.42           H  
ATOM   1776  CA  GLY A 117     -12.955 -15.520  21.038  1.00 93.42           C  
ATOM   1777  HA2 GLY A 117     -12.605 -16.090  20.177  1.00 93.42           H  
ATOM   1778  HA3 GLY A 117     -12.925 -16.171  21.912  1.00 93.42           H  
ATOM   1779  C   GLY A 117     -14.406 -15.112  20.800  1.00 93.42           C  
ATOM   1780  O   GLY A 117     -14.820 -14.010  21.156  1.00 93.42           O  
ATOM   1781  N   GLU A 118     -15.163 -16.018  20.191  1.00 92.93           N  
ATOM   1782  H   GLU A 118     -14.764 -16.915  19.953  1.00 92.93           H  
ATOM   1783  CA  GLU A 118     -16.613 -15.893  20.023  1.00 92.93           C  
ATOM   1784  HA  GLU A 118     -16.839 -14.999  19.442  1.00 92.93           H  
ATOM   1785  C   GLU A 118     -17.303 -15.783  21.389  1.00 92.93           C  
ATOM   1786  CB  GLU A 118     -17.105 -17.130  19.255  1.00 92.93           C  
ATOM   1787  HB2 GLU A 118     -17.041 -17.998  19.911  1.00 92.93           H  
ATOM   1788  HB3 GLU A 118     -16.433 -17.295  18.413  1.00 92.93           H  
ATOM   1789  O   GLU A 118     -16.811 -16.338  22.378  1.00 92.93           O  
ATOM   1790  CG  GLU A 118     -18.533 -17.007  18.704  1.00 92.93           C  
ATOM   1791  HG2 GLU A 118     -18.564 -16.110  18.086  1.00 92.93           H  
ATOM   1792  HG3 GLU A 118     -19.231 -16.883  19.532  1.00 92.93           H  
ATOM   1793  CD  GLU A 118     -18.955 -18.234  17.870  1.00 92.93           C  
ATOM   1794  OE1 GLU A 118     -20.088 -18.243  17.333  1.00 92.93           O  
ATOM   1795  OE2 GLU A 118     -18.159 -19.196  17.782  1.00 92.93           O  
ATOM   1796  N   ILE A 119     -18.433 -15.078  21.446  1.00 96.26           N  
ATOM   1797  H   ILE A 119     -18.812 -14.660  20.609  1.00 96.26           H  
ATOM   1798  CA  ILE A 119     -19.297 -15.095  22.622  1.00 96.26           C  
ATOM   1799  HA  ILE A 119     -18.659 -15.184  23.501  1.00 96.26           H  
ATOM   1800  C   ILE A 119     -20.205 -16.315  22.521  1.00 96.26           C  
ATOM   1801  CB  ILE A 119     -20.117 -13.804  22.778  1.00 96.26           C  
ATOM   1802  HB  ILE A 119     -20.942 -13.828  22.066  1.00 96.26           H  
ATOM   1803  O   ILE A 119     -20.943 -16.443  21.546  1.00 96.26           O  
ATOM   1804  CG1 ILE A 119     -19.259 -12.558  22.476  1.00 96.26           C  
ATOM   1805 HG12 ILE A 119     -19.029 -12.540  21.411  1.00 96.26           H  
ATOM   1806 HG13 ILE A 119     -18.316 -12.624  23.018  1.00 96.26           H  
ATOM   1807  CG2 ILE A 119     -20.720 -13.772  24.190  1.00 96.26           C  
ATOM   1808 HG21 ILE A 119     -21.400 -12.926  24.287  1.00 96.26           H  
ATOM   1809 HG22 ILE A 119     -19.917 -13.663  24.919  1.00 96.26           H  
ATOM   1810 HG23 ILE A 119     -21.285 -14.681  24.396  1.00 96.26           H  
ATOM   1811  CD1 ILE A 119     -19.925 -11.226  22.811  1.00 96.26           C  
ATOM   1812 HD11 ILE A 119     -19.352 -10.420  22.352  1.00 96.26           H  
ATOM   1813 HD12 ILE A 119     -19.932 -11.085  23.892  1.00 96.26           H  
ATOM   1814 HD13 ILE A 119     -20.946 -11.198  22.431  1.00 96.26           H  
ATOM   1815  N   ILE A 120     -20.148 -17.210  23.504  1.00 96.22           N  
ATOM   1816  H   ILE A 120     -19.535 -17.027  24.285  1.00 96.22           H  
ATOM   1817  CA  ILE A 120     -20.928 -18.452  23.510  1.00 96.22           C  
ATOM   1818  HA  ILE A 120     -21.707 -18.389  22.750  1.00 96.22           H  
ATOM   1819  C   ILE A 120     -21.616 -18.597  24.863  1.00 96.22           C  
ATOM   1820  CB  ILE A 120     -20.050 -19.684  23.178  1.00 96.22           C  
ATOM   1821  HB  ILE A 120     -19.294 -19.794  23.955  1.00 96.22           H  
ATOM   1822  O   ILE A 120     -20.959 -18.576  25.904  1.00 96.22           O  
ATOM   1823  CG1 ILE A 120     -19.328 -19.525  21.818  1.00 96.22           C  
ATOM   1824 HG12 ILE A 120     -20.066 -19.501  21.016  1.00 96.22           H  
ATOM   1825 HG13 ILE A 120     -18.783 -18.581  21.801  1.00 96.22           H  
ATOM   1826  CG2 ILE A 120     -20.917 -20.957  23.177  1.00 96.22           C  
ATOM   1827 HG21 ILE A 120     -21.690 -20.864  22.415  1.00 96.22           H  
ATOM   1828 HG22 ILE A 120     -20.309 -21.838  22.970  1.00 96.22           H  
ATOM   1829 HG23 ILE A 120     -21.383 -21.109  24.151  1.00 96.22           H  
ATOM   1830  CD1 ILE A 120     -18.302 -20.622  21.511  1.00 96.22           C  
ATOM   1831 HD11 ILE A 120     -17.586 -20.699  22.329  1.00 96.22           H  
ATOM   1832 HD12 ILE A 120     -18.796 -21.581  21.359  1.00 96.22           H  
ATOM   1833 HD13 ILE A 120     -17.769 -20.364  20.596  1.00 96.22           H  
ATOM   1834  N   ILE A 121     -22.931 -18.803  24.827  1.00 96.68           N  
ATOM   1835  H   ILE A 121     -23.395 -18.779  23.930  1.00 96.68           H  
ATOM   1836  CA  ILE A 121     -23.751 -19.155  25.986  1.00 96.68           C  
ATOM   1837  HA  ILE A 121     -23.109 -19.270  26.860  1.00 96.68           H  
ATOM   1838  C   ILE A 121     -24.406 -20.497  25.676  1.00 96.68           C  
ATOM   1839  CB  ILE A 121     -24.806 -18.070  26.307  1.00 96.68           C  
ATOM   1840  HB  ILE A 121     -25.632 -18.173  25.602  1.00 96.68           H  
ATOM   1841  O   ILE A 121     -25.121 -20.625  24.682  1.00 96.68           O  
ATOM   1842  CG1 ILE A 121     -24.241 -16.639  26.156  1.00 96.68           C  
ATOM   1843 HG12 ILE A 121     -23.341 -16.543  26.764  1.00 96.68           H  
ATOM   1844 HG13 ILE A 121     -23.954 -16.479  25.116  1.00 96.68           H  
ATOM   1845  CG2 ILE A 121     -25.357 -18.319  27.722  1.00 96.68           C  
ATOM   1846 HG21 ILE A 121     -24.607 -18.062  28.470  1.00 96.68           H  
ATOM   1847 HG22 ILE A 121     -26.241 -17.706  27.902  1.00 96.68           H  
ATOM   1848 HG23 ILE A 121     -25.636 -19.363  27.861  1.00 96.68           H  
ATOM   1849  CD1 ILE A 121     -25.226 -15.519  26.513  1.00 96.68           C  
ATOM   1850 HD11 ILE A 121     -24.782 -14.554  26.270  1.00 96.68           H  
ATOM   1851 HD12 ILE A 121     -26.147 -15.639  25.941  1.00 96.68           H  
ATOM   1852 HD13 ILE A 121     -25.455 -15.536  27.579  1.00 96.68           H  
ATOM   1853  N   GLN A 122     -24.152 -21.511  26.497  1.00 95.85           N  
ATOM   1854  H   GLN A 122     -23.634 -21.332  27.346  1.00 95.85           H  
ATOM   1855  CA  GLN A 122     -24.829 -22.801  26.395  1.00 95.85           C  
ATOM   1856  HA  GLN A 122     -25.481 -22.808  25.521  1.00 95.85           H  
ATOM   1857  C   GLN A 122     -25.708 -22.979  27.628  1.00 95.85           C  
ATOM   1858  CB  GLN A 122     -23.808 -23.941  26.229  1.00 95.85           C  
ATOM   1859  HB2 GLN A 122     -23.320 -24.133  27.185  1.00 95.85           H  
ATOM   1860  HB3 GLN A 122     -23.050 -23.649  25.502  1.00 95.85           H  
ATOM   1861  O   GLN A 122     -25.272 -22.670  28.727  1.00 95.85           O  
ATOM   1862  CG  GLN A 122     -24.496 -25.219  25.724  1.00 95.85           C  
ATOM   1863  HG2 GLN A 122     -24.856 -25.057  24.708  1.00 95.85           H  
ATOM   1864  HG3 GLN A 122     -25.361 -25.437  26.350  1.00 95.85           H  
ATOM   1865  CD  GLN A 122     -23.588 -26.444  25.732  1.00 95.85           C  
ATOM   1866  NE2 GLN A 122     -23.651 -27.235  26.780  1.00 95.85           N  
ATOM   1867 HE21 GLN A 122     -24.241 -26.953  27.549  1.00 95.85           H  
ATOM   1868 HE22 GLN A 122     -23.145 -28.108  26.783  1.00 95.85           H  
ATOM   1869  OE1 GLN A 122     -22.859 -26.754  24.794  1.00 95.85           O  
ATOM   1870  N   SER A 123     -26.926 -23.476  27.438  1.00 94.66           N  
ATOM   1871  H   SER A 123     -27.231 -23.685  26.499  1.00 94.66           H  
ATOM   1872  CA  SER A 123     -27.826 -23.836  28.533  1.00 94.66           C  
ATOM   1873  HA  SER A 123     -27.961 -22.984  29.198  1.00 94.66           H  
ATOM   1874  C   SER A 123     -27.284 -25.006  29.361  1.00 94.66           C  
ATOM   1875  CB  SER A 123     -29.173 -24.206  27.918  1.00 94.66           C  
ATOM   1876  HB2 SER A 123     -29.603 -23.325  27.440  1.00 94.66           H  
ATOM   1877  HB3 SER A 123     -29.033 -24.982  27.166  1.00 94.66           H  
ATOM   1878  O   SER A 123     -26.494 -25.813  28.852  1.00 94.66           O  
ATOM   1879  OG  SER A 123     -30.056 -24.690  28.896  1.00 94.66           O  
ATOM   1880  HG  SER A 123     -30.922 -24.346  28.666  1.00 94.66           H  
ATOM   1881  N   ASP A 124     -27.779 -25.154  30.597  1.00 88.71           N  
ATOM   1882  H   ASP A 124     -28.340 -24.404  30.974  1.00 88.71           H  
ATOM   1883  CA  ASP A 124     -27.646 -26.385  31.387  1.00 88.71           C  
ATOM   1884  HA  ASP A 124     -26.761 -26.902  31.016  1.00 88.71           H  
ATOM   1885  C   ASP A 124     -28.833 -27.365  31.232  1.00 88.71           C  
ATOM   1886  CB  ASP A 124     -27.343 -26.065  32.857  1.00 88.71           C  
ATOM   1887  HB2 ASP A 124     -26.465 -25.420  32.885  1.00 88.71           H  
ATOM   1888  HB3 ASP A 124     -28.195 -25.556  33.308  1.00 88.71           H  
ATOM   1889  O   ASP A 124     -28.691 -28.566  31.471  1.00 88.71           O  
ATOM   1890  CG  ASP A 124     -26.994 -27.334  33.644  1.00 88.71           C  
ATOM   1891  OD1 ASP A 124     -26.244 -28.174  33.072  1.00 88.71           O  
ATOM   1892  OD2 ASP A 124     -27.556 -27.541  34.739  1.00 88.71           O  
ATOM   1893  N   THR A 125     -29.977 -26.912  30.715  1.00 91.97           N  
ATOM   1894  H   THR A 125     -29.987 -25.967  30.361  1.00 91.97           H  
ATOM   1895  CA  THR A 125     -31.176 -27.745  30.519  1.00 91.97           C  
ATOM   1896  HA  THR A 125     -31.201 -28.504  31.301  1.00 91.97           H  
ATOM   1897  C   THR A 125     -31.149 -28.450  29.164  1.00 91.97           C  
ATOM   1898  CB  THR A 125     -32.448 -26.903  30.679  1.00 91.97           C  
ATOM   1899  HB  THR A 125     -32.462 -26.109  29.932  1.00 91.97           H  
ATOM   1900  O   THR A 125     -31.106 -27.801  28.118  1.00 91.97           O  
ATOM   1901  CG2 THR A 125     -33.731 -27.727  30.573  1.00 91.97           C  
ATOM   1902 HG21 THR A 125     -33.839 -28.137  29.569  1.00 91.97           H  
ATOM   1903 HG22 THR A 125     -33.721 -28.537  31.302  1.00 91.97           H  
ATOM   1904 HG23 THR A 125     -34.586 -27.080  30.769  1.00 91.97           H  
ATOM   1905  OG1 THR A 125     -32.442 -26.338  31.967  1.00 91.97           O  
ATOM   1906  HG1 THR A 125     -31.572 -25.966  32.132  1.00 91.97           H  
ATOM   1907  N   ALA A 126     -31.192 -29.784  29.169  1.00 94.18           N  
ATOM   1908  H   ALA A 126     -31.278 -30.254  30.059  1.00 94.18           H  
ATOM   1909  CA  ALA A 126     -31.318 -30.592  27.955  1.00 94.18           C  
ATOM   1910  HA  ALA A 126     -30.717 -30.144  27.163  1.00 94.18           H  
ATOM   1911  C   ALA A 126     -32.767 -30.630  27.455  1.00 94.18           C  
ATOM   1912  CB  ALA A 126     -30.773 -31.999  28.223  1.00 94.18           C  
ATOM   1913  HB1 ALA A 126     -31.369 -32.487  28.994  1.00 94.18           H  
ATOM   1914  HB2 ALA A 126     -29.732 -31.938  28.542  1.00 94.18           H  
ATOM   1915  HB3 ALA A 126     -30.826 -32.587  27.306  1.00 94.18           H  
ATOM   1916  O   ALA A 126     -33.701 -30.617  28.258  1.00 94.18           O  
ATOM   1917  N   GLY A 127     -32.942 -30.715  26.136  1.00 91.60           N  
ATOM   1918  H   GLY A 127     -32.134 -30.720  25.531  1.00 91.60           H  
ATOM   1919  CA  GLY A 127     -34.258 -30.889  25.531  1.00 91.60           C  
ATOM   1920  HA2 GLY A 127     -34.178 -30.780  24.449  1.00 91.60           H  
ATOM   1921  HA3 GLY A 127     -34.908 -30.099  25.906  1.00 91.60           H  
ATOM   1922  C   GLY A 127     -34.901 -32.254  25.837  1.00 91.60           C  
ATOM   1923  O   GLY A 127     -34.260 -33.155  26.392  1.00 91.60           O  
ATOM   1924  N   PRO A 128     -36.174 -32.450  25.447  1.00 94.69           N  
ATOM   1925  CA  PRO A 128     -37.010 -31.519  24.684  1.00 94.69           C  
ATOM   1926  HA  PRO A 128     -36.461 -31.134  23.825  1.00 94.69           H  
ATOM   1927  C   PRO A 128     -37.509 -30.328  25.516  1.00 94.69           C  
ATOM   1928  CB  PRO A 128     -38.179 -32.371  24.184  1.00 94.69           C  
ATOM   1929  HB2 PRO A 128     -37.895 -32.873  23.259  1.00 94.69           H  
ATOM   1930  HB3 PRO A 128     -39.086 -31.786  24.032  1.00 94.69           H  
ATOM   1931  O   PRO A 128     -37.623 -30.411  26.736  1.00 94.69           O  
ATOM   1932  CG  PRO A 128     -38.347 -33.404  25.300  1.00 94.69           C  
ATOM   1933  HG2 PRO A 128     -38.833 -34.311  24.942  1.00 94.69           H  
ATOM   1934  HG3 PRO A 128     -38.910 -32.965  26.123  1.00 94.69           H  
ATOM   1935  CD  PRO A 128     -36.910 -33.667  25.744  1.00 94.69           C  
ATOM   1936  HD2 PRO A 128     -36.876 -33.893  26.810  1.00 94.69           H  
ATOM   1937  HD3 PRO A 128     -36.486 -34.491  25.169  1.00 94.69           H  
ATOM   1938  N   TYR A 129     -37.842 -29.236  24.832  1.00 93.67           N  
ATOM   1939  H   TYR A 129     -37.822 -29.281  23.823  1.00 93.67           H  
ATOM   1940  CA  TYR A 129     -38.368 -28.003  25.417  1.00 93.67           C  
ATOM   1941  HA  TYR A 129     -38.199 -28.002  26.494  1.00 93.67           H  
ATOM   1942  C   TYR A 129     -39.868 -27.912  25.152  1.00 93.67           C  
ATOM   1943  CB  TYR A 129     -37.631 -26.802  24.815  1.00 93.67           C  
ATOM   1944  HB2 TYR A 129     -37.828 -26.770  23.743  1.00 93.67           H  
ATOM   1945  HB3 TYR A 129     -38.033 -25.884  25.243  1.00 93.67           H  
ATOM   1946  O   TYR A 129     -40.296 -28.102  24.018  1.00 93.67           O  
ATOM   1947  CG  TYR A 129     -36.135 -26.841  25.047  1.00 93.67           C  
ATOM   1948  CD1 TYR A 129     -35.606 -26.526  26.313  1.00 93.67           C  
ATOM   1949  HD1 TYR A 129     -36.267 -26.258  27.123  1.00 93.67           H  
ATOM   1950  CD2 TYR A 129     -35.275 -27.246  24.010  1.00 93.67           C  
ATOM   1951  HD2 TYR A 129     -35.682 -27.512  23.045  1.00 93.67           H  
ATOM   1952  CE1 TYR A 129     -34.221 -26.604  26.549  1.00 93.67           C  
ATOM   1953  HE1 TYR A 129     -33.827 -26.374  27.528  1.00 93.67           H  
ATOM   1954  CE2 TYR A 129     -33.890 -27.316  24.241  1.00 93.67           C  
ATOM   1955  HE2 TYR A 129     -33.221 -27.646  23.461  1.00 93.67           H  
ATOM   1956  OH  TYR A 129     -32.025 -27.129  25.721  1.00 93.67           O  
ATOM   1957  HH  TYR A 129     -31.820 -27.150  26.658  1.00 93.67           H  
ATOM   1958  CZ  TYR A 129     -33.360 -27.005  25.509  1.00 93.67           C  
ATOM   1959  N   THR A 130     -40.666 -27.639  26.182  1.00 92.67           N  
ATOM   1960  H   THR A 130     -40.254 -27.396  27.072  1.00 92.67           H  
ATOM   1961  CA  THR A 130     -42.123 -27.477  26.055  1.00 92.67           C  
ATOM   1962  HA  THR A 130     -42.435 -27.620  25.020  1.00 92.67           H  
ATOM   1963  C   THR A 130     -42.496 -26.061  26.455  1.00 92.67           C  
ATOM   1964  CB  THR A 130     -42.876 -28.504  26.913  1.00 92.67           C  
ATOM   1965  HB  THR A 130     -42.665 -28.322  27.967  1.00 92.67           H  
ATOM   1966  O   THR A 130     -42.197 -25.655  27.576  1.00 92.67           O  
ATOM   1967  CG2 THR A 130     -44.385 -28.465  26.686  1.00 92.67           C  
ATOM   1968 HG21 THR A 130     -44.861 -29.261  27.258  1.00 92.67           H  
ATOM   1969 HG22 THR A 130     -44.608 -28.593  25.626  1.00 92.67           H  
ATOM   1970 HG23 THR A 130     -44.788 -27.509  27.022  1.00 92.67           H  
ATOM   1971  OG1 THR A 130     -42.428 -29.804  26.581  1.00 92.67           O  
ATOM   1972  HG1 THR A 130     -41.471 -29.743  26.536  1.00 92.67           H  
ATOM   1973  N   PHE A 131     -43.121 -25.322  25.542  1.00 90.27           N  
ATOM   1974  H   PHE A 131     -43.343 -25.727  24.643  1.00 90.27           H  
ATOM   1975  CA  PHE A 131     -43.598 -23.962  25.776  1.00 90.27           C  
ATOM   1976  HA  PHE A 131     -43.142 -23.562  26.682  1.00 90.27           H  
ATOM   1977  C   PHE A 131     -45.113 -23.998  25.980  1.00 90.27           C  
ATOM   1978  CB  PHE A 131     -43.177 -23.056  24.610  1.00 90.27           C  
ATOM   1979  HB2 PHE A 131     -43.565 -22.053  24.789  1.00 90.27           H  
ATOM   1980  HB3 PHE A 131     -43.630 -23.419  23.688  1.00 90.27           H  
ATOM   1981  O   PHE A 131     -45.845 -24.449  25.104  1.00 90.27           O  
ATOM   1982  CG  PHE A 131     -41.673 -22.971  24.427  1.00 90.27           C  
ATOM   1983  CD1 PHE A 131     -40.922 -22.021  25.140  1.00 90.27           C  
ATOM   1984  HD1 PHE A 131     -41.420 -21.338  25.812  1.00 90.27           H  
ATOM   1985  CD2 PHE A 131     -41.016 -23.882  23.583  1.00 90.27           C  
ATOM   1986  HD2 PHE A 131     -41.603 -24.616  23.050  1.00 90.27           H  
ATOM   1987  CE1 PHE A 131     -39.525 -21.979  24.999  1.00 90.27           C  
ATOM   1988  HE1 PHE A 131     -38.956 -21.264  25.575  1.00 90.27           H  
ATOM   1989  CE2 PHE A 131     -39.617 -23.847  23.446  1.00 90.27           C  
ATOM   1990  HE2 PHE A 131     -39.126 -24.557  22.797  1.00 90.27           H  
ATOM   1991  CZ  PHE A 131     -38.870 -22.886  24.150  1.00 90.27           C  
ATOM   1992  HZ  PHE A 131     -37.794 -22.856  24.055  1.00 90.27           H  
ATOM   1993  N   GLU A 132     -45.575 -23.562  27.152  1.00 86.11           N  
ATOM   1994  H   GLU A 132     -44.917 -23.241  27.848  1.00 86.11           H  
ATOM   1995  CA  GLU A 132     -47.003 -23.550  27.521  1.00 86.11           C  
ATOM   1996  HA  GLU A 132     -47.493 -24.424  27.091  1.00 86.11           H  
ATOM   1997  C   GLU A 132     -47.748 -22.323  26.971  1.00 86.11           C  
ATOM   1998  CB  GLU A 132     -47.138 -23.626  29.053  1.00 86.11           C  
ATOM   1999  HB2 GLU A 132     -46.631 -22.768  29.495  1.00 86.11           H  
ATOM   2000  HB3 GLU A 132     -48.195 -23.580  29.316  1.00 86.11           H  
ATOM   2001  O   GLU A 132     -48.976 -22.281  26.978  1.00 86.11           O  
ATOM   2002  CG  GLU A 132     -46.548 -24.928  29.627  1.00 86.11           C  
ATOM   2003  HG2 GLU A 132     -47.029 -25.770  29.130  1.00 86.11           H  
ATOM   2004  HG3 GLU A 132     -45.483 -24.971  29.398  1.00 86.11           H  
ATOM   2005  CD  GLU A 132     -46.719 -25.075  31.149  1.00 86.11           C  
ATOM   2006  OE1 GLU A 132     -46.633 -26.237  31.618  1.00 86.11           O  
ATOM   2007  OE2 GLU A 132     -46.894 -24.051  31.845  1.00 86.11           O  
ATOM   2008  N   SER A 133     -47.001 -21.334  26.482  1.00 86.84           N  
ATOM   2009  H   SER A 133     -45.998 -21.450  26.486  1.00 86.84           H  
ATOM   2010  CA  SER A 133     -47.491 -20.110  25.860  1.00 86.84           C  
ATOM   2011  HA  SER A 133     -48.426 -20.325  25.344  1.00 86.84           H  
ATOM   2012  C   SER A 133     -46.481 -19.605  24.830  1.00 86.84           C  
ATOM   2013  CB  SER A 133     -47.759 -19.036  26.928  1.00 86.84           C  
ATOM   2014  HB2 SER A 133     -48.530 -19.400  27.607  1.00 86.84           H  
ATOM   2015  HB3 SER A 133     -48.131 -18.133  26.444  1.00 86.84           H  
ATOM   2016  O   SER A 133     -45.301 -19.984  24.852  1.00 86.84           O  
ATOM   2017  OG  SER A 133     -46.598 -18.710  27.674  1.00 86.84           O  
ATOM   2018  HG  SER A 133     -46.841 -18.043  28.320  1.00 86.84           H  
ATOM   2019  N   ASP A 134     -46.936 -18.722  23.937  1.00 90.14           N  
ATOM   2020  H   ASP A 134     -47.923 -18.511  23.908  1.00 90.14           H  
ATOM   2021  CA  ASP A 134     -46.049 -18.012  23.017  1.00 90.14           C  
ATOM   2022  HA  ASP A 134     -45.587 -18.742  22.351  1.00 90.14           H  
ATOM   2023  C   ASP A 134     -44.947 -17.304  23.812  1.00 90.14           C  
ATOM   2024  CB  ASP A 134     -46.813 -16.988  22.162  1.00 90.14           C  
ATOM   2025  HB2 ASP A 134     -46.085 -16.329  21.690  1.00 90.14           H  
ATOM   2026  HB3 ASP A 134     -47.441 -16.376  22.810  1.00 90.14           H  
ATOM   2027  O   ASP A 134     -45.208 -16.471  24.687  1.00 90.14           O  
ATOM   2028  CG  ASP A 134     -47.671 -17.590  21.045  1.00 90.14           C  
ATOM   2029  OD1 ASP A 134     -47.524 -18.797  20.755  1.00 90.14           O  
ATOM   2030  OD2 ASP A 134     -48.433 -16.805  20.432  1.00 90.14           O  
ATOM   2031  N   SER A 135     -43.707 -17.669  23.501  1.00 92.02           N  
ATOM   2032  H   SER A 135     -43.591 -18.358  22.772  1.00 92.02           H  
ATOM   2033  CA  SER A 135     -42.525 -17.247  24.241  1.00 92.02           C  
ATOM   2034  HA  SER A 135     -42.831 -16.564  25.034  1.00 92.02           H  
ATOM   2035  C   SER A 135     -41.542 -16.502  23.345  1.00 92.02           C  
ATOM   2036  CB  SER A 135     -41.860 -18.452  24.901  1.00 92.02           C  
ATOM   2037  HB2 SER A 135     -41.001 -18.101  25.474  1.00 92.02           H  
ATOM   2038  HB3 SER A 135     -41.526 -19.147  24.131  1.00 92.02           H  
ATOM   2039  O   SER A 135     -41.518 -16.688  22.126  1.00 92.02           O  
ATOM   2040  OG  SER A 135     -42.729 -19.123  25.789  1.00 92.02           O  
ATOM   2041  HG  SER A 135     -43.581 -19.267  25.370  1.00 92.02           H  
ATOM   2042  N   PHE A 136     -40.705 -15.652  23.935  1.00 93.88           N  
ATOM   2043  H   PHE A 136     -40.777 -15.546  24.936  1.00 93.88           H  
ATOM   2044  CA  PHE A 136     -39.915 -14.682  23.179  1.00 93.88           C  
ATOM   2045  HA  PHE A 136     -39.995 -14.933  22.121  1.00 93.88           H  
ATOM   2046  C   PHE A 136     -38.423 -14.714  23.512  1.00 93.88           C  
ATOM   2047  CB  PHE A 136     -40.526 -13.285  23.344  1.00 93.88           C  
ATOM   2048  HB2 PHE A 136     -40.458 -12.992  24.392  1.00 93.88           H  
ATOM   2049  HB3 PHE A 136     -39.942 -12.570  22.764  1.00 93.88           H  
ATOM   2050  O   PHE A 136     -38.007 -15.068  24.614  1.00 93.88           O  
ATOM   2051  CG  PHE A 136     -41.978 -13.206  22.902  1.00 93.88           C  
ATOM   2052  CD1 PHE A 136     -42.312 -13.054  21.542  1.00 93.88           C  
ATOM   2053  HD1 PHE A 136     -41.531 -12.973  20.800  1.00 93.88           H  
ATOM   2054  CD2 PHE A 136     -43.002 -13.358  23.853  1.00 93.88           C  
ATOM   2055  HD2 PHE A 136     -42.756 -13.529  24.890  1.00 93.88           H  
ATOM   2056  CE1 PHE A 136     -43.664 -13.035  21.145  1.00 93.88           C  
ATOM   2057  HE1 PHE A 136     -43.924 -12.935  20.102  1.00 93.88           H  
ATOM   2058  CE2 PHE A 136     -44.349 -13.348  23.458  1.00 93.88           C  
ATOM   2059  HE2 PHE A 136     -45.125 -13.509  24.192  1.00 93.88           H  
ATOM   2060  CZ  PHE A 136     -44.681 -13.185  22.104  1.00 93.88           C  
ATOM   2061  HZ  PHE A 136     -45.718 -13.212  21.801  1.00 93.88           H  
ATOM   2062  N   PHE A 137     -37.592 -14.317  22.548  1.00 94.91           N  
ATOM   2063  H   PHE A 137     -37.997 -14.086  21.652  1.00 94.91           H  
ATOM   2064  CA  PHE A 137     -36.161 -14.101  22.754  1.00 94.91           C  
ATOM   2065  HA  PHE A 137     -35.953 -14.150  23.823  1.00 94.91           H  
ATOM   2066  C   PHE A 137     -35.761 -12.707  22.272  1.00 94.91           C  
ATOM   2067  CB  PHE A 137     -35.345 -15.211  22.074  1.00 94.91           C  
ATOM   2068  HB2 PHE A 137     -35.516 -15.170  20.999  1.00 94.91           H  
ATOM   2069  HB3 PHE A 137     -35.710 -16.176  22.424  1.00 94.91           H  
ATOM   2070  O   PHE A 137     -35.972 -12.350  21.106  1.00 94.91           O  
ATOM   2071  CG  PHE A 137     -33.848 -15.135  22.312  1.00 94.91           C  
ATOM   2072  CD1 PHE A 137     -33.037 -14.307  21.513  1.00 94.91           C  
ATOM   2073  HD1 PHE A 137     -33.477 -13.733  20.711  1.00 94.91           H  
ATOM   2074  CD2 PHE A 137     -33.257 -15.899  23.333  1.00 94.91           C  
ATOM   2075  HD2 PHE A 137     -33.874 -16.532  23.954  1.00 94.91           H  
ATOM   2076  CE1 PHE A 137     -31.654 -14.226  21.757  1.00 94.91           C  
ATOM   2077  HE1 PHE A 137     -31.035 -13.584  21.149  1.00 94.91           H  
ATOM   2078  CE2 PHE A 137     -31.878 -15.818  23.583  1.00 94.91           C  
ATOM   2079  HE2 PHE A 137     -31.437 -16.393  24.384  1.00 94.91           H  
ATOM   2080  CZ  PHE A 137     -31.074 -14.977  22.795  1.00 94.91           C  
ATOM   2081  HZ  PHE A 137     -30.014 -14.907  22.990  1.00 94.91           H  
ATOM   2082  N   LYS A 138     -35.144 -11.928  23.164  1.00 95.60           N  
ATOM   2083  H   LYS A 138     -35.022 -12.268  24.107  1.00 95.60           H  
ATOM   2084  CA  LYS A 138     -34.645 -10.581  22.886  1.00 95.60           C  
ATOM   2085  HA  LYS A 138     -34.652 -10.424  21.808  1.00 95.60           H  
ATOM   2086  C   LYS A 138     -33.216 -10.435  23.384  1.00 95.60           C  
ATOM   2087  CB  LYS A 138     -35.574  -9.565  23.562  1.00 95.60           C  
ATOM   2088  HB2 LYS A 138     -36.606  -9.846  23.354  1.00 95.60           H  
ATOM   2089  HB3 LYS A 138     -35.429  -9.623  24.641  1.00 95.60           H  
ATOM   2090  O   LYS A 138     -32.850 -10.946  24.438  1.00 95.60           O  
ATOM   2091  CG  LYS A 138     -35.368  -8.111  23.110  1.00 95.60           C  
ATOM   2092  HG2 LYS A 138     -36.027  -7.481  23.707  1.00 95.60           H  
ATOM   2093  HG3 LYS A 138     -34.340  -7.792  23.280  1.00 95.60           H  
ATOM   2094  CD  LYS A 138     -35.720  -7.943  21.632  1.00 95.60           C  
ATOM   2095  HD2 LYS A 138     -34.934  -8.369  21.008  1.00 95.60           H  
ATOM   2096  HD3 LYS A 138     -36.650  -8.479  21.446  1.00 95.60           H  
ATOM   2097  CE  LYS A 138     -35.907  -6.470  21.279  1.00 95.60           C  
ATOM   2098  HE2 LYS A 138     -34.936  -5.976  21.252  1.00 95.60           H  
ATOM   2099  HE3 LYS A 138     -36.524  -6.004  22.047  1.00 95.60           H  
ATOM   2100  NZ  LYS A 138     -36.584  -6.356  19.975  1.00 95.60           N  
ATOM   2101  HZ1 LYS A 138     -37.485  -6.810  20.034  1.00 95.60           H  
ATOM   2102  HZ2 LYS A 138     -36.034  -6.842  19.282  1.00 95.60           H  
ATOM   2103  HZ3 LYS A 138     -36.707  -5.391  19.705  1.00 95.60           H  
ATOM   2104  N   TRP A 139     -32.398  -9.706  22.634  1.00 96.02           N  
ATOM   2105  H   TRP A 139     -32.730  -9.294  21.774  1.00 96.02           H  
ATOM   2106  CA  TRP A 139     -30.998  -9.524  22.987  1.00 96.02           C  
ATOM   2107  HA  TRP A 139     -30.905  -9.658  24.065  1.00 96.02           H  
ATOM   2108  C   TRP A 139     -30.491  -8.119  22.672  1.00 96.02           C  
ATOM   2109  CB  TRP A 139     -30.139 -10.609  22.318  1.00 96.02           C  
ATOM   2110  HB2 TRP A 139     -29.153 -10.595  22.782  1.00 96.02           H  
ATOM   2111  HB3 TRP A 139     -30.572 -11.585  22.535  1.00 96.02           H  
ATOM   2112  O   TRP A 139     -31.055  -7.398  21.841  1.00 96.02           O  
ATOM   2113  CG  TRP A 139     -29.959 -10.477  20.835  1.00 96.02           C  
ATOM   2114  CD1 TRP A 139     -28.826 -10.064  20.218  1.00 96.02           C  
ATOM   2115  HD1 TRP A 139     -27.909  -9.804  20.726  1.00 96.02           H  
ATOM   2116  CD2 TRP A 139     -30.919 -10.744  19.766  1.00 96.02           C  
ATOM   2117  CE2 TRP A 139     -30.292 -10.449  18.520  1.00 96.02           C  
ATOM   2118  CE3 TRP A 139     -32.258 -11.194  19.714  1.00 96.02           C  
ATOM   2119  HE3 TRP A 139     -32.766 -11.455  20.631  1.00 96.02           H  
ATOM   2120  NE1 TRP A 139     -29.016 -10.057  18.849  1.00 96.02           N  
ATOM   2121  HE1 TRP A 139     -28.297  -9.854  18.170  1.00 96.02           H  
ATOM   2122  CH2 TRP A 139     -32.289 -11.007  17.277  1.00 96.02           C  
ATOM   2123  HH2 TRP A 139     -32.813 -11.105  16.337  1.00 96.02           H  
ATOM   2124  CZ2 TRP A 139     -30.955 -10.573  17.294  1.00 96.02           C  
ATOM   2125  HZ2 TRP A 139     -30.436 -10.324  16.380  1.00 96.02           H  
ATOM   2126  CZ3 TRP A 139     -32.938 -11.302  18.488  1.00 96.02           C  
ATOM   2127  HZ3 TRP A 139     -33.978 -11.595  18.480  1.00 96.02           H  
ATOM   2128  N   LYS A 140     -29.398  -7.739  23.333  1.00 95.83           N  
ATOM   2129  H   LYS A 140     -29.045  -8.383  24.027  1.00 95.83           H  
ATOM   2130  CA  LYS A 140     -28.507  -6.663  22.898  1.00 95.83           C  
ATOM   2131  HA  LYS A 140     -28.946  -6.172  22.030  1.00 95.83           H  
ATOM   2132  C   LYS A 140     -27.185  -7.276  22.467  1.00 95.83           C  
ATOM   2133  CB  LYS A 140     -28.265  -5.621  24.000  1.00 95.83           C  
ATOM   2134  HB2 LYS A 140     -27.985  -6.162  24.904  1.00 95.83           H  
ATOM   2135  HB3 LYS A 140     -27.418  -4.993  23.722  1.00 95.83           H  
ATOM   2136  O   LYS A 140     -26.665  -8.174  23.126  1.00 95.83           O  
ATOM   2137  CG  LYS A 140     -29.451  -4.699  24.314  1.00 95.83           C  
ATOM   2138  HG2 LYS A 140     -30.386  -5.245  24.193  1.00 95.83           H  
ATOM   2139  HG3 LYS A 140     -29.440  -3.846  23.637  1.00 95.83           H  
ATOM   2140  CD  LYS A 140     -29.339  -4.171  25.743  1.00 95.83           C  
ATOM   2141  HD2 LYS A 140     -29.127  -5.032  26.377  1.00 95.83           H  
ATOM   2142  HD3 LYS A 140     -28.511  -3.467  25.824  1.00 95.83           H  
ATOM   2143  CE  LYS A 140     -30.634  -3.550  26.266  1.00 95.83           C  
ATOM   2144  HE2 LYS A 140     -31.458  -4.210  25.994  1.00 95.83           H  
ATOM   2145  HE3 LYS A 140     -30.805  -2.572  25.816  1.00 95.83           H  
ATOM   2146  NZ  LYS A 140     -30.580  -3.469  27.745  1.00 95.83           N  
ATOM   2147  HZ1 LYS A 140     -30.072  -2.672  28.101  1.00 95.83           H  
ATOM   2148  HZ2 LYS A 140     -31.501  -3.495  28.156  1.00 95.83           H  
ATOM   2149  HZ3 LYS A 140     -30.149  -4.296  28.134  1.00 95.83           H  
ATOM   2150  N   LEU A 141     -26.626  -6.744  21.392  1.00 95.36           N  
ATOM   2151  H   LEU A 141     -27.110  -5.986  20.933  1.00 95.36           H  
ATOM   2152  CA  LEU A 141     -25.274  -7.049  20.948  1.00 95.36           C  
ATOM   2153  HA  LEU A 141     -24.849  -7.824  21.587  1.00 95.36           H  
ATOM   2154  C   LEU A 141     -24.429  -5.786  21.087  1.00 95.36           C  
ATOM   2155  CB  LEU A 141     -25.343  -7.571  19.509  1.00 95.36           C  
ATOM   2156  HB2 LEU A 141     -26.127  -8.325  19.442  1.00 95.36           H  
ATOM   2157  HB3 LEU A 141     -25.616  -6.746  18.852  1.00 95.36           H  
ATOM   2158  O   LEU A 141     -24.812  -4.733  20.581  1.00 95.36           O  
ATOM   2159  CG  LEU A 141     -24.028  -8.193  19.018  1.00 95.36           C  
ATOM   2160  HG  LEU A 141     -23.207  -7.485  19.133  1.00 95.36           H  
ATOM   2161  CD1 LEU A 141     -23.696  -9.485  19.762  1.00 95.36           C  
ATOM   2162 HD11 LEU A 141     -22.861  -9.988  19.275  1.00 95.36           H  
ATOM   2163 HD12 LEU A 141     -24.555 -10.156  19.751  1.00 95.36           H  
ATOM   2164 HD13 LEU A 141     -23.414  -9.277  20.794  1.00 95.36           H  
ATOM   2165  CD2 LEU A 141     -24.188  -8.532  17.541  1.00 95.36           C  
ATOM   2166 HD21 LEU A 141     -23.304  -9.037  17.154  1.00 95.36           H  
ATOM   2167 HD22 LEU A 141     -25.050  -9.188  17.414  1.00 95.36           H  
ATOM   2168 HD23 LEU A 141     -24.350  -7.619  16.967  1.00 95.36           H  
ATOM   2169  N   ASN A 142     -23.315  -5.861  21.811  1.00 94.53           N  
ATOM   2170  H   ASN A 142     -23.060  -6.758  22.199  1.00 94.53           H  
ATOM   2171  CA  ASN A 142     -22.422  -4.730  22.087  1.00 94.53           C  
ATOM   2172  HA  ASN A 142     -21.737  -5.049  22.872  1.00 94.53           H  
ATOM   2173  C   ASN A 142     -23.174  -3.504  22.650  1.00 94.53           C  
ATOM   2174  CB  ASN A 142     -21.578  -4.438  20.831  1.00 94.53           C  
ATOM   2175  HB2 ASN A 142     -20.831  -3.677  21.060  1.00 94.53           H  
ATOM   2176  HB3 ASN A 142     -22.227  -4.050  20.046  1.00 94.53           H  
ATOM   2177  O   ASN A 142     -22.914  -2.358  22.282  1.00 94.53           O  
ATOM   2178  CG  ASN A 142     -20.853  -5.666  20.315  1.00 94.53           C  
ATOM   2179  ND2 ASN A 142     -20.708  -5.782  19.016  1.00 94.53           N  
ATOM   2180 HD21 ASN A 142     -20.228  -6.596  18.659  1.00 94.53           H  
ATOM   2181 HD22 ASN A 142     -21.126  -5.109  18.390  1.00 94.53           H  
ATOM   2182  OD1 ASN A 142     -20.454  -6.542  21.067  1.00 94.53           O  
ATOM   2183  N   GLY A 143     -24.172  -3.753  23.507  1.00 93.26           N  
ATOM   2184  H   GLY A 143     -24.324  -4.718  23.762  1.00 93.26           H  
ATOM   2185  CA  GLY A 143     -25.053  -2.730  24.087  1.00 93.26           C  
ATOM   2186  HA2 GLY A 143     -24.443  -1.891  24.423  1.00 93.26           H  
ATOM   2187  HA3 GLY A 143     -25.555  -3.157  24.956  1.00 93.26           H  
ATOM   2188  C   GLY A 143     -26.136  -2.174  23.149  1.00 93.26           C  
ATOM   2189  O   GLY A 143     -26.938  -1.344  23.577  1.00 93.26           O  
ATOM   2190  N   VAL A 144     -26.201  -2.622  21.892  1.00 94.20           N  
ATOM   2191  H   VAL A 144     -25.521  -3.303  21.587  1.00 94.20           H  
ATOM   2192  CA  VAL A 144     -27.224  -2.224  20.916  1.00 94.20           C  
ATOM   2193  HA  VAL A 144     -27.602  -1.238  21.187  1.00 94.20           H  
ATOM   2194  C   VAL A 144     -28.385  -3.212  20.956  1.00 94.20           C  
ATOM   2195  CB  VAL A 144     -26.639  -2.124  19.493  1.00 94.20           C  
ATOM   2196  HB  VAL A 144     -26.301  -3.105  19.159  1.00 94.20           H  
ATOM   2197  O   VAL A 144     -28.199  -4.400  20.711  1.00 94.20           O  
ATOM   2198  CG1 VAL A 144     -27.693  -1.615  18.498  1.00 94.20           C  
ATOM   2199 HG11 VAL A 144     -27.248  -1.535  17.506  1.00 94.20           H  
ATOM   2200 HG12 VAL A 144     -28.076  -0.644  18.811  1.00 94.20           H  
ATOM   2201 HG13 VAL A 144     -28.517  -2.326  18.432  1.00 94.20           H  
ATOM   2202  CG2 VAL A 144     -25.451  -1.152  19.444  1.00 94.20           C  
ATOM   2203 HG21 VAL A 144     -24.637  -1.536  20.059  1.00 94.20           H  
ATOM   2204 HG22 VAL A 144     -25.746  -0.169  19.813  1.00 94.20           H  
ATOM   2205 HG23 VAL A 144     -25.077  -1.075  18.422  1.00 94.20           H  
ATOM   2206  N   LEU A 145     -29.592  -2.722  21.247  1.00 94.28           N  
ATOM   2207  H   LEU A 145     -29.680  -1.734  21.441  1.00 94.28           H  
ATOM   2208  CA  LEU A 145     -30.806  -3.542  21.276  1.00 94.28           C  
ATOM   2209  HA  LEU A 145     -30.614  -4.424  21.888  1.00 94.28           H  
ATOM   2210  C   LEU A 145     -31.161  -4.039  19.873  1.00 94.28           C  
ATOM   2211  CB  LEU A 145     -31.947  -2.730  21.917  1.00 94.28           C  
ATOM   2212  HB2 LEU A 145     -31.622  -2.378  22.896  1.00 94.28           H  
ATOM   2213  HB3 LEU A 145     -32.137  -1.858  21.291  1.00 94.28           H  
ATOM   2214  O   LEU A 145     -31.240  -3.243  18.933  1.00 94.28           O  
ATOM   2215  CG  LEU A 145     -33.271  -3.500  22.089  1.00 94.28           C  
ATOM   2216  HG  LEU A 145     -33.601  -3.886  21.125  1.00 94.28           H  
ATOM   2217  CD1 LEU A 145     -33.139  -4.661  23.073  1.00 94.28           C  
ATOM   2218 HD11 LEU A 145     -32.472  -5.425  22.672  1.00 94.28           H  
ATOM   2219 HD12 LEU A 145     -32.759  -4.303  24.030  1.00 94.28           H  
ATOM   2220 HD13 LEU A 145     -34.115  -5.117  23.238  1.00 94.28           H  
ATOM   2221  CD2 LEU A 145     -34.350  -2.557  22.616  1.00 94.28           C  
ATOM   2222 HD21 LEU A 145     -34.496  -1.731  21.919  1.00 94.28           H  
ATOM   2223 HD22 LEU A 145     -34.068  -2.165  23.593  1.00 94.28           H  
ATOM   2224 HD23 LEU A 145     -35.294  -3.094  22.715  1.00 94.28           H  
ATOM   2225  N   ALA A 146     -31.414  -5.343  19.748  1.00 94.22           N  
ATOM   2226  H   ALA A 146     -31.301  -5.955  20.543  1.00 94.22           H  
ATOM   2227  CA  ALA A 146     -31.860  -5.938  18.500  1.00 94.22           C  
ATOM   2228  HA  ALA A 146     -31.122  -5.712  17.732  1.00 94.22           H  
ATOM   2229  C   ALA A 146     -33.215  -5.359  18.067  1.00 94.22           C  
ATOM   2230  CB  ALA A 146     -31.924  -7.457  18.667  1.00 94.22           C  
ATOM   2231  HB1 ALA A 146     -32.665  -7.725  19.420  1.00 94.22           H  
ATOM   2232  HB2 ALA A 146     -30.948  -7.826  18.983  1.00 94.22           H  
ATOM   2233  HB3 ALA A 146     -32.193  -7.928  17.722  1.00 94.22           H  
ATOM   2234  O   ALA A 146     -34.140  -5.204  18.869  1.00 94.22           O  
ATOM   2235  N   SER A 147     -33.359  -5.074  16.772  1.00 91.83           N  
ATOM   2236  H   SER A 147     -32.586  -5.239  16.144  1.00 91.83           H  
ATOM   2237  CA  SER A 147     -34.622  -4.584  16.204  1.00 91.83           C  
ATOM   2238  HA  SER A 147     -34.986  -3.758  16.815  1.00 91.83           H  
ATOM   2239  C   SER A 147     -35.715  -5.657  16.192  1.00 91.83           C  
ATOM   2240  CB  SER A 147     -34.380  -4.062  14.787  1.00 91.83           C  
ATOM   2241  HB2 SER A 147     -33.687  -3.222  14.833  1.00 91.83           H  
ATOM   2242  HB3 SER A 147     -35.322  -3.723  14.356  1.00 91.83           H  
ATOM   2243  O   SER A 147     -36.896  -5.323  16.240  1.00 91.83           O  
ATOM   2244  OG  SER A 147     -33.823  -5.085  13.982  1.00 91.83           O  
ATOM   2245  HG  SER A 147     -33.444  -4.705  13.187  1.00 91.83           H  
ATOM   2246  N   LYS A 148     -35.331  -6.938  16.165  1.00 92.43           N  
ATOM   2247  H   LYS A 148     -34.338  -7.122  16.147  1.00 92.43           H  
ATOM   2248  CA  LYS A 148     -36.237  -8.092  16.176  1.00 92.43           C  
ATOM   2249  HA  LYS A 148     -37.202  -7.793  15.768  1.00 92.43           H  
ATOM   2250  C   LYS A 148     -36.476  -8.610  17.590  1.00 92.43           C  
ATOM   2251  CB  LYS A 148     -35.662  -9.218  15.309  1.00 92.43           C  
ATOM   2252  HB2 LYS A 148     -36.329 -10.078  15.369  1.00 92.43           H  
ATOM   2253  HB3 LYS A 148     -34.695  -9.514  15.716  1.00 92.43           H  
ATOM   2254  O   LYS A 148     -35.605  -8.492  18.449  1.00 92.43           O  
ATOM   2255  CG  LYS A 148     -35.493  -8.831  13.832  1.00 92.43           C  
ATOM   2256  HG2 LYS A 148     -34.791  -8.002  13.740  1.00 92.43           H  
ATOM   2257  HG3 LYS A 148     -36.455  -8.546  13.408  1.00 92.43           H  
ATOM   2258  CD  LYS A 148     -34.936 -10.048  13.090  1.00 92.43           C  
ATOM   2259  HD2 LYS A 148     -35.652 -10.868  13.148  1.00 92.43           H  
ATOM   2260  HD3 LYS A 148     -34.019 -10.364  13.587  1.00 92.43           H  
ATOM   2261  CE  LYS A 148     -34.623  -9.751  11.627  1.00 92.43           C  
ATOM   2262  HE2 LYS A 148     -33.976  -8.875  11.585  1.00 92.43           H  
ATOM   2263  HE3 LYS A 148     -35.551  -9.551  11.092  1.00 92.43           H  
ATOM   2264  NZ  LYS A 148     -33.910 -10.911  11.049  1.00 92.43           N  
ATOM   2265  HZ1 LYS A 148     -33.720 -10.821  10.061  1.00 92.43           H  
ATOM   2266  HZ2 LYS A 148     -34.365 -11.790  11.252  1.00 92.43           H  
ATOM   2267  HZ3 LYS A 148     -33.006 -10.988  11.493  1.00 92.43           H  
ATOM   2268  N   THR A 149     -37.643  -9.200  17.801  1.00 94.50           N  
ATOM   2269  H   THR A 149     -38.308  -9.230  17.042  1.00 94.50           H  
ATOM   2270  CA  THR A 149     -37.957 -10.078  18.934  1.00 94.50           C  
ATOM   2271  HA  THR A 149     -37.091 -10.199  19.584  1.00 94.50           H  
ATOM   2272  C   THR A 149     -38.296 -11.428  18.307  1.00 94.50           C  
ATOM   2273  CB  THR A 149     -39.126  -9.514  19.770  1.00 94.50           C  
ATOM   2274  HB  THR A 149     -40.029  -9.486  19.161  1.00 94.50           H  
ATOM   2275  O   THR A 149     -39.146 -11.472  17.416  1.00 94.50           O  
ATOM   2276  CG2 THR A 149     -39.384 -10.367  21.007  1.00 94.50           C  
ATOM   2277 HG21 THR A 149     -40.189  -9.927  21.596  1.00 94.50           H  
ATOM   2278 HG22 THR A 149     -39.686 -11.371  20.709  1.00 94.50           H  
ATOM   2279 HG23 THR A 149     -38.486 -10.428  21.622  1.00 94.50           H  
ATOM   2280  OG1 THR A 149     -38.823  -8.193  20.198  1.00 94.50           O  
ATOM   2281  HG1 THR A 149     -39.495  -7.920  20.826  1.00 94.50           H  
ATOM   2282  N   LEU A 150     -37.579 -12.495  18.666  1.00 96.48           N  
ATOM   2283  H   LEU A 150     -36.950 -12.429  19.453  1.00 96.48           H  
ATOM   2284  CA  LEU A 150     -37.869 -13.826  18.117  1.00 96.48           C  
ATOM   2285  HA  LEU A 150     -38.161 -13.724  17.071  1.00 96.48           H  
ATOM   2286  C   LEU A 150     -39.047 -14.420  18.874  1.00 96.48           C  
ATOM   2287  CB  LEU A 150     -36.667 -14.783  18.177  1.00 96.48           C  
ATOM   2288  HB2 LEU A 150     -36.886 -15.643  17.545  1.00 96.48           H  
ATOM   2289  HB3 LEU A 150     -36.579 -15.152  19.198  1.00 96.48           H  
ATOM   2290  O   LEU A 150     -39.150 -14.213  20.081  1.00 96.48           O  
ATOM   2291  CG  LEU A 150     -35.323 -14.183  17.749  1.00 96.48           C  
ATOM   2292  HG  LEU A 150     -35.082 -13.369  18.434  1.00 96.48           H  
ATOM   2293  CD1 LEU A 150     -34.217 -15.225  17.863  1.00 96.48           C  
ATOM   2294 HD11 LEU A 150     -33.255 -14.755  17.657  1.00 96.48           H  
ATOM   2295 HD12 LEU A 150     -34.389 -16.038  17.158  1.00 96.48           H  
ATOM   2296 HD13 LEU A 150     -34.195 -15.624  18.877  1.00 96.48           H  
ATOM   2297  CD2 LEU A 150     -35.352 -13.652  16.314  1.00 96.48           C  
ATOM   2298 HD21 LEU A 150     -36.106 -12.871  16.217  1.00 96.48           H  
ATOM   2299 HD22 LEU A 150     -34.378 -13.232  16.062  1.00 96.48           H  
ATOM   2300 HD23 LEU A 150     -35.583 -14.466  15.628  1.00 96.48           H  
ATOM   2301  N   MET A 151     -39.894 -15.167  18.174  1.00 95.30           N  
ATOM   2302  H   MET A 151     -39.715 -15.305  17.189  1.00 95.30           H  
ATOM   2303  CA  MET A 151     -41.071 -15.812  18.752  1.00 95.30           C  
ATOM   2304  HA  MET A 151     -41.155 -15.554  19.808  1.00 95.30           H  
ATOM   2305  C   MET A 151     -40.950 -17.331  18.641  1.00 95.30           C  
ATOM   2306  CB  MET A 151     -42.323 -15.286  18.045  1.00 95.30           C  
ATOM   2307  HB2 MET A 151     -42.286 -15.594  17.000  1.00 95.30           H  
ATOM   2308  HB3 MET A 151     -42.321 -14.197  18.081  1.00 95.30           H  
ATOM   2309  O   MET A 151     -40.559 -17.857  17.594  1.00 95.30           O  
ATOM   2310  CG  MET A 151     -43.629 -15.782  18.674  1.00 95.30           C  
ATOM   2311  HG2 MET A 151     -43.718 -15.370  19.679  1.00 95.30           H  
ATOM   2312  HG3 MET A 151     -43.617 -16.868  18.762  1.00 95.30           H  
ATOM   2313  SD  MET A 151     -45.092 -15.307  17.714  1.00 95.30           S  
ATOM   2314  CE  MET A 151     -44.934 -16.470  16.337  1.00 95.30           C  
ATOM   2315  HE1 MET A 151     -44.156 -16.131  15.653  1.00 95.30           H  
ATOM   2316  HE2 MET A 151     -45.886 -16.538  15.811  1.00 95.30           H  
ATOM   2317  HE3 MET A 151     -44.670 -17.452  16.730  1.00 95.30           H  
ATOM   2318  N   VAL A 152     -41.321 -18.020  19.712  1.00 94.53           N  
ATOM   2319  H   VAL A 152     -41.599 -17.506  20.535  1.00 94.53           H  
ATOM   2320  CA  VAL A 152     -41.460 -19.470  19.796  1.00 94.53           C  
ATOM   2321  HA  VAL A 152     -41.199 -19.925  18.841  1.00 94.53           H  
ATOM   2322  C   VAL A 152     -42.921 -19.769  20.142  1.00 94.53           C  
ATOM   2323  CB  VAL A 152     -40.511 -20.068  20.850  1.00 94.53           C  
ATOM   2324  HB  VAL A 152     -40.770 -19.704  21.844  1.00 94.53           H  
ATOM   2325  O   VAL A 152     -43.335 -19.455  21.256  1.00 94.53           O  
ATOM   2326  CG1 VAL A 152     -40.611 -21.596  20.829  1.00 94.53           C  
ATOM   2327 HG11 VAL A 152     -39.888 -22.014  21.529  1.00 94.53           H  
ATOM   2328 HG12 VAL A 152     -40.413 -21.986  19.830  1.00 94.53           H  
ATOM   2329 HG13 VAL A 152     -41.604 -21.910  21.149  1.00 94.53           H  
ATOM   2330  CG2 VAL A 152     -39.052 -19.687  20.563  1.00 94.53           C  
ATOM   2331 HG21 VAL A 152     -38.922 -18.610  20.675  1.00 94.53           H  
ATOM   2332 HG22 VAL A 152     -38.398 -20.184  21.280  1.00 94.53           H  
ATOM   2333 HG23 VAL A 152     -38.779 -19.988  19.552  1.00 94.53           H  
ATOM   2334  N   PRO A 153     -43.706 -20.319  19.199  1.00 94.49           N  
ATOM   2335  CA  PRO A 153     -45.090 -20.708  19.459  1.00 94.49           C  
ATOM   2336  HA  PRO A 153     -45.645 -19.819  19.759  1.00 94.49           H  
ATOM   2337  C   PRO A 153     -45.220 -21.779  20.543  1.00 94.49           C  
ATOM   2338  CB  PRO A 153     -45.641 -21.229  18.131  1.00 94.49           C  
ATOM   2339  HB2 PRO A 153     -45.531 -22.312  18.076  1.00 94.49           H  
ATOM   2340  HB3 PRO A 153     -46.687 -20.950  18.001  1.00 94.49           H  
ATOM   2341  O   PRO A 153     -44.297 -22.584  20.708  1.00 94.49           O  
ATOM   2342  CG  PRO A 153     -44.744 -20.577  17.084  1.00 94.49           C  
ATOM   2343  HG2 PRO A 153     -45.129 -19.583  16.856  1.00 94.49           H  
ATOM   2344  HG3 PRO A 153     -44.677 -21.180  16.178  1.00 94.49           H  
ATOM   2345  CD  PRO A 153     -43.395 -20.461  17.786  1.00 94.49           C  
ATOM   2346  HD2 PRO A 153     -42.859 -19.591  17.406  1.00 94.49           H  
ATOM   2347  HD3 PRO A 153     -42.808 -21.365  17.628  1.00 94.49           H  
ATOM   2348  N   ASP A 154     -46.384 -21.832  21.189  1.00 90.90           N  
ATOM   2349  H   ASP A 154     -47.097 -21.158  20.949  1.00 90.90           H  
ATOM   2350  CA  ASP A 154     -46.774 -22.863  22.156  1.00 90.90           C  
ATOM   2351  HA  ASP A 154     -46.050 -22.835  22.970  1.00 90.90           H  
ATOM   2352  C   ASP A 154     -46.739 -24.289  21.561  1.00 90.90           C  
ATOM   2353  CB  ASP A 154     -48.142 -22.509  22.779  1.00 90.90           C  
ATOM   2354  HB2 ASP A 154     -48.096 -21.489  23.159  1.00 90.90           H  
ATOM   2355  HB3 ASP A 154     -48.293 -23.164  23.638  1.00 90.90           H  
ATOM   2356  O   ASP A 154     -47.662 -24.765  20.903  1.00 90.90           O  
ATOM   2357  CG  ASP A 154     -49.373 -22.628  21.852  1.00 90.90           C  
ATOM   2358  OD1 ASP A 154     -49.274 -22.305  20.644  1.00 90.90           O  
ATOM   2359  OD2 ASP A 154     -50.457 -22.989  22.373  1.00 90.90           O  
ATOM   2360  N   ASP A 155     -45.631 -25.004  21.763  1.00 94.23           N  
ATOM   2361  H   ASP A 155     -44.883 -24.580  22.294  1.00 94.23           H  
ATOM   2362  CA  ASP A 155     -45.480 -26.398  21.338  1.00 94.23           C  
ATOM   2363  HA  ASP A 155     -46.405 -26.920  21.582  1.00 94.23           H  
ATOM   2364  C   ASP A 155     -44.330 -27.083  22.099  1.00 94.23           C  
ATOM   2365  CB  ASP A 155     -45.266 -26.483  19.802  1.00 94.23           C  
ATOM   2366  HB2 ASP A 155     -44.203 -26.386  19.584  1.00 94.23           H  
ATOM   2367  HB3 ASP A 155     -45.773 -25.653  19.311  1.00 94.23           H  
ATOM   2368  O   ASP A 155     -43.554 -26.458  22.834  1.00 94.23           O  
ATOM   2369  CG  ASP A 155     -45.776 -27.786  19.153  1.00 94.23           C  
ATOM   2370  OD1 ASP A 155     -46.061 -28.765  19.888  1.00 94.23           O  
ATOM   2371  OD2 ASP A 155     -45.854 -27.828  17.901  1.00 94.23           O  
ATOM   2372  N   ALA A 156     -44.198 -28.392  21.900  1.00 95.19           N  
ATOM   2373  H   ALA A 156     -44.839 -28.810  21.241  1.00 95.19           H  
ATOM   2374  CA  ALA A 156     -43.031 -29.158  22.300  1.00 95.19           C  
ATOM   2375  HA  ALA A 156     -42.531 -28.639  23.117  1.00 95.19           H  
ATOM   2376  C   ALA A 156     -42.039 -29.276  21.133  1.00 95.19           C  
ATOM   2377  CB  ALA A 156     -43.480 -30.520  22.836  1.00 95.19           C  
ATOM   2378  HB1 ALA A 156     -42.609 -31.087  23.164  1.00 95.19           H  
ATOM   2379  HB2 ALA A 156     -44.001 -31.068  22.052  1.00 95.19           H  
ATOM   2380  HB3 ALA A 156     -44.150 -30.373  23.684  1.00 95.19           H  
ATOM   2381  O   ALA A 156     -42.359 -29.807  20.073  1.00 95.19           O  
ATOM   2382  N   TYR A 157     -40.798 -28.856  21.363  1.00 96.55           N  
ATOM   2383  H   TYR A 157     -40.600 -28.455  22.268  1.00 96.55           H  
ATOM   2384  CA  TYR A 157     -39.714 -28.909  20.389  1.00 96.55           C  
ATOM   2385  HA  TYR A 157     -40.084 -29.309  19.445  1.00 96.55           H  
ATOM   2386  C   TYR A 157     -38.597 -29.819  20.891  1.00 96.55           C  
ATOM   2387  CB  TYR A 157     -39.170 -27.500  20.116  1.00 96.55           C  
ATOM   2388  HB2 TYR A 157     -38.351 -27.583  19.402  1.00 96.55           H  
ATOM   2389  HB3 TYR A 157     -38.762 -27.099  21.044  1.00 96.55           H  
ATOM   2390  O   TYR A 157     -38.141 -29.717  22.034  1.00 96.55           O  
ATOM   2391  CG  TYR A 157     -40.181 -26.512  19.571  1.00 96.55           C  
ATOM   2392  CD1 TYR A 157     -40.276 -26.264  18.187  1.00 96.55           C  
ATOM   2393  HD1 TYR A 157     -39.629 -26.785  17.497  1.00 96.55           H  
ATOM   2394  CD2 TYR A 157     -41.040 -25.846  20.462  1.00 96.55           C  
ATOM   2395  HD2 TYR A 157     -40.994 -26.061  21.519  1.00 96.55           H  
ATOM   2396  CE1 TYR A 157     -41.241 -25.358  17.699  1.00 96.55           C  
ATOM   2397  HE1 TYR A 157     -41.349 -25.176  16.640  1.00 96.55           H  
ATOM   2398  CE2 TYR A 157     -41.998 -24.940  19.981  1.00 96.55           C  
ATOM   2399  HE2 TYR A 157     -42.673 -24.457  20.671  1.00 96.55           H  
ATOM   2400  OH  TYR A 157     -43.058 -23.842  18.145  1.00 96.55           O  
ATOM   2401  HH  TYR A 157     -43.599 -23.547  18.881  1.00 96.55           H  
ATOM   2402  CZ  TYR A 157     -42.111 -24.701  18.598  1.00 96.55           C  
ATOM   2403  N   THR A 158     -38.060 -30.666  20.017  1.00 97.51           N  
ATOM   2404  H   THR A 158     -38.482 -30.755  19.103  1.00 97.51           H  
ATOM   2405  CA  THR A 158     -36.696 -31.169  20.225  1.00 97.51           C  
ATOM   2406  HA  THR A 158     -36.630 -31.604  21.223  1.00 97.51           H  
ATOM   2407  C   THR A 158     -35.699 -30.006  20.153  1.00 97.51           C  
ATOM   2408  CB  THR A 158     -36.313 -32.250  19.209  1.00 97.51           C  
ATOM   2409  HB  THR A 158     -35.306 -32.597  19.440  1.00 97.51           H  
ATOM   2410  O   THR A 158     -35.965 -28.986  19.513  1.00 97.51           O  
ATOM   2411  CG2 THR A 158     -37.251 -33.457  19.239  1.00 97.51           C  
ATOM   2412 HG21 THR A 158     -36.914 -34.195  18.511  1.00 97.51           H  
ATOM   2413 HG22 THR A 158     -38.271 -33.160  18.995  1.00 97.51           H  
ATOM   2414 HG23 THR A 158     -37.239 -33.902  20.234  1.00 97.51           H  
ATOM   2415  OG1 THR A 158     -36.311 -31.730  17.905  1.00 97.51           O  
ATOM   2416  HG1 THR A 158     -37.237 -31.593  17.692  1.00 97.51           H  
ATOM   2417  N   THR A 159     -34.511 -30.144  20.747  1.00 97.23           N  
ATOM   2418  H   THR A 159     -34.326 -30.933  21.349  1.00 97.23           H  
ATOM   2419  CA  THR A 159     -33.472 -29.095  20.693  1.00 97.23           C  
ATOM   2420  HA  THR A 159     -33.837 -28.205  21.204  1.00 97.23           H  
ATOM   2421  C   THR A 159     -33.127 -28.707  19.257  1.00 97.23           C  
ATOM   2422  CB  THR A 159     -32.201 -29.583  21.398  1.00 97.23           C  
ATOM   2423  HB  THR A 159     -31.793 -30.422  20.834  1.00 97.23           H  
ATOM   2424  O   THR A 159     -32.951 -27.532  18.947  1.00 97.23           O  
ATOM   2425  CG2 THR A 159     -31.124 -28.506  21.543  1.00 97.23           C  
ATOM   2426 HG21 THR A 159     -30.270 -28.921  22.079  1.00 97.23           H  
ATOM   2427 HG22 THR A 159     -31.511 -27.649  22.094  1.00 97.23           H  
ATOM   2428 HG23 THR A 159     -30.788 -28.168  20.563  1.00 97.23           H  
ATOM   2429  OG1 THR A 159     -32.577 -30.007  22.680  1.00 97.23           O  
ATOM   2430  HG1 THR A 159     -31.802 -30.330  23.145  1.00 97.23           H  
ATOM   2431  N   THR A 160     -33.091 -29.687  18.350  1.00 97.87           N  
ATOM   2432  H   THR A 160     -33.340 -30.616  18.659  1.00 97.87           H  
ATOM   2433  CA  THR A 160     -32.825 -29.444  16.926  1.00 97.87           C  
ATOM   2434  HA  THR A 160     -31.913 -28.855  16.834  1.00 97.87           H  
ATOM   2435  C   THR A 160     -33.945 -28.640  16.257  1.00 97.87           C  
ATOM   2436  CB  THR A 160     -32.612 -30.774  16.193  1.00 97.87           C  
ATOM   2437  HB  THR A 160     -33.498 -31.399  16.306  1.00 97.87           H  
ATOM   2438  O   THR A 160     -33.655 -27.725  15.487  1.00 97.87           O  
ATOM   2439  CG2 THR A 160     -32.310 -30.596  14.705  1.00 97.87           C  
ATOM   2440 HG21 THR A 160     -33.185 -30.201  14.189  1.00 97.87           H  
ATOM   2441 HG22 THR A 160     -31.472 -29.909  14.578  1.00 97.87           H  
ATOM   2442 HG23 THR A 160     -32.057 -31.562  14.269  1.00 97.87           H  
ATOM   2443  OG1 THR A 160     -31.497 -31.448  16.737  1.00 97.87           O  
ATOM   2444  HG1 THR A 160     -31.590 -31.476  17.692  1.00 97.87           H  
ATOM   2445  N   GLU A 161     -35.212 -28.947  16.548  1.00 98.01           N  
ATOM   2446  H   GLU A 161     -35.411 -29.667  17.229  1.00 98.01           H  
ATOM   2447  CA  GLU A 161     -36.359 -28.207  16.002  1.00 98.01           C  
ATOM   2448  HA  GLU A 161     -36.268 -28.139  14.918  1.00 98.01           H  
ATOM   2449  C   GLU A 161     -36.407 -26.775  16.534  1.00 98.01           C  
ATOM   2450  CB  GLU A 161     -37.668 -28.932  16.334  1.00 98.01           C  
ATOM   2451  HB2 GLU A 161     -37.666 -29.156  17.401  1.00 98.01           H  
ATOM   2452  HB3 GLU A 161     -38.511 -28.273  16.124  1.00 98.01           H  
ATOM   2453  O   GLU A 161     -36.600 -25.851  15.745  1.00 98.01           O  
ATOM   2454  CG  GLU A 161     -37.843 -30.207  15.491  1.00 98.01           C  
ATOM   2455  HG2 GLU A 161     -36.883 -30.714  15.393  1.00 98.01           H  
ATOM   2456  HG3 GLU A 161     -38.157 -29.917  14.488  1.00 98.01           H  
ATOM   2457  CD  GLU A 161     -38.845 -31.199  16.095  1.00 98.01           C  
ATOM   2458  OE1 GLU A 161     -39.419 -31.988  15.313  1.00 98.01           O  
ATOM   2459  OE2 GLU A 161     -38.899 -31.265  17.346  1.00 98.01           O  
ATOM   2460  N   LEU A 162     -36.153 -26.575  17.832  1.00 96.92           N  
ATOM   2461  H   LEU A 162     -36.030 -27.380  18.429  1.00 96.92           H  
ATOM   2462  CA  LEU A 162     -36.118 -25.244  18.439  1.00 96.92           C  
ATOM   2463  HA  LEU A 162     -37.068 -24.754  18.221  1.00 96.92           H  
ATOM   2464  C   LEU A 162     -34.999 -24.380  17.840  1.00 96.92           C  
ATOM   2465  CB  LEU A 162     -35.970 -25.387  19.964  1.00 96.92           C  
ATOM   2466  HB2 LEU A 162     -35.034 -25.901  20.184  1.00 96.92           H  
ATOM   2467  HB3 LEU A 162     -36.786 -26.003  20.343  1.00 96.92           H  
ATOM   2468  O   LEU A 162     -35.238 -23.244  17.430  1.00 96.92           O  
ATOM   2469  CG  LEU A 162     -35.985 -24.042  20.714  1.00 96.92           C  
ATOM   2470  HG  LEU A 162     -35.136 -23.440  20.389  1.00 96.92           H  
ATOM   2471  CD1 LEU A 162     -37.268 -23.247  20.469  1.00 96.92           C  
ATOM   2472 HD11 LEU A 162     -37.298 -22.381  21.130  1.00 96.92           H  
ATOM   2473 HD12 LEU A 162     -38.142 -23.868  20.662  1.00 96.92           H  
ATOM   2474 HD13 LEU A 162     -37.303 -22.886  19.441  1.00 96.92           H  
ATOM   2475  CD2 LEU A 162     -35.843 -24.290  22.213  1.00 96.92           C  
ATOM   2476 HD21 LEU A 162     -35.773 -23.337  22.738  1.00 96.92           H  
ATOM   2477 HD22 LEU A 162     -34.940 -24.866  22.417  1.00 96.92           H  
ATOM   2478 HD23 LEU A 162     -36.707 -24.840  22.586  1.00 96.92           H  
ATOM   2479  N   VAL A 163     -33.785 -24.932  17.721  1.00 97.61           N  
ATOM   2480  H   VAL A 163     -33.649 -25.862  18.091  1.00 97.61           H  
ATOM   2481  CA  VAL A 163     -32.647 -24.253  17.077  1.00 97.61           C  
ATOM   2482  HA  VAL A 163     -32.444 -23.325  17.611  1.00 97.61           H  
ATOM   2483  C   VAL A 163     -32.984 -23.870  15.634  1.00 97.61           C  
ATOM   2484  CB  VAL A 163     -31.387 -25.142  17.146  1.00 97.61           C  
ATOM   2485  HB  VAL A 163     -31.649 -26.158  16.852  1.00 97.61           H  
ATOM   2486  O   VAL A 163     -32.693 -22.752  15.210  1.00 97.61           O  
ATOM   2487  CG1 VAL A 163     -30.255 -24.664  16.228  1.00 97.61           C  
ATOM   2488 HG11 VAL A 163     -30.039 -23.615  16.431  1.00 97.61           H  
ATOM   2489 HG12 VAL A 163     -29.358 -25.259  16.405  1.00 97.61           H  
ATOM   2490 HG13 VAL A 163     -30.539 -24.782  15.182  1.00 97.61           H  
ATOM   2491  CG2 VAL A 163     -30.826 -25.167  18.573  1.00 97.61           C  
ATOM   2492 HG21 VAL A 163     -30.407 -24.195  18.833  1.00 97.61           H  
ATOM   2493 HG22 VAL A 163     -31.611 -25.406  19.291  1.00 97.61           H  
ATOM   2494 HG23 VAL A 163     -30.046 -25.925  18.654  1.00 97.61           H  
ATOM   2495  N   ALA A 164     -33.626 -24.761  14.871  1.00 97.79           N  
ATOM   2496  H   ALA A 164     -33.861 -25.661  15.266  1.00 97.79           H  
ATOM   2497  CA  ALA A 164     -34.036 -24.473  13.499  1.00 97.79           C  
ATOM   2498  HA  ALA A 164     -33.170 -24.098  12.952  1.00 97.79           H  
ATOM   2499  C   ALA A 164     -35.126 -23.388  13.423  1.00 97.79           C  
ATOM   2500  CB  ALA A 164     -34.488 -25.780  12.838  1.00 97.79           C  
ATOM   2501  HB1 ALA A 164     -34.759 -25.590  11.799  1.00 97.79           H  
ATOM   2502  HB2 ALA A 164     -33.680 -26.510  12.872  1.00 97.79           H  
ATOM   2503  HB3 ALA A 164     -35.353 -26.184  13.364  1.00 97.79           H  
ATOM   2504  O   ALA A 164     -35.038 -22.492  12.579  1.00 97.79           O  
ATOM   2505  N   ALA A 165     -36.126 -23.437  14.307  1.00 96.73           N  
ATOM   2506  H   ALA A 165     -36.155 -24.204  14.964  1.00 96.73           H  
ATOM   2507  CA  ALA A 165     -37.216 -22.464  14.368  1.00 96.73           C  
ATOM   2508  HA  ALA A 165     -37.710 -22.426  13.397  1.00 96.73           H  
ATOM   2509  C   ALA A 165     -36.709 -21.048  14.688  1.00 96.73           C  
ATOM   2510  CB  ALA A 165     -38.234 -22.945  15.410  1.00 96.73           C  
ATOM   2511  HB1 ALA A 165     -39.073 -22.250  15.455  1.00 96.73           H  
ATOM   2512  HB2 ALA A 165     -38.609 -23.932  15.140  1.00 96.73           H  
ATOM   2513  HB3 ALA A 165     -37.772 -23.001  16.396  1.00 96.73           H  
ATOM   2514  O   ALA A 165     -37.136 -20.079  14.055  1.00 96.73           O  
ATOM   2515  N   LEU A 166     -35.750 -20.931  15.611  1.00 97.42           N  
ATOM   2516  H   LEU A 166     -35.490 -21.755  16.133  1.00 97.42           H  
ATOM   2517  CA  LEU A 166     -35.117 -19.659  15.963  1.00 97.42           C  
ATOM   2518  HA  LEU A 166     -35.889 -18.901  16.097  1.00 97.42           H  
ATOM   2519  C   LEU A 166     -34.194 -19.153  14.846  1.00 97.42           C  
ATOM   2520  CB  LEU A 166     -34.355 -19.833  17.285  1.00 97.42           C  
ATOM   2521  HB2 LEU A 166     -33.699 -20.699  17.200  1.00 97.42           H  
ATOM   2522  HB3 LEU A 166     -33.730 -18.952  17.438  1.00 97.42           H  
ATOM   2523  O   LEU A 166     -34.319 -18.010  14.412  1.00 97.42           O  
ATOM   2524  CG  LEU A 166     -35.263 -19.996  18.518  1.00 97.42           C  
ATOM   2525  HG  LEU A 166     -36.045 -20.728  18.314  1.00 97.42           H  
ATOM   2526  CD1 LEU A 166     -34.440 -20.494  19.702  1.00 97.42           C  
ATOM   2527 HD11 LEU A 166     -33.978 -21.447  19.444  1.00 97.42           H  
ATOM   2528 HD12 LEU A 166     -33.666 -19.768  19.953  1.00 97.42           H  
ATOM   2529 HD13 LEU A 166     -35.089 -20.641  20.565  1.00 97.42           H  
ATOM   2530  CD2 LEU A 166     -35.913 -18.667  18.910  1.00 97.42           C  
ATOM   2531 HD21 LEU A 166     -36.600 -18.335  18.132  1.00 97.42           H  
ATOM   2532 HD22 LEU A 166     -35.148 -17.910  19.078  1.00 97.42           H  
ATOM   2533 HD23 LEU A 166     -36.479 -18.797  19.832  1.00 97.42           H  
ATOM   2534  N   ASN A 167     -33.318 -20.008  14.310  1.00 97.90           N  
ATOM   2535  H   ASN A 167     -33.240 -20.934  14.706  1.00 97.90           H  
ATOM   2536  CA  ASN A 167     -32.394 -19.613  13.241  1.00 97.90           C  
ATOM   2537  HA  ASN A 167     -31.864 -18.714  13.556  1.00 97.90           H  
ATOM   2538  C   ASN A 167     -33.099 -19.234  11.932  1.00 97.90           C  
ATOM   2539  CB  ASN A 167     -31.370 -20.729  13.000  1.00 97.90           C  
ATOM   2540  HB2 ASN A 167     -31.876 -21.694  12.960  1.00 97.90           H  
ATOM   2541  HB3 ASN A 167     -30.882 -20.562  12.040  1.00 97.90           H  
ATOM   2542  O   ASN A 167     -32.578 -18.409  11.190  1.00 97.90           O  
ATOM   2543  CG  ASN A 167     -30.270 -20.756  14.041  1.00 97.90           C  
ATOM   2544  ND2 ASN A 167     -29.646 -21.892  14.218  1.00 97.90           N  
ATOM   2545 HD21 ASN A 167     -28.894 -21.913  14.892  1.00 97.90           H  
ATOM   2546 HD22 ASN A 167     -29.984 -22.734  13.773  1.00 97.90           H  
ATOM   2547  OD1 ASN A 167     -29.928 -19.762  14.659  1.00 97.90           O  
ATOM   2548  N   THR A 168     -34.291 -19.768  11.649  1.00 97.66           N  
ATOM   2549  H   THR A 168     -34.663 -20.465  12.279  1.00 97.66           H  
ATOM   2550  CA  THR A 168     -35.077 -19.381  10.459  1.00 97.66           C  
ATOM   2551  HA  THR A 168     -34.444 -19.484   9.578  1.00 97.66           H  
ATOM   2552  C   THR A 168     -35.532 -17.914  10.510  1.00 97.66           C  
ATOM   2553  CB  THR A 168     -36.286 -20.317  10.286  1.00 97.66           C  
ATOM   2554  HB  THR A 168     -36.926 -20.256  11.167  1.00 97.66           H  
ATOM   2555  O   THR A 168     -35.786 -17.304   9.472  1.00 97.66           O  
ATOM   2556  CG2 THR A 168     -37.123 -20.024   9.040  1.00 97.66           C  
ATOM   2557 HG21 THR A 168     -37.663 -19.085   9.164  1.00 97.66           H  
ATOM   2558 HG22 THR A 168     -37.852 -20.822   8.898  1.00 97.66           H  
ATOM   2559 HG23 THR A 168     -36.477 -19.962   8.164  1.00 97.66           H  
ATOM   2560  OG1 THR A 168     -35.839 -21.645  10.135  1.00 97.66           O  
ATOM   2561  HG1 THR A 168     -35.541 -21.949  10.995  1.00 97.66           H  
ATOM   2562  N   GLN A 169     -35.614 -17.323  11.706  1.00 97.77           N  
ATOM   2563  H   GLN A 169     -35.364 -17.856  12.526  1.00 97.77           H  
ATOM   2564  CA  GLN A 169     -35.964 -15.911  11.910  1.00 97.77           C  
ATOM   2565  HA  GLN A 169     -36.647 -15.595  11.122  1.00 97.77           H  
ATOM   2566  C   GLN A 169     -34.735 -14.979  11.839  1.00 97.77           C  
ATOM   2567  CB  GLN A 169     -36.695 -15.782  13.257  1.00 97.77           C  
ATOM   2568  HB2 GLN A 169     -36.940 -14.733  13.429  1.00 97.77           H  
ATOM   2569  HB3 GLN A 169     -36.033 -16.113  14.057  1.00 97.77           H  
ATOM   2570  O   GLN A 169     -34.877 -13.749  11.766  1.00 97.77           O  
ATOM   2571  CG  GLN A 169     -37.994 -16.605  13.312  1.00 97.77           C  
ATOM   2572  HG2 GLN A 169     -37.787 -17.644  13.059  1.00 97.77           H  
ATOM   2573  HG3 GLN A 169     -38.700 -16.215  12.578  1.00 97.77           H  
ATOM   2574  CD  GLN A 169     -38.653 -16.562  14.687  1.00 97.77           C  
ATOM   2575  NE2 GLN A 169     -38.827 -17.700  15.322  1.00 97.77           N  
ATOM   2576 HE21 GLN A 169     -39.363 -17.694  16.178  1.00 97.77           H  
ATOM   2577 HE22 GLN A 169     -38.472 -18.563  14.936  1.00 97.77           H  
ATOM   2578  OE1 GLN A 169     -39.021 -15.512  15.192  1.00 97.77           O  
ATOM   2579  N   LEU A 170     -33.531 -15.560  11.835  1.00 96.93           N  
ATOM   2580  H   LEU A 170     -33.488 -16.568  11.786  1.00 96.93           H  
ATOM   2581  CA  LEU A 170     -32.252 -14.864  11.871  1.00 96.93           C  
ATOM   2582  HA  LEU A 170     -32.427 -13.829  12.165  1.00 96.93           H  
ATOM   2583  C   LEU A 170     -31.570 -14.832  10.498  1.00 96.93           C  
ATOM   2584  CB  LEU A 170     -31.337 -15.507  12.930  1.00 96.93           C  
ATOM   2585  HB2 LEU A 170     -30.346 -15.059  12.855  1.00 96.93           H  
ATOM   2586  HB3 LEU A 170     -31.232 -16.566  12.694  1.00 96.93           H  
ATOM   2587  O   LEU A 170     -31.665 -15.743   9.679  1.00 96.93           O  
ATOM   2588  CG  LEU A 170     -31.818 -15.365  14.386  1.00 96.93           C  
ATOM   2589  HG  LEU A 170     -32.845 -15.719  14.483  1.00 96.93           H  
ATOM   2590  CD1 LEU A 170     -30.919 -16.204  15.291  1.00 96.93           C  
ATOM   2591 HD11 LEU A 170     -29.874 -15.933  15.136  1.00 96.93           H  
ATOM   2592 HD12 LEU A 170     -31.178 -16.030  16.335  1.00 96.93           H  
ATOM   2593 HD13 LEU A 170     -31.049 -17.262  15.063  1.00 96.93           H  
ATOM   2594  CD2 LEU A 170     -31.742 -13.917  14.871  1.00 96.93           C  
ATOM   2595 HD21 LEU A 170     -32.040 -13.859  15.918  1.00 96.93           H  
ATOM   2596 HD22 LEU A 170     -30.714 -13.564  14.789  1.00 96.93           H  
ATOM   2597 HD23 LEU A 170     -32.403 -13.279  14.284  1.00 96.93           H  
ATOM   2598  N   VAL A 171     -30.819 -13.764  10.275  1.00 93.05           N  
ATOM   2599  H   VAL A 171     -30.845 -13.039  10.978  1.00 93.05           H  
ATOM   2600  CA  VAL A 171     -29.840 -13.601   9.208  1.00 93.05           C  
ATOM   2601  HA  VAL A 171     -29.795 -14.507   8.603  1.00 93.05           H  
ATOM   2602  C   VAL A 171     -28.500 -13.392   9.897  1.00 93.05           C  
ATOM   2603  CB  VAL A 171     -30.203 -12.413   8.299  1.00 93.05           C  
ATOM   2604  HB  VAL A 171     -30.235 -11.497   8.890  1.00 93.05           H  
ATOM   2605  O   VAL A 171     -28.257 -12.334  10.473  1.00 93.05           O  
ATOM   2606  CG1 VAL A 171     -29.165 -12.248   7.182  1.00 93.05           C  
ATOM   2607 HG11 VAL A 171     -28.189 -12.016   7.609  1.00 93.05           H  
ATOM   2608 HG12 VAL A 171     -29.449 -11.420   6.533  1.00 93.05           H  
ATOM   2609 HG13 VAL A 171     -29.094 -13.162   6.593  1.00 93.05           H  
ATOM   2610  CG2 VAL A 171     -31.579 -12.595   7.645  1.00 93.05           C  
ATOM   2611 HG21 VAL A 171     -31.790 -11.755   6.984  1.00 93.05           H  
ATOM   2612 HG22 VAL A 171     -31.597 -13.524   7.075  1.00 93.05           H  
ATOM   2613 HG23 VAL A 171     -32.351 -12.640   8.412  1.00 93.05           H  
ATOM   2614  N   SER A 172     -27.620 -14.390   9.840  1.00 85.19           N  
ATOM   2615  H   SER A 172     -27.867 -15.232   9.340  1.00 85.19           H  
ATOM   2616  CA  SER A 172     -26.358 -14.404  10.595  1.00 85.19           C  
ATOM   2617  HA  SER A 172     -26.590 -14.420  11.659  1.00 85.19           H  
ATOM   2618  C   SER A 172     -25.466 -13.182  10.345  1.00 85.19           C  
ATOM   2619  CB  SER A 172     -25.576 -15.678  10.260  1.00 85.19           C  
ATOM   2620  HB2 SER A 172     -26.116 -16.542  10.647  1.00 85.19           H  
ATOM   2621  HB3 SER A 172     -24.594 -15.638  10.732  1.00 85.19           H  
ATOM   2622  O   SER A 172     -24.782 -12.737  11.262  1.00 85.19           O  
ATOM   2623  OG  SER A 172     -25.415 -15.814   8.858  1.00 85.19           O  
ATOM   2624  HG  SER A 172     -24.810 -16.543   8.702  1.00 85.19           H  
ATOM   2625  N   SER A 173     -25.492 -12.602   9.143  1.00 82.15           N  
ATOM   2626  H   SER A 173     -26.054 -13.023   8.416  1.00 82.15           H  
ATOM   2627  CA  SER A 173     -24.715 -11.404   8.798  1.00 82.15           C  
ATOM   2628  HA  SER A 173     -23.729 -11.485   9.255  1.00 82.15           H  
ATOM   2629  C   SER A 173     -25.315 -10.085   9.297  1.00 82.15           C  
ATOM   2630  CB  SER A 173     -24.516 -11.332   7.283  1.00 82.15           C  
ATOM   2631  HB2 SER A 173     -23.925 -12.189   6.960  1.00 82.15           H  
ATOM   2632  HB3 SER A 173     -23.970 -10.422   7.036  1.00 82.15           H  
ATOM   2633  O   SER A 173     -24.617  -9.077   9.289  1.00 82.15           O  
ATOM   2634  OG  SER A 173     -25.760 -11.342   6.601  1.00 82.15           O  
ATOM   2635  HG  SER A 173     -25.586 -11.097   5.689  1.00 82.15           H  
ATOM   2636  N   VAL A 174     -26.584 -10.072   9.719  1.00 88.15           N  
ATOM   2637  H   VAL A 174     -27.075 -10.954   9.756  1.00 88.15           H  
ATOM   2638  CA  VAL A 174     -27.311  -8.856  10.131  1.00 88.15           C  
ATOM   2639  HA  VAL A 174     -26.679  -7.980   9.980  1.00 88.15           H  
ATOM   2640  C   VAL A 174     -27.659  -8.889  11.616  1.00 88.15           C  
ATOM   2641  CB  VAL A 174     -28.589  -8.672   9.287  1.00 88.15           C  
ATOM   2642  HB  VAL A 174     -29.229  -9.543   9.422  1.00 88.15           H  
ATOM   2643  O   VAL A 174     -27.491  -7.897  12.312  1.00 88.15           O  
ATOM   2644  CG1 VAL A 174     -29.391  -7.429   9.695  1.00 88.15           C  
ATOM   2645 HG11 VAL A 174     -30.245  -7.297   9.030  1.00 88.15           H  
ATOM   2646 HG12 VAL A 174     -29.766  -7.543  10.712  1.00 88.15           H  
ATOM   2647 HG13 VAL A 174     -28.753  -6.546   9.649  1.00 88.15           H  
ATOM   2648  CG2 VAL A 174     -28.265  -8.543   7.791  1.00 88.15           C  
ATOM   2649 HG21 VAL A 174     -27.769  -9.446   7.435  1.00 88.15           H  
ATOM   2650 HG22 VAL A 174     -27.603  -7.692   7.631  1.00 88.15           H  
ATOM   2651 HG23 VAL A 174     -29.183  -8.404   7.219  1.00 88.15           H  
ATOM   2652  N   ASP A 175     -28.146 -10.025  12.110  1.00 94.12           N  
ATOM   2653  H   ASP A 175     -28.254 -10.818  11.494  1.00 94.12           H  
ATOM   2654  CA  ASP A 175     -28.658 -10.147  13.477  1.00 94.12           C  
ATOM   2655  HA  ASP A 175     -29.113  -9.202  13.772  1.00 94.12           H  
ATOM   2656  C   ASP A 175     -27.553 -10.443  14.510  1.00 94.12           C  
ATOM   2657  CB  ASP A 175     -29.758 -11.216  13.492  1.00 94.12           C  
ATOM   2658  HB2 ASP A 175     -29.348 -12.156  13.124  1.00 94.12           H  
ATOM   2659  HB3 ASP A 175     -30.080 -11.376  14.520  1.00 94.12           H  
ATOM   2660  O   ASP A 175     -27.755 -10.255  15.710  1.00 94.12           O  
ATOM   2661  CG  ASP A 175     -30.989 -10.828  12.662  1.00 94.12           C  
ATOM   2662  OD1 ASP A 175     -31.592  -9.752  12.851  1.00 94.12           O  
ATOM   2663  OD2 ASP A 175     -31.425 -11.633  11.813  1.00 94.12           O  
ATOM   2664  N   GLY A 176     -26.376 -10.886  14.056  1.00 93.69           N  
ATOM   2665  H   GLY A 176     -26.272 -11.002  13.058  1.00 93.69           H  
ATOM   2666  CA  GLY A 176     -25.172 -11.009  14.885  1.00 93.69           C  
ATOM   2667  HA2 GLY A 176     -25.041 -10.088  15.452  1.00 93.69           H  
ATOM   2668  HA3 GLY A 176     -24.304 -11.126  14.235  1.00 93.69           H  
ATOM   2669  C   GLY A 176     -25.136 -12.180  15.856  1.00 93.69           C  
ATOM   2670  O   GLY A 176     -24.161 -12.324  16.594  1.00 93.69           O  
ATOM   2671  N   ILE A 177     -26.164 -13.026  15.837  1.00 96.53           N  
ATOM   2672  H   ILE A 177     -26.917 -12.837  15.192  1.00 96.53           H  
ATOM   2673  CA  ILE A 177     -26.265 -14.236  16.648  1.00 96.53           C  
ATOM   2674  HA  ILE A 177     -25.266 -14.484  17.008  1.00 96.53           H  
ATOM   2675  C   ILE A 177     -26.738 -15.426  15.815  1.00 96.53           C  
ATOM   2676  CB  ILE A 177     -27.170 -14.028  17.883  1.00 96.53           C  
ATOM   2677  HB  ILE A 177     -27.181 -14.968  18.436  1.00 96.53           H  
ATOM   2678  O   ILE A 177     -27.328 -15.269  14.743  1.00 96.53           O  
ATOM   2679  CG1 ILE A 177     -28.627 -13.688  17.492  1.00 96.53           C  
ATOM   2680 HG12 ILE A 177     -28.680 -12.661  17.130  1.00 96.53           H  
ATOM   2681 HG13 ILE A 177     -28.959 -14.343  16.687  1.00 96.53           H  
ATOM   2682  CG2 ILE A 177     -26.574 -12.962  18.818  1.00 96.53           C  
ATOM   2683 HG21 ILE A 177     -27.130 -12.938  19.755  1.00 96.53           H  
ATOM   2684 HG22 ILE A 177     -26.618 -11.977  18.353  1.00 96.53           H  
ATOM   2685 HG23 ILE A 177     -25.536 -13.209  19.042  1.00 96.53           H  
ATOM   2686  CD1 ILE A 177     -29.616 -13.868  18.648  1.00 96.53           C  
ATOM   2687 HD11 ILE A 177     -29.369 -13.194  19.468  1.00 96.53           H  
ATOM   2688 HD12 ILE A 177     -30.624 -13.643  18.299  1.00 96.53           H  
ATOM   2689 HD13 ILE A 177     -29.588 -14.897  19.004  1.00 96.53           H  
ATOM   2690  N   GLN A 178     -26.502 -16.618  16.344  1.00 96.82           N  
ATOM   2691  H   GLN A 178     -25.930 -16.660  17.175  1.00 96.82           H  
ATOM   2692  CA  GLN A 178     -27.059 -17.875  15.867  1.00 96.82           C  
ATOM   2693  HA  GLN A 178     -28.025 -17.682  15.401  1.00 96.82           H  
ATOM   2694  C   GLN A 178     -27.281 -18.823  17.045  1.00 96.82           C  
ATOM   2695  CB  GLN A 178     -26.134 -18.499  14.809  1.00 96.82           C  
ATOM   2696  HB2 GLN A 178     -26.011 -17.791  13.989  1.00 96.82           H  
ATOM   2697  HB3 GLN A 178     -26.609 -19.397  14.413  1.00 96.82           H  
ATOM   2698  O   GLN A 178     -26.528 -18.815  18.018  1.00 96.82           O  
ATOM   2699  CG  GLN A 178     -24.750 -18.872  15.365  1.00 96.82           C  
ATOM   2700  HG2 GLN A 178     -24.853 -19.639  16.133  1.00 96.82           H  
ATOM   2701  HG3 GLN A 178     -24.288 -17.996  15.821  1.00 96.82           H  
ATOM   2702  CD  GLN A 178     -23.789 -19.403  14.313  1.00 96.82           C  
ATOM   2703  NE2 GLN A 178     -22.566 -19.671  14.710  1.00 96.82           N  
ATOM   2704 HE21 GLN A 178     -22.305 -19.483  15.667  1.00 96.82           H  
ATOM   2705 HE22 GLN A 178     -21.890 -19.963  14.019  1.00 96.82           H  
ATOM   2706  OE1 GLN A 178     -24.101 -19.574  13.141  1.00 96.82           O  
ATOM   2707  N   PHE A 179     -28.296 -19.670  16.942  1.00 97.80           N  
ATOM   2708  H   PHE A 179     -28.880 -19.624  16.120  1.00 97.80           H  
ATOM   2709  CA  PHE A 179     -28.519 -20.766  17.875  1.00 97.80           C  
ATOM   2710  HA  PHE A 179     -28.078 -20.497  18.835  1.00 97.80           H  
ATOM   2711  C   PHE A 179     -27.825 -22.036  17.386  1.00 97.80           C  
ATOM   2712  CB  PHE A 179     -30.017 -20.970  18.108  1.00 97.80           C  
ATOM   2713  HB2 PHE A 179     -30.521 -21.132  17.155  1.00 97.80           H  
ATOM   2714  HB3 PHE A 179     -30.160 -21.864  18.716  1.00 97.80           H  
ATOM   2715  O   PHE A 179     -27.704 -22.272  16.182  1.00 97.80           O  
ATOM   2716  CG  PHE A 179     -30.654 -19.803  18.828  1.00 97.80           C  
ATOM   2717  CD1 PHE A 179     -30.722 -19.795  20.234  1.00 97.80           C  
ATOM   2718  HD1 PHE A 179     -30.327 -20.624  20.802  1.00 97.80           H  
ATOM   2719  CD2 PHE A 179     -31.135 -18.703  18.097  1.00 97.80           C  
ATOM   2720  HD2 PHE A 179     -31.070 -18.698  17.019  1.00 97.80           H  
ATOM   2721  CE1 PHE A 179     -31.296 -18.702  20.906  1.00 97.80           C  
ATOM   2722  HE1 PHE A 179     -31.354 -18.694  21.984  1.00 97.80           H  
ATOM   2723  CE2 PHE A 179     -31.700 -17.608  18.772  1.00 97.80           C  
ATOM   2724  HE2 PHE A 179     -32.070 -16.759  18.216  1.00 97.80           H  
ATOM   2725  CZ  PHE A 179     -31.789 -17.612  20.172  1.00 97.80           C  
ATOM   2726  HZ  PHE A 179     -32.230 -16.772  20.689  1.00 97.80           H  
ATOM   2727  N   PHE A 180     -27.401 -22.888  18.311  1.00 97.43           N  
ATOM   2728  H   PHE A 180     -27.514 -22.640  19.284  1.00 97.43           H  
ATOM   2729  CA  PHE A 180     -26.777 -24.169  17.997  1.00 97.43           C  
ATOM   2730  HA  PHE A 180     -27.103 -24.480  17.004  1.00 97.43           H  
ATOM   2731  C   PHE A 180     -27.222 -25.262  18.972  1.00 97.43           C  
ATOM   2732  CB  PHE A 180     -25.248 -24.011  17.948  1.00 97.43           C  
ATOM   2733  HB2 PHE A 180     -24.813 -24.939  17.577  1.00 97.43           H  
ATOM   2734  HB3 PHE A 180     -24.999 -23.232  17.227  1.00 97.43           H  
ATOM   2735  O   PHE A 180     -27.652 -24.990  20.093  1.00 97.43           O  
ATOM   2736  CG  PHE A 180     -24.601 -23.670  19.277  1.00 97.43           C  
ATOM   2737  CD1 PHE A 180     -24.467 -22.328  19.681  1.00 97.43           C  
ATOM   2738  HD1 PHE A 180     -24.809 -21.527  19.042  1.00 97.43           H  
ATOM   2739  CD2 PHE A 180     -24.136 -24.701  20.117  1.00 97.43           C  
ATOM   2740  HD2 PHE A 180     -24.219 -25.731  19.805  1.00 97.43           H  
ATOM   2741  CE1 PHE A 180     -23.891 -22.027  20.927  1.00 97.43           C  
ATOM   2742  HE1 PHE A 180     -23.795 -21.000  21.246  1.00 97.43           H  
ATOM   2743  CE2 PHE A 180     -23.567 -24.396  21.366  1.00 97.43           C  
ATOM   2744  HE2 PHE A 180     -23.221 -25.184  22.018  1.00 97.43           H  
ATOM   2745  CZ  PHE A 180     -23.450 -23.058  21.772  1.00 97.43           C  
ATOM   2746  HZ  PHE A 180     -23.030 -22.822  22.739  1.00 97.43           H  
ATOM   2747  N   VAL A 181     -27.110 -26.517  18.530  1.00 98.06           N  
ATOM   2748  H   VAL A 181     -26.723 -26.668  17.610  1.00 98.06           H  
ATOM   2749  CA  VAL A 181     -27.265 -27.684  19.405  1.00 98.06           C  
ATOM   2750  HA  VAL A 181     -28.017 -27.467  20.163  1.00 98.06           H  
ATOM   2751  C   VAL A 181     -25.927 -27.913  20.100  1.00 98.06           C  
ATOM   2752  CB  VAL A 181     -27.727 -28.936  18.636  1.00 98.06           C  
ATOM   2753  HB  VAL A 181     -26.960 -29.223  17.916  1.00 98.06           H  
ATOM   2754  O   VAL A 181     -24.944 -28.307  19.470  1.00 98.06           O  
ATOM   2755  CG1 VAL A 181     -27.959 -30.108  19.598  1.00 98.06           C  
ATOM   2756 HG11 VAL A 181     -28.706 -29.843  20.347  1.00 98.06           H  
ATOM   2757 HG12 VAL A 181     -27.031 -30.375  20.104  1.00 98.06           H  
ATOM   2758 HG13 VAL A 181     -28.313 -30.980  19.048  1.00 98.06           H  
ATOM   2759  CG2 VAL A 181     -29.029 -28.684  17.861  1.00 98.06           C  
ATOM   2760 HG21 VAL A 181     -28.881 -27.909  17.109  1.00 98.06           H  
ATOM   2761 HG22 VAL A 181     -29.819 -28.370  18.543  1.00 98.06           H  
ATOM   2762 HG23 VAL A 181     -29.340 -29.598  17.357  1.00 98.06           H  
ATOM   2763  N   GLY A 182     -25.882 -27.601  21.387  1.00 95.09           N  
ATOM   2764  H   GLY A 182     -26.733 -27.284  21.829  1.00 95.09           H  
ATOM   2765  CA  GLY A 182     -24.728 -27.766  22.250  1.00 95.09           C  
ATOM   2766  HA2 GLY A 182     -24.858 -27.124  23.120  1.00 95.09           H  
ATOM   2767  HA3 GLY A 182     -23.826 -27.452  21.724  1.00 95.09           H  
ATOM   2768  C   GLY A 182     -24.532 -29.200  22.732  1.00 95.09           C  
ATOM   2769  O   GLY A 182     -25.214 -30.153  22.343  1.00 95.09           O  
ATOM   2770  N   THR A 183     -23.554 -29.362  23.615  1.00 93.85           N  
ATOM   2771  H   THR A 183     -23.123 -28.526  23.983  1.00 93.85           H  
ATOM   2772  CA  THR A 183     -23.230 -30.663  24.206  1.00 93.85           C  
ATOM   2773  HA  THR A 183     -23.098 -31.376  23.392  1.00 93.85           H  
ATOM   2774  C   THR A 183     -24.375 -31.174  25.084  1.00 93.85           C  
ATOM   2775  CB  THR A 183     -21.921 -30.612  25.004  1.00 93.85           C  
ATOM   2776  HB  THR A 183     -21.792 -31.560  25.528  1.00 93.85           H  
ATOM   2777  O   THR A 183     -24.930 -30.435  25.889  1.00 93.85           O  
ATOM   2778  CG2 THR A 183     -20.713 -30.396  24.093  1.00 93.85           C  
ATOM   2779 HG21 THR A 183     -20.774 -29.423  23.607  1.00 93.85           H  
ATOM   2780 HG22 THR A 183     -19.800 -30.439  24.688  1.00 93.85           H  
ATOM   2781 HG23 THR A 183     -20.678 -31.175  23.332  1.00 93.85           H  
ATOM   2782  OG1 THR A 183     -21.919 -29.564  25.943  1.00 93.85           O  
ATOM   2783  HG1 THR A 183     -21.843 -28.733  25.470  1.00 93.85           H  
ATOM   2784  N   GLY A 184     -24.725 -32.457  24.947  1.00 95.38           N  
ATOM   2785  H   GLY A 184     -24.276 -33.013  24.233  1.00 95.38           H  
ATOM   2786  CA  GLY A 184     -25.788 -33.070  25.752  1.00 95.38           C  
ATOM   2787  HA2 GLY A 184     -25.710 -34.154  25.676  1.00 95.38           H  
ATOM   2788  HA3 GLY A 184     -25.658 -32.789  26.797  1.00 95.38           H  
ATOM   2789  C   GLY A 184     -27.212 -32.683  25.342  1.00 95.38           C  
ATOM   2790  O   GLY A 184     -28.094 -32.739  26.188  1.00 95.38           O  
ATOM   2791  N   ASP A 185     -27.428 -32.314  24.073  1.00 95.96           N  
ATOM   2792  H   ASP A 185     -26.634 -32.216  23.456  1.00 95.96           H  
ATOM   2793  CA  ASP A 185     -28.741 -31.918  23.530  1.00 95.96           C  
ATOM   2794  HA  ASP A 185     -28.557 -31.634  22.494  1.00 95.96           H  
ATOM   2795  C   ASP A 185     -29.320 -30.656  24.192  1.00 95.96           C  
ATOM   2796  CB  ASP A 185     -29.706 -33.122  23.500  1.00 95.96           C  
ATOM   2797  HB2 ASP A 185     -29.146 -34.013  23.217  1.00 95.96           H  
ATOM   2798  HB3 ASP A 185     -30.116 -33.287  24.497  1.00 95.96           H  
ATOM   2799  O   ASP A 185     -30.527 -30.520  24.384  1.00 95.96           O  
ATOM   2800  CG  ASP A 185     -30.848 -32.954  22.492  1.00 95.96           C  
ATOM   2801  OD1 ASP A 185     -30.579 -32.383  21.409  1.00 95.96           O  
ATOM   2802  OD2 ASP A 185     -31.950 -33.480  22.753  1.00 95.96           O  
ATOM   2803  N   LYS A 186     -28.430 -29.726  24.549  1.00 96.38           N  
ATOM   2804  H   LYS A 186     -27.456 -29.914  24.356  1.00 96.38           H  
ATOM   2805  CA  LYS A 186     -28.758 -28.434  25.158  1.00 96.38           C  
ATOM   2806  HA  LYS A 186     -29.761 -28.477  25.581  1.00 96.38           H  
ATOM   2807  C   LYS A 186     -28.744 -27.337  24.101  1.00 96.38           C  
ATOM   2808  CB  LYS A 186     -27.772 -28.119  26.293  1.00 96.38           C  
ATOM   2809  HB2 LYS A 186     -28.092 -27.199  26.783  1.00 96.38           H  
ATOM   2810  HB3 LYS A 186     -26.779 -27.956  25.874  1.00 96.38           H  
ATOM   2811  O   LYS A 186     -27.881 -27.342  23.225  1.00 96.38           O  
ATOM   2812  CG  LYS A 186     -27.691 -29.243  27.342  1.00 96.38           C  
ATOM   2813  HG2 LYS A 186     -27.265 -30.143  26.899  1.00 96.38           H  
ATOM   2814  HG3 LYS A 186     -28.691 -29.473  27.710  1.00 96.38           H  
ATOM   2815  CD  LYS A 186     -26.829 -28.805  28.523  1.00 96.38           C  
ATOM   2816  HD2 LYS A 186     -27.392 -28.030  29.043  1.00 96.38           H  
ATOM   2817  HD3 LYS A 186     -25.887 -28.392  28.161  1.00 96.38           H  
ATOM   2818  CE  LYS A 186     -26.543 -29.931  29.516  1.00 96.38           C  
ATOM   2819  HE2 LYS A 186     -25.897 -30.662  29.030  1.00 96.38           H  
ATOM   2820  HE3 LYS A 186     -27.488 -30.408  29.777  1.00 96.38           H  
ATOM   2821  NZ  LYS A 186     -25.908 -29.398  30.749  1.00 96.38           N  
ATOM   2822  HZ1 LYS A 186     -25.575 -30.098  31.397  1.00 96.38           H  
ATOM   2823  HZ2 LYS A 186     -26.572 -28.906  31.329  1.00 96.38           H  
ATOM   2824  HZ3 LYS A 186     -25.190 -28.708  30.583  1.00 96.38           H  
ATOM   2825  N   ILE A 187     -29.660 -26.381  24.172  1.00 96.62           N  
ATOM   2826  H   ILE A 187     -30.379 -26.448  24.879  1.00 96.62           H  
ATOM   2827  CA  ILE A 187     -29.629 -25.200  23.306  1.00 96.62           C  
ATOM   2828  HA  ILE A 187     -29.425 -25.546  22.293  1.00 96.62           H  
ATOM   2829  C   ILE A 187     -28.481 -24.263  23.706  1.00 96.62           C  
ATOM   2830  CB  ILE A 187     -31.006 -24.506  23.279  1.00 96.62           C  
ATOM   2831  HB  ILE A 187     -31.746 -25.267  23.030  1.00 96.62           H  
ATOM   2832  O   ILE A 187     -28.183 -24.084  24.887  1.00 96.62           O  
ATOM   2833  CG1 ILE A 187     -31.032 -23.437  22.166  1.00 96.62           C  
ATOM   2834 HG12 ILE A 187     -30.575 -23.848  21.266  1.00 96.62           H  
ATOM   2835 HG13 ILE A 187     -30.448 -22.570  22.474  1.00 96.62           H  
ATOM   2836  CG2 ILE A 187     -31.392 -23.896  24.640  1.00 96.62           C  
ATOM   2837 HG21 ILE A 187     -32.444 -23.610  24.630  1.00 96.62           H  
ATOM   2838 HG22 ILE A 187     -31.256 -24.618  25.445  1.00 96.62           H  
ATOM   2839 HG23 ILE A 187     -30.783 -23.019  24.857  1.00 96.62           H  
ATOM   2840  CD1 ILE A 187     -32.441 -22.972  21.797  1.00 96.62           C  
ATOM   2841 HD11 ILE A 187     -32.373 -22.239  20.993  1.00 96.62           H  
ATOM   2842 HD12 ILE A 187     -32.935 -22.511  22.652  1.00 96.62           H  
ATOM   2843 HD13 ILE A 187     -33.022 -23.826  21.447  1.00 96.62           H  
ATOM   2844  N   GLY A 188     -27.833 -23.649  22.721  1.00 96.69           N  
ATOM   2845  H   GLY A 188     -28.050 -23.891  21.765  1.00 96.69           H  
ATOM   2846  CA  GLY A 188     -26.888 -22.559  22.935  1.00 96.69           C  
ATOM   2847  HA2 GLY A 188     -25.868 -22.932  22.852  1.00 96.69           H  
ATOM   2848  HA3 GLY A 188     -27.023 -22.143  23.933  1.00 96.69           H  
ATOM   2849  C   GLY A 188     -27.089 -21.430  21.933  1.00 96.69           C  
ATOM   2850  O   GLY A 188     -27.714 -21.619  20.888  1.00 96.69           O  
ATOM   2851  N   VAL A 189     -26.553 -20.260  22.261  1.00 97.32           N  
ATOM   2852  H   VAL A 189     -26.042 -20.210  23.131  1.00 97.32           H  
ATOM   2853  CA  VAL A 189     -26.497 -19.078  21.399  1.00 97.32           C  
ATOM   2854  HA  VAL A 189     -26.822 -19.367  20.399  1.00 97.32           H  
ATOM   2855  C   VAL A 189     -25.052 -18.609  21.291  1.00 97.32           C  
ATOM   2856  CB  VAL A 189     -27.459 -17.973  21.878  1.00 97.32           C  
ATOM   2857  HB  VAL A 189     -28.464 -18.393  21.878  1.00 97.32           H  
ATOM   2858  O   VAL A 189     -24.318 -18.578  22.282  1.00 97.32           O  
ATOM   2859  CG1 VAL A 189     -27.173 -17.477  23.301  1.00 97.32           C  
ATOM   2860 HG11 VAL A 189     -27.262 -18.308  24.002  1.00 97.32           H  
ATOM   2861 HG12 VAL A 189     -27.903 -16.717  23.581  1.00 97.32           H  
ATOM   2862 HG13 VAL A 189     -26.173 -17.050  23.367  1.00 97.32           H  
ATOM   2863  CG2 VAL A 189     -27.469 -16.775  20.921  1.00 97.32           C  
ATOM   2864 HG21 VAL A 189     -27.698 -17.116  19.911  1.00 97.32           H  
ATOM   2865 HG22 VAL A 189     -26.503 -16.270  20.922  1.00 97.32           H  
ATOM   2866 HG23 VAL A 189     -28.240 -16.068  21.228  1.00 97.32           H  
ATOM   2867  N   SER A 190     -24.627 -18.276  20.078  1.00 96.27           N  
ATOM   2868  H   SER A 190     -25.258 -18.354  19.294  1.00 96.27           H  
ATOM   2869  CA  SER A 190     -23.305 -17.726  19.817  1.00 96.27           C  
ATOM   2870  HA  SER A 190     -22.903 -17.381  20.770  1.00 96.27           H  
ATOM   2871  C   SER A 190     -23.369 -16.508  18.908  1.00 96.27           C  
ATOM   2872  CB  SER A 190     -22.351 -18.799  19.288  1.00 96.27           C  
ATOM   2873  HB2 SER A 190     -21.334 -18.466  19.500  1.00 96.27           H  
ATOM   2874  HB3 SER A 190     -22.513 -19.735  19.823  1.00 96.27           H  
ATOM   2875  O   SER A 190     -24.331 -16.321  18.161  1.00 96.27           O  
ATOM   2876  OG  SER A 190     -22.463 -19.016  17.895  1.00 96.27           O  
ATOM   2877  HG  SER A 190     -21.602 -18.744  17.570  1.00 96.27           H  
ATOM   2878  N   THR A 191     -22.362 -15.648  18.990  1.00 95.93           N  
ATOM   2879  H   THR A 191     -21.614 -15.836  19.642  1.00 95.93           H  
ATOM   2880  CA  THR A 191     -22.256 -14.452  18.149  1.00 95.93           C  
ATOM   2881  HA  THR A 191     -23.259 -14.069  17.958  1.00 95.93           H  
ATOM   2882  C   THR A 191     -21.592 -14.749  16.817  1.00 95.93           C  
ATOM   2883  CB  THR A 191     -21.454 -13.359  18.842  1.00 95.93           C  
ATOM   2884  HB  THR A 191     -21.210 -12.576  18.125  1.00 95.93           H  
ATOM   2885  O   THR A 191     -20.533 -15.357  16.769  1.00 95.93           O  
ATOM   2886  CG2 THR A 191     -22.269 -12.747  19.974  1.00 95.93           C  
ATOM   2887 HG21 THR A 191     -22.570 -13.515  20.687  1.00 95.93           H  
ATOM   2888 HG22 THR A 191     -21.677 -11.978  20.471  1.00 95.93           H  
ATOM   2889 HG23 THR A 191     -23.172 -12.296  19.561  1.00 95.93           H  
ATOM   2890  OG1 THR A 191     -20.264 -13.921  19.344  1.00 95.93           O  
ATOM   2891  HG1 THR A 191     -19.832 -14.341  18.596  1.00 95.93           H  
ATOM   2892  N   THR A 192     -22.135 -14.229  15.724  1.00 92.72           N  
ATOM   2893  H   THR A 192     -22.984 -13.688  15.803  1.00 92.72           H  
ATOM   2894  CA  THR A 192     -21.609 -14.507  14.378  1.00 92.72           C  
ATOM   2895  HA  THR A 192     -21.175 -15.507  14.363  1.00 92.72           H  
ATOM   2896  C   THR A 192     -20.506 -13.543  13.948  1.00 92.72           C  
ATOM   2897  CB  THR A 192     -22.744 -14.477  13.355  1.00 92.72           C  
ATOM   2898  HB  THR A 192     -22.339 -14.592  12.349  1.00 92.72           H  
ATOM   2899  O   THR A 192     -19.647 -13.919  13.152  1.00 92.72           O  
ATOM   2900  CG2 THR A 192     -23.769 -15.582  13.616  1.00 92.72           C  
ATOM   2901 HG21 THR A 192     -24.112 -15.553  14.650  1.00 92.72           H  
ATOM   2902 HG22 THR A 192     -24.636 -15.452  12.968  1.00 92.72           H  
ATOM   2903 HG23 THR A 192     -23.314 -16.554  13.423  1.00 92.72           H  
ATOM   2904  OG1 THR A 192     -23.403 -13.241  13.455  1.00 92.72           O  
ATOM   2905  HG1 THR A 192     -23.900 -13.092  12.648  1.00 92.72           H  
ATOM   2906  N   PHE A 193     -20.510 -12.307  14.459  1.00 90.89           N  
ATOM   2907  H   PHE A 193     -21.316 -12.037  15.005  1.00 90.89           H  
ATOM   2908  CA  PHE A 193     -19.526 -11.282  14.089  1.00 90.89           C  
ATOM   2909  HA  PHE A 193     -18.659 -11.768  13.641  1.00 90.89           H  
ATOM   2910  C   PHE A 193     -18.957 -10.452  15.248  1.00 90.89           C  
ATOM   2911  CB  PHE A 193     -20.101 -10.401  12.986  1.00 90.89           C  
ATOM   2912  HB2 PHE A 193     -20.258 -11.017  12.101  1.00 90.89           H  
ATOM   2913  HB3 PHE A 193     -19.326  -9.677  12.737  1.00 90.89           H  
ATOM   2914  O   PHE A 193     -18.009  -9.695  15.044  1.00 90.89           O  
ATOM   2915  CG  PHE A 193     -21.382  -9.653  13.306  1.00 90.89           C  
ATOM   2916  CD1 PHE A 193     -22.554  -9.951  12.587  1.00 90.89           C  
ATOM   2917  HD1 PHE A 193     -22.553 -10.730  11.839  1.00 90.89           H  
ATOM   2918  CD2 PHE A 193     -21.392  -8.613  14.256  1.00 90.89           C  
ATOM   2919  HD2 PHE A 193     -20.490  -8.329  14.778  1.00 90.89           H  
ATOM   2920  CE1 PHE A 193     -23.725  -9.207  12.810  1.00 90.89           C  
ATOM   2921  HE1 PHE A 193     -24.613  -9.403  12.229  1.00 90.89           H  
ATOM   2922  CE2 PHE A 193     -22.578  -7.907  14.515  1.00 90.89           C  
ATOM   2923  HE2 PHE A 193     -22.580  -7.105  15.238  1.00 90.89           H  
ATOM   2924  CZ  PHE A 193     -23.747  -8.208  13.796  1.00 90.89           C  
ATOM   2925  HZ  PHE A 193     -24.651  -7.643  13.969  1.00 90.89           H  
ATOM   2926  N   SER A 194     -19.478 -10.608  16.465  1.00 92.55           N  
ATOM   2927  H   SER A 194     -20.231 -11.271  16.585  1.00 92.55           H  
ATOM   2928  CA  SER A 194     -18.958  -9.938  17.662  1.00 92.55           C  
ATOM   2929  HA  SER A 194     -18.423  -9.032  17.376  1.00 92.55           H  
ATOM   2930  C   SER A 194     -17.996 -10.858  18.402  1.00 92.55           C  
ATOM   2931  CB  SER A 194     -20.107  -9.520  18.571  1.00 92.55           C  
ATOM   2932  HB2 SER A 194     -20.732 -10.386  18.789  1.00 92.55           H  
ATOM   2933  HB3 SER A 194     -19.712  -9.122  19.505  1.00 92.55           H  
ATOM   2934  O   SER A 194     -18.348 -11.982  18.736  1.00 92.55           O  
ATOM   2935  OG  SER A 194     -20.859  -8.515  17.928  1.00 92.55           O  
ATOM   2936  HG  SER A 194     -21.631  -8.321  18.464  1.00 92.55           H  
ATOM   2937  N   PHE A 195     -16.771 -10.403  18.650  1.00 93.65           N  
ATOM   2938  H   PHE A 195     -16.556  -9.441  18.427  1.00 93.65           H  
ATOM   2939  CA  PHE A 195     -15.712 -11.235  19.221  1.00 93.65           C  
ATOM   2940  HA  PHE A 195     -16.153 -12.105  19.708  1.00 93.65           H  
ATOM   2941  C   PHE A 195     -14.925 -10.476  20.286  1.00 93.65           C  
ATOM   2942  CB  PHE A 195     -14.769 -11.742  18.114  1.00 93.65           C  
ATOM   2943  HB2 PHE A 195     -14.455 -10.894  17.506  1.00 93.65           H  
ATOM   2944  HB3 PHE A 195     -13.874 -12.151  18.582  1.00 93.65           H  
ATOM   2945  O   PHE A 195     -14.724  -9.263  20.204  1.00 93.65           O  
ATOM   2946  CG  PHE A 195     -15.356 -12.812  17.208  1.00 93.65           C  
ATOM   2947  CD1 PHE A 195     -14.990 -14.161  17.369  1.00 93.65           C  
ATOM   2948  HD1 PHE A 195     -14.275 -14.437  18.131  1.00 93.65           H  
ATOM   2949  CD2 PHE A 195     -16.252 -12.463  16.183  1.00 93.65           C  
ATOM   2950  HD2 PHE A 195     -16.508 -11.426  16.025  1.00 93.65           H  
ATOM   2951  CE1 PHE A 195     -15.557 -15.156  16.553  1.00 93.65           C  
ATOM   2952  HE1 PHE A 195     -15.300 -16.195  16.698  1.00 93.65           H  
ATOM   2953  CE2 PHE A 195     -16.815 -13.457  15.364  1.00 93.65           C  
ATOM   2954  HE2 PHE A 195     -17.515 -13.202  14.582  1.00 93.65           H  
ATOM   2955  CZ  PHE A 195     -16.484 -14.804  15.560  1.00 93.65           C  
ATOM   2956  HZ  PHE A 195     -16.948 -15.566  14.950  1.00 93.65           H  
ATOM   2957  N   GLY A 196     -14.409 -11.229  21.250  1.00 93.40           N  
ATOM   2958  H   GLY A 196     -14.656 -12.208  21.262  1.00 93.40           H  
ATOM   2959  CA  GLY A 196     -13.477 -10.747  22.255  1.00 93.40           C  
ATOM   2960  HA2 GLY A 196     -12.961 -11.610  22.678  1.00 93.40           H  
ATOM   2961  HA3 GLY A 196     -12.746 -10.099  21.772  1.00 93.40           H  
ATOM   2962  C   GLY A 196     -14.101  -9.984  23.424  1.00 93.40           C  
ATOM   2963  O   GLY A 196     -15.318  -9.817  23.496  1.00 93.40           O  
ATOM   2964  N   PRO A 197     -13.251  -9.536  24.363  1.00 93.03           N  
ATOM   2965  CA  PRO A 197     -13.680  -8.991  25.653  1.00 93.03           C  
ATOM   2966  HA  PRO A 197     -14.389  -9.670  26.125  1.00 93.03           H  
ATOM   2967  C   PRO A 197     -14.350  -7.614  25.558  1.00 93.03           C  
ATOM   2968  CB  PRO A 197     -12.399  -8.934  26.491  1.00 93.03           C  
ATOM   2969  HB2 PRO A 197     -12.413  -8.118  27.213  1.00 93.03           H  
ATOM   2970  HB3 PRO A 197     -12.263  -9.887  27.003  1.00 93.03           H  
ATOM   2971  O   PRO A 197     -15.040  -7.213  26.490  1.00 93.03           O  
ATOM   2972  CG  PRO A 197     -11.296  -8.752  25.449  1.00 93.03           C  
ATOM   2973  HG2 PRO A 197     -10.328  -9.094  25.815  1.00 93.03           H  
ATOM   2974  HG3 PRO A 197     -11.247  -7.707  25.144  1.00 93.03           H  
ATOM   2975  CD  PRO A 197     -11.798  -9.604  24.288  1.00 93.03           C  
ATOM   2976  HD2 PRO A 197     -11.424  -9.204  23.346  1.00 93.03           H  
ATOM   2977  HD3 PRO A 197     -11.475 -10.637  24.421  1.00 93.03           H  
ATOM   2978  N   ASP A 198     -14.160  -6.901  24.445  1.00 90.85           N  
ATOM   2979  H   ASP A 198     -13.554  -7.276  23.729  1.00 90.85           H  
ATOM   2980  CA  ASP A 198     -14.811  -5.611  24.178  1.00 90.85           C  
ATOM   2981  HA  ASP A 198     -14.944  -5.080  25.121  1.00 90.85           H  
ATOM   2982  C   ASP A 198     -16.210  -5.778  23.553  1.00 90.85           C  
ATOM   2983  CB  ASP A 198     -13.902  -4.754  23.280  1.00 90.85           C  
ATOM   2984  HB2 ASP A 198     -14.395  -3.802  23.084  1.00 90.85           H  
ATOM   2985  HB3 ASP A 198     -13.772  -5.265  22.326  1.00 90.85           H  
ATOM   2986  O   ASP A 198     -16.922  -4.794  23.351  1.00 90.85           O  
ATOM   2987  CG  ASP A 198     -12.525  -4.458  23.891  1.00 90.85           C  
ATOM   2988  OD1 ASP A 198     -12.447  -4.181  25.108  1.00 90.85           O  
ATOM   2989  OD2 ASP A 198     -11.530  -4.499  23.126  1.00 90.85           O  
ATOM   2990  N   SER A 199     -16.600  -7.019  23.244  1.00 94.50           N  
ATOM   2991  H   SER A 199     -16.002  -7.787  23.514  1.00 94.50           H  
ATOM   2992  CA  SER A 199     -17.909  -7.370  22.701  1.00 94.50           C  
ATOM   2993  HA  SER A 199     -18.411  -6.463  22.363  1.00 94.50           H  
ATOM   2994  C   SER A 199     -18.778  -8.038  23.765  1.00 94.50           C  
ATOM   2995  CB  SER A 199     -17.770  -8.310  21.505  1.00 94.50           C  
ATOM   2996  HB2 SER A 199     -18.775  -8.556  21.163  1.00 94.50           H  
ATOM   2997  HB3 SER A 199     -17.278  -9.231  21.817  1.00 94.50           H  
ATOM   2998  O   SER A 199     -18.268  -8.785  24.600  1.00 94.50           O  
ATOM   2999  OG  SER A 199     -17.050  -7.731  20.433  1.00 94.50           O  
ATOM   3000  HG  SER A 199     -16.127  -7.976  20.534  1.00 94.50           H  
ATOM   3001  N   SER A 200     -20.094  -7.825  23.711  1.00 95.88           N  
ATOM   3002  H   SER A 200     -20.458  -7.265  22.954  1.00 95.88           H  
ATOM   3003  CA  SER A 200     -21.046  -8.426  24.654  1.00 95.88           C  
ATOM   3004  HA  SER A 200     -20.568  -9.290  25.118  1.00 95.88           H  
ATOM   3005  C   SER A 200     -22.320  -8.936  23.983  1.00 95.88           C  
ATOM   3006  CB  SER A 200     -21.385  -7.459  25.794  1.00 95.88           C  
ATOM   3007  HB2 SER A 200     -22.000  -7.985  26.524  1.00 95.88           H  
ATOM   3008  HB3 SER A 200     -20.461  -7.148  26.283  1.00 95.88           H  
ATOM   3009  O   SER A 200     -22.843  -8.310  23.063  1.00 95.88           O  
ATOM   3010  OG  SER A 200     -22.079  -6.305  25.348  1.00 95.88           O  
ATOM   3011  HG  SER A 200     -22.404  -5.846  26.127  1.00 95.88           H  
ATOM   3012  N   LEU A 201     -22.844 -10.055  24.480  1.00 97.09           N  
ATOM   3013  H   LEU A 201     -22.328 -10.537  25.203  1.00 97.09           H  
ATOM   3014  CA  LEU A 201     -24.197 -10.537  24.222  1.00 97.09           C  
ATOM   3015  HA  LEU A 201     -24.674  -9.901  23.476  1.00 97.09           H  
ATOM   3016  C   LEU A 201     -24.990 -10.444  25.524  1.00 97.09           C  
ATOM   3017  CB  LEU A 201     -24.138 -11.976  23.679  1.00 97.09           C  
ATOM   3018  HB2 LEU A 201     -23.564 -11.979  22.752  1.00 97.09           H  
ATOM   3019  HB3 LEU A 201     -23.615 -12.594  24.409  1.00 97.09           H  
ATOM   3020  O   LEU A 201     -24.589 -11.015  26.536  1.00 97.09           O  
ATOM   3021  CG  LEU A 201     -25.513 -12.621  23.425  1.00 97.09           C  
ATOM   3022  HG  LEU A 201     -26.067 -12.681  24.362  1.00 97.09           H  
ATOM   3023  CD1 LEU A 201     -26.347 -11.837  22.409  1.00 97.09           C  
ATOM   3024 HD11 LEU A 201     -26.617 -10.863  22.819  1.00 97.09           H  
ATOM   3025 HD12 LEU A 201     -25.781 -11.703  21.488  1.00 97.09           H  
ATOM   3026 HD13 LEU A 201     -27.268 -12.380  22.197  1.00 97.09           H  
ATOM   3027  CD2 LEU A 201     -25.322 -14.040  22.891  1.00 97.09           C  
ATOM   3028 HD21 LEU A 201     -24.812 -14.017  21.928  1.00 97.09           H  
ATOM   3029 HD22 LEU A 201     -24.729 -14.622  23.596  1.00 97.09           H  
ATOM   3030 HD23 LEU A 201     -26.294 -14.519  22.775  1.00 97.09           H  
ATOM   3031  N   GLU A 202     -26.101  -9.718  25.502  1.00 96.81           N  
ATOM   3032  H   GLU A 202     -26.365  -9.266  24.638  1.00 96.81           H  
ATOM   3033  CA  GLU A 202     -26.988  -9.544  26.651  1.00 96.81           C  
ATOM   3034  HA  GLU A 202     -26.583 -10.101  27.496  1.00 96.81           H  
ATOM   3035  C   GLU A 202     -28.373 -10.113  26.339  1.00 96.81           C  
ATOM   3036  CB  GLU A 202     -27.003  -8.064  27.070  1.00 96.81           C  
ATOM   3037  HB2 GLU A 202     -26.036  -7.836  27.518  1.00 96.81           H  
ATOM   3038  HB3 GLU A 202     -27.078  -7.463  26.164  1.00 96.81           H  
ATOM   3039  O   GLU A 202     -28.985  -9.723  25.346  1.00 96.81           O  
ATOM   3040  CG  GLU A 202     -28.127  -7.635  28.042  1.00 96.81           C  
ATOM   3041  HG2 GLU A 202     -29.087  -7.835  27.567  1.00 96.81           H  
ATOM   3042  HG3 GLU A 202     -28.075  -8.238  28.949  1.00 96.81           H  
ATOM   3043  CD  GLU A 202     -28.082  -6.133  28.408  1.00 96.81           C  
ATOM   3044  OE1 GLU A 202     -29.082  -5.596  28.947  1.00 96.81           O  
ATOM   3045  OE2 GLU A 202     -27.100  -5.432  28.071  1.00 96.81           O  
ATOM   3046  N   LEU A 203     -28.870 -11.002  27.201  1.00 95.60           N  
ATOM   3047  H   LEU A 203     -28.289 -11.263  27.984  1.00 95.60           H  
ATOM   3048  CA  LEU A 203     -30.262 -11.444  27.244  1.00 95.60           C  
ATOM   3049  HA  LEU A 203     -30.610 -11.655  26.232  1.00 95.60           H  
ATOM   3050  C   LEU A 203     -31.108 -10.309  27.829  1.00 95.60           C  
ATOM   3051  CB  LEU A 203     -30.393 -12.723  28.095  1.00 95.60           C  
ATOM   3052  HB2 LEU A 203     -30.173 -12.471  29.133  1.00 95.60           H  
ATOM   3053  HB3 LEU A 203     -31.430 -13.056  28.052  1.00 95.60           H  
ATOM   3054  O   LEU A 203     -30.857  -9.840  28.943  1.00 95.60           O  
ATOM   3055  CG  LEU A 203     -29.483 -13.898  27.691  1.00 95.60           C  
ATOM   3056  HG  LEU A 203     -28.439 -13.607  27.811  1.00 95.60           H  
ATOM   3057  CD1 LEU A 203     -29.750 -15.092  28.607  1.00 95.60           C  
ATOM   3058 HD11 LEU A 203     -29.052 -15.898  28.378  1.00 95.60           H  
ATOM   3059 HD12 LEU A 203     -30.773 -15.445  28.480  1.00 95.60           H  
ATOM   3060 HD13 LEU A 203     -29.603 -14.802  29.648  1.00 95.60           H  
ATOM   3061  CD2 LEU A 203     -29.705 -14.339  26.243  1.00 95.60           C  
ATOM   3062 HD21 LEU A 203     -29.415 -13.538  25.563  1.00 95.60           H  
ATOM   3063 HD22 LEU A 203     -30.757 -14.580  26.093  1.00 95.60           H  
ATOM   3064 HD23 LEU A 203     -29.095 -15.217  26.030  1.00 95.60           H  
ATOM   3065  N   VAL A 204     -32.087  -9.834  27.063  1.00 94.28           N  
ATOM   3066  H   VAL A 204     -32.307 -10.322  26.207  1.00 94.28           H  
ATOM   3067  CA  VAL A 204     -32.873  -8.641  27.407  1.00 94.28           C  
ATOM   3068  HA  VAL A 204     -32.338  -8.056  28.155  1.00 94.28           H  
ATOM   3069  C   VAL A 204     -34.205  -9.052  28.006  1.00 94.28           C  
ATOM   3070  CB  VAL A 204     -33.070  -7.747  26.176  1.00 94.28           C  
ATOM   3071  HB  VAL A 204     -33.481  -8.347  25.364  1.00 94.28           H  
ATOM   3072  O   VAL A 204     -34.861  -9.950  27.497  1.00 94.28           O  
ATOM   3073  CG1 VAL A 204     -34.002  -6.556  26.424  1.00 94.28           C  
ATOM   3074 HG11 VAL A 204     -33.674  -5.987  27.293  1.00 94.28           H  
ATOM   3075 HG12 VAL A 204     -35.020  -6.907  26.591  1.00 94.28           H  
ATOM   3076 HG13 VAL A 204     -34.024  -5.902  25.551  1.00 94.28           H  
ATOM   3077  CG2 VAL A 204     -31.728  -7.174  25.724  1.00 94.28           C  
ATOM   3078 HG21 VAL A 204     -30.996  -7.972  25.601  1.00 94.28           H  
ATOM   3079 HG22 VAL A 204     -31.876  -6.672  24.768  1.00 94.28           H  
ATOM   3080 HG23 VAL A 204     -31.351  -6.478  26.473  1.00 94.28           H  
ATOM   3081  N   SER A 205     -34.640  -8.379  29.062  1.00 87.76           N  
ATOM   3082  H   SER A 205     -34.094  -7.604  29.413  1.00 87.76           H  
ATOM   3083  CA  SER A 205     -35.955  -8.635  29.647  1.00 87.76           C  
ATOM   3084  HA  SER A 205     -35.979  -9.645  30.057  1.00 87.76           H  
ATOM   3085  C   SER A 205     -37.085  -8.477  28.620  1.00 87.76           C  
ATOM   3086  CB  SER A 205     -36.190  -7.653  30.779  1.00 87.76           C  
ATOM   3087  HB2 SER A 205     -35.449  -7.799  31.565  1.00 87.76           H  
ATOM   3088  HB3 SER A 205     -36.145  -6.630  30.404  1.00 87.76           H  
ATOM   3089  O   SER A 205     -37.132  -7.462  27.927  1.00 87.76           O  
ATOM   3090  OG  SER A 205     -37.469  -7.890  31.278  1.00 87.76           O  
ATOM   3091  HG  SER A 205     -38.099  -7.367  30.778  1.00 87.76           H  
ATOM   3092  N   VAL A 206     -37.989  -9.459  28.559  1.00 91.06           N  
ATOM   3093  H   VAL A 206     -37.875 -10.245  29.182  1.00 91.06           H  
ATOM   3094  CA  VAL A 206     -39.267  -9.416  27.826  1.00 91.06           C  
ATOM   3095  HA  VAL A 206     -39.638  -8.391  27.833  1.00 91.06           H  
ATOM   3096  C   VAL A 206     -40.308 -10.282  28.541  1.00 91.06           C  
ATOM   3097  CB  VAL A 206     -39.142  -9.867  26.352  1.00 91.06           C  
ATOM   3098  HB  VAL A 206     -40.144  -9.897  25.926  1.00 91.06           H  
ATOM   3099  O   VAL A 206     -39.954 -11.180  29.310  1.00 91.06           O  
ATOM   3100  CG1 VAL A 206     -38.343  -8.865  25.517  1.00 91.06           C  
ATOM   3101 HG11 VAL A 206     -37.288  -8.910  25.787  1.00 91.06           H  
ATOM   3102 HG12 VAL A 206     -38.716  -7.858  25.705  1.00 91.06           H  
ATOM   3103 HG13 VAL A 206     -38.477  -9.089  24.458  1.00 91.06           H  
ATOM   3104  CG2 VAL A 206     -38.517 -11.258  26.171  1.00 91.06           C  
ATOM   3105 HG21 VAL A 206     -39.155 -12.004  26.645  1.00 91.06           H  
ATOM   3106 HG22 VAL A 206     -38.448 -11.496  25.110  1.00 91.06           H  
ATOM   3107 HG23 VAL A 206     -37.522 -11.293  26.614  1.00 91.06           H  
ATOM   3108  N   GLN A 207     -41.595 -10.030  28.294  1.00 87.73           N  
ATOM   3109  H   GLN A 207     -41.830  -9.287  27.651  1.00 87.73           H  
ATOM   3110  CA  GLN A 207     -42.674 -10.917  28.731  1.00 87.73           C  
ATOM   3111  HA  GLN A 207     -42.613 -11.022  29.815  1.00 87.73           H  
ATOM   3112  C   GLN A 207     -42.506 -12.309  28.104  1.00 87.73           C  
ATOM   3113  CB  GLN A 207     -44.032 -10.286  28.377  1.00 87.73           C  
ATOM   3114  HB2 GLN A 207     -44.092 -10.130  27.300  1.00 87.73           H  
ATOM   3115  HB3 GLN A 207     -44.103  -9.319  28.874  1.00 87.73           H  
ATOM   3116  O   GLN A 207     -42.124 -12.415  26.942  1.00 87.73           O  
ATOM   3117  CG  GLN A 207     -45.214 -11.157  28.831  1.00 87.73           C  
ATOM   3118  HG2 GLN A 207     -45.225 -12.078  28.249  1.00 87.73           H  
ATOM   3119  HG3 GLN A 207     -45.088 -11.416  29.882  1.00 87.73           H  
ATOM   3120  CD  GLN A 207     -46.580 -10.502  28.660  1.00 87.73           C  
ATOM   3121  NE2 GLN A 207     -47.613 -11.113  29.196  1.00 87.73           N  
ATOM   3122 HE21 GLN A 207     -48.534 -10.737  29.024  1.00 87.73           H  
ATOM   3123 HE22 GLN A 207     -47.507 -12.047  29.566  1.00 87.73           H  
ATOM   3124  OE1 GLN A 207     -46.754  -9.448  28.063  1.00 87.73           O  
ATOM   3125  N   ASN A 208     -42.800 -13.364  28.874  1.00 87.70           N  
ATOM   3126  H   ASN A 208     -43.205 -13.201  29.785  1.00 87.70           H  
ATOM   3127  CA  ASN A 208     -42.723 -14.766  28.445  1.00 87.70           C  
ATOM   3128  HA  ASN A 208     -42.752 -15.381  29.345  1.00 87.70           H  
ATOM   3129  C   ASN A 208     -41.377 -15.102  27.768  1.00 87.70           C  
ATOM   3130  CB  ASN A 208     -43.977 -15.137  27.619  1.00 87.70           C  
ATOM   3131  HB2 ASN A 208     -43.925 -16.191  27.347  1.00 87.70           H  
ATOM   3132  HB3 ASN A 208     -43.989 -14.561  26.693  1.00 87.70           H  
ATOM   3133  O   ASN A 208     -41.328 -15.751  26.725  1.00 87.70           O  
ATOM   3134  CG  ASN A 208     -45.297 -14.915  28.346  1.00 87.70           C  
ATOM   3135  ND2 ASN A 208     -46.406 -15.088  27.666  1.00 87.70           N  
ATOM   3136 HD21 ASN A 208     -47.280 -15.070  28.171  1.00 87.70           H  
ATOM   3137 HD22 ASN A 208     -46.350 -15.478  26.735  1.00 87.70           H  
ATOM   3138  OD1 ASN A 208     -45.341 -14.543  29.509  1.00 87.70           O  
ATOM   3139  N   ALA A 209     -40.264 -14.601  28.317  1.00 91.86           N  
ATOM   3140  H   ALA A 209     -40.333 -14.043  29.157  1.00 91.86           H  
ATOM   3141  CA  ALA A 209     -38.941 -14.893  27.783  1.00 91.86           C  
ATOM   3142  HA  ALA A 209     -38.928 -14.568  26.742  1.00 91.86           H  
ATOM   3143  C   ALA A 209     -38.646 -16.402  27.837  1.00 91.86           C  
ATOM   3144  CB  ALA A 209     -37.884 -14.090  28.548  1.00 91.86           C  
ATOM   3145  HB1 ALA A 209     -38.108 -13.024  28.501  1.00 91.86           H  
ATOM   3146  HB2 ALA A 209     -37.870 -14.403  29.592  1.00 91.86           H  
ATOM   3147  HB3 ALA A 209     -36.903 -14.273  28.110  1.00 91.86           H  
ATOM   3148  O   ALA A 209     -38.952 -17.067  28.823  1.00 91.86           O  
ATOM   3149  N   ILE A 210     -37.986 -16.948  26.808  1.00 92.28           N  
ATOM   3150  H   ILE A 210     -37.821 -16.380  25.989  1.00 92.28           H  
ATOM   3151  CA  ILE A 210     -37.571 -18.363  26.823  1.00 92.28           C  
ATOM   3152  HA  ILE A 210     -38.432 -18.946  27.150  1.00 92.28           H  
ATOM   3153  C   ILE A 210     -36.463 -18.644  27.853  1.00 92.28           C  
ATOM   3154  CB  ILE A 210     -37.177 -18.881  25.421  1.00 92.28           C  
ATOM   3155  HB  ILE A 210     -36.995 -19.951  25.525  1.00 92.28           H  
ATOM   3156  O   ILE A 210     -36.183 -19.803  28.136  1.00 92.28           O  
ATOM   3157  CG1 ILE A 210     -35.878 -18.251  24.876  1.00 92.28           C  
ATOM   3158 HG12 ILE A 210     -36.032 -17.186  24.702  1.00 92.28           H  
ATOM   3159 HG13 ILE A 210     -35.086 -18.370  25.615  1.00 92.28           H  
ATOM   3160  CG2 ILE A 210     -38.338 -18.714  24.428  1.00 92.28           C  
ATOM   3161 HG21 ILE A 210     -39.240 -19.143  24.864  1.00 92.28           H  
ATOM   3162 HG22 ILE A 210     -38.514 -17.662  24.207  1.00 92.28           H  
ATOM   3163 HG23 ILE A 210     -38.135 -19.252  23.502  1.00 92.28           H  
ATOM   3164  CD1 ILE A 210     -35.397 -18.921  23.579  1.00 92.28           C  
ATOM   3165 HD11 ILE A 210     -34.384 -18.597  23.341  1.00 92.28           H  
ATOM   3166 HD12 ILE A 210     -35.388 -20.004  23.702  1.00 92.28           H  
ATOM   3167 HD13 ILE A 210     -36.051 -18.657  22.747  1.00 92.28           H  
ATOM   3168  N   TYR A 211     -35.832 -17.602  28.393  1.00 92.33           N  
ATOM   3169  H   TYR A 211     -36.223 -16.691  28.199  1.00 92.33           H  
ATOM   3170  CA  TYR A 211     -34.759 -17.624  29.389  1.00 92.33           C  
ATOM   3171  HA  TYR A 211     -34.504 -18.654  29.637  1.00 92.33           H  
ATOM   3172  C   TYR A 211     -35.196 -16.934  30.683  1.00 92.33           C  
ATOM   3173  CB  TYR A 211     -33.514 -16.942  28.802  1.00 92.33           C  
ATOM   3174  HB2 TYR A 211     -32.749 -16.807  29.566  1.00 92.33           H  
ATOM   3175  HB3 TYR A 211     -33.114 -17.608  28.038  1.00 92.33           H  
ATOM   3176  O   TYR A 211     -36.211 -16.246  30.723  1.00 92.33           O  
ATOM   3177  CG  TYR A 211     -33.765 -15.596  28.166  1.00 92.33           C  
ATOM   3178  CD1 TYR A 211     -33.818 -15.537  26.767  1.00 92.33           C  
ATOM   3179  HD1 TYR A 211     -33.642 -16.430  26.187  1.00 92.33           H  
ATOM   3180  CD2 TYR A 211     -33.978 -14.435  28.940  1.00 92.33           C  
ATOM   3181  HD2 TYR A 211     -33.940 -14.485  30.018  1.00 92.33           H  
ATOM   3182  CE1 TYR A 211     -34.131 -14.331  26.134  1.00 92.33           C  
ATOM   3183  HE1 TYR A 211     -34.185 -14.265  25.057  1.00 92.33           H  
ATOM   3184  CE2 TYR A 211     -34.304 -13.219  28.301  1.00 92.33           C  
ATOM   3185  HE2 TYR A 211     -34.524 -12.337  28.883  1.00 92.33           H  
ATOM   3186  OH  TYR A 211     -34.808 -12.100  26.202  1.00 92.33           O  
ATOM   3187  HH  TYR A 211     -34.917 -11.333  26.769  1.00 92.33           H  
ATOM   3188  CZ  TYR A 211     -34.407 -13.189  26.893  1.00 92.33           C  
ATOM   3189  N   GLY A 212     -34.393 -17.087  31.729  1.00 90.23           N  
ATOM   3190  H   GLY A 212     -33.574 -17.667  31.617  1.00 90.23           H  
ATOM   3191  CA  GLY A 212     -34.705 -16.667  33.087  1.00 90.23           C  
ATOM   3192  HA2 GLY A 212     -33.953 -15.956  33.429  1.00 90.23           H  
ATOM   3193  HA3 GLY A 212     -35.680 -16.180  33.122  1.00 90.23           H  
ATOM   3194  C   GLY A 212     -34.734 -17.863  34.040  1.00 90.23           C  
ATOM   3195  O   GLY A 212     -34.533 -19.010  33.624  1.00 90.23           O  
ATOM   3196  N   PRO A 213     -34.959 -17.626  35.337  1.00 87.12           N  
ATOM   3197  CA  PRO A 213     -35.143 -18.705  36.294  1.00 87.12           C  
ATOM   3198  HA  PRO A 213     -34.272 -19.361  36.283  1.00 87.12           H  
ATOM   3199  C   PRO A 213     -36.399 -19.535  35.975  1.00 87.12           C  
ATOM   3200  CB  PRO A 213     -35.232 -18.015  37.651  1.00 87.12           C  
ATOM   3201  HB2 PRO A 213     -34.242 -17.906  38.093  1.00 87.12           H  
ATOM   3202  HB3 PRO A 213     -35.896 -18.561  38.322  1.00 87.12           H  
ATOM   3203  O   PRO A 213     -37.374 -19.053  35.395  1.00 87.12           O  
ATOM   3204  CG  PRO A 213     -35.800 -16.645  37.313  1.00 87.12           C  
ATOM   3205  HG2 PRO A 213     -35.534 -15.898  38.060  1.00 87.12           H  
ATOM   3206  HG3 PRO A 213     -36.880 -16.740  37.207  1.00 87.12           H  
ATOM   3207  CD  PRO A 213     -35.179 -16.332  35.957  1.00 87.12           C  
ATOM   3208  HD2 PRO A 213     -35.860 -15.717  35.368  1.00 87.12           H  
ATOM   3209  HD3 PRO A 213     -34.224 -15.825  36.092  1.00 87.12           H  
ATOM   3210  N   ALA A 214     -36.389 -20.806  36.379  1.00 75.54           N  
ATOM   3211  H   ALA A 214     -35.564 -21.166  36.837  1.00 75.54           H  
ATOM   3212  CA  ALA A 214     -37.563 -21.668  36.275  1.00 75.54           C  
ATOM   3213  HA  ALA A 214     -37.957 -21.589  35.262  1.00 75.54           H  
ATOM   3214  C   ALA A 214     -38.673 -21.227  37.249  1.00 75.54           C  
ATOM   3215  CB  ALA A 214     -37.142 -23.124  36.507  1.00 75.54           C  
ATOM   3216  HB1 ALA A 214     -38.007 -23.776  36.385  1.00 75.54           H  
ATOM   3217  HB2 ALA A 214     -36.749 -23.242  37.517  1.00 75.54           H  
ATOM   3218  HB3 ALA A 214     -36.381 -23.408  35.780  1.00 75.54           H  
ATOM   3219  O   ALA A 214     -38.400 -20.656  38.316  1.00 75.54           O  
ATOM   3220  N   ASN A 215     -39.924 -21.547  36.903  1.00 73.76           N  
ATOM   3221  H   ASN A 215     -40.074 -22.037  36.033  1.00 73.76           H  
ATOM   3222  CA  ASN A 215     -41.058 -21.372  37.811  1.00 73.76           C  
ATOM   3223  HA  ASN A 215     -41.089 -20.323  38.108  1.00 73.76           H  
ATOM   3224  C   ASN A 215     -40.853 -22.222  39.090  1.00 73.76           C  
ATOM   3225  CB  ASN A 215     -42.362 -21.691  37.054  1.00 73.76           C  
ATOM   3226  HB2 ASN A 215     -42.361 -21.159  36.102  1.00 73.76           H  
ATOM   3227  HB3 ASN A 215     -42.425 -22.762  36.865  1.00 73.76           H  
ATOM   3228  O   ASN A 215     -40.320 -23.330  39.014  1.00 73.76           O  
ATOM   3229  CG  ASN A 215     -43.608 -21.241  37.799  1.00 73.76           C  
ATOM   3230  ND2 ASN A 215     -44.774 -21.625  37.332  1.00 73.76           N  
ATOM   3231 HD21 ASN A 215     -44.846 -22.175  36.488  1.00 73.76           H  
ATOM   3232 HD22 ASN A 215     -45.598 -21.321  37.831  1.00 73.76           H  
ATOM   3233  OD1 ASN A 215     -43.544 -20.542  38.796  1.00 73.76           O  
ATOM   3234  N   GLY A 216     -41.209 -21.689  40.265  1.00 69.01           N  
ATOM   3235  H   GLY A 216     -41.802 -20.872  40.253  1.00 69.01           H  
ATOM   3236  CA  GLY A 216     -40.931 -22.319  41.570  1.00 69.01           C  
ATOM   3237  HA2 GLY A 216     -41.194 -23.376  41.522  1.00 69.01           H  
ATOM   3238  HA3 GLY A 216     -41.576 -21.855  42.317  1.00 69.01           H  
ATOM   3239  C   GLY A 216     -39.477 -22.205  42.071  1.00 69.01           C  
ATOM   3240  O   GLY A 216     -39.075 -22.890  43.013  1.00 69.01           O  
ATOM   3241  N   SER A 217     -38.650 -21.351  41.461  1.00 70.83           N  
ATOM   3242  H   SER A 217     -39.005 -20.849  40.660  1.00 70.83           H  
ATOM   3243  CA  SER A 217     -37.329 -20.970  41.996  1.00 70.83           C  
ATOM   3244  HA  SER A 217     -36.876 -21.836  42.479  1.00 70.83           H  
ATOM   3245  C   SER A 217     -37.439 -19.846  43.040  1.00 70.83           C  
ATOM   3246  CB  SER A 217     -36.419 -20.546  40.846  1.00 70.83           C  
ATOM   3247  HB2 SER A 217     -36.419 -21.306  40.064  1.00 70.83           H  
ATOM   3248  HB3 SER A 217     -35.401 -20.413  41.211  1.00 70.83           H  
ATOM   3249  O   SER A 217     -38.530 -19.383  43.357  1.00 70.83           O  
ATOM   3250  OG  SER A 217     -36.898 -19.324  40.339  1.00 70.83           O  
ATOM   3251  HG  SER A 217     -37.460 -19.528  39.588  1.00 70.83           H  
ATOM   3252  N   THR A 218     -36.323 -19.343  43.578  1.00 67.84           N  
ATOM   3253  H   THR A 218     -35.424 -19.698  43.287  1.00 67.84           H  
ATOM   3254  CA  THR A 218     -36.336 -18.167  44.477  1.00 67.84           C  
ATOM   3255  HA  THR A 218     -37.066 -18.346  45.266  1.00 67.84           H  
ATOM   3256  C   THR A 218     -36.766 -16.860  43.792  1.00 67.84           C  
ATOM   3257  CB  THR A 218     -34.966 -17.963  45.140  1.00 67.84           C  
ATOM   3258  HB  THR A 218     -34.962 -17.025  45.696  1.00 67.84           H  
ATOM   3259  O   THR A 218     -36.902 -15.847  44.472  1.00 67.84           O  
ATOM   3260  CG2 THR A 218     -34.628 -19.095  46.110  1.00 67.84           C  
ATOM   3261 HG21 THR A 218     -33.672 -18.884  46.590  1.00 67.84           H  
ATOM   3262 HG22 THR A 218     -35.404 -19.165  46.872  1.00 67.84           H  
ATOM   3263 HG23 THR A 218     -34.559 -20.043  45.575  1.00 67.84           H  
ATOM   3264  OG1 THR A 218     -33.943 -17.938  44.170  1.00 67.84           O  
ATOM   3265  HG1 THR A 218     -34.047 -17.150  43.631  1.00 67.84           H  
ATOM   3266  N   ALA A 219     -36.959 -16.856  42.470  1.00 66.25           N  
ATOM   3267  H   ALA A 219     -36.854 -17.727  41.971  1.00 66.25           H  
ATOM   3268  CA  ALA A 219     -37.464 -15.728  41.685  1.00 66.25           C  
ATOM   3269  HA  ALA A 219     -37.896 -14.976  42.346  1.00 66.25           H  
ATOM   3270  C   ALA A 219     -38.587 -16.204  40.727  1.00 66.25           C  
ATOM   3271  CB  ALA A 219     -36.274 -15.072  40.970  1.00 66.25           C  
ATOM   3272  HB1 ALA A 219     -35.574 -14.676  41.706  1.00 66.25           H  
ATOM   3273  HB2 ALA A 219     -35.765 -15.808  40.348  1.00 66.25           H  
ATOM   3274  HB3 ALA A 219     -36.631 -14.256  40.342  1.00 66.25           H  
ATOM   3275  O   ALA A 219     -38.382 -16.231  39.511  1.00 66.25           O  
ATOM   3276  N   PRO A 220     -39.748 -16.643  41.255  1.00 66.96           N  
ATOM   3277  CA  PRO A 220     -40.849 -17.213  40.480  1.00 66.96           C  
ATOM   3278  HA  PRO A 220     -40.505 -18.106  39.958  1.00 66.96           H  
ATOM   3279  C   PRO A 220     -41.419 -16.227  39.455  1.00 66.96           C  
ATOM   3280  CB  PRO A 220     -41.909 -17.611  41.508  1.00 66.96           C  
ATOM   3281  HB2 PRO A 220     -41.707 -18.626  41.850  1.00 66.96           H  
ATOM   3282  HB3 PRO A 220     -42.923 -17.536  41.115  1.00 66.96           H  
ATOM   3283  O   PRO A 220     -41.643 -15.061  39.754  1.00 66.96           O  
ATOM   3284  CG  PRO A 220     -41.670 -16.637  42.654  1.00 66.96           C  
ATOM   3285  HG2 PRO A 220     -42.035 -17.044  43.597  1.00 66.96           H  
ATOM   3286  HG3 PRO A 220     -42.143 -15.681  42.428  1.00 66.96           H  
ATOM   3287  CD  PRO A 220     -40.148 -16.501  42.641  1.00 66.96           C  
ATOM   3288  HD2 PRO A 220     -39.817 -15.534  43.020  1.00 66.96           H  
ATOM   3289  HD3 PRO A 220     -39.711 -17.299  43.242  1.00 66.96           H  
ATOM   3290  N   GLY A 221     -41.682 -16.714  38.246  1.00 64.83           N  
ATOM   3291  H   GLY A 221     -41.530 -17.700  38.090  1.00 64.83           H  
ATOM   3292  CA  GLY A 221     -42.260 -15.992  37.110  1.00 64.83           C  
ATOM   3293  HA2 GLY A 221     -41.565 -15.229  36.761  1.00 64.83           H  
ATOM   3294  HA3 GLY A 221     -43.194 -15.511  37.403  1.00 64.83           H  
ATOM   3295  C   GLY A 221     -42.542 -16.980  35.974  1.00 64.83           C  
ATOM   3296  O   GLY A 221     -42.489 -18.194  36.196  1.00 64.83           O  
ATOM   3297  N   PHE A 222     -42.806 -16.497  34.754  1.00 67.06           N  
ATOM   3298  H   PHE A 222     -42.775 -15.500  34.592  1.00 67.06           H  
ATOM   3299  CA  PHE A 222     -42.854 -17.402  33.597  1.00 67.06           C  
ATOM   3300  HA  PHE A 222     -43.611 -18.160  33.796  1.00 67.06           H  
ATOM   3301  C   PHE A 222     -41.511 -18.123  33.450  1.00 67.06           C  
ATOM   3302  CB  PHE A 222     -43.254 -16.677  32.307  1.00 67.06           C  
ATOM   3303  HB2 PHE A 222     -42.887 -17.248  31.454  1.00 67.06           H  
ATOM   3304  HB3 PHE A 222     -42.783 -15.695  32.269  1.00 67.06           H  
ATOM   3305  O   PHE A 222     -40.451 -17.506  33.535  1.00 67.06           O  
ATOM   3306  CG  PHE A 222     -44.755 -16.548  32.164  1.00 67.06           C  
ATOM   3307  CD1 PHE A 222     -45.499 -17.599  31.593  1.00 67.06           C  
ATOM   3308  HD1 PHE A 222     -45.003 -18.487  31.228  1.00 67.06           H  
ATOM   3309  CD2 PHE A 222     -45.412 -15.400  32.637  1.00 67.06           C  
ATOM   3310  HD2 PHE A 222     -44.847 -14.590  33.076  1.00 67.06           H  
ATOM   3311  CE1 PHE A 222     -46.897 -17.500  31.492  1.00 67.06           C  
ATOM   3312  HE1 PHE A 222     -47.473 -18.304  31.059  1.00 67.06           H  
ATOM   3313  CE2 PHE A 222     -46.808 -15.300  32.529  1.00 67.06           C  
ATOM   3314  HE2 PHE A 222     -47.310 -14.411  32.880  1.00 67.06           H  
ATOM   3315  CZ  PHE A 222     -47.550 -16.350  31.957  1.00 67.06           C  
ATOM   3316  HZ  PHE A 222     -48.624 -16.285  31.865  1.00 67.06           H  
ATOM   3317  N   SER A 223     -41.575 -19.447  33.296  1.00 64.04           N  
ATOM   3318  H   SER A 223     -42.487 -19.869  33.196  1.00 64.04           H  
ATOM   3319  CA  SER A 223     -40.405 -20.319  33.349  1.00 64.04           C  
ATOM   3320  HA  SER A 223     -39.876 -20.137  34.285  1.00 64.04           H  
ATOM   3321  C   SER A 223     -39.460 -20.039  32.186  1.00 64.04           C  
ATOM   3322  CB  SER A 223     -40.859 -21.784  33.307  1.00 64.04           C  
ATOM   3323  HB2 SER A 223     -41.327 -22.000  32.346  1.00 64.04           H  
ATOM   3324  HB3 SER A 223     -41.593 -21.953  34.095  1.00 64.04           H  
ATOM   3325  O   SER A 223     -39.860 -20.178  31.032  1.00 64.04           O  
ATOM   3326  OG  SER A 223     -39.765 -22.656  33.511  1.00 64.04           O  
ATOM   3327  HG  SER A 223     -39.324 -22.780  32.667  1.00 64.04           H  
ATOM   3328  N   GLY A 224     -38.183 -19.778  32.476  1.00 77.10           N  
ATOM   3329  H   GLY A 224     -37.934 -19.556  33.429  1.00 77.10           H  
ATOM   3330  CA  GLY A 224     -37.123 -19.857  31.474  1.00 77.10           C  
ATOM   3331  HA2 GLY A 224     -37.373 -19.213  30.631  1.00 77.10           H  
ATOM   3332  HA3 GLY A 224     -36.182 -19.516  31.904  1.00 77.10           H  
ATOM   3333  C   GLY A 224     -36.946 -21.296  30.983  1.00 77.10           C  
ATOM   3334  O   GLY A 224     -36.104 -22.038  31.486  1.00 77.10           O  
ATOM   3335  N   VAL A 225     -37.761 -21.714  30.010  1.00 86.42           N  
ATOM   3336  H   VAL A 225     -38.489 -21.070  29.735  1.00 86.42           H  
ATOM   3337  CA  VAL A 225     -37.789 -23.082  29.459  1.00 86.42           C  
ATOM   3338  HA  VAL A 225     -38.049 -23.779  30.255  1.00 86.42           H  
ATOM   3339  C   VAL A 225     -36.420 -23.493  28.910  1.00 86.42           C  
ATOM   3340  CB  VAL A 225     -38.853 -23.188  28.342  1.00 86.42           C  
ATOM   3341  HB  VAL A 225     -38.558 -22.527  27.527  1.00 86.42           H  
ATOM   3342  O   VAL A 225     -36.044 -24.661  28.975  1.00 86.42           O  
ATOM   3343  CG1 VAL A 225     -38.983 -24.610  27.783  1.00 86.42           C  
ATOM   3344 HG11 VAL A 225     -39.265 -25.301  28.577  1.00 86.42           H  
ATOM   3345 HG12 VAL A 225     -38.040 -24.923  27.334  1.00 86.42           H  
ATOM   3346 HG13 VAL A 225     -39.746 -24.624  27.004  1.00 86.42           H  
ATOM   3347  CG2 VAL A 225     -40.247 -22.768  28.823  1.00 86.42           C  
ATOM   3348 HG21 VAL A 225     -40.270 -21.700  29.040  1.00 86.42           H  
ATOM   3349 HG22 VAL A 225     -40.528 -23.329  29.715  1.00 86.42           H  
ATOM   3350 HG23 VAL A 225     -40.985 -22.956  28.044  1.00 86.42           H  
ATOM   3351  N   SER A 226     -35.650 -22.539  28.382  1.00 90.02           N  
ATOM   3352  H   SER A 226     -35.983 -21.586  28.404  1.00 90.02           H  
ATOM   3353  CA  SER A 226     -34.372 -22.805  27.736  1.00 90.02           C  
ATOM   3354  HA  SER A 226     -34.497 -23.683  27.102  1.00 90.02           H  
ATOM   3355  C   SER A 226     -33.247 -23.116  28.713  1.00 90.02           C  
ATOM   3356  CB  SER A 226     -33.962 -21.636  26.829  1.00 90.02           C  
ATOM   3357  HB2 SER A 226     -34.834 -21.282  26.278  1.00 90.02           H  
ATOM   3358  HB3 SER A 226     -33.226 -21.991  26.107  1.00 90.02           H  
ATOM   3359  O   SER A 226     -32.230 -23.611  28.246  1.00 90.02           O  
ATOM   3360  OG  SER A 226     -33.388 -20.562  27.552  1.00 90.02           O  
ATOM   3361  HG  SER A 226     -32.523 -20.837  27.866  1.00 90.02           H  
ATOM   3362  N   GLY A 227     -33.358 -22.790  30.007  1.00 91.55           N  
ATOM   3363  H   GLY A 227     -34.252 -22.459  30.341  1.00 91.55           H  
ATOM   3364  CA  GLY A 227     -32.264 -22.911  30.983  1.00 91.55           C  
ATOM   3365  HA2 GLY A 227     -31.868 -23.927  30.960  1.00 91.55           H  
ATOM   3366  HA3 GLY A 227     -32.668 -22.727  31.978  1.00 91.55           H  
ATOM   3367  C   GLY A 227     -31.096 -21.937  30.768  1.00 91.55           C  
ATOM   3368  O   GLY A 227     -29.971 -22.256  31.133  1.00 91.55           O  
ATOM   3369  N   LEU A 228     -31.345 -20.790  30.128  1.00 94.26           N  
ATOM   3370  H   LEU A 228     -32.318 -20.558  29.989  1.00 94.26           H  
ATOM   3371  CA  LEU A 228     -30.384 -19.686  29.978  1.00 94.26           C  
ATOM   3372  HA  LEU A 228     -29.380 -20.017  30.248  1.00 94.26           H  
ATOM   3373  C   LEU A 228     -30.779 -18.550  30.933  1.00 94.26           C  
ATOM   3374  CB  LEU A 228     -30.390 -19.175  28.522  1.00 94.26           C  
ATOM   3375  HB2 LEU A 228     -29.755 -18.292  28.459  1.00 94.26           H  
ATOM   3376  HB3 LEU A 228     -31.408 -18.857  28.294  1.00 94.26           H  
ATOM   3377  O   LEU A 228     -31.963 -18.393  31.214  1.00 94.26           O  
ATOM   3378  CG  LEU A 228     -29.951 -20.173  27.438  1.00 94.26           C  
ATOM   3379  HG  LEU A 228     -30.472 -21.121  27.572  1.00 94.26           H  
ATOM   3380  CD1 LEU A 228     -30.297 -19.627  26.049  1.00 94.26           C  
ATOM   3381 HD11 LEU A 228     -29.783 -18.680  25.882  1.00 94.26           H  
ATOM   3382 HD12 LEU A 228     -31.372 -19.466  25.973  1.00 94.26           H  
ATOM   3383 HD13 LEU A 228     -29.993 -20.343  25.286  1.00 94.26           H  
ATOM   3384  CD2 LEU A 228     -28.445 -20.409  27.476  1.00 94.26           C  
ATOM   3385 HD21 LEU A 228     -27.924 -19.466  27.309  1.00 94.26           H  
ATOM   3386 HD22 LEU A 228     -28.163 -21.117  26.698  1.00 94.26           H  
ATOM   3387 HD23 LEU A 228     -28.154 -20.807  28.448  1.00 94.26           H  
ATOM   3388  N   GLY A 229     -29.831 -17.729  31.387  1.00 93.92           N  
ATOM   3389  H   GLY A 229     -28.867 -18.007  31.270  1.00 93.92           H  
ATOM   3390  CA  GLY A 229     -30.092 -16.567  32.242  1.00 93.92           C  
ATOM   3391  HA2 GLY A 229     -29.146 -16.064  32.439  1.00 93.92           H  
ATOM   3392  HA3 GLY A 229     -30.752 -15.877  31.717  1.00 93.92           H  
ATOM   3393  C   GLY A 229     -30.730 -16.906  33.594  1.00 93.92           C  
ATOM   3394  O   GLY A 229     -31.522 -16.118  34.109  1.00 93.92           O  
ATOM   3395  N   THR A 230     -30.440 -18.073  34.174  1.00 92.43           N  
ATOM   3396  H   THR A 230     -29.756 -18.678  33.742  1.00 92.43           H  
ATOM   3397  CA  THR A 230     -31.164 -18.580  35.359  1.00 92.43           C  
ATOM   3398  HA  THR A 230     -32.232 -18.535  35.144  1.00 92.43           H  
ATOM   3399  C   THR A 230     -30.949 -17.755  36.634  1.00 92.43           C  
ATOM   3400  CB  THR A 230     -30.821 -20.046  35.647  1.00 92.43           C  
ATOM   3401  HB  THR A 230     -31.334 -20.368  36.553  1.00 92.43           H  
ATOM   3402  O   THR A 230     -31.795 -17.806  37.523  1.00 92.43           O  
ATOM   3403  CG2 THR A 230     -31.208 -20.975  34.497  1.00 92.43           C  
ATOM   3404 HG21 THR A 230     -31.029 -22.010  34.788  1.00 92.43           H  
ATOM   3405 HG22 THR A 230     -32.265 -20.848  34.262  1.00 92.43           H  
ATOM   3406 HG23 THR A 230     -30.614 -20.748  33.612  1.00 92.43           H  
ATOM   3407  OG1 THR A 230     -29.437 -20.148  35.826  1.00 92.43           O  
ATOM   3408  HG1 THR A 230     -29.202 -21.043  36.084  1.00 92.43           H  
ATOM   3409  N   SER A 231     -29.884 -16.946  36.714  1.00 92.38           N  
ATOM   3410  H   SER A 231     -29.198 -16.993  35.974  1.00 92.38           H  
ATOM   3411  CA  SER A 231     -29.616 -16.037  37.843  1.00 92.38           C  
ATOM   3412  HA  SER A 231     -30.198 -16.382  38.698  1.00 92.38           H  
ATOM   3413  C   SER A 231     -30.093 -14.594  37.593  1.00 92.38           C  
ATOM   3414  CB  SER A 231     -28.141 -16.130  38.271  1.00 92.38           C  
ATOM   3415  HB2 SER A 231     -27.902 -15.311  38.950  1.00 92.38           H  
ATOM   3416  HB3 SER A 231     -27.488 -16.066  37.400  1.00 92.38           H  
ATOM   3417  O   SER A 231     -29.767 -13.684  38.359  1.00 92.38           O  
ATOM   3418  OG  SER A 231     -27.934 -17.347  38.966  1.00 92.38           O  
ATOM   3419  HG  SER A 231     -27.084 -17.752  38.780  1.00 92.38           H  
ATOM   3420  N   MET A 232     -30.879 -14.349  36.537  1.00 93.03           N  
ATOM   3421  H   MET A 232     -31.133 -15.122  35.939  1.00 93.03           H  
ATOM   3422  CA  MET A 232     -31.565 -13.066  36.339  1.00 93.03           C  
ATOM   3423  HA  MET A 232     -30.829 -12.265  36.407  1.00 93.03           H  
ATOM   3424  C   MET A 232     -32.616 -12.842  37.435  1.00 93.03           C  
ATOM   3425  CB  MET A 232     -32.225 -13.007  34.952  1.00 93.03           C  
ATOM   3426  HB2 MET A 232     -32.876 -13.871  34.820  1.00 93.03           H  
ATOM   3427  HB3 MET A 232     -32.829 -12.103  34.881  1.00 93.03           H  
ATOM   3428  O   MET A 232     -33.406 -13.733  37.740  1.00 93.03           O  
ATOM   3429  CG  MET A 232     -31.182 -12.972  33.837  1.00 93.03           C  
ATOM   3430  HG2 MET A 232     -30.618 -12.042  33.923  1.00 93.03           H  
ATOM   3431  HG3 MET A 232     -30.486 -13.797  33.993  1.00 93.03           H  
ATOM   3432  SD  MET A 232     -31.817 -13.120  32.139  1.00 93.03           S  
ATOM   3433  CE  MET A 232     -32.412 -11.443  31.840  1.00 93.03           C  
ATOM   3434  HE1 MET A 232     -32.817 -11.376  30.831  1.00 93.03           H  
ATOM   3435  HE2 MET A 232     -33.204 -11.232  32.558  1.00 93.03           H  
ATOM   3436  HE3 MET A 232     -31.595 -10.729  31.953  1.00 93.03           H  
ATOM   3437  N   THR A 233     -32.671 -11.636  38.007  1.00 92.82           N  
ATOM   3438  H   THR A 233     -32.010 -10.932  37.711  1.00 92.82           H  
ATOM   3439  CA  THR A 233     -33.640 -11.308  39.073  1.00 92.82           C  
ATOM   3440  HA  THR A 233     -34.139 -12.228  39.379  1.00 92.82           H  
ATOM   3441  C   THR A 233     -34.743 -10.377  38.584  1.00 92.82           C  
ATOM   3442  CB  THR A 233     -32.979 -10.764  40.351  1.00 92.82           C  
ATOM   3443  HB  THR A 233     -33.734 -10.747  41.137  1.00 92.82           H  
ATOM   3444  O   THR A 233     -34.551  -9.623  37.631  1.00 92.82           O  
ATOM   3445  CG2 THR A 233     -31.826 -11.639  40.839  1.00 92.82           C  
ATOM   3446 HG21 THR A 233     -31.006 -11.629  40.122  1.00 92.82           H  
ATOM   3447 HG22 THR A 233     -31.467 -11.270  41.800  1.00 92.82           H  
ATOM   3448 HG23 THR A 233     -32.172 -12.665  40.961  1.00 92.82           H  
ATOM   3449  OG1 THR A 233     -32.496  -9.449  40.184  1.00 92.82           O  
ATOM   3450  HG1 THR A 233     -33.170  -8.874  40.556  1.00 92.82           H  
ATOM   3451  N   GLN A 234     -35.894 -10.410  39.253  1.00 92.47           N  
ATOM   3452  H   GLN A 234     -35.994 -11.050  40.028  1.00 92.47           H  
ATOM   3453  CA  GLN A 234     -37.028  -9.515  38.997  1.00 92.47           C  
ATOM   3454  HA  GLN A 234     -37.173  -9.411  37.922  1.00 92.47           H  
ATOM   3455  C   GLN A 234     -36.763  -8.123  39.569  1.00 92.47           C  
ATOM   3456  CB  GLN A 234     -38.307 -10.123  39.600  1.00 92.47           C  
ATOM   3457  HB2 GLN A 234     -38.148 -10.329  40.659  1.00 92.47           H  
ATOM   3458  HB3 GLN A 234     -39.140  -9.427  39.501  1.00 92.47           H  
ATOM   3459  O   GLN A 234     -36.001  -7.972  40.529  1.00 92.47           O  
ATOM   3460  CG  GLN A 234     -38.640 -11.418  38.855  1.00 92.47           C  
ATOM   3461  HG2 GLN A 234     -38.875 -11.193  37.815  1.00 92.47           H  
ATOM   3462  HG3 GLN A 234     -37.766 -12.069  38.886  1.00 92.47           H  
ATOM   3463  CD  GLN A 234     -39.758 -12.238  39.458  1.00 92.47           C  
ATOM   3464  NE2 GLN A 234     -40.559 -12.865  38.635  1.00 92.47           N  
ATOM   3465 HE21 GLN A 234     -41.188 -13.543  39.042  1.00 92.47           H  
ATOM   3466 HE22 GLN A 234     -40.514 -12.697  37.640  1.00 92.47           H  
ATOM   3467  OE1 GLN A 234     -39.844 -12.420  40.661  1.00 92.47           O  
ATOM   3468  N   GLY A 235     -37.411  -7.110  38.998  1.00 94.03           N  
ATOM   3469  H   GLY A 235     -38.072  -7.323  38.266  1.00 94.03           H  
ATOM   3470  CA  GLY A 235     -37.569  -5.830  39.674  1.00 94.03           C  
ATOM   3471  HA2 GLY A 235     -36.619  -5.509  40.101  1.00 94.03           H  
ATOM   3472  HA3 GLY A 235     -37.922  -5.075  38.973  1.00 94.03           H  
ATOM   3473  C   GLY A 235     -38.592  -5.991  40.789  1.00 94.03           C  
ATOM   3474  O   GLY A 235     -39.667  -6.537  40.561  1.00 94.03           O  
ATOM   3475  N   SER A 236     -38.276  -5.526  41.994  1.00 95.10           N  
ATOM   3476  H   SER A 236     -37.351  -5.153  42.154  1.00 95.10           H  
ATOM   3477  CA  SER A 236     -39.183  -5.634  43.138  1.00 95.10           C  
ATOM   3478  HA  SER A 236     -40.189  -5.826  42.764  1.00 95.10           H  
ATOM   3479  C   SER A 236     -39.236  -4.347  43.948  1.00 95.10           C  
ATOM   3480  CB  SER A 236     -38.796  -6.813  44.035  1.00 95.10           C  
ATOM   3481  HB2 SER A 236     -39.536  -6.918  44.829  1.00 95.10           H  
ATOM   3482  HB3 SER A 236     -38.783  -7.732  43.449  1.00 95.10           H  
ATOM   3483  O   SER A 236     -38.207  -3.699  44.139  1.00 95.10           O  
ATOM   3484  OG  SER A 236     -37.518  -6.594  44.609  1.00 95.10           O  
ATOM   3485  HG  SER A 236     -37.442  -5.661  44.823  1.00 95.10           H  
ATOM   3486  N   SER A 237     -40.407  -4.021  44.485  1.00 96.07           N  
ATOM   3487  H   SER A 237     -41.192  -4.630  44.300  1.00 96.07           H  
ATOM   3488  CA  SER A 237     -40.604  -2.970  45.482  1.00 96.07           C  
ATOM   3489  HA  SER A 237     -39.638  -2.588  45.810  1.00 96.07           H  
ATOM   3490  C   SER A 237     -41.322  -3.577  46.685  1.00 96.07           C  
ATOM   3491  CB  SER A 237     -41.391  -1.805  44.876  1.00 96.07           C  
ATOM   3492  HB2 SER A 237     -42.409  -2.131  44.660  1.00 96.07           H  
ATOM   3493  HB3 SER A 237     -40.918  -1.494  43.944  1.00 96.07           H  
ATOM   3494  O   SER A 237     -42.374  -4.198  46.535  1.00 96.07           O  
ATOM   3495  OG  SER A 237     -41.427  -0.702  45.762  1.00 96.07           O  
ATOM   3496  HG  SER A 237     -40.601  -0.216  45.719  1.00 96.07           H  
ATOM   3497  N   THR A 238     -40.737  -3.436  47.871  1.00 96.27           N  
ATOM   3498  H   THR A 238     -39.913  -2.855  47.939  1.00 96.27           H  
ATOM   3499  CA  THR A 238     -41.265  -4.003  49.118  1.00 96.27           C  
ATOM   3500  HA  THR A 238     -42.143  -4.612  48.905  1.00 96.27           H  
ATOM   3501  C   THR A 238     -41.709  -2.878  50.036  1.00 96.27           C  
ATOM   3502  CB  THR A 238     -40.234  -4.911  49.805  1.00 96.27           C  
ATOM   3503  HB  THR A 238     -39.325  -4.344  50.008  1.00 96.27           H  
ATOM   3504  O   THR A 238     -40.996  -1.886  50.186  1.00 96.27           O  
ATOM   3505  CG2 THR A 238     -40.740  -5.526  51.109  1.00 96.27           C  
ATOM   3506 HG21 THR A 238     -40.076  -6.325  51.438  1.00 96.27           H  
ATOM   3507 HG22 THR A 238     -41.746  -5.924  50.976  1.00 96.27           H  
ATOM   3508 HG23 THR A 238     -40.766  -4.762  51.887  1.00 96.27           H  
ATOM   3509  OG1 THR A 238     -39.914  -5.994  48.957  1.00 96.27           O  
ATOM   3510  HG1 THR A 238     -39.264  -6.538  49.408  1.00 96.27           H  
ATOM   3511  N   SER A 239     -42.879  -3.037  50.649  1.00 96.21           N  
ATOM   3512  H   SER A 239     -43.431  -3.861  50.456  1.00 96.21           H  
ATOM   3513  CA  SER A 239     -43.413  -2.098  51.631  1.00 96.21           C  
ATOM   3514  HA  SER A 239     -43.505  -1.120  51.159  1.00 96.21           H  
ATOM   3515  C   SER A 239     -42.463  -1.971  52.828  1.00 96.21           C  
ATOM   3516  CB  SER A 239     -44.822  -2.561  52.040  1.00 96.21           C  
ATOM   3517  HB2 SER A 239     -45.391  -2.777  51.136  1.00 96.21           H  
ATOM   3518  HB3 SER A 239     -45.350  -1.769  52.571  1.00 96.21           H  
ATOM   3519  O   SER A 239     -41.973  -2.976  53.342  1.00 96.21           O  
ATOM   3520  OG  SER A 239     -44.826  -3.710  52.866  1.00 96.21           O  
ATOM   3521  HG  SER A 239     -44.798  -3.438  53.786  1.00 96.21           H  
ATOM   3522  N   GLY A 240     -42.193  -0.750  53.294  1.00 92.85           N  
ATOM   3523  H   GLY A 240     -42.551   0.062  52.812  1.00 92.85           H  
ATOM   3524  CA  GLY A 240     -41.387  -0.505  54.494  1.00 92.85           C  
ATOM   3525  HA2 GLY A 240     -41.194   0.565  54.572  1.00 92.85           H  
ATOM   3526  HA3 GLY A 240     -40.437  -1.032  54.414  1.00 92.85           H  
ATOM   3527  C   GLY A 240     -42.094  -0.951  55.773  1.00 92.85           C  
ATOM   3528  O   GLY A 240     -41.451  -1.446  56.701  1.00 92.85           O  
ATOM   3529  N   ASN A 241     -43.427  -0.859  55.787  1.00 92.64           N  
ATOM   3530  H   ASN A 241     -43.881  -0.453  54.982  1.00 92.64           H  
ATOM   3531  CA  ASN A 241     -44.260  -1.342  56.880  1.00 92.64           C  
ATOM   3532  HA  ASN A 241     -43.692  -1.269  57.807  1.00 92.64           H  
ATOM   3533  C   ASN A 241     -44.630  -2.818  56.689  1.00 92.64           C  
ATOM   3534  CB  ASN A 241     -45.503  -0.447  57.015  1.00 92.64           C  
ATOM   3535  HB2 ASN A 241     -46.194  -0.894  57.730  1.00 92.64           H  
ATOM   3536  HB3 ASN A 241     -46.012  -0.384  56.054  1.00 92.64           H  
ATOM   3537  O   ASN A 241     -44.902  -3.266  55.572  1.00 92.64           O  
ATOM   3538  CG  ASN A 241     -45.188   0.955  57.509  1.00 92.64           C  
ATOM   3539  ND2 ASN A 241     -46.090   1.885  57.317  1.00 92.64           N  
ATOM   3540 HD21 ASN A 241     -45.768   2.831  57.464  1.00 92.64           H  
ATOM   3541 HD22 ASN A 241     -46.896   1.678  56.744  1.00 92.64           H  
ATOM   3542  OD1 ASN A 241     -44.164   1.243  58.105  1.00 92.64           O  
ATOM   3543  N   ASP A 242     -44.689  -3.543  57.805  1.00 92.49           N  
ATOM   3544  H   ASP A 242     -44.432  -3.112  58.681  1.00 92.49           H  
ATOM   3545  CA  ASP A 242     -45.140  -4.935  57.931  1.00 92.49           C  
ATOM   3546  HA  ASP A 242     -45.171  -5.392  56.942  1.00 92.49           H  
ATOM   3547  C   ASP A 242     -46.565  -5.039  58.512  1.00 92.49           C  
ATOM   3548  CB  ASP A 242     -44.109  -5.711  58.773  1.00 92.49           C  
ATOM   3549  HB2 ASP A 242     -44.407  -6.759  58.802  1.00 92.49           H  
ATOM   3550  HB3 ASP A 242     -43.142  -5.659  58.272  1.00 92.49           H  
ATOM   3551  O   ASP A 242     -47.054  -6.120  58.813  1.00 92.49           O  
ATOM   3552  CG  ASP A 242     -43.938  -5.221  60.222  1.00 92.49           C  
ATOM   3553  OD1 ASP A 242     -44.572  -4.208  60.609  1.00 92.49           O  
ATOM   3554  OD2 ASP A 242     -43.129  -5.838  60.953  1.00 92.49           O  
ATOM   3555  N   GLY A 243     -47.239  -3.907  58.698  1.00 90.49           N  
ATOM   3556  H   GLY A 243     -46.767  -3.046  58.461  1.00 90.49           H  
ATOM   3557  CA  GLY A 243     -48.579  -3.800  59.255  1.00 90.49           C  
ATOM   3558  HA2 GLY A 243     -49.293  -4.272  58.579  1.00 90.49           H  
ATOM   3559  HA3 GLY A 243     -48.623  -4.315  60.214  1.00 90.49           H  
ATOM   3560  C   GLY A 243     -48.964  -2.337  59.454  1.00 90.49           C  
ATOM   3561  O   GLY A 243     -48.119  -1.440  59.429  1.00 90.49           O  
ATOM   3562  N   TYR A 244     -50.244  -2.074  59.697  1.00 89.74           N  
ATOM   3563  H   TYR A 244     -50.880  -2.856  59.762  1.00 89.74           H  
ATOM   3564  CA  TYR A 244     -50.757  -0.719  59.900  1.00 89.74           C  
ATOM   3565  HA  TYR A 244     -49.949  -0.078  60.252  1.00 89.74           H  
ATOM   3566  C   TYR A 244     -51.865  -0.701  60.952  1.00 89.74           C  
ATOM   3567  CB  TYR A 244     -51.244  -0.153  58.563  1.00 89.74           C  
ATOM   3568  HB2 TYR A 244     -50.410  -0.134  57.862  1.00 89.74           H  
ATOM   3569  HB3 TYR A 244     -52.007  -0.816  58.155  1.00 89.74           H  
ATOM   3570  O   TYR A 244     -52.822  -1.458  60.871  1.00 89.74           O  
ATOM   3571  CG  TYR A 244     -51.814   1.245  58.675  1.00 89.74           C  
ATOM   3572  CD1 TYR A 244     -53.207   1.429  58.736  1.00 89.74           C  
ATOM   3573  HD1 TYR A 244     -53.864   0.573  58.701  1.00 89.74           H  
ATOM   3574  CD2 TYR A 244     -50.953   2.358  58.712  1.00 89.74           C  
ATOM   3575  HD2 TYR A 244     -49.886   2.209  58.634  1.00 89.74           H  
ATOM   3576  CE1 TYR A 244     -53.746   2.723  58.839  1.00 89.74           C  
ATOM   3577  HE1 TYR A 244     -54.817   2.858  58.880  1.00 89.74           H  
ATOM   3578  CE2 TYR A 244     -51.488   3.658  58.805  1.00 89.74           C  
ATOM   3579  HE2 TYR A 244     -50.822   4.508  58.807  1.00 89.74           H  
ATOM   3580  OH  TYR A 244     -53.398   5.097  58.960  1.00 89.74           O  
ATOM   3581  HH  TYR A 244     -52.706   5.746  58.815  1.00 89.74           H  
ATOM   3582  CZ  TYR A 244     -52.888   3.840  58.869  1.00 89.74           C  
ATOM   3583  N   SER A 245     -51.746   0.162  61.962  1.00 80.58           N  
ATOM   3584  H   SER A 245     -50.922   0.745  61.992  1.00 80.58           H  
ATOM   3585  CA  SER A 245     -52.803   0.438  62.939  1.00 80.58           C  
ATOM   3586  HA  SER A 245     -53.744   0.547  62.401  1.00 80.58           H  
ATOM   3587  C   SER A 245     -52.506   1.748  63.665  1.00 80.58           C  
ATOM   3588  CB  SER A 245     -52.951  -0.699  63.962  1.00 80.58           C  
ATOM   3589  HB2 SER A 245     -53.108  -1.646  63.446  1.00 80.58           H  
ATOM   3590  HB3 SER A 245     -52.044  -0.771  64.561  1.00 80.58           H  
ATOM   3591  O   SER A 245     -51.346   2.117  63.874  1.00 80.58           O  
ATOM   3592  OG  SER A 245     -54.061  -0.440  64.807  1.00 80.58           O  
ATOM   3593  HG  SER A 245     -54.861  -0.697  64.343  1.00 80.58           H  
ATOM   3594  N   ALA A 246     -53.551   2.455  64.092  1.00 67.43           N  
ATOM   3595  H   ALA A 246     -54.472   2.072  63.936  1.00 67.43           H  
ATOM   3596  CA  ALA A 246     -53.434   3.696  64.848  1.00 67.43           C  
ATOM   3597  HA  ALA A 246     -52.665   4.307  64.376  1.00 67.43           H  
ATOM   3598  C   ALA A 246     -52.983   3.440  66.305  1.00 67.43           C  
ATOM   3599  CB  ALA A 246     -54.762   4.461  64.736  1.00 67.43           C  
ATOM   3600  HB1 ALA A 246     -54.685   5.411  65.265  1.00 67.43           H  
ATOM   3601  HB2 ALA A 246     -54.990   4.653  63.688  1.00 67.43           H  
ATOM   3602  HB3 ALA A 246     -55.567   3.871  65.174  1.00 67.43           H  
ATOM   3603  O   ALA A 246     -53.765   3.577  67.245  1.00 67.43           O  
ATOM   3604  N   GLY A 247     -51.706   3.098  66.513  1.00 65.48           N  
ATOM   3605  H   GLY A 247     -51.149   2.889  65.697  1.00 65.48           H  
ATOM   3606  CA  GLY A 247     -51.050   3.201  67.823  1.00 65.48           C  
ATOM   3607  HA2 GLY A 247     -50.486   4.133  67.849  1.00 65.48           H  
ATOM   3608  HA3 GLY A 247     -51.807   3.250  68.606  1.00 65.48           H  
ATOM   3609  C   GLY A 247     -50.098   2.073  68.214  1.00 65.48           C  
ATOM   3610  O   GLY A 247     -49.166   2.366  68.950  1.00 65.48           O  
ATOM   3611  N   TYR A 248     -50.286   0.838  67.741  1.00 59.99           N  
ATOM   3612  H   TYR A 248     -51.089   0.676  67.149  1.00 59.99           H  
ATOM   3613  CA  TYR A 248     -49.392  -0.316  67.952  1.00 59.99           C  
ATOM   3614  HA  TYR A 248     -48.356  -0.019  67.787  1.00 59.99           H  
ATOM   3615  C   TYR A 248     -49.762  -1.418  66.943  1.00 59.99           C  
ATOM   3616  CB  TYR A 248     -49.548  -0.877  69.388  1.00 59.99           C  
ATOM   3617  HB2 TYR A 248     -50.608  -0.989  69.613  1.00 59.99           H  
ATOM   3618  HB3 TYR A 248     -49.114  -1.877  69.410  1.00 59.99           H  
ATOM   3619  O   TYR A 248     -50.921  -1.823  66.912  1.00 59.99           O  
ATOM   3620  CG  TYR A 248     -48.878  -0.070  70.493  1.00 59.99           C  
ATOM   3621  CD1 TYR A 248     -47.487  -0.176  70.684  1.00 59.99           C  
ATOM   3622  HD1 TYR A 248     -46.916  -0.851  70.063  1.00 59.99           H  
ATOM   3623  CD2 TYR A 248     -49.626   0.819  71.293  1.00 59.99           C  
ATOM   3624  HD2 TYR A 248     -50.689   0.914  71.127  1.00 59.99           H  
ATOM   3625  CE1 TYR A 248     -46.836   0.632  71.636  1.00 59.99           C  
ATOM   3626  HE1 TYR A 248     -45.764   0.563  71.748  1.00 59.99           H  
ATOM   3627  CE2 TYR A 248     -48.978   1.647  72.233  1.00 59.99           C  
ATOM   3628  HE2 TYR A 248     -49.540   2.368  72.808  1.00 59.99           H  
ATOM   3629  OH  TYR A 248     -46.944   2.363  73.291  1.00 59.99           O  
ATOM   3630  HH  TYR A 248     -45.994   2.246  73.212  1.00 59.99           H  
ATOM   3631  CZ  TYR A 248     -47.581   1.560  72.397  1.00 59.99           C  
ATOM   3632  N   THR A 249     -48.816  -1.911  66.138  1.00 70.66           N  
ATOM   3633  H   THR A 249     -47.877  -1.539  66.156  1.00 70.66           H  
ATOM   3634  CA  THR A 249     -49.063  -2.929  65.100  1.00 70.66           C  
ATOM   3635  HA  THR A 249     -50.138  -3.036  64.951  1.00 70.66           H  
ATOM   3636  C   THR A 249     -48.534  -4.301  65.507  1.00 70.66           C  
ATOM   3637  CB  THR A 249     -48.469  -2.515  63.743  1.00 70.66           C  
ATOM   3638  HB  THR A 249     -48.453  -3.372  63.069  1.00 70.66           H  
ATOM   3639  O   THR A 249     -47.442  -4.432  66.059  1.00 70.66           O  
ATOM   3640  CG2 THR A 249     -49.312  -1.411  63.125  1.00 70.66           C  
ATOM   3641 HG21 THR A 249     -48.852  -1.093  62.189  1.00 70.66           H  
ATOM   3642 HG22 THR A 249     -49.391  -0.557  63.798  1.00 70.66           H  
ATOM   3643 HG23 THR A 249     -50.299  -1.823  62.918  1.00 70.66           H  
ATOM   3644  OG1 THR A 249     -47.167  -2.002  63.893  1.00 70.66           O  
ATOM   3645  HG1 THR A 249     -46.680  -2.231  63.098  1.00 70.66           H  
ATOM   3646  N   VAL A 250     -49.336  -5.332  65.246  1.00 87.80           N  
ATOM   3647  H   VAL A 250     -50.199  -5.136  64.758  1.00 87.80           H  
ATOM   3648  CA  VAL A 250     -48.852  -6.709  65.116  1.00 87.80           C  
ATOM   3649  HA  VAL A 250     -47.971  -6.861  65.739  1.00 87.80           H  
ATOM   3650  C   VAL A 250     -48.457  -6.864  63.652  1.00 87.80           C  
ATOM   3651  CB  VAL A 250     -49.939  -7.728  65.519  1.00 87.80           C  
ATOM   3652  HB  VAL A 250     -50.817  -7.591  64.889  1.00 87.80           H  
ATOM   3653  O   VAL A 250     -49.252  -6.502  62.783  1.00 87.80           O  
ATOM   3654  CG1 VAL A 250     -49.458  -9.177  65.387  1.00 87.80           C  
ATOM   3655 HG11 VAL A 250     -50.239  -9.862  65.717  1.00 87.80           H  
ATOM   3656 HG12 VAL A 250     -48.553  -9.337  65.973  1.00 87.80           H  
ATOM   3657 HG13 VAL A 250     -49.250  -9.403  64.341  1.00 87.80           H  
ATOM   3658  CG2 VAL A 250     -50.362  -7.527  66.984  1.00 87.80           C  
ATOM   3659 HG21 VAL A 250     -49.496  -7.632  67.637  1.00 87.80           H  
ATOM   3660 HG22 VAL A 250     -50.794  -6.535  67.111  1.00 87.80           H  
ATOM   3661 HG23 VAL A 250     -51.117  -8.266  67.250  1.00 87.80           H  
ATOM   3662  N   ALA A 251     -47.246  -7.353  63.391  1.00 90.61           N  
ATOM   3663  H   ALA A 251     -46.620  -7.608  64.141  1.00 90.61           H  
ATOM   3664  CA  ALA A 251     -46.808  -7.638  62.031  1.00 90.61           C  
ATOM   3665  HA  ALA A 251     -46.776  -6.703  61.472  1.00 90.61           H  
ATOM   3666  C   ALA A 251     -47.818  -8.577  61.341  1.00 90.61           C  
ATOM   3667  CB  ALA A 251     -45.387  -8.202  62.078  1.00 90.61           C  
ATOM   3668  HB1 ALA A 251     -45.386  -9.200  62.517  1.00 90.61           H  
ATOM   3669  HB2 ALA A 251     -44.735  -7.537  62.644  1.00 90.61           H  
ATOM   3670  HB3 ALA A 251     -44.994  -8.261  61.062  1.00 90.61           H  
ATOM   3671  O   ALA A 251     -48.428  -9.438  61.982  1.00 90.61           O  
ATOM   3672  N   GLY A 252     -48.081  -8.322  60.068  1.00 91.94           N  
ATOM   3673  H   GLY A 252     -47.536  -7.608  59.606  1.00 91.94           H  
ATOM   3674  CA  GLY A 252     -49.054  -9.026  59.248  1.00 91.94           C  
ATOM   3675  HA2 GLY A 252     -49.063 -10.080  59.526  1.00 91.94           H  
ATOM   3676  HA3 GLY A 252     -48.721  -8.965  58.212  1.00 91.94           H  
ATOM   3677  C   GLY A 252     -50.483  -8.484  59.346  1.00 91.94           C  
ATOM   3678  O   GLY A 252     -51.367  -9.005  58.673  1.00 91.94           O  
ATOM   3679  N   THR A 253     -50.751  -7.473  60.189  1.00 94.39           N  
ATOM   3680  H   THR A 253     -49.976  -7.062  60.689  1.00 94.39           H  
ATOM   3681  CA  THR A 253     -52.106  -6.928  60.424  1.00 94.39           C  
ATOM   3682  HA  THR A 253     -52.826  -7.520  59.860  1.00 94.39           H  
ATOM   3683  C   THR A 253     -52.239  -5.476  59.957  1.00 94.39           C  
ATOM   3684  CB  THR A 253     -52.503  -7.029  61.904  1.00 94.39           C  
ATOM   3685  HB  THR A 253     -51.891  -6.343  62.489  1.00 94.39           H  
ATOM   3686  O   THR A 253     -51.481  -4.601  60.381  1.00 94.39           O  
ATOM   3687  CG2 THR A 253     -53.980  -6.702  62.135  1.00 94.39           C  
ATOM   3688 HG21 THR A 253     -54.236  -6.891  63.178  1.00 94.39           H  
ATOM   3689 HG22 THR A 253     -54.601  -7.326  61.493  1.00 94.39           H  
ATOM   3690 HG23 THR A 253     -54.172  -5.652  61.913  1.00 94.39           H  
ATOM   3691  OG1 THR A 253     -52.296  -8.336  62.394  1.00 94.39           O  
ATOM   3692  HG1 THR A 253     -51.481  -8.644  61.990  1.00 94.39           H  
ATOM   3693  N   TRP A 254     -53.261  -5.206  59.144  1.00 93.00           N  
ATOM   3694  H   TRP A 254     -53.834  -5.983  58.847  1.00 93.00           H  
ATOM   3695  CA  TRP A 254     -53.509  -3.941  58.453  1.00 93.00           C  
ATOM   3696  HA  TRP A 254     -52.807  -3.183  58.802  1.00 93.00           H  
ATOM   3697  C   TRP A 254     -54.932  -3.433  58.712  1.00 93.00           C  
ATOM   3698  CB  TRP A 254     -53.259  -4.151  56.959  1.00 93.00           C  
ATOM   3699  HB2 TRP A 254     -53.967  -4.888  56.580  1.00 93.00           H  
ATOM   3700  HB3 TRP A 254     -53.455  -3.211  56.443  1.00 93.00           H  
ATOM   3701  O   TRP A 254     -55.911  -3.907  58.142  1.00 93.00           O  
ATOM   3702  CG  TRP A 254     -51.878  -4.604  56.605  1.00 93.00           C  
ATOM   3703  CD1 TRP A 254     -51.443  -5.883  56.626  1.00 93.00           C  
ATOM   3704  HD1 TRP A 254     -52.041  -6.741  56.894  1.00 93.00           H  
ATOM   3705  CD2 TRP A 254     -50.743  -3.807  56.153  1.00 93.00           C  
ATOM   3706  CE2 TRP A 254     -49.640  -4.682  55.920  1.00 93.00           C  
ATOM   3707  CE3 TRP A 254     -50.533  -2.430  55.927  1.00 93.00           C  
ATOM   3708  HE3 TRP A 254     -51.356  -1.743  56.062  1.00 93.00           H  
ATOM   3709  NE1 TRP A 254     -50.128  -5.932  56.220  1.00 93.00           N  
ATOM   3710  HE1 TRP A 254     -49.609  -6.796  56.147  1.00 93.00           H  
ATOM   3711  CH2 TRP A 254     -48.199  -2.836  55.333  1.00 93.00           C  
ATOM   3712  HH2 TRP A 254     -47.234  -2.458  55.029  1.00 93.00           H  
ATOM   3713  CZ2 TRP A 254     -48.387  -4.217  55.507  1.00 93.00           C  
ATOM   3714  HZ2 TRP A 254     -47.574  -4.912  55.356  1.00 93.00           H  
ATOM   3715  CZ3 TRP A 254     -49.270  -1.948  55.540  1.00 93.00           C  
ATOM   3716  HZ3 TRP A 254     -49.122  -0.888  55.396  1.00 93.00           H  
ATOM   3717  N   ASP A 255     -55.061  -2.458  59.603  1.00 92.05           N  
ATOM   3718  H   ASP A 255     -54.222  -2.119  60.051  1.00 92.05           H  
ATOM   3719  CA  ASP A 255     -56.327  -1.860  60.019  1.00 92.05           C  
ATOM   3720  HA  ASP A 255     -57.115  -2.611  59.962  1.00 92.05           H  
ATOM   3721  C   ASP A 255     -56.730  -0.696  59.099  1.00 92.05           C  
ATOM   3722  CB  ASP A 255     -56.209  -1.449  61.493  1.00 92.05           C  
ATOM   3723  HB2 ASP A 255     -55.402  -0.723  61.596  1.00 92.05           H  
ATOM   3724  HB3 ASP A 255     -55.949  -2.328  62.083  1.00 92.05           H  
ATOM   3725  O   ASP A 255     -56.297   0.448  59.269  1.00 92.05           O  
ATOM   3726  CG  ASP A 255     -57.486  -0.839  62.069  1.00 92.05           C  
ATOM   3727  OD1 ASP A 255     -58.519  -0.789  61.362  1.00 92.05           O  
ATOM   3728  OD2 ASP A 255     -57.422  -0.400  63.240  1.00 92.05           O  
ATOM   3729  N   PHE A 256     -57.603  -0.987  58.135  1.00 92.33           N  
ATOM   3730  H   PHE A 256     -57.934  -1.938  58.056  1.00 92.33           H  
ATOM   3731  CA  PHE A 256     -58.175  -0.017  57.201  1.00 92.33           C  
ATOM   3732  HA  PHE A 256     -57.557   0.881  57.213  1.00 92.33           H  
ATOM   3733  C   PHE A 256     -59.574   0.454  57.622  1.00 92.33           C  
ATOM   3734  CB  PHE A 256     -58.128  -0.576  55.772  1.00 92.33           C  
ATOM   3735  HB2 PHE A 256     -58.545   0.162  55.087  1.00 92.33           H  
ATOM   3736  HB3 PHE A 256     -58.775  -1.453  55.738  1.00 92.33           H  
ATOM   3737  O   PHE A 256     -60.286   1.074  56.832  1.00 92.33           O  
ATOM   3738  CG  PHE A 256     -56.755  -0.968  55.247  1.00 92.33           C  
ATOM   3739  CD1 PHE A 256     -55.567  -0.385  55.740  1.00 92.33           C  
ATOM   3740  HD1 PHE A 256     -55.593   0.363  56.518  1.00 92.33           H  
ATOM   3741  CD2 PHE A 256     -56.672  -1.932  54.229  1.00 92.33           C  
ATOM   3742  HD2 PHE A 256     -57.579  -2.348  53.815  1.00 92.33           H  
ATOM   3743  CE1 PHE A 256     -54.319  -0.799  55.246  1.00 92.33           C  
ATOM   3744  HE1 PHE A 256     -53.412  -0.394  55.668  1.00 92.33           H  
ATOM   3745  CE2 PHE A 256     -55.425  -2.333  53.722  1.00 92.33           C  
ATOM   3746  HE2 PHE A 256     -55.379  -3.067  52.931  1.00 92.33           H  
ATOM   3747  CZ  PHE A 256     -54.245  -1.765  54.229  1.00 92.33           C  
ATOM   3748  HZ  PHE A 256     -53.286  -2.078  53.844  1.00 92.33           H  
ATOM   3749  N   THR A 257     -59.972   0.254  58.887  1.00 90.29           N  
ATOM   3750  H   THR A 257     -59.358  -0.260  59.503  1.00 90.29           H  
ATOM   3751  CA  THR A 257     -61.310   0.631  59.392  1.00 90.29           C  
ATOM   3752  HA  THR A 257     -62.053   0.098  58.800  1.00 90.29           H  
ATOM   3753  C   THR A 257     -61.633   2.125  59.283  1.00 90.29           C  
ATOM   3754  CB  THR A 257     -61.516   0.216  60.853  1.00 90.29           C  
ATOM   3755  HB  THR A 257     -62.486   0.591  61.180  1.00 90.29           H  
ATOM   3756  O   THR A 257     -62.800   2.516  59.333  1.00 90.29           O  
ATOM   3757  CG2 THR A 257     -61.531  -1.300  61.048  1.00 90.29           C  
ATOM   3758 HG21 THR A 257     -62.438  -1.714  60.608  1.00 90.29           H  
ATOM   3759 HG22 THR A 257     -61.511  -1.533  62.113  1.00 90.29           H  
ATOM   3760 HG23 THR A 257     -60.672  -1.765  60.564  1.00 90.29           H  
ATOM   3761  OG1 THR A 257     -60.537   0.796  61.683  1.00 90.29           O  
ATOM   3762  HG1 THR A 257     -59.771   0.220  61.634  1.00 90.29           H  
ATOM   3763  N   SER A 258     -60.606   2.967  59.144  1.00 89.41           N  
ATOM   3764  H   SER A 258     -59.694   2.542  59.068  1.00 89.41           H  
ATOM   3765  CA  SER A 258     -60.709   4.429  59.032  1.00 89.41           C  
ATOM   3766  HA  SER A 258     -61.761   4.709  59.086  1.00 89.41           H  
ATOM   3767  C   SER A 258     -60.204   4.992  57.699  1.00 89.41           C  
ATOM   3768  CB  SER A 258     -59.996   5.088  60.217  1.00 89.41           C  
ATOM   3769  HB2 SER A 258     -60.047   6.172  60.116  1.00 89.41           H  
ATOM   3770  HB3 SER A 258     -60.509   4.806  61.137  1.00 89.41           H  
ATOM   3771  O   SER A 258     -60.130   6.213  57.553  1.00 89.41           O  
ATOM   3772  OG  SER A 258     -58.640   4.687  60.310  1.00 89.41           O  
ATOM   3773  HG  SER A 258     -58.619   3.771  60.596  1.00 89.41           H  
ATOM   3774  N   GLN A 259     -59.854   4.126  56.746  1.00 90.56           N  
ATOM   3775  H   GLN A 259     -60.089   3.150  56.859  1.00 90.56           H  
ATOM   3776  CA  GLN A 259     -59.318   4.512  55.441  1.00 90.56           C  
ATOM   3777  HA  GLN A 259     -58.964   5.542  55.487  1.00 90.56           H  
ATOM   3778  C   GLN A 259     -60.410   4.457  54.363  1.00 90.56           C  
ATOM   3779  CB  GLN A 259     -58.118   3.624  55.089  1.00 90.56           C  
ATOM   3780  HB2 GLN A 259     -57.694   3.990  54.154  1.00 90.56           H  
ATOM   3781  HB3 GLN A 259     -58.472   2.605  54.930  1.00 90.56           H  
ATOM   3782  O   GLN A 259     -61.380   3.719  54.514  1.00 90.56           O  
ATOM   3783  CG  GLN A 259     -57.017   3.599  56.165  1.00 90.56           C  
ATOM   3784  HG2 GLN A 259     -56.179   3.005  55.800  1.00 90.56           H  
ATOM   3785  HG3 GLN A 259     -57.402   3.104  57.057  1.00 90.56           H  
ATOM   3786  CD  GLN A 259     -56.505   4.984  56.549  1.00 90.56           C  
ATOM   3787  NE2 GLN A 259     -56.382   5.275  57.825  1.00 90.56           N  
ATOM   3788 HE21 GLN A 259     -56.646   4.609  58.536  1.00 90.56           H  
ATOM   3789 HE22 GLN A 259     -55.984   6.180  58.034  1.00 90.56           H  
ATOM   3790  OE1 GLN A 259     -56.226   5.846  55.732  1.00 90.56           O  
ATOM   3791  N   THR A 260     -60.268   5.281  53.319  1.00 93.27           N  
ATOM   3792  H   THR A 260     -59.397   5.783  53.225  1.00 93.27           H  
ATOM   3793  CA  THR A 260     -61.191   5.345  52.169  1.00 93.27           C  
ATOM   3794  HA  THR A 260     -61.639   4.362  52.019  1.00 93.27           H  
ATOM   3795  C   THR A 260     -60.455   5.757  50.889  1.00 93.27           C  
ATOM   3796  CB  THR A 260     -62.337   6.352  52.365  1.00 93.27           C  
ATOM   3797  HB  THR A 260     -62.932   6.368  51.452  1.00 93.27           H  
ATOM   3798  O   THR A 260     -59.586   6.633  50.966  1.00 93.27           O  
ATOM   3799  CG2 THR A 260     -63.276   6.035  53.527  1.00 93.27           C  
ATOM   3800 HG21 THR A 260     -62.747   6.128  54.475  1.00 93.27           H  
ATOM   3801 HG22 THR A 260     -64.122   6.722  53.509  1.00 93.27           H  
ATOM   3802 HG23 THR A 260     -63.640   5.013  53.418  1.00 93.27           H  
ATOM   3803  OG1 THR A 260     -61.810   7.651  52.578  1.00 93.27           O  
ATOM   3804  HG1 THR A 260     -60.892   7.582  52.304  1.00 93.27           H  
ATOM   3805  N   ASN A 261     -60.906   5.279  49.729  1.00 92.78           N  
ATOM   3806  H   ASN A 261     -61.475   4.449  49.820  1.00 92.78           H  
ATOM   3807  CA  ASN A 261     -60.270   5.387  48.413  1.00 92.78           C  
ATOM   3808  HA  ASN A 261     -60.835   4.720  47.761  1.00 92.78           H  
ATOM   3809  C   ASN A 261     -58.825   4.847  48.371  1.00 92.78           C  
ATOM   3810  CB  ASN A 261     -60.386   6.815  47.841  1.00 92.78           C  
ATOM   3811  HB2 ASN A 261     -60.175   6.771  46.773  1.00 92.78           H  
ATOM   3812  HB3 ASN A 261     -59.630   7.446  48.309  1.00 92.78           H  
ATOM   3813  O   ASN A 261     -57.939   5.526  47.840  1.00 92.78           O  
ATOM   3814  CG  ASN A 261     -61.739   7.462  48.025  1.00 92.78           C  
ATOM   3815  ND2 ASN A 261     -61.877   8.287  49.034  1.00 92.78           N  
ATOM   3816 HD21 ASN A 261     -62.839   8.516  49.239  1.00 92.78           H  
ATOM   3817 HD22 ASN A 261     -61.157   8.241  49.741  1.00 92.78           H  
ATOM   3818  OD1 ASN A 261     -62.678   7.309  47.268  1.00 92.78           O  
ATOM   3819  N   LEU A 262     -58.546   3.694  48.980  1.00 96.07           N  
ATOM   3820  H   LEU A 262     -59.330   3.168  49.341  1.00 96.07           H  
ATOM   3821  CA  LEU A 262     -57.236   3.043  48.981  1.00 96.07           C  
ATOM   3822  HA  LEU A 262     -56.477   3.782  49.238  1.00 96.07           H  
ATOM   3823  C   LEU A 262     -56.896   2.493  47.591  1.00 96.07           C  
ATOM   3824  CB  LEU A 262     -57.192   1.916  50.027  1.00 96.07           C  
ATOM   3825  HB2 LEU A 262     -56.278   1.344  49.867  1.00 96.07           H  
ATOM   3826  HB3 LEU A 262     -58.039   1.252  49.854  1.00 96.07           H  
ATOM   3827  O   LEU A 262     -57.658   1.755  46.989  1.00 96.07           O  
ATOM   3828  CG  LEU A 262     -57.207   2.360  51.496  1.00 96.07           C  
ATOM   3829  HG  LEU A 262     -58.124   2.905  51.720  1.00 96.07           H  
ATOM   3830  CD1 LEU A 262     -57.129   1.121  52.389  1.00 96.07           C  
ATOM   3831 HD11 LEU A 262     -57.141   1.406  53.441  1.00 96.07           H  
ATOM   3832 HD12 LEU A 262     -57.988   0.481  52.186  1.00 96.07           H  
ATOM   3833 HD13 LEU A 262     -56.221   0.556  52.181  1.00 96.07           H  
ATOM   3834  CD2 LEU A 262     -56.002   3.247  51.830  1.00 96.07           C  
ATOM   3835 HD21 LEU A 262     -55.962   3.420  52.905  1.00 96.07           H  
ATOM   3836 HD22 LEU A 262     -55.084   2.752  51.513  1.00 96.07           H  
ATOM   3837 HD23 LEU A 262     -56.098   4.211  51.329  1.00 96.07           H  
ATOM   3838  N   ASN A 263     -55.715   2.836  47.082  1.00 97.03           N  
ATOM   3839  H   ASN A 263     -55.157   3.519  47.574  1.00 97.03           H  
ATOM   3840  CA  ASN A 263     -55.189   2.317  45.829  1.00 97.03           C  
ATOM   3841  HA  ASN A 263     -55.532   1.287  45.731  1.00 97.03           H  
ATOM   3842  C   ASN A 263     -53.659   2.284  45.818  1.00 97.03           C  
ATOM   3843  CB  ASN A 263     -55.755   3.118  44.639  1.00 97.03           C  
ATOM   3844  HB2 ASN A 263     -55.429   2.653  43.709  1.00 97.03           H  
ATOM   3845  HB3 ASN A 263     -56.841   3.034  44.668  1.00 97.03           H  
ATOM   3846  O   ASN A 263     -52.989   2.991  46.585  1.00 97.03           O  
ATOM   3847  CG  ASN A 263     -55.362   4.587  44.583  1.00 97.03           C  
ATOM   3848  ND2 ASN A 263     -56.303   5.438  44.254  1.00 97.03           N  
ATOM   3849 HD21 ASN A 263     -56.062   6.417  44.306  1.00 97.03           H  
ATOM   3850 HD22 ASN A 263     -57.250   5.092  44.202  1.00 97.03           H  
ATOM   3851  OD1 ASN A 263     -54.229   5.008  44.780  1.00 97.03           O  
ATOM   3852  N   LEU A 264     -53.123   1.485  44.894  1.00 97.37           N  
ATOM   3853  H   LEU A 264     -53.765   0.922  44.354  1.00 97.37           H  
ATOM   3854  CA  LEU A 264     -51.725   1.494  44.477  1.00 97.37           C  
ATOM   3855  HA  LEU A 264     -51.186   2.266  45.025  1.00 97.37           H  
ATOM   3856  C   LEU A 264     -51.628   1.849  42.995  1.00 97.37           C  
ATOM   3857  CB  LEU A 264     -51.044   0.153  44.793  1.00 97.37           C  
ATOM   3858  HB2 LEU A 264     -50.045   0.153  44.357  1.00 97.37           H  
ATOM   3859  HB3 LEU A 264     -51.604  -0.651  44.313  1.00 97.37           H  
ATOM   3860  O   LEU A 264     -52.283   1.249  42.153  1.00 97.37           O  
ATOM   3861  CG  LEU A 264     -50.927  -0.153  46.294  1.00 97.37           C  
ATOM   3862  HG  LEU A 264     -51.902  -0.065  46.774  1.00 97.37           H  
ATOM   3863  CD1 LEU A 264     -50.418  -1.580  46.493  1.00 97.37           C  
ATOM   3864 HD11 LEU A 264     -49.429  -1.696  46.051  1.00 97.37           H  
ATOM   3865 HD12 LEU A 264     -51.107  -2.283  46.025  1.00 97.37           H  
ATOM   3866 HD13 LEU A 264     -50.369  -1.811  47.557  1.00 97.37           H  
ATOM   3867  CD2 LEU A 264     -49.946   0.807  46.971  1.00 97.37           C  
ATOM   3868 HD21 LEU A 264     -50.361   1.815  46.996  1.00 97.37           H  
ATOM   3869 HD22 LEU A 264     -48.996   0.803  46.438  1.00 97.37           H  
ATOM   3870 HD23 LEU A 264     -49.774   0.474  47.995  1.00 97.37           H  
ATOM   3871  N   LEU A 265     -50.782   2.819  42.664  1.00 97.97           N  
ATOM   3872  H   LEU A 265     -50.280   3.282  43.408  1.00 97.97           H  
ATOM   3873  CA  LEU A 265     -50.451   3.185  41.294  1.00 97.97           C  
ATOM   3874  HA  LEU A 265     -51.203   2.794  40.610  1.00 97.97           H  
ATOM   3875  C   LEU A 265     -49.107   2.549  40.935  1.00 97.97           C  
ATOM   3876  CB  LEU A 265     -50.427   4.713  41.159  1.00 97.97           C  
ATOM   3877  HB2 LEU A 265     -49.652   5.092  41.824  1.00 97.97           H  
ATOM   3878  HB3 LEU A 265     -50.164   4.950  40.128  1.00 97.97           H  
ATOM   3879  O   LEU A 265     -48.048   3.069  41.301  1.00 97.97           O  
ATOM   3880  CG  LEU A 265     -51.732   5.442  41.510  1.00 97.97           C  
ATOM   3881  HG  LEU A 265     -51.990   5.256  42.553  1.00 97.97           H  
ATOM   3882  CD1 LEU A 265     -51.507   6.941  41.325  1.00 97.97           C  
ATOM   3883 HD11 LEU A 265     -51.278   7.170  40.284  1.00 97.97           H  
ATOM   3884 HD12 LEU A 265     -52.404   7.479  41.634  1.00 97.97           H  
ATOM   3885 HD13 LEU A 265     -50.686   7.249  41.973  1.00 97.97           H  
ATOM   3886  CD2 LEU A 265     -52.899   5.020  40.626  1.00 97.97           C  
ATOM   3887 HD21 LEU A 265     -53.126   3.970  40.813  1.00 97.97           H  
ATOM   3888 HD22 LEU A 265     -52.658   5.150  39.571  1.00 97.97           H  
ATOM   3889 HD23 LEU A 265     -53.784   5.602  40.880  1.00 97.97           H  
ATOM   3890  N   VAL A 266     -49.158   1.426  40.226  1.00 97.97           N  
ATOM   3891  H   VAL A 266     -50.066   1.092  39.939  1.00 97.97           H  
ATOM   3892  CA  VAL A 266     -47.993   0.614  39.862  1.00 97.97           C  
ATOM   3893  HA  VAL A 266     -47.153   0.904  40.493  1.00 97.97           H  
ATOM   3894  C   VAL A 266     -47.612   0.883  38.409  1.00 97.97           C  
ATOM   3895  CB  VAL A 266     -48.252  -0.884  40.118  1.00 97.97           C  
ATOM   3896  HB  VAL A 266     -49.034  -1.236  39.446  1.00 97.97           H  
ATOM   3897  O   VAL A 266     -48.470   0.952  37.533  1.00 97.97           O  
ATOM   3898  CG1 VAL A 266     -46.984  -1.716  39.882  1.00 97.97           C  
ATOM   3899 HG11 VAL A 266     -46.172  -1.361  40.516  1.00 97.97           H  
ATOM   3900 HG12 VAL A 266     -47.185  -2.762  40.114  1.00 97.97           H  
ATOM   3901 HG13 VAL A 266     -46.684  -1.662  38.835  1.00 97.97           H  
ATOM   3902  CG2 VAL A 266     -48.708  -1.129  41.565  1.00 97.97           C  
ATOM   3903 HG21 VAL A 266     -47.960  -0.761  42.268  1.00 97.97           H  
ATOM   3904 HG22 VAL A 266     -48.857  -2.197  41.723  1.00 97.97           H  
ATOM   3905 HG23 VAL A 266     -49.661  -0.634  41.754  1.00 97.97           H  
ATOM   3906  N   VAL A 267     -46.321   1.055  38.142  1.00 97.68           N  
ATOM   3907  H   VAL A 267     -45.672   1.022  38.915  1.00 97.68           H  
ATOM   3908  CA  VAL A 267     -45.767   1.170  36.788  1.00 97.68           C  
ATOM   3909  HA  VAL A 267     -46.558   1.023  36.053  1.00 97.68           H  
ATOM   3910  C   VAL A 267     -44.738   0.070  36.601  1.00 97.68           C  
ATOM   3911  CB  VAL A 267     -45.134   2.550  36.537  1.00 97.68           C  
ATOM   3912  HB  VAL A 267     -44.281   2.689  37.202  1.00 97.68           H  
ATOM   3913  O   VAL A 267     -43.821  -0.047  37.412  1.00 97.68           O  
ATOM   3914  CG1 VAL A 267     -44.654   2.683  35.086  1.00 97.68           C  
ATOM   3915 HG11 VAL A 267     -45.481   2.485  34.405  1.00 97.68           H  
ATOM   3916 HG12 VAL A 267     -43.856   1.968  34.886  1.00 97.68           H  
ATOM   3917 HG13 VAL A 267     -44.263   3.684  34.905  1.00 97.68           H  
ATOM   3918  CG2 VAL A 267     -46.128   3.686  36.796  1.00 97.68           C  
ATOM   3919 HG21 VAL A 267     -45.650   4.645  36.596  1.00 97.68           H  
ATOM   3920 HG22 VAL A 267     -46.985   3.553  36.136  1.00 97.68           H  
ATOM   3921 HG23 VAL A 267     -46.460   3.659  37.834  1.00 97.68           H  
ATOM   3922  N   VAL A 268     -44.886  -0.705  35.532  1.00 97.13           N  
ATOM   3923  H   VAL A 268     -45.635  -0.501  34.886  1.00 97.13           H  
ATOM   3924  CA  VAL A 268     -43.947  -1.753  35.119  1.00 97.13           C  
ATOM   3925  HA  VAL A 268     -43.155  -1.845  35.863  1.00 97.13           H  
ATOM   3926  C   VAL A 268     -43.297  -1.333  33.799  1.00 97.13           C  
ATOM   3927  CB  VAL A 268     -44.669  -3.111  35.035  1.00 97.13           C  
ATOM   3928  HB  VAL A 268     -45.520  -3.018  34.360  1.00 97.13           H  
ATOM   3929  O   VAL A 268     -43.921  -0.634  33.005  1.00 97.13           O  
ATOM   3930  CG1 VAL A 268     -43.759  -4.230  34.530  1.00 97.13           C  
ATOM   3931 HG11 VAL A 268     -44.283  -5.185  34.564  1.00 97.13           H  
ATOM   3932 HG12 VAL A 268     -42.862  -4.282  35.148  1.00 97.13           H  
ATOM   3933 HG13 VAL A 268     -43.478  -4.037  33.495  1.00 97.13           H  
ATOM   3934  CG2 VAL A 268     -45.192  -3.544  36.411  1.00 97.13           C  
ATOM   3935 HG21 VAL A 268     -45.938  -2.837  36.774  1.00 97.13           H  
ATOM   3936 HG22 VAL A 268     -45.663  -4.523  36.321  1.00 97.13           H  
ATOM   3937 HG23 VAL A 268     -44.369  -3.608  37.122  1.00 97.13           H  
ATOM   3938  N   ASP A 269     -42.038  -1.698  33.581  1.00 95.61           N  
ATOM   3939  H   ASP A 269     -41.571  -2.263  34.276  1.00 95.61           H  
ATOM   3940  CA  ASP A 269     -41.292  -1.452  32.339  1.00 95.61           C  
ATOM   3941  HA  ASP A 269     -41.988  -1.374  31.504  1.00 95.61           H  
ATOM   3942  C   ASP A 269     -40.357  -2.640  32.058  1.00 95.61           C  
ATOM   3943  CB  ASP A 269     -40.535  -0.112  32.464  1.00 95.61           C  
ATOM   3944  HB2 ASP A 269     -41.263   0.673  32.669  1.00 95.61           H  
ATOM   3945  HB3 ASP A 269     -39.862  -0.156  33.319  1.00 95.61           H  
ATOM   3946  O   ASP A 269     -39.943  -3.324  32.997  1.00 95.61           O  
ATOM   3947  CG  ASP A 269     -39.738   0.307  31.222  1.00 95.61           C  
ATOM   3948  OD1 ASP A 269     -40.301   0.215  30.108  1.00 95.61           O  
ATOM   3949  OD2 ASP A 269     -38.595   0.811  31.391  1.00 95.61           O  
ATOM   3950  N   GLY A 270     -40.023  -2.872  30.786  1.00 92.11           N  
ATOM   3951  H   GLY A 270     -40.431  -2.277  30.079  1.00 92.11           H  
ATOM   3952  CA  GLY A 270     -39.153  -3.973  30.351  1.00 92.11           C  
ATOM   3953  HA2 GLY A 270     -38.563  -3.628  29.502  1.00 92.11           H  
ATOM   3954  HA3 GLY A 270     -38.468  -4.234  31.157  1.00 92.11           H  
ATOM   3955  C   GLY A 270     -39.877  -5.256  29.920  1.00 92.11           C  
ATOM   3956  O   GLY A 270     -39.234  -6.302  29.824  1.00 92.11           O  
ATOM   3957  N   THR A 271     -41.189  -5.204  29.665  1.00 91.72           N  
ATOM   3958  H   THR A 271     -41.649  -4.309  29.752  1.00 91.72           H  
ATOM   3959  CA  THR A 271     -41.982  -6.340  29.155  1.00 91.72           C  
ATOM   3960  HA  THR A 271     -41.528  -7.266  29.509  1.00 91.72           H  
ATOM   3961  C   THR A 271     -42.030  -6.441  27.630  1.00 91.72           C  
ATOM   3962  CB  THR A 271     -43.436  -6.326  29.656  1.00 91.72           C  
ATOM   3963  HB  THR A 271     -43.959  -7.169  29.203  1.00 91.72           H  
ATOM   3964  O   THR A 271     -42.330  -7.519  27.125  1.00 91.72           O  
ATOM   3965  CG2 THR A 271     -43.562  -6.485  31.159  1.00 91.72           C  
ATOM   3966 HG21 THR A 271     -43.210  -7.485  31.411  1.00 91.72           H  
ATOM   3967 HG22 THR A 271     -44.614  -6.422  31.437  1.00 91.72           H  
ATOM   3968 HG23 THR A 271     -42.994  -5.706  31.668  1.00 91.72           H  
ATOM   3969  OG1 THR A 271     -44.142  -5.170  29.290  1.00 91.72           O  
ATOM   3970  HG1 THR A 271     -43.646  -4.398  29.573  1.00 91.72           H  
ATOM   3971  N   ASP A 272     -41.759  -5.355  26.897  1.00 89.44           N  
ATOM   3972  H   ASP A 272     -41.606  -4.489  27.392  1.00 89.44           H  
ATOM   3973  CA  ASP A 272     -42.049  -5.202  25.456  1.00 89.44           C  
ATOM   3974  HA  ASP A 272     -41.792  -4.168  25.224  1.00 89.44           H  
ATOM   3975  C   ASP A 272     -43.557  -5.323  25.130  1.00 89.44           C  
ATOM   3976  CB  ASP A 272     -41.113  -6.093  24.600  1.00 89.44           C  
ATOM   3977  HB2 ASP A 272     -41.520  -7.103  24.557  1.00 89.44           H  
ATOM   3978  HB3 ASP A 272     -40.149  -6.149  25.106  1.00 89.44           H  
ATOM   3979  O   ASP A 272     -43.959  -5.554  23.989  1.00 89.44           O  
ATOM   3980  CG  ASP A 272     -40.826  -5.599  23.166  1.00 89.44           C  
ATOM   3981  OD1 ASP A 272     -40.961  -4.381  22.901  1.00 89.44           O  
ATOM   3982  OD2 ASP A 272     -40.332  -6.418  22.340  1.00 89.44           O  
ATOM   3983  N   ASN A 273     -44.423  -5.140  26.136  1.00 90.53           N  
ATOM   3984  H   ASN A 273     -44.045  -4.949  27.053  1.00 90.53           H  
ATOM   3985  CA  ASN A 273     -45.874  -5.137  25.986  1.00 90.53           C  
ATOM   3986  HA  ASN A 273     -46.123  -5.478  24.981  1.00 90.53           H  
ATOM   3987  C   ASN A 273     -46.423  -3.718  26.152  1.00 90.53           C  
ATOM   3988  CB  ASN A 273     -46.502  -6.146  26.958  1.00 90.53           C  
ATOM   3989  HB2 ASN A 273     -46.020  -7.113  26.814  1.00 90.53           H  
ATOM   3990  HB3 ASN A 273     -46.324  -5.834  27.987  1.00 90.53           H  
ATOM   3991  O   ASN A 273     -46.396  -3.131  27.232  1.00 90.53           O  
ATOM   3992  CG  ASN A 273     -47.999  -6.318  26.761  1.00 90.53           C  
ATOM   3993  ND2 ASN A 273     -48.532  -7.435  27.185  1.00 90.53           N  
ATOM   3994 HD21 ASN A 273     -49.524  -7.584  27.065  1.00 90.53           H  
ATOM   3995 HD22 ASN A 273     -47.925  -8.150  27.560  1.00 90.53           H  
ATOM   3996  OD1 ASN A 273     -48.706  -5.468  26.230  1.00 90.53           O  
ATOM   3997  N   VAL A 274     -47.010  -3.186  25.079  1.00 91.90           N  
ATOM   3998  H   VAL A 274     -46.994  -3.740  24.234  1.00 91.90           H  
ATOM   3999  CA  VAL A 274     -47.579  -1.827  25.019  1.00 91.90           C  
ATOM   4000  HA  VAL A 274     -46.789  -1.122  25.277  1.00 91.90           H  
ATOM   4001  C   VAL A 274     -48.721  -1.570  26.008  1.00 91.90           C  
ATOM   4002  CB  VAL A 274     -48.074  -1.509  23.596  1.00 91.90           C  
ATOM   4003  HB  VAL A 274     -48.472  -0.494  23.587  1.00 91.90           H  
ATOM   4004  O   VAL A 274     -49.079  -0.415  26.232  1.00 91.90           O  
ATOM   4005  CG1 VAL A 274     -46.922  -1.551  22.584  1.00 91.90           C  
ATOM   4006 HG11 VAL A 274     -46.527  -2.563  22.492  1.00 91.90           H  
ATOM   4007 HG12 VAL A 274     -46.120  -0.894  22.918  1.00 91.90           H  
ATOM   4008 HG13 VAL A 274     -47.274  -1.216  21.608  1.00 91.90           H  
ATOM   4009  CG2 VAL A 274     -49.186  -2.457  23.118  1.00 91.90           C  
ATOM   4010 HG21 VAL A 274     -50.053  -2.379  23.774  1.00 91.90           H  
ATOM   4011 HG22 VAL A 274     -49.492  -2.184  22.108  1.00 91.90           H  
ATOM   4012 HG23 VAL A 274     -48.836  -3.490  23.114  1.00 91.90           H  
ATOM   4013  N   LEU A 275     -49.329  -2.623  26.560  1.00 92.72           N  
ATOM   4014  H   LEU A 275     -48.987  -3.546  26.335  1.00 92.72           H  
ATOM   4015  CA  LEU A 275     -50.380  -2.518  27.573  1.00 92.72           C  
ATOM   4016  HA  LEU A 275     -50.954  -1.607  27.404  1.00 92.72           H  
ATOM   4017  C   LEU A 275     -49.819  -2.406  28.997  1.00 92.72           C  
ATOM   4018  CB  LEU A 275     -51.326  -3.728  27.457  1.00 92.72           C  
ATOM   4019  HB2 LEU A 275     -50.761  -4.631  27.687  1.00 92.72           H  
ATOM   4020  HB3 LEU A 275     -52.101  -3.631  28.217  1.00 92.72           H  
ATOM   4021  O   LEU A 275     -50.553  -1.995  29.893  1.00 92.72           O  
ATOM   4022  CG  LEU A 275     -52.003  -3.902  26.085  1.00 92.72           C  
ATOM   4023  HG  LEU A 275     -51.245  -4.032  25.312  1.00 92.72           H  
ATOM   4024  CD1 LEU A 275     -52.882  -5.152  26.098  1.00 92.72           C  
ATOM   4025 HD11 LEU A 275     -52.267  -6.021  26.331  1.00 92.72           H  
ATOM   4026 HD12 LEU A 275     -53.660  -5.058  26.856  1.00 92.72           H  
ATOM   4027 HD13 LEU A 275     -53.336  -5.302  25.119  1.00 92.72           H  
ATOM   4028  CD2 LEU A 275     -52.883  -2.704  25.715  1.00 92.72           C  
ATOM   4029 HD21 LEU A 275     -53.617  -2.529  26.502  1.00 92.72           H  
ATOM   4030 HD22 LEU A 275     -53.395  -2.904  24.773  1.00 92.72           H  
ATOM   4031 HD23 LEU A 275     -52.262  -1.817  25.592  1.00 92.72           H  
ATOM   4032  N   ILE A 276     -48.548  -2.763  29.204  1.00 94.22           N  
ATOM   4033  H   ILE A 276     -47.991  -3.025  28.403  1.00 94.22           H  
ATOM   4034  CA  ILE A 276     -47.903  -2.837  30.519  1.00 94.22           C  
ATOM   4035  HA  ILE A 276     -48.635  -2.624  31.298  1.00 94.22           H  
ATOM   4036  C   ILE A 276     -46.803  -1.774  30.644  1.00 94.22           C  
ATOM   4037  CB  ILE A 276     -47.365  -4.269  30.763  1.00 94.22           C  
ATOM   4038  HB  ILE A 276     -46.661  -4.511  29.967  1.00 94.22           H  
ATOM   4039  O   ILE A 276     -46.796  -1.017  31.616  1.00 94.22           O  
ATOM   4040  CG1 ILE A 276     -48.506  -5.318  30.741  1.00 94.22           C  
ATOM   4041 HG12 ILE A 276     -49.168  -5.149  31.590  1.00 94.22           H  
ATOM   4042 HG13 ILE A 276     -49.092  -5.201  29.829  1.00 94.22           H  
ATOM   4043  CG2 ILE A 276     -46.616  -4.315  32.104  1.00 94.22           C  
ATOM   4044 HG21 ILE A 276     -45.731  -3.679  32.063  1.00 94.22           H  
ATOM   4045 HG22 ILE A 276     -46.274  -5.328  32.316  1.00 94.22           H  
ATOM   4046 HG23 ILE A 276     -47.271  -3.989  32.912  1.00 94.22           H  
ATOM   4047  CD1 ILE A 276     -48.030  -6.777  30.771  1.00 94.22           C  
ATOM   4048 HD11 ILE A 276     -47.589  -7.020  31.737  1.00 94.22           H  
ATOM   4049 HD12 ILE A 276     -48.884  -7.435  30.610  1.00 94.22           H  
ATOM   4050 HD13 ILE A 276     -47.296  -6.949  29.983  1.00 94.22           H  
ATOM   4051  N   ASP A 277     -45.905  -1.685  29.661  1.00 94.15           N  
ATOM   4052  H   ASP A 277     -45.982  -2.314  28.874  1.00 94.15           H  
ATOM   4053  CA  ASP A 277     -44.699  -0.860  29.745  1.00 94.15           C  
ATOM   4054  HA  ASP A 277     -44.162  -1.153  30.647  1.00 94.15           H  
ATOM   4055  C   ASP A 277     -45.009   0.631  29.871  1.00 94.15           C  
ATOM   4056  CB  ASP A 277     -43.764  -1.101  28.549  1.00 94.15           C  
ATOM   4057  HB2 ASP A 277     -44.347  -1.153  27.630  1.00 94.15           H  
ATOM   4058  HB3 ASP A 277     -43.084  -0.253  28.465  1.00 94.15           H  
ATOM   4059  O   ASP A 277     -45.615   1.254  28.997  1.00 94.15           O  
ATOM   4060  CG  ASP A 277     -42.902  -2.355  28.692  1.00 94.15           C  
ATOM   4061  OD1 ASP A 277     -42.875  -2.971  29.782  1.00 94.15           O  
ATOM   4062  OD2 ASP A 277     -42.231  -2.726  27.710  1.00 94.15           O  
ATOM   4063  N   ASN A 278     -44.531   1.227  30.964  1.00 95.05           N  
ATOM   4064  H   ASN A 278     -44.098   0.622  31.647  1.00 95.05           H  
ATOM   4065  CA  ASN A 278     -44.723   2.633  31.319  1.00 95.05           C  
ATOM   4066  HA  ASN A 278     -44.318   2.745  32.325  1.00 95.05           H  
ATOM   4067  C   ASN A 278     -46.201   3.059  31.432  1.00 95.05           C  
ATOM   4068  CB  ASN A 278     -43.873   3.529  30.399  1.00 95.05           C  
ATOM   4069  HB2 ASN A 278     -44.000   4.572  30.691  1.00 95.05           H  
ATOM   4070  HB3 ASN A 278     -44.202   3.419  29.366  1.00 95.05           H  
ATOM   4071  O   ASN A 278     -46.508   4.257  31.443  1.00 95.05           O  
ATOM   4072  CG  ASN A 278     -42.401   3.193  30.519  1.00 95.05           C  
ATOM   4073  ND2 ASN A 278     -41.833   2.551  29.527  1.00 95.05           N  
ATOM   4074 HD21 ASN A 278     -42.434   2.146  28.823  1.00 95.05           H  
ATOM   4075 HD22 ASN A 278     -41.016   2.007  29.764  1.00 95.05           H  
ATOM   4076  OD1 ASN A 278     -41.773   3.512  31.515  1.00 95.05           O  
ATOM   4077  N   VAL A 279     -47.118   2.096  31.561  1.00 96.21           N  
ATOM   4078  H   VAL A 279     -46.806   1.136  31.535  1.00 96.21           H  
ATOM   4079  CA  VAL A 279     -48.540   2.332  31.817  1.00 96.21           C  
ATOM   4080  HA  VAL A 279     -48.809   3.305  31.408  1.00 96.21           H  
ATOM   4081  C   VAL A 279     -48.772   2.363  33.327  1.00 96.21           C  
ATOM   4082  CB  VAL A 279     -49.418   1.279  31.110  1.00 96.21           C  
ATOM   4083  HB  VAL A 279     -49.178   0.285  31.487  1.00 96.21           H  
ATOM   4084  O   VAL A 279     -48.321   1.486  34.059  1.00 96.21           O  
ATOM   4085  CG1 VAL A 279     -50.911   1.544  31.354  1.00 96.21           C  
ATOM   4086 HG11 VAL A 279     -51.185   2.540  31.006  1.00 96.21           H  
ATOM   4087 HG12 VAL A 279     -51.497   0.798  30.817  1.00 96.21           H  
ATOM   4088 HG13 VAL A 279     -51.143   1.443  32.414  1.00 96.21           H  
ATOM   4089  CG2 VAL A 279     -49.191   1.309  29.591  1.00 96.21           C  
ATOM   4090 HG21 VAL A 279     -49.868   0.611  29.099  1.00 96.21           H  
ATOM   4091 HG22 VAL A 279     -49.349   2.313  29.196  1.00 96.21           H  
ATOM   4092 HG23 VAL A 279     -48.175   0.988  29.362  1.00 96.21           H  
ATOM   4093  N   VAL A 280     -49.479   3.391  33.811  1.00 97.50           N  
ATOM   4094  H   VAL A 280     -49.868   4.054  33.156  1.00 97.50           H  
ATOM   4095  CA  VAL A 280     -49.889   3.465  35.221  1.00 97.50           C  
ATOM   4096  HA  VAL A 280     -49.079   3.086  35.844  1.00 97.50           H  
ATOM   4097  C   VAL A 280     -51.091   2.555  35.431  1.00 97.50           C  
ATOM   4098  CB  VAL A 280     -50.212   4.901  35.677  1.00 97.50           C  
ATOM   4099  HB  VAL A 280     -51.069   5.277  35.118  1.00 97.50           H  
ATOM   4100  O   VAL A 280     -52.158   2.800  34.870  1.00 97.50           O  
ATOM   4101  CG1 VAL A 280     -50.546   4.936  37.176  1.00 97.50           C  
ATOM   4102 HG11 VAL A 280     -51.452   4.362  37.370  1.00 97.50           H  
ATOM   4103 HG12 VAL A 280     -50.724   5.961  37.502  1.00 97.50           H  
ATOM   4104 HG13 VAL A 280     -49.730   4.500  37.751  1.00 97.50           H  
ATOM   4105  CG2 VAL A 280     -49.038   5.863  35.443  1.00 97.50           C  
ATOM   4106 HG21 VAL A 280     -49.313   6.864  35.776  1.00 97.50           H  
ATOM   4107 HG22 VAL A 280     -48.798   5.904  34.380  1.00 97.50           H  
ATOM   4108 HG23 VAL A 280     -48.161   5.518  35.990  1.00 97.50           H  
ATOM   4109  N   GLN A 281     -50.913   1.534  36.258  1.00 97.37           N  
ATOM   4110  H   GLN A 281     -49.995   1.379  36.648  1.00 97.37           H  
ATOM   4111  CA  GLN A 281     -51.944   0.582  36.641  1.00 97.37           C  
ATOM   4112  HA  GLN A 281     -52.770   0.628  35.931  1.00 97.37           H  
ATOM   4113  C   GLN A 281     -52.465   0.944  38.028  1.00 97.37           C  
ATOM   4114  CB  GLN A 281     -51.372  -0.839  36.608  1.00 97.37           C  
ATOM   4115  HB2 GLN A 281     -52.177  -1.539  36.828  1.00 97.37           H  
ATOM   4116  HB3 GLN A 281     -50.605  -0.946  37.376  1.00 97.37           H  
ATOM   4117  O   GLN A 281     -51.694   1.009  38.984  1.00 97.37           O  
ATOM   4118  CG  GLN A 281     -50.754  -1.173  35.242  1.00 97.37           C  
ATOM   4119  HG2 GLN A 281     -49.899  -0.525  35.054  1.00 97.37           H  
ATOM   4120  HG3 GLN A 281     -51.487  -1.015  34.451  1.00 97.37           H  
ATOM   4121  CD  GLN A 281     -50.290  -2.614  35.194  1.00 97.37           C  
ATOM   4122  NE2 GLN A 281     -49.075  -2.860  34.768  1.00 97.37           N  
ATOM   4123 HE21 GLN A 281     -48.805  -3.833  34.749  1.00 97.37           H  
ATOM   4124 HE22 GLN A 281     -48.473  -2.122  34.429  1.00 97.37           H  
ATOM   4125  OE1 GLN A 281     -51.026  -3.526  35.532  1.00 97.37           O  
ATOM   4126  N   THR A 282     -53.765   1.208  38.130  1.00 97.82           N  
ATOM   4127  H   THR A 282     -54.349   1.130  37.309  1.00 97.82           H  
ATOM   4128  CA  THR A 282     -54.426   1.487  39.408  1.00 97.82           C  
ATOM   4129  HA  THR A 282     -53.710   1.912  40.111  1.00 97.82           H  
ATOM   4130  C   THR A 282     -54.947   0.181  39.982  1.00 97.82           C  
ATOM   4131  CB  THR A 282     -55.580   2.485  39.244  1.00 97.82           C  
ATOM   4132  HB  THR A 282     -56.361   2.045  38.624  1.00 97.82           H  
ATOM   4133  O   THR A 282     -55.940  -0.341  39.487  1.00 97.82           O  
ATOM   4134  CG2 THR A 282     -56.185   2.900  40.587  1.00 97.82           C  
ATOM   4135 HG21 THR A 282     -56.978   3.632  40.432  1.00 97.82           H  
ATOM   4136 HG22 THR A 282     -55.416   3.322  41.234  1.00 97.82           H  
ATOM   4137 HG23 THR A 282     -56.620   2.031  41.080  1.00 97.82           H  
ATOM   4138  OG1 THR A 282     -55.138   3.674  38.622  1.00 97.82           O  
ATOM   4139  HG1 THR A 282     -55.880   4.280  38.670  1.00 97.82           H  
ATOM   4140  N   VAL A 283     -54.279  -0.326  41.012  1.00 97.43           N  
ATOM   4141  H   VAL A 283     -53.463   0.166  41.346  1.00 97.43           H  
ATOM   4142  CA  VAL A 283     -54.790  -1.411  41.846  1.00 97.43           C  
ATOM   4143  HA  VAL A 283     -55.329  -2.125  41.222  1.00 97.43           H  
ATOM   4144  C   VAL A 283     -55.752  -0.802  42.850  1.00 97.43           C  
ATOM   4145  CB  VAL A 283     -53.668  -2.155  42.583  1.00 97.43           C  
ATOM   4146  HB  VAL A 283     -53.277  -1.519  43.378  1.00 97.43           H  
ATOM   4147  O   VAL A 283     -55.343   0.026  43.670  1.00 97.43           O  
ATOM   4148  CG1 VAL A 283     -54.237  -3.421  43.218  1.00 97.43           C  
ATOM   4149 HG11 VAL A 283     -53.416  -4.039  43.583  1.00 97.43           H  
ATOM   4150 HG12 VAL A 283     -54.797  -3.999  42.483  1.00 97.43           H  
ATOM   4151 HG13 VAL A 283     -54.899  -3.171  44.047  1.00 97.43           H  
ATOM   4152  CG2 VAL A 283     -52.494  -2.541  41.673  1.00 97.43           C  
ATOM   4153 HG21 VAL A 283     -52.851  -3.180  40.865  1.00 97.43           H  
ATOM   4154 HG22 VAL A 283     -52.028  -1.649  41.253  1.00 97.43           H  
ATOM   4155 HG23 VAL A 283     -51.744  -3.080  42.251  1.00 97.43           H  
ATOM   4156  N   ASP A 284     -57.019  -1.166  42.740  1.00 96.87           N  
ATOM   4157  H   ASP A 284     -57.255  -1.908  42.096  1.00 96.87           H  
ATOM   4158  CA  ASP A 284     -58.062  -0.741  43.667  1.00 96.87           C  
ATOM   4159  HA  ASP A 284     -57.936   0.316  43.899  1.00 96.87           H  
ATOM   4160  C   ASP A 284     -57.937  -1.542  44.974  1.00 96.87           C  
ATOM   4161  CB  ASP A 284     -59.417  -0.927  42.964  1.00 96.87           C  
ATOM   4162  HB2 ASP A 284     -59.330  -0.564  41.940  1.00 96.87           H  
ATOM   4163  HB3 ASP A 284     -59.663  -1.988  42.925  1.00 96.87           H  
ATOM   4164  O   ASP A 284     -57.585  -2.711  44.934  1.00 96.87           O  
ATOM   4165  CG  ASP A 284     -60.555  -0.165  43.633  1.00 96.87           C  
ATOM   4166  OD1 ASP A 284     -60.341   0.278  44.781  1.00 96.87           O  
ATOM   4167  OD2 ASP A 284     -61.584   0.022  42.944  1.00 96.87           O  
ATOM   4168  N   LEU A 285     -58.141  -0.945  46.141  1.00 96.68           N  
ATOM   4169  H   LEU A 285     -58.486   0.004  46.132  1.00 96.68           H  
ATOM   4170  CA  LEU A 285     -58.152  -1.666  47.421  1.00 96.68           C  
ATOM   4171  HA  LEU A 285     -58.178  -2.739  47.230  1.00 96.68           H  
ATOM   4172  C   LEU A 285     -59.446  -1.381  48.199  1.00 96.68           C  
ATOM   4173  CB  LEU A 285     -56.876  -1.358  48.232  1.00 96.68           C  
ATOM   4174  HB2 LEU A 285     -56.874  -0.286  48.429  1.00 96.68           H  
ATOM   4175  HB3 LEU A 285     -56.939  -1.871  49.191  1.00 96.68           H  
ATOM   4176  O   LEU A 285     -59.497  -1.628  49.406  1.00 96.68           O  
ATOM   4177  CG  LEU A 285     -55.533  -1.725  47.574  1.00 96.68           C  
ATOM   4178  HG  LEU A 285     -55.455  -1.251  46.595  1.00 96.68           H  
ATOM   4179  CD1 LEU A 285     -54.391  -1.193  48.448  1.00 96.68           C  
ATOM   4180 HD11 LEU A 285     -54.459  -1.627  49.445  1.00 96.68           H  
ATOM   4181 HD12 LEU A 285     -54.464  -0.107  48.513  1.00 96.68           H  
ATOM   4182 HD13 LEU A 285     -53.437  -1.465  47.998  1.00 96.68           H  
ATOM   4183  CD2 LEU A 285     -55.319  -3.232  47.420  1.00 96.68           C  
ATOM   4184 HD21 LEU A 285     -54.366  -3.425  46.927  1.00 96.68           H  
ATOM   4185 HD22 LEU A 285     -55.335  -3.726  48.392  1.00 96.68           H  
ATOM   4186 HD23 LEU A 285     -56.110  -3.655  46.802  1.00 96.68           H  
ATOM   4187  N   ASP A 286     -60.483  -0.878  47.517  1.00 94.98           N  
ATOM   4188  H   ASP A 286     -60.347  -0.614  46.552  1.00 94.98           H  
ATOM   4189  CA  ASP A 286     -61.783  -0.522  48.094  1.00 94.98           C  
ATOM   4190  HA  ASP A 286     -61.639   0.294  48.803  1.00 94.98           H  
ATOM   4191  C   ASP A 286     -62.434  -1.698  48.859  1.00 94.98           C  
ATOM   4192  CB  ASP A 286     -62.716  -0.002  46.977  1.00 94.98           C  
ATOM   4193  HB2 ASP A 286     -62.623  -0.641  46.100  1.00 94.98           H  
ATOM   4194  HB3 ASP A 286     -63.742  -0.099  47.333  1.00 94.98           H  
ATOM   4195  O   ASP A 286     -63.063  -1.492  49.900  1.00 94.98           O  
ATOM   4196  CG  ASP A 286     -62.528   1.479  46.565  1.00 94.98           C  
ATOM   4197  OD1 ASP A 286     -61.678   2.199  47.148  1.00 94.98           O  
ATOM   4198  OD2 ASP A 286     -63.369   1.957  45.758  1.00 94.98           O  
ATOM   4199  N   ASP A 287     -62.228  -2.945  48.415  1.00 94.49           N  
ATOM   4200  H   ASP A 287     -61.724  -3.059  47.547  1.00 94.49           H  
ATOM   4201  CA  ASP A 287     -62.779  -4.150  49.062  1.00 94.49           C  
ATOM   4202  HA  ASP A 287     -63.839  -3.982  49.247  1.00 94.49           H  
ATOM   4203  C   ASP A 287     -62.163  -4.445  50.447  1.00 94.49           C  
ATOM   4204  CB  ASP A 287     -62.642  -5.359  48.109  1.00 94.49           C  
ATOM   4205  HB2 ASP A 287     -62.716  -6.274  48.697  1.00 94.49           H  
ATOM   4206  HB3 ASP A 287     -61.656  -5.344  47.644  1.00 94.49           H  
ATOM   4207  O   ASP A 287     -62.754  -5.163  51.260  1.00 94.49           O  
ATOM   4208  CG  ASP A 287     -63.732  -5.428  47.021  1.00 94.49           C  
ATOM   4209  OD1 ASP A 287     -64.752  -4.703  47.135  1.00 94.49           O  
ATOM   4210  OD2 ASP A 287     -63.633  -6.286  46.118  1.00 94.49           O  
ATOM   4211  N   LEU A 288     -61.008  -3.847  50.759  1.00 95.49           N  
ATOM   4212  H   LEU A 288     -60.609  -3.228  50.068  1.00 95.49           H  
ATOM   4213  CA  LEU A 288     -60.326  -3.979  52.050  1.00 95.49           C  
ATOM   4214  HA  LEU A 288     -60.608  -4.930  52.502  1.00 95.49           H  
ATOM   4215  C   LEU A 288     -60.726  -2.877  53.046  1.00 95.49           C  
ATOM   4216  CB  LEU A 288     -58.807  -3.988  51.807  1.00 95.49           C  
ATOM   4217  HB2 LEU A 288     -58.307  -4.170  52.759  1.00 95.49           H  
ATOM   4218  HB3 LEU A 288     -58.511  -3.003  51.448  1.00 95.49           H  
ATOM   4219  O   LEU A 288     -60.339  -2.913  54.220  1.00 95.49           O  
ATOM   4220  CG  LEU A 288     -58.310  -5.048  50.810  1.00 95.49           C  
ATOM   4221  HG  LEU A 288     -58.765  -4.883  49.833  1.00 95.49           H  
ATOM   4222  CD1 LEU A 288     -56.799  -4.903  50.668  1.00 95.49           C  
ATOM   4223 HD11 LEU A 288     -56.546  -3.868  50.439  1.00 95.49           H  
ATOM   4224 HD12 LEU A 288     -56.470  -5.534  49.843  1.00 95.49           H  
ATOM   4225 HD13 LEU A 288     -56.320  -5.216  51.596  1.00 95.49           H  
ATOM   4226  CD2 LEU A 288     -58.608  -6.471  51.285  1.00 95.49           C  
ATOM   4227 HD21 LEU A 288     -58.221  -6.635  52.290  1.00 95.49           H  
ATOM   4228 HD22 LEU A 288     -59.684  -6.643  51.276  1.00 95.49           H  
ATOM   4229 HD23 LEU A 288     -58.153  -7.189  50.602  1.00 95.49           H  
ATOM   4230  N   GLU A 289     -61.473  -1.867  52.604  1.00 94.91           N  
ATOM   4231  H   GLU A 289     -61.803  -1.899  51.650  1.00 94.91           H  
ATOM   4232  CA  GLU A 289     -61.816  -0.700  53.412  1.00 94.91           C  
ATOM   4233  HA  GLU A 289     -60.904  -0.348  53.894  1.00 94.91           H  
ATOM   4234  C   GLU A 289     -62.830  -1.006  54.508  1.00 94.91           C  
ATOM   4235  CB  GLU A 289     -62.351   0.435  52.546  1.00 94.91           C  
ATOM   4236  HB2 GLU A 289     -63.248   0.115  52.015  1.00 94.91           H  
ATOM   4237  HB3 GLU A 289     -62.605   1.275  53.194  1.00 94.91           H  
ATOM   4238  O   GLU A 289     -63.735  -1.828  54.372  1.00 94.91           O  
ATOM   4239  CG  GLU A 289     -61.276   0.875  51.566  1.00 94.91           C  
ATOM   4240  HG2 GLU A 289     -60.367   1.072  52.135  1.00 94.91           H  
ATOM   4241  HG3 GLU A 289     -61.055   0.074  50.861  1.00 94.91           H  
ATOM   4242  CD  GLU A 289     -61.657   2.139  50.817  1.00 94.91           C  
ATOM   4243  OE1 GLU A 289     -60.674   2.788  50.419  1.00 94.91           O  
ATOM   4244  OE2 GLU A 289     -62.814   2.627  50.860  1.00 94.91           O  
ATOM   4245  N   GLY A 290     -62.710  -0.311  55.641  1.00 91.57           N  
ATOM   4246  H   GLY A 290     -61.962   0.363  55.723  1.00 91.57           H  
ATOM   4247  CA  GLY A 290     -63.617  -0.533  56.767  1.00 91.57           C  
ATOM   4248  HA2 GLY A 290     -64.635  -0.601  56.385  1.00 91.57           H  
ATOM   4249  HA3 GLY A 290     -63.572   0.323  57.441  1.00 91.57           H  
ATOM   4250  C   GLY A 290     -63.332  -1.823  57.550  1.00 91.57           C  
ATOM   4251  O   GLY A 290     -64.034  -2.097  58.527  1.00 91.57           O  
ATOM   4252  N   LEU A 291     -62.300  -2.584  57.168  1.00 92.88           N  
ATOM   4253  H   LEU A 291     -61.803  -2.311  56.332  1.00 92.88           H  
ATOM   4254  CA  LEU A 291     -61.921  -3.866  57.756  1.00 92.88           C  
ATOM   4255  HA  LEU A 291     -62.620  -4.116  58.554  1.00 92.88           H  
ATOM   4256  C   LEU A 291     -60.524  -3.814  58.390  1.00 92.88           C  
ATOM   4257  CB  LEU A 291     -62.008  -4.965  56.677  1.00 92.88           C  
ATOM   4258  HB2 LEU A 291     -61.280  -4.738  55.898  1.00 92.88           H  
ATOM   4259  HB3 LEU A 291     -61.720  -5.922  57.113  1.00 92.88           H  
ATOM   4260  O   LEU A 291     -59.707  -2.941  58.101  1.00 92.88           O  
ATOM   4261  CG  LEU A 291     -63.387  -5.124  56.006  1.00 92.88           C  
ATOM   4262  HG  LEU A 291     -63.686  -4.184  55.542  1.00 92.88           H  
ATOM   4263  CD1 LEU A 291     -63.317  -6.189  54.916  1.00 92.88           C  
ATOM   4264 HD11 LEU A 291     -62.580  -5.890  54.171  1.00 92.88           H  
ATOM   4265 HD12 LEU A 291     -64.276  -6.276  54.406  1.00 92.88           H  
ATOM   4266 HD13 LEU A 291     -63.017  -7.152  55.330  1.00 92.88           H  
ATOM   4267  CD2 LEU A 291     -64.473  -5.535  57.010  1.00 92.88           C  
ATOM   4268 HD21 LEU A 291     -65.407  -5.694  56.471  1.00 92.88           H  
ATOM   4269 HD22 LEU A 291     -64.176  -6.456  57.512  1.00 92.88           H  
ATOM   4270 HD23 LEU A 291     -64.622  -4.735  57.736  1.00 92.88           H  
ATOM   4271  N   SER A 292     -60.262  -4.772  59.280  1.00 91.51           N  
ATOM   4272  H   SER A 292     -60.959  -5.496  59.384  1.00 91.51           H  
ATOM   4273  CA  SER A 292     -58.900  -5.128  59.671  1.00 91.51           C  
ATOM   4274  HA  SER A 292     -58.216  -4.316  59.426  1.00 91.51           H  
ATOM   4275  C   SER A 292     -58.512  -6.357  58.866  1.00 91.51           C  
ATOM   4276  CB  SER A 292     -58.805  -5.400  61.172  1.00 91.51           C  
ATOM   4277  HB2 SER A 292     -59.399  -6.278  61.424  1.00 91.51           H  
ATOM   4278  HB3 SER A 292     -59.201  -4.541  61.715  1.00 91.51           H  
ATOM   4279  O   SER A 292     -59.140  -7.403  59.015  1.00 91.51           O  
ATOM   4280  OG  SER A 292     -57.462  -5.609  61.568  1.00 91.51           O  
ATOM   4281  HG  SER A 292     -56.988  -6.049  60.859  1.00 91.51           H  
ATOM   4282  N   ASN A 293     -57.487  -6.210  58.043  1.00 94.33           N  
ATOM   4283  H   ASN A 293     -57.018  -5.316  58.013  1.00 94.33           H  
ATOM   4284  CA  ASN A 293     -57.046  -7.185  57.058  1.00 94.33           C  
ATOM   4285  HA  ASN A 293     -57.781  -7.984  56.963  1.00 94.33           H  
ATOM   4286  C   ASN A 293     -55.720  -7.808  57.493  1.00 94.33           C  
ATOM   4287  CB  ASN A 293     -56.942  -6.473  55.700  1.00 94.33           C  
ATOM   4288  HB2 ASN A 293     -56.161  -5.714  55.738  1.00 94.33           H  
ATOM   4289  HB3 ASN A 293     -56.675  -7.189  54.923  1.00 94.33           H  
ATOM   4290  O   ASN A 293     -54.960  -7.224  58.270  1.00 94.33           O  
ATOM   4291  CG  ASN A 293     -58.258  -5.834  55.307  1.00 94.33           C  
ATOM   4292  ND2 ASN A 293     -58.344  -4.530  55.404  1.00 94.33           N  
ATOM   4293 HD21 ASN A 293     -57.532  -3.980  55.644  1.00 94.33           H  
ATOM   4294 HD22 ASN A 293     -59.190  -4.103  55.053  1.00 94.33           H  
ATOM   4295  OD1 ASN A 293     -59.232  -6.492  54.995  1.00 94.33           O  
ATOM   4296  N   SER A 294     -55.437  -8.996  56.992  1.00 95.34           N  
ATOM   4297  H   SER A 294     -56.120  -9.428  56.384  1.00 95.34           H  
ATOM   4298  CA  SER A 294     -54.112  -9.601  57.030  1.00 95.34           C  
ATOM   4299  HA  SER A 294     -53.593  -9.257  57.924  1.00 95.34           H  
ATOM   4300  C   SER A 294     -53.290  -9.188  55.802  1.00 95.34           C  
ATOM   4301  CB  SER A 294     -54.253 -11.118  57.133  1.00 95.34           C  
ATOM   4302  HB2 SER A 294     -54.842 -11.374  58.013  1.00 95.34           H  
ATOM   4303  HB3 SER A 294     -53.264 -11.567  57.229  1.00 95.34           H  
ATOM   4304  O   SER A 294     -53.839  -8.709  54.809  1.00 95.34           O  
ATOM   4305  OG  SER A 294     -54.881 -11.632  55.982  1.00 95.34           O  
ATOM   4306  HG  SER A 294     -55.800 -11.355  55.947  1.00 95.34           H  
ATOM   4307  N   THR A 295     -51.969  -9.386  55.835  1.00 96.22           N  
ATOM   4308  H   THR A 295     -51.523  -9.627  56.709  1.00 96.22           H  
ATOM   4309  CA  THR A 295     -51.134  -9.260  54.624  1.00 96.22           C  
ATOM   4310  HA  THR A 295     -51.226  -8.244  54.239  1.00 96.22           H  
ATOM   4311  C   THR A 295     -51.614 -10.207  53.518  1.00 96.22           C  
ATOM   4312  CB  THR A 295     -49.651  -9.519  54.933  1.00 96.22           C  
ATOM   4313  HB  THR A 295     -49.523 -10.538  55.298  1.00 96.22           H  
ATOM   4314  O   THR A 295     -51.585  -9.830  52.351  1.00 96.22           O  
ATOM   4315  CG2 THR A 295     -48.724  -9.286  53.742  1.00 96.22           C  
ATOM   4316 HG21 THR A 295     -48.802  -8.253  53.404  1.00 96.22           H  
ATOM   4317 HG22 THR A 295     -47.693  -9.494  54.027  1.00 96.22           H  
ATOM   4318 HG23 THR A 295     -48.986  -9.952  52.919  1.00 96.22           H  
ATOM   4319  OG1 THR A 295     -49.237  -8.617  55.927  1.00 96.22           O  
ATOM   4320  HG1 THR A 295     -48.292  -8.480  55.833  1.00 96.22           H  
ATOM   4321  N   GLU A 296     -52.114 -11.397  53.877  1.00 97.36           N  
ATOM   4322  H   GLU A 296     -52.179 -11.625  54.858  1.00 97.36           H  
ATOM   4323  CA  GLU A 296     -52.720 -12.353  52.939  1.00 97.36           C  
ATOM   4324  HA  GLU A 296     -51.989 -12.611  52.173  1.00 97.36           H  
ATOM   4325  C   GLU A 296     -53.925 -11.746  52.206  1.00 97.36           C  
ATOM   4326  CB  GLU A 296     -53.084 -13.642  53.708  1.00 97.36           C  
ATOM   4327  HB2 GLU A 296     -53.640 -13.382  54.609  1.00 97.36           H  
ATOM   4328  HB3 GLU A 296     -52.156 -14.124  54.015  1.00 97.36           H  
ATOM   4329  O   GLU A 296     -53.997 -11.837  50.984  1.00 97.36           O  
ATOM   4330  CG  GLU A 296     -53.919 -14.647  52.899  1.00 97.36           C  
ATOM   4331  HG2 GLU A 296     -53.414 -14.834  51.952  1.00 97.36           H  
ATOM   4332  HG3 GLU A 296     -54.887 -14.195  52.680  1.00 97.36           H  
ATOM   4333  CD  GLU A 296     -54.171 -15.991  53.608  1.00 97.36           C  
ATOM   4334  OE1 GLU A 296     -54.602 -16.932  52.900  1.00 97.36           O  
ATOM   4335  OE2 GLU A 296     -53.992 -16.087  54.847  1.00 97.36           O  
ATOM   4336  N   ASP A 297     -54.824 -11.056  52.916  1.00 97.53           N  
ATOM   4337  H   ASP A 297     -54.727 -11.038  53.921  1.00 97.53           H  
ATOM   4338  CA  ASP A 297     -55.993 -10.408  52.304  1.00 97.53           C  
ATOM   4339  HA  ASP A 297     -56.579 -11.159  51.773  1.00 97.53           H  
ATOM   4340  C   ASP A 297     -55.578  -9.335  51.282  1.00 97.53           C  
ATOM   4341  CB  ASP A 297     -56.887  -9.778  53.382  1.00 97.53           C  
ATOM   4342  HB2 ASP A 297     -57.721  -9.270  52.897  1.00 97.53           H  
ATOM   4343  HB3 ASP A 297     -56.298  -9.029  53.910  1.00 97.53           H  
ATOM   4344  O   ASP A 297     -56.135  -9.270  50.188  1.00 97.53           O  
ATOM   4345  CG  ASP A 297     -57.450 -10.778  54.396  1.00 97.53           C  
ATOM   4346  OD1 ASP A 297     -57.998 -11.821  53.987  1.00 97.53           O  
ATOM   4347  OD2 ASP A 297     -57.295 -10.511  55.615  1.00 97.53           O  
ATOM   4348  N   ILE A 298     -54.554  -8.531  51.599  1.00 97.09           N  
ATOM   4349  H   ILE A 298     -54.118  -8.666  52.500  1.00 97.09           H  
ATOM   4350  CA  ILE A 298     -54.035  -7.497  50.687  1.00 97.09           C  
ATOM   4351  HA  ILE A 298     -54.870  -6.892  50.336  1.00 97.09           H  
ATOM   4352  C   ILE A 298     -53.396  -8.117  49.447  1.00 97.09           C  
ATOM   4353  CB  ILE A 298     -53.028  -6.583  51.413  1.00 97.09           C  
ATOM   4354  HB  ILE A 298     -52.268  -7.209  51.881  1.00 97.09           H  
ATOM   4355  O   ILE A 298     -53.656  -7.680  48.328  1.00 97.09           O  
ATOM   4356  CG1 ILE A 298     -53.733  -5.750  52.499  1.00 97.09           C  
ATOM   4357 HG12 ILE A 298     -54.557  -6.306  52.946  1.00 97.09           H  
ATOM   4358 HG13 ILE A 298     -54.138  -4.843  52.048  1.00 97.09           H  
ATOM   4359  CG2 ILE A 298     -52.331  -5.618  50.429  1.00 97.09           C  
ATOM   4360 HG21 ILE A 298     -53.075  -5.102  49.822  1.00 97.09           H  
ATOM   4361 HG22 ILE A 298     -51.737  -4.881  50.968  1.00 97.09           H  
ATOM   4362 HG23 ILE A 298     -51.660  -6.171  49.772  1.00 97.09           H  
ATOM   4363  CD1 ILE A 298     -52.784  -5.359  53.622  1.00 97.09           C  
ATOM   4364 HD11 ILE A 298     -51.833  -4.998  53.230  1.00 97.09           H  
ATOM   4365 HD12 ILE A 298     -53.255  -4.581  54.224  1.00 97.09           H  
ATOM   4366 HD13 ILE A 298     -52.595  -6.238  54.238  1.00 97.09           H  
ATOM   4367  N   VAL A 299     -52.544  -9.125  49.633  1.00 97.71           N  
ATOM   4368  H   VAL A 299     -52.393  -9.462  50.573  1.00 97.71           H  
ATOM   4369  CA  VAL A 299     -51.859  -9.799  48.525  1.00 97.71           C  
ATOM   4370  HA  VAL A 299     -51.349  -9.051  47.917  1.00 97.71           H  
ATOM   4371  C   VAL A 299     -52.869 -10.493  47.607  1.00 97.71           C  
ATOM   4372  CB  VAL A 299     -50.805 -10.774  49.079  1.00 97.71           C  
ATOM   4373  HB  VAL A 299     -51.257 -11.390  49.857  1.00 97.71           H  
ATOM   4374  O   VAL A 299     -52.762 -10.371  46.385  1.00 97.71           O  
ATOM   4375  CG1 VAL A 299     -50.234 -11.694  47.997  1.00 97.71           C  
ATOM   4376 HG11 VAL A 299     -49.863 -11.101  47.162  1.00 97.71           H  
ATOM   4377 HG12 VAL A 299     -49.425 -12.296  48.410  1.00 97.71           H  
ATOM   4378 HG13 VAL A 299     -51.009 -12.369  47.634  1.00 97.71           H  
ATOM   4379  CG2 VAL A 299     -49.625 -10.000  49.685  1.00 97.71           C  
ATOM   4380 HG21 VAL A 299     -49.080  -9.467  48.905  1.00 97.71           H  
ATOM   4381 HG22 VAL A 299     -48.953 -10.700  50.183  1.00 97.71           H  
ATOM   4382 HG23 VAL A 299     -49.978  -9.282  50.424  1.00 97.71           H  
ATOM   4383  N   ASN A 300     -53.877 -11.159  48.177  1.00 97.84           N  
ATOM   4384  H   ASN A 300     -53.906 -11.225  49.184  1.00 97.84           H  
ATOM   4385  CA  ASN A 300     -54.948 -11.804  47.420  1.00 97.84           C  
ATOM   4386  HA  ASN A 300     -54.505 -12.475  46.684  1.00 97.84           H  
ATOM   4387  C   ASN A 300     -55.788 -10.791  46.637  1.00 97.84           C  
ATOM   4388  CB  ASN A 300     -55.821 -12.628  48.380  1.00 97.84           C  
ATOM   4389  HB2 ASN A 300     -56.087 -12.021  49.245  1.00 97.84           H  
ATOM   4390  HB3 ASN A 300     -56.742 -12.911  47.871  1.00 97.84           H  
ATOM   4391  O   ASN A 300     -56.089 -11.048  45.473  1.00 97.84           O  
ATOM   4392  CG  ASN A 300     -55.150 -13.912  48.836  1.00 97.84           C  
ATOM   4393  ND2 ASN A 300     -55.548 -14.440  49.970  1.00 97.84           N  
ATOM   4394 HD21 ASN A 300     -55.028 -15.241  50.298  1.00 97.84           H  
ATOM   4395 HD22 ASN A 300     -56.118 -13.893  50.599  1.00 97.84           H  
ATOM   4396  OD1 ASN A 300     -54.303 -14.478  48.167  1.00 97.84           O  
ATOM   4397  N   GLU A 301     -56.114  -9.636  47.222  1.00 97.65           N  
ATOM   4398  H   GLU A 301     -55.902  -9.498  48.200  1.00 97.65           H  
ATOM   4399  CA  GLU A 301     -56.850  -8.575  46.526  1.00 97.65           C  
ATOM   4400  HA  GLU A 301     -57.804  -8.985  46.194  1.00 97.65           H  
ATOM   4401  C   GLU A 301     -56.092  -8.100  45.278  1.00 97.65           C  
ATOM   4402  CB  GLU A 301     -57.132  -7.418  47.503  1.00 97.65           C  
ATOM   4403  HB2 GLU A 301     -57.688  -7.809  48.355  1.00 97.65           H  
ATOM   4404  HB3 GLU A 301     -56.189  -7.018  47.875  1.00 97.65           H  
ATOM   4405  O   GLU A 301     -56.625  -8.139  44.167  1.00 97.65           O  
ATOM   4406  CG  GLU A 301     -57.933  -6.267  46.875  1.00 97.65           C  
ATOM   4407  HG2 GLU A 301     -58.180  -5.544  47.653  1.00 97.65           H  
ATOM   4408  HG3 GLU A 301     -57.298  -5.760  46.149  1.00 97.65           H  
ATOM   4409  CD  GLU A 301     -59.220  -6.751  46.193  1.00 97.65           C  
ATOM   4410  OE1 GLU A 301     -59.515  -6.215  45.101  1.00 97.65           O  
ATOM   4411  OE2 GLU A 301     -59.833  -7.705  46.722  1.00 97.65           O  
ATOM   4412  N   ILE A 302     -54.802  -7.773  45.433  1.00 97.66           N  
ATOM   4413  H   ILE A 302     -54.423  -7.810  46.369  1.00 97.66           H  
ATOM   4414  CA  ILE A 302     -53.940  -7.327  44.328  1.00 97.66           C  
ATOM   4415  HA  ILE A 302     -54.396  -6.446  43.876  1.00 97.66           H  
ATOM   4416  C   ILE A 302     -53.849  -8.404  43.232  1.00 97.66           C  
ATOM   4417  CB  ILE A 302     -52.536  -6.943  44.859  1.00 97.66           C  
ATOM   4418  HB  ILE A 302     -52.117  -7.813  45.366  1.00 97.66           H  
ATOM   4419  O   ILE A 302     -54.050  -8.117  42.048  1.00 97.66           O  
ATOM   4420  CG1 ILE A 302     -52.599  -5.781  45.884  1.00 97.66           C  
ATOM   4421 HG12 ILE A 302     -52.839  -4.842  45.385  1.00 97.66           H  
ATOM   4422 HG13 ILE A 302     -53.401  -5.958  46.601  1.00 97.66           H  
ATOM   4423  CG2 ILE A 302     -51.605  -6.580  43.681  1.00 97.66           C  
ATOM   4424 HG21 ILE A 302     -50.657  -6.180  44.040  1.00 97.66           H  
ATOM   4425 HG22 ILE A 302     -52.083  -5.841  43.037  1.00 97.66           H  
ATOM   4426 HG23 ILE A 302     -51.386  -7.469  43.090  1.00 97.66           H  
ATOM   4427  CD1 ILE A 302     -51.306  -5.572  46.681  1.00 97.66           C  
ATOM   4428 HD11 ILE A 302     -50.514  -5.201  46.032  1.00 97.66           H  
ATOM   4429 HD12 ILE A 302     -51.485  -4.833  47.462  1.00 97.66           H  
ATOM   4430 HD13 ILE A 302     -50.998  -6.510  47.144  1.00 97.66           H  
ATOM   4431  N   ASN A 303     -53.566  -9.656  43.608  1.00 97.38           N  
ATOM   4432  H   ASN A 303     -53.432  -9.840  44.592  1.00 97.38           H  
ATOM   4433  CA  ASN A 303     -53.408 -10.762  42.658  1.00 97.38           C  
ATOM   4434  HA  ASN A 303     -52.736 -10.446  41.860  1.00 97.38           H  
ATOM   4435  C   ASN A 303     -54.729 -11.147  41.967  1.00 97.38           C  
ATOM   4436  CB  ASN A 303     -52.771 -11.959  43.386  1.00 97.38           C  
ATOM   4437  HB2 ASN A 303     -52.856 -12.848  42.761  1.00 97.38           H  
ATOM   4438  HB3 ASN A 303     -53.309 -12.151  44.315  1.00 97.38           H  
ATOM   4439  O   ASN A 303     -54.723 -11.570  40.805  1.00 97.38           O  
ATOM   4440  CG  ASN A 303     -51.293 -11.763  43.688  1.00 97.38           C  
ATOM   4441  ND2 ASN A 303     -50.749 -12.526  44.606  1.00 97.38           N  
ATOM   4442 HD21 ASN A 303     -49.774 -12.377  44.827  1.00 97.38           H  
ATOM   4443 HD22 ASN A 303     -51.312 -13.184  45.125  1.00 97.38           H  
ATOM   4444  OD1 ASN A 303     -50.597 -10.974  43.064  1.00 97.38           O  
ATOM   4445  N   SER A 304     -55.873 -10.969  42.632  1.00 97.31           N  
ATOM   4446  H   SER A 304     -55.835 -10.665  43.594  1.00 97.31           H  
ATOM   4447  CA  SER A 304     -57.187 -11.255  42.048  1.00 97.31           C  
ATOM   4448  HA  SER A 304     -57.167 -12.271  41.655  1.00 97.31           H  
ATOM   4449  C   SER A 304     -57.525 -10.318  40.884  1.00 97.31           C  
ATOM   4450  CB  SER A 304     -58.283 -11.202  43.117  1.00 97.31           C  
ATOM   4451  HB2 SER A 304     -57.956 -11.706  44.027  1.00 97.31           H  
ATOM   4452  HB3 SER A 304     -59.152 -11.737  42.735  1.00 97.31           H  
ATOM   4453  O   SER A 304     -58.074 -10.768  39.879  1.00 97.31           O  
ATOM   4454  OG  SER A 304     -58.684  -9.880  43.400  1.00 97.31           O  
ATOM   4455  HG  SER A 304     -58.009  -9.391  43.877  1.00 97.31           H  
ATOM   4456  N   GLN A 305     -57.129  -9.043  40.956  1.00 97.69           N  
ATOM   4457  H   GLN A 305     -56.738  -8.716  41.828  1.00 97.69           H  
ATOM   4458  CA  GLN A 305     -57.358  -8.069  39.883  1.00 97.69           C  
ATOM   4459  HA  GLN A 305     -58.399  -8.131  39.569  1.00 97.69           H  
ATOM   4460  C   GLN A 305     -56.497  -8.338  38.647  1.00 97.69           C  
ATOM   4461  CB  GLN A 305     -57.088  -6.654  40.398  1.00 97.69           C  
ATOM   4462  HB2 GLN A 305     -56.107  -6.612  40.870  1.00 97.69           H  
ATOM   4463  HB3 GLN A 305     -57.099  -5.960  39.557  1.00 97.69           H  
ATOM   4464  O   GLN A 305     -56.950  -8.090  37.527  1.00 97.69           O  
ATOM   4465  CG  GLN A 305     -58.165  -6.228  41.398  1.00 97.69           C  
ATOM   4466  HG2 GLN A 305     -58.199  -6.940  42.222  1.00 97.69           H  
ATOM   4467  HG3 GLN A 305     -59.142  -6.220  40.916  1.00 97.69           H  
ATOM   4468  CD  GLN A 305     -57.894  -4.845  41.959  1.00 97.69           C  
ATOM   4469  NE2 GLN A 305     -58.156  -4.680  43.223  1.00 97.69           N  
ATOM   4470 HE21 GLN A 305     -57.953  -3.805  43.684  1.00 97.69           H  
ATOM   4471 HE22 GLN A 305     -58.615  -5.386  43.780  1.00 97.69           H  
ATOM   4472  OE1 GLN A 305     -57.457  -3.924  41.274  1.00 97.69           O  
ATOM   4473  N   ILE A 306     -55.288  -8.876  38.845  1.00 95.53           N  
ATOM   4474  H   ILE A 306     -54.980  -8.999  39.799  1.00 95.53           H  
ATOM   4475  CA  ILE A 306     -54.422  -9.358  37.759  1.00 95.53           C  
ATOM   4476  HA  ILE A 306     -54.350  -8.586  36.992  1.00 95.53           H  
ATOM   4477  C   ILE A 306     -55.063 -10.589  37.106  1.00 95.53           C  
ATOM   4478  CB  ILE A 306     -52.998  -9.660  38.284  1.00 95.53           C  
ATOM   4479  HB  ILE A 306     -53.074 -10.384  39.096  1.00 95.53           H  
ATOM   4480  O   ILE A 306     -55.238 -10.620  35.892  1.00 95.53           O  
ATOM   4481  CG1 ILE A 306     -52.327  -8.381  38.832  1.00 95.53           C  
ATOM   4482 HG12 ILE A 306     -53.044  -7.807  39.419  1.00 95.53           H  
ATOM   4483 HG13 ILE A 306     -52.002  -7.759  37.998  1.00 95.53           H  
ATOM   4484  CG2 ILE A 306     -52.131 -10.270  37.162  1.00 95.53           C  
ATOM   4485 HG21 ILE A 306     -51.110 -10.440  37.505  1.00 95.53           H  
ATOM   4486 HG22 ILE A 306     -52.113  -9.605  36.299  1.00 95.53           H  
ATOM   4487 HG23 ILE A 306     -52.532 -11.234  36.848  1.00 95.53           H  
ATOM   4488  CD1 ILE A 306     -51.135  -8.654  39.755  1.00 95.53           C  
ATOM   4489 HD11 ILE A 306     -50.562  -7.737  39.895  1.00 95.53           H  
ATOM   4490 HD12 ILE A 306     -51.494  -8.994  40.727  1.00 95.53           H  
ATOM   4491 HD13 ILE A 306     -50.489  -9.428  39.340  1.00 95.53           H  
ATOM   4492  N   THR A 307     -55.499 -11.556  37.918  1.00 95.56           N  
ATOM   4493  H   THR A 307     -55.335 -11.443  38.908  1.00 95.56           H  
ATOM   4494  CA  THR A 307     -56.155 -12.795  37.457  1.00 95.56           C  
ATOM   4495  HA  THR A 307     -55.484 -13.337  36.791  1.00 95.56           H  
ATOM   4496  C   THR A 307     -57.452 -12.517  36.690  1.00 95.56           C  
ATOM   4497  CB  THR A 307     -56.471 -13.685  38.668  1.00 95.56           C  
ATOM   4498  HB  THR A 307     -57.105 -13.132  39.361  1.00 95.56           H  
ATOM   4499  O   THR A 307     -57.736 -13.131  35.665  1.00 95.56           O  
ATOM   4500  CG2 THR A 307     -57.204 -14.972  38.298  1.00 95.56           C  
ATOM   4501 HG21 THR A 307     -58.278 -14.782  38.298  1.00 95.56           H  
ATOM   4502 HG22 THR A 307     -56.917 -15.291  37.296  1.00 95.56           H  
ATOM   4503 HG23 THR A 307     -56.983 -15.761  39.017  1.00 95.56           H  
ATOM   4504  OG1 THR A 307     -55.287 -14.008  39.359  1.00 95.56           O  
ATOM   4505  HG1 THR A 307     -55.032 -13.237  39.871  1.00 95.56           H  
ATOM   4506  N   ALA A 308     -58.248 -11.554  37.160  1.00 94.96           N  
ATOM   4507  H   ALA A 308     -58.005 -11.118  38.038  1.00 94.96           H  
ATOM   4508  CA  ALA A 308     -59.482 -11.132  36.505  1.00 94.96           C  
ATOM   4509  HA  ALA A 308     -60.045 -12.020  36.217  1.00 94.96           H  
ATOM   4510  C   ALA A 308     -59.245 -10.313  35.221  1.00 94.96           C  
ATOM   4511  CB  ALA A 308     -60.309 -10.344  37.530  1.00 94.96           C  
ATOM   4512  HB1 ALA A 308     -61.258 -10.042  37.087  1.00 94.96           H  
ATOM   4513  HB2 ALA A 308     -59.761  -9.453  37.838  1.00 94.96           H  
ATOM   4514  HB3 ALA A 308     -60.502 -10.963  38.406  1.00 94.96           H  
ATOM   4515  O   ALA A 308     -60.196 -10.059  34.478  1.00 94.96           O  
ATOM   4516  N   GLY A 309     -58.006  -9.872  34.964  1.00 91.82           N  
ATOM   4517  H   GLY A 309     -57.250 -10.177  35.560  1.00 91.82           H  
ATOM   4518  CA  GLY A 309     -57.662  -8.981  33.856  1.00 91.82           C  
ATOM   4519  HA2 GLY A 309     -56.576  -8.905  33.802  1.00 91.82           H  
ATOM   4520  HA3 GLY A 309     -58.029  -9.405  32.921  1.00 91.82           H  
ATOM   4521  C   GLY A 309     -58.225  -7.562  34.005  1.00 91.82           C  
ATOM   4522  O   GLY A 309     -58.360  -6.847  33.012  1.00 91.82           O  
ATOM   4523  N   THR A 310     -58.584  -7.148  35.227  1.00 94.20           N  
ATOM   4524  H   THR A 310     -58.425  -7.776  36.002  1.00 94.20           H  
ATOM   4525  CA  THR A 310     -59.071  -5.788  35.525  1.00 94.20           C  
ATOM   4526  HA  THR A 310     -59.864  -5.538  34.820  1.00 94.20           H  
ATOM   4527  C   THR A 310     -57.953  -4.757  35.360  1.00 94.20           C  
ATOM   4528  CB  THR A 310     -59.644  -5.710  36.950  1.00 94.20           C  
ATOM   4529  HB  THR A 310     -58.840  -5.853  37.672  1.00 94.20           H  
ATOM   4530  O   THR A 310     -58.210  -3.617  34.965  1.00 94.20           O  
ATOM   4531  CG2 THR A 310     -60.356  -4.387  37.235  1.00 94.20           C  
ATOM   4532 HG21 THR A 310     -61.128  -4.208  36.487  1.00 94.20           H  
ATOM   4533 HG22 THR A 310     -60.808  -4.420  38.227  1.00 94.20           H  
ATOM   4534 HG23 THR A 310     -59.637  -3.568  37.222  1.00 94.20           H  
ATOM   4535  OG1 THR A 310     -60.613  -6.716  37.146  1.00 94.20           O  
ATOM   4536  HG1 THR A 310     -60.726  -6.814  38.094  1.00 94.20           H  
ATOM   4537  N   ILE A 311     -56.707  -5.176  35.600  1.00 95.05           N  
ATOM   4538  H   ILE A 311     -56.587  -6.137  35.889  1.00 95.05           H  
ATOM   4539  CA  ILE A 311     -55.484  -4.435  35.281  1.00 95.05           C  
ATOM   4540  HA  ILE A 311     -55.781  -3.537  34.738  1.00 95.05           H  
ATOM   4541  C   ILE A 311     -54.576  -5.270  34.358  1.00 95.05           C  
ATOM   4542  CB  ILE A 311     -54.749  -3.977  36.559  1.00 95.05           C  
ATOM   4543  HB  ILE A 311     -53.859  -3.432  36.245  1.00 95.05           H  
ATOM   4544  O   ILE A 311     -54.642  -6.498  34.410  1.00 95.05           O  
ATOM   4545  CG1 ILE A 311     -54.287  -5.167  37.431  1.00 95.05           C  
ATOM   4546 HG12 ILE A 311     -53.629  -5.810  36.846  1.00 95.05           H  
ATOM   4547 HG13 ILE A 311     -55.147  -5.755  37.749  1.00 95.05           H  
ATOM   4548  CG2 ILE A 311     -55.633  -2.988  37.340  1.00 95.05           C  
ATOM   4549 HG21 ILE A 311     -56.462  -3.512  37.816  1.00 95.05           H  
ATOM   4550 HG22 ILE A 311     -55.051  -2.491  38.116  1.00 95.05           H  
ATOM   4551 HG23 ILE A 311     -56.035  -2.225  36.673  1.00 95.05           H  
ATOM   4552  CD1 ILE A 311     -53.515  -4.723  38.675  1.00 95.05           C  
ATOM   4553 HD11 ILE A 311     -54.196  -4.239  39.376  1.00 95.05           H  
ATOM   4554 HD12 ILE A 311     -53.077  -5.589  39.171  1.00 95.05           H  
ATOM   4555 HD13 ILE A 311     -52.715  -4.036  38.396  1.00 95.05           H  
ATOM   4556  N   PRO A 312     -53.720  -4.642  33.524  1.00 92.86           N  
ATOM   4557  CA  PRO A 312     -52.831  -5.360  32.602  1.00 92.86           C  
ATOM   4558  HA  PRO A 312     -53.446  -5.918  31.896  1.00 92.86           H  
ATOM   4559  C   PRO A 312     -51.843  -6.342  33.256  1.00 92.86           C  
ATOM   4560  CB  PRO A 312     -52.066  -4.266  31.848  1.00 92.86           C  
ATOM   4561  HB2 PRO A 312     -51.155  -4.005  32.386  1.00 92.86           H  
ATOM   4562  HB3 PRO A 312     -51.830  -4.568  30.828  1.00 92.86           H  
ATOM   4563  O   PRO A 312     -51.425  -7.298  32.609  1.00 92.86           O  
ATOM   4564  CG  PRO A 312     -53.016  -3.073  31.882  1.00 92.86           C  
ATOM   4565  HG2 PRO A 312     -53.766  -3.179  31.098  1.00 92.86           H  
ATOM   4566  HG3 PRO A 312     -52.485  -2.126  31.787  1.00 92.86           H  
ATOM   4567  CD  PRO A 312     -53.676  -3.210  33.250  1.00 92.86           C  
ATOM   4568  HD2 PRO A 312     -54.670  -2.766  33.210  1.00 92.86           H  
ATOM   4569  HD3 PRO A 312     -53.070  -2.715  34.009  1.00 92.86           H  
ATOM   4570  N   GLY A 313     -51.440  -6.111  34.508  1.00 93.44           N  
ATOM   4571  H   GLY A 313     -51.715  -5.247  34.953  1.00 93.44           H  
ATOM   4572  CA  GLY A 313     -50.496  -6.962  35.228  1.00 93.44           C  
ATOM   4573  HA2 GLY A 313     -50.742  -8.007  35.040  1.00 93.44           H  
ATOM   4574  HA3 GLY A 313     -50.595  -6.781  36.298  1.00 93.44           H  
ATOM   4575  C   GLY A 313     -49.037  -6.708  34.837  1.00 93.44           C  
ATOM   4576  O   GLY A 313     -48.569  -5.571  34.829  1.00 93.44           O  
ATOM   4577  N   GLY A 314     -48.270  -7.770  34.576  1.00 92.97           N  
ATOM   4578  H   GLY A 314     -48.712  -8.677  34.539  1.00 92.97           H  
ATOM   4579  CA  GLY A 314     -46.809  -7.685  34.394  1.00 92.97           C  
ATOM   4580  HA2 GLY A 314     -46.478  -8.477  33.723  1.00 92.97           H  
ATOM   4581  HA3 GLY A 314     -46.560  -6.732  33.927  1.00 92.97           H  
ATOM   4582  C   GLY A 314     -46.005  -7.766  35.696  1.00 92.97           C  
ATOM   4583  O   GLY A 314     -44.774  -7.766  35.667  1.00 92.97           O  
ATOM   4584  N   PHE A 315     -46.698  -7.866  36.826  1.00 94.79           N  
ATOM   4585  H   PHE A 315     -47.705  -7.917  36.762  1.00 94.79           H  
ATOM   4586  CA  PHE A 315     -46.160  -8.052  38.167  1.00 94.79           C  
ATOM   4587  HA  PHE A 315     -45.196  -8.555  38.096  1.00 94.79           H  
ATOM   4588  C   PHE A 315     -47.100  -8.957  38.972  1.00 94.79           C  
ATOM   4589  CB  PHE A 315     -45.969  -6.678  38.838  1.00 94.79           C  
ATOM   4590  HB2 PHE A 315     -45.377  -6.042  38.179  1.00 94.79           H  
ATOM   4591  HB3 PHE A 315     -45.388  -6.807  39.751  1.00 94.79           H  
ATOM   4592  O   PHE A 315     -48.196  -9.269  38.512  1.00 94.79           O  
ATOM   4593  CG  PHE A 315     -47.248  -5.953  39.214  1.00 94.79           C  
ATOM   4594  CD1 PHE A 315     -47.960  -5.216  38.249  1.00 94.79           C  
ATOM   4595  HD1 PHE A 315     -47.606  -5.166  37.230  1.00 94.79           H  
ATOM   4596  CD2 PHE A 315     -47.736  -6.026  40.534  1.00 94.79           C  
ATOM   4597  HD2 PHE A 315     -47.206  -6.601  41.279  1.00 94.79           H  
ATOM   4598  CE1 PHE A 315     -49.154  -4.562  38.595  1.00 94.79           C  
ATOM   4599  HE1 PHE A 315     -49.711  -4.022  37.844  1.00 94.79           H  
ATOM   4600  CE2 PHE A 315     -48.931  -5.371  40.880  1.00 94.79           C  
ATOM   4601  HE2 PHE A 315     -49.320  -5.450  41.885  1.00 94.79           H  
ATOM   4602  CZ  PHE A 315     -49.640  -4.642  39.911  1.00 94.79           C  
ATOM   4603  HZ  PHE A 315     -50.572  -4.161  40.171  1.00 94.79           H  
ATOM   4604  N   TYR A 316     -46.676  -9.359  40.163  1.00 94.90           N  
ATOM   4605  H   TYR A 316     -45.733  -9.125  40.436  1.00 94.90           H  
ATOM   4606  CA  TYR A 316     -47.492 -10.043  41.162  1.00 94.90           C  
ATOM   4607  HA  TYR A 316     -48.548  -9.870  40.955  1.00 94.90           H  
ATOM   4608  C   TYR A 316     -47.190  -9.476  42.553  1.00 94.90           C  
ATOM   4609  CB  TYR A 316     -47.235 -11.556  41.102  1.00 94.90           C  
ATOM   4610  HB2 TYR A 316     -47.500 -11.919  40.109  1.00 94.90           H  
ATOM   4611  HB3 TYR A 316     -47.896 -12.052  41.813  1.00 94.90           H  
ATOM   4612  O   TYR A 316     -46.153  -8.837  42.762  1.00 94.90           O  
ATOM   4613  CG  TYR A 316     -45.804 -11.957  41.405  1.00 94.90           C  
ATOM   4614  CD1 TYR A 316     -44.839 -11.943  40.380  1.00 94.90           C  
ATOM   4615  HD1 TYR A 316     -45.119 -11.635  39.383  1.00 94.90           H  
ATOM   4616  CD2 TYR A 316     -45.433 -12.316  42.714  1.00 94.90           C  
ATOM   4617  HD2 TYR A 316     -46.169 -12.328  43.504  1.00 94.90           H  
ATOM   4618  CE1 TYR A 316     -43.507 -12.303  40.654  1.00 94.90           C  
ATOM   4619  HE1 TYR A 316     -42.763 -12.272  39.872  1.00 94.90           H  
ATOM   4620  CE2 TYR A 316     -44.101 -12.676  42.990  1.00 94.90           C  
ATOM   4621  HE2 TYR A 316     -43.800 -12.954  43.989  1.00 94.90           H  
ATOM   4622  OH  TYR A 316     -41.865 -13.028  42.261  1.00 94.90           O  
ATOM   4623  HH  TYR A 316     -41.246 -12.883  41.542  1.00 94.90           H  
ATOM   4624  CZ  TYR A 316     -43.141 -12.686  41.960  1.00 94.90           C  
ATOM   4625  N   ALA A 317     -48.099  -9.702  43.497  1.00 96.80           N  
ATOM   4626  H   ALA A 317     -48.934 -10.214  43.251  1.00 96.80           H  
ATOM   4627  CA  ALA A 317     -47.893  -9.437  44.913  1.00 96.80           C  
ATOM   4628  HA  ALA A 317     -47.057  -8.745  45.021  1.00 96.80           H  
ATOM   4629  C   ALA A 317     -47.541 -10.728  45.665  1.00 96.80           C  
ATOM   4630  CB  ALA A 317     -49.134  -8.751  45.488  1.00 96.80           C  
ATOM   4631  HB1 ALA A 317     -50.004  -9.400  45.383  1.00 96.80           H  
ATOM   4632  HB2 ALA A 317     -48.979  -8.526  46.543  1.00 96.80           H  
ATOM   4633  HB3 ALA A 317     -49.316  -7.820  44.952  1.00 96.80           H  
ATOM   4634  O   ALA A 317     -48.027 -11.809  45.330  1.00 96.80           O  
ATOM   4635  N   VAL A 318     -46.717 -10.608  46.704  1.00 95.42           N  
ATOM   4636  H   VAL A 318     -46.312  -9.701  46.886  1.00 95.42           H  
ATOM   4637  CA  VAL A 318     -46.305 -11.717  47.573  1.00 95.42           C  
ATOM   4638  HA  VAL A 318     -47.114 -12.447  47.596  1.00 95.42           H  
ATOM   4639  C   VAL A 318     -46.082 -11.231  49.006  1.00 95.42           C  
ATOM   4640  CB  VAL A 318     -45.072 -12.422  46.980  1.00 95.42           C  
ATOM   4641  HB  VAL A 318     -45.338 -12.744  45.973  1.00 95.42           H  
ATOM   4642  O   VAL A 318     -45.610 -10.114  49.226  1.00 95.42           O  
ATOM   4643  CG1 VAL A 318     -43.855 -11.505  46.850  1.00 95.42           C  
ATOM   4644 HG11 VAL A 318     -43.394 -11.339  47.823  1.00 95.42           H  
ATOM   4645 HG12 VAL A 318     -44.141 -10.549  46.411  1.00 95.42           H  
ATOM   4646 HG13 VAL A 318     -43.159 -11.972  46.153  1.00 95.42           H  
ATOM   4647  CG2 VAL A 318     -44.671 -13.673  47.768  1.00 95.42           C  
ATOM   4648 HG21 VAL A 318     -44.272 -13.394  48.743  1.00 95.42           H  
ATOM   4649 HG22 VAL A 318     -45.540 -14.318  47.898  1.00 95.42           H  
ATOM   4650 HG23 VAL A 318     -43.921 -14.227  47.204  1.00 95.42           H  
ATOM   4651  N   GLY A 319     -46.450 -12.076  49.969  1.00 96.71           N  
ATOM   4652  H   GLY A 319     -46.896 -12.940  49.696  1.00 96.71           H  
ATOM   4653  CA  GLY A 319     -46.439 -11.794  51.406  1.00 96.71           C  
ATOM   4654  HA2 GLY A 319     -45.480 -12.089  51.832  1.00 96.71           H  
ATOM   4655  HA3 GLY A 319     -46.575 -10.727  51.583  1.00 96.71           H  
ATOM   4656  C   GLY A 319     -47.556 -12.555  52.125  1.00 96.71           C  
ATOM   4657  O   GLY A 319     -48.407 -13.176  51.488  1.00 96.71           O  
ATOM   4658  N   GLY A 320     -47.562 -12.528  53.457  1.00 95.72           N  
ATOM   4659  H   GLY A 320     -46.812 -12.032  53.918  1.00 95.72           H  
ATOM   4660  CA  GLY A 320     -48.651 -13.059  54.286  1.00 95.72           C  
ATOM   4661  HA2 GLY A 320     -49.586 -12.594  53.973  1.00 95.72           H  
ATOM   4662  HA3 GLY A 320     -48.461 -12.788  55.324  1.00 95.72           H  
ATOM   4663  C   GLY A 320     -48.859 -14.577  54.231  1.00 95.72           C  
ATOM   4664  O   GLY A 320     -49.860 -15.061  54.741  1.00 95.72           O  
ATOM   4665  N   GLY A 321     -47.938 -15.338  53.636  1.00 95.83           N  
ATOM   4666  H   GLY A 321     -47.137 -14.886  53.218  1.00 95.83           H  
ATOM   4667  CA  GLY A 321     -48.066 -16.783  53.438  1.00 95.83           C  
ATOM   4668  HA2 GLY A 321     -47.069 -17.222  53.419  1.00 95.83           H  
ATOM   4669  HA3 GLY A 321     -48.617 -17.218  54.272  1.00 95.83           H  
ATOM   4670  C   GLY A 321     -48.778 -17.190  52.144  1.00 95.83           C  
ATOM   4671  O   GLY A 321     -49.031 -18.379  51.964  1.00 95.83           O  
ATOM   4672  N   VAL A 322     -49.086 -16.249  51.242  1.00 95.69           N  
ATOM   4673  H   VAL A 322     -48.865 -15.285  51.448  1.00 95.69           H  
ATOM   4674  CA  VAL A 322     -49.727 -16.546  49.949  1.00 95.69           C  
ATOM   4675  HA  VAL A 322     -50.596 -17.178  50.131  1.00 95.69           H  
ATOM   4676  C   VAL A 322     -48.762 -17.310  49.043  1.00 95.69           C  
ATOM   4677  CB  VAL A 322     -50.225 -15.263  49.254  1.00 95.69           C  
ATOM   4678  HB  VAL A 322     -49.393 -14.570  49.126  1.00 95.69           H  
ATOM   4679  O   VAL A 322     -47.784 -16.746  48.554  1.00 95.69           O  
ATOM   4680  CG1 VAL A 322     -50.840 -15.563  47.881  1.00 95.69           C  
ATOM   4681 HG11 VAL A 322     -51.623 -16.317  47.970  1.00 95.69           H  
ATOM   4682 HG12 VAL A 322     -51.288 -14.662  47.462  1.00 95.69           H  
ATOM   4683 HG13 VAL A 322     -50.079 -15.913  47.184  1.00 95.69           H  
ATOM   4684  CG2 VAL A 322     -51.306 -14.592  50.104  1.00 95.69           C  
ATOM   4685 HG21 VAL A 322     -52.136 -15.285  50.233  1.00 95.69           H  
ATOM   4686 HG22 VAL A 322     -50.907 -14.309  51.078  1.00 95.69           H  
ATOM   4687 HG23 VAL A 322     -51.682 -13.700  49.603  1.00 95.69           H  
ATOM   4688  N   THR A 323     -49.038 -18.597  48.816  1.00 93.69           N  
ATOM   4689  H   THR A 323     -49.805 -19.022  49.317  1.00 93.69           H  
ATOM   4690  CA  THR A 323     -48.221 -19.470  47.954  1.00 93.69           C  
ATOM   4691  HA  THR A 323     -47.198 -19.094  47.934  1.00 93.69           H  
ATOM   4692  C   THR A 323     -48.690 -19.516  46.506  1.00 93.69           C  
ATOM   4693  CB  THR A 323     -48.175 -20.908  48.484  1.00 93.69           C  
ATOM   4694  HB  THR A 323     -47.586 -21.518  47.799  1.00 93.69           H  
ATOM   4695  O   THR A 323     -47.881 -19.825  45.638  1.00 93.69           O  
ATOM   4696  CG2 THR A 323     -47.522 -20.979  49.866  1.00 93.69           C  
ATOM   4697 HG21 THR A 323     -48.145 -20.467  50.600  1.00 93.69           H  
ATOM   4698 HG22 THR A 323     -47.413 -22.023  50.156  1.00 93.69           H  
ATOM   4699 HG23 THR A 323     -46.540 -20.507  49.835  1.00 93.69           H  
ATOM   4700  OG1 THR A 323     -49.471 -21.461  48.589  1.00 93.69           O  
ATOM   4701  HG1 THR A 323     -49.795 -21.621  47.699  1.00 93.69           H  
ATOM   4702  N   ASP A 324     -49.957 -19.200  46.242  1.00 93.02           N  
ATOM   4703  H   ASP A 324     -50.558 -18.907  46.999  1.00 93.02           H  
ATOM   4704  CA  ASP A 324     -50.537 -19.210  44.900  1.00 93.02           C  
ATOM   4705  HA  ASP A 324     -49.866 -19.720  44.208  1.00 93.02           H  
ATOM   4706  C   ASP A 324     -50.695 -17.755  44.436  1.00 93.02           C  
ATOM   4707  CB  ASP A 324     -51.871 -19.985  44.893  1.00 93.02           C  
ATOM   4708  HB2 ASP A 324     -52.558 -19.505  45.590  1.00 93.02           H  
ATOM   4709  HB3 ASP A 324     -52.304 -19.908  43.896  1.00 93.02           H  
ATOM   4710  O   ASP A 324     -51.459 -16.980  45.015  1.00 93.02           O  
ATOM   4711  CG  ASP A 324     -51.766 -21.479  45.259  1.00 93.02           C  
ATOM   4712  OD1 ASP A 324     -50.639 -22.010  45.394  1.00 93.02           O  
ATOM   4713  OD2 ASP A 324     -52.837 -22.101  45.456  1.00 93.02           O  
ATOM   4714  N   GLY A 325     -49.918 -17.359  43.430  1.00 92.99           N  
ATOM   4715  H   GLY A 325     -49.316 -18.048  43.003  1.00 92.99           H  
ATOM   4716  CA  GLY A 325     -49.976 -16.035  42.816  1.00 92.99           C  
ATOM   4717  HA2 GLY A 325     -49.040 -15.869  42.283  1.00 92.99           H  
ATOM   4718  HA3 GLY A 325     -50.072 -15.275  43.591  1.00 92.99           H  
ATOM   4719  C   GLY A 325     -51.149 -15.879  41.836  1.00 92.99           C  
ATOM   4720  O   GLY A 325     -52.057 -16.712  41.802  1.00 92.99           O  
ATOM   4721  N   PRO A 326     -51.153 -14.814  41.013  1.00 93.63           N  
ATOM   4722  CA  PRO A 326     -52.199 -14.624  40.015  1.00 93.63           C  
ATOM   4723  HA  PRO A 326     -53.169 -14.647  40.511  1.00 93.63           H  
ATOM   4724  C   PRO A 326     -52.168 -15.729  38.943  1.00 93.63           C  
ATOM   4725  CB  PRO A 326     -51.951 -13.229  39.434  1.00 93.63           C  
ATOM   4726  HB2 PRO A 326     -52.453 -12.485  40.054  1.00 93.63           H  
ATOM   4727  HB3 PRO A 326     -52.276 -13.149  38.397  1.00 93.63           H  
ATOM   4728  O   PRO A 326     -51.106 -16.268  38.623  1.00 93.63           O  
ATOM   4729  CG  PRO A 326     -50.441 -13.051  39.580  1.00 93.63           C  
ATOM   4730  HG2 PRO A 326     -49.936 -13.545  38.750  1.00 93.63           H  
ATOM   4731  HG3 PRO A 326     -50.157 -12.000  39.637  1.00 93.63           H  
ATOM   4732  CD  PRO A 326     -50.118 -13.799  40.874  1.00 93.63           C  
ATOM   4733  HD2 PRO A 326     -49.127 -14.247  40.800  1.00 93.63           H  
ATOM   4734  HD3 PRO A 326     -50.158 -13.115  41.722  1.00 93.63           H  
ATOM   4735  N   GLU A 327     -53.330 -16.045  38.365  1.00 91.15           N  
ATOM   4736  H   GLU A 327     -54.158 -15.544  38.655  1.00 91.15           H  
ATOM   4737  CA  GLU A 327     -53.418 -16.868  37.152  1.00 91.15           C  
ATOM   4738  HA  GLU A 327     -52.652 -17.642  37.199  1.00 91.15           H  
ATOM   4739  C   GLU A 327     -53.132 -15.982  35.936  1.00 91.15           C  
ATOM   4740  CB  GLU A 327     -54.781 -17.576  37.059  1.00 91.15           C  
ATOM   4741  HB2 GLU A 327     -55.554 -16.822  36.912  1.00 91.15           H  
ATOM   4742  HB3 GLU A 327     -54.967 -18.089  38.003  1.00 91.15           H  
ATOM   4743  O   GLU A 327     -53.840 -15.006  35.684  1.00 91.15           O  
ATOM   4744  CG  GLU A 327     -54.894 -18.598  35.912  1.00 91.15           C  
ATOM   4745  HG2 GLU A 327     -54.178 -19.400  36.090  1.00 91.15           H  
ATOM   4746  HG3 GLU A 327     -54.623 -18.109  34.976  1.00 91.15           H  
ATOM   4747  CD  GLU A 327     -56.312 -19.198  35.776  1.00 91.15           C  
ATOM   4748  OE1 GLU A 327     -56.646 -19.673  34.665  1.00 91.15           O  
ATOM   4749  OE2 GLU A 327     -57.078 -19.195  36.769  1.00 91.15           O  
ATOM   4750  N   ILE A 328     -52.075 -16.307  35.193  1.00 85.36           N  
ATOM   4751  H   ILE A 328     -51.536 -17.121  35.450  1.00 85.36           H  
ATOM   4752  CA  ILE A 328     -51.653 -15.573  33.998  1.00 85.36           C  
ATOM   4753  HA  ILE A 328     -52.413 -14.835  33.742  1.00 85.36           H  
ATOM   4754  C   ILE A 328     -51.551 -16.577  32.856  1.00 85.36           C  
ATOM   4755  CB  ILE A 328     -50.318 -14.835  34.220  1.00 85.36           C  
ATOM   4756  HB  ILE A 328     -49.528 -15.582  34.306  1.00 85.36           H  
ATOM   4757  O   ILE A 328     -50.954 -17.638  33.017  1.00 85.36           O  
ATOM   4758  CG1 ILE A 328     -50.307 -13.945  35.487  1.00 85.36           C  
ATOM   4759 HG12 ILE A 328     -50.689 -12.952  35.249  1.00 85.36           H  
ATOM   4760 HG13 ILE A 328     -50.936 -14.353  36.278  1.00 85.36           H  
ATOM   4761  CG2 ILE A 328     -50.043 -13.929  33.000  1.00 85.36           C  
ATOM   4762 HG21 ILE A 328     -49.897 -14.519  32.095  1.00 85.36           H  
ATOM   4763 HG22 ILE A 328     -50.890 -13.264  32.837  1.00 85.36           H  
ATOM   4764 HG23 ILE A 328     -49.160 -13.313  33.168  1.00 85.36           H  
ATOM   4765  CD1 ILE A 328     -48.898 -13.832  36.062  1.00 85.36           C  
ATOM   4766 HD11 ILE A 328     -48.175 -13.692  35.259  1.00 85.36           H  
ATOM   4767 HD12 ILE A 328     -48.860 -12.994  36.759  1.00 85.36           H  
ATOM   4768 HD13 ILE A 328     -48.649 -14.751  36.592  1.00 85.36           H  
ATOM   4769  N   ASP A 329     -52.173 -16.268  31.719  1.00 79.40           N  
ATOM   4770  H   ASP A 329     -52.546 -15.336  31.608  1.00 79.40           H  
ATOM   4771  CA  ASP A 329     -52.254 -17.164  30.555  1.00 79.40           C  
ATOM   4772  HA  ASP A 329     -53.031 -16.759  29.907  1.00 79.40           H  
ATOM   4773  C   ASP A 329     -52.740 -18.594  30.902  1.00 79.40           C  
ATOM   4774  CB  ASP A 329     -50.946 -17.109  29.737  1.00 79.40           C  
ATOM   4775  HB2 ASP A 329     -50.119 -17.468  30.350  1.00 79.40           H  
ATOM   4776  HB3 ASP A 329     -51.040 -17.775  28.879  1.00 79.40           H  
ATOM   4777  O   ASP A 329     -52.357 -19.573  30.269  1.00 79.40           O  
ATOM   4778  CG  ASP A 329     -50.620 -15.706  29.198  1.00 79.40           C  
ATOM   4779  OD1 ASP A 329     -51.575 -14.916  28.998  1.00 79.40           O  
ATOM   4780  OD2 ASP A 329     -49.418 -15.423  28.970  1.00 79.40           O  
ATOM   4781  N   GLY A 330     -53.611 -18.727  31.911  1.00 82.79           N  
ATOM   4782  H   GLY A 330     -53.864 -17.899  32.431  1.00 82.79           H  
ATOM   4783  CA  GLY A 330     -54.152 -20.017  32.362  1.00 82.79           C  
ATOM   4784  HA2 GLY A 330     -54.316 -20.660  31.498  1.00 82.79           H  
ATOM   4785  HA3 GLY A 330     -55.116 -19.842  32.840  1.00 82.79           H  
ATOM   4786  C   GLY A 330     -53.267 -20.786  33.350  1.00 82.79           C  
ATOM   4787  O   GLY A 330     -53.605 -21.911  33.722  1.00 82.79           O  
ATOM   4788  N   VAL A 331     -52.142 -20.205  33.776  1.00 82.55           N  
ATOM   4789  H   VAL A 331     -51.891 -19.305  33.391  1.00 82.55           H  
ATOM   4790  CA  VAL A 331     -51.187 -20.813  34.709  1.00 82.55           C  
ATOM   4791  HA  VAL A 331     -51.505 -21.831  34.933  1.00 82.55           H  
ATOM   4792  C   VAL A 331     -51.166 -20.025  36.016  1.00 82.55           C  
ATOM   4793  CB  VAL A 331     -49.781 -20.902  34.080  1.00 82.55           C  
ATOM   4794  HB  VAL A 331     -49.414 -19.899  33.861  1.00 82.55           H  
ATOM   4795  O   VAL A 331     -50.885 -18.828  36.032  1.00 82.55           O  
ATOM   4796  CG1 VAL A 331     -48.790 -21.586  35.032  1.00 82.55           C  
ATOM   4797 HG11 VAL A 331     -48.655 -20.989  35.934  1.00 82.55           H  
ATOM   4798 HG12 VAL A 331     -47.822 -21.681  34.538  1.00 82.55           H  
ATOM   4799 HG13 VAL A 331     -49.148 -22.580  35.298  1.00 82.55           H  
ATOM   4800  CG2 VAL A 331     -49.808 -21.708  32.773  1.00 82.55           C  
ATOM   4801 HG21 VAL A 331     -48.798 -21.819  32.380  1.00 82.55           H  
ATOM   4802 HG22 VAL A 331     -50.227 -22.699  32.948  1.00 82.55           H  
ATOM   4803 HG23 VAL A 331     -50.404 -21.190  32.022  1.00 82.55           H  
ATOM   4804  N   THR A 332     -51.443 -20.697  37.134  1.00 89.17           N  
ATOM   4805  H   THR A 332     -51.728 -21.664  37.065  1.00 89.17           H  
ATOM   4806  CA  THR A 332     -51.262 -20.127  38.476  1.00 89.17           C  
ATOM   4807  HA  THR A 332     -51.663 -19.114  38.493  1.00 89.17           H  
ATOM   4808  C   THR A 332     -49.774 -20.058  38.811  1.00 89.17           C  
ATOM   4809  CB  THR A 332     -52.000 -20.951  39.540  1.00 89.17           C  
ATOM   4810  HB  THR A 332     -51.538 -21.935  39.618  1.00 89.17           H  
ATOM   4811  O   THR A 332     -49.075 -21.073  38.766  1.00 89.17           O  
ATOM   4812  CG2 THR A 332     -51.983 -20.284  40.914  1.00 89.17           C  
ATOM   4813 HG21 THR A 332     -52.395 -19.277  40.854  1.00 89.17           H  
ATOM   4814 HG22 THR A 332     -50.963 -20.230  41.294  1.00 89.17           H  
ATOM   4815 HG23 THR A 332     -52.576 -20.875  41.612  1.00 89.17           H  
ATOM   4816  OG1 THR A 332     -53.352 -21.122  39.172  1.00 89.17           O  
ATOM   4817  HG1 THR A 332     -53.763 -20.254  39.152  1.00 89.17           H  
ATOM   4818  N   LEU A 333     -49.284 -18.867  39.153  1.00 89.10           N  
ATOM   4819  H   LEU A 333     -49.896 -18.063  39.124  1.00 89.10           H  
ATOM   4820  CA  LEU A 333     -47.889 -18.663  39.536  1.00 89.10           C  
ATOM   4821  HA  LEU A 333     -47.262 -19.141  38.783  1.00 89.10           H  
ATOM   4822  C   LEU A 333     -47.585 -19.307  40.903  1.00 89.10           C  
ATOM   4823  CB  LEU A 333     -47.621 -17.148  39.519  1.00 89.10           C  
ATOM   4824  HB2 LEU A 333     -47.877 -16.758  38.534  1.00 89.10           H  
ATOM   4825  HB3 LEU A 333     -48.282 -16.674  40.245  1.00 89.10           H  
ATOM   4826  O   LEU A 333     -48.247 -18.990  41.887  1.00 89.10           O  
ATOM   4827  CG  LEU A 333     -46.172 -16.759  39.846  1.00 89.10           C  
ATOM   4828  HG  LEU A 333     -45.902 -17.145  40.829  1.00 89.10           H  
ATOM   4829  CD1 LEU A 333     -45.188 -17.299  38.810  1.00 89.10           C  
ATOM   4830 HD11 LEU A 333     -45.461 -16.962  37.810  1.00 89.10           H  
ATOM   4831 HD12 LEU A 333     -44.189 -16.945  39.064  1.00 89.10           H  
ATOM   4832 HD13 LEU A 333     -45.168 -18.389  38.837  1.00 89.10           H  
ATOM   4833  CD2 LEU A 333     -46.043 -15.237  39.865  1.00 89.10           C  
ATOM   4834 HD21 LEU A 333     -45.026 -14.956  40.138  1.00 89.10           H  
ATOM   4835 HD22 LEU A 333     -46.729 -14.819  40.602  1.00 89.10           H  
ATOM   4836 HD23 LEU A 333     -46.283 -14.829  38.884  1.00 89.10           H  
ATOM   4837  N   ASP A 334     -46.568 -20.170  40.985  1.00 89.91           N  
ATOM   4838  H   ASP A 334     -46.013 -20.362  40.164  1.00 89.91           H  
ATOM   4839  CA  ASP A 334     -46.132 -20.784  42.250  1.00 89.91           C  
ATOM   4840  HA  ASP A 334     -47.000 -20.929  42.894  1.00 89.91           H  
ATOM   4841  C   ASP A 334     -45.150 -19.857  42.981  1.00 89.91           C  
ATOM   4842  CB  ASP A 334     -45.525 -22.175  41.989  1.00 89.91           C  
ATOM   4843  HB2 ASP A 334     -44.679 -22.070  41.310  1.00 89.91           H  
ATOM   4844  HB3 ASP A 334     -46.276 -22.792  41.495  1.00 89.91           H  
ATOM   4845  O   ASP A 334     -44.032 -19.619  42.521  1.00 89.91           O  
ATOM   4846  CG  ASP A 334     -45.050 -22.907  43.258  1.00 89.91           C  
ATOM   4847  OD1 ASP A 334     -45.233 -22.396  44.390  1.00 89.91           O  
ATOM   4848  OD2 ASP A 334     -44.470 -24.005  43.115  1.00 89.91           O  
ATOM   4849  N   LEU A 335     -45.570 -19.336  44.133  1.00 91.59           N  
ATOM   4850  H   LEU A 335     -46.494 -19.599  44.445  1.00 91.59           H  
ATOM   4851  CA  LEU A 335     -44.801 -18.434  44.992  1.00 91.59           C  
ATOM   4852  HA  LEU A 335     -43.949 -18.057  44.427  1.00 91.59           H  
ATOM   4853  C   LEU A 335     -44.214 -19.138  46.223  1.00 91.59           C  
ATOM   4854  CB  LEU A 335     -45.683 -17.238  45.402  1.00 91.59           C  
ATOM   4855  HB2 LEU A 335     -46.506 -17.602  46.016  1.00 91.59           H  
ATOM   4856  HB3 LEU A 335     -45.090 -16.565  46.020  1.00 91.59           H  
ATOM   4857  O   LEU A 335     -43.591 -18.483  47.061  1.00 91.59           O  
ATOM   4858  CG  LEU A 335     -46.271 -16.430  44.232  1.00 91.59           C  
ATOM   4859  HG  LEU A 335     -46.909 -17.063  43.615  1.00 91.59           H  
ATOM   4860  CD1 LEU A 335     -47.121 -15.286  44.784  1.00 91.59           C  
ATOM   4861 HD11 LEU A 335     -46.521 -14.644  45.429  1.00 91.59           H  
ATOM   4862 HD12 LEU A 335     -47.527 -14.692  43.964  1.00 91.59           H  
ATOM   4863 HD13 LEU A 335     -47.950 -15.697  45.361  1.00 91.59           H  
ATOM   4864  CD2 LEU A 335     -45.160 -15.844  43.364  1.00 91.59           C  
ATOM   4865 HD21 LEU A 335     -44.661 -16.645  42.818  1.00 91.59           H  
ATOM   4866 HD22 LEU A 335     -45.587 -15.151  42.639  1.00 91.59           H  
ATOM   4867 HD23 LEU A 335     -44.436 -15.316  43.984  1.00 91.59           H  
ATOM   4868  N   SER A 336     -44.384 -20.457  46.360  1.00 90.65           N  
ATOM   4869  H   SER A 336     -44.846 -20.956  45.613  1.00 90.65           H  
ATOM   4870  CA  SER A 336     -44.012 -21.213  47.567  1.00 90.65           C  
ATOM   4871  HA  SER A 336     -44.579 -20.807  48.405  1.00 90.65           H  
ATOM   4872  C   SER A 336     -42.524 -21.116  47.941  1.00 90.65           C  
ATOM   4873  CB  SER A 336     -44.412 -22.682  47.395  1.00 90.65           C  
ATOM   4874  HB2 SER A 336     -45.480 -22.744  47.186  1.00 90.65           H  
ATOM   4875  HB3 SER A 336     -44.207 -23.214  48.324  1.00 90.65           H  
ATOM   4876  O   SER A 336     -42.162 -21.209  49.116  1.00 90.65           O  
ATOM   4877  OG  SER A 336     -43.698 -23.298  46.344  1.00 90.65           O  
ATOM   4878  HG  SER A 336     -44.171 -23.101  45.532  1.00 90.65           H  
ATOM   4879  N   SER A 337     -41.662 -20.888  46.953  1.00 87.88           N  
ATOM   4880  H   SER A 337     -42.032 -20.897  46.014  1.00 87.88           H  
ATOM   4881  CA  SER A 337     -40.210 -20.716  47.068  1.00 87.88           C  
ATOM   4882  HA  SER A 337     -39.853 -21.226  47.963  1.00 87.88           H  
ATOM   4883  C   SER A 337     -39.752 -19.254  47.148  1.00 87.88           C  
ATOM   4884  CB  SER A 337     -39.575 -21.369  45.842  1.00 87.88           C  
ATOM   4885  HB2 SER A 337     -38.503 -21.177  45.807  1.00 87.88           H  
ATOM   4886  HB3 SER A 337     -39.752 -22.445  45.872  1.00 87.88           H  
ATOM   4887  O   SER A 337     -38.551 -19.001  47.292  1.00 87.88           O  
ATOM   4888  OG  SER A 337     -40.215 -20.828  44.706  1.00 87.88           O  
ATOM   4889  HG  SER A 337     -39.603 -20.286  44.202  1.00 87.88           H  
ATOM   4890  N   HIS A 338     -40.666 -18.283  47.040  1.00 90.57           N  
ATOM   4891  H   HIS A 338     -41.641 -18.537  46.972  1.00 90.57           H  
ATOM   4892  CA  HIS A 338     -40.316 -16.866  47.014  1.00 90.57           C  
ATOM   4893  HA  HIS A 338     -39.558 -16.746  46.240  1.00 90.57           H  
ATOM   4894  C   HIS A 338     -39.744 -16.414  48.375  1.00 90.57           C  
ATOM   4895  CB  HIS A 338     -41.535 -16.021  46.607  1.00 90.57           C  
ATOM   4896  HB2 HIS A 338     -42.002 -16.460  45.726  1.00 90.57           H  
ATOM   4897  HB3 HIS A 338     -42.272 -16.036  47.410  1.00 90.57           H  
ATOM   4898  O   HIS A 338     -40.329 -16.712  49.421  1.00 90.57           O  
ATOM   4899  CG  HIS A 338     -41.165 -14.593  46.298  1.00 90.57           C  
ATOM   4900  CD2 HIS A 338     -40.906 -14.059  45.068  1.00 90.57           C  
ATOM   4901  HD2 HIS A 338     -41.030 -14.559  44.118  1.00 90.57           H  
ATOM   4902  ND1 HIS A 338     -41.075 -13.560  47.199  1.00 90.57           N  
ATOM   4903  HD1 HIS A 338     -41.574 -13.537  48.077  1.00 90.57           H  
ATOM   4904  CE1 HIS A 338     -40.722 -12.454  46.519  1.00 90.57           C  
ATOM   4905  HE1 HIS A 338     -40.784 -11.443  46.893  1.00 90.57           H  
ATOM   4906  NE2 HIS A 338     -40.575 -12.717  45.225  1.00 90.57           N  
ATOM   4907  N   PRO A 339     -38.643 -15.634  48.420  1.00 90.09           N  
ATOM   4908  CA  PRO A 339     -37.991 -15.230  49.673  1.00 90.09           C  
ATOM   4909  HA  PRO A 339     -37.670 -16.121  50.213  1.00 90.09           H  
ATOM   4910  C   PRO A 339     -38.890 -14.413  50.613  1.00 90.09           C  
ATOM   4911  CB  PRO A 339     -36.756 -14.427  49.243  1.00 90.09           C  
ATOM   4912  HB2 PRO A 339     -35.890 -15.089  49.215  1.00 90.09           H  
ATOM   4913  HB3 PRO A 339     -36.559 -13.582  49.903  1.00 90.09           H  
ATOM   4914  O   PRO A 339     -38.680 -14.421  51.825  1.00 90.09           O  
ATOM   4915  CG  PRO A 339     -37.081 -13.964  47.824  1.00 90.09           C  
ATOM   4916  HG2 PRO A 339     -37.700 -13.067  47.855  1.00 90.09           H  
ATOM   4917  HG3 PRO A 339     -36.181 -13.792  47.233  1.00 90.09           H  
ATOM   4918  CD  PRO A 339     -37.895 -15.129  47.283  1.00 90.09           C  
ATOM   4919  HD2 PRO A 339     -38.536 -14.789  46.469  1.00 90.09           H  
ATOM   4920  HD3 PRO A 339     -37.225 -15.914  46.932  1.00 90.09           H  
ATOM   4921  N   PHE A 340     -39.900 -13.734  50.065  1.00 93.08           N  
ATOM   4922  H   PHE A 340     -39.962 -13.754  49.057  1.00 93.08           H  
ATOM   4923  CA  PHE A 340     -40.867 -12.926  50.813  1.00 93.08           C  
ATOM   4924  HA  PHE A 340     -40.469 -12.756  51.814  1.00 93.08           H  
ATOM   4925  C   PHE A 340     -42.223 -13.616  51.036  1.00 93.08           C  
ATOM   4926  CB  PHE A 340     -41.001 -11.540  50.160  1.00 93.08           C  
ATOM   4927  HB2 PHE A 340     -41.740 -10.958  50.712  1.00 93.08           H  
ATOM   4928  HB3 PHE A 340     -41.384 -11.645  49.145  1.00 93.08           H  
ATOM   4929  O   PHE A 340     -43.133 -12.980  51.551  1.00 93.08           O  
ATOM   4930  CG  PHE A 340     -39.710 -10.740  50.142  1.00 93.08           C  
ATOM   4931  CD1 PHE A 340     -39.291 -10.075  51.308  1.00 93.08           C  
ATOM   4932  HD1 PHE A 340     -39.895 -10.126  52.201  1.00 93.08           H  
ATOM   4933  CD2 PHE A 340     -38.920 -10.650  48.980  1.00 93.08           C  
ATOM   4934  HD2 PHE A 340     -39.200 -11.169  48.075  1.00 93.08           H  
ATOM   4935  CE1 PHE A 340     -38.103  -9.323  51.305  1.00 93.08           C  
ATOM   4936  HE1 PHE A 340     -37.796  -8.805  52.202  1.00 93.08           H  
ATOM   4937  CE2 PHE A 340     -37.744  -9.885  48.968  1.00 93.08           C  
ATOM   4938  HE2 PHE A 340     -37.161  -9.809  48.062  1.00 93.08           H
[truncated: 570,168 more chars]
